# Supplementary material for: A deep learning approach for lower back-pain risk prediction during manual lifting
Source: PLoS One. 2021 Feb 19;16(2):e0247162. doi: 10.1371/journal.pone.0247162 (PMC7894914; doi:10.1371/journal.pone.0247162)
Supplement: S1 Data — (ZIP) [file pone.0247162.s001.zip › source-used/Subject_03_P1_Zone08_T2.csv]

Side_A_x	Side_A_y	Side_A_z	Side_G_x	Side_G_y	Side_G_z	LtWt_A_x	LtWt_A_y	LtWt_A_z	LtWt_G_x	LtWt_G_y	LtWt_G_z	RtWt_A_x	RtWt_A_y	RtWt_A_z	RtWt_G_x	RtWt_G_y	RtWt_G_z	Back_A_x	Back_A_y	Back_A_z	Back_G_x	Back_G_y	Back_G_z	UArm_A_x	UArm_A_y	UArm_A_z	UArm_G_x	UArm_G_y	UArm_G_z	Thig_A_x	Thig_A_y	Thig_A_z	Thig_G_x	Thig_G_y	Thig_G_z	Time_stp
-9.561	-2.275	-0.8	-0.061	0	-0.061	3.076	-8.881	0.989	-0.122	-0.122	-0.122	3.175	9.394	1.76	0.061	-0.122	0.122	-9.567	-1.055	-1.932	-0.061	0	-0.061	-0.401	9.634	2.278	0.122	0	-0.061	0.908	9.851	0.185	0	0	-0.061	1506694785
-9.577	-2.259	-0.81	-0.061	0	-0.061	3.125	-8.928	0.988	-0.122	-0.122	-0.061	3.163	9.44	1.802	0.122	-0.061	0.122	-9.552	-1.035	-1.952	-0.061	-0.061	-0.061	-0.351	9.731	2.267	0.122	0	-0.061	0.921	9.836	0.191	0	0	-0.061	1506694785
-9.611	-2.303	-0.811	-0.061	0	-0.061	3.124	-9.054	1.194	-0.183	-0.061	-0.061	3.119	9.482	1.885	0.122	-0.061	0	-9.552	-1.035	-1.952	-0.061	0	-0.061	-0.343	9.743	2.233	0.122	0	-0.122	0.883	9.85	0.156	0	0	0	1506694785
-9.616	-2.3	-0.799	-0.061	-0.061	-0.061	3.135	-9.091	1.189	0	-0.183	0.061	3.125	9.514	1.992	0.122	-0.061	-0.122	-9.605	-1.104	-2	-0.122	0.061	-0.061	-0.343	9.743	2.233	0.061	-0.061	-0.122	0.827	9.886	0.111	-0.061	0	-0.061	1506694785
-9.6	-2.328	-0.831	-0.061	-0.061	-0.061	3.238	-9.124	1.201	0	-0.122	0.122	3.162	9.532	2.072	0.061	-0.061	-0.183	-9.605	-1.104	-2	0	-0.061	-0.061	-0.298	9.789	2.247	0.061	-0.061	-0.122	0.776	9.908	0.099	-0.061	0	-0.061	1506694785
-9.561	-2.36	-0.843	-0.061	-0.061	-0.061	3.321	-9.061	1.195	0.061	-0.061	0.122	3.256	9.581	2.11	0	0	-0.244	-9.556	-1.102	-1.94	-0.061	0.061	-0.061	-0.404	9.737	2.126	0	-0.061	-0.122	0.763	9.893	0.105	0	-0.061	-0.061	1506694785
-9.545	-2.412	-0.849	-0.061	-0.061	0	3.357	-8.953	1.154	0.122	0	0.061	3.397	9.538	2.129	-0.122	0	-0.244	-9.603	-1.171	-1.948	-0.061	0.061	-0.061	-0.404	9.737	2.126	-0.061	-0.122	0	0.748	9.872	0.075	0	-0.061	0	1506694785
-9.556	-2.431	-0.846	-0.061	0	0.061	3.363	-8.9	1.055	0.122	-0.122	0	3.511	9.508	2.076	-0.183	-0.122	-0.183	-9.646	-1.144	-1.989	-0.061	0.061	-0.061	-0.36	9.771	2.165	-0.061	-0.122	0	0.77	9.861	0.105	-0.061	-0.061	0	1506694785
-9.568	-2.43	-0.845	0	-0.061	0.061	3.435	-8.875	0.914	0.061	0	0	3.592	9.515	1.916	-0.244	-0.061	0	-9.646	-1.144	-1.989	0	0	-0.061	-0.285	9.762	2.174	-0.061	-0.061	0	0.78	9.857	0.099	-0.061	-0.061	0.061	1506694785
-9.558	-2.407	-0.823	0	0	0	3.429	-8.86	0.836	0	0.061	0.061	3.548	9.455	1.784	-0.183	-0.061	0.061	-9.644	-1.123	-2.024	0	-0.061	0	-0.285	9.762	2.174	-0.122	-0.061	0	0.696	9.884	0.02	-0.122	-0.061	0.061	1506694785
-9.606	-2.371	-0.824	0	0	0	3.421	-8.872	0.804	-0.061	0.061	0	3.474	9.381	1.748	-0.122	-0.061	0.061	-9.641	-1.136	-1.988	0	-0.061	-0.061	-0.337	9.659	2.135	-0.061	0	0	0.62	9.869	0.044	-0.122	-0.122	0.061	1506694785
-9.647	-2.327	-0.823	0	-0.061	0	3.45	-8.951	0.821	-0.061	0.061	0	3.406	9.325	1.696	-0.061	-0.061	0.122	-9.641	-1.136	-1.988	0	-0.061	-0.061	-0.337	9.659	2.135	0	0	0	0.708	9.885	0.083	-0.061	-0.122	0.061	1506694785
-9.625	-2.309	-0.804	0	0	-0.061	3.455	-9.021	0.861	-0.122	0	-0.122	3.363	9.424	1.686	-0.061	-0.122	0.061	-9.644	-1.077	-1.991	0	-0.061	-0.061	-0.348	9.745	2.155	0.061	0	0.061	0.742	9.911	0.081	-0.122	0	0	1506694786
-9.628	-2.32	-0.836	0	0	-0.061	3.387	-9.024	0.963	-0.183	0.061	-0.183	3.364	9.487	1.702	0.061	-0.061	0.061	-9.639	-1.083	-1.982	0	-0.061	0	-0.371	9.765	2.207	0.061	0	0	0.658	9.905	0.047	-0.061	-0.061	0	1506694786
-9.597	-2.332	-0.821	0	-0.061	-0.061	3.313	-9.016	1.072	-0.122	0.061	-0.183	3.301	9.482	1.778	0.122	0	0.122	-9.639	-1.083	-1.982	0	-0.061	0	-0.371	9.765	2.207	0	0	-0.061	0.696	9.895	0.059	-0.061	-0.061	0	1506694786
-9.589	-2.364	-0.825	0	0	-0.122	3.211	-9.042	1.121	-0.061	0	-0.183	3.219	9.515	1.902	0.122	0	0.061	-9.658	-1.136	-1.986	0	-0.061	0	-0.37	9.752	2.155	0	-0.061	-0.061	0.729	9.884	0.091	0	0	-0.061	1506694786
-9.616	-2.363	-0.84	0	-0.061	-0.122	3.18	-9.03	1.093	0	0	-0.122	3.149	9.509	1.971	0	-0.061	-0.061	-9.684	-1.133	-2.024	0	-0.061	0	-0.323	9.784	2.162	0	-0.061	-0.061	0.7	9.879	0.075	0	-0.061	-0.061	1506694786
-9.622	-2.35	-0.828	0	-0.061	-0.122	3.132	-9.051	1.053	-0.061	0	0	3.186	9.534	1.976	-0.061	-0.122	-0.122	-9.684	-1.133	-2.024	0	-0.061	0	-0.349	9.799	2.162	0	-0.061	-0.122	0.696	9.893	0.068	0	-0.061	-0.061	1506694786
-9.604	-2.375	-0.817	0	0	-0.183	3.132	-9.036	0.997	-0.061	0.061	0.061	3.242	9.564	1.927	-0.061	-0.061	-0.183	-9.658	-1.136	-2.015	0	-0.122	0	-0.349	9.799	2.162	0	-0.122	-0.122	0.678	9.9	0.049	0.061	-0.061	-0.122	1506694786
-9.618	-2.359	-0.828	0	-0.061	-0.183	3.158	-8.989	0.961	-0.061	0	0.061	3.266	9.533	1.858	-0.061	-0.061	-0.183	-9.672	-1.141	-2.03	0.061	-0.061	0	-0.346	9.772	2.129	-0.061	-0.122	-0.122	0.707	9.887	0.069	0.061	-0.061	-0.122	1506694786
-9.607	-2.402	-0.842	0	0	-0.183	3.195	-8.994	0.909	-0.061	-0.061	0.122	3.303	9.499	1.805	-0.061	-0.122	-0.183	-9.672	-1.141	-2.03	0.061	-0.122	0	-0.316	9.792	2.135	0	-0.183	-0.183	0.678	9.9	0.039	0.061	0	-0.122	1506694786
-9.572	-2.445	-0.824	0	0	-0.183	3.259	-8.995	0.878	-0.122	0	0.122	3.354	9.488	1.729	-0.061	-0.122	-0.244	-9.678	-1.125	-2.034	0.061	-0.122	0	-0.316	9.792	2.135	0	-0.122	-0.183	0.712	9.903	0.054	0.061	0	-0.122	1506694786
-9.534	-2.481	-0.845	0	0	-0.183	3.295	-8.964	0.896	-0.122	0	0.122	3.396	9.473	1.715	0.061	-0.122	-0.244	-9.684	-1.125	-2.006	0.061	-0.183	0	-0.298	9.783	2.129	0	-0.122	-0.183	0.756	9.902	0.062	0.122	0	-0.122	1506694786
-9.526	-2.455	-0.824	0	0	-0.183	3.309	-8.926	0.907	-0.183	0	0.122	3.413	9.445	1.707	0.061	-0.061	-0.183	-9.664	-1.107	-1.981	0.061	-0.244	0	-0.305	9.737	2.144	0	-0.061	-0.244	0.748	9.875	0.06	0.061	0	-0.122	1506694786
-9.567	-2.426	-0.837	-0.061	0	-0.183	3.316	-8.946	0.944	-0.183	0	0.061	3.403	9.415	1.748	0.061	-0.061	-0.183	-9.648	-1.105	-1.876	0.061	-0.244	0	-0.345	9.686	2.119	0	0	-0.244	0.72	9.861	0.056	0	-0.061	-0.061	1506694786
-9.589	-2.5	-0.821	0	0	-0.183	3.309	-8.984	0.946	-0.183	0.061	0.061	3.387	9.408	1.786	0.061	-0.061	-0.183	-9.648	-1.105	-1.876	0.061	-0.305	0	-0.435	9.771	2.133	0	0.061	-0.244	0.729	9.873	0.018	0.061	-0.061	-0.061	1506694786
-9.55	-2.509	-0.83	0	0	-0.122	3.268	-9.063	0.946	-0.183	0.061	0.061	3.342	9.503	1.793	0.061	0	-0.183	-9.647	-1.058	-1.809	0	-0.305	0	-0.522	9.796	2.108	0.061	0.122	-0.183	0.76	9.904	0.041	0	0	-0.061	1506694786
-9.587	-2.456	-0.825	0	0	-0.122	3.217	-9.103	0.956	-0.122	0.061	0	3.329	9.575	1.806	0.122	0	-0.183	-9.661	-1.068	-1.755	0	-0.305	0	-0.522	9.796	2.108	0	0.122	-0.183	0.733	9.905	0.032	0	0	-0.061	1506694786
-9.577	-2.483	-0.846	0	0	-0.183	3.135	-9.099	0.961	-0.122	-0.061	-0.061	3.283	9.583	1.824	0.061	0.061	-0.122	-9.622	-1.078	-1.706	0	-0.305	0	-0.664	9.759	2.123	0	0.061	-0.183	0.645	9.878	-0.036	0	-0.061	-0.061	1506694786
-9.532	-2.556	-0.835	0	0	-0.183	3.106	-9.111	0.922	-0.061	0	0	3.235	9.583	1.836	0.061	0	-0.061	-9.629	-1.047	-1.632	0	-0.183	0	-0.7	9.738	2.121	-0.061	0.061	-0.122	0.687	9.886	-0.032	0.061	0	-0.061	1506694786
-9.493	-2.591	-0.825	0	0	-0.122	3.108	-9.125	0.897	-0.061	0	0	3.207	9.598	1.805	0	0	-0.061	-9.634	-1.03	-1.591	0	-0.183	0	-0.7	9.738	2.121	-0.061	0	-0.061	0.687	9.886	-0.032	0.061	0	-0.061	1506694786
-9.477	-2.556	-0.827	0	0	-0.061	3.103	-9.088	0.863	0	0	-0.061	3.159	9.566	1.756	-0.061	0	0	-9.637	-0.998	-1.558	0	-0.183	0	-0.699	9.707	2.141	-0.061	0	-0.061	0.671	9.853	-0.016	0.061	0.061	-0.061	1506694786
-9.485	-2.539	-0.829	-0.061	0	-0.061	3.084	-9.021	0.845	0	0	-0.061	3.121	9.501	1.725	-0.061	0	0	-9.615	-1.001	-1.525	0	-0.183	0	-0.679	9.63	2.14	-0.061	0.061	-0.061	0.706	9.824	-0.007	0	0.061	-0.061	1506694786
-9.531	-2.577	-0.827	-0.061	0	-0.061	3.045	-8.982	0.824	0	0	-0.061	3.085	9.455	1.693	-0.061	0	0	-9.579	-0.97	-1.463	0	-0.183	-0.061	-0.696	9.588	2.153	-0.061	0.061	-0.061	0.72	9.818	0.006	0.061	0	-0.061	1506694786
-9.542	-2.577	-0.825	-0.061	-0.061	-0.061	3.068	-9.024	0.788	0.061	-0.061	-0.061	3.037	9.476	1.659	-0.061	0	0	-9.641	-0.949	-1.436	-0.061	-0.122	-0.061	-0.711	9.639	2.117	0	0.061	0	0.695	9.844	-0.025	0	0.061	-0.061	1506694786
-9.508	-2.595	-0.822	-0.061	-0.061	-0.061	3.052	-9.089	0.737	0.061	-0.122	-0.183	3.072	9.524	1.622	-0.061	0	0	-9.674	-0.979	-1.513	-0.061	-0.122	-0.061	-0.694	9.722	2.146	0	0.061	0	0.644	9.889	-0.029	0	0	-0.061	1506694786
-9.567	-2.524	-0.819	-0.061	-0.061	-0.122	2.975	-9.061	0.737	-0.061	-0.122	-0.061	3.022	9.554	1.585	0.061	0	0	-9.654	-1.068	-1.554	-0.061	-0.061	-0.061	-0.675	9.708	2.105	0.061	0	-0.061	0.613	9.868	-0.042	0	0	-0.061	1506694787
-9.599	-2.528	-0.86	-0.122	-0.244	-0.122	2.985	-9.019	0.817	-0.061	-0.061	0.061	3.027	9.521	1.614	0.061	0	-0.122	-9.654	-1.068	-1.554	-0.061	-0.061	-0.061	-0.675	9.708	2.105	0.061	0	-0.061	0.563	9.868	-0.111	0.061	0	-0.122	1506694787
-9.55	-2.608	-0.855	-0.061	-0.305	-0.122	3.082	-9.062	0.897	-0.061	0	0.183	3.113	9.545	1.657	0.061	-0.061	-0.122	-9.66	-1.085	-1.556	-0.061	0	-0.061	-0.737	9.731	2.102	0.061	-0.061	0	0.563	9.868	-0.111	0.061	0	-0.122	1506694787
-9.465	-2.684	-0.727	-0.061	-0.183	-0.122	3.218	-9.128	0.971	-0.061	0	0.122	3.182	9.63	1.694	0	-0.061	-0.061	-9.689	-1.09	-1.592	0	0	-0.061	-0.565	9.845	2.103	0.061	-0.122	0	0.684	9.879	-0.056	0.061	0	-0.183	1506694787
-9.447	-2.622	-0.684	-0.061	0	-0.122	3.324	-9.14	1.013	-0.061	0.061	0.061	3.226	9.666	1.751	0	-0.061	-0.061	-9.707	-1.059	-1.597	0	-0.061	-0.061	-0.53	9.705	2.052	0.061	-0.122	-0.061	0.626	9.884	-0.016	0	0	-0.122	1506694787
-9.518	-2.592	-0.703	0	-0.061	-0.122	3.311	-8.964	1.042	0	0.061	0	3.265	9.564	1.826	-0.061	0.061	-0.061	-9.606	-1.092	-1.525	0	0	-0.061	-0.53	9.705	2.052	0	-0.061	0	0.621	9.854	-0.062	0	0	-0.122	1506694787
-9.497	-2.613	-0.717	-0.061	-0.061	-0.061	3.272	-8.867	1.01	0.061	-0.061	-0.061	3.218	9.449	1.804	-0.061	0	-0.061	-9.606	-1.092	-1.525	-0.061	-0.061	-0.061	-0.623	9.686	2.011	0	0	0	0.658	9.883	-0.08	0	-0.061	-0.061	1506694787
-9.502	-2.625	-0.711	0	0	0	3.272	-8.867	1.01	0.061	-0.061	-0.061	3.273	9.516	1.794	-0.122	0	0	-9.649	-1.109	-1.544	-0.061	0	-0.061	-0.62	9.723	2.021	-0.061	0	0.061	0.714	9.855	-0.032	0	0	-0.061	1506694787
-9.503	-2.58	-0.724	-0.061	0.061	0	3.317	-8.952	0.763	0.061	0	-0.061	3.261	9.554	1.694	-0.183	-0.061	0.061	-9.684	-1.128	-1.669	-0.061	-0.061	-0.061	-0.62	9.723	2.021	0	-0.061	0.061	0.709	9.871	-0.062	0	0	-0.061	1506694787
-9.542	-2.572	-0.758	-0.061	0.061	0	3.281	-8.912	0.731	0	0	-0.122	3.174	9.548	1.619	-0.183	-0.183	0.061	-9.684	-1.128	-1.669	0	-0.122	-0.061	-0.447	9.775	2.078	-0.061	-0.061	0	0.711	9.861	-0.017	-0.061	0	0	1506694787
-9.539	-2.585	-0.764	0	0	0	3.281	-8.912	0.731	-0.061	0	-0.122	3.156	9.501	1.571	-0.061	-0.061	0	-9.709	-1.127	-1.704	0	-0.122	0	-0.447	9.775	2.078	-0.061	0.061	-0.061	0.708	9.877	-0.043	-0.061	0	0	1506694787
-9.518	-2.543	-0.768	0	0.061	-0.061	3.207	-8.987	0.834	-0.183	0.061	-0.183	3.109	9.563	1.604	0	0.061	-0.061	-9.655	-1.072	-1.632	-0.061	-0.122	-0.061	-0.488	9.798	2.071	0	0.122	-0.122	0.609	9.874	-0.085	-0.061	0	0	1506694787
-9.537	-2.565	-0.782	0	0	-0.061	3.207	-8.987	0.834	-0.183	0.061	-0.183	3.101	9.557	1.7	0	0	-0.122	-9.654	-1.098	-1.602	-0.061	0	0	-0.638	9.757	2.044	-0.061	0	-0.061	0.597	9.847	-0.103	-0.061	-0.061	0	1506694787
-9.536	-2.552	-0.762	0	0	0	2.992	-9.027	0.906	-0.122	-0.061	-0.244	3.126	9.575	1.756	0	-0.061	-0.122	-9.644	-1.132	-1.627	-0.061	0	0	-0.638	9.757	2.044	0	-0.122	-0.061	0.654	9.862	-0.049	-0.061	-0.061	0	1506694787
-9.555	-2.53	-0.744	0	0	-0.061	2.993	-9.038	0.877	-0.122	-0.122	-0.061	3.17	9.603	1.787	-0.061	-0.061	-0.122	-9.658	-1.122	-1.623	-0.061	0	0	-0.622	9.783	2.064	-0.061	-0.122	-0.061	0.652	9.862	-0.05	-0.061	0	0	1506694787
-9.543	-2.555	-0.764	0	-0.061	0	3.021	-9.007	0.914	-0.122	-0.122	-0.061	3.217	9.594	1.815	-0.061	-0.061	-0.061	-9.644	-1.099	-1.633	0	0	0	-0.602	9.787	2.086	-0.061	-0.061	-0.061	0.638	9.871	-0.06	-0.061	-0.061	0	1506694787
-9.506	-2.585	-0.748	0	0	0	3.085	-9.037	0.982	-0.183	0.061	0.061	3.225	9.563	1.838	-0.122	0	-0.122	-9.659	-1.105	-1.639	0	0	0	-0.585	9.753	2.067	-0.061	-0.122	-0.061	0.682	9.871	-0.025	-0.061	-0.061	0	1506694787
-9.52	-2.562	-0.757	0	0	0	3.2	-9.054	0.979	-0.122	0	0.122	3.241	9.531	1.834	-0.122	-0.061	-0.061	-9.665	-1.081	-1.653	0	0	0	-0.575	9.716	2.061	-0.061	-0.122	0	0.656	9.849	-0.028	0	-0.061	0	1506694787
-9.546	-2.545	-0.767	0	-0.061	0	3.309	-9.051	0.924	0	-0.061	0.061	3.269	9.508	1.803	-0.183	-0.061	-0.061	-9.673	-1.022	-1.644	-0.061	0	0	-0.526	9.719	2.09	-0.061	-0.061	0	0.642	9.851	-0.03	-0.061	0	0	1506694787
-9.536	-2.548	-0.748	0	0	0	3.309	-9.051	0.924	0	-0.061	0.061	3.284	9.495	1.738	-0.122	0	-0.061	-9.661	-1.008	-1.634	-0.061	0	0	-0.553	9.714	2.119	-0.061	0	0	0.691	9.872	-0.037	0	-0.061	0	1506694787
-9.536	-2.564	-0.776	0	-0.061	0	3.39	-9.049	0.873	0	-0.061	-0.061	3.267	9.495	1.719	-0.122	0	0	-9.668	-0.997	-1.62	-0.061	0	0	-0.553	9.714	2.119	-0.061	0	0	0.672	9.867	-0.036	0	-0.061	0	1506694787
-9.531	-2.533	-0.754	0	-0.061	0	3.387	-9.026	0.815	0	-0.061	-0.122	3.266	9.461	1.768	-0.122	0	0	-9.667	-1.016	-1.619	-0.061	0	0	-0.599	9.671	2.108	-0.061	0	0.061	0.693	9.867	-0.033	0	0	0	1506694787
-9.53	-2.516	-0.762	-0.061	-0.061	0	3.351	-8.979	0.736	0	0	-0.183	3.262	9.464	1.756	-0.122	0	0.061	-9.64	-1.03	-1.609	-0.061	0	0	-0.638	9.705	2.098	-0.061	0	0.061	0.678	9.857	-0.072	-0.061	0	0	1506694787
-9.54	-2.537	-0.77	-0.061	-0.061	0	3.29	-8.969	0.742	0	0	-0.183	3.24	9.488	1.766	-0.122	0	0.122	-9.652	-1.004	-1.607	-0.061	0	0	-0.638	9.705	2.098	-0.061	0	0.061	0.66	9.843	-0.097	-0.061	0	0	1506694787
-9.534	-2.576	-0.757	0	-0.061	0	3.228	-9.014	0.775	-0.061	0	-0.183	3.181	9.501	1.772	-0.061	0	0.122	-9.646	-1.011	-1.626	-0.061	0.061	0	-0.624	9.717	2.117	-0.061	0	0.061	0.627	9.868	-0.108	-0.061	0	0	1506694787
-9.527	-2.566	-0.744	0	0	0	3.228	-9.014	0.775	-0.061	0	-0.183	3.132	9.515	1.787	-0.061	0	0.122	-9.672	-1.017	-1.662	-0.061	0.061	-0.061	-0.572	9.701	2.138	-0.061	0	0.061	0.608	9.867	-0.08	0	-0.061	-0.061	1506694788
-9.542	-2.553	-0.763	-0.061	0	0	3.228	-9.014	0.775	-0.061	0	-0.183	3.084	9.518	1.811	-0.061	0	0.122	-9.683	-1.014	-1.689	-0.061	0.061	-0.061	-0.572	9.701	2.138	0	-0.061	0.061	0.608	9.867	-0.08	0	-0.061	-0.061	1506694788
-9.539	-2.554	-0.782	0	-0.061	0	3.195	-9.058	0.792	-0.061	-0.061	-0.183	3.072	9.508	1.826	-0.061	0	0	-9.683	-1.02	-1.693	-0.061	0.061	-0.061	-0.548	9.722	2.151	0	-0.061	0.061	0.607	9.866	-0.104	-0.061	-0.061	-0.061	1506694788
-9.521	-2.574	-0.756	-0.061	0	0	3.146	-9.057	0.817	0	-0.061	-0.183	3.116	9.516	1.812	-0.061	0	0	-9.68	-1.02	-1.694	-0.061	0.061	-0.061	-0.553	9.738	2.111	0	-0.061	0	0.645	9.875	-0.085	0	-0.061	-0.061	1506694788
-9.525	-2.561	-0.749	-0.061	0	0	3.114	-9.043	0.83	0	-0.061	-0.183	3.104	9.525	1.824	-0.061	0	-0.061	-9.694	-1.055	-1.707	-0.061	0	-0.061	-0.553	9.738	2.111	0	-0.061	0	0.645	9.875	-0.085	0	-0.061	-0.061	1506694788
-9.539	-2.523	-0.758	0	0	0	3.113	-9.026	0.858	0	0	-0.061	3.15	9.525	1.794	-0.061	-0.061	-0.061	-9.682	-1.046	-1.732	-0.061	0	-0.061	-0.565	9.737	2.11	0	-0.122	0	0.634	9.873	-0.089	-0.061	-0.061	0	1506694788
-9.555	-2.523	-0.737	-0.061	-0.061	-0.061	3.163	-9.024	0.86	0	0	-0.061	3.183	9.5	1.768	-0.061	-0.061	0	-9.677	-1.028	-1.742	-0.061	0.061	-0.061	-0.518	9.727	2.126	0	-0.061	0	0.622	9.866	-0.089	-0.061	-0.061	0	1506694788
-9.558	-2.571	-0.755	-0.061	-0.061	-0.061	3.199	-9.009	0.822	0	-0.061	0	3.186	9.475	1.753	0	-0.061	-0.061	-9.705	-1.055	-1.796	0	-0.061	-0.061	-0.459	9.74	2.121	0	-0.061	-0.061	0.605	9.873	-0.108	0	0	-0.061	1506694788
-9.526	-2.559	-0.764	-0.061	0	-0.061	3.225	-9.01	0.79	0	-0.061	0	3.211	9.497	1.763	0	-0.061	-0.122	-9.722	-1.025	-1.784	-0.061	-0.061	-0.061	-0.407	9.764	2.102	0	0	-0.061	0.604	9.885	-0.089	0	0	-0.061	1506694788
-9.54	-2.547	-0.763	-0.061	0	-0.061	3.301	-8.989	0.806	0	-0.061	0	3.284	9.496	1.805	0.061	0	-0.122	-9.682	-1.066	-1.778	-0.061	-0.061	-0.061	-0.467	9.737	2.094	0	0	-0.061	0.626	9.869	-0.089	0	0	-0.061	1506694788
-9.548	-2.582	-0.749	-0.061	0	-0.061	3.323	-8.957	0.825	-0.061	-0.061	0	3.287	9.496	1.78	0.061	0.061	-0.061	-9.67	-1.05	-1.778	-0.061	-0.061	-0.061	-0.499	9.739	2.08	0	0	-0.061	0.616	9.866	-0.1	0	0	-0.061	1506694788
-9.534	-2.554	-0.758	0	0	-0.061	3.33	-8.945	0.746	-0.061	-0.122	-0.061	3.281	9.516	1.799	0.061	0	-0.061	-9.696	-1.061	-1.775	-0.061	-0.061	-0.061	-0.499	9.764	2.092	0	0	-0.061	0.652	9.89	-0.065	0	0	-0.061	1506694788
-9.542	-2.53	-0.77	-0.061	0.061	-0.061	3.35	-8.963	0.703	-0.122	-0.061	-0.061	3.287	9.551	1.773	0.061	0	0	-9.644	-1.066	-1.751	-0.061	-0.122	0	-0.506	9.781	2.091	0	0	-0.061	0.626	9.872	-0.083	0	0	-0.061	1506694788
-9.533	-2.519	-0.773	-0.061	0	-0.061	3.298	-8.914	0.733	-0.183	0	-0.122	3.255	9.54	1.798	0.061	0.061	0	-9.628	-1.081	-1.73	0	-0.122	-0.061	-0.53	9.759	2.076	0	0.061	-0.061	0.647	9.869	-0.069	0	0	0	1506694788
-9.543	-2.513	-0.788	0	0.061	-0.061	3.244	-8.911	0.774	-0.366	0	-0.183	3.202	9.53	1.806	0.061	0.061	0	-9.639	-1.073	-1.714	0	-0.122	0	-0.584	9.729	2.055	-0.061	0	-0.061	0.653	9.856	-0.087	0	-0.061	0	1506694788
-9.555	-2.522	-0.805	-0.061	0.061	-0.061	3.327	-8.967	0.723	-0.427	0	-0.305	3.164	9.572	1.781	0	0	0	-9.642	-1.068	-1.712	0	-0.122	0	-0.567	9.774	2.088	-0.061	0	-0.061	0.652	9.856	-0.079	0	0	0	1506694788
-9.558	-2.513	-0.824	0	0	-0.061	3.447	-9.014	0.658	-0.488	0.061	-0.366	3.163	9.581	1.794	0	0	0	-9.647	-1.065	-1.692	0	-0.061	0	-0.577	9.775	2.092	-0.061	0	-0.061	0.656	9.873	-0.074	0	0	0	1506694788
-9.534	-2.525	-0.819	-0.061	0	-0.061	3.565	-9.019	0.618	-0.488	0.061	-0.366	3.146	9.561	1.799	0	0.061	-0.061	-9.646	-1.059	-1.686	0	-0.061	0	-0.579	9.74	2.085	-0.061	-0.061	-0.061	0.654	9.872	-0.092	-0.061	-0.061	-0.061	1506694788
-9.527	-2.525	-0.833	0	0	0	3.591	-8.983	0.62	-0.122	0.061	-0.183	3.124	9.54	1.787	-0.061	0	-0.061	-9.647	-1.052	-1.688	-0.061	-0.061	0	-0.556	9.715	2.091	-0.061	-0.061	0	0.654	9.861	-0.068	-0.061	0	0	1506694788
-9.55	-2.511	-0.824	-0.061	0	0	3.423	-8.928	0.677	-0.122	0.061	-0.183	3.157	9.519	1.751	-0.061	0	-0.061	-9.647	-1.05	-1.674	-0.061	-0.061	-0.061	-0.54	9.72	2.092	-0.061	-0.061	0	0.654	9.861	-0.068	-0.061	0	0	1506694788
-9.554	-2.522	-0.834	-0.061	0	0	3.405	-8.972	0.672	0	0	-0.061	3.217	9.512	1.724	-0.061	0	-0.061	-9.659	-1.059	-1.665	0	-0.061	0	-0.557	9.737	2.098	-0.061	0	0	0.66	9.865	-0.08	-0.061	-0.061	0	1506694788
-9.543	-2.539	-0.829	-0.061	0	0	3.452	-9.02	0.622	0	0.061	-0.061	3.246	9.546	1.707	-0.061	0	0	-9.664	-1.069	-1.666	0	-0.061	0	-0.58	9.75	2.101	-0.061	-0.061	0	0.675	9.868	-0.072	-0.061	-0.061	0	1506694788
-9.531	-2.547	-0.864	0	0	0	3.402	-8.996	0.607	0.061	0.061	-0.061	3.242	9.554	1.724	-0.061	-0.061	0	-9.664	-1.069	-1.666	0	-0.061	0	-0.571	9.737	2.101	-0.061	-0.061	0	0.675	9.868	-0.072	-0.061	0	0	1506694788
-9.531	-2.549	-0.876	0	0	0	3.412	-8.949	0.585	0.061	0	-0.061	3.216	9.496	1.751	-0.061	-0.061	0	-9.664	-1.069	-1.666	0	-0.061	0	-0.53	9.71	2.095	-0.061	-0.061	0	0.614	9.873	-0.051	-0.061	-0.061	0	1506694788
-9.527	-2.521	-0.865	0	0	0	3.437	-8.927	0.563	0.061	0	-0.061	3.219	9.507	1.767	-0.061	0	0	-9.661	-1.041	-1.665	0	-0.122	-0.061	-0.493	9.739	2.125	-0.061	0	0	0.64	9.884	-0.062	-0.061	-0.061	0	1506694788
-9.542	-2.528	-0.897	0	0	0	3.452	-8.911	0.571	0	0.061	0	3.226	9.527	1.778	-0.061	0	0	-9.662	-1.048	-1.646	0	-0.061	0	-0.523	9.751	2.121	-0.061	0	0	0.646	9.872	-0.091	-0.061	-0.061	0	1506694789
-9.52	-2.51	-0.873	0	0	0	3.478	-8.904	0.578	0	0.061	0	3.216	9.554	1.798	-0.061	0	0	-9.661	-1.06	-1.639	-0.061	-0.061	-0.061	-0.583	9.734	2.119	-0.061	0	0	0.648	9.878	-0.072	0	-0.061	0	1506694789
-9.532	-2.505	-0.882	0	0.061	0	3.474	-8.917	0.567	0	0	-0.061	3.205	9.558	1.815	-0.061	0	0.061	-9.659	-1.05	-1.639	0	-0.061	0	-0.579	9.737	2.12	-0.061	-0.061	0	0.627	9.848	-0.097	-0.061	-0.061	0	1506694789
-9.577	-2.509	-0.91	0	-0.061	-0.061	3.474	-8.917	0.578	0	0	-0.061	3.17	9.532	1.817	-0.122	0	0	-9.71	-1.059	-1.648	-0.061	-0.061	0	-0.518	9.727	2.143	-0.061	-0.061	0	0.658	9.86	-0.092	-0.061	-0.061	0	1506694789
-9.555	-2.503	-0.88	-0.061	0	-0.061	3.492	-8.948	0.604	-0.061	0.061	-0.061	3.146	9.536	1.802	-0.061	0	0	-9.71	-1.052	-1.663	-0.061	-0.183	-0.061	-0.456	9.772	2.17	-0.061	0	0	0.648	9.88	-0.079	-0.061	-0.061	0	1506694789
-9.528	-2.513	-0.894	0	0	-0.061	3.479	-8.941	0.65	0	0.061	-0.061	3.162	9.55	1.809	-0.061	0.061	-0.061	-9.69	-1.037	-1.639	-0.061	-0.061	0	-0.499	9.749	2.16	-0.061	0.061	0	0.62	9.868	-0.078	0	-0.061	-0.061	1506694789
-9.527	-2.506	-0.889	-0.061	0	-0.061	3.437	-8.933	0.687	0	0	-0.061	3.179	9.501	1.793	-0.061	0.061	-0.061	-9.666	-1.077	-1.617	-0.061	-0.122	-0.061	-0.557	9.678	2.141	-0.122	-0.061	0	0.62	9.868	-0.078	0	-0.061	-0.061	1506694789
-9.549	-2.505	-0.873	-0.061	0	-0.061	3.437	-8.933	0.687	0	0	-0.061	3.181	9.491	1.765	-0.122	0	-0.061	-9.682	-1.061	-1.609	-0.061	-0.061	-0.061	-0.514	9.689	2.15	-0.061	-0.061	0	0.665	9.861	-0.054	-0.061	0	-0.061	1506694789
-9.548	-2.494	-0.879	-0.061	-0.061	-0.061	3.443	-8.933	0.623	0.061	-0.061	-0.061	3.22	9.479	1.715	-0.061	0	-0.061	-9.697	-1.058	-1.605	-0.061	-0.122	0	-0.49	9.717	2.158	-0.061	0	-0.061	0.658	9.885	-0.054	0	0	0	1506694789
-9.561	-2.482	-0.904	-0.061	-0.061	-0.061	3.432	-8.916	0.611	0	0	0	3.243	9.496	1.711	0	0	-0.061	-9.665	-1.061	-1.604	-0.061	-0.061	0	-0.513	9.726	2.159	-0.061	0	-0.061	0.658	9.885	-0.054	0	0	0	1506694789
-9.53	-2.48	-0.888	-0.061	-0.061	-0.061	3.402	-8.873	0.596	0	-0.061	0	3.253	9.473	1.749	0	0	0	-9.683	-1.071	-1.602	-0.061	-0.061	0	-0.526	9.671	2.151	-0.061	0	-0.061	0.675	9.879	-0.055	-0.061	0	0	1506694789
-9.55	-2.48	-0.877	0	-0.061	-0.061	3.438	-8.873	0.583	0	-0.061	0	3.214	9.444	1.763	0	-0.061	0	-9.666	-1.075	-1.604	-0.061	-0.061	0	-0.522	9.67	2.153	0	0	0	0.685	9.854	-0.03	-0.061	0	-0.061	1506694789
-9.55	-2.476	-0.894	-0.061	-0.061	-0.061	3.45	-8.861	0.587	0	-0.061	0	3.194	9.479	1.755	0	-0.061	0	-9.679	-1.047	-1.579	-0.061	-0.061	0	-0.5	9.701	2.171	0	0	0	0.712	9.872	-0.038	-0.061	0	-0.061	1506694789
-9.536	-2.473	-0.889	0	-0.061	-0.061	3.457	-8.862	0.602	0	-0.061	0	3.194	9.494	1.787	0	0	0	-9.666	-1.04	-1.586	-0.061	0	0	-0.542	9.698	2.17	0	0.061	0	0.706	9.875	-0.026	-0.061	-0.061	0	1506694789
-9.528	-2.504	-0.891	0	-0.061	-0.061	3.475	-8.882	0.565	0	-0.122	-0.061	3.163	9.521	1.802	0	0	0	-9.639	-1.077	-1.581	-0.122	0.061	-0.061	-0.608	9.672	2.135	0	0	0	0.657	9.866	-0.062	0	-0.061	-0.061	1506694789
-9.545	-2.504	-0.879	0	-0.061	-0.061	3.445	-8.878	0.544	0	-0.183	-0.122	3.126	9.521	1.81	-0.061	-0.122	0	-9.661	-1.066	-1.595	-0.061	0.122	-0.061	-0.599	9.674	2.116	0	-0.122	0	0.657	9.866	-0.062	0	-0.061	-0.061	1506694789
-9.544	-2.509	-0.86	0	-0.061	-0.061	3.432	-8.905	0.526	-0.061	-0.183	-0.061	3.133	9.519	1.768	-0.061	-0.122	0	-9.678	-1.047	-1.628	-0.061	0.061	0	-0.532	9.722	2.162	0	-0.061	0	0.664	9.874	-0.071	0	0	-0.061	1506694789
-9.544	-2.528	-0.854	0	-0.061	-0.061	3.447	-8.912	0.574	-0.122	-0.061	0	3.161	9.518	1.739	0	-0.061	0	-9.678	-1.031	-1.656	-0.061	0.061	0	-0.519	9.743	2.184	0	-0.061	-0.061	0.662	9.874	-0.085	0	-0.061	-0.061	1506694789
-9.527	-2.54	-0.847	0	-0.061	-0.061	3.476	-8.952	0.668	-0.122	-0.061	0	3.156	9.525	1.733	0	-0.061	-0.061	-9.679	-1.038	-1.683	-0.061	0.061	0	-0.541	9.722	2.147	0	-0.061	-0.061	0.662	9.874	-0.085	0	-0.061	-0.061	1506694789
-9.549	-2.539	-0.851	0	-0.061	-0.061	3.525	-8.971	0.713	-0.122	-0.061	0	3.177	9.539	1.775	0	-0.061	-0.061	-9.685	-1.041	-1.695	-0.061	0.061	0	-0.535	9.732	2.159	0	-0.061	-0.061	0.633	9.869	-0.071	0	-0.061	-0.061	1506694789
-9.533	-2.554	-0.851	0	-0.061	-0.061	3.548	-8.993	0.763	-0.122	-0.061	0	3.198	9.542	1.799	0	-0.122	-0.061	-9.691	-1.026	-1.709	0	0	0	-0.516	9.753	2.169	0	-0.061	-0.061	0.626	9.874	-0.072	0	0	-0.061	1506694789
-9.534	-2.548	-0.839	0	-0.061	-0.061	3.545	-8.987	0.75	0	-0.061	-0.061	3.213	9.532	1.816	0	-0.061	-0.061	-9.671	-1.025	-1.702	0	0	0	-0.486	9.761	2.17	0	-0.061	-0.061	0.62	9.883	-0.062	0	0	-0.061	1506694789
-9.531	-2.545	-0.835	0	-0.061	-0.061	3.567	-8.943	0.712	0	-0.061	-0.061	3.228	9.537	1.83	0	-0.061	-0.061	-9.67	-1.05	-1.719	0	0	0	-0.507	9.753	2.134	0	-0.061	-0.061	0.636	9.884	-0.09	0	-0.061	-0.061	1506694789
-9.532	-2.51	-0.825	0	-0.061	-0.061	3.528	-8.908	0.651	0	0	-0.061	3.249	9.538	1.822	-0.061	-0.061	-0.061	-9.684	-1.043	-1.736	0	-0.061	0	-0.537	9.74	2.125	0	-0.061	-0.061	0.645	9.879	-0.047	-0.061	-0.061	0	1506694789
-9.557	-2.476	-0.835	-0.061	-0.061	-0.061	3.498	-8.911	0.573	0	0	-0.061	3.272	9.532	1.799	-0.061	-0.061	-0.061	-9.668	-1.022	-1.711	0	0	0	-0.536	9.741	2.131	0	-0.061	-0.061	0.671	9.872	-0.057	-0.061	-0.061	0	1506694789
-9.567	-2.519	-0.831	0	-0.061	-0.061	3.511	-8.939	0.517	0	0	0	3.255	9.518	1.769	-0.061	-0.061	0	-9.654	-1.044	-1.739	0	-0.122	0	-0.51	9.747	2.143	0	-0.061	-0.061	0.677	9.869	-0.066	-0.061	-0.061	0	1506694790
-9.53	-2.51	-0.828	0	-0.061	-0.061	3.509	-8.914	0.522	-0.061	0	-0.061	3.21	9.53	1.762	0	-0.061	-0.061	-9.672	-0.995	-1.72	0	-0.061	0	-0.506	9.758	2.137	0	0	-0.061	0.651	9.889	-0.047	-0.061	-0.061	0	1506694790
-9.548	-2.51	-0.821	-0.061	-0.061	-0.061	3.457	-8.912	0.529	-0.061	0	-0.061	3.22	9.528	1.787	0	0	-0.061	-9.644	-1.017	-1.704	0	0	0	-0.571	9.722	2.107	-0.061	0	-0.061	0.651	9.889	-0.047	0	-0.061	0	1506694790
-9.554	-2.506	-0.812	0	-0.061	0	3.411	-8.898	0.531	0	-0.122	-0.061	3.196	9.537	1.773	-0.061	-0.061	0	-9.658	-1.014	-1.695	0	0	0	-0.583	9.707	2.102	0	-0.061	0	0.681	9.861	-0.056	0	0	0	1506694790
-9.558	-2.492	-0.81	0	-0.061	0	3.438	-8.9	0.504	0	-0.122	-0.061	3.211	9.54	1.75	-0.061	-0.061	0	-9.655	-1	-1.695	-0.061	0	0	-0.556	9.729	2.147	0	-0.061	0	0.685	9.872	-0.049	-0.061	-0.061	0	1506694790
-9.556	-2.503	-0.822	-0.061	-0.061	-0.061	3.455	-8.923	0.541	-0.122	0.061	0	3.214	9.546	1.725	0	0	0	-9.639	-0.999	-1.702	0	0	0	-0.549	9.745	2.144	-0.061	-0.061	-0.061	0.684	9.857	-0.065	-0.061	-0.061	0	1506694790
-9.542	-2.522	-0.809	0	-0.061	-0.061	3.451	-8.946	0.587	-0.122	0.061	0	3.185	9.531	1.766	-0.061	-0.061	0	-9.659	-1.007	-1.721	-0.061	0	0	-0.575	9.717	2.127	0	-0.061	0	0.659	9.857	-0.062	0	0	0	1506694790
-9.546	-2.513	-0.812	-0.061	-0.061	0	3.478	-8.984	0.622	0	-0.061	-0.061	3.182	9.512	1.772	-0.061	-0.061	0	-9.673	-1.01	-1.723	0	0	0	-0.553	9.704	2.127	0	-0.061	0	0.663	9.857	-0.053	-0.061	0	-0.061	1506694790
-9.551	-2.499	-0.798	-0.061	-0.061	0	3.499	-8.957	0.64	0	-0.061	-0.061	3.187	9.52	1.754	-0.061	-0.061	0	-9.677	-0.993	-1.726	-0.061	-0.061	-0.061	-0.506	9.732	2.128	0	-0.061	0	0.671	9.869	-0.051	-0.061	0	0	1506694790
-9.543	-2.513	-0.807	-0.061	-0.061	0	3.503	-8.955	0.634	0	0	-0.061	3.22	9.52	1.75	0	0	-0.061	-9.676	-0.999	-1.705	-0.061	0	0	-0.518	9.751	2.146	0	0	0	0.678	9.873	-0.054	-0.061	-0.061	0	1506694790
-9.522	-2.518	-0.793	-0.061	-0.061	0	3.512	-8.954	0.605	0	0	-0.061	3.236	9.531	1.759	0	0	-0.061	-9.655	-1.018	-1.698	-0.061	0	0	-0.559	9.731	2.105	0	0	0	0.678	9.873	-0.054	-0.061	0	0	1506694790
-9.556	-2.506	-0.806	0	0	0	3.493	-8.911	0.562	0	-0.061	-0.061	3.225	9.522	1.769	-0.061	-0.061	0	-9.649	-1.036	-1.705	0	0	0	-0.581	9.703	2.086	0	-0.061	0	0.678	9.873	-0.054	-0.061	0	0	1506694790
-9.562	-2.501	-0.8	0	-0.061	-0.061	3.496	-8.892	0.529	0	0	-0.061	3.21	9.515	1.755	-0.061	-0.061	0.061	-9.65	-1.022	-1.726	0	0	-0.061	-0.572	9.721	2.102	0	-0.061	0	0.678	9.873	-0.054	-0.061	0	0	1506694790
-9.556	-2.504	-0.81	-0.061	-0.061	0	3.505	-8.908	0.508	0	0	-0.061	3.199	9.532	1.708	-0.061	-0.061	0	-9.676	-0.998	-1.757	0	0	0	-0.53	9.775	2.132	0	-0.061	0	0.678	9.873	-0.054	-0.061	0	0	1506694790
-9.545	-2.482	-0.796	0	-0.061	0	3.512	-8.92	0.512	-0.061	0	-0.061	3.202	9.552	1.723	0	0	0	-9.666	-1	-1.748	0	0	0	-0.52	9.765	2.129	0	0	0	0.678	9.873	-0.054	-0.061	0	0	1506694790
-9.549	-2.46	-0.784	-0.061	-0.061	0	3.508	-8.9	0.551	-0.061	0	-0.061	3.187	9.539	1.763	0	0	0	-9.653	-1.011	-1.745	0	0	0	-0.551	9.721	2.103	0	-0.061	0	0.678	9.873	-0.054	-0.061	0	0	1506694790
-9.568	-2.469	-0.798	-0.061	-0.061	0	3.492	-8.896	0.581	-0.061	0	-0.061	3.187	9.521	1.784	-0.061	-0.061	0	-9.658	-0.999	-1.741	0	0	0	-0.546	9.714	2.104	-0.061	-0.061	0	0.678	9.873	-0.054	-0.061	0	0	1506694790
-9.566	-2.464	-0.791	0	-0.122	0	3.499	-8.918	0.58	0	0	-0.061	3.202	9.531	1.786	-0.061	-0.061	-0.061	-9.667	-0.997	-1.757	-0.061	0	0	-0.511	9.735	2.135	0	-0.061	0	0.675	9.871	-0.039	-0.061	0	0	1506694790
-9.597	-2.452	-0.805	-0.061	-0.183	-0.061	3.499	-8.918	0.58	0	0	-0.061	3.222	9.533	1.768	-0.061	0	-0.061	-9.647	-1.001	-1.776	0	0	0	-0.51	9.744	2.15	-0.061	-0.061	0	0.683	9.866	-0.026	-0.061	0	0	1506694790
-9.611	-2.446	-0.773	-0.061	-0.244	-0.061	3.493	-8.927	0.595	-0.061	0	-0.061	3.249	9.533	1.775	-0.061	0	0	-9.642	-1.022	-1.802	0	0	0	-0.536	9.752	2.139	-0.061	-0.061	0	0.672	9.875	-0.031	-0.061	0	0	1506694790
-9.595	-2.422	-0.749	-0.122	-0.183	-0.061	3.506	-8.976	0.664	-0.061	0	-0.061	3.272	9.572	1.82	-0.061	-0.061	0	-9.636	-1.034	-1.799	0.061	0	0	-0.536	9.789	2.145	-0.061	-0.122	0	0.672	9.875	-0.031	-0.061	0	0	1506694790
-9.54	-2.461	-0.654	-0.061	-0.122	-0.061	3.555	-9.018	0.718	0	0.061	0	3.321	9.587	1.879	-0.061	-0.061	0	-9.666	-1.007	-1.797	0	0.061	0	-0.499	9.767	2.12	-0.061	-0.122	0.061	0.685	9.887	-0.047	0	-0.061	0	1506694790
-9.542	-2.506	-0.66	0	-0.061	-0.061	3.555	-8.934	0.695	0	0.061	0	3.311	9.503	1.891	-0.122	0	0	-9.659	-1.01	-1.815	0	0	0	-0.45	9.689	2.144	-0.122	-0.061	0	0.702	9.868	-0.011	0	-0.061	-0.061	1506694790
-9.522	-2.476	-0.672	0	0	0	3.504	-8.872	0.64	0.061	0	-0.061	3.255	9.454	1.86	-0.122	-0.061	0	-9.658	-0.964	-1.784	-0.061	0	-0.061	-0.415	9.659	2.135	-0.061	-0.061	0	0.702	9.868	-0.011	0	-0.061	-0.061	1506694790
-9.556	-2.427	-0.679	0	0	0	3.53	-8.807	0.524	0.122	-0.061	-0.061	3.237	9.424	1.805	-0.122	0	0	-9.643	-1.002	-1.78	-0.061	0	-0.061	-0.419	9.634	2.116	-0.061	-0.061	0	0.741	9.844	-0.005	-0.061	-0.061	-0.061	1506694790
-9.566	-2.409	-0.666	0	0	0	3.53	-8.807	0.524	0.122	0	-0.061	3.223	9.42	1.683	-0.122	0	0	-9.622	-1.001	-1.793	-0.061	-0.061	-0.061	-0.446	9.667	2.126	0	-0.061	0	0.727	9.867	-0.03	0	-0.061	0	1506694791
-9.577	-2.426	-0.694	0	0.061	0	3.493	-8.792	0.421	0.061	-0.061	-0.061	3.232	9.434	1.591	-0.061	-0.061	0	-9.67	-1.002	-1.812	-0.061	-0.061	0	-0.452	9.709	2.12	0	-0.061	0	0.727	9.867	-0.03	-0.061	-0.061	0	1506694791
-9.575	-2.44	-0.735	-0.061	0	0	3.552	-8.782	0.342	-0.061	-0.061	-0.061	3.247	9.464	1.56	0	-0.061	0	-9.665	-1.01	-1.866	-0.061	-0.061	0	-0.404	9.777	2.149	0	0	-0.061	0.758	9.88	-0.041	-0.061	0	0	1506694791
-9.566	-2.439	-0.748	-0.061	0	-0.061	3.582	-8.873	0.428	-0.122	0	-0.061	3.237	9.493	1.614	0.061	0	-0.061	-9.664	-0.993	-1.855	-0.061	0	0	-0.444	9.769	2.171	0	0	-0.061	0.678	9.867	-0.032	-0.061	0	0	1506694791
-9.567	-2.444	-0.713	-0.061	-0.061	-0.061	3.534	-8.941	0.589	-0.183	-0.061	-0.061	3.222	9.487	1.776	0.122	0	-0.061	-9.66	-0.995	-1.864	-0.061	0	-0.061	-0.495	9.707	2.152	0	-0.061	-0.061	0.678	9.867	-0.032	-0.061	0	0	1506694791
-9.569	-2.451	-0.712	0	0	-0.061	3.478	-8.97	0.756	-0.122	-0.061	-0.061	3.196	9.49	1.891	0.061	-0.061	-0.061	-9.646	-1.017	-1.86	-0.061	-0.061	-0.061	-0.443	9.707	2.156	0	-0.061	-0.061	0.705	9.857	-0.018	-0.061	0	0	1506694791
-9.56	-2.457	-0.713	0	-0.061	-0.061	3.474	-9.001	0.858	-0.122	-0.061	-0.061	3.229	9.53	1.956	0	-0.061	-0.122	-9.653	-0.994	-1.846	0	-0.061	-0.061	-0.439	9.762	2.175	0	-0.061	-0.061	0.707	9.873	-0.01	0	0	0	1506694791
-9.549	-2.472	-0.7	0	0	0	3.474	-9.001	0.858	-0.122	-0.061	0	3.31	9.568	1.975	0	0	-0.061	-9.646	-1.001	-1.821	0	-0.061	-0.061	-0.489	9.753	2.168	-0.061	-0.061	-0.061	0.724	9.875	0	-0.061	0	0	1506694791
-9.562	-2.436	-0.682	0	0	0	3.519	-9.027	0.876	0	0	0.061	3.308	9.55	1.961	-0.122	-0.061	-0.061	-9.63	-1.016	-1.806	0	-0.061	-0.061	-0.526	9.714	2.12	-0.061	-0.061	-0.061	0.72	9.866	0.013	0	0	0	1506694791
-9.592	-2.418	-0.703	0	-0.061	-0.061	3.518	-9.028	0.848	0	0	0.061	3.283	9.496	1.889	-0.183	-0.061	0	-9.629	-1.023	-1.816	0	0	-0.061	-0.498	9.692	2.102	-0.061	-0.061	0	0.721	9.866	0.026	-0.061	0	0	1506694791
-9.576	-2.42	-0.701	0	-0.061	-0.061	3.522	-8.949	0.758	0.122	-0.061	0	3.281	9.485	1.753	-0.122	-0.061	0	-9.644	-1.008	-1.833	0	0	-0.061	-0.474	9.731	2.119	-0.061	-0.061	0	0.721	9.866	0.026	-0.061	-0.061	0	1506694791
-9.575	-2.439	-0.714	0	0	-0.061	3.542	-8.911	0.611	0.122	-0.061	0	3.262	9.484	1.66	-0.061	-0.061	0	-9.652	-1.006	-1.869	0	0	-0.061	-0.459	9.737	2.121	0	-0.061	0	0.729	9.873	0.007	0	-0.061	0	1506694791
-9.567	-2.436	-0.713	0	-0.061	-0.061	3.563	-8.867	0.477	0.122	0	0.061	3.244	9.461	1.622	0	-0.061	0	-9.67	-1.006	-1.879	0	0	-0.061	-0.425	9.719	2.095	0	-0.061	-0.061	0.724	9.881	0.008	0	-0.061	-0.061	1506694791
-9.555	-2.424	-0.725	-0.061	0	-0.061	3.594	-8.821	0.401	0	0	0	3.246	9.432	1.646	0	-0.061	-0.061	-9.664	-1.006	-1.86	0	-0.061	-0.061	-0.409	9.701	2.122	0	-0.061	-0.061	0.752	9.871	0.002	0	-0.061	-0.061	1506694791
-9.563	-2.426	-0.715	-0.061	0	-0.061	3.603	-8.813	0.386	0	0	0	3.266	9.447	1.696	0.061	-0.061	-0.061	-9.649	-0.998	-1.839	0	-0.061	-0.061	-0.434	9.71	2.127	0	0	-0.061	0.763	9.867	0.007	0	-0.061	0	1506694791
-9.58	-2.431	-0.708	-0.061	-0.061	0	3.595	-8.805	0.427	-0.122	0	-0.061	3.278	9.476	1.771	0.061	-0.061	-0.061	-9.64	-1.028	-1.828	0	-0.061	-0.061	-0.468	9.735	2.115	0	0	-0.061	0.778	9.861	-0.005	-0.061	0	0	1506694791
-9.587	-2.438	-0.709	-0.061	0	-0.061	3.555	-8.848	0.517	-0.122	0	-0.061	3.287	9.548	1.836	0	-0.061	-0.061	-9.649	-1.029	-1.817	0	-0.061	-0.061	-0.48	9.763	2.107	0	-0.061	-0.061	0.742	9.871	-0.006	-0.061	0	0	1506694791
-9.575	-2.457	-0.727	0	0	0	3.5	-8.92	0.62	-0.122	0	-0.122	3.271	9.569	1.877	0	-0.061	-0.061	-9.642	-1.042	-1.809	-0.061	-0.061	0	-0.475	9.772	2.103	0	-0.061	-0.061	0.743	9.874	0.006	-0.061	0	0	1506694791
-9.573	-2.425	-0.714	0	0	-0.061	3.407	-8.941	0.739	-0.061	0	-0.061	3.274	9.574	1.893	-0.061	0	-0.061	-9.635	-1.05	-1.816	0	-0.061	-0.061	-0.496	9.763	2.098	-0.061	-0.061	0	0.708	9.868	0.006	0	-0.061	0	1506694791
-9.586	-2.411	-0.712	0	0	-0.061	3.387	-8.983	0.743	0	0	0	3.255	9.543	1.86	-0.122	-0.061	0	-9.654	-1.042	-1.816	-0.061	0	0	-0.496	9.732	2.092	-0.061	-0.061	0	0.708	9.868	0.006	0	-0.061	0	1506694791
-9.589	-2.454	-0.732	0	-0.061	-0.061	3.431	-9.002	0.711	0	0	0	3.246	9.524	1.81	-0.122	-0.061	-0.061	-9.642	-1.072	-1.811	0	-0.061	-0.061	-0.47	9.752	2.114	-0.061	-0.061	0	0.719	9.866	-0.005	-0.061	-0.061	0	1506694791
-9.548	-2.444	-0.724	0	0	-0.061	3.468	-8.969	0.677	0	0	0.061	3.253	9.518	1.718	-0.122	-0.061	-0.061	-9.671	-1.019	-1.808	0	-0.061	-0.061	-0.476	9.746	2.098	-0.061	-0.061	0	0.731	9.879	-0.004	0	-0.061	-0.061	1506694791
-9.555	-2.463	-0.721	0	-0.061	-0.061	3.487	-8.948	0.632	0.061	0	0	3.26	9.487	1.683	-0.061	0	-0.061	-9.631	-1.05	-1.803	0	0	0	-0.504	9.722	2.07	-0.061	-0.061	-0.061	0.705	9.848	-0.004	0	-0.061	0	1506694791
-9.574	-2.463	-0.735	0	0	-0.061	3.486	-8.87	0.568	0.061	0	0	3.247	9.46	1.657	-0.061	-0.061	-0.061	-9.646	-1.046	-1.793	0	0	-0.061	-0.498	9.713	2.056	0	-0.061	0	0.731	9.855	-0.007	0	-0.061	0	1506694791
-9.585	-2.467	-0.724	0	0	-0.061	3.531	-8.866	0.487	0	0	-0.061	3.285	9.478	1.652	0	-0.061	0	-9.671	-1.028	-1.823	0	-0.061	0	-0.499	9.732	2.095	0	-0.061	-0.061	0.737	9.868	-0.029	0	-0.061	-0.061	1506694791
-9.567	-2.47	-0.729	0	0	-0.061	3.53	-8.873	0.463	-0.061	0	0	3.259	9.508	1.647	0	-0.061	0	-9.667	-1.032	-1.811	0	-0.061	0	-0.468	9.761	2.089	0	-0.061	-0.061	0.699	9.889	-0.032	0	-0.061	0	1506694792
-9.546	-2.454	-0.744	0	-0.061	-0.061	3.548	-8.878	0.504	-0.122	0	-0.061	3.249	9.52	1.723	0	0	-0.061	-9.668	-1.043	-1.808	0	-0.061	0	-0.495	9.731	2.079	0	0	-0.061	0.688	9.879	-0.029	0	-0.061	-0.061	1506694792
-9.563	-2.47	-0.729	0	-0.061	-0.061	3.519	-8.905	0.557	-0.122	0	-0.061	3.213	9.519	1.79	0	-0.061	0	-9.644	-1.042	-1.794	0	-0.061	0	-0.516	9.711	2.088	0	-0.061	-0.061	0.703	9.863	-0.028	-0.061	-0.061	-0.061	1506694792
-9.569	-2.481	-0.739	0	0	-0.061	3.502	-8.915	0.629	-0.122	0	-0.061	3.195	9.528	1.81	-0.061	-0.061	-0.061	-9.668	-1.032	-1.792	0	-0.061	-0.061	-0.502	9.743	2.096	0	-0.061	-0.061	0.697	9.867	-0.029	0	-0.061	-0.061	1506694792
-9.563	-2.488	-0.731	0	0	-0.061	3.46	-8.972	0.676	-0.061	0	-0.061	3.226	9.554	1.805	-0.061	0	-0.061	-9.672	-1.005	-1.793	0	-0.061	0	-0.508	9.78	2.115	-0.061	-0.061	-0.061	0.684	9.879	-0.047	0	0	-0.061	1506694792
-9.542	-2.497	-0.711	0	0	-0.061	3.413	-9.004	0.699	-0.061	0	-0.061	3.224	9.57	1.778	-0.061	-0.061	-0.061	-9.662	-1.02	-1.778	0	-0.061	0	-0.534	9.765	2.113	-0.061	-0.061	-0.061	0.699	9.883	-0.031	0	-0.061	-0.061	1506694792
-9.562	-2.507	-0.712	0	0	-0.061	3.394	-8.982	0.695	0	0	-0.061	3.216	9.528	1.791	-0.061	0	-0.061	-9.652	-1.043	-1.769	0	-0.061	0	-0.551	9.705	2.086	-0.061	-0.061	-0.061	0.699	9.883	-0.031	0	-0.061	-0.061	1506694792
-9.574	-2.47	-0.714	0	0	-0.061	3.362	-8.963	0.66	0	0	0	3.186	9.501	1.733	-0.061	-0.061	-0.061	-9.659	-1.018	-1.766	0	-0.061	0	-0.526	9.709	2.091	-0.061	-0.061	-0.061	0.688	9.88	0.011	0	-0.061	-0.061	1506694792
-9.57	-2.475	-0.714	0	0	-0.061	3.383	-8.947	0.601	0	0	0.061	3.201	9.507	1.668	-0.061	-0.061	-0.061	-9.655	-1.008	-1.771	0	-0.061	0	-0.532	9.747	2.114	0	-0.061	-0.061	0.669	9.875	-0.031	0	0	0	1506694792
-9.573	-2.44	-0.709	0	0	-0.061	3.424	-8.928	0.548	0	0	0.061	3.21	9.508	1.641	0	0	-0.061	-9.661	-1.02	-1.765	0	-0.061	0	-0.528	9.741	2.12	0	-0.061	-0.061	0.669	9.875	-0.031	-0.061	-0.061	0	1506694792
-9.625	-2.342	-0.665	0.183	-0.061	0	3.452	-8.896	0.516	-0.061	0	0	3.188	9.508	1.678	0	-0.061	-0.061	-9.649	-1.005	-1.749	0	-0.061	0	-0.537	9.704	2.096	0	-0.061	-0.061	0.69	9.86	-0.036	-0.061	-0.061	0	1506694792
-9.66	-2.286	-0.699	0.183	-0.183	0	3.472	-8.867	0.49	-0.061	-0.061	0	3.179	9.473	1.706	0	-0.061	-0.061	-9.616	-0.983	-1.786	0	-0.061	0	-0.512	9.69	2.099	0	-0.061	-0.061	0.571	9.83	-0.164	0	-0.061	-0.061	1506694792
-9.53	-2.399	-0.825	0	-0.244	-0.122	3.49	-8.878	0.492	-0.061	-0.061	-0.061	3.208	9.485	1.732	0	0	-0.122	-9.689	-0.987	-1.881	-0.061	0.061	0	-0.426	9.753	2.114	0	-0.061	-0.061	0.571	9.83	-0.164	0	0	-0.122	1506694792
-9.659	-2.486	-1.025	0	-0.244	-0.244	3.457	-8.937	0.537	-0.122	-0.122	-0.061	3.261	9.563	1.76	0.061	0	-0.122	-9.631	-1.093	-2.06	-0.061	-0.061	0.061	-0.31	9.856	2.074	0	-0.061	-0.122	0.394	9.89	-0.206	-0.061	0.122	-0.427	1506694792
-9.515	-2.559	-1.017	0.183	-0.305	-0.305	3.376	-8.695	0.587	-0.183	-0.183	-0.061	3.305	9.493	1.794	0	0.061	-0.183	-9.743	-1.383	-2.09	-0.122	-0.183	0	-0.161	9.683	1.93	0	-0.122	-0.183	0.507	10.042	-0.15	0.122	-0.061	-0.549	1506694792
-9.459	-2.442	-1.032	0.244	-0.122	-0.244	3.301	-8.624	0.709	-0.366	0	0.183	3.36	9.323	1.753	0	0.183	-0.366	-9.656	-1.684	-2.052	-0.061	-0.366	-0.061	0.039	9.677	1.692	-0.061	0.122	-0.183	0.507	10.042	-0.15	-0.061	-0.305	-0.671	1506694792
-9.532	-2.217	-1.165	0.366	-0.061	-0.305	3.224	-8.696	0.829	-0.549	0.122	0.305	3.469	9.416	1.578	-0.061	0.366	-0.549	-9.61	-1.767	-2.103	0.061	-0.427	0	-0.032	9.851	1.485	-0.061	0.244	-0.183	0.596	9.855	-0.254	0.061	-0.183	-0.549	1506694792
-9.589	-2.07	-1.395	0.244	-0.122	-0.427	3.213	-8.837	1.074	-0.61	0.061	0.427	3.56	9.575	1.29	-0.122	0.183	-0.488	-9.66	-1.827	-2.244	0.061	-0.366	0.061	-0.242	9.971	1.432	-0.122	0.122	-0.305	0.806	9.85	-0.262	-0.122	-0.366	-0.488	1506694792
-9.52	-1.957	-1.413	0.183	-0.061	-0.427	3.21	-9.019	1.254	-0.61	0	0.488	3.573	9.68	1.068	-0.061	-0.122	-0.366	-9.685	-1.774	-2.352	0.122	-0.61	0.061	-0.177	10.045	1.448	-0.122	-0.244	-0.488	0.806	9.85	-0.262	-0.183	-0.366	-0.488	1506694792
-9.386	-2	-1.457	-0.122	0	-0.427	3.211	-9.073	1.407	-0.549	-0.061	0.549	3.48	9.606	0.953	0.061	-0.244	-0.427	-9.642	-1.604	-2.251	0.061	-0.793	0.061	0.138	9.951	1.531	0	-0.183	-0.671	1.097	9.842	-0.257	-0.305	-0.305	-0.427	1506694792
-9.185	-2.382	-1.464	-0.366	0	-0.183	3.304	-9.024	1.52	-0.488	0.061	0.671	3.35	9.292	0.98	0.244	-0.183	-0.61	-9.592	-1.53	-2.027	-0.061	-0.916	0	0.231	9.698	1.581	-0.061	0.061	-0.854	1.65	9.839	0.176	-0.488	-0.305	-0.366	1506694792
-8.758	-2.399	-0.91	-0.427	0.183	0.427	3.319	-9.13	1.499	-0.305	0.061	0.61	3.326	9.091	1.093	0.366	0	-0.854	-9.519	-1.556	-1.766	0	-1.16	-0.122	0.067	9.505	1.543	-0.061	0.183	-0.916	1.65	9.839	0.176	-0.732	-0.183	-0.183	1506694792
-10.105	-2.233	-0.715	-0.916	0.366	0.854	3.268	-9.186	1.422	-0.122	-0.061	0.427	3.359	9.196	1.324	0.366	0.122	-0.793	-9.448	-1.373	-1.421	0.122	-1.282	-0.183	-0.318	9.398	1.622	-0.305	0.244	-1.038	3.693	9.7	1.878	-1.587	1.099	0.671	1506694792
-10.867	-2.601	-0.565	-0.61	-1.892	0.366	3.174	-9.136	1.288	0.061	-0.061	0.488	3.232	9.259	1.464	0.305	-0.244	-0.549	-9.874	-0.982	-1.249	0.061	-1.221	-0.061	-0.919	9.391	2.083	0.061	0.366	-0.977	3.115	11.161	2.389	-2.38	1.526	1.953	1506694792
-10.237	-2.165	0.863	-0.122	-1.282	0.305	3.151	-9.482	0.983	0.366	0	0.61	3.198	9.676	1.613	0.244	-0.305	-0.427	-9.728	-0.845	-1.249	0.122	-1.038	-0.061	-1.153	9.851	2.353	0.122	0.366	-0.854	3.115	11.161	2.389	-3.54	1.404	2.563	1506694792
-10.318	-1.047	1.39	-0.61	-0.916	-0.366	3.059	-9.327	0.469	0.61	-0.183	0.549	3.122	9.924	1.696	0.366	-0.244	-0.305	-9.868	-0.322	-1.333	0.122	-1.038	0.061	-1.275	9.898	2.929	0.305	0.305	-0.854	3.618	12.935	3.497	-4.7	1.709	4.089	1506694793
-10.362	-1.554	0.973	-0.732	-0.61	-1.099	3.059	-9.327	0.469	0.61	-0.183	0.549	2.993	9.844	1.884	0.671	-0.061	-0.061	-9.935	0.035	-1.434	0	-0.61	0.244	-1.243	9.927	3.297	0.183	0.427	-0.916	-0.962	10.952	1.955	-4.272	2.014	5.554	1506694793
-9.763	-1.934	1.002	0.122	-0.854	-0.488	3.299	-9.32	-0.376	0.549	-0.305	0.854	2.993	9.844	1.884	0.671	-0.061	-0.061	-10.048	-0.053	-1.745	-0.122	-0.61	0.183	-1.113	10.07	3.365	0.183	0.183	-0.854	-0.779	8.863	1.848	-2.991	-2.869	4.578	1506694793
-8.646	-1.166	1.449	0.061	-0.427	0.183	3.46	-9.049	-0.751	0.61	-0.671	0.977	2.993	9.844	1.884	0.671	-0.061	-0.061	-9.357	-0.08	-1.657	-0.122	-0.549	0.061	-0.952	9.711	3.249	0.122	-0.122	-0.854	2.036	7.544	1.666	-1.709	-2.93	2.991	1506694793
-8.612	-0.48	1.402	-0.488	-0.061	-0.061	3.674	-8.201	-0.874	0.61	-0.671	0.977	2.993	9.844	1.884	0.671	-0.061	-0.061	-9.057	0.132	-1.414	0.061	-0.61	0.061	-0.861	8.93	3.218	0.061	-0.061	-0.793	3.487	6.02	1.639	-0.61	-2.93	2.014	1506694793
-8.719	-0.414	1.367	-0.488	-0.061	-0.427	3.902	-7.808	-0.628	0.183	-0.61	0.854	2.993	9.844	1.884	0.671	-0.061	-0.061	-8.966	0.258	-1.309	0	-0.488	-0.061	-0.928	8.417	3.118	-0.122	-0.061	-0.61	3.572	5.673	2.304	0.732	0.061	0.977	1506694793
-8.805	-0.602	1.462	-0.916	0.122	-0.427	3.949	-8.038	-0.499	-0.183	0.366	1.16	2.993	9.844	1.884	0.671	-0.061	-0.061	-9.042	0.633	-1.422	-0.183	-0.244	-0.122	-0.941	8.483	3.253	-0.061	-0.183	-0.366	2.997	6.393	3.345	1.892	2.869	0.122	1506694793
-9.877	-1.394	0.938	-0.977	0	-0.183	3.872	-8.533	-0.459	0.061	-0.305	0.916	2.993	9.844	1.884	0.671	-0.061	-0.061	-9.347	0.979	-1.603	-0.427	0	-0.122	-0.66	8.918	3.575	0.061	-0.183	-0.366	2.834	6.911	4.331	2.38	3.967	-0.366	1506694793
-10.696	-1.822	1.042	-0.61	0	0.183	4.017	-9.098	-0.573	0.061	-0.305	0.916	2.993	9.844	1.884	0.671	-0.061	-0.061	-9.644	0.538	-1.72	-0.671	-0.122	-0.427	-0.554	9.118	3.646	0.122	-0.183	-0.244	4.473	8.309	5.835	2.197	2.93	-0.671	1506694793
-10.142	-0.727	1.925	-0.854	0.305	0.366	4.221	-9.412	-0.666	0.061	-1.038	-0.061	2.87	9.965	2.316	0.977	0.549	-0.183	-9.637	0.018	-1.578	-0.549	-0.366	-0.732	-0.7	9.069	3.444	0	0.061	-0.061	7.011	10.43	8.57	1.526	0.122	-0.854	1506694793
-11.142	-2.488	0.845	-0.793	1.038	-0.183	4.255	-9.592	-0.434	-0.244	-0.61	-0.183	3.262	9.149	2.923	0.977	0.549	-0.183	-9.81	0.169	-0.944	-0.732	1.038	-0.854	-1.427	9.104	3.401	0.061	0.244	0.183	4.798	8.198	5.648	-1.038	0.488	0.427	1506694793
-10.819	-3.919	1.33	0.671	0.061	1.16	4.174	-10.725	-0.109	-0.244	-0.61	-0.183	3.232	9.833	2.663	-0.366	-0.793	0.183	-10.68	-0.888	-1.457	0.061	-0.305	-0.854	-2.095	10.002	2.926	0.183	-0.61	0.61	4.798	8.198	5.648	0.488	-1.282	1.16	1506694793
-10.98	-2.786	0.979	0.854	0.305	0.977	3.963	-11.421	0.123	-0.244	-0.427	-0.366	3.295	11.072	2.06	-0.61	-1.526	0.61	-12.072	-1.042	-0.93	0.122	0.671	-0.61	-2.01	10.97	2.951	0.732	-1.16	0.793	6.793	10.879	4.853	1.709	-2.93	-0.977	1506694793
-9.61	-3.017	0.577	0.244	0.244	-0.244	4.27	-11.31	0.517	-0.488	0.732	-0.61	3.452	11.638	1.011	-0.427	-1.709	0.916	-11.032	-1.75	0.207	0.061	0.61	-0.671	-2.344	11.815	2.548	0.671	0.305	0.732	2.318	9.323	2.671	-2.014	-2.319	0.305	1506694793
-9.311	-3.947	-1.316	1.465	0.793	-0.244	4.438	-10.813	1.002	-0.732	2.991	-0.916	3.953	12.006	0.538	0.183	-0.061	1.221	-10.709	-1.678	0.315	0.183	0.732	-0.366	-3.041	11.696	2.024	0.305	0.122	1.038	2.318	9.323	2.671	0.122	-0.854	-1.221	1506694793
-8.741	-3.535	-1.386	1.465	1.038	0	3.268	-9.862	0.962	-0.244	2.869	-2.136	3.485	11.643	0.496	0.549	1.16	1.77	-10.042	-2.304	0.373	-0.122	0.793	-0.305	-2.907	10.776	1.337	0	-0.366	0.916	2.638	9.863	-0.078	1.343	-1.343	-1.648	1506694793
-9.082	-3.131	-1.668	0.732	1.892	0	2.091	-9.245	1	0.244	0.732	-3.296	2.756	10.832	0.83	0.305	0.732	2.075	-9.99	-2.719	0.327	-0.122	-0.061	-0.488	-1.997	10.017	0.77	-0.061	-0.183	0.793	3.003	9.548	0.084	1.465	-1.77	-1.587	1506694793
-9.506	-2.902	-1.699	0.549	1.038	-0.061	1.84	-9.247	0.937	0.244	0.732	-3.296	2.352	10.438	0.983	-0.366	0.366	1.892	-9.531	-2.761	0.205	-0.061	0.061	-0.183	-1.579	9.756	0.42	-0.244	0.488	0.671	3.003	9.548	0.084	1.77	-0.427	-1.831	1506694793
-9.306	-2.3	-1.53	0.61	0.732	-0.244	2.061	-9.219	0.778	0.366	-0.122	-3.418	2.101	10.127	0.86	-1.038	0.061	1.404	-9.251	-2.69	-0.305	0.122	-0.305	-0.061	-1.567	9.697	0.336	-0.183	0.427	0.732	1.267	9.726	0.195	1.221	-0.854	-2.075	1506694793
-9.052	-1.838	-1.445	0.488	0.244	-0.488	2.061	-9.219	0.778	0.366	-0.122	-3.418	1.963	9.739	0.483	-1.282	-0.305	0.916	-8.769	-2.714	-0.583	0	-0.061	0.061	-1.474	9.598	0.551	-0.122	0.061	0.671	2.237	9.75	0.077	1.587	-2.319	-2.319	1506694793
-8.674	-1.887	-1.208	0.427	0.366	-0.549	1.694	-8.379	1.03	-0.061	0.671	-2.991	2.111	9.215	0.2	-1.099	-0.488	0.366	-8.641	-2.76	-0.76	0.122	-0.183	0.183	-1.09	9.387	0.702	-0.305	-0.061	0.549	2.79	9.432	-0.085	1.709	-2.258	-2.38	1506694793
-8.636	-1.979	-1.451	0.671	0.549	-0.549	1.479	-7.709	1.324	-0.427	0.916	-1.709	2.393	8.887	0.112	-0.793	-0.122	-0.061	-8.531	-2.475	-1	0.122	-0.183	0.183	-0.742	9.235	0.853	-0.488	0.122	0.305	2.516	9.204	-0.095	1.709	-1.404	-2.197	1506694793
-8.905	-1.707	-1.902	0.488	0.305	-0.793	1.242	-7.07	1.518	-0.122	0.366	-0.793	2.602	8.697	0.123	-0.549	0.305	-0.549	-8.402	-2.338	-1.192	0.244	-0.061	0.549	-0.665	9.03	0.961	-0.488	0.061	-0.061	2.472	9.118	-0.092	1.709	-0.793	-2.136	1506694793
-8.91	-1.993	-1.809	0.671	0.427	-0.916	1.125	-6.723	1.596	-0.122	0.366	-0.793	2.644	8.501	0.211	-0.366	0.244	-0.793	-8.354	-2.34	-1.391	0.183	0.122	0.61	-0.617	8.867	0.944	-0.427	-0.244	-0.305	2.472	9.118	-0.092	1.77	-0.488	-1.892	1506694793
-9.082	-2.184	-1.682	0.916	0.61	-0.61	1.433	-6.822	1.555	0.183	-0.732	0.183	2.854	8.453	0.335	-0.183	0.183	-1.099	-8.422	-2.584	-1.465	0.122	0.366	0.549	-0.458	8.99	0.819	-0.427	-0.732	-0.366	1.695	9.397	0.007	1.282	-0.671	-1.953	1506694793
-9.228	-1.851	-2.168	0.671	0.244	-0.61	1.966	-7.245	1.476	0.305	-1.465	1.282	3.016	8.626	0.451	-0.122	0	-1.404	-8.851	-2.611	-1.542	0.305	0.488	0.549	-0.135	9.286	0.766	-0.366	-0.854	-0.427	1.424	9.607	-0.231	1.038	-1.648	-2.014	1506694794
-9.38	-1.816	-2.462	0.427	0.305	-0.305	2.497	-7.946	1.53	-0.122	-1.282	3.296	3.224	9.058	0.569	-0.183	-0.488	-1.709	-9.115	-2.35	-1.637	0.427	0.183	0.671	-0.035	9.647	0.805	-0.305	-0.854	-0.549	1.424	9.607	-0.231	0.61	-1.831	-1.892	1506694794
-10.072	-1.68	-2.539	0.488	0.061	0.549	3.091	-8.76	1.558	-0.366	-1.038	3.845	3.531	9.466	0.707	-0.305	-0.793	-1.831	-9.125	-2.561	-1.619	0.427	0.061	0.793	-0.158	10.009	0.901	-0.427	-1.038	-0.793	1.889	10.128	-0.53	-0.061	-2.014	-1.892	1506694794
-10.941	-2.432	-2.417	-0.854	-1.343	1.77	3.091	-8.76	1.558	-0.366	-1.038	3.845	3.852	9.903	1.067	-0.305	-1.099	-1.587	-10.576	-3.097	-1.091	0.61	1.587	0.305	-0.802	10.563	0.98	-0.854	-1.16	-0.793	4.076	10.813	0.494	-0.732	-1.892	-1.587	1506694794
-11.239	-3.551	-2.003	-1.404	-0.977	2.319	4.561	-12.117	1.65	-0.488	-1.343	3.784	4.235	11.48	1.583	-0.488	-1.16	-1.221	-12.499	-1.19	-0.959	1.221	0.793	0.366	-1.986	11.751	1.782	-0.732	-1.526	-0.366	6.123	11.807	2.143	-2.014	-0.916	-1.16	1506694794
-11.224	-4.981	-0.827	-0.061	-1.831	2.014	5.493	-13.949	0.957	0.549	-0.061	2.686	4.254	12.755	1.64	-0.977	-1.404	-0.427	-11.538	0.215	-0.27	0.977	-0.122	1.16	-1.971	11.955	3.192	0.122	-1.587	-0.793	6.115	12.578	3.935	-4.456	0.977	0.122	1506694794
-10.292	-5.374	0.725	-0.122	0.305	2.075	5.877	-12.103	0.662	0.549	-0.061	2.686	4.015	11.243	1.908	-0.61	-1.831	0.854	-11.697	-0.267	0.546	0.61	-0.488	0.122	-2.189	10.357	3.864	-0.549	-0.366	-0.916	2.625	12.194	1.992	-5.615	2.747	2.625	1506694794
-12.078	-3.492	0.067	-0.244	-0.854	1.038	5.54	-11.782	0.559	0.427	1.953	-1.221	4.366	9.893	2.437	0.366	0.671	1.465	-11.697	0.785	0.699	0.183	-0.366	0	-2.556	9.545	3.906	-0.977	0.061	-0.305	2.625	12.194	1.992	-4.211	2.441	3.906	1506694794
-9.704	-2.333	-0.547	-0.977	-3.113	-0.183	3.991	-12.184	-0.429	1.648	0.671	-2.93	3.588	10.308	2.403	0.366	2.747	1.648	-10.746	0.975	0.185	0	-0.244	0.061	-2.387	9.839	3.923	-0.244	0.671	0	-1.958	13.235	0.097	-2.991	0.854	4.639	1506694794
-7.672	-2.641	0.349	-0.977	-0.488	0.427	2.823	-10.846	-1.14	2.258	-1.77	-4.639	2.174	10.444	2.247	-0.122	1.343	1.831	-9.532	1.081	0.1	-0.427	-0.122	0.061	-2.428	9.458	3.765	0	0.793	0.122	-2.346	10.99	0.61	-1.465	-0.549	5.615	1506694794
-7.797	-1.949	0.484	-1.282	0.122	0.183	2.663	-9.174	-1.211	1.648	-2.38	-5.249	2.019	9.349	2.341	0.061	0.305	1.953	-8.751	0.846	-0.092	-0.671	-0.305	-0.061	-2.262	8.319	3.514	-0.122	0.549	0.183	-2.346	10.99	0.61	-1.587	-2.319	4.578	1506694794
-7.879	-1.875	0.514	-1.099	-0.427	0.061	2.609	-8.445	-1.323	1.099	-1.099	-4.883	2.263	8.43	2.494	0.366	1.343	2.014	-8.396	0.596	-0.286	-0.793	-0.183	-0.305	-1.797	7.586	3.32	-0.427	0.549	0.122	0.674	7.852	0.9	-0.916	-0.854	3.601	1506694794
-7.709	-1.585	1.025	-0.732	0.427	0.122	2.101	-7.934	-1.375	1.038	-0.122	-4.211	1.888	7.924	2.464	0.244	1.892	1.892	-8.488	0.499	-0.435	-0.854	-0.305	-0.366	-1.461	7.36	3.158	-0.366	0.793	0.061	0.459	7.096	1.052	0.671	1.16	3.052	1506694794
-8.58	-0.938	0.721	-1.221	0.488	-0.183	1.509	-7.471	-1.218	0.854	-0.427	-3.235	1.329	7.706	2.347	0.061	1.221	1.465	-8.703	0.593	-0.486	-0.977	-0.305	-0.366	-1.413	7.684	3.161	-0.122	1.038	0.305	0.459	7.096	1.052	0.854	3.418	1.709	1506694794
-9.463	-1.29	0.486	-1.404	0.427	-0.183	1.409	-7.326	-0.97	0.61	-0.854	-1.953	1.251	7.923	2.283	0	0.427	0.732	-9.045	0.796	-0.803	-1.038	-0.122	-0.244	-1.542	8.214	3.484	0.244	1.343	0.427	0.843	7.129	2.001	0.977	5.493	0.854	1506694794
-9.761	-1.832	0.294	-1.465	-0.061	-0.183	1.409	-7.326	-0.97	0.61	-0.854	-1.953	1.648	8.449	2.275	0.183	0.244	0.061	-9.415	0.432	-1.188	-1.282	-0.183	-0.427	-1.66	8.72	3.719	0.305	1.16	0.366	2.699	8.119	2.399	1.282	4.822	0.671	1506694794
-9.902	-2.143	0.788	-1.221	-0.122	-0.061	2.138	-7.967	-0.749	0.366	-0.793	-0.488	2.131	8.857	2.367	0.549	0.488	-0.305	-9.589	0.13	-1.413	-1.221	-0.244	-0.61	-1.727	8.964	3.734	0.183	0.732	0.061	2.699	8.119	2.399	1.831	1.831	0.183	1506694794
-9.548	-1.092	1.26	-1.038	0.122	0	2.507	-8.227	-0.773	0.061	-0.854	1.526	2.449	9.055	2.51	0.793	0.671	-0.488	-9.563	0.042	-1.481	-1.099	-0.549	-0.671	-1.707	9.039	3.664	0.122	0.427	-0.183	4.09	10.056	6.007	0.732	0.366	-0.305	1506694794
-9.405	-0.087	1.274	-1.648	0.61	0.122	3.051	-8.466	-0.571	-0.366	-0.854	2.441	2.594	9.109	2.598	0.854	0.549	-0.61	-9.022	0.199	-1.456	-0.916	-0.061	-0.549	-1.592	9.014	3.647	0.305	0.366	-0.305	2.626	7.593	4.085	0.244	0.183	1.404	1506694794
-11.88	-3.121	-0.953	-2.319	0.122	-0.671	3.723	-8.313	-0.141	-0.732	-0.183	3.296	2.786	8.886	2.716	0.732	0.244	-0.671	-9.9	0.327	-0.711	-1.465	0.854	-0.671	-1.684	8.655	3.639	0.427	0.122	-0.366	2.626	7.593	4.085	1.343	-1.099	0.977	1506694794
-11.507	-5.072	-1.546	1.099	-0.061	-0.732	3.967	-9.013	0.301	-0.671	-0.061	4.211	2.952	8.635	2.701	0.854	0	-0.671	-11.658	-0.97	-0.693	-1.221	-0.061	-0.916	-1.526	9.386	3.259	0.488	0.122	0.122	6.422	13.19	2.713	2.014	0	-1.526	1506694794
-8.771	-3.408	0.334	-0.366	-0.854	-0.549	4.088	-10.805	0.254	-0.122	-0.793	4.822	3.235	9.826	2.64	0.732	-0.244	-1.282	-12.041	-2.095	-0.599	-0.732	-1.16	-1.16	-1.267	10.976	2.662	0.977	1.099	0.427	1.577	13.052	3.481	1.16	1.099	-1.221	1506694794
-8.695	-3.902	-2.028	-2.075	3.784	-1.77	4.584	-11.992	0.317	0.122	-1.709	4.333	4.002	11.639	2.235	0.183	-0.366	-1.77	-11.353	-1.431	0.148	-0.854	-0.977	-0.977	-1.858	11.688	2.11	0.977	2.075	0.366	1.577	13.052	3.481	-2.869	4.089	0.793	1506694794
-9.853	-4.828	-4.545	1.038	-0.671	-1.282	5.851	-11.403	1.459	-0.61	-0.488	3.113	4.856	11.548	1.639	-0.061	0.244	-1.038	-10.535	-1.806	0.706	-1.648	-2.075	-0.793	-2.771	10.71	1.871	0.549	2.014	0.061	-2.94	7.696	-0.054	2.563	-3.784	-1.465	1506694794
-8.211	-4.331	-2.102	-0.244	1.099	-0.183	5.792	-10.252	2.43	-1.038	1.587	1.16	4.919	10.17	1.291	0.366	1.16	0.244	-9.586	-3.894	0.92	-1.038	-2.075	-1.343	-2.893	9.655	1.041	0.244	1.465	0.366	2.535	9.944	-0.167	0.305	-0.488	-0.732	1506694794
-8.679	-3.552	-2.369	0.061	2.869	-0.854	4.313	-9.844	2.516	-0.122	1.465	-0.488	4.551	9.746	1.002	0.366	1.587	0.854	-9.39	-3.834	1.32	-0.61	-2.441	-1.343	-2.518	9.549	0.144	-0.488	1.648	0.732	2.535	9.944	-0.167	0.793	-0.671	-0.427	1506694795
-9.508	-3.606	-3.281	0.305	-0.061	-1.038	3.21	-9.68	2.701	0.916	0.122	-1.343	4.138	9.597	0.678	-0.244	1.526	1.16	-9.39	-3.834	1.32	-0.61	-2.441	-1.343	-2.572	9.184	-0.043	-0.305	1.77	1.038	2.375	9.734	0.17	0.732	-0.427	-0.549	1506694795
-8.315	-3.313	-2.23	0.183	1.038	-0.977	3.115	-8.977	2.638	1.099	0.183	-1.404	3.569	9.324	0.267	-0.854	0.549	1.587	-9.39	-3.834	1.32	-0.61	-2.441	-1.343	-2.705	8.845	-0.108	0.183	0.854	1.404	2.55	9.731	0.579	0.732	-1.77	-0.61	1506694795
-8.342	-3.336	-2.425	0.061	0.793	-1.282	2.938	-7.905	2.434	0.732	0.977	-1.099	3.229	9.03	-0.2	-1.16	-0.793	1.953	-8.209	-3.734	1.452	0.122	-2.319	-1.038	-2.643	8.605	-0.049	0.488	-0.244	1.77	2.55	9.731	0.579	0.793	-1.953	-0.793	1506694795
-8.122	-3.82	-2.616	0.488	0.793	-1.16	2.677	-6.924	2.139	0.732	0.977	-1.099	3.192	8.592	-0.629	-1.038	-1.587	2.136	-8.104	-3.888	1.743	0.366	-2.563	-0.977	-1.876	8.673	-0.057	0.793	-0.549	2.136	3.049	9.387	1.196	0.427	-0.854	-0.488	1506694795
-8.064	-4.286	-2.617	0.916	1.221	-0.977	2.677	-6.924	2.139	0.305	1.77	-0.671	3.431	8.563	-0.867	-0.671	-1.465	1.953	-7.983	-4.006	2.164	0.549	-2.319	-0.854	-0.938	9.197	-0.171	0.854	-0.122	1.709	2.474	9.403	1.278	0.366	-0.549	-0.183	1506694795
-8.684	-3.896	-2.774	1.221	1.038	-0.732	2.256	-6.436	1.525	0.122	1.892	-0.305	3.614	8.837	-1.026	-0.244	-0.916	1.648	-8.105	-4.206	2.397	0.854	-2.319	-0.671	-0.723	9.393	-0.089	0.916	0.732	1.221	2.474	9.403	1.278	-0.183	-1.16	0	1506694795
-8.655	-3.313	-3.04	0.854	0.305	-0.916	2.239	-6.538	1.062	-0.122	1.77	-0.305	3.609	8.879	-1.304	0.305	-0.916	1.404	-8.238	-4.285	2.546	0.916	-2.258	-0.366	-0.94	9.569	0.004	1.343	1.099	1.282	3.214	9.319	0.871	-0.61	-1.709	0.366	1506694795
-8.196	-3.347	-2.759	0.61	0.244	-0.854	2.387	-6.985	0.696	-0.305	1.953	-0.305	3.75	9.214	-1.402	0.916	-1.038	1.16	-7.757	-3.992	2.817	1.038	-2.258	-0.122	-0.55	10.11	-0.324	1.16	1.465	0.854	3.784	9.38	1.419	-0.671	-1.465	0.61	1506694795
-8.183	-3.667	-2.866	0.732	0.061	-0.549	2.565	-7.515	0.718	-0.549	1.648	-0.488	3.999	9.524	-1.102	1.343	-0.854	0.916	-7.413	-3.384	3.015	0.977	-2.075	0.122	-0.41	9.859	-0.408	1.221	1.892	0.122	3.784	9.38	1.419	-1.526	-0.427	0.732	1506694795
-7.794	-3.619	-2.639	0.732	-0.061	-0.732	2.64	-7.747	0.941	-0.366	1.038	-1.221	4.204	8.978	-0.639	1.343	-0.854	0.916	-7.355	-3.458	3.174	0.916	-2.075	0.244	-0.657	8.993	-0.565	1.16	1.465	-0.366	3.939	8.607	1.221	-0.977	-0.61	0.916	1506694795
-8.079	-3.594	-1.751	0.366	0.183	-0.977	2.698	-7.663	1	-0.061	0.366	-2.014	4.272	8.398	-0.069	1.282	-0.244	1.221	-7.296	-3.461	3.468	1.099	-2.136	0.244	-0.469	8.565	-0.627	1.099	1.099	-0.61	3.759	8.943	1.476	-1.465	0	1.038	1506694795
-9.476	-3.458	-2.723	-0.977	-0.61	-1.831	2.683	-8.027	1.119	0.183	-0.183	-2.563	4.126	8.147	0.341	0.916	-0.61	1.099	-7.715	-2.384	3.732	1.221	-2.563	0.183	-0.231	8.735	-0.495	1.099	0.977	-0.671	3.759	8.943	1.476	-1.282	0.122	1.282	1506694795
-7.876	-3.683	-2.461	-0.305	-1.221	-2.319	2.702	-8.756	1.201	0.183	-0.183	-2.563	3.985	8.105	0.414	0.427	-1.953	0.854	-6.747	-2.095	4.014	0.244	-2.441	0.854	-0.12	9.007	-0.256	1.16	0.549	-0.793	4.914	9.284	1.492	-1.465	-0.366	1.221	1506694795
-7.375	-5.111	-1.913	0.488	-0.916	-0.854	3.144	-8.862	1.686	0.732	-0.916	-2.563	4.554	7.858	0.593	0.183	-1.892	0.488	-6.096	-3.161	4.782	0.427	-1.892	0.671	0.053	9.226	-0.262	1.099	1.282	-1.099	4.285	8.778	3.106	0.061	1.343	1.343	1506694795
-7.693	-4.605	-1.694	0.793	-0.916	-0.732	2.964	-8.525	1.562	0.61	-2.197	-2.747	5.151	7.852	0.886	-0.061	-0.916	0.061	-6.31	-2.608	5.227	0.671	-1.831	0.488	-0.274	9.436	-0.618	0.488	1.831	-0.671	4.285	8.778	3.106	-1.77	2.563	1.404	1506694795
-8.12	-4.469	-1.744	0.916	-0.549	-1.038	3.395	-8.981	1.651	0.732	-2.38	-2.625	5.657	8.002	0.888	-0.244	-0.366	-0.244	-6.698	-2.225	5.617	0.732	-1.282	0.488	-1.113	9.781	-0.815	0	0.671	0.061	2.702	7.623	2.883	-1.587	0.305	1.16	1506694795
-8.629	-4.963	-1.946	0.488	-0.671	-0.671	3.675	-9.31	1.509	0.732	-2.38	-2.625	5.761	8.415	0.913	-0.488	0.122	-0.244	-7.149	-1.881	6.032	0.671	-1.221	0.549	-1.231	10.005	-0.378	0.305	0.366	0.244	4.712	8.25	2.724	-1.221	-0.427	1.221	1506694795
-8.787	-5.469	-1.627	0.793	-0.977	-0.61	3.748	-9.469	1.268	0.183	-1.587	-1.16	5.837	8.941	0.645	-0.793	-0.061	-0.122	-7.497	-1.595	6.382	0.427	-1.16	0.732	-0.921	10.53	-0.358	0.244	0.366	0.244	4.712	8.25	2.724	-1.404	0.549	1.343	1506694795
-8.943	-5.95	-1.384	0.793	-0.732	-0.366	4.283	-9.642	0.841	-0.366	-1.953	-0.549	5.802	9.301	0.766	-0.916	-0.366	-0.183	-7.702	-1.455	6.76	0.366	-0.977	0.488	-0.718	10.96	-0.316	0.183	0.61	0.183	4.939	8.592	3.633	-1.587	0.061	1.038	1506694795
-9.293	-5.937	-1.093	0.427	-0.488	-0.183	4.969	-9.945	0.659	-0.366	-1.038	-0.305	5.794	9.356	0.767	-0.671	-0.061	-0.488	-7.911	-1.547	7.18	0.366	-0.916	0.366	-0.906	11.009	-0.284	0	0.854	0.183	4.663	8.592	3.639	-1.709	0.549	0.916	1506694795
-9.442	-5.902	-1.159	0.427	-0.366	-0.122	5.218	-10.103	0.501	-0.488	-0.732	-0.183	5.491	9.428	0.762	-0.366	-0.366	-0.549	-7.921	-1.305	7.381	0.366	-0.916	0.427	-0.992	11.049	-0.429	-0.183	0.61	0.305	4.663	8.592	3.639	-0.977	-0.305	0.671	1506694795
-9.246	-5.955	-1.134	0.366	-0.61	-0.183	5.218	-10.103	0.501	-0.488	-0.732	-0.183	5.434	9.686	0.614	0	-1.648	-0.61	-7.739	-1.16	7.557	0.122	-0.732	0.305	-1.095	11.181	-0.432	0	0.427	0.244	5.713	8.626	4.128	-1.038	0.061	0.427	1506694795
-8.942	-5.981	-0.866	0.305	-0.183	0	5.285	-10.046	0.156	-0.854	-1.892	-0.305	5.6	10.087	0.473	0.122	-2.93	-0.366	-7.557	-1.275	7.714	0.061	-0.427	0.183	-1.091	11.218	-0.738	0.122	0.61	0.244	5.492	8.464	3.993	-0.916	0.061	0.244	1506694795
-9.111	-6.014	-0.837	0.122	-0.122	-0.061	5.285	-10.046	0.156	-0.854	-1.892	-0.305	6.203	10.267	-0.163	0.061	-3.052	0.122	-7.613	-1.158	7.83	0.061	-0.366	0.183	-1.261	11.244	-0.918	0.122	0	0.183	5.492	8.464	3.993	-0.732	0.244	0.061	1506694795
-9.313	-6.272	-1.016	0	-0.366	-0.122	5.285	-10.046	0.156	-0.854	-1.892	-0.305	6.393	10.24	-0.535	0.122	-2.563	0.549	-7.574	-1.162	7.955	-0.061	-0.183	0.183	-1.047	11.324	-0.915	0.244	-0.244	0.122	5.471	8.399	4.145	-0.427	0.122	0	1506694796
-9.112	-6.217	-0.763	0.061	-0.183	-0.061	5.285	-10.046	0.156	-0.854	-1.892	-0.305	6.375	10.179	-1.016	0.183	-2.197	0.732	-7.583	-1.348	7.995	0	-0.061	0.122	-0.837	11.428	-0.842	0.061	0	0.061	5.545	8.735	4.286	-0.183	0	-0.061	1506694796
-9.143	-6.303	-0.81	-0.122	-0.244	-0.183	5.285	-10.046	0.156	-0.854	-1.892	-0.305	6.4	10.319	-1.778	-0.305	-1.221	0.427	-7.583	-1.431	7.986	-0.061	0.061	0.122	-0.538	11.666	-1.002	0	0.366	-0.061	5.545	8.735	4.286	-0.061	0.183	-0.183	1506694796
-9.152	-6.629	-1.043	-0.061	0	-0.244	5.285	-10.046	0.156	-0.854	-1.892	-0.305	6.04	10.435	-0.742	-1.526	-0.366	0.061	-7.575	-1.402	7.954	0	0.183	0.122	-0.676	11.594	-1.031	0	0.488	-0.183	5.261	8.795	4.368	0.183	0.061	-0.366	1506694796
-8.982	-6.497	-0.987	0.122	-0.244	-0.122	5.285	-10.046	0.156	-0.854	-1.892	-0.305	5.517	10.49	-0.75	-1.099	-1.526	-0.305	-7.587	-1.479	7.867	-0.061	0.244	0.061	-1.226	11.603	-0.971	-0.122	-0.122	-0.183	5.079	9.097	4.26	0.427	-0.122	-0.549	1506694796
-8.812	-6.437	-1.121	0.122	0.122	-0.122	5.62	-9.897	0.023	-0.854	-1.892	-0.305	5.818	10.526	-0.697	-0.427	0.427	-0.122	-7.513	-1.67	7.733	0	0.549	-0.061	-1.464	11.606	-1.095	-0.305	-0.366	-0.549	5.079	9.097	4.26	0.305	0.305	-0.671	1506694796
-8.807	-6.418	-1.457	0.488	0	0.122	5.62	-9.897	0.023	-0.916	-2.38	-0.488	5.615	10.747	-0.359	-0.305	0.793	-0.061	-7.374	-1.718	7.617	0.305	0.854	-0.061	-1.522	11.529	-1.109	-0.549	-0.427	-0.854	4.605	8.823	4.076	0.61	-0.122	-0.977	1506694796
-8.445	-6.236	-1.449	0.732	0.061	0.305	6.373	-10.07	-1.664	-0.916	-2.38	-0.488	5.395	10.834	-0.154	-0.244	0.427	0.183	-7.233	-1.778	7.412	0.488	0.977	-0.183	-2.133	11.349	-1.12	-0.488	-1.16	-1.16	4.622	9.046	3.74	0.549	-0.183	-1.16	1506694796
-8.156	-6.087	-1.485	1.038	0.366	0.549	6.184	-9.746	-1.479	-1.953	0.427	-0.854	4.998	10.749	-0.108	-0.305	0.305	0.366	-6.949	-1.999	7.131	0.671	1.16	-0.366	-2.442	11.143	-1.276	-0.61	-1.831	-1.282	4.622	9.046	3.74	0.488	-0.366	-1.404	1506694796
-8.142	-6.179	-1.692	1.404	0.366	0.671	5.788	-8.514	-1.871	-2.197	0.549	-0.244	4.838	10.714	-0.775	-0.122	-0.122	0.427	-6.766	-2.134	6.82	0.916	1.587	-0.732	-2.737	10.788	-1.464	-0.732	-2.441	-1.526	4.401	8.993	3.414	0.488	-0.549	-1.526	1506694796
-7.939	-6.419	-1.69	1.892	0.61	0.916	5.895	-7.825	-1.916	-2.441	0.854	0.183	4.689	10.599	-1.302	0	0.061	0.549	-6.705	-2.595	6.515	1.343	1.892	-1.221	-2.913	10.371	-1.615	-0.916	-2.563	-1.709	3.827	9.103	2.698	0.305	-0.671	-1.648	1506694796
-7.867	-7.133	-1.766	2.563	0.854	0.854	5.83	-6.986	-1.962	-2.502	1.892	0.671	4.181	10.109	-1.416	-0.305	-0.427	0.488	-7.055	-3.023	6.162	2.075	2.075	-1.465	-3.101	9.762	-1.822	-0.732	-2.808	-1.77	3.827	9.103	2.698	0.305	-0.854	-1.77	1506694796
-7.805	-8.117	-1.842	3.479	0.977	0.366	5.837	-6.179	-2.299	-2.93	1.465	1.099	3.786	9.512	-1.628	-0.977	-1.221	0.366	-7.704	-3.358	5.643	2.991	2.014	-1.892	-3.359	9.432	-2.04	-0.427	-3.723	-1.465	2.114	10.231	2.294	0.183	-0.916	-1.892	1506694796
-7.348	-8.018	-1.038	4.944	1.16	0.244	6.6	-5.801	-2.799	-3.235	1.77	1.587	3.905	9.107	-1.999	-1.465	-1.526	-0.183	-8.092	-3.517	5.085	4.15	1.587	-2.136	-3.479	9.485	-2.152	-0.366	-5.005	-1.16	0.727	11.451	1.924	0.244	-1.099	-2.075	1506694796
-7.025	-6.19	0.041	6.165	1.77	0.488	6.827	-5.414	-2.61	-3.601	2.197	2.014	3.758	8.982	-2.059	-1.709	-2.197	-0.549	-7.873	-3.088	4.538	5.371	1.404	-2.136	-3.261	9.533	-2.105	-0.488	-6.042	-1.16	0.727	11.451	1.924	0.061	-2.136	-2.38	1506694796
-7.346	-3.816	0.528	6.042	1.953	0.305	6.643	-5.011	-2.204	-3.601	2.197	2.014	3.851	8.911	-1.808	-2.136	-3.113	-0.427	-7.611	-1.779	3.913	6.042	1.343	-1.953	-3.031	9.149	-1.509	0	-5.92	-1.221	-0.75	9.392	1.664	0.427	-2.93	-2.563	1506694796
-7.068	-3.193	0.804	4.333	1.953	-0.732	6.462	-4.893	-2.129	-3.784	2.502	2.319	4.055	8.776	-1.684	-2.502	-4.883	-0.122	-6.974	-0.138	3.375	6.165	1.587	-1.831	-3.076	8.881	-0.91	0.366	-6.104	-1.465	0.006	8.1	0.504	1.709	-3.357	-2.747	1506694796
-7.261	-4.654	0.507	4.395	2.258	-1.099	6.103	-4.704	-2.48	-4.395	3.784	3.113	4.549	8.199	-1.567	-2.686	-4.883	0.427	-6.855	1.267	3.281	5.615	1.587	-1.709	-2.96	8.232	-0.111	0.427	-6.653	-1.648	0.006	8.1	0.504	2.014	-4.395	-3.723	1506694796
-7.279	-4.48	0.745	5.676	1.465	0.427	5.532	-4.747	-3.255	-4.395	3.784	3.113	4.721	7.277	-1.385	-2.502	-4.211	0.671	-6.992	1.384	3.254	5.188	1.831	-1.465	-2.696	7.904	0.282	0.366	-7.019	-1.465	3.747	9.466	0.196	0.916	-7.568	-3.174	1506694796
-6.353	-3.31	1.117	5.066	2.441	0.793	4.882	-4.697	-4.231	-4.456	4.211	2.991	4.455	6.627	-1.384	-2.075	-4.211	0.671	-7.261	1.251	3.218	5.127	2.197	-1.526	-2.235	7.884	0.568	0.122	-6.714	-0.977	4.517	8.623	2.42	0.977	-11.841	-0.854	1506694796
-7.282	-3.445	1.044	4.578	3.54	0.549	5.076	-4.685	-5.132	-3.906	3.54	2.563	4.855	6.649	-1.58	-1.953	-3.662	0.732	-7.901	1.792	3.077	5.066	2.502	-1.709	-1.98	7.994	0.92	-0.122	-5.676	-0.732	4.517	8.623	2.42	-0.671	-8.423	-1.16	1506694796
-8.848	-3.553	0.865	4.028	2.563	0.305	5.67	-4.881	-5.94	-2.625	3.357	1.404	5.437	6.91	-1.34	-2.197	-3.479	0.916	-8.595	2.512	2.768	4.7	2.747	-1.831	-2.384	8.053	1.343	0	-5.188	-0.793	0.117	8.894	1.69	-1.892	-7.446	-1.648	1506694796
-8.912	-3.577	1.089	3.174	2.197	0.061	6.312	-5.133	-6.124	-2.075	3.601	0.732	5.575	7.208	-0.745	-2.563	-3.845	1.526	-8.984	2.6	2.353	4.211	2.441	-1.77	-2.87	8.025	1.82	0.61	-5.798	-0.671	-0.547	10.162	0.626	-2.014	-6.226	-2.563	1506694796
-8.415	-4.578	1.48	3.052	2.014	0.122	6.523	-5.254	-6.008	-1.892	3.723	0	5.611	7.482	-0.175	-2.869	-4.272	1.953	-9.117	2.065	2.05	4.028	2.258	-1.953	-2.804	8.187	2.127	0.854	-6.287	-0.61	-0.547	10.162	0.626	-1.892	-5.981	-3.113	1506694796
-7.764	-5.132	1.58	3.296	2.563	-0.061	6.69	-5.088	-5.92	-2.319	4.272	-0.366	5.652	7.59	-0.159	-3.113	-4.15	2.38	-9.384	1.476	1.696	4.028	2.319	-1.892	-2.489	8.147	2.44	0.854	-6.042	-0.488	-0.184	10.84	0.373	-2.014	-5.066	-3.174	1506694796
-7.275	-5.028	1.248	3.723	3.479	-0.183	6.17	-4.798	-5.62	-2.686	4.761	-0.183	5.504	7.393	-0.177	-3.479	-3.418	2.625	-9.491	1.262	1.453	4.211	1.587	-1.831	-2.196	8.199	2.414	0.793	-5.493	-0.366	0.412	10.222	1.219	-2.136	-5.188	-3.113	1506694797
-7.204	-4.378	0.744	3.601	3.906	0	5.353	-4.632	-5.846	-2.93	4.456	-0.061	5.17	7.106	-0.26	-3.662	-3.235	2.441	-9.192	1.279	1.377	4.578	1.282	-1.77	-2.351	8.116	2.357	1.038	-5.127	-0.244	0.412	10.222	1.219	-2.869	-4.578	-2.869	1506694797
-7.729	-4.077	0.886	3.845	3.784	0.793	5.233	-4.644	-6.12	-3.113	4.639	0.549	5.154	6.913	-0.712	-3.784	-3.174	2.258	-9.455	1.247	1.146	4.761	0.977	-1.648	-2.638	7.888	2.529	1.282	-5.005	0.122	1.415	8.843	2.254	-2.258	-5.066	-1.404	1506694797
-10.578	-4.314	-0.298	3.54	3.174	1.709	5.072	-4.739	-5.954	-3.052	4.211	1.16	5.211	7.065	-0.855	-3.662	-3.662	2.075	-10.341	0.988	1.22	4.761	0.854	-1.953	-2.696	8.081	2.577	1.404	-4.883	0.244	3.819	7.649	3.262	-1.465	-7.629	-0.61	1506694797
-11.341	-4.107	0.087	4.578	1.648	1.282	5.268	-5.004	-5.649	-2.869	4.15	1.77	5.466	7.695	-0.829	-3.54	-3.784	2.014	-10.789	0.211	0.614	5.005	-0.061	-2.075	-2.639	9.24	2.335	1.526	-4.883	0	3.819	7.649	3.262	-1.587	-6.775	0.732	1506694797
-10.875	-3.389	0.386	3.967	1.648	1.587	5.911	-5.706	-5.769	-2.686	3.784	2.136	5.999	8.48	-1.153	-3.479	-4.15	1.465	-9.997	-0.654	0.921	4.7	0.732	-1.892	-2.361	11.026	1.526	1.465	-5.371	-0.244	4.933	10.182	4.704	1.465	-5.676	0.549	1506694797
-9.745	-2.956	-0.73	3.906	1.587	0.488	6.507	-5.904	-5.362	-3.052	3.784	1.953	6.857	8.68	-1.641	-3.54	-4.395	0.732	-10.173	-1.784	0.371	4.517	0.549	-1.465	-1.782	11.842	0.791	0.854	-5.31	-0.549	1.029	9.385	2.375	2.441	-2.93	2.258	1506694797
-8.409	-4.118	-2.18	5.432	2.38	0.183	6.382	-5.969	-3.999	-3.479	4.456	1.648	7.687	8.44	-1.832	-3.906	-4.089	0.549	-9.92	-2.48	0.177	4.395	1.221	-1.099	-1.195	12.091	0.013	0.366	-5.371	-0.793	1.029	9.385	2.375	1.77	-3.906	1.343	1506694797
-8.297	-5.388	-2.604	5.798	3.54	0.977	5.779	-6.301	-3.469	-3.479	4.456	1.648	8.277	8.067	-2.476	-4.272	-4.456	0.671	-10.518	-2.824	-0.024	4.456	1.587	-0.854	-0.998	11.71	-0.353	0.244	-5.493	-1.038	-0.488	10.355	1.949	2.319	-4.822	0.244	1506694797
-9.254	-4.484	-3.963	6.226	4.15	1.16	6.052	-6.77	-2.418	-4.211	2.869	0.977	8.486	7.433	-3.354	-4.517	-3.601	1.16	-11.153	-3.156	-0.13	4.7	0.854	-0.854	-0.861	11.173	-0.517	0.183	-5.737	-0.916	0.285	10.837	-0.87	2.38	-5.493	0.061	1506694797
-9.426	-3.546	-4.618	6.409	3.662	0.61	6.154	-7.301	-1.742	-4.211	2.869	0.977	8.175	6.807	-3.795	-4.517	-3.357	1.404	-10.85	-3.192	-0.298	5.127	-0.122	-0.854	-0.517	10.916	-0.468	0	-5.92	-0.732	0.285	10.837	-0.87	1.831	-5.005	-0.183	1506694797
-8.916	-3.287	-4.388	6.348	3.662	0.549	6.419	-7.462	-2.196	-3.845	2.014	1.526	7.823	6.269	-4.299	-4.272	-3.113	1.465	-10.216	-3.23	-0.368	5.554	-0.366	-0.977	-0.096	10.448	-0.263	0.061	-5.371	-0.61	1.312	10.788	-2.329	2.197	-6.409	-0.61	1506694797
-9.155	-2.991	-4.104	6.226	3.418	0.793	7.058	-7.215	-2.097	-3.784	2.136	1.831	7.392	5.869	-4.145	-4.15	-2.502	1.343	-9.473	-2.78	-0.348	5.676	-0.61	-1.16	0.03	9.69	-0.108	-0.183	-4.7	-0.61	1.855	10.055	-2.321	1.953	-4.272	-0.732	1506694797
-8.958	-2.566	-3.616	6.409	2.441	0.671	7.281	-6.625	-1.573	-3.845	2.93	1.77	6.675	5.542	-3.488	-4.028	-2.686	1.282	-8.856	-2.361	-0.25	5.737	-0.549	-1.16	-0.105	9.089	-0.105	-0.061	-4.578	-0.793	1.855	10.055	-2.321	1.77	-5.371	-1.099	1506694797
-9.049	-1.584	-3.25	5.737	1.709	0.671	7.096	-5.955	-1.643	-3.845	2.93	1.77	6.367	5.3	-3.466	-4.028	-3.296	1.282	-8.435	-2.058	-0.231	5.737	-0.183	-1.038	-0.179	8.803	-0.044	0.183	-4.761	-0.793	2.42	9.823	-1.565	1.831	-5.493	-1.038	1506694797
-9.027	-0.928	-2.868	4.822	0.549	0.366	6.754	-5.392	-1.979	-3.723	2.869	1.038	6.476	5.192	-3.724	-3.967	-3.357	1.404	-8.303	-1.748	-0.351	5.615	0.061	-0.916	-0.072	8.762	0.31	0.427	-4.761	-0.854	4.131	9.121	-0.802	1.648	-6.287	-0.916	1506694797
-8.429	-0.604	-2.177	4.517	1.892	0.183	6.759	-4.991	-2.31	-3.479	2.991	0.671	6.637	5.097	-3.546	-3.784	-3.357	1.465	-8.281	-1.456	-0.449	5.371	0.549	-0.61	0.175	8.963	0.592	0.61	-4.395	-0.977	4.131	9.121	-0.802	1.648	-5.371	-0.549	1506694797
-9.771	-0.897	-2.473	3.906	1.404	0.427	6.595	-4.697	-2.778	-3.357	2.991	0.183	6.968	4.894	-3.022	-3.723	-3.418	1.343	-8.642	-1.089	-0.514	4.944	0.854	-0.305	0.537	9.123	0.925	0.732	-4.333	-1.038	3.577	8.635	-0.731	0.916	-4.7	-0.305	1506694797
-10.074	-0.8	-2.229	3.845	0.549	0.427	6.425	-4.364	-3.236	-3.296	2.502	-0.183	7.55	4.75	-2.461	-3.784	-3.418	1.343	-8.8	-0.754	-0.69	4.15	1.099	-0.244	0.889	9.673	1.455	0.977	-4.456	-1.099	2.872	9.494	-0.641	0.488	-4.639	-0.488	1506694797
-9.737	0.16	-2.28	2.38	0	0.427	6.639	-4.351	-3.6	-3.113	1.953	-0.427	8.308	4.75	-2.16	-3.784	-3.54	1.221	-9.253	-0.496	-0.64	3.357	1.221	-0.122	1.463	10.338	1.775	0.671	-4.639	-1.282	2.872	9.494	-0.641	0.183	-3.906	-0.854	1506694797
-10.232	-1.055	-2.092	1.587	-0.183	0.671	7.279	-4.658	-3.714	-2.869	2.075	-0.671	9.006	4.587	-1.858	-3.479	-2.869	0.977	-9.653	-0.388	-0.307	2.747	1.648	0.427	1.902	10.731	2.032	-0.122	-4.395	-1.343	3.377	9.615	-0.555	-0.061	-3.235	-0.854	1506694797
-11.508	-3.309	-1.443	-0.183	-0.854	1.648	7.096	-4.997	-3.766	-2.869	1.343	-1.099	9.301	4.235	-1.511	-3.54	-1.648	0.732	-12.334	-1.066	0.12	2.38	1.77	0.305	1.632	11.06	2.169	-0.977	-3.784	-0.916	3.821	10.74	1.3	-0.427	-1.648	-0.61	1506694797
-11.712	-3.865	-1.359	0.61	2.747	2.014	7.418	-5.796	-4.121	-2.747	0.854	-1.038	9.86	4.827	-1.09	-3.601	-0.854	0.122	-12.248	1.365	0.501	2.625	0.854	1.038	0.951	12.237	3.007	-1.77	-3.967	-0.671	3.821	10.74	1.3	-1.587	-2.319	0.061	1506694797
-11.878	-4.834	-0.749	1.221	-3.235	2.258	7.876	-6.887	-5.221	-2.38	0.061	-0.061	10.511	6.663	-1.637	-3.54	-2.075	-0.305	-11.679	0.683	1.495	0.916	0.488	0.671	-0.121	11.888	4.419	0.122	-2.563	-0.854	4.74	13.107	2.402	-4.517	-2.075	1.709	1506694797
-11.02	-4.443	0.707	0.977	1.038	1.892	8.641	-7.295	-5.315	-2.014	1.038	0.183	10.462	7.568	-1.799	-2.625	-1.038	0.427	-11.824	0.388	1.78	2.319	0.366	0.183	-2.123	10.264	4.453	-0.671	-0.793	-0.488	0.803	13.2	0.166	-5.676	-1.831	3.296	1506694797
-12.185	-3.802	-0.427	1.099	-2.014	0.183	8.629	-7.404	-4.303	-2.014	1.038	0.183	9.037	7.388	-0.831	-2.625	-1.038	0.427	-11.249	1.108	1.408	1.892	0.916	-0.366	-3.371	9.276	4.108	-0.916	-2.014	0.427	0.803	13.2	0.166	-4.272	-1.709	4.089	1506694798
-9.359	-3.9	-0.264	1.343	-2.991	-0.061	7.799	-7.127	-4.778	-1.77	0.427	0.671	7.959	7.381	-0.217	-1.465	-0.488	0.854	-10.679	1.171	0.557	1.892	0.916	-0.366	-2.324	9.338	4.285	-0.061	-2.441	0.244	-0.431	13.571	0.483	-2.93	-1.648	4.395	1506694798
-7.436	-2.783	0.682	1.404	0.244	-0.061	7.51	-6.173	-5.186	-1.709	1.221	0.793	7.441	7.039	-0.687	-1.526	-0.732	0.977	-9.144	1.451	0.429	1.282	-0.244	-0.732	-1.376	8.752	4.258	0.305	-1.709	-0.183	-0.476	11.268	0.997	-2.014	-4.15	4.822	1506694798
-7.017	-1.809	0.615	0.854	-0.305	-0.122	6.655	-4.865	-3.985	-1.709	1.221	0.793	6.867	5.954	-0.695	-1.526	-0.732	0.977	-7.901	1.369	0.458	1.282	-0.244	-0.732	-1.36	7.387	3.826	0.305	-1.648	-0.122	-0.476	11.268	0.997	-1.709	-3.296	4.211	1506694798
-6.647	-1.622	1.055	0.977	0	0.183	5.661	-3.432	-2.693	-1.038	1.099	0.549	6.276	4.816	-0.227	-0.793	-0.732	1.16	-7.357	1.305	0.404	1.221	-0.427	-0.916	-1.276	6.126	3.423	0.244	-1.709	0.122	0.139	8.989	1.404	-2.93	-1.221	3.296	1506694798
-6.777	-0.871	1.487	0.549	0	0.122	5.286	-2.433	-2.415	-0.732	-0.122	0.427	5.815	4.136	0.228	-0.61	-0.977	1.343	-7.386	1.115	0.171	1.099	-0.183	-1.038	-0.779	5.668	3.129	0.427	-1.587	0.183	0.897	6.909	1.245	-1.404	0.122	2.502	1506694798
-6.727	-0.274	1.808	-0.671	0.916	-0.366	5.746	-1.981	-2.996	-0.732	-0.122	0.427	5.673	3.957	0.251	-0.61	-0.977	1.343	-7.866	1.355	-0.028	0.854	0.305	-1.16	-0.197	6.344	3.298	0.977	-1.282	0.061	0.736	5.789	1.022	-0.122	1.282	1.648	1506694798
-8.975	-1.103	1.47	-0.793	1.709	0.122	6.096	-2.127	-3.315	-0.366	1.099	0	5.937	4.176	0.156	-0.916	-1.404	1.282	-8.74	1.961	-0.53	0.671	0.366	-0.977	0.232	7.726	3.913	1.404	-1.038	-0.305	0.005	5.091	1.104	0.671	2.258	0.671	1506694798
-10.548	-1.817	0.772	-0.671	-0.061	0.488	6.432	-2.661	-3.786	-0.061	0.427	-0.122	6.844	4.657	0.078	-0.977	-1.831	0.732	-9.391	1.471	-0.861	-0.671	0.916	-0.549	0.191	9.034	4.706	1.343	-0.916	-0.488	5.42	8.093	4.363	1.282	2.625	-0.732	1506694798
-11.129	-0.927	2.438	0.244	1.404	1.282	7.354	-3.506	-4.124	0.366	0.244	-0.244	8.227	5.005	0.243	-0.427	-1.77	0.305	-9.641	0.371	-1.105	-0.671	0.916	-0.549	-0.047	9.753	4.936	0.854	-1.038	-0.488	5.42	8.093	4.363	-0.549	3.174	-0.427	1506694798
-11.97	-1.796	2.049	-2.869	-0.854	-0.122	8.118	-4.188	-3.991	0.671	0	-0.366	9.316	5.072	0.567	0.183	-0.793	0.122	-10.122	-0.145	-0.762	-0.977	0.61	-0.977	-0.226	10.09	4.739	0	-0.977	-0.122	10.222	10.521	8.872	-0.793	3.235	0.854	1506694798
-12.283	-6.533	-1.434	1.16	-0.732	-0.366	8.539	-4.784	-4.222	0.61	-0.793	-0.122	9.848	5.228	0.451	0.488	-0.366	-0.061	-13.504	-0.989	-1.302	-0.61	2.075	-0.793	-0.231	11.45	3.994	-0.427	-1.404	0	3.237	7.171	4.96	-1.709	-1.343	0.122	1506694798
-9.106	-4.569	0.603	1.953	-1.099	0.549	8.958	-5.562	-4.468	0.305	-0.977	0.61	10.149	5.839	-0.726	0.183	-0.61	-0.61	-12.309	-2.101	-0.487	-0.977	1.16	-0.427	-0.196	13.252	3.315	0	-1.526	0.122	-0.115	10.038	1.261	2.869	-7.324	-2.747	1506694798
-8.36	-3.982	-0.329	0.61	4.456	-0.183	9.21	-5.712	-3.967	0	-1.099	0.854	10.88	6.529	-2.566	-0.305	-0.366	-1.221	-11.133	-2.408	1.273	-0.244	-1.16	-0.305	-0.254	12.854	2.998	0.244	0.61	0	8.106	14.631	5.21	-1.77	-0.122	1.709	1506694798
-11.355	-4.801	-5.078	2.319	0.61	-0.122	9.252	-5.172	-2.339	0.122	-0.183	0.488	10.883	6.434	-2.976	0.183	0.854	-0.732	-11.285	-3.536	1.486	-0.061	-0.977	0.061	-1.458	11.432	2.048	-0.732	2.075	0.366	2.614	11.469	-1.625	1.465	-4.15	-1.526	1506694798
-9.531	-3.667	-2.25	0.793	0.488	0.61	9.252	-5.172	-2.339	0.122	-0.183	0.488	10.063	6.168	-2.628	0.183	0.854	-0.732	-10.798	-3.884	1.571	-0.061	-0.977	0.061	-2.147	10.962	0.719	-1.77	1.221	1.16	2.614	11.469	-1.625	1.892	-3.174	-1.404	1506694798
-9.606	-2.793	-2.086	0.732	2.197	-0.366	8.812	-5.48	-2.046	-0.244	-0.793	-0.122	9.341	5.962	-2.76	0.244	1.892	-0.122	-9.985	-3.012	1.001	0.671	-0.427	0.183	-1.745	10.828	0.597	-1.77	0.671	1.709	1.94	10.408	-0.769	1.221	-1.282	-1.465	1506694798
-9.782	-2.688	-2.629	1.526	-0.488	-0.488	8.41	-5.914	-2.754	-0.244	-0.793	-0.122	8.729	5.76	-3.199	-0.366	1.343	0.122	-9.1	-2.857	0.48	0.61	-0.305	0.366	-1.099	10.343	0.974	-0.854	0.732	1.404	1.759	10.726	0.193	1.709	-1.648	-2.502	1506694798
-8.337	-2.505	-1.554	1.526	0.183	-0.488	8.102	-5.404	-2.609	0	-1.099	-0.488	8.034	5.448	-3.494	-0.366	1.343	0.122	-8.617	-2.475	0.349	0.61	-0.305	0.366	-0.786	9.259	1.214	-0.122	0.732	1.099	1.759	10.726	0.193	1.831	-1.587	-2.747	1506694798
-8.154	-2.009	-1.693	1.343	0.366	-0.366	7.588	-4.41	-1.666	0	0.122	-1.221	7.391	4.876	-2.667	-1.16	0.854	0.854	-7.878	-2.125	0.315	0.732	-0.488	0.549	-0.573	8.403	1.218	0.305	0.61	1.038	1.956	9.741	-0.151	1.953	-2.319	-2.686	1506694798
-7.836	-1.822	-2.068	1.526	0.244	-0.488	6.953	-3.626	-1.316	-0.061	-0.061	-1.221	6.88	4.351	-1.963	-1.099	0.549	0.793	-7.439	-2.09	0.267	0.732	0.183	0.61	-0.117	7.941	1.36	0.183	0.305	1.282	2.096	9.524	0.263	2.197	-2.747	-2.502	1506694798
-8.635	-2.181	-2.455	1.587	0.061	-0.305	6.746	-3.323	-1.547	-0.061	0	-1.221	6.801	3.954	-1.646	-1.099	0.549	0.793	-7.665	-2.077	0.054	0.732	0.183	0.61	0.493	7.771	1.732	0	0.732	1.282	2.229	8.948	0.061	1.77	-2.502	-2.441	1506694798
-8.897	-2.052	-2.372	2.319	-0.671	-0.427	6.723	-3.224	-1.82	-0.061	0.305	-1.221	7.003	3.642	-1.206	-0.854	0.916	0.671	-7.783	-2.32	-0.331	0.732	0.183	0.488	0.86	7.959	1.865	-0.183	1.221	1.343	3.024	8.898	-0.037	1.465	-1.282	-2.075	1506694798
-8.865	-1.048	-2.169	1.648	-0.61	-0.488	6.856	-3.293	-2.092	-0.061	0.305	-1.221	7.308	3.694	-0.824	-0.793	1.099	0.427	-8.414	-2.411	-0.614	0.916	0.427	-0.122	1.019	8.369	1.853	-0.366	0.977	1.404	2.824	9.097	0.303	1.038	-0.793	-1.709	1506694798
-8.575	-0.402	-1.818	0.427	0.305	-0.305	7.241	-3.457	-2.4	-0.305	-0.488	-0.61	7.641	4.137	-0.584	-0.793	1.099	0.427	-9.137	-1.506	-0.656	0.916	0.427	-0.122	1.089	8.714	1.922	-0.488	-0.122	1.099	1.814	9.371	0.583	0.427	-1.709	-1.465	1506694798
-9.969	-1.355	-2.095	0.183	-0.366	0.122	7.783	-3.606	-2.59	-0.549	-0.305	-0.366	7.844	4.573	-0.374	-0.916	0.366	0.244	-9.174	-1.59	-0.469	0.977	0.122	0.183	1.369	9.044	2.158	-0.305	-0.732	0.61	1.674	9.258	-0.287	-0.427	-2.38	-1.648	1506694799
-10.558	-4.471	-1.552	-0.305	-1.526	1.16	8.32	-3.828	-2.777	-0.916	0.427	-0.061	8.05	4.872	-0.321	-1.221	0.671	0.122	-12.376	-2.475	-0.42	1.038	1.099	-0.122	1.462	9.987	2.519	-0.061	-0.366	0.488	2.602	9.198	-0.534	-1.038	-1.404	-1.831	1506694799
-11.324	-3.77	-1.893	-0.427	1.648	1.831	8.79	-4.618	-3.168	-0.793	0.671	0.732	8.335	5.612	-0.285	-1.221	0.671	0.122	-13.242	-0.301	-0.244	1.038	1.099	-0.122	1.755	11.441	3.122	0.183	-0.977	0.366	3.955	10.247	0.317	-1.648	-0.427	-1.465	1506694799
-12.139	-4.825	-1.529	0.244	-2.991	1.099	9.266	-5.727	-3.836	-0.61	1.16	1.587	8.436	6.462	-0.336	-1.221	0.427	-1.221	-12.306	0.324	1.328	1.465	-1.831	0.244	1.859	11.195	3.987	0.854	-0.488	-0.549	5.938	11.754	2.779	-3.601	2.014	0.916	1506694799
-10.527	-6.379	0.797	-0.305	0.183	1.16	9.132	-5.583	-3.911	-0.305	1.709	1.587	8.302	6.778	-0.473	-0.854	0	-1.587	-12.001	-0.151	2.086	-0.061	-0.549	0.671	0.897	10.826	3.915	0.977	1.526	-0.793	4.031	14.052	3.502	-5.493	1.587	2.136	1506694799
-10.965	-4.436	0.385	-0.488	-0.427	0	8.491	-5.46	-3.878	-0.122	1.892	1.709	8.278	6.783	0.026	-0.854	0	-1.587	-11.182	0.319	2.549	0.916	-2.869	-0.183	-0.333	10.472	3.32	0.61	2.014	-0.427	1.251	12.95	0.707	-4.089	1.526	3.235	1506694799
-10.105	-3.194	-0.462	-0.549	-2.258	-1.282	8.063	-5.515	-3.516	-0.122	1.892	1.709	7.823	7.102	0.349	-0.061	1.038	-1.77	-10.336	0.324	2.33	0.427	-1.953	-0.061	-1.238	10.29	2.72	0.671	1.343	-0.061	-1.541	13.227	-0.141	-2.136	0.488	4.333	1506694799
-8.086	-3.809	0.3	-0.488	-0.916	-1.282	7.275	-5.55	-3.11	0	3.296	2.197	7.492	7.624	0.718	-0.061	0.305	-1.892	-9.534	0.536	2.378	0.061	-1.831	-0.061	-1.237	9.921	2.584	1.099	0.488	-0.183	-2.67	12.816	0.341	-1.16	-1.221	4.883	1506694799
-7.686	-3.235	0.611	-0.977	0.549	-1.16	6.056	-5.576	-3.054	0.183	3.906	2.625	7.046	7.503	1.15	-0.061	0.305	-1.892	-8.778	0.641	2.485	-0.183	-1.953	-0.183	-0.737	9.258	2.474	1.099	0.488	-0.366	-2.068	10.813	0.415	-0.916	-2.319	3.235	1506694799
-8.54	-3.279	0.453	-0.916	-0.793	-0.793	5.341	-5.685	-3.127	1.038	3.54	2.747	6.337	6.94	1.123	-0.183	0.854	-2.075	-8.024	0.352	2.824	-0.427	-2.075	0	-0.666	8.611	2.518	0.854	0.793	-0.427	-0.542	8.948	0.731	0.549	-0.183	2.502	1506694799
-7.385	-3.086	1.174	-0.427	-0.244	-0.427	5.361	-5.73	-2.468	0.977	3.418	2.686	6.258	6.608	0.945	0.183	2.075	-2.258	-7.717	0.117	3.11	-0.61	-1.831	0.061	-0.694	8.454	2.144	0.671	1.221	-0.244	1.558	8.04	0.632	1.953	4.517	1.77	1506694799
-7.856	-2.891	0.731	-0.977	-0.061	-0.488	5.118	-5.897	-1.904	0.793	3.784	2.991	6.011	6.673	1.479	0.183	2.075	-2.258	-7.717	0.117	3.11	-0.488	-1.831	-0.061	-0.713	8.598	1.81	0.671	1.343	0.122	-1.123	7.848	0.462	0.732	6.775	0.244	1506694799
-8.241	-3.335	-0.164	-1.526	0.305	-0.793	5.118	-5.897	-1.904	0.793	3.784	2.991	5.914	7.287	1.511	0.244	4.944	-2.197	-8.374	0.764	3.394	-0.549	-1.404	-0.061	-0.846	9.044	1.735	0.854	1.282	0.366	-1.049	6.377	-0.041	3.662	3.967	-0.244	1506694799
-9.577	-5.094	0.142	-1.526	0.793	-1.404	5.85	-7.68	-0.965	0.61	4.272	2.625	5.193	7.964	1.847	0.549	5.432	-2.197	-8.979	0.377	3.754	-1.221	-0.61	0.122	-0.932	9.433	2.025	0.977	1.587	0	1.565	8.653	1.576	3.235	0.916	-0.916	1506694799
-9.35	-4.828	0.408	-0.061	-0.122	-0.61	4.975	-8.636	-0.345	0.61	4.272	2.625	5.099	8.725	2.434	0.549	5.432	-2.197	-8.979	0.377	3.754	-1.221	-0.61	0.122	-1.23	10.037	1.839	1.099	1.709	-0.244	2.311	9.951	4.749	1.282	3.052	-1.343	1506694799
-9.219	-5.109	-0.001	-0.122	1.831	-1.282	6.033	-10.055	0.066	1.038	-0.854	1.221	5.484	9.502	2.696	1.16	2.441	-0.854	-9.173	-1.318	3.951	-1.16	-1.526	-0.122	-1.247	10.781	1.381	0.916	0.793	-0.488	0.749	11.203	2.511	0.305	0.61	-0.244	1506694799
-9.099	-4.442	0.62	0.61	-0.122	-0.122	5.676	-10.1	0.033	1.038	-1.16	1.099	5.021	9.889	3.071	1.343	1.343	-0.549	-8.628	-1.282	4.095	-0.732	-1.282	-0.061	-1.213	10.884	1.001	0.61	0.671	-0.671	-1.769	10.128	0.512	2.319	-3.54	-2.075	1506694799
-7.952	-3.15	-0.182	-0.244	2.258	-0.244	5.676	-10.1	0.033	1.038	-1.16	1.099	4.729	9.654	3.134	1.343	1.343	-0.549	-7.924	-0.63	4.544	-0.305	-1.465	-0.061	-1.456	10.282	0.79	0.366	0.61	-0.549	1.169	11.237	2.212	0.305	2.808	-1.16	1506694799
-9.618	-3.718	-1.309	-0.427	0.549	-0.488	5.157	-8.903	0.833	0.671	-1.282	0.732	4.89	8.868	3.133	0.549	1.282	0.061	-7.924	-0.63	4.544	-0.061	-0.671	0.183	-1.37	9.518	0.876	0.427	0.488	-0.366	2.262	8.539	1.381	1.709	-2.93	-0.305	1506694799
-9.048	-4.253	-0.779	-0.671	-0.977	0	6.562	-8.022	1.736	0.732	-0.916	-0.183	4.811	8.464	2.966	0.549	1.282	0.061	-8.372	-0.641	4.552	-0.549	-0.671	0.061	-1.128	9.567	0.952	0.549	0.305	-0.122	4.162	9.568	0.258	2.441	0.366	0.244	1506694799
-8.66	-3.748	-0.354	-0.977	1.099	0.061	6.845	-8.195	1.609	0.732	-0.916	-0.183	4.401	8.507	2.488	0.793	2.136	0.244	-8.555	-0.362	4.515	-0.549	-0.488	-0.061	-0.413	9.855	0.903	0.488	0.732	-0.122	3.777	10.97	3.707	-1.343	2.136	0.244	1506694799
-9.538	-3.444	-1.32	-0.916	-0.366	0	5.423	-8.191	0.752	0.671	0.488	0.244	5.371	8.624	3.061	1.038	1.343	0.183	-8.51	-0.585	4.323	-0.732	-0.427	0.122	-0.51	9.806	0.634	0.549	1.16	-0.305	1.282	8.912	0.597	0.244	-0.427	0.549	1506694799
-9.173	-3.647	-1.357	-1.16	0.122	-0.427	5.928	-7.703	1.452	1.16	-0.061	0.488	5.09	8.525	3.176	0.671	1.16	0.488	-8.675	-0.894	4.224	-0.854	-0.183	0.061	-0.756	9.877	0.601	0.61	0.427	0.061	1.564	9.153	0.071	1.099	0.122	0.61	1506694799
-8.978	-3.76	-0.9	-1.343	-0.061	-0.305	6.167	-7.336	1.753	1.16	-0.061	0.488	5.286	8.556	3.155	0.671	1.16	0.488	-8.818	-0.968	4.168	-1.099	-0.061	0	-0.488	10.116	0.65	0.488	0.122	0.122	2.655	9.786	0.684	0.732	0.671	0	1506694799
-8.923	-3.366	-1.014	-1.709	0.244	-0.305	6.206	-7.428	1.672	0.916	-0.671	0.427	4.71	8.618	3.199	0.732	1.404	0.671	-8.612	-0.86	4.168	-1.282	-0.305	0.183	0.268	10.188	0.726	0.488	0.61	-0.244	2.046	10.195	1.102	0.244	1.953	0.183	1506694799
-9.134	-3.328	-1.463	-2.075	0.122	-0.366	5.79	-7.291	1.629	1.038	-0.061	0.488	4.941	8.458	3.106	0.916	0.244	0.488	-8.605	-1.014	4.087	-1.526	-0.305	0.488	0.306	10.055	0.674	0.488	1.343	-0.549	1.443	9.233	0.774	0.549	-0.549	0.061	1506694800
-9.367	-3.427	-1.549	-2.014	-0.183	-0.488	4.881	-7.172	1.834	1.038	-0.061	0.488	4.737	8.055	2.854	0.916	0.244	0.488	-8.605	-1.014	4.087	-1.709	-0.305	0.793	0.419	10.042	0.396	0.244	1.892	-0.427	2.82	9.422	0.37	1.038	0.61	0.244	1506694800
-9.256	-3.33	-1.762	-2.502	-0.244	-0.671	5.058	-7.83	1.835	1.16	-0.61	0.671	5.201	8.409	3.122	1.16	0.977	0.183	-9.059	-1.314	3.926	-1.892	-0.183	0.916	0.158	10.441	0.23	0.061	2.136	-0.549	2.762	9.829	0.737	0.366	1.709	0.122	1506694800
-9.238	-3.065	-2.241	-2.869	0.122	-1.099	6.145	-8.317	2.542	1.343	-1.831	-0.061	5.692	8.667	3.385	1.16	1.282	0.305	-9.323	-1.086	3.768	-2.075	-0.183	1.099	-0.012	10.627	0.167	-0.122	1.282	-0.732	1.571	9.587	0.548	0.61	0.854	-0.183	1506694800
-9.208	-2.938	-2.872	-3.357	-0.305	-1.465	4.845	-8.6	2.123	1.343	-1.831	-0.061	4.79	8.525	3.214	1.16	1.282	0.305	-9.26	-0.715	3.589	-2.441	-0.244	1.404	0.689	10.542	0.3	-0.244	1.831	-0.854	1.815	9.743	-0.146	1.038	0.122	-0.305	1506694800
-8.936	-3.066	-3.195	-3.723	-0.671	-1.282	5.491	-9.521	1.885	1.465	-3.662	-0.061	5.07	8.545	3.167	1.16	0.427	-0.183	-9.002	-0.941	3.425	-2.93	-0.183	1.587	0.644	10.332	0.459	-0.732	2.136	-1.587	2.28	9.88	-0.154	0.854	0.916	-0.671	1506694800
-8.967	-2.968	-3.485	-3.845	-0.793	-1.038	5.456	-10.251	2.041	1.465	-2.869	-0.732	5.028	8.606	3.29	1.221	0.488	-0.427	-8.764	-1.097	3.461	-3.479	-0.122	1.709	-0.105	10.127	0.421	-0.732	2.625	-1.892	2.413	9.746	-0.3	0.854	1.16	-0.793	1506694800
-9.033	-2.656	-3.771	-4.395	-1.16	-1.038	5.41	-10.892	1.851	1.16	-2.991	-1.953	4.872	8.8	3.643	0.977	1.404	-0.366	-8.751	-0.898	3.247	-3.906	0	1.465	-0.909	10.101	0.202	-1.16	2.258	-2.075	3.707	9.461	-0.278	0.977	1.343	-0.671	1506694800
-9.182	-2.694	-3.997	-4.944	-1.343	-1.038	4.785	-11.057	1.192	0.732	-1.465	-3.601	5.1	9.166	3.622	0.427	2.197	-0.244	-8.717	-1.152	3.004	-4.456	0.122	1.221	-1.803	10.257	0.234	-1.648	1.038	-1.953	4.358	9.502	-0.09	0.732	2.441	-0.549	1506694800
-9.282	-2.923	-4.176	-5.127	-2.136	-1.038	3.304	-10.469	1.207	0.732	-1.465	-3.601	5.038	9.312	3.157	0.366	2.625	-0.122	-8.782	-1.798	2.919	-5.066	0.244	1.282	-1.788	10.459	0.282	-1.709	0.366	-1.892	3.619	9.666	-0.062	0.305	2.991	-0.488	1506694800
-8.96	-3.114	-4.288	-5.249	-2.136	-0.977	2.178	-9.557	0.608	0.061	-0.854	-2.869	5.163	9.094	2.719	0.366	2.625	-0.122	-8.929	-2.26	2.729	-5.31	0.427	1.404	-1.506	10.494	0.281	-1.831	0.977	-1.831	3.269	9.616	-0.264	0.366	2.686	-0.488	1506694800
-8.748	-3.356	-4.566	-5.249	-2.197	-0.916	1.671	-8.738	-0.28	0.183	-2.441	0.61	5.833	8.908	2.084	1.282	3.174	0.183	-9.059	-2.57	2.468	-5.432	0.61	1.465	-1.595	10.567	0.215	-2.441	1.709	-1.709	3.341	9.607	-0.416	0.244	3.052	-0.549	1506694800
-8.565	-3.51	-4.875	-5.249	-2.441	-0.977	1.376	-8.234	-1.254	0.183	-2.441	0.61	6.56	8.836	1.41	1.282	3.174	0.183	-9.059	-2.57	2.468	-5.493	0.61	1.587	-1.705	10.357	0.284	-2.502	2.563	-1.404	3.346	9.709	-0.654	0.122	3.662	-0.549	1506694800
-8.309	-3.686	-5.048	-5.127	-2.441	-1.16	1.376	-8.234	-1.254	0.854	-4.333	2.441	6.56	8.836	1.41	1.77	4.822	0.427	-9.277	-2.701	2.157	-5.432	0.61	1.709	-1.931	9.997	0.408	-2.502	3.479	-1.16	2.613	9.784	-0.849	-0.061	3.601	-0.549	1506694800
-8.085	-3.943	-5.163	-5.005	-2.502	-1.282	2.205	-8.111	-2.522	1.953	-5.432	4.15	7.211	7.967	0.975	3.052	5.798	1.709	-9.231	-3.181	1.766	-5.493	0.427	1.892	-2.168	9.623	0.194	-2.686	3.967	-0.549	1.999	9.861	-1.151	-0.122	3.601	-0.549	1506694800
-7.961	-4.096	-5.213	-4.7	-2.441	-1.282	2.81	-8.786	-3.354	4.395	-7.568	6.104	7.029	7.301	1.22	3.357	5.676	2.136	-9.203	-3.334	1.663	-5.432	0.427	1.831	-2.208	9.381	-0.063	-2.869	4.15	0.244	1.625	9.91	-1.386	-0.488	3.723	-0.671	1506694800
-7.801	-4.016	-5.166	-4.395	-2.258	-1.404	3.592	-9.817	-4.071	4.395	-7.568	6.104	7.223	6.968	1.352	3.357	5.676	2.136	-9.231	-3.408	1.482	-5.432	0.061	1.77	-2.326	9.176	-0.178	-2.625	4.456	1.038	1.195	9.984	-1.333	-0.427	3.479	-0.366	1506694800
-7.776	-3.842	-5.082	-4.272	-2.319	-1.587	4.024	-10.511	-5.124	5.554	-10.925	5.798	7.253	7.02	1.268	3.54	6.104	2.441	-9.131	-3.341	1.467	-5.371	-0.061	1.709	-2.44	9.238	-0.38	-2.808	4.639	1.648	1.22	10.015	-1.304	-1.038	4.028	-0.671	1506694800
-7.741	-3.888	-4.924	-4.15	-2.258	-1.465	4.03	-10.767	-5.928	5.249	-12.573	4.822	7.202	7.221	1.178	2.747	5.859	2.686	-9.191	-3.18	1.41	-5.371	-0.305	1.526	-2.692	9.277	-0.493	-2.808	5.066	2.075	1.005	10	-1.337	-1.343	4.7	-0.732	1506694800
-7.93	-4.072	-4.4	-3.967	-2.014	-0.916	4.03	-10.767	-5.928	5.249	-12.573	4.822	7.202	7.221	1.178	2.747	5.859	2.686	-9.191	-3.18	1.41	-5.31	-0.061	1.526	-3.125	9.46	-0.392	-2.502	5.127	2.625	0.365	9.926	-0.991	-1.343	4.395	-0.732	1506694800
-8.473	-2.875	-3.98	-3.601	-1.465	-0.732	4.569	-10.383	-5.948	4.028	-11.475	4.028	6.955	8.143	0.566	2.014	5.554	2.625	-9.402	-2.256	1.086	-5.31	-0.183	1.404	-3.509	9.838	-0.05	-2.319	5.249	2.991	-0.013	9.86	-0.486	-1.465	3.479	-0.732	1506694800
-9.067	-2.144	-3.541	-4.456	-2.197	-0.732	4.569	-10.383	-5.948	4.028	-11.475	4.028	6.955	8.143	0.566	1.282	5.066	2.319	-9.402	-2.256	1.086	-4.944	-0.244	1.343	-3.943	9.485	1.079	-1.526	4.883	3.174	0.569	9.904	0.065	-1.709	2.93	-0.671	1506694800
-10.079	-3.429	-2.074	-4.761	-2.563	-0.61	4.316	-10.08	-5.3	2.319	-8.179	3.601	6.182	8.656	-0.151	0.977	3.784	2.136	-9.633	-1.474	0.824	-5.249	0.488	1.221	-3.998	8.985	1.848	-1.221	4.639	3.357	2.053	10.003	0.38	-2.136	3.113	-0.671	1506694800
-11.228	-3.144	-2.272	-4.333	-3.418	-0.366	3.851	-9.885	-4.762	0.854	-5.676	3.296	5.722	8.605	-0.208	1.099	3.113	2.38	-10.366	-0.8	0.568	-4.944	0.549	0.793	-3.435	9.021	2.281	-1.038	4.272	3.479	3.961	9.721	1.669	-2.136	4.944	-0.061	1506694800
-10.903	-3.106	-2.3	-5.066	-5.066	-0.061	3.102	-9.527	-4.538	-0.183	-6.226	1.953	5.002	8.984	-0.345	1.587	3.54	2.747	-10.366	-0.8	0.568	-5.005	0.366	0.488	-2.802	9.47	2.792	-0.244	4.822	2.991	5.346	9.603	2.467	-1.16	7.446	0.61	1506694800
-10.349	-4.772	-1.878	-5.127	-4.089	0.061	3.102	-9.527	-4.538	0	-7.69	1.221	5.002	8.984	-0.345	2.197	3.723	2.686	-10.719	0.063	0.523	-5.005	0.732	0.793	-2.64	9.868	3.163	0.122	5.737	2.38	6.111	9.05	1.775	0.793	8.484	0.854	1506694801
-9.677	-4.624	-1.372	-3.906	-3.357	0.244	3.982	-9.245	-3.755	0.183	-7.996	0.793	3.923	9.775	0.156	3.906	3.174	1.77	-11.335	-0.124	0.254	-5.066	0.122	0.61	-2.692	10.099	3.162	0	5.859	1.953	5.432	11.185	1.571	-0.122	10.925	0.122	1506694801
-8.521	-3.803	-0.604	-4.028	-2.563	0.793	4.534	-9.225	-2.997	-0.244	-6.042	0.793	3.514	10.216	0.682	4.761	3.906	1.343	-10.715	-0.517	0.121	-4.761	-0.244	0.549	-2.805	9.948	2.931	-0.305	5.737	1.404	4.042	10.728	2.627	-0.671	9.583	3.54	1506694801
-9.162	-2.097	-0.063	-4.822	-2.563	1.038	4.935	-9.143	-2.434	-0.244	-6.042	0.793	3.193	10.343	1.318	4.761	3.906	1.343	-9.51	-1.095	-0.037	-4.517	-0.488	0.427	-3.226	9.442	2.628	-0.671	5.249	0.977	3.095	9.804	-0.55	2.563	6.775	5.554	1506694801
-9.071	-0.078	-1.187	-5.493	-4.211	0.793	5.204	-8.703	-1.329	-0.916	-4.761	0.488	2.902	10.146	2.024	5.066	5.676	0.671	-9.51	-1.095	-0.037	-3.967	-0.793	0.427	-3.336	8.867	2.395	-0.793	4.211	0.854	1.207	11.343	-2.915	1.77	7.812	6.226	1506694801
-7.898	-0.501	-1.278	-6.226	-2.441	0.244	5.204	-8.703	-1.329	-1.77	-3.052	-0.183	2.223	9.922	2.277	4.395	5.371	0.305	-8.941	-0.842	-0.044	-3.845	-0.854	0.366	-3.062	8.489	2.485	-0.732	3.54	0.488	1.059	11.133	-1.916	2.502	5.249	6.287	1506694801
-8.107	-1.439	-1.102	-6.287	-2.075	0.305	4.499	-8.162	0.067	-2.319	-1.221	-1.038	1.448	9.402	2.119	4.395	5.371	0.305	-8.796	0.017	-0.386	-4.028	-0.732	0.305	-2.525	8.338	2.718	-0.732	3.113	0.122	1.451	10.304	-1.024	3.601	5.31	5.371	1506694801
-8.297	-1.806	-0.847	-5.737	-1.831	0.61	3.713	-8.556	-0.31	-1.038	-1.465	-3.174	1.189	8.845	2.091	3.235	3.601	-0.122	-8.796	0.017	-0.386	-4.211	-0.488	0.366	-1.94	8.598	2.846	-0.671	2.747	-0.122	1.875	9.488	-0.337	3.357	7.629	3.967	1506694801
-8.398	-1.876	-0.146	-5.249	-1.038	0.549	2.957	-9.062	-0.925	0.061	-4.028	-3.967	1.361	8.542	2.409	1.892	1.953	-1.709	-8.903	0.083	-0.669	-4.272	-0.061	0.549	-1.425	9.093	2.877	-0.671	2.686	-0.061	1.45	8.66	-0.554	2.869	9.338	2.808	1506694801
-8.943	-2.638	-0.317	-4.822	-0.488	0.061	2.957	-9.062	-0.925	0.061	-4.028	-3.967	1.676	8.526	2.805	1.892	1.953	-1.709	-9.152	-0.918	-1.046	-4.333	0.488	0.488	-1.17	9.246	2.905	-0.732	2.747	0.244	0.051	8.184	0.05	2.136	9.216	1.16	1506694801
-9.677	-2.005	0.333	-3.479	-0.305	1.16	2.946	-9.633	-0.883	0.305	-5.493	-4.395	2.181	8.853	3.034	1.892	2.075	-3.052	-9.152	-0.918	-1.046	-4.272	0.305	0.183	-1.293	9.158	3.009	-0.732	2.808	0.61	-0.246	7.729	0.281	3.052	6.165	0.305	1506694801
-10.203	-0.779	1.065	-4.883	-0.916	1.587	3.165	-9.808	-0.242	0	-5.005	-4.272	2.933	9.564	3.025	2.014	1.953	-4.211	-9.391	-0.56	-1.115	-4.272	0.244	0.061	-1.812	9.256	3.205	-0.671	2.869	0.793	5.396	10.581	3.939	0.732	6.042	0.854	1506694801
-13.134	-5.438	-3.915	-2.502	0.916	-1.221	3.165	-9.808	-0.242	-0.244	-3.174	-3.54	3.594	10.436	2.498	1.892	1.831	-4.7	-13.157	-1.654	-1.209	-4.272	1.77	0.061	-2.42	9.825	3.1	-0.427	2.808	0.916	2.7	7.599	1.471	1.526	1.099	1.038	1506694801
-10.082	-5.591	-0.177	-2.441	-4.028	0.61	2.87	-12.061	0.971	0.122	-0.61	-2.502	3.85	11.678	1.76	1.282	1.648	-4.272	-13.157	-1.654	-1.209	-4.7	1.16	-0.122	-2.871	11.237	2.218	0	2.747	0.977	3.375	9.4	-2.765	6.042	2.502	-2.747	1506694801
-8.333	-4.42	-1.694	-2.563	3.723	-0.977	2.87	-12.061	0.971	1.343	0.244	-1.404	4.37	13.156	0.991	-0.671	0.854	-2.197	-10.896	-2.773	0.106	-3.174	-0.061	-0.366	-3.348	11.448	1.615	-0.061	3.662	0.61	5.62	14.943	3.99	-5.249	8.911	0.183	1506694801
-10.362	-5.267	-3.95	-1.648	-0.183	-0.793	2.658	-10.545	1.787	3.113	-2.014	-1.343	5.066	12.239	0.273	-0.671	0.854	-2.197	-10.993	-3.97	0.829	-3.54	-1.282	-0.427	-4.24	11.024	0.755	-1.099	3.479	0.549	-2.224	6.671	-2.309	5.188	-1.038	-0.305	1506694801
-8.9	-5.064	-1.954	-2.136	-0.244	0.305	2.658	-10.545	1.787	2.563	-3.906	-1.465	4.468	12.047	-0.438	-0.916	1.709	-0.61	-10.993	-3.97	0.829	-2.93	-0.854	0.305	-4.588	11.056	0.325	-1.282	3.479	0.854	-1.785	10.951	-1.981	1.099	-1.77	-0.671	1506694801
-8.562	-3.208	-2.038	-0.732	2.197	-0.61	1.193	-11.014	0.63	3.174	-2.502	-1.038	3.676	12.227	-1.136	-1.038	3.479	2.808	-10.171	-4.398	0.786	-1.953	-0.671	0.183	-4.896	10.324	0.334	-1.282	2.686	0.977	0.317	10.511	-0.903	1.465	1.221	-1.465	1506694801
-9.403	-2.529	-2.725	-0.854	0.183	-1.343	1.193	-11.014	0.63	3.174	-2.502	-1.038	2.695	11.385	-1.867	-1.038	3.479	2.808	-8.325	-3.052	0.804	-1.587	-1.343	0.183	-4.493	9.106	0.731	-0.732	1.77	0.854	-0.114	10.176	-1.607	1.953	0.916	-1.221	1506694801
-8.264	-2.923	-1.966	-1.099	0.549	-1.038	1.7	-7.308	0.639	3.418	-5.188	-0.122	2.151	10.104	-1.987	-1.099	1.709	3.906	-8.325	-3.052	0.804	-1.709	-0.732	0.183	-4.026	8.056	0.445	-0.916	1.465	0.793	0.591	10.231	-0.129	1.953	-1.221	-2.075	1506694801
-8.396	-3.235	-2.328	-0.61	0.061	-0.488	2.589	-6.759	0.662	2.319	-5.066	0.793	2.007	9.347	-1.97	0.122	0.427	5.188	-7.943	-3.243	0.993	-1.099	-0.854	0.061	-3.565	7.602	0.34	-0.732	1.038	0.916	1.139	9.941	0.054	1.282	-1.099	-2.014	1506694801
-8.519	-3.328	-2.598	0.122	0.122	-0.427	2.716	-6.938	0.177	1.404	-2.197	1.526	1.719	9.093	-2.001	0.122	0.427	5.188	-7.982	-3.034	0.921	-0.854	-0.549	0.122	-3.206	7.845	0.398	-0.183	1.221	0.854	2.2	9.424	0.156	1.465	-0.854	-1.709	1506694801
-8.982	-3.493	-2.555	0.793	-0.122	-0.061	2.637	-7.391	0.17	0.916	-0.183	1.831	1.211	9.022	-2.006	0.488	1.099	4.761	-8.119	-3.344	0.805	-0.427	-0.366	0.122	-3.078	8.469	0.323	0.183	1.16	0.854	2.592	9.298	0.056	1.038	-0.122	-1.404	1506694801
-9.283	-2.857	-2.896	1.221	-0.305	-0.061	2.637	-7.391	0.17	0.488	-0.488	1.831	0.973	9.048	-1.635	0.549	0.977	2.686	-8.397	-3.687	0.737	-0.122	0.061	0	-3.235	9.132	0.274	0.427	0.732	0.916	1.651	9.436	-0.081	0.61	-0.732	-0.977	1506694801
-9.316	-2.359	-3.108	0.793	-0.366	-0.244	2.826	-7.836	0.26	0.488	-0.488	1.831	1.102	9.404	-1.129	0.549	0.977	2.686	-9.324	-3.131	0.371	0.366	0.122	-0.061	-3.124	9.696	0.61	0.61	0.061	0.671	1.568	9.878	-0.14	0.061	-1.404	-0.977	1506694801
-9.381	-2.499	-2.963	0.793	-0.122	-0.183	3.504	-8.357	0.66	-0.61	-0.671	1.526	1.552	9.886	-0.546	0.61	0.793	1.221	-9.324	-3.131	0.371	0.244	0.366	0	-2.799	9.994	1.056	0.61	-0.183	-0.061	1.67	9.886	-0.822	-0.366	-0.854	-1.16	1506694802
-9.812	-3.186	-2.226	1.16	-0.549	0.244	4.279	-9.147	2.029	-1.099	0.793	1.404	2.079	10.063	-0.047	0.732	0.61	-0.916	-9.489	-3.036	0.075	0.427	-0.061	0.061	-2.705	10.251	1.109	0.183	-0.61	-0.61	1.213	9.885	-1.205	-0.488	-0.488	-1.282	1506694802
-9.6	-2.701	-2.105	0.549	-0.244	0.305	4.157	-9.548	2.42	-1.343	1.648	0.916	2.485	10.274	0.473	0.732	0.61	-0.916	-10.902	-2.795	0.038	0.366	1.099	0.061	-2.608	10.739	1.078	-0.061	-1.404	-0.916	0.839	10.074	-0.902	-0.793	-1.099	-1.404	1506694802
-10.188	-2.395	-2.559	-0.732	0.122	0	4.157	-9.548	2.42	-1.282	1.526	0.183	2.879	10.885	0.748	0.793	0.427	-1.587	-10.902	-2.795	0.038	1.099	0.183	0.122	-2.21	11.274	1.543	0.183	-1.526	-1.282	1.144	10.582	-0.585	-0.793	-1.404	-1.526	1506694802
-10.354	-4.516	-1.829	-0.488	-1.038	0.305	3.712	-10.861	2.335	-0.793	0.977	-0.305	3.241	11.129	0.709	0.122	-0.854	-3.174	-11.438	-1.591	0.06	1.099	-0.366	0.305	-2.205	11.114	2.406	0.427	-0.916	-1.465	2.09	10.709	0.177	-1.282	-1.038	-0.916	1506694802
-9.855	-5.81	0.112	0.732	-2.014	1.282	3.712	-10.861	2.335	-0.122	0.122	-0.427	3.845	10.695	1.192	0.122	-0.854	-3.174	-10.538	-1.298	1.402	0.61	0	0.366	-2.713	10.038	2.635	-0.061	-0.732	-1.16	3.439	11.02	1.512	-2.625	0.305	0.244	1506694802
-9.418	-4.174	1.268	0.244	-0.977	1.038	3.692	-10.287	0.815	0.305	0.061	-0.671	4.279	10.111	2.03	0.122	-1.16	-3.296	-10.538	-1.298	1.402	1.16	-0.854	-0.061	-3.147	9.134	2.957	-0.366	-0.549	-0.732	3.603	11.134	2.567	-2.869	1.465	1.892	1506694802
-9.719	-2.95	1.349	-0.793	-1.526	-0.122	3.692	-10.287	0.815	0.427	0.244	-1.343	4.309	10.034	2.487	0.488	0.244	-1.831	-9.983	-0.319	1.926	1.282	-0.916	0.122	-3.689	8.937	3.494	-0.244	0.305	-0.427	1.268	11.531	2.195	-2.747	1.77	3.235	1506694802
-9.796	-4.168	0.502	-0.244	-1.831	-0.61	2.637	-10.153	-1.098	0.488	0.305	-2.563	3.882	10.383	2.113	0.488	0.244	-1.831	-9.749	0.742	2.006	1.16	-0.427	0.366	-4.231	9.067	3.869	0	0.244	-0.122	-1.509	10.672	1.085	-1.648	-0.854	3.357	1506694802
-8.5	-4.035	1.107	-0.061	-0.854	-0.488	2.097	-10.155	-1.885	0.488	0.305	-2.563	3.336	10.672	1.968	-0.244	0.183	-0.793	-10.112	1.141	1.677	0.488	-0.671	0.366	-4.11	9.095	3.955	0.061	-0.244	-0.122	-2.634	10.424	0.787	-0.732	-2.258	2.563	1506694802
-8.025	-3.281	1.2	0	-0.366	0	2.097	-10.155	-1.885	0.671	0.183	-2.747	3.09	10.373	2.217	-0.732	-0.916	1.282	-9.567	1.184	1.64	0.305	-0.183	0.305	-3.668	8.562	3.981	-0.122	-0.122	-0.183	-1.256	9.932	0.802	1.099	-2.686	2.502	1506694802
-8.223	-2.539	1.068	-0.122	-0.427	-0.122	1.26	-8.884	-2.829	0.671	-1.16	-2.625	2.994	9.446	2.341	-0.732	-0.916	1.282	-8.623	0.807	1.786	0.366	-0.61	0.122	-3.445	7.717	3.764	-0.549	-0.122	-0.061	0.807	9.28	1.196	2.136	0.427	2.075	1506694802
-8.051	-2.451	1.528	-0.366	-0.122	-0.061	1.26	-8.884	-2.829	0.671	-1.16	-2.625	2.533	8.793	2.275	-0.305	0.244	1.831	-8.623	0.807	1.786	0.366	-0.427	-0.183	-3.365	7.253	3.598	-0.549	-0.183	0.183	1.432	8.723	1.047	1.831	5.127	1.343	1506694802
-8.754	-2.707	1.329	-0.488	0.61	0.244	1.363	-8.033	-2.537	0.671	-1.16	-2.625	1.779	8.613	1.985	-0.183	1.282	2.197	-8.823	1.404	1.87	0	-0.305	-0.366	-3.104	7.473	3.713	-0.061	0.061	0.305	-0.291	7.992	0.932	1.404	5.066	0.488	1506694802
-8.976	-2.138	1.275	-0.977	0.061	0.061	1.378	-8.497	-2.265	-0.671	0.793	0.366	1.195	8.655	1.617	-0.427	1.099	2.319	-9.39	1.96	1.901	-0.549	-0.122	-0.244	-2.909	8.198	3.929	0.549	0.854	0.366	-0.861	8.052	1.799	2.563	1.404	-0.244	1506694802
-8.83	-2.399	1.714	-1.465	1.343	-0.061	1.47	-9.611	-2.122	-0.671	0.793	0.366	1.128	8.684	1.357	-0.671	0.122	1.953	-9.265	1.72	1.812	-1.099	0.061	-0.305	-2.911	8.792	3.937	0.549	1.221	0.671	0.799	9.284	3.191	1.831	-0.122	-0.916	1506694802
-11.23	-4.247	-0.08	-1.892	1.099	-0.671	1.47	-9.611	-2.122	-0.427	0.427	0.977	1.688	8.756	1.41	-0.488	-0.488	1.16	-9.171	1.281	1.812	-1.343	0.732	-0.366	-2.999	9.11	3.747	0.244	1.099	0.854	1.787	9.15	1.312	1.404	0.854	-1.099	1506694802
-9.952	-4.516	-0.268	0.183	-0.61	-0.488	2.172	-10.377	-1.018	-0.183	-0.061	1.16	2.137	9.335	1.694	0.305	0	0.183	-10.477	0.291	1.15	-1.709	0.61	-0.488	-3.036	9.892	3.077	0.061	0.793	0.854	-0.13	9.405	-0.171	1.709	0.549	-2.258	1506694802
-8.161	-3.895	0.526	-0.61	0.549	-0.122	2.172	-10.377	-1.018	0	-0.366	1.099	2.194	10.484	1.627	1.282	1.099	-0.549	-9.985	-1.392	0.861	-1.526	-0.061	-0.61	-3.15	10.156	2.272	0	0.916	0.549	2.139	12.874	1.875	0.671	0.61	-1.709	1506694802
-8.922	-3.46	-0.544	-0.61	1.465	-0.122	2.826	-9.021	0.336	0.122	-0.916	1.038	2.493	10.691	1.651	0.793	0.854	-1.526	-9.188	-1.943	1.343	-1.282	0.488	-0.488	-3.665	9.598	1.68	-0.183	0.916	0.488	0.057	10.307	1.372	1.099	0.732	-0.916	1506694802
-9.53	-3.193	-1.739	-0.183	-0.061	-0.244	3.548	-8.198	1.537	-0.427	-0.854	1.404	2.708	10.506	1.607	0.793	0.854	-1.526	-9.49	-2.028	1.278	-1.038	0.244	-0.183	-3.901	9.252	1.426	-0.183	0.122	0.549	0.278	9.524	-0.285	1.343	-1.77	-1.16	1506694802
-9.106	-3.521	-1.303	-0.671	0.488	-0.122	3.548	-8.198	1.537	-1.221	0.977	2.075	2.634	10.603	1.292	0	0.427	-1.282	-9.552	-2.302	1.064	-0.977	0.305	-0.183	-3.51	9.542	1.391	0	-0.305	0.366	2.597	9.939	0.151	0.977	0.061	-0.671	1506694802
-9.406	-3.689	-1.573	-0.061	0.427	0	3.609	-8.423	2.281	-1.099	2.319	2.441	2.578	10.435	0.773	-0.854	-0.488	-0.916	-9.568	-2.387	0.968	-0.732	0.122	-0.183	-2.937	9.796	1.328	0.061	-0.305	0.305	2.099	9.863	-0.3	0.732	0.244	-0.183	1506694802
-9.433	-3.723	-1.712	0.183	0.183	0.061	2.896	-8.838	1.822	-0.061	0.549	2.258	2.737	10.03	0.31	-1.404	-1.709	-0.793	-9.549	-2.543	1.001	-0.549	0.122	-0.061	-2.505	9.936	1.181	-0.122	-0.122	0.366	1.065	9.823	-0.912	0.549	0.061	-0.061	1506694802
-9.307	-3.518	-1.634	0.549	0.366	0.183	2.811	-8.998	1.453	0.793	-2.502	1.892	3.201	9.818	0.128	-1.343	-2.38	-0.916	-9.447	-2.847	0.859	-0.366	0.244	0	-2.584	9.747	1.078	-0.244	0	0.488	0.522	9.971	-1.069	0.427	-0.427	-0.244	1506694802
-9.39	-2.95	-1.701	0.671	0.061	0.122	4.585	-9.18	1.676	0.671	-1.099	0.732	3.511	9.691	0.048	-0.793	-0.183	-1.282	-9.185	-3.101	0.76	0	0.305	-0.061	-2.762	9.423	1.002	-0.183	-0.244	0.61	0.895	9.976	-0.955	0.244	-0.549	-0.183	1506694802
-9.428	-2.798	-1.62	0.427	0.244	0.122	4.585	-9.18	1.676	0.671	-1.099	0.732	3.315	9.649	-0.145	-0.793	-0.183	-1.282	-9.246	-3.11	0.64	0.366	0.366	-0.122	-2.765	9.326	0.98	0	-0.549	0.671	1.227	9.826	-0.908	0.122	-0.732	0	1506694803
-9.582	-2.71	-1.59	0.244	0	0.122	4.406	-8.563	1.006	0.244	0.366	0.183	3.067	9.784	-0.285	-0.732	0	-0.916	-9.454	-2.687	0.493	0.61	0.183	-0.122	-2.537	9.464	1.108	0.244	-0.732	0.427	1.494	9.765	-0.909	0	-0.488	-0.061	1506694803
-9.582	-2.662	-1.444	0	-0.244	0.061	4.406	-8.563	1.006	-0.061	1.099	-0.122	3.121	9.778	-0.339	-0.732	-0.916	-0.427	-9.581	-2.259	0.413	0.549	0	-0.122	-2.19	9.555	1.304	0.427	-0.793	0.122	1.522	9.749	-0.962	0.122	-0.549	0	1506694803
-9.295	-2.738	-1.218	-0.488	-0.122	-0.183	4.2	-8.655	0.724	-0.183	1.221	-0.366	3.205	9.53	-0.231	-0.61	-1.526	0.122	-9.714	-2.023	0.438	0.549	0.122	0	-1.604	9.746	1.507	0.427	-0.671	-0.061	1.522	9.831	-0.776	-0.061	-0.183	-0.061	1506694803
-9.418	-2.852	-1.412	-0.732	0.305	-0.244	4.077	-8.802	0.403	-0.183	0.977	-0.916	3.23	9.546	-0.092	-0.183	-1.404	0.427	-10.203	-1.674	0.355	0.61	-0.244	0.061	-0.925	10.216	1.931	0.549	0.061	-0.244	1.287	9.783	-0.791	-0.122	0	-0.061	1506694803
-9.594	-3.198	-1.507	-0.427	-0.305	-0.183	3.835	-9.997	-0.013	-0.183	0.671	-1.648	3.317	9.711	0.194	0.305	-0.854	0.244	-10.202	-0.859	0.304	0.122	-0.305	0.366	-0.663	10.462	2.28	0.549	0.977	-0.61	0.98	9.684	-1.014	-0.061	0.122	-0.122	1506694803
-9.347	-3.409	-0.902	-0.122	-0.244	0.061	3.602	-10.296	-0.183	-0.244	0.244	-2.502	3.586	9.623	0.884	0.916	-0.061	-0.183	-9.725	-0.979	0.451	-0.549	-0.305	0.305	-1.058	10.005	2.165	0.061	1.282	-0.488	1.187	9.857	-1.335	-0.122	0.549	-0.305	1506694803
-9.349	-2.876	-0.804	0	-0.122	0.061	3.346	-10.17	-0.199	-0.244	-0.122	-3.418	3.929	9.433	1.931	1.648	1.221	-0.488	-9.446	-1.53	0.676	-0.61	-0.305	0.122	-1.702	9.542	1.853	-0.366	1.404	0	0.718	9.903	-0.792	-0.061	0.427	-0.305	1506694803
-9.546	-2.742	-0.997	0.061	-0.244	0.061	3.071	-10.052	-0.073	-0.671	0.427	-4.395	3.845	9.759	2.694	2.319	4.272	-0.488	-9.295	-1.732	0.768	-0.427	0.122	0.183	-2.422	9.552	1.674	-0.549	1.282	0.488	0.604	9.905	-0.225	-0.183	-0.305	-0.244	1506694803
-9.519	-2.887	-0.891	0.061	-0.366	0.061	2.71	-9.898	0.139	-0.671	0.427	-4.395	3.127	10.44	2.58	2.319	4.272	-0.488	-9.433	-1.767	0.592	-0.244	0.488	0.122	-2.885	9.67	1.714	-0.366	0.549	0.793	1.281	9.695	-0.487	-0.122	-0.122	-0.183	1506694803
-9.324	-2.894	-0.805	0.122	-0.183	-0.061	2.217	-9.347	0.317	-0.793	1.099	-4.089	2.393	10.8	2.157	1.221	3.052	0	-9.654	-1.457	0.353	-0.183	0.488	0.122	-2.751	9.683	1.877	-0.122	-0.061	0.854	1.116	9.813	-0.573	-0.061	0.183	-0.244	1506694803
-9.332	-3.017	-0.83	0.183	-0.122	0.122	1.812	-8.604	0.494	-0.488	1.038	-1.648	2.405	10.634	1.896	-1.465	-1.282	1.526	-9.63	-1.22	0.299	-0.244	0.549	0.183	-2.269	9.548	2.092	-0.183	-0.183	0.854	0.585	9.859	-0.486	-0.122	-0.061	-0.366	1506694803
-9.283	-3.067	-0.739	0.366	-0.061	0.183	1.681	-8.044	0.634	-0.488	1.038	-1.648	2.716	10.139	1.719	-1.465	-1.282	1.526	-9.603	-1.231	0.251	-0.183	0.61	0.122	-1.904	9.432	2.196	-0.244	-0.244	0.854	0.746	9.762	-0.492	-0.122	-0.305	-0.366	1506694803
-9.275	-2.981	-0.577	0.427	0	0.183	1.681	-8.044	0.634	-0.305	0.366	0.061	2.879	9.679	1.503	-1.831	-1.282	1.77	-9.662	-1.237	0.136	-0.061	0.549	-0.061	-1.671	9.36	2.262	-0.305	-0.183	0.916	1.029	9.786	-0.364	-0.183	-0.061	-0.244	1506694803
-9.457	-2.926	-0.591	0.488	-0.061	0.244	2.218	-8.29	0.644	-0.061	-0.061	1.587	2.704	9.46	1.288	-1.221	-0.122	1.404	-9.783	-1.142	-0.02	0.122	0.488	-0.061	-1.493	9.397	2.289	-0.244	-0.122	0.854	0.78	9.772	-0.27	-0.244	-0.061	-0.183	1506694803
-9.44	-2.857	-0.435	0.488	0	0.183	2.567	-8.719	0.484	0.183	-0.305	2.808	2.457	9.362	0.918	-1.221	-0.122	1.404	-9.841	-1.019	-0.171	0.122	0.305	-0.061	-1.432	9.469	2.377	-0.061	-0.122	0.61	0.671	9.817	-0.307	-0.305	-0.183	-0.122	1506694803
-9.423	-2.796	-0.333	0.488	0.122	0.122	3.037	-9.226	0.335	0.427	-0.671	3.723	2.346	9.339	0.706	-0.854	-0.244	1.16	-9.841	-0.968	-0.26	0.183	0.305	-0.061	-1.431	9.521	2.36	0.061	-0.061	0.366	0.621	9.869	-0.281	-0.305	-0.183	-0.122	1506694803
-9.506	-2.744	-0.365	0.488	0.183	0.061	3.621	-9.776	0.118	0.549	-1.038	4.272	2.37	9.318	0.749	-0.183	-0.366	0.549	-9.819	-0.985	-0.352	0.244	0.366	-0.061	-1.407	9.573	2.318	0.122	-0.244	0.183	0.388	9.854	-0.177	-0.305	-0.244	-0.122	1506694803
-9.524	-2.671	-0.362	0.427	0.183	0.061	4.307	-10.063	-0.073	0.732	-1.16	4.333	2.399	9.324	0.935	-0.183	-0.366	0.549	-9.855	-1.017	-0.412	0.244	0.427	-0.061	-1.273	9.621	2.336	0.183	-0.366	0	0.4	9.842	-0.142	-0.244	-0.305	-0.183	1506694803
-9.52	-2.586	-0.377	0.305	0.122	0	4.661	-9.991	-0.167	0.793	-0.854	3.845	2.451	9.367	1.157	0.183	-0.183	0.122	-9.866	-0.958	-0.496	0.244	0.305	-0.061	-1.13	9.716	2.376	0.244	-0.366	-0.244	0.568	9.909	-0.047	-0.244	-0.244	-0.122	1506694803
-9.544	-2.592	-0.4	0.244	0.061	0	4.826	-9.648	-0.151	0.366	-0.427	1.77	2.543	9.433	1.436	0.549	-0.122	-0.671	-9.814	-0.834	-0.529	0.244	0.366	-0.061	-1.049	9.763	2.382	0.244	-0.427	-0.366	0.557	9.856	-0.02	-0.183	-0.244	-0.122	1506694803
-9.544	-2.53	-0.404	0.122	0.061	0.061	4.889	-9.213	-0.047	0.366	-0.427	1.77	2.71	9.454	1.763	0.549	-0.122	-0.671	-9.828	-0.828	-0.501	0.061	0.366	0	-0.983	9.749	2.366	0.183	-0.366	-0.366	0.525	9.862	0.05	-0.183	-0.244	-0.122	1506694803
-9.555	-2.479	-0.433	0	0.122	0	4.754	-8.904	0.06	0.122	-0.244	0.793	2.856	9.545	2.022	0.671	0	-1.099	-9.793	-0.891	-0.556	0.061	0.244	0	-0.985	9.771	2.364	0.183	-0.305	-0.366	0.585	9.848	0.093	-0.122	-0.183	-0.122	1506694803
-9.524	-2.567	-0.474	-0.061	0.061	-0.061	4.496	-8.632	0.108	0.122	-0.427	-0.488	3.01	9.709	2.207	0.671	0.061	-1.465	-9.8	-0.869	-0.568	0	0.244	0	-1.018	9.825	2.273	0.122	-0.244	-0.305	0.623	9.853	0.066	-0.122	-0.122	-0.122	1506694803
-9.521	-2.6	-0.447	-0.061	0.061	-0.061	4.496	-8.632	0.108	0.122	-0.427	-0.488	3.01	9.709	2.207	0.488	0	-1.648	-9.799	-0.864	-0.627	0	0.122	0	-1.147	9.82	2.303	0.122	-0.244	-0.305	0.601	9.843	0.068	-0.061	0	-0.122	1506694803
-9.557	-2.545	-0.427	-0.122	0.061	0	4.41	-8.591	0.114	0.122	-0.427	-0.793	3.391	9.995	2.341	0.244	-0.183	-1.648	-9.764	-0.963	-0.617	-0.061	0.122	0.061	-1.201	9.86	2.25	-0.061	-0.305	-0.122	0.557	9.854	0.085	-0.061	0.061	-0.122	1506694804
-9.617	-2.6	-0.465	-0.244	-0.061	0	4.273	-8.76	0.06	-0.244	0	-1.587	3.644	10.082	2.297	-0.061	-0.366	-1.404	-9.696	-1.109	-0.61	0	0.061	0.122	-1.294	9.942	2.155	-0.244	-0.305	0.061	0.493	9.854	0.117	-0.061	0	-0.061	1506694804
-9.623	-2.708	-0.537	-0.183	-0.122	0.061	4.094	-9.031	0.044	-0.244	0	-1.587	3.821	10.133	2.178	-0.305	-0.366	-1.038	-9.684	-1.12	-0.626	0	0.122	0.183	-1.358	9.92	2.157	-0.366	-0.366	0.122	0.522	9.856	0.122	0	0.061	-0.061	1506694804
-9.554	-2.789	-0.553	-0.061	-0.122	0.061	3.909	-9.191	0.079	-0.366	0.183	-2.014	3.809	10.045	1.983	-0.549	-0.244	-0.549	-9.721	-1.043	-0.709	0.061	0.183	0.183	-1.28	9.847	2.217	-0.427	-0.427	0.244	0.432	9.951	0.147	0	0	-0.061	1506694804
-9.471	-2.766	-0.581	0	-0.122	0.122	3.909	-9.191	0.079	-0.549	0.427	-2.319	3.703	9.856	1.826	-0.732	-0.244	0	-9.74	-0.937	-0.755	0.061	0.183	0.244	-1.077	9.674	2.266	-0.427	-0.427	0.305	0.341	9.956	0.084	0	-0.183	0	1506694804
-9.445	-2.664	-0.64	0.061	-0.061	0.122	3.403	-9.299	0.208	-0.61	0.671	-2.502	3.547	9.587	1.662	-0.793	-0.305	0.427	-9.762	-0.897	-0.829	0.061	0.244	0.183	-0.874	9.544	2.328	-0.427	-0.427	0.305	0.343	9.893	0.029	0.061	-0.244	0	1506694804
-9.472	-2.501	-0.639	0.061	0	0.061	3.403	-9.299	0.208	-0.549	0.854	-2.502	3.353	9.412	1.489	-0.732	-0.183	0.732	-9.78	-0.869	-0.916	0.061	0.122	0.183	-0.738	9.519	2.365	-0.305	-0.122	0.305	0.355	9.874	-0.014	0	-0.305	0.061	1506694804
-9.603	-2.437	-0.723	0	0	0.061	2.814	-9.091	0.262	-0.427	0.488	-1.892	3.194	9.353	1.408	-0.671	-0.061	0.916	-9.851	-0.829	-0.976	0.061	0.122	0.122	-0.72	9.538	2.387	-0.244	0	0.244	0.421	9.807	-0.075	0	-0.366	0.061	1506694804
-9.562	-2.339	-0.707	0	-0.061	0	2.692	-8.955	0.307	-0.427	0.488	-1.892	3.046	9.36	1.383	-0.488	0.061	0.916	-9.847	-0.799	-1.008	0.061	0	0.122	-0.73	9.585	2.449	-0.183	0.061	0.244	0.616	9.855	-0.079	0	-0.244	0.061	1506694804
-9.555	-2.294	-0.736	-0.061	0	0	2.661	-8.853	0.366	-0.366	0.305	-1.282	2.93	9.363	1.47	-0.244	0.122	0.854	-9.802	-0.758	-1.026	0	0.061	0.061	-0.779	9.513	2.462	-0.122	0.061	0.122	0.668	9.871	-0.069	0	-0.183	0.061	1506694804
-9.572	-2.273	-0.748	-0.122	-0.061	0	2.689	-8.77	0.403	-0.244	0.183	-0.549	2.842	9.323	1.578	-0.061	0.183	0.732	-9.806	-0.735	-1.023	-0.061	0.061	0	-0.785	9.458	2.468	-0.061	0	0	0.679	9.824	-0.104	0	-0.122	0.061	1506694804
-9.574	-2.287	-0.77	-0.183	0	0	2.815	-8.803	0.444	-0.122	0.061	0.122	2.726	9.299	1.676	0	0.244	0.61	-9.787	-0.755	-1.034	-0.122	0.061	0	-0.736	9.488	2.437	0	0	-0.061	0.748	9.817	-0.098	0	-0.061	0.061	1506694804
-9.592	-2.366	-0.807	-0.183	0	-0.061	2.815	-8.803	0.444	0	-0.122	0.671	2.631	9.274	1.727	0.061	0.244	0.427	-9.789	-0.791	-1.047	-0.183	0.061	-0.061	-0.687	9.545	2.417	0.061	0.061	-0.061	0.73	9.816	-0.128	0	0	0	1506694804
-9.562	-2.427	-0.831	-0.183	-0.061	-0.061	3.167	-8.975	0.434	0.183	-0.427	1.404	2.67	9.301	1.78	0.122	0.122	0.122	-9.819	-0.822	-1.072	-0.244	0.061	-0.122	-0.689	9.611	2.384	0.122	0.061	-0.061	0.701	9.842	-0.195	0.061	0	0	1506694804
-9.548	-2.444	-0.827	-0.244	0	-0.122	3.348	-9.025	0.402	0.183	-0.427	1.404	2.811	9.374	1.793	0.183	0	-0.427	-9.789	-0.871	-1.104	-0.305	0.122	-0.122	-0.735	9.622	2.342	0.122	0.061	-0.122	0.617	9.881	-0.193	0.061	0.061	-0.061	1506694804
-9.592	-2.452	-0.853	-0.244	-0.061	-0.061	3.535	-9.009	0.347	0.366	-0.732	1.648	2.936	9.433	1.79	0.183	-0.061	-0.549	-9.802	-0.97	-1.096	-0.305	0.061	-0.122	-0.794	9.691	2.293	0.122	0.061	-0.122	0.593	9.833	-0.239	0.061	0.061	-0.061	1506694804
-9.549	-2.489	-0.845	-0.183	0	-0.061	3.535	-9.009	0.347	0.366	-0.732	1.648	3.083	9.542	1.788	0.183	-0.061	-0.549	-9.77	-0.993	-1.069	-0.244	0	-0.122	-0.874	9.728	2.247	0.122	0.061	-0.122	0.671	9.855	-0.209	0.061	0.061	-0.061	1506694804
-9.557	-2.534	-0.859	-0.183	-0.061	-0.061	3.772	-9.038	0.303	0.366	-0.793	1.587	3.232	9.605	1.756	0.122	-0.122	-0.671	-9.744	-1.049	-1.058	-0.244	0	-0.122	-0.928	9.74	2.216	0.122	0.061	-0.122	0.662	9.872	-0.214	0	0.061	-0.061	1506694804
-9.555	-2.537	-0.857	-0.122	-0.061	-0.061	4.145	-8.995	0.255	0.305	-0.732	1.465	3.333	9.641	1.72	0.061	-0.122	-0.671	-9.711	-1.103	-1.035	-0.244	0	-0.122	-0.964	9.755	2.172	0.061	0	-0.122	0.615	9.879	-0.24	0	0.061	-0.061	1506694804
-9.563	-2.517	-0.853	-0.122	-0.061	-0.061	4.313	-8.933	0.305	0.183	-0.61	1.221	3.424	9.646	1.713	0.061	-0.122	-0.549	-9.713	-1.127	-1.004	-0.183	0	-0.122	-1.006	9.737	2.141	0.061	0	-0.061	0.593	9.879	-0.239	0	0	-0.061	1506694804
-9.556	-2.522	-0.853	-0.122	-0.061	0	4.313	-8.933	0.305	0.122	-0.366	0.916	3.462	9.644	1.672	0.061	-0.061	-0.366	-9.69	-1.135	-0.983	-0.122	0	-0.122	-1.02	9.72	2.121	0.061	0	0	0.607	9.867	-0.246	0	0	0	1506694804
-9.514	-2.507	-0.824	-0.122	-0.061	-0.061	4.416	-8.827	0.435	0	-0.183	0.549	3.476	9.639	1.658	0	-0.061	-0.183	-9.701	-1.123	-0.988	-0.122	0	-0.061	-0.989	9.737	2.119	0.061	0.061	0.061	0.592	9.868	-0.232	-0.061	0	0	1506694804
-9.521	-2.568	-0.839	-0.122	-0.061	-0.061	4.356	-8.82	0.49	-0.061	-0.061	-0.244	3.467	9.623	1.631	0	-0.061	0	-9.678	-1.098	-0.987	-0.122	0.061	-0.061	-0.953	9.739	2.111	0	0.061	0.061	0.532	9.853	-0.264	0	0	-0.061	1506694804
-9.536	-2.583	-0.829	-0.061	-0.061	-0.061	4.356	-8.82	0.49	-0.061	-0.061	-0.244	3.467	9.623	1.631	0	0	0.183	-9.698	-1.109	-1.037	-0.122	0.061	-0.061	-0.925	9.756	2.113	0	0.061	0.061	0.5	9.831	-0.294	-0.061	0	-0.061	1506694804
-9.56	-2.574	-0.831	-0.122	-0.061	-0.061	4.259	-8.82	0.486	0	-0.061	-0.61	3.267	9.643	1.631	-0.061	0.061	0.305	-9.752	-1.11	-1.104	-0.061	0	-0.061	-0.879	9.761	2.131	0	0.061	0.122	0.473	9.85	-0.284	0	0	-0.061	1506694804
-9.554	-2.552	-0.793	-0.061	-0.061	-0.061	3.882	-9.024	0.367	-0.061	0	-0.977	3.182	9.64	1.637	-0.061	0	0.366	-9.787	-1.11	-1.151	-0.061	0	-0.061	-0.855	9.783	2.137	0	0.061	0.061	0.502	9.883	-0.293	0	0	-0.061	1506694805
-9.54	-2.555	-0.792	-0.061	-0.061	-0.061	3.882	-9.024	0.367	-0.061	0	-1.16	3.076	9.666	1.622	0	0.061	0.366	-9.756	-1.13	-1.152	-0.061	-0.061	-0.061	-0.853	9.788	2.153	0	0.061	0.061	0.55	9.873	-0.256	0	0	-0.061	1506694805
-9.536	-2.547	-0.793	-0.061	-0.061	-0.122	3.723	-9.118	0.307	-0.122	0.061	-1.282	3.011	9.627	1.676	0	0.061	0.366	-9.755	-1.085	-1.136	0	-0.061	-0.061	-0.885	9.719	2.126	-0.061	0.061	0	0.512	9.873	-0.264	0	0	-0.061	1506694805
-9.539	-2.564	-0.794	-0.061	-0.061	-0.061	3.598	-9.057	0.325	-0.244	0.244	-1.282	2.937	9.587	1.67	0	0.122	0.305	-9.753	-1.097	-1.135	-0.061	-0.061	-0.061	-0.897	9.697	2.119	0	-0.061	0	0.502	9.859	-0.256	0	0	-0.061	1506694805
-9.538	-2.567	-0.768	-0.061	0	-0.061	3.192	-8.934	0.334	-0.244	0.366	-1.221	2.887	9.58	1.639	-0.061	0.061	0.183	-9.77	-1.078	-1.159	0	-0.122	-0.061	-0.829	9.741	2.158	0	-0.061	0	0.502	9.86	-0.246	0	0	-0.061	1506694805
-9.549	-2.549	-0.756	0	-0.061	-0.061	3.067	-8.878	0.315	-0.183	0.244	-1.038	2.903	9.567	1.596	-0.061	0	0.122	-9.75	-1.05	-1.154	0	-0.122	-0.061	-0.865	9.749	2.183	0	0	-0.061	0.544	9.878	-0.233	-0.061	0	-0.061	1506694805
-9.549	-2.54	-0.737	0	-0.061	-0.061	3.048	-8.811	0.318	-0.122	0.061	-0.793	2.951	9.545	1.568	-0.061	-0.061	-0.061	-9.743	-1.041	-1.147	0	-0.122	0	-0.898	9.721	2.174	0	0	-0.061	0.56	9.884	-0.205	-0.061	0	-0.061	1506694805
-9.544	-2.535	-0.726	0	0	-0.061	3.062	-8.789	0.334	-0.122	0.061	-0.427	2.999	9.53	1.603	0	0	-0.183	-9.737	-1.037	-1.12	0	-0.122	0	-0.912	9.677	2.17	0	-0.061	-0.122	0.525	9.877	-0.217	-0.061	0	-0.061	1506694805
-9.55	-2.541	-0.721	0	-0.061	-0.061	3.062	-8.789	0.334	-0.122	0.122	0	3.057	9.534	1.623	0.061	0	-0.244	-9.737	-1.064	-1.105	0.061	-0.122	-0.061	-0.93	9.68	2.163	0.061	-0.122	-0.122	0.547	9.878	-0.189	-0.061	-0.061	-0.061	1506694805
-9.545	-2.548	-0.714	0	0	0	3.205	-8.803	0.327	-0.061	0.061	0.305	3.132	9.57	1.643	0	-0.122	-0.244	-9.739	-1.03	-1.079	0.061	-0.061	-0.061	-0.907	9.727	2.158	0.061	-0.122	-0.122	0.591	9.877	-0.142	-0.061	-0.061	0	1506694805
-9.557	-2.54	-0.721	0.061	-0.061	0	3.205	-8.803	0.327	-0.061	0	0.549	3.206	9.576	1.662	0	-0.183	-0.244	-9.729	-1.02	-1.06	0.061	-0.061	0	-0.883	9.738	2.163	0	-0.122	-0.122	0.601	9.871	-0.142	-0.061	-0.061	0	1506694805
-9.539	-2.541	-0.711	0.061	-0.061	0	3.488	-8.856	0.34	-0.061	0	0.732	3.261	9.601	1.693	0	-0.122	-0.244	-9.721	-0.987	-1.037	0.061	-0.061	0	-0.914	9.741	2.174	0	-0.122	-0.122	0.566	9.887	-0.147	-0.061	-0.061	0	1506694805
-9.544	-2.567	-0.723	0.061	-0.061	0	3.488	-8.856	0.34	0	0	0.854	3.285	9.591	1.744	0	-0.122	-0.183	-9.703	-0.993	-1.03	0	-0.061	0	-0.926	9.723	2.163	0	-0.122	-0.061	0.518	9.879	-0.188	-0.061	-0.122	0	1506694805
-9.54	-2.572	-0.711	0.061	-0.061	0	3.619	-8.887	0.353	0.061	-0.061	0.916	3.285	9.591	1.744	-0.061	-0.122	-0.122	-9.737	-1	-1.035	0	-0.061	0	-0.921	9.721	2.155	0	-0.122	-0.061	0.555	9.88	-0.169	-0.061	-0.061	0	1506694805
-9.57	-2.573	-0.725	0	0	0	3.75	-8.924	0.339	0.061	-0.122	0.793	3.279	9.58	1.721	-0.061	-0.122	-0.061	-9.751	-0.985	-1.024	0	-0.061	0	-0.879	9.739	2.15	-0.061	-0.061	0	0.553	9.868	-0.167	-0.061	-0.061	0	1506694805
-9.562	-2.558	-0.739	0	-0.061	0	3.874	-8.941	0.31	0.061	-0.122	0.61	3.246	9.582	1.659	-0.122	-0.061	0	-9.768	-0.973	-1.004	0	-0.061	0	-0.9	9.757	2.168	-0.061	0	0	0.565	9.875	-0.171	-0.061	-0.061	0.061	1506694805
-9.577	-2.608	-0.754	0	0	0	4.018	-8.969	0.24	0	-0.061	0.183	3.229	9.593	1.601	-0.122	-0.061	0	-9.746	-0.98	-0.986	0	-0.061	0	-0.949	9.741	2.131	-0.061	0	0	0.55	9.912	-0.184	-0.061	-0.122	0	1506694805
-9.728	-2.665	-0.827	0.061	-0.122	0.061	4.018	-8.969	0.24	0	-0.061	0.183	3.186	9.566	1.577	-0.061	0	0.061	-9.768	-1.04	-0.971	-0.061	0	0	-0.964	9.709	2.065	-0.061	0	0	0.534	9.903	-0.203	-0.061	-0.122	0	1506694805
-9.594	-2.693	-0.833	0.061	-0.122	0	3.896	-8.862	0.212	0	0	-0.122	3.186	9.566	1.577	-0.061	0	0.061	-9.839	-1.127	-0.969	-0.061	-0.061	-0.061	-0.943	9.806	2.03	-0.061	0	0	0.522	9.967	-0.191	-0.061	-0.122	0	1506694805
-9.393	-2.643	-0.802	0.122	-0.061	0	3.896	-8.862	0.212	-0.061	0	-0.305	3.112	9.701	1.483	-0.061	0	0.061	-9.802	-1.203	-0.977	0	-0.061	0	-0.989	9.848	1.97	-0.061	0	0.061	0.439	10.049	-0.22	-0.122	-0.244	0	1506694805
-9.32	-2.628	-0.846	0.122	-0.061	0	3.795	-8.949	0.173	-0.061	0	-0.305	3.104	9.696	1.451	-0.061	0	0	-9.701	-1.321	-0.95	0.061	-0.183	0	-1.023	9.756	1.921	-0.061	0	0	0.406	9.883	-0.327	-0.122	-0.366	0	1506694805
-9.353	-2.635	-0.845	0.061	0.122	0.061	3.661	-8.722	0.345	-0.244	0.122	-0.549	3.073	9.585	1.44	-0.061	0	0	-9.641	-1.286	-0.889	0.122	-0.183	0.061	-1.03	9.629	1.883	-0.061	0	0	0.499	9.753	-0.322	-0.122	-0.183	0	1506694805
-9.698	-2.59	-0.981	0.122	-0.061	0.061	3.5	-8.69	0.437	-0.488	0.366	-0.61	2.996	9.497	1.359	-0.061	0.061	0	-9.701	-1.249	-0.813	0.122	-0.122	0.061	-1.001	9.683	1.891	-0.122	0	0	0.481	9.647	-0.281	-0.122	-0.183	0	1506694805
-9.598	-2.521	-0.903	0.122	-0.183	0	3.328	-8.798	0.429	-0.427	0.427	-0.61	2.979	9.601	1.245	-0.122	0.061	-0.061	-9.807	-1.188	-0.843	0.061	-0.183	0.061	-0.989	9.877	1.925	0	0.122	0	0.653	9.853	-0.294	-0.122	-0.122	0	1506694805
-9.54	-2.517	-0.898	0.061	-0.122	0.061	3.328	-8.798	0.429	-0.305	0.305	-0.549	3.091	9.727	1.154	-0.122	-0.061	-0.122	-9.741	-1.175	-0.843	0.061	-0.183	0.122	-1.004	9.916	1.926	0.061	0.061	-0.061	0.598	9.994	-0.285	-0.183	-0.122	0	1506694805
-9.522	-2.513	-0.941	0.183	-0.183	0.061	3.345	-8.977	0.309	-0.244	0.122	-0.366	3.196	9.629	1.139	0	0	-0.183	-9.725	-1.164	-0.791	0.061	-0.122	0.183	-0.927	9.85	1.853	-0.061	0.122	-0.061	0.538	9.875	-0.293	-0.244	-0.244	0	1506694806
-9.467	-2.467	-0.827	0.122	0	0	3.345	-8.977	0.309	-0.305	0.183	-0.305	3.196	9.629	1.139	0.122	0.183	-0.183	-9.646	-1.254	-0.781	0.061	-0.122	0.122	-0.927	9.85	1.853	-0.061	0.122	-0.061	0.675	9.91	-0.23	-0.244	-0.183	-0.061	1506694806
-9.532	-2.463	-0.87	0.122	0	0	3.385	-9.068	0.406	-0.305	0.244	-0.366	3.124	9.581	1.434	0.183	0.366	-0.183	-9.655	-1.211	-0.796	0.061	-0.061	0.061	-1.072	9.643	1.809	-0.122	0.122	-0.183	0.654	9.82	-0.212	-0.244	0	0	1506694806
-9.524	-2.464	-0.77	0.122	0	0	3.385	-9.068	0.406	-0.244	0.183	-0.366	3.124	9.581	1.434	0.122	0.183	-0.122	-9.751	-1.053	-0.827	0.061	0	0.061	-0.997	9.688	1.916	-0.122	-0.061	-0.122	0.61	9.837	-0.193	-0.244	-0.061	0	1506694806
-9.707	-2.463	-0.88	0	-0.122	0.061	3.344	-9.073	0.495	-0.244	0.183	-0.305	3.059	9.589	1.507	-0.061	-0.122	-0.061	-9.8	-0.981	-0.822	0	0	0.061	-0.799	9.732	2.068	0	-0.061	-0.122	0.626	9.825	-0.127	-0.244	0.061	0	1506694806
-9.526	-2.51	-0.758	0.061	-0.183	0	3.301	-9.006	0.484	-0.122	0.122	-0.183	3.138	9.525	1.459	-0.061	-0.183	-0.122	-9.924	-0.913	-0.87	0	-0.183	0	-0.745	9.794	2.139	0	-0.061	-0.122	0.719	9.953	-0.05	-0.305	0	0	1506694806
-9.447	-2.516	-0.688	0	-0.061	0.061	3.31	-9.003	0.421	-0.061	0.061	-0.061	3.193	9.61	1.485	0	0	-0.183	-9.786	-0.927	-0.845	0	-0.183	0	-0.901	9.757	2.109	-0.061	0.183	-0.183	0.815	9.966	0.018	-0.305	0.061	0	1506694806
-9.386	-2.51	-0.742	-0.061	-0.122	-0.061	3.381	-8.888	0.305	0.061	0	0.183	3.196	9.601	1.546	0.122	0.122	-0.183	-9.787	-0.895	-0.815	-0.061	-0.244	0.061	-0.989	9.7	2.054	-0.061	0.183	-0.183	0.629	9.848	0.038	-0.366	0	0.061	1506694806
-9.496	-2.655	-0.861	0	-0.122	-0.122	3.381	-8.888	0.305	0.061	0	0.305	3.108	9.623	1.558	0.122	0.183	-0.122	-9.871	-0.932	-0.837	0	-0.244	0.061	-0.968	9.697	2.052	-0.061	0.122	-0.183	0.537	9.761	0.096	-0.366	0.061	0.061	1506694806
-9.477	-2.698	-0.874	0	-0.183	-0.122	3.439	-8.818	0.234	0.061	-0.061	0.366	2.984	9.658	1.5	0.061	0.122	-0.061	-9.922	-0.953	-0.855	0	-0.427	0.061	-0.918	9.749	2.055	-0.061	0.183	-0.305	0.571	9.828	0.044	-0.427	0.183	0	1506694806
-9.436	-2.734	-0.842	0.061	-0.061	-0.244	3.448	-8.704	-0.013	0.061	-0.183	0.366	2.918	9.64	1.422	0	0	-0.061	-9.865	-1.016	-0.811	-0.061	-0.549	0.061	-0.955	9.741	2.006	-0.122	0.244	-0.366	0.506	9.869	0.042	-0.427	0.244	0.061	1506694806
-9.441	-2.834	-0.784	0.183	-0.061	-0.183	3.518	-8.631	-0.093	0	-0.244	0.427	2.851	9.656	1.306	0.061	0	-0.122	-9.866	-1.165	-0.707	0	-0.61	0	-1.107	9.732	1.907	-0.122	0.244	-0.366	0.457	9.941	0.152	-0.549	0.244	0	1506694806
-9.502	-2.84	-0.739	0.183	0	-0.183	3.601	-8.647	-0.112	-0.183	-0.183	0.549	2.851	9.656	1.306	0.122	0.122	-0.244	-9.869	-1.281	-0.626	0.122	-0.488	0.061	-1.341	9.728	1.83	-0.061	0.244	-0.488	0.413	9.886	0.24	-0.549	0.122	0.061	1506694806
-9.406	-2.841	-0.645	0.183	-0.244	-0.305	3.6	-8.722	-0.067	-0.427	0.122	0.671	2.665	9.82	1.135	0.122	0.122	-0.305	-9.881	-1.296	-0.578	0.366	-0.671	0.122	-1.556	9.801	1.836	-0.061	0.244	-0.488	0.544	9.908	0.358	-0.61	0.122	0.122	1506694806
-9.374	-3.21	-0.508	0.244	-0.183	-0.366	3.65	-8.776	0.059	-0.61	0.244	0.732	2.627	9.948	1.028	0.061	-0.061	-0.366	-9.873	-1.342	-0.507	0.488	-0.671	0.122	-1.762	9.774	1.867	-0.061	0.122	-0.549	0.572	9.944	0.544	-0.793	0.061	0.183	1506694806
-9.612	-3.539	-0.319	0.671	-0.488	-0.488	3.65	-8.776	0.059	-0.732	0.427	0.793	2.627	9.948	1.028	0	-0.305	-0.244	-9.847	-1.311	-0.355	0.793	-0.977	0.122	-1.839	9.726	1.904	0	-0.122	-0.671	0.64	9.896	0.859	-1.16	0	0.366	1506694806
-9.775	-3.46	-0.152	1.099	-0.244	-0.61	3.705	-8.699	0.196	-0.793	0.671	0.916	2.529	9.945	1.105	0.061	-0.427	-0.183	-9.859	-1.225	-0.099	0.977	-1.099	0.183	-2.006	9.711	1.962	-0.061	-0.244	-0.854	0.458	10.207	1.287	-1.465	0	0.671	1506694806
-9.924	-3.356	-0.028	1.221	-0.366	-0.977	3.72	-8.683	0.264	-0.854	0.854	0.916	2.529	9.945	1.105	0	-0.488	-0.183	-9.947	-1.114	0.17	1.282	-1.343	0.183	-2.006	9.711	1.962	-0.061	-0.244	-0.854	-0.291	10.398	1.107	-1.343	-0.793	0.793	1506694806
-9.61	-3.268	0.227	1.709	-0.427	-0.916	3.801	-9.04	0.175	-0.793	0.977	0.977	2.438	10.062	1.163	-0.061	-0.671	-0.183	-9.814	-0.633	0.452	1.465	-1.282	0.305	-2.676	9.982	2.311	0	-0.427	-0.671	-0.816	10.446	0.72	-1.099	-1.526	0.366	1506694806
-9.312	-2.936	0.546	1.526	-0.122	-0.427	3.857	-9.172	0.047	-0.61	1.16	1.038	2.427	10.403	1.416	-0.122	-0.793	-0.183	-9.429	-0.183	0.839	1.587	-1.16	0.366	-2.954	9.654	2.522	-0.122	-0.732	-0.732	-0.751	10.098	0.775	-0.427	-1.892	0	1506694806
-9.392	-2.692	0.548	1.221	-0.244	-0.427	3.857	-9.172	0.047	-0.366	1.099	0.854	2.427	10.403	1.416	-0.122	-0.732	-0.061	-9.513	0.136	1.209	1.526	-0.793	0.488	-2.954	9.654	2.522	-0.122	-0.732	-0.732	0.16	9.709	1.308	0	-1.648	-0.122	1506694806
-9.318	-2.555	0.611	1.038	-0.427	-0.366	3.899	-9.274	-0.267	-0.122	1.038	0.366	2.457	10.168	1.692	-0.122	-0.427	0.244	-9.397	0.416	1.336	1.465	-0.61	0.244	-3.127	9.198	2.748	-0.244	-0.977	-0.671	1.62	9.804	2.123	-0.305	-1.77	-0.244	1506694806
-9.144	-2.765	0.701	0.732	-0.305	-0.305	3.899	-9.274	-0.267	0.183	0.977	-0.183	2.333	10.085	1.938	-0.244	-0.061	0.427	-9.227	0.914	1.523	1.16	-0.183	0.183	-3.09	9.082	2.826	-0.244	-0.977	-0.671	1.665	9.441	1.452	-0.305	-3.601	-0.366	1506694806
-8.947	-3.004	0.848	0.549	-0.122	-0.366	3.583	-9.637	-0.886	0.61	0.549	-0.854	1.821	9.609	2.024	-0.427	-0.183	0.488	-9.246	1.136	1.579	0.854	0.244	0.183	-2.734	8.903	2.95	-0.244	-1.282	-0.427	1.45	9.455	1.715	-0.549	-2.991	-0.793	1506694806
-8.866	-3.376	0.813	0.549	-0.061	-0.366	3.583	-9.637	-0.886	0.61	0.549	-0.854	1.821	9.609	2.024	-0.549	-0.61	0.366	-9.213	1.12	1.646	0.61	0.366	0.061	-2.444	8.748	3.027	-0.183	-1.282	-0.183	0.614	9.408	1.709	-0.366	-1.16	-1.099	1506694806
-8.571	-3.798	0.802	0.427	0.366	-0.305	3.31	-9.604	-1.226	0.977	-0.488	-2.197	1.981	8.987	1.96	-0.549	-0.671	0.061	-9.16	1.214	1.684	0.427	0.549	0	-2.51	8.642	3.076	-0.061	-0.488	0.305	-0.537	9.502	1.475	-0.488	-0.732	-1.77	1506694807
-8.555	-4.229	0.804	0.488	0.122	-0.244	3.31	-9.604	-1.226	0.977	-0.732	-2.686	1.981	8.987	1.96	-0.549	-0.488	-0.244	-9.192	1.186	1.707	0.305	0.732	-0.122	-2.51	8.642	3.076	-0.061	-0.488	0.305	-1.105	9.696	1.391	-0.671	-1.038	-2.38	1506694807
-8.435	-4.529	1.018	0.427	0.183	-0.061	2.997	-9.447	-1.445	0.916	-0.671	-2.93	2.15	8.987	1.932	-0.488	-0.366	-0.305	-9.26	0.895	1.692	0.244	0.793	-0.244	-2.996	8.54	2.952	0	-0.183	0.671	-1.504	9.79	1.658	-0.854	-1.16	-2.625	1506694807
-8.408	-4.588	1.028	0.488	0.061	-0.061	2.997	-9.447	-1.445	0.732	-0.427	-2.93	2.329	9.149	1.841	-0.488	-0.366	-0.122	-9.471	0.732	1.572	0.305	0.549	-0.305	-3.249	8.652	2.882	0	-0.183	0.671	-1.556	9.796	1.992	-0.61	-1.282	-2.319	1506694807
-8.241	-4.628	1.091	0.549	0	0.061	2.578	-9.16	-1.536	0.427	-0.122	-2.869	2.432	9.734	1.491	-0.61	-0.366	0.305	-9.509	0.614	1.561	0.427	0.488	-0.366	-3.43	8.825	2.765	0.061	-0.183	0.671	-0.737	9.611	2.061	-0.122	-1.038	-1.892	1506694807
-7.815	-4.552	1.215	0.366	0.366	0	2.425	-8.851	-1.47	0.183	0.244	-2.502	2.432	9.734	1.491	-0.671	-0.549	0.793	-9.51	0.488	1.434	0.549	0.366	-0.366	-3.347	8.909	2.756	0.183	-0.549	0.427	-0.191	9.132	1.73	0.366	-0.061	-1.221	1506694807
-7.898	-4.545	1.11	0.122	0.671	-0.061	2.425	-8.851	-1.47	-0.122	0.732	-1.953	2.279	9.892	1.23	-0.671	-0.793	1.221	-9.501	0.615	1.318	0.488	0.061	-0.305	-3.347	8.909	2.756	0.183	-0.549	0.427	-0.554	8.699	1.471	0.854	0	-0.488	1506694807
-8.041	-4.332	0.815	0	0.793	-0.305	2.052	-8.293	-1.202	-0.488	1.16	-1.221	1.999	9.758	1.017	-0.488	-0.732	1.526	-9.637	0.696	1.065	0.366	-0.122	-0.244	-2.809	8.812	2.972	0.183	-0.488	0.061	-1.032	8.466	1.497	1.343	-0.305	0.183	1506694807
-8.836	-4.339	0.366	-0.488	1.77	-0.549	2.052	-8.293	-1.202	-0.671	1.282	-0.549	1.999	9.758	1.017	-0.244	-0.427	1.648	-9.629	0.774	0.977	0.244	-0.305	-0.183	-2.573	8.782	2.963	0.244	-0.549	-0.732	-2.09	8.876	1.286	1.77	-0.427	0.793	1506694807
-9.988	-4.857	-0.134	-0.183	1.465	-0.977	1.83	-8.508	-1.032	-0.732	1.038	0.061	1.501	9.268	1.163	0.061	-0.183	1.526	-10.196	0.488	0.819	-0.061	-0.549	-0.366	-2.298	9.104	2.845	0.427	-0.549	-0.916	-2.333	9.123	1.047	2.136	-0.61	0.977	1506694807
-11.343	-5.198	-1.138	0.488	1.465	-0.427	1.699	-8.851	-0.852	-0.671	0.61	0.854	1.199	9.363	1.134	0.366	-0.122	1.038	-11.303	-0.098	0.547	-0.305	-0.427	-0.671	-1.767	10.079	2.572	0.427	-0.549	-0.916	-2.909	10.399	0.321	2.38	-2.014	0.366	1506694807
-11.12	-3.534	-1.968	0.854	0.427	-0.244	1.558	-9.575	-0.681	-0.488	-0.061	1.892	1.199	9.363	1.134	0.549	-0.427	0.061	-12.249	-0.517	-0.327	-0.244	-1.343	-0.732	-1.211	11.115	2.297	1.282	-0.305	-1.648	-0.237	11.544	0.233	2.136	-1.16	0.366	1506694807
-11.141	-2.242	-1.932	-0.427	0.854	-0.549	1.708	-10.663	-0.301	-0.305	-0.793	3.174	1.115	10.171	0.938	0.671	-1.16	-1.465	-11.622	-1.485	-0.613	-0.244	-1.77	-0.793	-1.178	11.472	1.811	1.282	-0.305	-1.648	2.5	12.212	0.493	1.709	0.793	1.282	1506694807
-10.085	-2.089	-1.585	-0.549	0.671	-0.305	2.141	-11.209	0.206	-0.305	-1.16	4.517	2.534	11.197	0.447	0.793	-1.77	-2.991	-11.476	-2.406	-0.542	-0.183	-2.014	-1.038	-1.196	11.965	1.052	1.221	-0.427	-2.319	1.22	12.345	1.075	0.488	0.793	1.465	1506694807
-10.186	-1.602	-1.66	-1.038	1.099	0	4.027	-11.754	2.659	-0.854	-0.854	6.104	2.534	11.197	0.447	1.221	-1.709	-4.15	-10.952	-2.54	-0.092	0.122	-1.709	-0.61	-1.192	11.925	0.681	0.977	-0.793	-2.38	1.142	11.697	0.845	-1.038	-0.366	0.977	1506694807
-9.507	-1.637	-2.035	-0.671	1.282	-0.671	4.027	-11.754	2.659	-1.465	0.671	7.568	4.461	12.189	0.274	1.526	-1.038	-5.31	-10.121	-1.957	0.08	0.122	-1.709	-0.183	-1.735	11.342	1.029	0.854	-0.305	-2.441	2.126	9.775	-1.943	0.244	-0.549	1.526	1506694807
