# Supplementary material for: A deep learning approach for lower back-pain risk prediction during manual lifting
Source: PLoS One. 2021 Feb 19;16(2):e0247162. doi: 10.1371/journal.pone.0247162 (PMC7894914; doi:10.1371/journal.pone.0247162)
Supplement: S1 Data — (ZIP) [file pone.0247162.s001.zip › source-used/Subject_03_P1_Zone08_T3.csv]

Side_A_x	Side_A_y	Side_A_z	Side_G_x	Side_G_y	Side_G_z	LtWt_A_x	LtWt_A_y	LtWt_A_z	LtWt_G_x	LtWt_G_y	LtWt_G_z	RtWt_A_x	RtWt_A_y	RtWt_A_z	RtWt_G_x	RtWt_G_y	RtWt_G_z	Back_A_x	Back_A_y	Back_A_z	Back_G_x	Back_G_y	Back_G_z	UArm_A_x	UArm_A_y	UArm_A_z	UArm_G_x	UArm_G_y	UArm_G_z	Thig_A_x	Thig_A_y	Thig_A_z	Thig_G_x	Thig_G_y	Thig_G_z	Time_stp
-9.682	-1.822	-0.88	-0.061	0	-0.061	8.453	-0.319	4.682	-0.061	-0.122	0	4.709	8.943	3.113	-0.061	0	-0.061	-9.556	-1.757	-1.937	-0.061	-0.122	0	0.148	9.674	2.166	-0.061	0	-0.061	0.364	9.896	1.305	0	0	0	1506696859
-9.713	-1.796	-0.888	0	0	-0.061	8.455	-0.366	4.649	-0.061	-0.122	0	4.712	8.954	3.073	-0.061	0	-0.122	-9.568	-1.778	-1.914	0	-0.183	0	0.15	9.72	2.151	-0.061	0	-0.061	0.37	9.893	1.298	-0.061	0	0	1506696859
-9.713	-1.763	-0.906	-0.061	0	-0.061	8.491	-0.336	4.651	-0.061	-0.122	-0.061	4.736	8.985	3.089	-0.061	0	-0.122	-9.53	-1.762	-1.853	-0.061	-0.122	0	0.08	9.715	2.166	-0.061	0	-0.061	0.316	9.902	1.298	0	-0.061	0	1506696859
-9.702	-1.794	-0.897	-0.061	-0.061	-0.061	8.553	-0.373	4.747	-0.061	-0.061	-0.061	4.734	8.955	3.051	-0.061	0	-0.061	-9.531	-1.772	-1.853	0	-0.122	0	0.031	9.671	2.149	-0.122	-0.061	-0.061	0.368	9.9	1.293	0	0	-0.061	1506696859
-9.667	-1.816	-0.898	-0.061	-0.061	-0.061	8.502	-0.398	4.767	-0.061	-0.061	-0.061	4.715	8.923	3.03	-0.061	-0.061	-0.122	-9.536	-1.757	-1.833	0	-0.061	0	0.08	9.649	2.162	-0.061	-0.061	-0.061	0.385	9.891	1.274	0	0	-0.061	1506696859
-9.682	-1.83	-0.879	0	-0.061	-0.061	8.427	-0.386	4.664	0	-0.061	-0.061	4.737	8.899	2.986	-0.061	-0.061	-0.122	-9.536	-1.742	-1.821	0	-0.061	0	0.116	9.637	2.186	-0.061	-0.061	-0.061	0.394	9.881	1.31	0	0	0	1506696859
-9.697	-1.821	-0.87	-0.061	-0.061	-0.061	8.408	-0.345	4.571	0	-0.061	-0.061	4.75	8.896	2.937	0	-0.061	-0.122	-9.54	-1.744	-1.838	0	-0.061	0	0.084	9.647	2.171	0	-0.061	-0.061	0.418	9.891	1.324	0	0	0	1506696859
-9.688	-1.821	-0.891	0	-0.061	-0.061	8.504	-0.324	4.594	0	-0.122	-0.061	4.756	8.915	2.942	0	-0.061	-0.061	-9.531	-1.736	-1.817	0	-0.061	0	0.059	9.642	2.18	0	-0.061	-0.061	0.392	9.886	1.296	0	-0.061	0	1506696859
-9.697	-1.84	-0.898	-0.061	-0.061	-0.061	8.552	-0.376	4.681	-0.061	-0.183	-0.061	4.75	8.903	2.99	0.061	-0.061	-0.061	-9.526	-1.737	-1.809	0	0	0	0.056	9.647	2.181	0	0	-0.122	0.372	9.887	1.297	0	-0.061	-0.061	1506696859
-9.682	-1.846	-0.884	0	-0.061	0	8.528	-0.37	4.674	0	-0.061	-0.061	4.734	8.958	3.058	0.061	-0.061	-0.061	-9.53	-1.745	-1.802	0	0	0	0.053	9.683	2.159	0	0	-0.061	0.388	9.902	1.321	0	-0.061	-0.061	1506696859
-9.695	-1.828	-0.869	0	-0.061	0	8.545	-0.322	4.621	0	-0.061	-0.061	4.721	8.988	3.104	0	-0.061	0	-9.533	-1.757	-1.796	0	0	0	0.024	9.691	2.155	0	0	-0.061	0.367	9.895	1.287	-0.061	-0.061	0	1506696859
-9.702	-1.817	-0.892	0	-0.061	-0.061	8.569	-0.333	4.621	-0.061	-0.061	-0.061	4.706	8.997	3.132	0	-0.061	0	-9.534	-1.762	-1.787	0	0.061	0	0	9.697	2.162	0	-0.061	-0.061	0.342	9.896	1.266	0	-0.061	-0.061	1506696859
-9.682	-1.876	-0.891	0	-0.061	-0.061	8.555	-0.322	4.673	-0.061	0	-0.061	4.707	9.004	3.115	-0.061	-0.122	-0.061	-9.551	-1.748	-1.816	0	0.061	0	0.014	9.727	2.174	0	-0.061	-0.061	0.367	9.906	1.256	0	0	-0.061	1506696859
-9.683	-1.893	-0.884	0	0	-0.061	8.492	-0.324	4.692	-0.061	0	-0.061	4.71	8.995	3.095	-0.061	-0.061	-0.061	-9.567	-1.733	-1.832	0	0.061	-0.061	0.035	9.713	2.182	0	-0.061	-0.061	0.339	9.895	1.266	0	-0.061	-0.061	1506696860
-9.671	-1.867	-0.874	0	0	-0.061	8.489	-0.333	4.643	-0.061	0	-0.061	4.701	8.976	3.072	-0.061	-0.061	-0.061	-9.557	-1.738	-1.826	0	0	0	0.036	9.689	2.153	0	-0.061	-0.061	0.324	9.896	1.26	0	-0.061	-0.061	1506696860
-9.691	-1.851	-0.889	0	-0.061	-0.061	8.51	-0.315	4.632	0	-0.061	-0.061	4.709	8.987	3.023	-0.061	-0.122	-0.061	-9.542	-1.739	-1.82	0	0.061	-0.061	0.001	9.689	2.137	0	-0.061	-0.061	0.358	9.897	1.266	0	-0.061	-0.061	1506696860
-9.695	-1.871	-0.876	0	-0.061	-0.061	8.531	-0.307	4.658	0	-0.061	-0.061	4.728	8.976	2.984	0	-0.122	0	-9.55	-1.737	-1.832	0	0.061	-0.061	0.016	9.704	2.145	0	-0.122	-0.061	0.343	9.902	1.281	-0.061	0	-0.061	1506696860
-9.676	-1.882	-0.851	0	-0.061	-0.061	8.53	-0.335	4.656	0	-0.061	-0.061	4.719	8.99	2.957	0	-0.122	-0.061	-9.564	-1.738	-1.879	0	0	0	0.054	9.714	2.159	0	-0.061	-0.061	0.322	9.896	1.276	-0.061	-0.061	-0.061	1506696860
-9.676	-1.893	-0.843	0	0	-0.061	8.501	-0.321	4.643	0	0	-0.061	4.744	8.982	2.976	0.061	-0.061	-0.061	-9.554	-1.715	-1.86	0	0	0	0.059	9.702	2.143	0	-0.061	-0.061	0.335	9.895	1.303	-0.061	-0.061	-0.061	1506696860
-9.685	-1.875	-0.833	0	-0.061	-0.061	8.521	-0.274	4.606	0	-0.061	-0.061	4.756	8.996	3.005	0	-0.061	-0.061	-9.538	-1.738	-1.863	0	0	0	0.03	9.705	2.121	0	-0.061	-0.061	0.328	9.903	1.291	-0.061	-0.061	-0.061	1506696860
-9.679	-1.881	-0.837	0	-0.061	-0.061	8.538	-0.242	4.607	0	-0.061	-0.061	4.759	9.012	3.042	0	-0.122	0	-9.552	-1.742	-1.894	0	0	0	0.016	9.721	2.132	0	-0.061	-0.061	0.309	9.904	1.291	-0.061	-0.061	-0.061	1506696860
-9.69	-1.871	-0.837	0	-0.061	-0.061	8.58	-0.26	4.615	-0.061	-0.061	-0.061	4.754	9.007	3.064	0	-0.061	0	-9.554	-1.727	-1.888	0	0	0	0.029	9.716	2.145	0	-0.061	-0.061	0.33	9.903	1.308	-0.061	-0.061	-0.061	1506696860
-9.703	-1.89	-0.846	0	-0.061	-0.061	8.449	-0.324	4.626	-0.061	0	-0.061	4.73	9.03	3.077	0	-0.061	0	-9.564	-1.75	-1.912	0	-0.061	0	0.042	9.744	2.134	0	-0.061	-0.061	0.304	9.902	1.279	-0.061	-0.061	-0.061	1506696860
-9.69	-1.885	-0.843	0	-0.061	-0.061	8.443	-0.234	4.618	-0.061	0	-0.061	4.716	9.052	3.108	0	-0.061	-0.061	-9.556	-1.721	-1.915	0	0	0	0.016	9.758	2.131	0	-0.061	-0.061	0.316	9.912	1.308	0	-0.061	-0.061	1506696860
-9.696	-1.87	-0.821	0	-0.061	-0.061	8.565	-0.293	4.666	-0.061	-0.061	-0.061	4.711	9.038	3.102	-0.061	-0.061	-0.061	-9.521	-1.739	-1.891	0	0	0	-0.013	9.729	2.116	-0.061	-0.061	0	0.292	9.897	1.29	-0.061	-0.061	-0.061	1506696860
-9.694	-1.902	-0.822	0	-0.061	-0.061	8.589	-0.28	4.681	-0.061	-0.061	-0.061	4.716	9.043	3.061	-0.061	-0.061	-0.061	-9.544	-1.736	-1.889	0	0	0	0.001	9.744	2.111	-0.061	-0.122	0	0.282	9.896	1.276	0	-0.061	-0.061	1506696860
-9.678	-1.904	-0.807	0	-0.061	-0.061	8.575	-0.243	4.645	0	-0.061	-0.061	4.746	9.055	3.001	-0.061	-0.061	-0.061	-9.558	-1.721	-1.908	0	0	0	0.007	9.771	2.125	-0.061	-0.061	0	0.309	9.906	1.292	0	-0.061	-0.061	1506696860
-9.67	-1.907	-0.809	0	-0.061	-0.061	8.58	-0.206	4.573	0	0	-0.061	4.733	9.016	2.986	-0.061	-0.061	-0.061	-9.551	-1.719	-1.924	0	0	0	0.035	9.741	2.11	-0.061	-0.061	-0.061	0.305	9.899	1.281	0	-0.061	-0.061	1506696860
-9.655	-1.895	-0.798	0	-0.061	-0.061	8.536	-0.205	4.587	-0.122	0	-0.061	4.71	8.973	3.004	-0.061	-0.061	-0.061	-9.556	-1.726	-1.927	0	0	0	0.026	9.682	2.111	-0.061	-0.061	-0.061	0.309	9.896	1.296	-0.061	-0.061	-0.061	1506696860
-9.682	-1.878	-0.816	0	-0.061	0	8.476	-0.264	4.643	-0.122	0.061	-0.061	4.695	8.973	2.981	-0.061	-0.061	-0.061	-9.555	-1.705	-1.904	0	-0.061	0	0.025	9.683	2.11	-0.061	-0.061	-0.061	0.34	9.883	1.3	0	-0.061	0	1506696860
-9.68	-1.863	-0.792	0	0	0	8.469	-0.3	4.674	-0.061	-0.061	-0.061	4.718	8.991	2.957	-0.061	-0.061	-0.061	-9.554	-1.686	-1.92	0	-0.061	0	0.028	9.721	2.14	-0.061	-0.061	-0.061	0.336	9.887	1.27	-0.061	-0.061	-0.061	1506696860
-9.697	-1.851	-0.804	0	-0.061	0	8.506	-0.313	4.666	-0.061	-0.061	-0.061	4.701	8.997	2.997	0	-0.061	-0.061	-9.532	-1.669	-1.914	0	0	0	0.018	9.715	2.155	-0.061	-0.061	-0.061	0.349	9.883	1.302	-0.061	-0.061	0	1506696860
-9.695	-1.858	-0.797	-0.061	-0.061	0	8.524	-0.282	4.664	0	-0.061	-0.061	4.693	8.988	3.041	0	-0.061	-0.061	-9.548	-1.648	-1.916	0	0	0	0.041	9.691	2.135	-0.061	-0.061	-0.061	0.347	9.9	1.31	0	0	0	1506696860
-9.673	-1.871	-0.788	-0.061	-0.061	0	8.504	-0.26	4.65	0	-0.061	-0.061	4.725	8.973	3.062	-0.061	-0.061	-0.122	-9.545	-1.656	-1.916	-0.061	0	0	0.043	9.684	2.158	-0.061	-0.061	-0.061	0.337	9.893	1.291	0	0	0	1506696860
-9.683	-1.854	-0.78	-0.061	-0.061	0	8.504	-0.26	4.65	0	-0.061	-0.061	4.777	8.973	3.072	0	0	-0.061	-9.544	-1.654	-1.933	-0.061	0	0	0.041	9.682	2.164	-0.061	-0.061	-0.061	0.343	9.891	1.297	0	0	0	1506696860
-9.678	-1.86	-0.794	-0.061	-0.061	0	8.522	-0.22	4.624	0	-0.061	0	4.813	8.947	3.049	0	0	-0.061	-9.542	-1.646	-1.934	-0.061	0	-0.061	0.047	9.664	2.164	0	-0.061	0	0.367	9.884	1.297	-0.061	0	0	1506696860
-9.683	-1.877	-0.78	-0.061	0	0	8.561	-0.179	4.62	0	-0.061	0	4.813	8.945	2.996	0	0	0	-9.538	-1.657	-1.92	-0.061	0	-0.061	0.072	9.692	2.144	0	0	0	0.346	9.875	1.291	-0.061	0	0	1506696860
-9.69	-1.878	-0.786	-0.061	0	0	8.561	-0.179	4.62	0	-0.061	0	4.858	8.978	2.994	0	0.061	0	-9.534	-1.701	-1.945	-0.061	-0.061	0	0.049	9.716	2.123	0	0.061	0	0.321	9.898	1.31	0	0	0	1506696860
-9.678	-1.902	-0.776	-0.061	0	0	8.533	-0.203	4.672	0	0	-0.061	4.823	8.975	2.987	0	0	0.061	-9.544	-1.681	-1.938	-0.061	0	0	0.017	9.691	2.121	0	0	0	0.305	9.887	1.3	0	0	0	1506696861
-9.672	-1.882	-0.781	0	0	-0.061	8.532	-0.188	4.625	0	-0.061	-0.061	4.701	8.917	3.011	0	-0.061	0.122	-9.546	-1.656	-1.988	-0.061	0	-0.061	0.001	9.591	2.168	0.061	0	0	0.313	9.896	1.31	0	0	0	1506696861
-9.686	-1.797	-0.76	-0.061	0	-0.061	8.524	-0.165	4.637	0	0	0	4.61	8.827	2.934	0	-0.122	0.061	-9.554	-1.562	-1.976	0	-0.061	-0.122	0.08	9.537	2.19	0.061	-0.061	0	0.279	9.889	1.285	-0.061	-0.061	-0.061	1506696861
-9.707	-1.735	-0.788	-0.122	0	-0.061	8.57	-0.212	4.692	-0.061	0	0.061	4.666	8.892	2.906	0.122	0	0	-9.545	-1.516	-1.948	-0.122	0	-0.122	0.157	9.654	2.19	0.122	0.061	0	0.368	9.889	1.33	0	-0.061	-0.061	1506696861
-9.697	-1.681	-0.77	-0.244	0	-0.061	8.57	-0.337	4.717	0	0.183	0.122	4.77	8.969	2.929	0.183	0.061	0	-9.564	-1.491	-1.963	-0.183	0	-0.122	0.093	9.727	2.225	0.122	0.122	-0.061	0.449	9.89	1.339	0	0	-0.061	1506696861
-9.701	-1.643	-0.768	-0.366	0	-0.061	8.431	-0.44	4.709	0	0.183	0.122	4.791	8.969	3.013	0.183	0.061	0	-9.582	-1.462	-1.982	-0.305	0	-0.122	0.148	9.729	2.187	0.122	0.061	-0.061	0.5	9.862	1.357	0	0.061	-0.061	1506696861
-9.723	-1.701	-0.782	-0.427	0	-0.061	8.325	-0.474	4.664	0.183	0.122	0.122	4.839	8.99	3.134	0.244	0.244	-0.061	-9.561	-1.491	-1.976	-0.366	-0.061	-0.122	0.329	9.794	2.183	0.061	0.244	-0.061	0.528	9.851	1.354	0	0.183	-0.061	1506696861
-9.725	-1.717	-0.784	-0.549	0	-0.061	8.476	-0.489	4.643	0.244	0	0.183	4.95	9.012	3.253	0.305	0.488	-0.122	-9.593	-1.436	-1.971	-0.549	-0.061	-0.122	0.382	9.849	2.2	0	0.427	-0.122	0.406	9.899	1.365	0	0.183	-0.061	1506696861
-9.726	-1.767	-0.816	-0.61	-0.061	-0.061	8.574	-0.609	4.746	0.305	-0.061	0.244	5.054	9.067	3.351	0.305	0.671	-0.122	-9.555	-1.526	-1.977	-0.671	-0.061	-0.061	0.349	9.892	2.166	-0.122	0.549	-0.061	0.318	9.88	1.317	0	0.183	-0.061	1506696861
-9.707	-1.826	-0.824	-0.671	-0.061	-0.061	8.507	-0.59	4.823	0.488	0	0.183	5.119	9.086	3.412	0.183	0.732	-0.061	-9.586	-1.544	-1.974	-0.793	-0.122	-0.061	0.261	9.859	2.144	-0.183	0.61	0.061	0.334	9.895	1.302	0.061	0.244	-0.061	1506696861
-9.671	-1.89	-0.855	-0.732	-0.122	-0.061	8.419	-0.463	4.783	0.732	0.061	0.183	5.144	9.05	3.402	0.061	0.732	0.061	-9.589	-1.577	-1.987	-0.854	-0.122	-0.061	0.193	9.787	2.134	-0.244	0.732	0.122	0.319	9.897	1.316	0.061	0.244	-0.061	1506696861
-9.646	-1.936	-0.851	-0.732	-0.061	-0.061	8.424	-0.275	4.672	0.854	-0.061	0.244	5.114	8.99	3.298	0	0.793	0.183	-9.577	-1.595	-1.998	-0.854	-0.122	-0.061	0.151	9.722	2.145	-0.244	0.732	0.183	0.199	9.879	1.261	0.061	0.305	-0.061	1506696861
-9.654	-1.961	-0.896	-0.732	-0.061	-0.061	8.477	-0.093	4.645	0.854	-0.122	0.244	5.029	8.973	3.133	-0.061	0.793	0.305	-9.597	-1.598	-1.98	-0.854	-0.183	0	0.142	9.72	2.147	-0.244	0.854	0.244	0.201	9.886	1.262	0.061	0.305	-0.061	1506696861
-9.637	-1.938	-0.909	-0.732	0	-0.061	8.543	-0.044	4.677	0.793	-0.122	0.244	4.906	8.966	2.998	-0.061	0.793	0.366	-9.583	-1.623	-1.98	-0.854	-0.244	-0.061	0.079	9.689	2.151	-0.183	0.916	0.244	0.197	9.898	1.273	0.061	0.305	-0.061	1506696861
-9.655	-1.869	-0.934	-0.793	0	-0.122	8.543	-0.056	4.734	0.732	-0.061	0.244	4.79	8.981	2.862	0	0.793	0.427	-9.561	-1.603	-1.963	-0.854	-0.244	-0.061	0.007	9.684	2.181	-0.183	0.977	0.305	0.178	9.908	1.213	0.061	0.244	-0.061	1506696861
-9.677	-1.87	-0.97	-0.793	0	-0.122	8.516	-0.099	4.742	0.732	0	0.183	4.648	9.001	2.795	0.122	0.793	0.427	-9.567	-1.553	-1.958	-0.854	-0.244	-0.061	-0.023	9.689	2.207	-0.122	0.977	0.244	0.23	9.897	1.182	0.061	0.244	-0.061	1506696861
-9.655	-1.794	-0.968	-0.793	0	-0.122	8.485	-0.175	4.76	0.671	0	0.244	4.51	8.979	2.778	0.183	0.854	0.427	-9.532	-1.53	-1.961	-0.854	-0.244	-0.061	-0.041	9.646	2.21	-0.122	0.977	0.183	0.306	9.885	1.238	0.061	0.244	-0.061	1506696861
-9.678	-1.768	-1.018	-0.854	-0.061	-0.122	8.46	-0.215	4.788	0.671	0	0.244	4.362	8.975	2.841	0.244	0.854	0.305	-9.552	-1.504	-1.951	-0.854	-0.183	-0.061	-0.031	9.629	2.236	-0.061	0.916	0.122	0.285	9.875	1.218	0.061	0.305	-0.061	1506696861
-9.71	-1.756	-1.054	-0.916	-0.122	-0.122	8.428	-0.181	4.789	0.732	0	0.305	4.305	8.976	2.921	0.305	0.793	0.183	-9.554	-1.449	-1.952	-0.916	-0.183	-0.061	-0.018	9.617	2.271	-0.061	0.916	0.122	0.348	9.893	1.174	0.061	0.366	0	1506696861
-9.677	-1.797	-1.055	-0.977	-0.061	-0.122	8.436	-0.163	4.746	0.793	0	0.305	4.335	8.991	3.015	0.366	0.854	0.122	-9.554	-1.449	-1.952	-0.916	-0.183	-0.061	-0.007	9.625	2.308	-0.061	0.916	0.122	0.331	9.906	1.208	0.061	0.427	0	1506696861
-9.649	-1.843	-1.097	-0.977	-0.122	-0.122	8.436	-0.163	4.746	0.854	-0.061	0.366	4.427	9.013	3.121	0.366	0.854	0.061	-9.554	-1.449	-1.952	-0.916	-0.183	-0.061	-0.011	9.653	2.317	-0.061	0.854	0	0.263	9.886	1.136	0.061	0.427	0	1506696861
-9.656	-1.884	-1.119	-0.977	-0.061	-0.122	8.44	-0.067	4.801	0.854	-0.061	0.366	4.528	8.995	3.199	0.366	0.854	0.061	-9.589	-1.445	-1.954	-0.977	-0.183	-0.122	-0.008	9.648	2.341	-0.061	0.854	0	0.217	9.902	1.142	0.061	0.427	0	1506696861
-9.667	-1.904	-1.166	-0.977	-0.061	-0.122	8.477	0.007	4.798	0.854	-0.122	0.427	4.634	8.988	3.242	0.305	0.854	0.061	-9.605	-1.426	-1.958	-0.977	-0.183	-0.122	0.016	9.654	2.353	-0.061	0.854	0	0.187	9.927	1.098	0.061	0.427	0	1506696861
-9.64	-1.963	-1.168	-0.916	-0.061	-0.122	8.48	0.117	4.765	0.854	-0.122	0.427	4.723	8.966	3.267	0.305	0.854	0.122	-9.599	-1.45	-1.963	-0.977	-0.183	-0.122	0.023	9.647	2.359	-0.061	0.854	0.122	0.175	9.908	1.052	0.061	0.488	0	1506696861
-9.653	-2.001	-1.195	-0.854	-0.061	-0.122	8.488	0.152	4.743	0.854	-0.061	0.427	4.807	8.973	3.256	0.244	0.854	0.183	-9.601	-1.495	-1.948	-0.977	-0.183	-0.122	0.005	9.641	2.327	-0.061	0.916	0.122	0.14	9.921	1.03	0.061	0.488	0	1506696861
-9.642	-2.052	-1.207	-0.793	-0.122	-0.122	8.44	0.16	4.724	0.793	-0.061	0.366	4.8	8.998	3.202	0.183	0.793	0.305	-9.591	-1.561	-1.951	-0.916	-0.244	-0.183	0.005	9.641	2.327	-0.061	0.916	0.122	0.177	9.926	1.031	0.061	0.549	0	1506696862
-9.63	-2.119	-1.207	-0.671	-0.122	-0.122	8.44	0.16	4.724	0.732	-0.061	0.366	4.71	9.013	3.12	0.122	0.732	0.366	-9.581	-1.621	-1.927	-0.793	-0.244	-0.183	-0.12	9.635	2.259	-0.061	0.854	0.244	0.091	9.923	1.032	0.061	0.549	0	1506696862
-9.621	-2.152	-1.189	-0.549	-0.061	-0.061	8.434	0.148	4.788	0.671	-0.122	0.366	4.587	9.044	3.037	0.122	0.671	0.427	-9.594	-1.73	-1.913	-0.732	-0.244	-0.183	-0.142	9.647	2.214	0	0.854	0.244	0.084	9.908	1.078	0.122	0.427	0.061	1506696862
-9.672	-2.086	-1.215	-0.427	-0.061	-0.061	8.43	0.221	4.777	0.549	-0.122	0.305	4.449	9.152	2.957	0.122	0.549	0.366	-9.582	-1.804	-1.877	-0.549	-0.305	-0.122	-0.188	9.74	2.176	0	0.793	0.244	0.059	9.938	1.04	0.061	0.366	0.061	1506696862
-9.646	-2.036	-1.254	-0.366	-0.061	-0.122	8.43	0.221	4.777	0.488	-0.183	0.244	4.36	9.211	2.958	0.122	0.549	0.366	-9.567	-1.86	-1.853	-0.427	-0.244	-0.122	-0.309	9.762	2.149	0	0.732	0.183	0.032	9.965	0.968	0.061	0.366	0.061	1506696862
-9.631	-2.032	-1.267	-0.244	-0.061	-0.122	8.543	0.307	4.817	0.305	-0.122	0.183	4.221	9.241	2.915	0.061	0.305	0.366	-9.549	-1.882	-1.838	-0.305	-0.183	-0.061	-0.416	9.739	2.16	-0.061	0.488	0.122	0.074	9.956	0.968	0.122	0.183	0	1506696862
-9.574	-2.053	-1.257	-0.122	0	-0.061	8.463	0.24	4.837	0.183	-0.061	0.061	4.052	9.235	2.913	0	0.122	0.244	-9.569	-1.845	-1.836	-0.183	-0.183	-0.061	-0.38	9.722	2.164	0	0.244	0.061	0.151	9.905	0.935	0.122	0.122	0.061	1506696862
-9.631	-2.021	-1.276	-0.061	0	-0.061	8.463	0.24	4.837	0.061	0	0	3.988	9.22	2.885	0	0	0.122	-9.577	-1.866	-1.846	-0.061	-0.183	0	-0.317	9.738	2.168	0	0.061	-0.061	0.261	9.911	0.945	0.122	0.122	0.061	1506696862
-9.644	-1.957	-1.294	0.061	0	-0.061	8.373	0.179	4.762	-0.061	-0.061	0	3.933	9.185	2.888	0	-0.122	-0.122	-9.551	-1.87	-1.815	0.061	-0.122	0	-0.294	9.716	2.17	0	-0.061	-0.122	0.182	9.95	0.902	0.061	0	0.061	1506696862
-9.622	-1.981	-1.333	0.122	0	-0.061	8.368	0.161	4.766	-0.183	-0.122	-0.061	3.962	9.167	2.906	0	-0.244	-0.305	-9.558	-1.853	-1.808	0.183	-0.122	0	-0.291	9.701	2.15	0	-0.244	-0.244	0.242	9.926	0.857	0.061	-0.122	0	1506696862
-9.616	-2.018	-1.333	0.305	0	0	8.369	0.086	4.761	-0.305	-0.183	-0.122	4.067	9.176	2.92	-0.061	-0.366	-0.427	-9.562	-1.869	-1.786	0.305	-0.122	0	-0.307	9.698	2.134	0	-0.427	-0.305	0.349	9.935	0.882	0.061	-0.061	0	1506696862
-9.603	-2.017	-1.359	0.366	0.061	0	8.404	0.09	4.759	-0.366	-0.183	-0.183	4.182	9.182	2.937	-0.061	-0.488	-0.488	-9.55	-1.884	-1.767	0.427	-0.061	0.061	-0.317	9.716	2.127	0	-0.549	-0.366	0.25	9.932	0.833	0	-0.183	0	1506696862
-9.621	-1.994	-1.404	0.488	0.061	0	8.54	0.133	4.773	-0.427	-0.305	-0.183	4.305	9.179	2.966	-0.122	-0.549	-0.549	-9.513	-1.877	-1.727	0.549	-0.061	0.061	-0.325	9.723	2.085	0	-0.549	-0.366	0.257	9.933	0.793	0	-0.183	0	1506696862
-9.646	-1.964	-1.392	0.61	0.061	0.061	8.662	0.12	4.777	-0.549	-0.244	-0.244	4.448	9.171	2.957	-0.183	-0.671	-0.549	-9.497	-1.919	-1.69	0.671	0	0.061	-0.36	9.689	2.089	0	-0.793	-0.366	0.353	9.932	0.806	0	-0.366	0.061	1506696862
-9.617	-1.979	-1.41	0.671	0.122	0	8.662	0.1	4.772	-0.671	-0.122	-0.366	4.54	9.18	2.963	-0.244	-0.854	-0.488	-9.506	-1.927	-1.681	0.793	0.061	0.061	-0.389	9.698	2.048	0	-0.977	-0.305	0.331	9.936	0.782	0	-0.427	0	1506696862
-9.629	-2.011	-1.45	0.793	0.122	0.061	8.586	0.06	4.713	-0.793	-0.061	-0.366	4.605	9.144	2.924	-0.366	-0.977	-0.427	-9.525	-1.9	-1.701	0.916	0.122	0.061	-0.373	9.678	2.041	0	-1.16	-0.305	0.307	9.945	0.768	0	-0.427	0	1506696862
-9.641	-1.961	-1.489	0.854	0	0.061	8.586	0.06	4.713	-0.916	0	-0.366	4.65	9.081	2.863	-0.366	-1.099	-0.366	-9.525	-1.887	-1.732	1.038	0.122	0	-0.291	9.674	2.047	0	-1.221	-0.244	0.353	9.935	0.764	-0.061	-0.488	0	1506696862
-9.635	-1.948	-1.463	0.916	0	0.061	8.576	-0.093	4.583	-1.099	-0.061	-0.366	4.668	9.042	2.815	-0.366	-1.221	-0.366	-9.516	-1.847	-1.755	1.099	0.122	-0.061	-0.201	9.695	2.047	0.061	-1.343	-0.183	0.382	9.926	0.744	-0.061	-0.671	-0.061	1506696862
-9.615	-1.945	-1.382	1.038	0.122	0.061	8.525	-0.148	4.619	-1.16	0	-0.366	4.74	9.045	2.85	-0.366	-1.221	-0.305	-9.562	-1.809	-1.725	1.099	0.122	-0.061	-0.077	9.711	2.029	0.061	-1.343	-0.183	0.385	9.941	0.739	-0.061	-0.671	-0.061	1506696862
-9.617	-1.891	-1.325	1.038	0.122	0.061	8.525	-0.148	4.619	-1.221	-0.061	-0.366	4.791	9.049	2.858	-0.366	-1.16	-0.305	-9.567	-1.826	-1.718	1.16	0.183	-0.061	-0.025	9.714	2	0.061	-1.221	-0.183	0.391	9.945	0.705	-0.061	-0.732	-0.061	1506696862
-9.63	-1.867	-1.34	1.038	0.122	0.061	8.716	-0.561	5.162	-1.16	0	-0.366	4.771	9.061	2.852	-0.427	-1.221	-0.244	-9.572	-1.799	-1.69	1.16	0.183	-0.061	-0.057	9.728	1.998	0.061	-1.221	-0.183	0.469	9.928	0.763	-0.183	-0.732	-0.061	1506696862
-9.636	-1.881	-1.31	1.038	0.122	0.061	8.484	-0.712	5.386	-0.793	0.183	-0.549	4.749	9.087	2.824	-0.427	-1.221	-0.244	-9.616	-1.742	-1.659	1.16	0.183	0	-0.024	9.758	1.986	0.061	-1.221	-0.183	0.473	9.922	0.79	-0.183	-0.732	-0.061	1506696862
-9.649	-1.872	-1.273	0.977	0.122	0.061	8.484	-0.712	5.386	-0.244	0.061	-0.549	4.691	9.083	2.785	-0.305	-1.099	-0.305	-9.617	-1.662	-1.652	1.099	0.122	0	0.091	9.814	2.044	0.061	-1.16	-0.244	0.422	9.915	0.817	-0.122	-0.671	-0.061	1506696862
-9.677	-1.842	-1.223	0.916	0.122	0.061	8.686	-0.501	4.62	0.183	-0.305	-0.488	4.633	9.024	2.805	-0.244	-0.977	-0.366	-9.631	-1.585	-1.641	0.916	0.122	0.061	0.163	9.765	2.086	0	-1.038	-0.305	0.383	9.92	0.874	-0.244	-0.549	-0.061	1506696862
-9.703	-1.76	-1.168	0.732	0.122	0.061	8.686	-0.501	4.62	0.427	-0.061	-0.549	4.613	8.988	2.866	-0.183	-0.854	-0.427	-9.659	-1.638	-1.657	0.854	0.061	0.061	0.156	9.696	2.067	0	-0.916	-0.366	0.389	9.917	0.895	-0.244	-0.549	-0.061	1506696862
-9.705	-1.694	-1.156	0.671	0.061	0	8.606	-0.109	4.039	0.244	-0.183	-0.549	4.662	9.033	2.903	-0.183	-0.793	-0.488	-9.613	-1.59	-1.627	0.793	0.061	0.061	0.108	9.743	2.088	0.061	-0.793	-0.366	0.413	9.929	0.934	-0.183	-0.549	-0.061	1506696863
-9.665	-1.751	-1.195	0.488	0	-0.061	8.453	0.353	3.407	-0.122	-0.183	-0.549	4.807	9.065	2.93	-0.122	-0.671	-0.427	-9.572	-1.532	-1.579	0.671	0.061	0.122	-0.011	9.79	2.12	0	-0.793	-0.366	0.41	9.891	0.964	-0.183	-0.366	-0.122	1506696863
-9.642	-1.87	-1.151	0.427	-0.061	0	8.453	0.353	3.407	-0.61	-0.122	-0.366	4.875	9.075	3.009	-0.122	-0.61	-0.366	-9.575	-1.493	-1.579	0.549	0.122	0.061	-0.025	9.8	2.153	-0.061	-0.793	-0.305	0.427	9.857	0.986	-0.183	-0.366	-0.122	1506696863
-9.664	-1.957	-1.12	0.427	-0.061	0	8.562	0.026	4.331	-1.038	-0.061	-0.244	4.908	9.034	3.121	-0.122	-0.549	-0.305	-9.633	-1.493	-1.562	0.427	0.061	0.122	0.038	9.764	2.187	-0.061	-0.61	-0.305	0.384	9.898	1.044	-0.183	-0.244	-0.122	1506696863
-9.666	-1.981	-1.087	0.366	-0.061	0	8.673	-0.138	4.777	-1.038	0.061	-0.122	4.951	9.016	3.196	-0.122	-0.549	-0.305	-9.609	-1.493	-1.523	0.366	0.061	0.061	0.038	9.723	2.19	-0.061	-0.488	-0.183	0.278	9.932	1.041	-0.183	-0.305	-0.183	1506696863
-9.652	-1.983	-1.053	0.366	-0.122	0	8.673	-0.138	4.777	-0.793	0.122	-0.061	4.941	9.033	3.253	-0.183	-0.305	-0.183	-9.581	-1.54	-1.495	0.305	0.061	0.061	-0.071	9.708	2.186	-0.122	-0.305	-0.061	0.234	9.912	1.075	-0.183	-0.305	-0.183	1506696863
-9.606	-1.998	-1.008	0.366	-0.061	0	8.833	-0.25	5.143	-0.366	0	-0.183	4.92	9.037	3.212	-0.305	-0.305	0	-9.576	-1.53	-1.522	0.305	0.061	0.061	-0.199	9.654	2.172	-0.122	-0.366	0	0.212	9.903	1.12	-0.183	-0.244	-0.183	1506696863
-9.642	-1.989	-1.004	0.305	-0.061	0	8.702	-0.176	5.157	0.122	0.061	-0.244	4.814	9.02	3.09	-0.305	-0.305	0.122	-9.601	-1.505	-1.553	0.244	0.061	0.061	-0.17	9.654	2.204	-0.122	-0.305	0.061	0.239	9.886	1.104	-0.183	-0.244	-0.183	1506696863
-9.635	-1.993	-0.967	0.305	-0.061	0	8.702	-0.176	5.157	0.427	0.061	-0.244	4.735	9.037	2.962	-0.305	-0.244	0.122	-9.628	-1.499	-1.583	0.244	0.061	0	-0.136	9.7	2.227	-0.061	-0.183	0.122	0.199	9.906	1.164	-0.183	-0.183	-0.122	1506696863
-9.65	-2.035	-0.91	0.305	-0.061	0	8.393	-0.15	5.077	0.671	0.122	-0.183	4.624	9.046	2.918	-0.244	-0.244	0.244	-9.615	-1.458	-1.585	0.183	0.061	0	-0.205	9.684	2.284	-0.061	-0.183	0.122	0.193	9.893	1.227	-0.183	-0.183	-0.122	1506696863
-9.648	-2.068	-0.839	0.305	-0.061	0	7.273	-0.361	5.027	0.854	0.061	0.183	4.473	9.033	2.937	-0.183	-0.244	0.244	-9.597	-1.455	-1.577	0.183	0.122	0	-0.256	9.636	2.274	-0.061	-0.183	0.122	0.145	9.89	1.235	-0.183	-0.183	-0.122	1506696863
-9.628	-2.066	-0.79	0.305	-0.061	0	7.273	-0.361	5.027	1.099	0.061	0.671	4.354	9.059	2.955	-0.183	-0.244	0.183	-9.63	-1.487	-1.593	0.183	0.122	0	-0.237	9.643	2.284	-0.061	-0.183	0.122	0.056	9.884	1.279	-0.122	-0.183	-0.122	1506696863
-9.636	-2.082	-0.737	0.244	-0.061	0	6.812	-0.38	4.901	1.221	0.122	1.465	4.272	9.097	2.993	-0.183	-0.305	0.122	-9.628	-1.443	-1.614	0.183	0.122	0	-0.236	9.673	2.314	0	-0.183	0.061	0.091	9.873	1.349	-0.122	-0.183	-0.122	1506696863
-9.667	-2.068	-0.713	0.305	-0.061	0.061	6.599	-0.997	4.465	1.343	0.488	2.197	4.238	9.152	3.051	-0.122	-0.305	0.061	-9.64	-1.531	-1.668	0.183	0.122	0.061	-0.256	9.708	2.323	0	-0.305	0.061	0.121	9.887	1.386	-0.122	-0.244	-0.061	1506696863
-9.694	-2.043	-0.721	0.305	-0.061	0.061	6.599	-0.997	4.465	1.587	1.038	2.869	4.2	9.161	3.082	-0.183	-0.366	0	-9.631	-1.483	-1.701	0.244	0.122	0.061	-0.197	9.734	2.345	0	-0.427	-0.061	0.102	9.891	1.424	-0.122	-0.244	-0.061	1506696863
-9.667	-2.091	-0.696	0.305	-0.061	0	6.126	-1.117	4.363	1.648	0.549	3.845	4.236	9.125	3.122	-0.183	-0.366	0	-9.622	-1.424	-1.68	0.183	0.183	0.061	-0.223	9.716	2.339	-0.061	-0.366	0	0.023	9.905	1.391	-0.122	-0.183	0	1506696863
-9.639	-2.099	-0.668	0.366	-0.061	0.061	5.262	-2.539	3.772	1.77	0.061	4.517	4.323	9.198	3.177	-0.122	-0.366	-0.183	-9.625	-1.595	-1.772	0.244	0.183	0.122	-0.254	9.743	2.306	-0.122	-0.549	-0.061	0.031	9.878	1.418	-0.122	-0.183	0	1506696863
-9.647	-2.104	-0.689	0.427	0	0.061	5.262	-2.539	3.772	2.014	-1.099	5.371	4.302	9.182	3.183	-0.244	-0.549	-0.183	-9.636	-1.473	-1.82	0.305	0.122	0.061	-0.227	9.751	2.348	-0.061	-0.61	-0.183	0.083	9.863	1.424	-0.061	-0.244	0	1506696863
-9.684	-2.001	-0.677	0.427	-0.061	0.061	5.349	-3.31	3.08	1.892	-2.136	6.348	4.354	9.138	3.183	-0.244	-0.549	-0.183	-9.621	-1.518	-1.845	0.183	0.183	0.183	-0.092	9.732	2.263	-0.122	-0.671	-0.183	0.042	9.885	1.424	-0.061	-0.305	0.061	1506696863
-9.697	-1.913	-0.702	0.366	-0.061	0.061	7.423	-5.029	1.904	1.77	-2.991	7.08	4.387	9.089	3.122	-0.244	-0.427	-0.427	-9.611	-1.471	-1.922	0.366	0	0.061	0.065	9.764	2.348	-0.122	-0.61	-0.244	0.098	9.875	1.392	-0.061	-0.305	0.061	1506696863
-9.684	-1.827	-0.715	0.305	-0.061	0.061	7.423	-5.029	1.904	1.099	-2.991	7.629	4.554	9.119	3.149	-0.183	-0.366	-0.488	-9.685	-1.354	-1.927	0.183	0.061	0.183	0.09	9.805	2.322	-0.183	-0.549	-0.305	0.197	9.889	1.413	0	-0.366	0.061	1506696863
-9.722	-1.772	-0.758	0.183	-0.061	0	8.82	-6.356	1.951	0.61	-2.869	7.141	4.599	9.013	3.151	-0.183	-0.366	-0.488	-9.689	-1.322	-1.967	0.244	0	0.122	0.092	9.705	2.378	-0.183	-0.61	-0.366	0.286	9.883	1.384	0	-0.244	0.061	1506696863
-9.692	-1.732	-0.744	0.122	-0.061	0	9.405	-7.033	2.217	-0.183	-3.601	6.836	4.682	8.915	3.147	-0.122	-0.305	-0.488	-9.697	-1.229	-1.878	0.061	-0.061	0.122	0.182	9.646	2.373	-0.183	-0.427	-0.366	0.376	9.891	1.381	0	-0.244	0.061	1506696863
-9.676	-1.756	-0.767	0	0	0	9.405	-7.033	2.217	-0.488	-2.869	5.92	4.774	8.87	3.137	-0.122	-0.183	-0.549	-9.649	-1.327	-1.863	0.122	-0.061	0.122	0.141	9.574	2.32	-0.122	-0.305	-0.244	0.427	9.873	1.36	0	-0.183	0.061	1506696863
-9.679	-1.842	-0.818	0	-0.061	-0.061	8.812	-7.541	2.229	-0.427	-2.808	4.822	4.91	8.885	3.077	-0.122	-0.183	-0.549	-9.621	-1.329	-1.812	0	-0.061	0.122	0.026	9.576	2.304	-0.122	-0.244	-0.244	0.362	9.859	1.285	0	-0.061	0.061	1506696863
-9.698	-1.934	-0.843	0	-0.061	-0.061	7.375	-8.044	1.828	-0.244	-3.906	4.028	4.992	8.911	3.025	-0.061	-0.183	-0.244	-9.625	-1.312	-1.808	-0.061	-0.061	0.061	-0.008	9.619	2.302	-0.061	-0.244	-0.183	0.315	9.868	1.26	0	0	0.061	1506696864
-9.671	-1.933	-0.805	0.061	-0.061	-0.061	7.375	-8.044	1.828	-0.061	-4.272	3.418	5.012	8.905	2.974	0	-0.061	-0.061	-9.617	-1.34	-1.797	-0.061	-0.122	0.061	0.018	9.639	2.308	-0.061	-0.061	-0.122	0.242	9.906	1.288	0	0.061	0.061	1506696864
-9.656	-1.914	-0.827	0.061	0	-0.061	6.956	-8.264	1.464	0.305	-4.15	2.869	4.91	8.863	2.961	0	-0.061	-0.061	-9.599	-1.339	-1.771	-0.122	-0.122	0	-0.011	9.577	2.263	0	0.061	-0.061	0.223	9.899	1.199	0.061	0	0	1506696864
-9.665	-1.87	-0.854	0	0	-0.061	6.615	-8.361	1.068	0.488	-4.456	2.441	4.789	8.845	2.931	0	0	0.061	-9.595	-1.325	-1.743	-0.183	-0.061	0	-0.085	9.52	2.245	0.061	0.122	0	0.351	9.896	1.22	0.061	-0.061	0	1506696864
-9.679	-1.784	-0.846	-0.061	0	-0.061	6.54	-8.251	0.815	0.427	-4.272	1.953	4.713	8.881	2.905	0.061	-0.061	0.244	-9.586	-1.279	-1.726	-0.183	-0.122	-0.061	-0.132	9.536	2.284	0.122	0.183	0.061	0.389	9.88	1.245	0.061	-0.061	0	1506696864
-9.703	-1.747	-0.843	-0.061	0	-0.061	6.54	-8.251	0.815	0.122	-3.174	1.526	4.654	8.987	2.905	0.061	-0.061	0.244	-9.587	-1.231	-1.712	-0.305	-0.061	-0.122	-0.13	9.621	2.281	0.122	0.244	0.061	0.431	9.877	1.176	0	0	0	1506696864
-9.705	-1.729	-0.839	-0.122	0	-0.061	5.946	-8.251	0.982	-0.122	-1.648	1.282	4.538	9.055	2.92	0.122	0.061	0.305	-9.587	-1.231	-1.712	-0.305	-0.061	-0.122	-0.144	9.685	2.253	0.122	0.244	0.061	0.41	9.879	1.193	0	0	0	1506696864
-9.738	-1.788	-0.815	-0.183	0	-0.122	5.946	-8.251	0.982	-0.183	-0.977	0.977	4.454	9.067	2.982	0.183	0.122	0.244	-9.587	-1.231	-1.712	-0.305	-0.061	-0.122	-0.153	9.674	2.233	0.122	0.244	0.061	0.395	9.896	1.171	0.061	0.122	-0.061	1506696864
-9.737	-1.827	-0.821	-0.183	-0.061	-0.061	5.542	-8.199	1.104	-0.244	-0.977	0.732	4.431	9.106	3.005	0.183	0.122	0.244	-9.635	-1.361	-1.778	-0.427	0	-0.183	-0.114	9.715	2.202	0.122	0.305	0.061	0.451	9.941	1.238	0.061	0.183	-0.122	1506696864
-9.694	-1.899	-0.846	-0.244	-0.061	-0.122	5.081	-8.126	1.211	-0.183	-0.732	0.488	4.451	9.167	3.025	0.183	0.183	0.183	-9.606	-1.401	-1.823	-0.427	0	-0.183	-0.152	9.763	2.182	0.122	0.305	0.061	0.356	9.918	1.206	0.061	0.183	-0.122	1506696864
-9.655	-1.948	-0.855	-0.244	-0.061	-0.122	5.081	-8.126	1.211	-0.061	-0.488	0.427	4.473	9.173	3.03	0.183	0.183	0.122	-9.621	-1.426	-1.857	-0.427	0	-0.183	-0.171	9.769	2.138	0.061	0.244	0.061	0.223	9.896	1.22	0.061	0.244	-0.122	1506696864
-9.627	-2.01	-0.841	-0.305	-0.061	-0.122	4.905	-8.107	1.26	0.061	-0.427	0.305	4.511	9.154	3.017	0.183	0.183	0.122	-9.633	-1.489	-1.902	-0.427	-0.061	-0.183	-0.171	9.769	2.138	0.061	0.244	0.061	0.254	9.89	1.212	0	0.183	-0.122	1506696864
-9.643	-2.023	-0.823	-0.305	-0.061	-0.061	4.637	-8.118	1.195	0.183	-0.488	0.122	4.518	9.143	2.978	0.122	0.183	0.061	-9.634	-1.523	-1.907	-0.366	-0.061	-0.122	-0.171	9.769	2.138	0.061	0.244	0.061	0.288	9.875	1.242	0	0.183	-0.122	1506696864
-9.676	-2.009	-0.793	-0.244	-0.122	-0.061	4.637	-8.118	1.195	0.305	-0.488	0	4.552	9.134	2.945	0.061	0.183	0.061	-9.61	-1.559	-1.915	-0.366	-0.122	-0.122	-0.151	9.745	2.065	0	0.183	0	0.274	9.89	1.25	0	0.183	-0.122	1506696864
-9.66	-2.019	-0.749	-0.244	-0.122	-0.061	4.552	-8.138	1.123	0.366	-0.488	-0.122	4.526	9.113	2.873	0.061	0.183	0.061	-9.604	-1.554	-1.896	-0.305	-0.183	-0.122	-0.151	9.734	2.065	0	0.122	0	0.226	9.881	1.298	0	0.122	-0.061	1506696864
-9.69	-2.043	-0.732	-0.183	-0.122	-0.061	4.395	-8.234	0.994	0.366	-0.366	-0.183	4.57	9.113	2.864	0.061	0.122	0	-9.564	-1.605	-1.834	-0.244	-0.183	-0.122	-0.171	9.72	2.022	0.061	0.183	0	0.166	9.909	1.28	0	0.122	-0.061	1506696864
-9.692	-1.992	-0.727	-0.183	-0.122	-0.061	4.395	-8.234	0.994	0.366	-0.244	-0.244	4.625	9.117	2.827	0	0.122	0.061	-9.538	-1.676	-1.793	-0.122	-0.122	-0.122	-0.244	9.715	1.946	0	0.061	0.061	0.158	9.929	1.248	0	0.061	0	1506696864
-9.629	-2.041	-0.718	-0.061	0	-0.061	4.362	-8.264	0.983	0.305	-0.061	-0.244	4.603	9.129	2.78	0	0.122	0.061	-9.54	-1.659	-1.803	-0.122	-0.061	-0.122	-0.23	9.727	1.957	0.061	0.061	0.061	0.159	9.912	1.196	0	-0.061	-0.061	1506696864
-9.622	-2.037	-0.763	0	0	-0.061	4.271	-8.198	0.94	0.305	0.061	-0.305	4.588	9.121	2.749	0	0	0.061	-9.542	-1.617	-1.821	-0.061	0	-0.122	-0.211	9.734	1.979	0.061	0.061	0.061	0.188	9.9	1.231	0	-0.061	-0.061	1506696864
-9.633	-1.997	-0.782	0	0.122	0	4.114	-8.07	0.883	0.305	0.061	-0.427	4.511	9.105	2.744	0	-0.061	0.061	-9.603	-1.634	-1.852	-0.061	0	-0.061	-0.156	9.725	1.979	0.061	0	0	0.264	9.902	1.187	0.061	-0.061	-0.061	1506696864
-9.679	-1.932	-0.816	0	0.061	0	3.996	-8.012	0.804	0.305	-0.061	-0.366	4.468	9.117	2.783	0	-0.061	0.061	-9.544	-1.617	-1.816	-0.061	-0.061	-0.061	-0.109	9.75	1.976	0.061	0	-0.061	0.28	9.911	1.184	0	-0.061	0	1506696864
-9.677	-1.869	-0.823	0	0.061	0	3.926	-8.02	0.73	0.244	-0.122	-0.244	4.466	9.116	2.818	0.061	-0.061	0	-9.532	-1.603	-1.787	-0.061	-0.061	-0.061	-0.147	9.72	1.97	0	0	-0.061	0.292	9.9	1.168	0	-0.061	0	1506696864
-9.684	-1.924	-0.878	0	0.061	0	4.047	-8.041	0.67	0.122	-0.061	-0.122	4.46	9.155	2.811	0	-0.061	-0.122	-9.532	-1.603	-1.787	-0.061	-0.061	-0.061	-0.166	9.753	1.946	0	-0.061	-0.061	0.291	9.905	1.11	0.061	-0.061	0	1506696864
-9.653	-1.943	-0.907	0	0.061	0	4.047	-8.041	0.67	-0.061	0.122	-0.122	4.526	9.205	2.803	0	-0.061	-0.122	-9.532	-1.603	-1.787	-0.061	-0.061	-0.061	-0.157	9.828	1.983	0	-0.061	-0.122	0.284	9.908	1.11	0	0	0	1506696864
-9.667	-1.943	-0.914	0	0	-0.061	3.986	-8.191	0.782	-0.122	0.122	-0.122	4.591	9.182	2.817	0	-0.122	-0.122	-9.601	-1.574	-1.853	-0.061	0	0	-0.156	9.822	1.973	0	-0.061	-0.122	0.252	9.892	1.121	0	0	0	1506696864
-9.652	-1.958	-0.878	-0.061	-0.061	-0.061	3.986	-8.191	0.782	-0.183	0.061	-0.122	4.591	9.182	2.817	0	-0.061	-0.122	-9.592	-1.577	-1.852	-0.061	0	-0.061	-0.11	9.728	1.963	0	-0.122	-0.122	0.203	9.878	1.081	0	0	0	1506696865
-9.659	-1.976	-0.866	-0.061	0	-0.061	3.944	-8.183	0.869	-0.183	0	-0.122	4.672	9.018	2.816	0	-0.122	-0.183	-9.599	-1.578	-1.828	-0.061	0	-0.061	-0.043	9.676	1.96	0	-0.122	-0.122	0.234	9.896	1.097	0	0	-0.061	1506696865
-9.662	-1.981	-0.874	-0.061	0	-0.061	3.908	-8.181	0.949	-0.244	0	-0.061	4.772	9.064	2.787	0	-0.061	-0.183	-9.598	-1.595	-1.811	-0.061	-0.061	-0.061	-0.035	9.752	1.945	0	-0.122	-0.122	0.267	9.912	1.122	0	0	-0.061	1506696865
-9.658	-1.974	-0.876	-0.061	0	-0.061	3.924	-8.196	1.034	-0.244	0	0.061	4.855	9.109	2.785	0	-0.061	-0.183	-9.598	-1.591	-1.804	-0.061	-0.061	-0.061	-0.11	9.777	1.948	0	0	-0.061	0.211	9.914	1.087	0	0	-0.061	1506696865
-9.648	-1.983	-0.885	-0.061	0	-0.061	3.978	-8.227	1.093	-0.244	0.122	0.183	4.851	9.117	2.779	0	0	-0.122	-9.583	-1.587	-1.809	-0.061	-0.061	-0.061	-0.148	9.768	1.936	0	0	-0.061	0.243	9.902	1.102	0	0	0	1506696865
-9.652	-2.028	-0.876	-0.061	-0.061	-0.061	4.022	-8.266	1.147	-0.183	0.061	0.183	4.79	9.083	2.798	0	0	0	-9.583	-1.597	-1.779	-0.061	-0.061	-0.061	-0.122	9.756	1.925	0	0	0	0.246	9.909	1.091	0	0	-0.061	1506696865
-9.652	-2.017	-0.873	-0.061	0	-0.061	4.049	-8.254	1.166	-0.122	0	0.122	4.713	9.106	2.796	0	0	0.061	-9.574	-1.599	-1.767	-0.061	-0.061	-0.061	-0.105	9.752	1.922	0	0.061	0	0.218	9.902	1.077	0	0	-0.061	1506696865
-9.667	-1.999	-0.894	-0.061	0	-0.061	4.098	-8.264	1.144	0	-0.061	0.122	4.656	9.148	2.771	0	0.061	0.061	-9.581	-1.578	-1.765	-0.061	-0.061	-0.061	-0.139	9.771	1.936	0	0.122	0	0.187	9.905	1.075	0	0	-0.061	1506696865
-9.642	-2.013	-0.89	-0.061	-0.061	-0.061	4.133	-8.26	1.109	0.061	-0.122	0.061	4.609	9.162	2.763	0	0.061	0.061	-9.585	-1.586	-1.773	-0.122	-0.061	0	-0.194	9.765	1.933	0	0.122	0	0.189	9.896	1.058	0	0	-0.061	1506696865
-9.649	-2.012	-0.896	-0.061	0	-0.061	4.163	-8.252	1.035	0.061	-0.122	0	4.559	9.159	2.751	0	0.061	0.061	-9.579	-1.595	-1.771	-0.122	-0.061	-0.061	-0.207	9.768	1.942	-0.061	0.061	0	0.175	9.906	1.052	0	0	-0.061	1506696865
-9.654	-2.018	-0.926	-0.061	0	-0.061	4.165	-8.216	0.956	0.061	-0.122	-0.061	4.511	9.155	2.737	0	0.061	0.061	-9.612	-1.598	-1.768	-0.122	-0.061	-0.061	-0.19	9.755	1.94	-0.061	0.061	0	0.185	9.9	1.029	0	0	-0.061	1506696865
-9.658	-2.031	-0.941	-0.061	-0.061	-0.061	4.121	-8.18	0.87	0	-0.122	-0.061	4.499	9.172	2.701	0	0.061	0	-9.622	-1.592	-1.779	-0.122	-0.061	-0.061	-0.175	9.777	1.948	-0.061	0.061	0	0.213	9.91	1.03	0	0	-0.061	1506696865
-9.646	-2.052	-0.921	-0.061	-0.061	-0.061	4.121	-8.18	0.87	0	-0.122	-0.061	4.482	9.142	2.714	0	0.061	0	-9.582	-1.59	-1.756	-0.122	-0.061	-0.061	-0.195	9.757	1.943	-0.061	0.061	-0.061	0.183	9.911	1.054	0	0	-0.061	1506696865
-9.641	-2.059	-0.9	-0.061	0	-0.061	4.104	-8.178	0.847	0	-0.122	-0.061	4.505	9.149	2.735	0	0.061	-0.061	-9.583	-1.622	-1.727	-0.122	-0.061	0	-0.249	9.726	1.915	-0.061	0.061	-0.061	0.188	9.91	1.049	-0.061	0	-0.061	1506696865
-9.655	-2.079	-0.907	-0.061	0	-0.061	4.077	-8.175	0.847	0	-0.122	-0.061	4.527	9.191	2.716	0	0	-0.061	-9.599	-1.628	-1.745	-0.061	-0.061	0	-0.281	9.755	1.91	0	0	-0.061	0.183	9.908	1.052	-0.061	0	-0.061	1506696865
-9.656	-2.078	-0.909	-0.061	-0.061	-0.061	4.036	-8.192	0.885	-0.061	-0.061	-0.061	4.527	9.191	2.716	0	0	-0.061	-9.593	-1.608	-1.742	-0.061	-0.061	0	-0.305	9.774	1.948	0	0	-0.061	0.142	9.938	1.059	0	0	-0.061	1506696865
-9.65	-2.077	-0.906	-0.061	0	-0.061	3.994	-8.201	0.913	-0.122	-0.061	-0.061	4.547	9.153	2.716	0	-0.061	-0.061	-9.634	-1.593	-1.754	-0.061	-0.061	0	-0.255	9.745	1.961	-0.061	0	-0.061	0.136	9.922	1.035	0	0	-0.061	1506696865
-9.654	-2.088	-0.894	0	-0.061	-0.061	3.996	-8.24	0.908	-0.061	-0.061	0	4.523	9.162	2.765	0	0	-0.061	-9.588	-1.59	-1.732	0	-0.061	0	-0.212	9.753	1.954	-0.061	0	-0.061	0.126	9.923	1.041	0	0	-0.061	1506696865
-9.631	-2.099	-0.904	0	0	-0.061	4.079	-8.252	0.982	-0.122	0	0.061	4.557	9.159	2.805	0	0	-0.061	-9.591	-1.578	-1.693	0	-0.061	0	-0.27	9.745	1.938	-0.061	0	-0.061	0.146	9.917	1.056	0	-0.061	-0.061	1506696865
-9.629	-2.08	-0.888	0	-0.061	0	4.079	-8.252	0.982	-0.122	0	0	4.573	9.177	2.793	-0.061	0	-0.061	-9.569	-1.574	-1.699	0	0	0	-0.303	9.752	1.936	-0.061	-0.061	-0.061	0.152	9.91	1.031	0	-0.061	-0.061	1506696865
-9.634	-2.068	-0.886	0	0	-0.061	4.071	-8.223	0.979	-0.061	0	0	4.593	9.182	2.779	-0.061	0	-0.061	-9.569	-1.552	-1.683	0	0	0	-0.307	9.765	1.963	-0.061	-0.061	-0.061	0.134	9.895	1.025	0	-0.061	-0.061	1506696865
-9.634	-2.089	-0.901	0	-0.061	-0.061	4.071	-8.223	0.979	0	-0.122	-0.061	4.56	9.159	2.756	-0.061	-0.061	0	-9.604	-1.538	-1.709	0	0	0	-0.297	9.757	1.974	-0.061	-0.122	0	0.157	9.916	1.072	0	-0.061	-0.061	1506696865
-9.623	-2.085	-0.88	0	0	0	4.138	-8.211	0.92	0	-0.122	-0.061	4.524	9.128	2.769	-0.061	-0.061	0	-9.595	-1.544	-1.726	0	0	0	-0.236	9.744	1.985	-0.061	-0.061	0	0.134	9.898	1.012	0	-0.061	-0.061	1506696865
-9.628	-2.044	-0.895	0	0	0	4.133	-8.215	0.872	0	0	-0.061	4.523	9.093	2.761	-0.061	-0.061	-0.061	-9.606	-1.528	-1.745	0	0	0	-0.227	9.696	1.979	-0.061	-0.061	0	0.147	9.897	1.048	0	-0.061	-0.061	1506696865
-9.636	-2.025	-0.898	0	0	0	4.122	-8.198	0.839	-0.061	-0.061	-0.061	4.533	9.092	2.707	-0.061	-0.061	-0.061	-9.594	-1.524	-1.757	0	0	0	-0.206	9.709	1.993	-0.061	-0.061	0	0.147	9.881	1.011	0	-0.061	-0.061	1506696865
-9.673	-1.952	-0.891	0.061	-0.061	0	4.127	-8.175	0.811	-0.061	0	-0.061	4.564	9.1	2.686	-0.061	-0.061	-0.061	-9.588	-1.51	-1.808	0	0	0	-0.158	9.733	2.009	0	-0.061	-0.061	0.056	9.91	0.933	-0.061	-0.061	-0.061	1506696866
-9.771	-1.8	-1.029	0.061	-0.305	-0.061	4.052	-8.159	0.86	-0.061	0	-0.061	4.565	9.054	2.716	0	0	-0.061	-9.522	-1.548	-1.865	-0.061	0.061	0	-0.11	9.714	1.975	0	-0.061	-0.061	-0.096	9.981	0.859	-0.122	-0.061	-0.122	1506696866
-9.63	-1.805	-1.15	0.061	-0.305	-0.183	4.052	-8.159	0.86	-0.122	-0.061	-0.122	4.565	9.054	2.716	0	0	-0.122	-9.522	-1.548	-1.865	-0.061	0.061	0	-0.013	9.662	1.817	0	0	-0.061	-0.096	9.981	0.859	-0.244	-0.183	-0.305	1506696866
-9.496	-1.936	-1.221	0.122	-0.183	-0.244	3.992	-8.087	0.884	-0.183	-0.061	-0.061	4.765	8.977	2.62	0	0	-0.183	-9.522	-1.548	-1.865	-0.061	0.061	0	0.209	9.702	1.665	0	-0.061	-0.122	0.008	9.883	0.916	-0.305	-0.305	-0.61	1506696866
-9.503	-1.926	-1.379	0.305	0	-0.183	3.895	-8.068	0.932	-0.244	-0.122	-0.061	4.765	8.977	2.62	0.061	0.244	-0.366	-9.522	-1.548	-1.865	-0.061	0.061	0	0.209	9.702	1.665	0.061	-0.061	-0.061	0.008	9.883	0.916	-0.183	-0.122	-0.732	1506696866
-9.641	-1.678	-1.547	0.183	0	-0.244	3.821	-8.07	1.056	-0.366	-0.183	-0.061	5.111	8.991	2.229	0.122	0.305	-0.427	-9.65	-2.21	-2.306	-0.122	-0.305	0	0.487	9.856	1.436	0.061	0.244	-0.183	0.382	9.897	0.767	-0.061	-0.061	-0.671	1506696866
-9.644	-1.453	-1.677	0	-0.061	-0.366	3.767	-8.134	1.214	-0.427	-0.244	0.061	5.199	9.15	2.162	0.244	0.305	-0.488	-9.588	-2.141	-2.389	-0.122	-0.427	0	0.487	9.856	1.436	0.061	0.244	-0.183	0.366	9.936	0.829	-0.183	-0.122	-0.61	1506696866
-9.593	-1.421	-1.633	-0.122	-0.061	-0.366	3.714	-8.202	1.54	-0.488	-0.305	0.183	5.186	9.003	2.168	0.305	0.244	-0.488	-9.52	-2.114	-2.375	-0.183	-0.549	0	0.487	9.856	1.436	0.061	0.244	-0.183	0.463	9.942	0.797	-0.183	-0.244	-0.549	1506696866
-9.519	-1.476	-1.654	-0.366	0	-0.427	3.714	-8.202	1.54	-0.549	-0.244	0.305	5.186	9.003	2.168	0.366	0.061	-0.427	-9.432	-2.149	-2.219	-0.183	-0.549	0	0.607	9.772	1.256	-0.183	0.244	-0.732	0.638	9.847	0.981	-0.366	-0.122	-0.61	1506696866
-9.54	-1.975	-1.702	-0.549	-0.122	-0.305	3.746	-8.153	1.709	-0.549	-0.122	0.427	5.009	8.899	2.518	0.427	0.183	-0.427	-9.505	-2.155	-2.089	-0.305	-0.793	-0.061	0.432	9.624	1.345	-0.061	0.366	-0.732	1.062	9.924	1.61	-0.427	0.122	-0.549	1506696866
-9.207	-2.286	-1.29	-0.488	-0.061	0.244	3.638	-8.311	1.719	-0.427	-0.122	0.488	4.833	9.146	2.681	0.366	0.305	-0.488	-9.536	-2.204	-1.872	-0.183	-1.038	-0.122	0.29	9.784	1.242	-0.061	0.366	-0.732	2.255	9.798	2.938	-0.916	0.549	-0.305	1506696866
-9.366	-2.043	-0.757	-0.916	-0.122	0.916	3.638	-8.311	1.719	-0.244	-0.305	0.549	4.768	9.215	2.712	0.183	0.061	-0.488	-9.525	-2.046	-1.66	-0.183	-1.038	-0.122	-0.223	9.648	1.577	-0.366	0.427	-0.793	3.912	9.684	3.122	-0.854	1.16	0.916	1506696866
-10.728	-2.158	-0.559	-0.916	-1.648	0.916	3.682	-8.183	1.525	-0.122	-0.366	0.61	4.589	9.274	2.695	0.061	-0.061	-0.305	-9.704	-1.702	-1.517	-0.061	-1.16	-0.122	-0.517	9.723	1.958	-0.183	0.61	-0.793	4.026	11.03	3.883	-1.709	1.221	2.197	1506696866
-10.439	-1.427	0.48	-0.488	-1.709	0.549	3.781	-8.142	1.274	-0.122	-0.061	0.793	4.589	9.274	2.695	0.061	0	-0.122	-9.796	-1.333	-1.558	0.061	-1.16	0.122	-0.718	9.921	2.51	-0.183	0.61	-0.793	4.577	12.411	4.527	-2.869	1.77	3.723	1506696866
-10.869	-0.567	0.806	-1.099	-1.648	-0.366	3.84	-8.314	0.933	-0.061	0.122	1.038	4.322	9.454	2.707	0.244	0	-0.061	-9.976	-0.719	-1.651	0.061	-1.16	0.122	-0.72	10.104	3.031	0.061	0.61	-0.854	1.755	12.837	3.649	-3.601	0.854	5.066	1506696866
-10.343	-1.069	0.866	-0.793	-1.038	-1.16	3.84	-8.35	0.555	0.061	-0.061	1.221	3.962	9.554	3.229	0.61	0.305	-0.122	-10.074	-0.462	-1.879	-0.122	-0.916	0.244	-0.58	10.155	3.352	0	0.488	-0.916	-1.681	11.082	2.132	-3.479	1.099	6.165	1506696866
-9.868	-1.603	0.913	-0.061	-0.671	-0.671	3.978	-8.594	0.176	0.244	-0.427	1.465	3.962	9.554	3.229	0.916	0.671	-0.305	-10.134	-0.669	-2.131	-0.305	-0.977	0.122	-0.397	9.976	3.287	0	0.488	-0.916	-0.677	9.057	1.463	-2.197	-1.526	4.822	1506696866
-9.034	-0.679	1.211	-0.183	-0.488	-0.183	4.174	-8.887	-0.255	0.366	-1.038	1.587	3.756	9.406	3.74	1.038	0.854	-0.549	-9.457	-0.782	-1.888	-0.305	-0.977	0.122	-0.408	9.203	3.127	0	0.183	-0.916	2.348	7.595	1.737	-0.366	-3.54	3.296	1506696866
-8.799	0.002	1.29	-0.671	0	-0.488	4.396	-8.545	-0.604	0.183	-1.526	1.343	3.486	8.174	4.109	0.793	0.793	-0.732	-9.176	-0.571	-1.462	-0.061	-0.793	0	-0.642	8.419	2.973	0	0.183	-0.793	3.411	6.59	1.915	0.427	-2.258	2.075	1506696866
-8.893	-0.053	1.2	-0.854	-0.183	-0.61	4.6	-7.849	-0.61	-0.305	-1.343	0.977	3.486	8.174	4.109	0.366	0.244	-0.793	-9.176	-0.571	-1.462	0.122	-0.977	-0.061	-0.642	8.419	2.973	0	0.183	-0.793	3.411	6.59	1.915	1.282	1.709	0.916	1506696866
-8.754	-0.689	1.363	-1.038	0.305	-0.61	4.905	-7.617	-0.345	-0.732	-0.061	1.099	3.58	8.171	3.871	0.061	-0.366	-0.671	-9.103	0.306	-1.214	0.122	-1.038	-0.183	-0.63	8.684	3.167	0.305	0.061	-0.549	1.944	6.483	3.247	1.953	3.906	0.183	1506696866
-9.469	-1.019	0.979	-0.916	0.488	-0.061	4.924	-7.843	-0.097	-0.732	-0.061	1.099	4.185	8.495	3.354	0.061	-0.61	-0.671	-9.286	0.354	-1.181	-0.244	-0.61	-0.244	-0.481	9.077	3.329	0.244	0.122	-0.488	1.999	7.248	4.425	2.625	3.235	-0.305	1506696866
-10.408	-1.413	0.894	-0.854	0.244	0	4.68	-8.37	0.152	-0.366	0.732	0.793	4.185	8.495	3.354	0.366	-0.305	-0.671	-9.394	-0.189	-1.27	-0.977	-0.427	-0.549	-0.587	9.193	3.257	0.244	0.122	-0.488	4.404	8.275	7.508	2.563	1.282	-0.732	1506696866
-10.186	-0.705	1.658	-0.488	-0.061	0.122	4.553	-8.914	0.295	0.122	-0.488	0.122	4.509	8.623	3.417	0.61	0.427	-0.549	-9.092	-0.782	-1.188	-0.977	-0.427	-0.549	-1.262	9.301	3.004	0	0.244	-0.061	7.321	10.349	8.908	1.587	0.793	-0.61	1506696866
-10.899	-1.176	1.609	-1.953	0.244	-0.061	4.383	-9.13	0.288	0.366	-1.526	-0.671	4.432	10.051	3.107	0.549	0.488	-0.244	-9.751	-0.695	-0.804	-0.854	0.061	-0.732	-1.969	10.003	2.852	-0.061	-0.671	0.305	3.717	7.937	3.905	-0.122	0.793	1.099	1506696866
-11.409	-2.586	0.877	-0.183	-0.305	0.427	4.396	-9.439	0.522	0.427	-1.587	-0.977	4.432	10.051	3.107	0.427	-0.061	0.244	-10.744	-1.628	-1.418	0.061	0.183	-0.244	-1.871	10.921	2.766	-0.061	-0.671	0.305	2.609	9.13	0.135	1.282	-2.38	0.671	1506696867
-12.102	-3.067	0.262	0.488	-0.366	0.977	4.438	-10.372	0.986	0.61	-1.038	-0.732	4.688	11.452	2.626	0.305	-0.671	0.549	-12.196	-2.085	-1.024	-0.305	0.366	-0.427	-1.665	11.529	2.943	0.549	-0.427	0.427	9.752	12.349	5.993	1.465	-1.953	-1.77	1506696867
-8.843	-2.152	1.407	0.061	0	0.305	4.228	-10.579	1.408	0.61	-1.038	-0.732	4.899	11.81	2.773	0.366	-0.488	0.854	-10.783	-2.183	-0.115	-0.305	0.366	-0.427	-2.165	11.798	2.458	0.244	0.366	0.671	0.258	9.006	2.055	-1.16	1.892	0.671	1506696867
-9.627	-3.491	-1.352	0.183	1.526	-0.61	4.015	-10.728	1.771	1.282	-1.038	-0.549	4.899	11.81	2.773	0.366	0.61	1.038	-10.591	-1.639	0.197	0.061	0.671	-0.061	-2.638	11.125	2.17	0.244	0.366	0.671	0.166	8.36	-0.074	-0.061	0.916	-1.343	1506696867
-9.363	-3.747	-2.053	0.854	-0.183	-0.061	4.427	-9.995	1.921	1.465	-0.183	-0.671	4.522	11.269	2.723	0.183	1.282	1.587	-10.591	-1.639	0.197	0.061	0.671	-0.061	-2.638	11.125	2.17	-0.061	0.122	0.793	0.166	8.36	-0.074	2.502	-2.258	-1.892	1506696867
-8.372	-3.754	-1.06	0.488	1.648	0.122	4.192	-9.109	1.832	1.465	-0.183	-0.671	3.454	9.843	1.973	-0.244	1.282	1.831	-9.847	-2.881	0.116	-0.427	0.305	-0.244	-1.452	9.629	0.819	-0.427	0.122	0.732	1.556	9.601	-0.22	1.16	-0.732	-2.075	1506696867
-8.763	-3.391	-1.33	1.221	1.953	0.061	3.328	-8.788	1.428	1.831	-0.122	-2.93	3.454	9.843	1.973	-0.793	0.671	1.404	-9.729	-2.901	-0.191	-0.122	-0.061	0.061	-1.184	9.673	0.575	-0.427	0.122	0.732	0.504	9.781	0.183	1.77	0.122	-1.77	1506696867
-9.013	-2.395	-1.459	1.221	1.648	0.061	2.649	-8.643	0.961	2.014	-1.465	-3.784	3.338	9.648	1.486	-1.282	0	0.671	-9.083	-2.713	-0.615	-0.122	-0.061	0.061	-1.162	9.689	0.685	-0.305	0.916	0.854	0.138	9.612	0.035	1.648	-1.282	-2.197	1506696867
-9.026	-1.731	-1.391	1.099	1.282	-0.061	2.382	-8.172	0.524	1.648	-1.892	-3.845	3.785	8.957	0.781	-1.465	-0.427	0.244	-8.433	-2.555	-0.792	0.183	-0.183	0.366	-1.187	9.412	0.993	0.061	0.671	0.671	2.11	9.838	0.193	1.892	-3.174	-2.258	1506696867
-9.142	-1.437	-1.748	1.099	0.366	-0.366	2.342	-7.059	0.341	0.854	-1.038	-3.235	3.785	8.957	0.781	-1.221	-0.549	0.122	-8.146	-2.702	-0.818	-0.061	-0.61	0.366	-1.2	8.963	1.056	0.061	0.671	0.671	2.11	9.838	0.193	1.648	-2.808	-2.258	1506696867
-8.764	-1.483	-1.62	1.282	0.61	-0.549	2.224	-6.005	0.325	0	0.244	-2.197	4.145	8.47	0.854	-0.732	-0.061	0.183	-8.146	-2.702	-0.818	0	-0.61	0.305	-1.2	8.963	1.056	-0.366	0.488	0.488	2.533	9.672	0.282	1.343	-1.526	-2.197	1506696867
-8.854	-1.719	-1.827	1.038	0.549	-0.366	1.815	-5.478	0.456	-0.61	0.671	-0.977	3.933	8.284	1.237	-0.488	0.671	0.183	-8.136	-2.603	-1.055	0.183	-0.366	0.366	-0.894	8.561	0.867	-0.671	-0.061	0.183	1.918	9.288	0.397	0.854	-1.221	-2.197	1506696867
-9.321	-1.706	-1.851	1.16	-0.122	-0.122	1.815	-5.478	0.456	-0.61	0.671	-0.977	3.933	8.284	1.237	-0.549	0.549	0	-8.136	-2.603	-1.055	0.488	-0.183	0.305	-0.894	8.561	0.867	-0.671	-0.061	0.183	1.918	9.288	0.397	0.427	-1.648	-2.014	1506696867
-9.583	-1.107	-1.993	1.099	-0.305	-0.305	1.775	-5.845	1.022	-1.099	-0.183	1.526	3.669	8.314	1.255	-0.732	-0.488	-0.305	-8.545	-2.467	-1.334	0.427	0.244	0.366	-0.261	8.971	0.86	-0.244	-1.16	-0.183	1.104	9.586	0.201	0.122	-2.014	-1.892	1506696867
-9.326	-1.221	-2.024	1.038	0.061	-0.671	2.129	-6.338	1.335	-1.16	-0.61	2.502	4.398	8.885	1.315	-0.671	-1.099	-0.671	-8.987	-2.627	-1.552	0.305	0.488	0.366	0.005	9.646	0.998	-0.183	-1.282	-0.366	0.998	9.811	-0.049	0.122	-1.648	-1.953	1506696867
-9.548	-1.247	-2.338	0.854	0	-0.061	2.638	-7.016	1.657	-1.16	-0.61	2.502	4.398	8.885	1.315	-0.549	-1.16	-1.099	-9.14	-2.598	-1.53	0.427	0.916	0.732	0.12	10.393	1.058	-0.183	-1.282	-0.366	1.225	10.111	0.051	0	-1.648	-1.953	1506696867
-10.368	-1.242	-1.919	-0.122	-0.549	0.916	3.278	-8.039	2.012	-1.465	-0.61	3.784	4.773	9.489	1.66	-0.305	-0.977	-1.404	-10.354	-2.998	-1.092	0.427	0.916	0.732	-0.295	10.658	1.378	-1.038	-1.282	-0.977	3.009	10.453	1.244	-0.732	-2.197	-1.892	1506696867
-11.593	-2.108	-1.938	-1.038	-0.122	1.77	3.827	-8.862	2.213	-1.465	-0.61	3.784	5.069	11.824	2.751	-0.122	-0.732	-1.343	-12.434	-1.69	-1.477	0.427	1.953	0.671	-0.84	11.87	2.268	-0.977	-1.343	-0.854	5.29	11.621	3.06	-1.709	-1.648	-1.343	1506696867
-12.397	-2.954	-2.507	-0.916	-1.282	1.587	4.432	-11.041	2.342	-1.465	-0.061	4.15	5.069	11.824	2.751	-0.244	-0.549	-1.465	-11.661	-0.09	-0.744	0.183	0.366	1.16	-1.592	12.187	3.457	-0.977	-1.343	-0.854	5.858	13.065	4.316	-3.357	-0.244	0	1506696867
-9.954	-4.722	0.287	-0.183	-1.282	1.831	5.499	-13.397	2.322	-0.427	0.366	3.906	4.884	11.803	3.238	-0.244	-0.916	-0.977	-11.661	-0.09	-0.744	0.183	0.366	1.16	-1.592	12.187	3.457	-0.122	-0.916	-0.977	5.858	13.065	4.316	-4.944	2.014	1.709	1506696867
-10.75	-4.442	0.678	-0.488	1.709	1.648	6.218	-12.102	1.944	0.122	0.549	2.075	5.169	10.046	3.89	0.122	0.122	0	-11.714	0.309	0.209	0.671	0.244	0.122	-2.176	9.368	3.799	-0.854	-0.549	-0.366	-0.31	12.434	0.671	-4.517	1.587	3.174	1506696867
-11.55	-2.387	-1.146	-0.183	-2.563	0.122	5.955	-11.419	1.688	0.244	1.099	-0.366	4.693	9.709	3.839	-0.122	1.526	0.61	-11.066	0.853	0.169	0.977	-0.488	0.122	-2.043	9.499	3.972	-0.854	-0.549	-0.366	-1.576	13.206	1.164	-2.747	0.977	4.395	1506696867
-9.222	-2.353	-0.645	-0.488	-2.258	0	5.146	-11.367	1.013	1.16	0.61	-2.319	3.535	9.74	3.468	-0.549	0.244	0.854	-9.817	0.585	0.035	-0.366	-0.183	0.183	-2.324	9.055	3.731	0.183	0.183	0.244	-2.182	11.952	0.803	-1.892	-1.343	4.883	1506696867
-7.852	-2.254	0.402	-0.977	-0.793	0.427	4.023	-10.574	0.206	1.953	-0.916	-3.784	3.462	9.116	3.316	-0.488	-0.793	1.099	-9.001	0.636	-0.128	-0.244	0	-0.122	-2.04	8.178	3.63	0.183	0.183	0.244	-1.364	9.337	1.725	-1.709	-3.052	4.883	1506696867
-7.868	-1.565	0.525	-1.038	-0.488	0	3.23	-9.427	-0.462	2.014	-1.953	-4.7	3.823	8.248	3.155	-0.244	0.122	1.526	-8.553	0.379	-0.223	-0.244	-0.61	-0.305	-1.519	7.538	3.487	0.061	0	0.366	0.085	8.278	1.585	-0.061	-1.892	4.028	1506696867
-7.753	-1.522	0.739	-0.793	-0.244	0	3.015	-8.577	-0.835	1.709	-1.648	-4.944	3.592	7.629	2.97	-0.183	0.977	1.77	-8.553	0.379	-0.223	-0.427	-0.793	-0.549	-1.309	7.383	3.187	-0.244	0.488	0.183	0.085	8.278	1.585	0.488	1.892	4.15	1506696868
-8.159	-0.947	0.839	-1.038	0.122	-0.122	2.847	-7.963	-1.013	1.404	-0.549	-4.395	3.085	7.456	2.895	-0.122	0.793	1.648	-8.752	0.456	-0.528	-0.427	-0.305	-0.61	-1.229	7.73	3.259	0.183	0.671	0.427	0.585	7.192	1.971	0.305	3.235	2.38	1506696868
-9.079	-0.774	0.694	-1.526	0.122	-0.427	2.363	-7.601	-1.148	1.099	0.061	-3.662	2.864	7.649	2.853	-0.122	0.183	1.221	-9.1	0.463	-0.8	-0.549	-0.488	-0.549	-1.209	8.35	3.619	0.183	0.671	0.427	1.763	7.723	2.814	0.427	4.272	1.953	1506696868
-9.513	-1.169	0.813	-1.221	0.305	0	2.019	-7.427	-1.186	0.854	-0.183	-2.808	3	8.125	3.007	0.061	-0.183	0.793	-9.211	0.233	-1.029	-0.732	-0.366	-0.488	-1.321	8.746	3.836	0.549	1.038	0.427	1.555	7.484	2.243	0.732	5.432	1.343	1506696868
-9.286	-1.229	0.702	-1.465	0.427	0.305	2.129	-7.506	-1.182	0.671	-0.305	-1.831	3.402	8.472	3.234	0.366	0.122	0.549	-9.263	0.176	-1.097	-0.916	-0.061	-0.549	-1.311	8.854	3.893	0.488	0.916	0.244	2.293	7.769	3.661	1.404	2.869	0.244	1506696868
-9.412	-0.973	1.133	-1.282	0.916	0.366	2.388	-7.538	-1.147	0.427	-0.305	-0.916	3.639	8.441	3.393	0.793	0.671	0.427	-9.161	0.056	-1.086	-1.099	-0.366	-0.732	-1.101	8.842	3.865	0.366	0.549	0.061	2.293	7.769	3.661	1.709	1.282	-0.732	1506696868
-10.011	-0.496	1.299	-2.014	0.488	0.183	2.707	-7.437	-0.956	0.061	-0.793	-0.183	3.701	8.264	3.502	1.038	0.916	0.244	-9.012	0.05	-0.961	-1.099	-0.122	-0.671	-1.067	8.946	3.778	0.244	0.61	-0.061	2.756	8.288	4.253	0.61	2.014	-0.183	1506696868
-12.055	-3.514	-0.91	-1.77	1.221	-0.671	3.497	-7.412	-0.549	-0.305	-0.793	0.488	3.919	8.37	3.642	1.16	0.977	-0.061	-12.051	-0.951	-1.638	-1.221	0.671	-0.61	-0.969	10.124	3.366	0.488	0.61	0.244	1.34	9.551	0.389	1.221	-1.282	0.854	1506696868
-11.786	-4.687	-1.784	0.732	-0.671	-0.793	4.784	-9.13	0.447	-0.427	-0.488	1.282	5.005	11.268	3.667	1.16	0.671	-0.61	-12.468	-2.22	-1.248	-2.075	0.122	-0.549	-0.764	11.651	2.848	0.916	0.916	0.305	8.372	14.298	7.789	0.244	-4.7	-3.296	1506696868
-8.631	-3.573	0.093	-0.427	-0.122	-0.732	4.784	-9.13	0.447	0.061	-0.793	1.953	5.005	11.268	3.667	0.793	0.122	-1.099	-12.468	-2.22	-1.248	-1.953	-0.061	-0.916	-1.363	12.112	2.333	0.916	0.916	0.305	8.372	14.298	7.789	0.977	0.244	0.793	1506696868
-9.056	-3.577	-2.384	-1.709	3.54	-1.77	5.072	-9.367	0.854	0.244	-2.38	2.197	5.797	11.661	3.309	0.549	0.305	-0.732	-11.276	-2.406	-0.026	-0.488	-0.854	-0.671	-2.029	11.134	1.881	0.183	2.014	-0.427	0.3	10.541	-0.013	0.671	0.366	-0.366	1506696868
-9.788	-4.448	-4.069	0.732	-0.366	-1.343	6.062	-8.384	1.739	0.244	-2.38	2.197	6.062	10.637	2.835	0.671	1.404	0.122	-11.276	-2.406	-0.026	-1.038	-2.075	-0.122	-2.399	10.042	0.968	0.183	2.014	-0.427	0.3	10.541	-0.013	1.465	-1.648	-1.282	1506696868
-8.341	-4.395	-2.373	0.244	0.793	-0.183	7.007	-7.333	2.801	-0.244	-2.319	2.136	5.593	9.884	2.235	0.549	2.197	0.549	-9.161	-4.183	1.008	-1.038	-1.953	-0.427	-2.377	9.587	0.146	-0.305	2.014	-0.305	2.128	9.842	1.221	0.916	0	-0.732	1506696868
-8.685	-3.164	-1.961	-0.061	1.953	-0.488	6.471	-7.165	3.127	-0.793	0.244	1.709	4.886	9.506	1.663	0	1.953	0.549	-9.031	-3.62	0.939	-0.549	-1.953	-0.549	-2.367	9.172	-0.055	-0.366	1.77	0.305	1.163	9.688	0.752	1.099	-0.183	-0.183	1506696868
-9.446	-2.899	-3.225	0.488	0.549	-1.16	5.413	-7.315	2.786	-0.61	1.465	0.977	4.461	9.009	1.08	-0.549	0.977	0.488	-8.569	-3.555	1.192	0.061	-3.052	-0.427	-2.536	8.714	0.068	-0.366	1.77	0.305	1.163	9.688	0.752	0.671	-1.221	-0.488	1506696868
-8.506	-2.999	-2.616	0.366	0.488	-1.16	5.091	-6.937	2.382	0.061	-1.831	-0.183	4.462	8.453	0.392	-0.732	0	0.549	-8.569	-3.555	1.192	-0.183	-1.953	-0.183	-2.446	8.837	-0.215	0.122	1.587	0.671	1.859	9.812	1.066	0.793	-1.465	-0.549	1506696868
-8.6	-3.167	-2.757	0.183	0.671	-1.099	5.337	-6.431	1.736	-0.122	-0.977	-0.488	4.715	8.71	0.176	-0.793	-0.671	0.793	-8.228	-3.57	1.767	0.488	-2.502	-0.244	-2.446	8.661	-0.078	0.305	0.427	0.732	3.302	9.631	1.894	0.427	-1.404	-0.427	1506696868
-8.573	-3.468	-3.103	0.671	0.183	-1.038	5.195	-6.131	1.123	-0.366	0.732	-0.549	4.844	8.455	0.012	-0.671	-0.916	1.16	-8.228	-3.57	1.767	0.488	-3.113	-0.427	-2.446	8.661	-0.078	0.305	0.427	0.732	3.302	9.631	1.894	0.366	-0.366	0.061	1506696868
-8.137	-3.785	-2.894	0.732	0.244	-0.732	4.721	-6.047	0.83	-0.61	1.16	-0.61	4.914	8.106	-0.079	-0.366	-0.916	1.221	-8.021	-3.603	2.445	0.732	-2.625	-0.366	-1.481	8.643	-0.065	0.732	0.549	0.732	2.491	9.455	1.201	0.305	-0.427	0.305	1506696868
-7.94	-3.56	-2.799	1.038	0.732	-0.366	4.25	-6.062	0.65	-0.854	0.977	-0.732	5.02	8.116	-0.023	-0.122	-0.549	1.16	-7.739	-3.188	2.696	1.16	-3.174	-0.305	-1.275	8.709	-0.008	0.793	1.038	0.488	2.95	9.178	1.437	-0.244	-1.221	0.488	1506696868
-8.38	-2.74	-3.018	0.916	-0.122	-0.488	4.195	-6.223	0.38	-0.977	1.099	-0.793	4.872	8.019	-0.164	0.183	-0.366	1.038	-7.559	-2.571	2.96	1.099	-2.93	-0.244	-1.13	8.632	0.166	0.793	1.038	0.488	2.95	9.178	1.437	-0.732	-1.404	0.854	1506696868
-8.549	-2.698	-2.501	0	-0.061	-0.854	4.012	-6.46	0.196	-0.916	1.16	-0.854	4.764	7.94	-0.071	0.61	-0.854	1.038	-8.073	-1.928	3.329	0.732	-2.808	-0.305	-1.192	8.693	0.351	1.16	1.16	0.122	3.711	8.753	0.741	-0.977	-0.61	1.099	1506696868
-8.574	-2.446	-2.505	-0.61	0.244	-1.404	4.061	-6.609	0.395	-0.793	1.343	-1.099	4.846	7.955	0.179	1.16	-1.282	0.977	-7.328	-1.504	3.586	0.61	-2.93	-0.244	-1.041	8.993	0.325	1.16	1.404	-0.122	4.323	9.305	1.322	-0.916	0.244	1.282	1506696868
-8.324	-3.327	-2.017	0.427	-0.732	-0.732	3.931	-6.982	0.537	-0.61	0.854	-1.038	5.325	8.031	0.656	1.526	-0.916	0.732	-7.328	-1.504	3.586	0.122	-2.563	0.061	-1.041	8.993	0.325	1.099	1.831	-0.244	4.323	9.305	1.322	-1.648	1.282	1.343	1506696868
-8.702	-3.674	-1.438	0.977	-0.61	-0.122	4.205	-8.226	0.14	-0.183	-1.221	-0.366	5.533	9.018	2.122	-0.061	-1.648	0.061	-7.167	-1.865	5.146	0.549	-1.587	0.244	-1.816	9.875	-0.191	1.16	0.183	1.038	3.497	8.467	3.736	-1.526	0.061	1.099	1506696869
-8.704	-3.828	-1.354	0.854	-0.305	0	4.205	-8.226	0.14	-0.244	-1.404	-0.183	5.533	9.018	2.122	-0.549	-2.686	-0.122	-7.203	-1.72	5.618	0.549	-1.587	0.244	-1.237	9.891	0.248	1.16	0.183	1.038	3.718	8.318	3.872	-1.526	0.061	1.099	1506696869
-8.869	-4.212	-1.359	0.977	-0.305	-0.183	4.386	-8.301	-0.02	-0.244	-0.977	0	5.576	9.051	2.164	-0.793	-3.54	-0.061	-7.516	-1.611	5.789	0.183	-1.282	0.305	-1.03	10.04	0.281	1.282	0.305	0.793	3.707	8.518	3.722	-1.465	0.427	1.038	1506696869
-8.849	-4.067	-1.258	0.977	-0.427	-0.061	4.497	-8.681	0.181	-0.244	-0.732	0	5.618	9.105	2.019	-0.793	-3.296	-0.244	-7.516	-1.611	5.789	0	-1.282	0.305	-1.03	10.04	0.281	1.282	0.793	0.671	3.707	8.518	3.722	-0.916	0.488	0.854	1506696869
-9.43	-4.369	-1.227	0.61	0.122	-0.183	4.692	-9.034	-0.129	-0.305	-1.099	0.061	6.167	9.545	2.195	-0.671	-2.014	-0.549	-7.608	-1.654	6.527	0.305	-0.977	0.366	-1.468	10.988	-0.555	0.793	0.854	0.61	3.801	8.398	3.573	-1.526	0.122	0.61	1506696869
-9.908	-4.497	-1.397	0.671	-0.427	-0.061	4.622	-9.186	-0.285	-0.488	-1.465	0	5.952	10.116	2.516	-0.977	-1.953	-0.61	-7.608	-1.654	6.527	0.488	-0.671	0.183	-1.468	10.988	-0.555	0.427	0.732	0.854	3.801	8.398	3.573	-0.61	-0.488	0.671	1506696869
-9.856	-4.533	-1.292	0.427	0.061	0.061	4.923	-9.196	-0.377	-0.61	-1.221	0	6.295	10.495	2.176	-0.916	-1.648	-0.305	-7.807	-1.261	6.919	0.366	-0.61	0.122	-1.311	11.499	-0.255	0.183	-0.122	0.854	4.626	8.758	3.865	-0.854	-0.549	0.61	1506696869
-10.174	-4.442	-1.309	0.305	-0.122	0.305	5.032	-9.354	-0.526	-0.61	-1.16	0.183	6.557	10.663	2.034	-0.61	-1.16	0	-7.964	-1.226	7.147	0	-0.671	0.183	-1.311	11.499	-0.255	0.061	-0.488	0.61	4.896	8.807	3.987	-0.793	0.183	0.427	1506696869
-9.775	-4.417	-1.282	0.061	-0.122	0.183	4.974	-9.522	-0.93	-0.61	-1.953	0.183	6.675	10.709	2.009	-0.488	-1.709	0.244	-7.815	-1.415	7.378	-0.061	-0.549	0.183	-1.15	11.559	-0.779	-0.61	0.244	0.061	4.797	8.719	4.231	-0.671	-0.061	0.366	1506696869
-9.804	-4.474	-1.141	0	0	0.061	5.34	-9.53	-1.396	-0.549	-1.77	0.122	6.788	10.462	0.967	-0.244	-1.465	0.305	-7.635	-1.511	7.322	0.061	-0.244	0.122	-1.035	11.099	-0.969	-0.854	0.244	-0.061	4.797	8.719	4.231	-0.488	0.061	0.244	1506696869
-10.139	-4.748	-1.282	0.122	-0.183	0.061	5.314	-9.265	-1.559	-0.732	-1.953	0	6.932	10.125	0.581	-0.305	-0.305	0.549	-7.797	-1.678	7.462	0.061	0.061	0.061	-0.961	10.854	-1.041	-0.671	-0.122	0.183	4.698	8.772	4.432	-0.305	0.122	0.183	1506696869
-10.164	-4.549	-1.296	0.183	-0.122	0.061	5.636	-9.268	-2.041	-0.854	-2.197	-0.427	6.733	10.131	0.591	-0.366	-0.793	0.549	-7.797	-1.678	7.462	0.183	0.122	0	-0.957	11.358	-0.963	-0.488	0.183	0.183	4.772	8.969	4.577	-0.183	0	0	1506696869
-10.171	-4.805	-1.34	0.122	0	-0.061	6.168	-9.28	-2.694	-0.732	-1.099	-0.61	6.415	10.483	-0.172	-0.244	-1.221	0.488	-7.912	-1.745	7.544	0.366	0.244	0	-0.867	11.555	-0.806	-0.305	-0.488	0.366	4.772	8.969	4.577	-0.183	0.183	-0.183	1506696869
-10.366	-4.884	-1.526	0.183	-0.183	-0.122	5.355	-9.387	-1.93	-0.305	-1.099	-0.549	6.298	10.731	0.27	-0.427	-0.793	0.427	-8.079	-1.704	7.515	0.366	0.427	-0.061	-0.949	11.56	-0.76	-0.305	-0.305	0.183	4.576	8.972	4.679	0	0	-0.427	1506696869
-10.289	-4.966	-1.552	0.244	-0.183	-0.244	5.808	-9.502	-1.994	-0.366	-0.977	-0.732	6.484	10.819	0.288	-0.305	-0.366	0.549	-8.326	-1.729	7.343	0.427	0.427	-0.061	-1.325	11.704	-0.799	-0.061	-0.183	-0.061	4.594	9.428	4.408	0.183	-0.122	-0.61	1506696869
-10.116	-5.085	-1.733	0.549	-0.183	-0.183	6.021	-9.557	-2.412	-0.793	-0.671	-1.099	6.345	10.896	0.445	-0.244	-0.854	0.671	-8.299	-2.001	7.308	0.549	0.61	-0.244	-1.349	11.775	-0.86	-0.183	-0.854	-0.122	4.594	9.428	4.408	0.183	-0.061	-0.854	1506696869
-9.731	-5.123	-1.841	0.854	-0.122	-0.183	5.969	-9.467	-2.324	-1.16	0.122	-1.16	6.309	11.006	0.786	-0.488	-1.038	0.732	-8.219	-2.096	6.949	0.732	0.732	-0.427	-1.357	11.823	-0.92	-0.183	-1.404	-0.488	4.045	9.595	4.149	0.366	-0.183	-1.099	1506696869
-9.466	-5.245	-1.912	1.343	0.122	-0.122	6.019	-9.331	-2.481	-1.526	0.305	-1.099	6.31	10.869	0.962	-0.427	-0.671	0.549	-8.219	-2.096	6.949	0.854	0.977	-0.549	-1.824	11.563	-0.803	-0.183	-1.831	-0.916	3.712	9.708	3.911	0.183	-0.366	-1.465	1506696869
-9.205	-5.376	-2.025	1.953	0.305	-0.061	5.934	-8.995	-2.826	-1.526	0.305	-1.099	6.307	10.505	0.702	-0.305	-0.122	0.427	-8.056	-2.302	6.68	1.221	1.282	-0.732	-1.824	11.563	-0.803	-0.427	-2.258	-1.099	3.712	9.708	3.911	0.244	-0.61	-1.648	1506696869
-8.947	-5.589	-1.993	2.502	0.61	-0.061	6.138	-8.379	-3.127	-2.319	1.099	-0.61	6.392	10.229	0.488	-0.244	-0.183	0.427	-7.934	-2.549	5.942	2.014	1.282	-0.916	-2.396	10.641	-1.056	-0.61	-2.686	-1.221	2.816	9.96	3.062	0.183	-1.099	-1.953	1506696869
-8.714	-5.875	-1.945	3.235	0.916	-0.122	6.118	-7.398	-3.595	-2.869	0.854	0.183	6.338	10.127	0.132	-0.366	-0.427	0.549	-7.934	-2.549	5.942	2.38	1.77	-1.343	-2.638	10.301	-1.211	-0.854	-3.296	-1.526	2.06	10.171	2.564	0.244	-1.343	-2.197	1506696869
-8.16	-5.74	-1.461	4.272	0.916	-0.244	6.118	-7.398	-3.595	-2.869	0.854	0.183	6.034	9.922	-0.013	-0.61	-1.282	0.732	-8.051	-2.695	5.386	2.869	1.587	-1.892	-2.638	10.301	-1.211	-0.854	-4.15	-1.709	2.06	10.171	2.564	0.183	-1.892	-2.441	1506696869
-7.458	-4.935	-0.346	5.188	1.282	-0.122	6.889	-5.908	-3.536	-3.54	2.075	0.916	5.886	9.318	-0.045	-1.343	-1.953	0.793	-7.445	-1.72	4.381	3.906	1.343	-2.014	-2.559	9.249	-1.315	-0.793	-4.7	-1.892	0.679	9.628	1.811	0.122	-2.502	-2.808	1506696869
-7.686	-3.724	0.006	4.944	2.075	-0.122	6.733	-4.939	-3.583	-3.845	1.282	1.221	5.861	8.563	-0.31	-1.892	-2.625	0.61	-7.445	-1.72	4.381	4.639	1.343	-2.014	-2.559	9.249	-1.315	-0.549	-5.371	-1.831	0.679	9.628	1.811	0.427	-3.54	-3.052	1506696869
-8.754	-3.53	-0.525	4.15	0.977	-0.671	6.775	-3.9	-3.29	-4.211	2.747	1.404	5.9	7.772	-0.635	-2.197	-3.052	0.671	-7.033	-0.64	4.159	4.639	1.526	-1.953	-2.529	8.355	-0.477	-0.366	-6.042	-1.709	0.813	8.299	2.01	1.831	-3.54	-2.869	1506696870
-7.608	-4.337	0.532	4.272	0	-0.549	5.998	-3.482	-3.378	-4.395	2.563	1.831	5.901	7.119	-0.489	-2.441	-3.54	0.61	-6.412	-0.29	3.777	4.7	1.465	-2.075	-2.286	8.308	-0.445	-0.366	-6.042	-1.77	1.79	9.918	1.918	1.892	-2.808	-2.869	1506696870
-5.815	-4.455	1.244	4.944	1.648	0	5.652	-3.455	-3.793	-4.272	3.235	1.77	6.233	6.929	-0.484	-2.747	-3.174	0.488	-6.412	-0.29	3.777	5.005	1.953	-1.892	-2.286	8.308	-0.445	-0.488	-5.859	-1.526	1.79	9.918	1.918	0.061	-5.798	-3.479	1506696870
-6.761	-3.569	0.28	5.249	2.686	0.61	5.149	-3.272	-4.124	-4.272	3.174	1.404	6.385	6.877	-0.584	-2.991	-3.052	0.488	-6.45	0.23	3.591	5.005	2.38	-1.526	-2.367	8.161	-0.221	-0.793	-5.798	-1.404	1.677	8.557	1.782	-0.183	-8.728	-1.953	1506696870
-7.532	-2.993	-0.067	4.578	1.77	0.671	4.984	-3.238	-4.705	-4.089	3.113	1.038	6.443	6.733	-0.696	-3.235	-3.357	0.671	-8.07	1.31	3.106	4.822	2.808	-1.404	-2.79	8.155	0.94	-0.427	-5.859	-1.16	2.479	8.113	1.593	-0.183	-10.803	-1.892	1506696870
-7.922	-3.328	0.595	4.028	2.686	0.305	4.91	-3.47	-5.26	-3.784	3.174	0.916	6.612	6.828	-0.476	-3.418	-3.418	0.793	-8.07	1.31	3.106	4.517	2.93	-1.404	-2.616	8.294	1.519	-0.061	-6.287	-0.977	2.114	8.91	1.522	-0.977	-9.338	-2.136	1506696870
-9.174	-3.868	0.301	3.479	1.892	0.305	5.308	-3.712	-5.826	-3.479	3.235	0.916	6.691	6.848	-0.246	-3.54	-3.418	0.732	-8.734	1.542	2.708	4.395	2.747	-1.343	-2.616	8.294	1.519	0.244	-6.348	-0.916	2.114	8.91	1.522	-1.77	-7.324	-2.502	1506696870
-8.787	-4.473	0.778	3.113	1.343	0.244	5.879	-4.057	-6.431	-3.296	3.235	0.916	6.761	7.029	-0.09	-3.479	-3.601	0.671	-9.362	1.396	2.145	4.028	2.502	-1.404	-2.278	8.466	2.322	0.427	-6.042	-0.916	0.546	9.927	0.769	-1.221	-4.822	-2.747	1506696870
-8.339	-5.083	1.133	3.418	2.441	-0.061	6.51	-4.368	-6.804	-3.357	3.113	0.854	6.733	7.175	0.177	-3.418	-3.418	0.549	-9.362	1.396	2.145	3.967	2.441	-1.648	-2.527	8.29	2.385	0.244	-5.554	-1.282	-1.258	10.951	2.006	-1.709	-4.639	-2.93	1506696870
-8.025	-5.085	0.907	3.723	2.686	0.122	6.682	-4.583	-6.746	-3.54	4.028	0.732	6.565	7.163	0.374	-3.479	-3.235	0.427	-9.662	0.89	1.824	4.211	1.77	-1.648	-2.527	8.29	2.385	0.427	-5.432	-1.343	-1.258	10.951	2.006	-1.77	-4.761	-2.991	1506696870
-7.629	-4.406	0.615	3.662	3.052	0.366	6.053	-4.485	-6.423	-4.028	4.333	0.793	6.68	6.994	0.061	-3.662	-3.601	0.427	-9.365	0.787	1.832	4.456	1.465	-1.648	-3.193	8.043	2.212	0.61	-5.371	-1.282	-0.853	10.465	1.963	-1.831	-6.409	-2.38	1506696870
-8.124	-4.691	0.794	3.845	2.625	0.916	5.338	-4.076	-6.186	-4.211	4.089	1.221	6.968	6.785	-0.267	-3.723	-3.479	0.549	-9.055	0.65	1.676	4.761	1.282	-1.587	-3.193	8.073	2.254	0.793	-5.432	-1.038	2.159	7.441	1.707	-1.648	-8.118	-1.343	1506696870
-9.26	-4.346	-0.294	3.906	2.686	2.014	5.179	-3.752	-5.92	-4.089	4.272	1.526	7.277	6.629	-0.418	-3.723	-3.113	0.732	-9.445	0.273	1.471	5.066	1.099	-1.648	-2.818	8.62	2.169	0.916	-5.615	-0.671	2.159	7.441	1.707	-1.526	-10.01	-0.427	1506696870
-11.828	-3.496	-0.81	4.395	0.305	1.526	5.205	-3.579	-5.822	-3.967	3.784	1.587	7.683	6.781	-0.551	-3.784	-3.662	0.671	-10.73	-0.828	0.495	5.127	1.343	-1.526	-2.378	9.975	2.046	1.099	-5.615	-0.427	4.357	7.727	-0.221	1.282	-6.714	0.122	1506696870
-9.055	-2.869	0.08	4.578	1.282	0.488	5.871	-3.786	-6.088	-3.723	3.296	1.77	8.538	7.367	-0.848	-4.028	-4.089	0.427	-10.73	-0.828	0.495	4.944	0	-1.709	-1.934	11.581	1.568	1.465	-5.188	-0.244	1.757	9.378	1.979	1.648	-2.38	1.16	1506696870
-8.683	-3.567	-1.706	4.517	3.601	0.854	6.79	-4.406	-6.227	-3.723	2.258	1.709	9.409	7.837	-1.256	-4.089	-4.456	0.122	-9.831	-1.31	0.142	5.066	1.099	-1.465	-1.377	11.658	1.091	1.465	-5.249	-0.183	1.757	9.378	1.979	2.319	-2.563	1.16	1506696870
-8.961	-4.228	-2.678	5.554	2.625	1.16	7.647	-4.817	-5.258	-4.089	2.625	1.16	9.767	7.59	-0.89	-4.272	-4.211	0.183	-10.447	-1.105	-0.102	4.517	1.099	-0.854	-0.836	11.164	0.598	0.671	-5.615	-0.732	-0.3	10.155	0.854	2.625	-4.883	0.427	1506696870
-8.975	-3.765	-3.351	5.859	3.723	1.465	7.507	-4.782	-4.142	-4.578	2.808	1.099	9.908	6.905	-0.971	-4.456	-3.723	0.244	-10.5	-2.035	-0.207	4.517	1.16	-0.977	-0.836	11.164	0.598	0.244	-6.348	-1.038	0.557	10.301	-1.128	2.686	-4.333	0.427	1506696870
-9.728	-2.556	-4.112	5.188	3.235	0.977	7.194	-5.553	-3.992	-4.944	2.441	1.709	10.145	5.759	-2.518	-4.578	-3.723	0.305	-10.665	-2.482	-0.047	4.639	0.732	-0.977	-0.037	10.607	0.522	0	-4.944	-1.038	2.061	10.496	-1.473	2.197	-4.333	-0.061	1506696870
-9.665	-2.698	-4.433	5.493	3.174	0.61	7.194	-5.553	-3.992	-4.944	2.441	1.709	10.145	5.759	-2.518	-4.639	-3.357	0.549	-10.665	-2.482	-0.047	4.639	0.732	-0.977	-0.037	10.607	0.522	0	-4.944	-1.038	2.061	10.496	-1.473	2.197	-4.333	-0.061	1506696870
-8.831	-2.899	-4.016	5.92	3.54	0.916	7.165	-5.591	-3.222	-4.639	2.197	2.014	9.744	5.704	-2.552	-4.639	-3.052	0.854	-10.665	-2.482	-0.047	4.639	0.732	-0.977	-0.479	10.275	0.538	0.305	-4.761	-0.854	1.481	10.2	-2.171	1.709	-3.967	-0.488	1506696870
-8.536	-2.783	-4.027	6.348	3.54	1.099	7.295	-5.377	-2.687	-4.272	1.953	2.075	9.254	5.577	-2.422	-4.517	-2.93	1.221	-9.534	-2.674	-0.325	5.371	0.061	-1.16	-0.662	8.989	0.529	0.305	-5.127	-0.671	1.481	10.2	-2.171	1.709	-4.517	-0.488	1506696870
-8.77	-1.936	-4.372	6.348	2.625	1.038	7.446	-5.03	-2.588	-4.15	1.892	2.014	8.782	5.16	-2.15	-4.272	-2.625	1.404	-8.987	-2.425	-0.396	5.615	0.183	-1.221	-0.662	8.989	0.529	0.061	-5.249	-0.61	1.751	9.659	-1.731	1.648	-4.944	-0.671	1506696870
-9.295	-1.426	-4.224	5.676	1.282	0.977	7.281	-4.549	-2.73	-4.089	2.686	1.892	8.312	4.68	-1.957	-4.15	-2.563	1.404	-8.721	-2.309	-0.5	5.615	0.366	-1.343	-0.158	8.58	0.695	0.061	-5.066	-0.549	3.305	9.369	-1.244	1.282	-5.249	-0.488	1506696870
-9.185	-1.321	-3.555	5.554	0.977	0.732	6.662	-4.205	-3.054	-4.028	2.258	1.892	8.436	4.253	-1.794	-4.028	-2.563	1.282	-8.795	-2.166	-0.769	5.554	0.427	-1.587	0.767	8.744	1.414	0.366	-4.7	-0.488	3.305	9.369	-1.244	0.549	-4.822	-0.366	1506696870
-8.835	-0.994	-3.146	5.371	1.343	0.427	6.568	-4.101	-3.26	-3.845	2.075	1.892	8.809	3.869	-1.248	-3.784	-2.38	1.099	-9.039	-1.842	-0.935	5.371	0.244	-1.648	0.767	8.744	1.414	0.427	-4.761	-0.366	3.223	9.434	-0.671	0.122	-4.395	-0.122	1506696871
-9.518	-1.189	-2.994	5.31	1.221	0.427	6.87	-3.903	-3.283	-3.54	1.953	1.77	9.36	3.598	-0.803	-3.54	-2.197	0.793	-9.14	-1.382	-0.945	5.127	0.183	-1.465	1.439	9.24	1.78	0.305	-4.639	-0.366	1.902	9.126	-1.531	0	-4.395	-0.244	1506696871
-9.793	-0.627	-2.522	5.31	0.916	0.244	7.2	-3.59	-3.265	-3.296	1.892	1.465	9.871	3.552	-0.626	-3.357	-1.953	0.549	-9.294	-1.04	-0.933	4.517	0.366	-1.099	1.791	9.713	2.432	0.122	-4.15	-0.366	1.902	9.126	-1.531	-0.122	-4.456	-0.488	1506696871
-9.637	0.328	-1.86	4.456	0.854	0.244	7.289	-3.235	-3.128	-2.991	1.953	1.038	10.161	3.84	-0.464	-3.235	-1.892	0.488	-9.158	-1.434	-0.993	3.906	0.671	-0.854	1.791	9.713	2.432	0.183	-3.418	-0.366	1.89	9.64	-0.985	-0.244	-4.578	-0.671	1506696871
-9.979	0.305	-1.867	3.052	0.732	0.183	7.221	-3.042	-3.237	-2.747	1.587	0.732	10.316	4.162	-0.334	-3.174	-1.831	0.427	-8.928	-1.826	-0.938	3.784	0.854	-0.61	1.713	9.978	2.3	0.122	-3.235	-0.549	2.545	9.482	-0.597	-0.305	-4.395	-0.977	1506696871
-10.957	-1.96	-1.619	1.587	0.61	0.854	7.16	-2.984	-3.408	-2.747	1.221	0.549	10.318	4.448	-0.201	-3.296	-1.709	0.183	-9.274	-1.693	-0.739	3.479	1.282	0.061	1.419	11.129	2.259	-0.122	-3.418	-0.854	3.033	9.447	-0.249	-0.244	-3.296	-1.221	1506696871
-12.208	-1.899	-2.092	1.343	3.052	1.282	7.269	-3.23	-3.759	-2.93	1.221	0.61	10.569	5.176	-0.366	-3.54	-1.831	-0.305	-11.977	-2.147	-0.263	3.052	1.648	0.122	1.419	11.129	2.259	-0.305	-3.784	-1.099	3.275	10.38	1.268	-0.854	-3.235	-0.732	1506696871
-13.067	-3.109	-3.055	0.366	-2.747	1.404	7.628	-4.002	-4.63	-2.625	0.977	1.404	11.118	6.065	-0.915	-3.418	-2.441	-0.854	-12.478	0.477	0.671	2.93	1.038	0.854	1.241	12.299	3.177	0	-3.967	-1.587	5.547	14.294	5.291	-2.747	-2.991	0.549	1506696871
-9.781	-5.102	-0.644	0.793	-0.854	2.075	9.077	-5.749	-6.405	-2.197	0.244	1.892	11.425	6.371	-0.617	-2.869	-1.953	-0.61	-11.642	-0.526	1.3	1.831	1.038	0.793	-0.851	10.026	3.75	0.366	-3.174	-1.77	5.547	14.294	5.291	-4.578	-1.404	2.014	1506696871
-10.861	-4.443	-0.099	1.892	0.244	2.014	9.993	-6.316	-5.529	-2.441	1.953	0.916	10.532	6.1	0.699	-2.686	-1.282	-0.122	-10.791	-1.081	1.934	2.869	0.244	-0.183	-0.851	10.026	3.75	-0.183	-2.869	-1.404	2.863	12.721	2.165	-2.747	-1.404	4.333	1506696871
-11.244	-2.571	-1.762	1.099	-3.296	0.488	8.851	-5.891	-5.011	-2.686	1.77	0.732	10.002	5.633	0.269	-2.441	-1.404	0.244	-10.539	0.295	1.558	2.502	0.366	-0.305	-1.519	9.117	3.636	-0.122	-2.625	-0.916	-1.427	13.712	0.952	-2.197	-0.305	5.249	1506696871
-9.104	-2.657	-0.532	1.587	-1.77	-0.366	7.811	-5.172	-5.355	-2.563	1.953	0.916	9.904	5.587	-0.258	-2.258	-1.282	0.366	-10.409	0.17	0.95	1.77	0.793	-0.549	-0.763	9.397	3.475	0.122	-2.808	-0.427	-1.427	13.712	0.952	-2.991	-2.258	5.981	1506696871
-8.364	-2.129	0.091	1.343	-0.916	0.061	7.179	-4.615	-4.768	-2.075	1.77	0.793	9.649	5.301	-0.004	-2.136	-1.526	0.61	-9.562	0.151	0.577	1.709	0.61	-0.671	-0.763	9.397	3.475	0.488	-2.563	-0.549	-0.968	12.632	1.629	-2.441	-2.686	5.676	1506696871
-7.44	-1.275	0.668	0.732	-0.916	0.183	6.626	-3.817	-4.171	-1.587	1.16	0.488	9.301	4.499	0.45	-1.953	-1.404	0.977	-8.906	0.365	0.248	1.465	0.366	-0.671	-0.615	8.423	3.341	0.61	-2.625	-0.61	-1.074	10.653	1.509	-3.052	-0.793	4.272	1506696871
-6.665	-0.615	1.178	0.427	0.183	0.305	6.369	-3.009	-3.975	-1.343	1.038	0.427	8.833	3.738	0.889	-1.831	-0.977	1.16	-8.114	0.346	0.172	1.221	0.732	-0.732	-0.13	7.61	3.226	0.549	-2.38	-0.488	0.288	7.894	0.687	-2.441	0.122	2.563	1506696871
-6.68	0.444	1.492	-0.244	0.549	0.305	6.481	-2.59	-3.795	-1.343	0.916	0.244	8.552	3.235	1.219	-1.709	-0.671	1.16	-7.88	0.398	-0.024	1.038	0.916	-0.732	0.294	7.295	3.15	0.305	-2.136	-0.305	0.438	5.278	-0.191	-0.793	0.549	1.221	1506696871
-8.183	0.206	1.075	-1.282	0.977	0.427	6.693	-2.461	-3.573	-1.404	1.16	-0.122	8.526	2.97	1.189	-1.526	-0.732	1.099	-7.978	0.863	-0.16	0.61	0.854	-0.671	0.547	7.387	3.321	0.244	-2.075	-0.183	-0.676	4	0.474	0.793	0.366	0.122	1506696871
-9.477	-1.434	0.77	-2.319	-0.122	0.427	6.681	-2.424	-3.448	-1.16	1.099	-0.488	8.921	2.808	0.977	-1.099	-0.732	0.977	-8.093	1.25	-0.455	-0.061	1.343	-0.305	0.951	8.344	4.014	0.366	-1.77	-0.061	0.993	4.522	1.889	1.953	3.174	-0.854	1506696871
-10.379	-1.933	1.672	-0.427	0.61	1.526	6.904	-2.613	-3.424	-0.732	1.099	-0.854	9.433	2.858	0.87	-0.61	-0.61	0.793	-8.665	0.701	-0.784	-0.732	1.892	-0.122	0.946	8.924	4.046	0.488	-1.16	0.122	6.982	7.491	3.911	1.404	2.93	-0.244	1506696871
-11.422	-2.03	1.536	-2.747	-1.465	1.16	7.15	-3.027	-3.517	-0.122	0.671	-1.343	10.079	2.988	0.793	-0.061	-0.488	0.671	-9.069	-0.206	-1.352	-0.977	1.099	-0.244	0.946	8.924	4.046	0.366	-0.61	0.305	9.887	10.318	7.899	-1.77	3.662	0.61	1506696871
-12.141	-5.461	-1.826	1.038	-0.366	0.183	7.59	-3.324	-3.547	0.488	0.183	-1.587	10.831	3.281	0.561	0.366	-0.366	0.427	-10.788	-0.812	-0.761	-1.404	3.784	0.122	0.828	11.771	3.324	0.183	-0.366	0.549	2.303	6.903	4.026	0.061	-2.197	0.61	1506696871
-9.44	-3.754	0.079	1.404	-1.831	0.488	8.119	-4.027	-3.765	1.16	-0.427	-1.282	11.945	4.016	-0.28	0.61	-0.183	-0.305	-13.248	-2.383	-1.956	-0.549	-1.831	-0.366	0.652	13.241	2.798	0.061	0	0.916	2.533	11.872	2.162	-0.488	-3.113	-1.892	1506696871
-8.882	-3.987	-0.717	-0.122	3.418	0.061	8.817	-4.744	-4.15	1.343	-1.465	-0.671	12.874	5.242	-1.053	0.916	0.61	-0.732	-10.481	-2.211	-0.2	-0.916	0	-0.061	0.652	13.241	2.798	-0.061	0.977	1.099	-3.208	5.407	-1.024	-4.883	5.859	0	1506696871
-11.085	-4.113	-4.041	1.16	-0.671	0.244	9.515	-4.64	-3.359	1.099	-0.732	-0.549	11.889	5.327	-0.42	0.916	1.892	-0.488	-11.91	-2.518	0.463	-1.526	0.061	0.183	-0.73	11.195	1.059	-0.549	2.319	0.977	-3.208	5.407	-1.024	3.479	-4.7	-2.319	1506696871
-9.714	-3.277	-1.829	0.488	0.916	0.61	9.507	-4.242	-2.713	0.427	-0.305	-0.366	11.175	5.478	-0.885	0.671	1.343	-0.549	-11.886	-3.835	0.514	-0.061	-1.282	0.366	-1.095	11.157	0.755	-1.343	2.38	1.221	4.128	13.487	-1.725	-2.869	-1.892	-1.465	1506696871
-10.019	-2.323	-2.155	0.366	2.075	-0.183	9.271	-4.393	-2.823	0.244	0	-0.122	10.922	5.774	-1.843	0.427	1.16	-0.305	-10.968	-3.129	0.365	-0.122	-0.671	0.305	-1.095	11.157	0.755	-1.343	1.404	1.343	1.56	10.552	-0.328	1.099	-1.465	-1.404	1506696872
-9.946	-2.219	-2.542	0.854	-0.061	-0.671	9.136	-4.585	-2.932	0.549	-0.549	-0.183	10.243	5.442	-2.226	0.244	1.16	-0.122	-9.884	-2.98	0.047	-0.427	-0.244	0.244	-1.087	10.746	1.159	-0.488	1.282	1.099	1.56	10.552	-0.328	1.892	-2.075	-2.441	1506696872
-8.451	-2.46	-1.597	0.793	0.854	-0.854	8.927	-4.096	-2.741	0.671	-0.366	-0.427	9.321	4.932	-1.628	0.061	0.671	0.061	-9.435	-3.029	-0.255	0.122	-0.61	0.366	-0.165	8.861	1.235	-0.061	1.465	0.732	2.486	10.929	0.047	1.282	-0.977	-2.869	1506696872
-8.309	-2.45	-2.2	0.977	0.61	-0.61	8.143	-3.269	-2.254	0.549	-0.183	-0.549	8.833	4.356	-0.864	0	0.549	0.183	-8.661	-2.736	-0.195	0.122	-0.488	0.427	-0.165	8.861	1.235	-0.244	1.343	0.427	1.592	9.751	0.266	1.709	-1.465	-2.441	1506696872
-8.062	-2.645	-2.135	1.77	0.549	-0.549	7.693	-2.561	-1.802	0.549	-0.427	-0.732	8.519	3.705	-0.434	0	0.671	0.122	-8.064	-2.762	-0.225	0.366	-0.61	0.305	0.441	7.99	1.519	-0.122	0.732	0.488	1.918	9.704	0.412	1.465	-2.441	-2.502	1506696872
-8.329	-2.652	-2.369	2.075	0	-0.427	7.446	-2.007	-1.853	0.305	-0.549	-0.854	8.516	3.097	-0.141	-0.061	0.366	0.061	-7.808	-2.717	-0.243	0.549	-0.793	0.183	0.892	7.673	1.621	-0.305	0.793	0.671	2.389	9.061	0.627	0.549	-1.77	-2.319	1506696872
-8.82	-2.227	-2.28	2.747	0.061	-0.549	7.303	-1.662	-2.062	0.122	-0.244	-0.854	9.013	2.783	0.06	-0.061	0.793	0.122	-7.913	-2.838	-0.267	0.732	-0.671	0.061	0.892	7.673	1.621	-0.366	0.977	0.854	1.538	9.225	0.725	0	-1.465	-2.014	1506696872
-9.079	-1.444	-2.525	2.319	-0.183	-0.671	7.41	-1.501	-1.993	0.061	0.122	-0.671	9.24	2.89	0.234	-0.305	0.854	0.183	-8.193	-3.062	-0.414	0.977	-0.671	-0.122	1.097	8.506	1.641	-0.366	0.977	1.16	1.538	9.225	0.725	-0.366	-1.831	-1.648	1506696872
-9.422	-1.122	-2.45	1.831	0.366	-0.305	7.563	-1.51	-1.815	0.122	-0.061	-0.427	9.44	3.273	0.294	-0.549	0.61	0.061	-8.949	-2.82	-0.56	1.343	-0.732	-0.305	1.097	8.506	1.641	-0.244	0.183	1.343	1.257	9.489	0.255	-0.427	-1.953	-1.77	1506696872
-10.22	-0.295	-2.583	1.831	-0.061	0.061	7.909	-1.817	-2.126	0.122	-0.427	-0.122	9.673	3.887	0.049	-0.732	0.244	-0.122	-9.63	-2.245	-0.613	1.343	-0.977	0.061	1.664	9.201	1.873	-0.061	-0.61	1.16	2.267	10.036	0.073	-0.793	-1.343	-2.075	1506696872
-10.657	-0.872	-2.146	1.282	-0.366	-0.061	8.457	-2.287	-2.972	-0.366	-0.793	0.122	10	4.577	0.016	-0.854	0.122	-0.366	-9.186	-2.007	-0.93	0.854	-0.671	0.366	2.333	9.885	2.218	0.305	-0.244	0.61	2.267	10.036	0.073	-1.16	-1.282	-2.258	1506696872
-10.477	-3.177	-0.9	-0.793	-1.465	0.549	8.964	-2.643	-3.012	-0.732	-0.305	0.244	9.945	5.123	0.624	-0.977	-0.183	-0.671	-10.275	-3.298	-0.301	0.61	0.916	0	1.705	10.909	2.692	0.244	0.366	0.061	2.704	10.683	1.049	-1.526	-1.465	-2.625	1506696872
-11.202	-3.519	-1.808	-1.587	1.892	0.671	9.141	-3.187	-3.131	-0.793	-0.366	0.732	9.987	5.687	0.591	-0.977	-0.61	-1.221	-12.989	-1.912	0.464	1.953	-1.77	-0.244	1.705	10.909	2.692	0.061	-0.488	-0.244	5.52	11.093	2.869	-2.563	-0.549	-1.038	1506696872
-11.984	-5.042	-1.174	0.488	-4.089	1.282	9.316	-4.226	-4.066	-0.671	-0.061	1.404	9.83	5.673	0.51	-0.732	-0.366	-1.587	-12.289	0.997	1.412	0.854	-2.136	1.099	1.093	10.678	3.407	0.61	-1.282	-0.793	7.137	12.212	5.371	-3.479	1.77	2.502	1506696872
-9.226	-4.177	1.534	-0.183	0.671	0.061	8.837	-4.63	-4.664	-0.671	0.732	1.648	9.519	5.791	0.813	-0.61	0.427	-2.014	-10.39	-0.584	2.765	0.244	-1.282	0.305	1.093	10.678	3.407	1.099	1.16	-0.977	2.792	13.316	4.743	-3.723	2.014	3.723	1506696872
-11.228	-4.008	-0.365	-1.038	-0.305	-1.282	8.173	-4.554	-4.406	-0.549	1.343	1.526	8.872	6.298	1.158	-0.488	0.183	-2.319	-10.426	-0.191	3.545	0.549	-1.709	0.061	0.106	10.158	3.06	0.854	2.625	-0.366	-2.956	12.566	0.537	-2.197	-0.366	3.723	1506696872
-9.897	-4.179	-0.313	-0.183	-2.563	-1.343	7.595	-4.748	-4.083	0.122	2.258	1.709	8.771	7.113	1.053	-0.244	0.061	-2.38	-10.615	0.458	2.862	0.061	-1.831	0.305	-1.183	10.173	2.736	0.732	1.465	-0.061	-2.967	11.844	0.437	-1.831	-2.991	3.052	1506696872
-7.258	-4.587	1.113	-0.305	0.305	-1.16	6.946	-4.949	-4.339	0.488	0.732	2.014	8.727	7.442	1.279	-0.244	1.038	-2.319	-9.526	0.048	3.191	-0.305	-1.587	0.366	-1.007	10.074	2.522	1.16	0.793	-0.488	-2.207	10.899	0.72	-0.366	-3.418	3.174	1506696872
-8.025	-3.112	0.213	-0.427	0.671	-1.221	7.089	-4.759	-3.875	0.427	0.61	1.831	8.19	7.125	1.635	-0.183	0.61	-2.319	-9.113	0.078	3.115	-0.061	-2.014	0.366	-0.656	9.63	2.376	1.221	1.221	-0.488	-0.707	9.611	2.042	0.793	-1.099	2.869	1506696872
-8.763	-3.214	-0.351	-0.793	-0.793	-1.404	7.294	-4.591	-3.022	0.977	2.808	1.77	7.578	6.778	1.893	-0.122	0.854	-2.38	-8.287	0.093	3.317	-0.305	-2.014	0.366	-0.863	9.061	2.198	0.854	1.038	-0.488	0.255	8.786	1.735	1.038	2.014	2.197	1506696872
-7.678	-4.383	0.557	-0.671	-0.122	-1.343	6.062	-4.554	-2.771	1.16	0	2.014	7.393	6.822	1.682	0.122	2.197	-2.319	-7.911	0.129	3.665	-0.488	-1.831	0.244	-1.108	8.774	1.969	0.793	1.038	-0.244	0.603	8.315	2.259	0.916	6.287	1.404	1506696872
-7.958	-4.516	0.749	-0.427	0.732	-0.854	7.162	-4.926	-3.129	0.854	3.052	1.343	7.209	7.159	1.798	0.244	2.625	-2.136	-7.972	0.141	3.839	-0.427	-1.77	0.183	-1.079	8.78	1.615	0.305	0.671	0.122	-0.926	8.132	0.962	1.282	3.723	0.061	1506696872
-8.765	-3.865	-0.116	-0.671	0	-0.61	7.154	-5.213	-2.513	1.038	6.836	1.465	6.881	7.602	1.918	0.061	2.869	-1.953	-8.174	0.227	4.024	-0.61	-1.709	0.305	-0.526	9.51	1.406	0.488	0.488	0.061	-0.926	8.132	0.962	2.441	-1.953	-0.305	1506696872
-8.74	-3.896	-0.233	-1.099	0.061	-1.099	6.074	-5.712	-2.389	0.488	0.61	1.709	6.43	8.22	1.675	0.244	3.113	-2.014	-8.197	0.081	4.315	-0.793	-1.587	0.366	-0.691	9.996	1.342	0.671	1.038	-0.061	1.543	8.667	2.314	2.441	-2.93	-0.671	1506696872
-9.098	-4.482	-0.228	-0.977	-0.122	-1.221	7.424	-6.249	-2.796	-0.061	4.089	1.892	5.946	8.788	1.955	0.488	2.075	-1.953	-8.258	-0.24	4.479	-0.732	-1.343	0.305	-0.691	9.996	1.342	0.549	1.526	-0.183	2.39	10.194	2.766	1.953	0	-1.038	1506696872
-9.205	-5.101	-0.477	-0.732	-0.305	-1.221	6.946	-7.066	-1.916	-0.061	4.456	1.709	6.076	9.344	2.341	0.488	1.282	-1.587	-8.623	-0.459	4.596	-0.793	-1.282	0.244	-1.651	10.191	1.005	0.61	1.343	-0.305	2.39	10.194	2.766	0.854	2.136	-0.671	1506696873
-8.649	-5.429	-0.195	-0.488	0	-0.916	6.601	-7.422	-1.013	-0.122	2.747	1.587	6.151	9.691	2.524	0.427	1.099	-1.099	-8.595	-0.784	4.754	-0.61	-1.404	0.244	-1.651	10.191	1.005	0.732	0.488	-0.61	0.58	9.935	0.867	1.587	0.732	-1.221	1506696873
-8.565	-4.707	-0.47	-0.183	-0.122	-0.671	6.661	-7.497	-0.301	-0.122	3.967	1.038	5.978	9.673	2.823	0.244	1.587	-0.793	-8.19	-0.961	5.133	-0.427	-1.221	0.183	-1.537	10.304	0.809	0.671	0.061	-0.793	1.166	10.484	2.059	0.793	0.977	-1.648	1506696873
-8.189	-4.423	-0.764	-0.366	0.061	-0.671	6.217	-7.127	0.668	-0.488	3.296	1.099	5.702	9.398	2.554	0.305	0.732	-0.61	-7.693	-0.914	5.295	-0.183	-1.038	0.122	-1.54	10.332	0.737	0.549	-0.061	-0.854	1.924	10.051	1.217	2.014	-0.366	-0.366	1506696873
-8.491	-5.076	-0.874	-0.366	0.061	-0.61	6.03	-6.934	0.891	-0.916	3.967	0.854	5.707	9.142	2.474	0.427	1.282	-0.61	-7.576	-0.693	5.387	-0.244	-0.671	0.061	-1.352	9.946	0.679	0.244	0	-0.854	1.9	9.532	1.663	0.854	-0.916	-0.916	1506696873
-8.533	-5.184	-0.772	-0.061	-0.183	-0.244	6.156	-6.991	1.238	-0.61	3.174	0.793	5.765	9.067	2.519	0.427	0.916	-0.183	-7.768	-0.729	5.346	-0.305	-0.61	0.061	-1.352	9.946	0.679	0.244	0.061	-0.916	1.948	9.891	0.605	-0.183	0.916	-0.793	1506696873
-8.533	-4.939	-0.889	-0.122	0.183	-0.183	6.52	-7.082	1.44	-0.366	0.977	0.244	6.229	9.05	2.817	0.244	1.099	0.183	-7.8	-0.859	5.419	-0.244	-0.488	0	-1.468	9.865	0.488	0.427	-0.122	-1.038	1.948	9.891	0.605	0.183	0	-0.061	1506696873
-8.748	-5.144	-1.11	-0.061	-0.122	-0.244	7.492	-6.964	1.628	-0.122	1.038	-0.122	5.705	8.857	3.015	0.122	0.61	0.061	-7.773	-1.151	5.516	-0.122	-0.305	-0.061	-1.31	10.002	0.2	0.427	-0.61	-0.916	1.428	9.652	0.598	0.305	-0.305	-0.183	1506696873
-8.54	-5.295	-1.068	0.122	-0.122	-0.122	6.911	-6.705	1.657	0.183	0.793	-0.183	5.359	8.713	3.068	-0.061	-0.549	-0.244	-7.899	-1.256	5.523	0.061	-0.183	-0.183	-1.31	10.002	0.2	0.427	-0.732	-0.61	1.187	10.133	0.553	0.122	-0.122	-0.305	1506696873
-8.35	-5.24	-1.024	0.244	0.061	0	6.444	-6.554	1.939	-0.244	0	0.061	5.093	8.536	2.576	0.122	-0.488	-0.793	-7.827	-1.25	5.546	0.122	-0.061	-0.183	-1.353	10.104	0.197	0.549	-0.854	-0.366	1.187	10.133	0.553	0	-0.244	-0.244	1506696873
-8.224	-5.205	-1.135	0.366	0.122	0.061	5.745	-6.349	1.928	-0.61	-0.122	0.366	6.726	8.498	3.688	-0.427	0.183	-0.244	-7.769	-1.382	5.477	0.305	0	-0.305	-1.018	9.915	0.147	0.366	-0.671	-0.183	1.251	9.878	0.287	0	-0.305	-0.183	1506696873
-8.227	-5.193	-1.18	0.549	0.122	0.183	6.222	-6.682	2.573	-0.366	-0.549	0.244	6.831	8.216	3.809	-0.61	-1.099	0.122	-7.709	-1.342	5.402	0.427	0.061	-0.366	-1.276	9.887	0.154	0.366	-0.549	0	1.406	9.777	0.514	-0.183	-0.427	0	1506696873
-8.318	-5.168	-1.243	0.549	0.183	0.122	6.437	-6.48	3.067	0.061	-1.404	0.244	6.071	8.106	3.299	-0.488	-0.366	0.061	-7.72	-1.278	5.408	0.488	0.122	-0.488	-0.953	9.957	0.325	-0.122	-1.16	0.549	1.406	9.777	0.514	-0.305	-0.305	0.061	1506696873
-8.367	-5.283	-1.207	0.671	0.183	0.183	6.678	-6.164	2.564	0.061	-0.732	0.061	5.66	8.254	3.237	-0.366	0.366	-0.122	-7.806	-1.067	5.369	0.305	0.122	-0.488	-0.435	9.862	0.501	-0.183	-0.366	0.549	1.342	9.784	0.305	-0.427	-0.366	0.183	1506696873
-8.301	-5.381	-1.089	0.854	0.244	0.244	6.726	-6.166	2.117	-0.244	-0.122	0	5.595	8.471	3.201	-0.427	0.366	-0.244	-7.821	-1.321	5.315	0.305	0.061	-0.488	-0.825	9.849	0.372	-0.244	-0.061	0.427	1.163	9.863	0.315	-0.488	-0.488	0.183	1506696873
-8.527	-5.649	-1.068	0.977	0.305	0.305	6.129	-6.243	2.115	-0.122	-0.122	0.122	5.259	8.392	2.772	-0.305	0.366	-0.427	-7.807	-1.658	5.327	0.61	0.183	-0.61	-1.177	9.896	0.147	-0.488	-0.244	0.61	1.176	9.924	0.523	-0.671	-0.671	0.244	1506696873
-8.613	-5.746	-1.018	1.587	0.244	0.305	6.426	-6.443	1.987	-0.305	-0.61	-0.122	6.142	8.844	3.493	-0.793	1.099	-0.061	-7.959	-1.834	5.328	1.16	0.244	-0.732	-1.174	9.848	0.013	-0.488	-0.366	0.916	1.34	10.051	0.811	-0.854	-0.732	0.427	1506696873
-8.521	-5.174	-0.769	2.014	0.549	0.366	6.732	-6.449	2.048	-0.366	0.122	-0.122	5.566	9.29	3.401	-1.099	-1.343	0.427	-8.12	-1.784	5.327	1.648	0.366	-0.854	-1.53	10.079	-0.039	-0.427	-0.61	0.977	1.532	10.536	1.121	-1.16	-0.854	0.732	1506696873
-8.631	-4.663	-0.437	2.197	0.977	0.427	6.215	-6.587	2.182	-0.122	-1.831	-0.122	6.141	9.81	2.919	-1.099	-0.977	0.732	-8.136	-1.617	5.229	2.014	0.488	-0.977	-1.663	10.532	0.151	-0.427	-1.648	1.038	1.334	10.418	1.18	-1.282	-1.038	0.916	1506696873
-8.879	-4.66	-0.453	2.197	0.854	0.183	7.257	-6.699	1.56	-0.427	0.244	0.061	5.993	10.042	2.934	-1.16	-0.61	1.221	-8.29	-1.251	5.162	2.197	0.671	-0.977	-1.52	10.512	0.267	-0.366	-1.892	0.732	0.574	9.786	1.127	-1.343	-1.77	0.488	1506696873
-9.038	-4.953	-0.473	2.625	1.038	0.061	6.504	-6.54	1.706	-0.427	0.305	0.305	5.667	10.134	2.97	-1.16	-0.732	1.709	-8.477	-1.04	5.002	2.319	0.854	-0.977	-1.505	10.535	0.544	-0.305	-1.831	0.061	0.303	9.595	1.043	-1.16	-2.625	-0.183	1506696873
-8.713	-5.134	-0.414	3.174	1.282	0.061	6.014	-6.613	1.593	-0.427	0.305	0.305	5.071	9.878	2.939	-1.038	-1.038	1.953	-8.586	-1.125	4.754	2.502	1.038	-1.099	-1.578	10.659	0.65	-0.366	-2.319	-0.366	0.402	9.982	1.156	-1.16	-3.174	-0.549	1506696873
-8.347	-5.185	-0.4	3.54	1.709	-0.061	5.871	-6.7	1.052	-0.244	0.488	1.099	5.477	9.429	2.786	-0.549	-0.427	1.648	-8.504	-1.309	4.496	2.808	1.16	-1.16	-1.324	10.625	0.632	-0.61	-3.052	-0.61	-0.516	9.977	0.52	-0.732	-4.639	-1.221	1506696873
-8.404	-5.109	-0.566	3.845	1.709	0	6.779	-6.942	0.955	-0.427	-0.916	0.793	5.038	8.898	2.848	-0.305	-1.099	1.221	-8.434	-1.276	4.249	3.235	1.16	-1.16	-1.189	10.481	0.501	-0.854	-3.662	-0.977	-0.933	9.942	0.674	-0.977	-5.737	-2.014	1506696873
-8.24	-5.107	-0.634	4.15	1.709	-0.061	6.532	-6.873	1.213	-0.183	0.061	0.671	5.121	8.592	2.797	0	-1.221	0.732	-8.38	-1.083	4.137	3.601	1.404	-1.099	-1.077	10.312	0.504	-1.16	-3.662	-1.282	-0.632	9.95	0.67	-1.221	-6.226	-2.625	1506696873
-8.252	-5.295	-0.737	4.272	1.892	-0.183	6.547	-7.169	1.15	-0.244	0.61	0.61	5.473	8.476	2.633	0.183	-0.488	0	-8.52	-0.689	3.953	3.845	1.465	-1.099	-1.373	10.201	0.474	-1.343	-4.15	-1.526	-0.873	10.127	0.09	-0.977	-6.042	-3.113	1506696874
-8.274	-5.51	-0.736	4.517	1.953	-0.061	6.547	-7.169	1.15	-0.244	0.61	0.61	5.352	8.282	2.51	0.122	-0.61	-0.732	-8.705	-0.483	3.759	4.15	1.343	-1.16	-1.536	9.956	0.499	-1.282	-4.395	-1.709	-1.207	10.549	-0.099	-1.343	-6.226	-3.418	1506696874
-8.201	-5.606	-0.755	4.7	2.197	0.244	7.21	-7.705	0.839	-0.305	2.563	-0.732	5.447	8.302	2.128	-0.061	-1.465	-1.465	-8.768	-0.154	3.655	4.456	1.343	-1.282	-1.669	9.751	0.488	-1.16	-4.639	-1.831	-1.205	10.895	-0.146	-1.465	-6.653	-3.357	1506696874
-8.059	-5.105	-0.773	4.944	2.441	0.488	7.267	-7.411	0.579	-0.671	2.502	-1.221	5.837	8.674	1.938	-0.61	-1.709	-2.136	-8.751	0.25	3.652	4.639	1.587	-1.343	-1.951	9.795	0.493	-1.282	-4.639	-2.014	-0.551	10.976	-0.111	-1.709	-6.836	-3.113	1506696874
-8.213	-4.713	-0.691	4.639	2.869	0.549	7.534	-6.965	0.211	-1.282	3.174	-1.587	5.672	8.96	1.536	-0.61	-1.709	-2.136	-8.793	0.295	3.561	4.761	1.526	-1.404	-2.375	9.674	0.553	-1.221	-5.066	-2.258	0.246	10.596	-0.033	-1.526	-6.592	-2.991	1506696874
-8.604	-4.521	-0.611	4.456	2.38	0.488	7.272	-6.501	-0.257	-2.38	3.418	-2.014	5.672	8.96	1.536	-1.404	-2.441	-2.563	-8.793	0.361	3.454	4.761	1.587	-1.465	-2.875	9.544	0.597	-0.732	-5.554	-2.38	0.358	10.252	0.553	-1.404	-5.432	-2.686	1506696874
-8.579	-4.394	-0.457	4.456	2.38	0.549	7.738	-6.249	-0.951	-3.479	4.761	-1.892	5.672	8.96	1.536	-1.404	-2.441	-2.563	-8.903	0.589	3.261	4.944	1.526	-1.587	-3.147	9.453	0.455	-0.305	-6.165	-2.502	0.223	9.841	1.208	-0.977	-5.432	-2.075	1506696874
-8.18	-4.27	-0.223	4.272	2.441	0.793	7.443	-6.275	-0.963	-3.784	5.554	-1.77	6.103	9.17	0.028	-3.967	-5.981	-3.418	-9.009	0.645	3.03	5.066	1.526	-1.648	-3.295	9.381	0.305	0.061	-7.08	-2.502	0.646	9.453	1.382	-0.488	-5.92	-1.587	1506696874
-8.22	-4.043	-0.145	4.272	2.563	1.099	7.204	-6.282	-0.601	-3.845	5.005	-1.892	6.218	8.9	-0.703	-4.15	-6.775	-3.418	-8.908	0.816	2.786	5.127	1.648	-1.587	-3.141	9.335	0.416	0.122	-7.935	-2.38	1.16	8.936	1.72	-0.305	-5.798	-0.977	1506696874
-9.349	-3.625	-0.571	4.211	1.831	1.282	7.086	-6.394	-0.695	-3.784	4.456	-1.77	6.417	8.553	-1.095	-3.906	-7.019	-3.235	-9.07	0.861	2.481	5.005	1.831	-1.648	-2.692	9.132	0.761	0.305	-7.996	-2.319	1.205	8.585	2.828	-0.549	-6.348	-0.183	1506696874
-9.361	-3.737	-0.263	3.662	1.16	1.099	6.637	-6.641	-0.853	-3.357	4.333	-1.709	6.599	8.323	-1.388	-3.54	-6.348	-3.052	-9.288	0.577	1.889	5.127	1.587	-1.77	-2.381	8.975	1.067	0.549	-7.507	-2.38	1.595	8.539	4.118	0.427	-6.348	1.099	1506696874
-9.973	-4.188	0.262	4.028	1.709	1.648	6.045	-6.988	-0.635	-3.296	4.028	-1.343	6.601	8.173	-1.382	-3.113	-5.92	-3.052	-9.399	0.343	1.584	4.944	1.709	-1.77	-2.082	9.05	1.069	0.732	-7.263	-2.502	1.272	9.609	3.632	-0.244	-5.066	0.793	1506696874
-11.063	-4.608	-0.554	4.456	0.916	1.587	5.472	-7.305	-0.516	-3.54	3.601	-0.549	6.619	8.232	-1.085	-2.93	-6.104	-3.357	-10.121	-0.706	1.181	5.005	1.526	-1.709	-2.001	9.377	0.809	1.038	-7.385	-2.563	3.944	8.843	3.457	0.427	-3.479	1.16	1506696874
-9.428	-3.25	-1.544	5.554	0.793	0.916	4.723	-7.59	-0.474	-3.845	2.563	0.305	7.027	8.963	-0.645	-2.991	-6.836	-4.089	-10.946	-1.788	0.209	5.188	0.854	-1.709	-1.623	10.411	0.268	1.526	-7.69	-2.38	1.08	9.865	2.224	1.77	-3.235	0.793	1506696874
-8.238	-3.182	-1.942	5.188	2.38	1.282	4.085	-7.974	-0.429	-4.211	2.197	1.16	7.641	9.871	-0.252	-3.54	-7.812	-5.005	-10.109	-2.377	-0.085	5.371	1.404	-1.282	-1.219	11.902	-0.506	1.465	-7.812	-2.136	1.061	10.113	1.933	2.197	-3.54	0.671	1506696874
-9.106	-3.598	-2.745	5.615	2.991	1.648	3.987	-7.735	0.108	-4.822	2.93	1.77	8.041	10.129	0.061	-4.15	-8.545	-5.005	-10.287	-2.821	-0.623	5.676	1.587	-1.038	-0.885	11.666	-0.668	1.343	-8.24	-1.892	0.193	9.777	1.005	2.258	-4.395	0.671	1506696874
-9.604	-2.811	-3.529	5.92	2.502	1.343	4.162	-7.712	0.87	-5.31	4.7	2.014	7.954	10.067	-0.023	-4.639	-9.521	-4.395	-10.698	-2.004	-1.141	5.737	1.465	-0.793	-0.426	11.011	-0.565	1.038	-9.094	-1.709	-0.128	10.313	0.167	2.075	-5.31	0.305	1506696874
-9.27	-2.497	-3.508	5.737	2.686	1.099	4.084	-8.302	1.151	-5.188	6.47	2.197	8.053	9.575	-0.12	-5.005	-10.864	-3.723	-10.552	-2.038	-0.907	5.371	1.465	-0.671	0.377	10.694	-0.377	1.038	-8.972	-1.709	0.396	10.71	-0.309	1.709	-5.493	-0.122	1506696874
-9.271	-2.022	-3.661	5.981	2.93	0.977	3.61	-8.934	1.207	-4.761	6.226	2.38	8.808	8.965	-0.367	-5.188	-10.376	-2.991	-10.269	-2.491	-0.98	5.615	0.793	-0.916	1.077	10.386	-0.016	0.793	-7.507	-1.404	1.322	10.43	-1.293	1.587	-5.371	-0.183	1506696874
-9.071	-1.901	-3.716	5.737	2.38	0.916	3.528	-9.473	1.621	-4.761	6.226	2.38	9.355	8.219	-0.803	-4.944	-8.484	-2.014	-9.671	-2.243	-0.986	5.493	0.671	-1.099	1.041	9.782	0.214	0.732	-6.104	-0.916	2.355	10.155	-1.532	1.526	-4.333	-0.183	1506696874
-8.823	-2.011	-3.506	5.859	2.625	0.916	3.994	-9.648	2.271	-3.662	6.226	1.709	9.119	7.599	-1.007	-4.272	-7.263	-0.854	-9.572	-2.166	-0.986	5.493	0.61	-1.221	0.458	9.271	0.286	0.61	-5.737	-0.427	1.943	9.896	-1.235	1.16	-4.395	-0.427	1506696874
-9.368	-1.264	-3.664	5.92	1.892	0.854	4.065	-9.405	2.574	-3.662	6.226	1.709	8.512	7.253	-0.989	-3.601	-6.592	-0.061	-9.503	-1.957	-1.043	5.432	0.366	-1.221	0.327	9.11	0.342	0.61	-5.493	-0.183	2.385	9.513	-1.276	1.099	-4.333	-0.305	1506696874
-9.615	-0.78	-3.084	5.249	1.465	0.671	3.517	-9.217	2.524	-2.38	7.08	0.61	8.028	6.989	-1.195	-2.808	-5.981	0.427	-9.208	-1.964	-1.025	5.188	0.305	-1.282	0.548	9.036	0.383	0.854	-5.066	-0.061	2.728	9.422	-1.235	0.671	-4.456	-0.122	1506696874
-9.682	-0.819	-2.633	4.944	1.221	0.488	2.94	-8.85	2.259	-1.648	6.226	0.427	7.705	6.883	-1.201	-1.892	-5.371	0.549	-9.171	-2.04	-1.043	5.005	0.427	-1.343	0.785	9.182	0.593	1.282	-4.456	-0.122	3.302	9.525	-0.58	0.366	-3.662	-0.183	1506696874
-9.42	-0.896	-2.495	4.639	0.977	0.183	2.603	-8.545	1.896	-1.038	5.493	0.366	7.706	6.927	-0.896	-0.854	-4.333	0.366	-9.321	-2.043	-1.054	4.822	0.488	-1.099	1.036	9.513	0.743	1.587	-3.54	-0.305	3.113	9.518	-0.284	0.488	-2.808	-0.061	1506696874
-9.293	-1.014	-2.381	4.456	1.099	0.183	2.464	-8.205	1.483	-0.61	4.761	0.366	7.897	7.139	-0.505	0.244	-2.991	0	-9.335	-1.95	-1.108	4.639	0.427	-0.854	1.211	9.971	0.842	1.526	-2.93	-0.549	2.324	9.532	-0.347	0.122	-3.296	-0.061	1506696875
-9.579	-1.125	-2.364	4.395	0.916	0.122	2.339	-7.9	0.987	-0.244	3.723	0.305	8.031	7.33	0.079	1.343	-1.709	-0.305	-9.264	-1.833	-1.095	4.15	0.488	-0.61	1.211	10.296	1.172	1.343	-2.747	-0.793	2.687	9.19	-0.556	0.244	-3.174	-0.061	1506696875
-9.327	-1.002	-1.985	4.272	0.916	0	2.2	-7.521	0.355	-0.061	2.563	0.061	8.095	7.601	1.026	2.197	-0.366	-0.427	-9.085	-1.918	-1.098	3.784	0.427	-0.488	1.239	10.342	1.428	0.977	-2.441	-1.16	2.163	9.593	-0.016	-0.305	-3.174	-0.122	1506696875
-9.24	-0.361	-1.914	3.723	1.099	-0.061	2.262	-7.289	-0.236	-0.244	1.831	-0.122	7.998	7.928	2.14	2.502	0.854	-0.488	-8.929	-1.872	-1.075	3.357	0.61	-0.305	1.187	10.29	1.489	0.427	-1.953	-1.343	1.251	9.454	0.246	-0.183	-3.906	-0.122	1506696875
-9.759	0.037	-1.958	3.052	0.732	-0.183	2.411	-7.208	-0.567	-0.61	1.892	-0.244	7.459	8.416	3.369	1.953	1.099	-0.488	-8.878	-1.535	-1.092	2.93	0.549	0	0.851	10.216	1.406	0.183	-2.014	-1.465	1.383	9.087	-0.812	-0.366	-4.395	-0.427	1506696875
-10.288	-0.422	-1.653	2.625	0.244	-0.122	2.505	-7.038	-0.511	-1.16	2.563	-0.366	6.529	8.624	3.588	0.854	-0.427	-0.61	-8.894	-1.183	-0.977	2.197	0.977	0.366	0.335	10.129	1.264	0.122	-2.502	-1.648	2.302	9.16	-0.482	-0.366	-3.174	-0.977	1506696875
-10.709	-1.899	-1.9	0.854	-0.122	0.183	2.407	-6.857	-0.298	-1.709	2.441	-0.183	6.047	9.02	3.279	-0.061	-2.625	-1.099	-9.345	-1.888	-0.571	1.526	1.953	0.549	0.031	10.399	0.969	-0.122	-3.662	-1.587	1.993	9.802	0.133	-0.305	-2.808	-1.282	1506696875
-11.323	-3.106	-2.181	-0.183	0.366	0.916	2.609	-7.321	0.062	-2.014	1.648	0.427	6.309	10.171	3.115	-1.099	-3.052	-2.014	-11.84	-2.225	-0.333	2.441	1.648	0.732	0.102	11.426	0.919	-0.916	-3.662	-1.465	2.032	10.596	0.934	-0.916	-4.028	-1.282	1506696875
-11.947	-3.985	-2.499	1.038	-1.587	1.343	3.144	-9.61	0.493	-1.892	1.221	1.282	6.727	11.273	2.629	-1.953	-2.197	-2.869	-12.644	-0.603	-0.12	1.709	-0.854	1.099	-0.272	12.49	1.915	-0.244	-2.808	-1.282	4.667	11.885	2.772	-2.686	-3.296	0.488	1506696875
-10.003	-5.063	-0.638	0.854	-1.587	1.282	3.835	-11.376	0.144	-1.892	1.221	1.282	6.511	10.621	2.488	-1.892	-1.221	-2.747	-10.897	-1.482	1.473	1.465	0.366	0.977	-1.237	11.472	2.659	0.244	-1.526	-1.038	3.944	13.458	4.082	-4.211	-2.38	2.136	1506696875
-10.53	-5.182	-0.614	1.099	-0.854	0.854	4.394	-10.783	-0.239	-1.465	1.648	-0.61	5.837	10.334	2.906	-1.77	0.061	-1.831	-10.869	-1.646	1.983	2.38	-0.305	0.488	-3.076	9.945	2.571	-1.526	-0.916	-0.244	1.055	12.51	1.12	-2.625	-1.709	2.563	1506696875
-10.697	-4.232	-1.477	1.892	-1.892	0.244	4.189	-11.877	0.071	-1.587	3.479	-2.38	4.576	10.81	2.195	-2.38	-0.671	-1.221	-10.941	-0.368	1.578	2.014	0.183	0.305	-3.762	9.355	2.487	-1.221	-1.831	0.122	0.27	12.372	0.816	-2.869	-1.16	3.479	1506696875
-8.862	-3.437	-0.201	2.014	-1.282	-0.122	3.401	-12.268	-0.439	-1.038	3.052	-3.418	3.98	10.55	0.939	-3.052	-2.93	-0.977	-10.573	-0.161	1.084	1.831	-0.366	0.122	-3.342	9.588	2.614	-0.244	-2.014	0.122	-1.861	12.906	1.44	-2.441	-1.648	4.15	1506696875
-8.278	-2.574	0.202	1.465	-0.427	0	2.696	-11.529	-0.793	-0.549	2.136	-4.028	4.082	9.503	0.642	-3.052	-3.723	-0.427	-9.507	-0.041	1.086	1.648	-0.122	-0.061	-2.993	9.143	2.646	0	-1.953	-0.061	-1.632	11.709	1.035	-2.502	-2.563	3.723	1506696875
-8.495	-2.076	0.345	1.343	-0.183	0	2.696	-11.529	-0.793	-0.549	2.136	-4.028	4.136	8.43	0.803	-2.502	-3.052	0.122	-8.897	0.22	0.985	1.526	-0.061	-0.183	-2.579	8.313	2.638	0.122	-2.136	-0.061	-1.215	9.304	0.831	-0.977	-1.953	2.869	1506696875
-8.088	-1.684	0.554	0.671	-0.244	0.244	2.327	-10.134	-0.807	-0.549	2.136	-4.028	4.077	7.806	0.968	-1.831	-2.197	0.183	-8.843	0.172	0.805	1.343	-0.122	-0.427	-1.989	7.966	2.765	0.122	-2.014	-0.122	-0.079	8.276	0.068	-1.282	-0.854	1.77	1506696875
-8.436	-1.317	1.081	0.183	0.305	0.244	2.172	-9.148	-0.758	-0.671	2.075	-4.028	3.943	7.522	1.017	-1.099	-1.709	-0.122	-8.929	0.59	0.746	1.099	-0.244	-0.488	-1.346	8.032	2.853	0.122	-1.587	-0.122	0.863	7.343	-0.211	0	0.732	0.854	1506696875
-9.228	-1.116	0.645	-0.122	-0.061	0.244	1.348	-8.258	-1.13	-0.183	1.343	-2.625	3.943	7.594	1.135	-0.305	-1.282	-0.549	-9.135	1.029	0.865	0.549	-0.244	-0.366	-0.973	8.391	3.137	0.305	-0.916	-0.183	1.631	7.057	0.979	0.488	4.517	0.122	1506696875
-8.936	-1.267	0.799	-1.099	-0.122	0.122	1.022	-8.289	-1.306	0.122	0.183	-1.709	4.222	7.906	1.544	0.488	-0.488	-0.793	-9.201	0.934	0.761	0	0.183	-0.366	-0.945	8.723	3.491	0.488	-0.183	-0.244	2.408	7.787	1.095	1.587	3.784	-0.183	1506696875
-9.184	-1.534	0.706	-1.404	-0.122	0.183	1.098	-8.564	-1.43	0.366	-0.427	-0.732	4.546	8.454	2.174	1.221	0.671	-0.977	-9.254	0.707	0.546	-0.549	0.427	-0.427	-1.15	9.064	3.591	0.427	0.244	-0.061	2.763	8.146	2.336	1.892	1.343	-0.854	1506696875
-8.935	-1.549	1.181	-1.648	-0.122	0.366	1.302	-8.729	-1.316	0.366	-0.916	0.183	4.669	8.753	2.78	1.526	1.648	-0.854	-9.176	0.591	0.281	-0.916	0.61	-0.366	-1.32	9.132	3.487	0.366	0.122	-0.061	3.113	8.603	3.167	1.404	0	-0.793	1506696875
-10.074	-2.912	-0.501	-2.136	0.549	-0.244	1.593	-8.479	-0.957	0.244	-1.099	1.099	4.432	8.772	3.009	1.648	1.465	-0.549	-9.494	0.512	0.311	-1.282	0.916	-0.305	-1.208	8.977	3.454	0.427	0.061	-0.061	2.844	8.373	1.011	1.709	1.465	-0.977	1506696875
-10.16	-4.323	-0.669	-0.183	-0.427	-0.244	2.055	-8.452	-0.317	0.061	-0.61	2.136	4.327	9.381	2.914	1.526	0.732	-0.488	-10.629	-0.488	-0.245	-1.343	0.427	-0.427	-1.046	9.296	3.24	0.427	0.061	-0.061	1.506	9.872	1.14	0.732	2.014	-2.502	1506696875
-8.399	-3.463	0.717	-0.549	0.305	0.366	2.308	-9.104	0.158	0.061	-0.61	2.136	4.466	10.042	2.505	1.526	0.732	-0.488	-10.216	-1.426	0.231	-1.587	0.244	-0.61	-1.189	9.793	2.591	0.366	0.671	-0.061	2.286	11.933	4.614	-0.671	0.793	-1.221	1506696875
-9.471	-2.69	-0.764	-1.404	2.197	-0.183	2.366	-9.167	0.201	0.488	-0.671	4.089	4.551	10.277	1.914	0.854	0.427	-0.244	-10.34	-2.067	0.526	-1.038	-0.854	-0.549	-1.681	10.082	1.867	0.305	1.16	-0.305	0.039	9.415	1.361	0.488	-0.732	-0.427	1506696875
-10.73	-2.925	-2.667	-0.793	-0.061	-0.854	2.826	-9.329	0.654	0.244	-1.038	4.639	4.505	10.552	1.291	0.671	0.671	-0.244	-10.351	-2.198	0.455	-1.221	-0.61	-0.244	-2.271	10.283	1.407	0.122	1.343	-0.244	0.897	9.7	0.041	0.671	-1.343	-0.427	1506696876
-9.341	-3.645	-2.031	-0.916	-0.183	-0.488	3.689	-9.991	1.394	0.183	-0.61	4.639	4.344	10.57	0.878	0.366	0.671	-0.183	-9.467	-3.048	0.52	-1.282	-0.366	-0.366	-2.533	10.477	0.995	0.183	0.977	-0.244	1.314	10.733	0.883	0.854	0.793	-1.038	1506696876
-8.902	-3.661	-1.452	0.183	1.099	-0.061	3.88	-9.747	1.407	0.366	-0.854	3.662	4.188	10.29	0.553	0.183	0.305	-0.122	-9.446	-4.232	0.776	-0.854	-0.244	-0.427	-2.722	10.251	0.287	-0.061	0.488	-0.244	0.602	10.241	-0.071	1.282	1.16	-0.732	1506696876
-9.581	-2.602	-2.174	0.061	0.977	0	3.756	-9.059	1.223	0.122	-1.465	2.197	4.118	10.369	0.023	-0.183	0	-0.366	-9.739	-4.175	0.634	0.061	-0.366	-0.122	-2.853	10.164	-0.172	-0.488	0.366	-0.122	0.755	9.741	-0.423	1.099	-0.366	-0.61	1506696876
-9.57	-2.29	-2.564	-0.061	0.366	-0.244	4.252	-9.144	1.78	0	-1.099	1.099	4.033	10.296	-0.542	-0.61	-0.549	-0.488	-9.231	-3.592	0.526	-0.061	-0.427	0.061	-2.818	10.237	-0.011	0	0.183	0	1.707	10.153	0.2	0.732	-0.183	-0.549	1506696876
-9.299	-2.572	-2.75	0.122	-0.427	-0.305	4.188	-8.607	1.893	0	-0.671	0.549	4.078	9.55	-0.615	-0.488	-0.977	-0.183	-8.603	-3.399	0.744	-0.122	-0.183	0.061	-2.858	9.892	0.307	0.244	-0.122	-0.183	1.479	9.963	0.182	0.793	-0.061	-0.732	1506696876
-9.056	-3.144	-2.369	0.61	-0.305	-0.061	4.047	-7.559	1.932	-0.183	-0.183	0.183	4.24	8.9	0.02	-0.244	-0.549	0	-8.259	-3.681	0.959	0.122	-0.244	-0.122	-2.747	9.113	0.202	-0.122	-0.549	-0.183	2.107	9.856	0.328	0.671	0.305	-0.488	1506696876
-9.159	-3.24	-1.97	0.793	-0.183	0.244	4.089	-7.039	2.085	-0.366	0.427	-0.061	4.182	8.832	-0.026	-0.427	-0.122	-0.061	-8.269	-3.796	0.941	0.488	0	-0.183	-2.591	8.664	-0.068	-0.427	-0.671	0	1.985	9.857	0.608	0.244	0.183	-0.122	1506696876
-9.382	-3.567	-1.123	0.61	-0.061	0.671	4.07	-7.154	2.095	-0.488	0.977	-0.305	3.865	9.274	-0.571	-0.732	-0.732	-0.244	-9.43	-3.749	1.022	0.671	0.488	-0.183	-2.509	8.845	-0.124	-0.366	-0.793	0.122	0.986	9.832	0.624	-0.305	-0.793	0.061	1506696876
-9.683	-1.927	-1.528	0.488	1.343	-0.061	4.01	-8.262	2.149	-0.427	1.099	-0.61	3.775	10.713	-0.848	-0.732	-0.732	-0.244	-10.82	-3.033	0.522	1.282	-0.671	0.061	-2.311	10.076	0.03	0.244	-0.671	0.244	1.144	9.97	0.051	-0.61	-1.16	0.122	1506696876
-10.752	-1.869	-2.255	0.366	-0.305	-0.732	3.925	-10.268	1.928	0.244	0.854	-1.282	4.316	11.047	-0.585	-0.549	-2.563	-0.671	-10.097	-1.647	0.647	0.427	-0.122	0.488	-2.079	11.33	1.237	1.221	0	0.061	0.646	10.127	0.092	-0.488	-0.671	0.244	1506696876
-9.327	-3.589	-0.848	0.244	-0.549	-0.305	3.713	-10.281	1.433	0.549	0.488	-2.136	4.853	9.867	0.572	0.549	-1.282	0.122	-9.362	-1.982	0.756	0.244	-0.427	0	-2.408	10.776	2.177	0.977	0.244	-0.427	0.714	10.466	-0.683	-0.366	-0.549	-0.793	1506696876
-9.02	-3.569	-0.425	0.793	0.549	-0.061	3.482	-9.732	1.168	0.549	0.549	-3.052	5.24	9.259	2.11	1.282	1.587	0.671	-9.129	-2.084	1.117	0.427	-0.122	-0.061	-2.466	9.506	1.762	-0.366	-0.977	-0.366	0.616	10.172	-0.166	-0.244	0.366	-0.854	1506696876
-9.451	-2.778	-0.837	0.916	-0.305	-0.061	3.078	-9.582	0.813	0.61	0.305	-3.601	4.804	9.483	2.506	0.793	3.418	0.61	-9.326	-1.909	1.145	0.671	0.244	0.183	-2.023	9.152	1.628	-0.732	-0.366	-0.183	-0.255	9.822	1.256	-0.061	0.244	-0.732	1506696876
-9.374	-2.478	-0.654	0.732	0	0	2.732	-9.667	0.548	0.61	0.305	-3.601	3.712	9.945	1.802	-0.122	1.831	0.305	-9.3	-1.925	1.046	0.732	0.305	0.122	-2.147	9.598	1.524	-0.488	0.366	0.122	-0.08	9.823	1.186	0.061	-1.16	-0.793	1506696876
-9.648	-2.376	-0.59	0.427	-0.122	0	2.419	-9.32	0.327	0.732	0.061	-3.784	3.191	10.113	1.829	-0.916	-1.099	0.366	-9.528	-1.273	0.933	0.549	0.427	0.244	-2.657	9.778	1.693	0	-0.122	0.61	1.187	9.891	0.579	-0.244	-1.16	-0.61	1506696876
-9.612	-2.518	-0.679	0.488	-0.549	-0.061	2.255	-8.811	0.16	0.671	0.244	-3.174	3.695	10.104	2.424	-1.282	-1.709	0.732	-9.558	-0.904	0.818	0.427	0.366	0.427	-2.588	9.719	2.034	0.061	-0.366	0.61	1.53	9.818	1.029	-0.183	0.305	-0.549	1506696876
-9.299	-2.749	-0.482	0.61	-0.183	0	2.062	-8.36	0.02	0.549	0.244	-2.197	4.082	9.854	2.457	-1.099	-0.671	0.916	-9.409	-1.126	0.696	0.244	0.732	0.244	-2.375	9.583	2.347	-0.061	-0.549	0.549	0.268	9.853	1.095	0.183	0.122	-0.671	1506696876
-9.445	-2.595	-0.496	0.488	-0.183	0.183	1.899	-8.163	-0.134	0.427	-0.122	-1.16	3.96	9.575	2.425	-1.099	-0.671	0.916	-9.459	-1.172	0.538	0.244	0.732	0.061	-2.074	9.537	2.328	-0.61	-0.854	0.61	-0.043	9.842	0.902	0.061	-0.671	-0.732	1506696876
-9.4	-2.434	-0.529	0.305	-0.244	0.061	1.928	-8.026	-0.328	0.183	-0.61	-0.305	3.559	9.318	2.139	-1.038	0.061	0.488	-9.685	-1.032	0.294	0.244	0.671	0.061	-1.656	9.394	2.297	-0.671	-0.793	0.671	0.654	9.829	1.17	-0.061	-0.671	-0.671	1506696876
-9.408	-2.579	-0.556	0.183	-0.244	0	2.196	-7.848	-0.407	-0.183	-0.732	0.488	3.443	9.126	1.877	-1.099	-0.488	0.122	-9.74	-0.939	0.123	0.122	0.61	0.122	-1.335	9.372	2.314	-0.488	-0.549	0.61	0.818	9.777	1.123	0.061	-0.061	-0.427	1506696876
-9.356	-2.791	-0.531	0.183	-0.061	0.061	2.571	-7.763	-0.28	-0.61	-0.183	1.343	3.614	9.071	1.715	-1.099	-0.488	0.122	-9.866	-0.94	-0.042	-0.061	0.732	0.061	-1.253	9.319	2.33	-0.244	-0.427	0.549	0.331	9.78	0.907	0	-0.061	-0.427	1506696876
-9.371	-2.73	-0.482	0.122	0	0.183	2.745	-8.032	-0.156	-0.854	0.305	2.014	3.833	9.061	1.565	-0.671	-0.671	-0.366	-10.012	-1.078	-0.232	-0.122	0.366	0	-1.13	9.388	2.366	-0.122	-0.549	0.427	0.251	9.889	1.087	-0.061	-0.244	-0.366	1506696876
-9.445	-2.503	-0.467	0.061	0.122	0.061	2.853	-8.408	-0.029	-1.038	0.244	2.563	4.037	9.058	1.528	-0.366	-0.488	-0.549	-9.903	-1.15	-0.34	-0.122	0.244	0	-0.886	9.514	2.445	-0.061	-0.244	0.183	0.487	9.877	1.183	-0.183	-0.122	-0.122	1506696876
-9.587	-2.527	-0.507	0	0.122	-0.061	3.151	-8.786	0.213	-1.16	0.244	2.869	4.198	9.002	1.635	-0.366	-0.488	-0.549	-9.819	-1.279	-0.307	-0.244	0.183	-0.061	-0.908	9.526	2.395	-0.061	-0.061	0	0.191	9.817	0.906	-0.183	0	-0.061	1506696876
-9.677	-2.626	-0.538	-0.061	0	-0.122	3.506	-8.946	0.477	-1.16	0.244	2.869	4.262	9.143	1.707	0.244	0	-0.793	-9.948	-1.381	-0.421	-0.061	0	-0.061	-0.968	9.536	2.296	0	-0.122	0	-0.263	9.866	0.659	-0.061	0.061	-0.183	1506696877
-9.545	-2.734	-0.536	0.061	0	-0.061	3.506	-8.946	0.477	-1.282	0.366	2.93	4.352	9.416	1.896	0.244	-0.183	-0.916	-9.938	-1.357	-0.383	-0.183	0.061	-0.061	-0.91	9.745	2.266	0.122	0	-0.061	-0.263	9.967	0.802	0.061	0	-0.305	1506696877
-9.488	-2.637	-0.501	0	0.061	-0.061	4.136	-9.4	1.107	-1.404	0.793	2.869	4.511	9.442	2.134	0.305	-0.183	-0.732	-9.813	-1.459	-0.378	-0.122	-0.183	-0.061	-0.98	9.79	2.224	0.183	0.122	-0.122	-0.01	9.987	0.971	0	-0.061	-0.183	1506696877
-9.609	-2.498	-0.591	-0.061	0	-0.061	4.159	-9.329	1.379	-1.343	1.099	2.502	4.668	9.432	2.352	0.305	0	-0.549	-9.688	-1.537	-0.273	-0.061	-0.122	-0.061	-1.09	9.703	2.192	0.183	0	-0.122	0.048	9.896	1.03	0	0	-0.122	1506696877
-9.568	-2.513	-0.601	-0.122	0	-0.061	4.198	-9.115	1.62	-0.854	0.732	1.465	4.697	9.534	2.503	0.183	0.183	-0.305	-9.735	-1.529	-0.211	0	-0.061	-0.061	-1.158	9.721	2.132	0	0.061	-0.122	-0.041	9.91	0.934	0	0	-0.122	1506696877
-9.585	-2.548	-0.622	-0.122	0.061	-0.061	4.289	-8.951	1.787	-0.427	0.61	0.916	4.63	9.624	2.543	0.183	0.183	-0.305	-9.703	-1.51	-0.175	-0.061	-0.061	-0.061	-1.205	9.769	2.104	0	0.061	-0.061	0.041	9.92	0.903	0	0	-0.122	1506696877
-9.543	-2.57	-0.677	-0.122	0	-0.061	4.228	-8.811	1.742	0.122	0.305	0.427	4.576	9.579	2.536	-0.122	-0.061	0.122	-9.749	-1.458	-0.161	-0.122	-0.122	0	-1.176	9.829	2.083	0	0	0	0.072	9.933	0.922	0	0.061	-0.122	1506696877
-9.499	-2.626	-0.742	-0.122	0.122	-0.061	4.146	-8.705	1.5	0.122	0.305	0.427	4.572	9.467	2.495	-0.183	0.061	0.244	-9.69	-1.513	-0.237	-0.183	-0.061	0	-1.054	9.796	2.086	-0.061	0.061	0.122	-0.057	9.929	0.845	0	0	-0.122	1506696877
-9.49	-2.597	-0.743	-0.122	0.061	0	4.13	-8.741	1.192	0.916	-0.671	-0.854	4.477	9.392	2.375	-0.183	0.244	0.305	-9.705	-1.529	-0.233	-0.183	-0.122	-0.061	-0.949	9.741	2.084	-0.122	0.122	0.183	-0.013	9.91	0.888	0	0	-0.061	1506696877
-9.592	-2.58	-0.788	-0.122	0.061	0	3.97	-8.801	0.791	0.916	-0.671	-0.854	4.363	9.414	2.247	-0.183	0.183	0.305	-9.796	-1.528	-0.284	-0.183	-0.122	0	-0.928	9.702	2.078	-0.183	0.244	0.183	-0.028	9.898	0.821	0	0	-0.061	1506696877
-9.623	-2.545	-0.8	-0.061	0	0	3.97	-8.801	0.791	1.038	-0.916	-1.465	4.286	9.475	2.138	-0.183	0.183	0.305	-9.7	-1.568	-0.211	-0.183	-0.122	0	-0.991	9.758	2.059	-0.122	0.244	0.183	0.026	9.948	0.865	-0.061	0	-0.061	1506696877
-9.561	-2.487	-0.787	-0.061	0.122	0	3.653	-8.88	0.28	0.916	-0.977	-1.892	4.237	9.451	2.07	-0.183	0.183	0.366	-9.688	-1.621	-0.211	-0.122	-0.122	0	-1.081	9.747	2.042	-0.122	0.305	0.183	-0.007	9.987	0.88	-0.061	-0.061	-0.061	1506696877
-9.566	-2.446	-0.843	-0.122	0	-0.061	3.48	-8.79	0.122	0.427	-0.366	-2.319	4.173	9.448	2.016	-0.183	0.122	0.366	-9.623	-1.674	-0.172	-0.122	-0.061	-0.061	-1.194	9.698	1.994	-0.122	0.183	0.183	0.022	9.96	0.88	-0.061	-0.122	-0.061	1506696877
-9.534	-2.543	-0.865	-0.061	0	0	3.29	-8.697	0.054	0.183	0.122	-2.258	4.11	9.433	2.019	-0.183	0.122	0.366	-9.652	-1.638	-0.184	-0.061	0	-0.061	-1.194	9.7	1.979	-0.122	0.061	0.183	-0.02	9.905	0.817	-0.061	-0.122	-0.061	1506696877
-9.495	-2.598	-0.859	0	0.061	0	3.064	-8.586	0.068	-0.122	0.427	-2.014	4.078	9.391	2.01	-0.183	0	0.305	-9.689	-1.659	-0.203	0	0	-0.061	-1.158	9.688	1.992	-0.061	0	0.183	-0.002	9.909	0.847	-0.061	-0.061	-0.061	1506696877
-9.453	-2.54	-0.867	0	0	0	2.845	-8.435	0.114	-0.366	0.549	-1.587	4.081	9.335	2.068	-0.183	-0.122	0.122	-9.595	-1.652	-0.205	0	0.061	-0.061	-1.073	9.694	2.012	0	-0.061	0.183	-0.022	9.914	0.865	-0.061	-0.061	0	1506696877
-9.47	-2.548	-0.88	0.061	0.061	0	2.92	-8.25	0.151	-0.366	0.549	-1.587	4.124	9.295	2.129	-0.183	-0.122	0.122	-9.63	-1.682	-0.231	0.061	0.122	-0.061	-1.046	9.619	2.035	0	-0.061	0.122	-0.104	9.844	0.79	-0.061	-0.183	0	1506696877
-9.509	-2.577	-0.886	0.061	0	0	2.968	-8.268	0.282	-0.671	0.732	-0.793	4.131	9.366	2.158	-0.122	-0.122	0	-9.697	-1.663	-0.298	0.122	0.061	-0.061	-1.011	9.661	2.042	-0.061	-0.183	0.122	-0.047	9.841	0.813	-0.061	-0.061	0	1506696877
-9.545	-2.598	-0.931	0	0	-0.061	3.323	-8.235	0.356	-0.793	0.488	-0.549	4.149	9.369	2.171	-0.122	-0.244	-0.061	-9.793	-1.645	-0.372	0.122	0.061	-0.061	-0.953	9.721	2.058	0	-0.244	0	-0.145	9.863	0.737	-0.061	-0.061	-0.061	1506696877
-9.567	-2.586	-0.926	0	-0.061	-0.061	3.722	-8.149	0.324	-0.977	-0.916	-0.671	4.212	9.288	2.2	-0.122	-0.244	-0.061	-9.814	-1.576	-0.407	0.122	0	-0.061	-0.824	9.739	2.111	0	-0.244	-0.061	-0.159	9.902	0.79	-0.061	-0.122	-0.061	1506696877
-9.56	-2.483	-0.894	-0.061	0	-0.061	5.339	-7.791	0.581	-1.221	-1.16	-0.916	4.308	9.225	2.232	0.061	-0.061	-0.366	-9.871	-1.475	-0.342	0	-0.061	-0.061	-0.626	9.739	2.126	0	-0.183	-0.183	-0.055	9.956	0.865	-0.061	-0.061	-0.061	1506696877
-9.6	-2.359	-0.93	-0.183	-0.061	-0.061	7.38	-7.448	0.248	-1.099	1.221	-1.831	4.41	9.219	2.272	0.122	0.061	-0.488	-9.728	-1.559	-0.188	-0.122	-0.122	-0.061	-0.652	9.737	2.073	0	0.183	-0.183	0.062	9.933	0.857	-0.061	0	-0.061	1506696877
-9.57	-2.385	-0.907	-0.244	-0.061	-0.061	7.38	-7.448	0.248	-1.099	1.221	-1.831	4.496	9.251	2.326	0.122	0.061	-0.488	-9.728	-1.559	-0.188	-0.122	-0.122	-0.061	-0.652	9.737	2.073	0	0.183	-0.183	0.062	9.933	0.857	-0.061	0	-0.061	1506696877
-9.491	-2.449	-0.871	-0.244	-0.061	-0.122	7.229	-7.345	0.063	-1.16	1.282	-2.319	4.571	9.33	2.32	0.122	0.122	-0.488	-9.648	-1.577	-0.17	-0.122	-0.122	-0.061	-0.869	9.71	2.029	0	0.183	-0.061	0.138	9.935	0.882	-0.061	0.183	-0.061	1506696877
-9.501	-2.565	-0.879	-0.183	0	-0.061	6.941	-7.296	-0.172	-1.282	1.831	-2.563	4.633	9.348	2.31	0	0.061	-0.183	-9.609	-1.605	-0.147	-0.122	0	-0.061	-1.005	9.661	2.009	0	0.183	0	0.012	9.88	0.837	-0.061	0.122	-0.061	1506696877
-9.558	-2.649	-0.9	-0.122	-0.061	0	6.449	-7.367	-0.268	-1.343	2.075	-2.563	4.639	9.402	2.273	0	0.061	-0.183	-9.635	-1.726	-0.209	-0.061	0	-0.061	-1.074	9.685	1.971	0	0.122	0	-0.031	9.883	0.879	-0.061	0.183	-0.061	1506696878
-9.552	-2.649	-0.869	-0.122	0	0	6.314	-7.409	-0.56	-1.282	1.526	-2.625	4.585	9.458	2.238	-0.061	0	0.061	-9.71	-1.717	-0.227	0	0	-0.061	-1.06	9.757	1.987	0	0	0.061	-0.072	9.945	0.897	-0.061	0.122	-0.061	1506696878
-9.604	-2.604	-0.852	-0.061	0.061	0	7.027	-7.362	-0.551	-1.587	1.465	-2.808	4.527	9.476	2.219	0	0	0.244	-9.734	-1.665	-0.234	0	0	0	-0.941	9.838	2.019	0	0.061	0.061	-0.055	9.981	0.94	-0.061	0.061	-0.061	1506696878
-9.582	-2.476	-0.884	-0.061	0	0	7.846	-7.261	-0.88	-1.953	1.526	-3.174	4.439	9.43	2.254	0	0	0.244	-9.666	-1.639	-0.197	0	0	-0.061	-0.866	9.872	1.997	-0.061	0.061	0	-0.068	10.005	0.965	-0.122	-0.061	0	1506696878
-9.642	-2.431	-0.964	-0.244	-0.122	0	9.204	-6.881	-1.001	-2.625	1.465	-3.54	4.333	9.306	2.291	0.061	0.244	0.183	-9.652	-1.498	-0.129	-0.183	0.122	-0.061	-0.819	9.78	2.028	-0.061	0.122	0	-0.16	9.929	0.918	-0.061	-0.183	0	1506696878
-9.561	-2.436	-0.962	-0.305	-0.122	0	10.493	-6.7	-1.288	-3.113	2.136	-4.456	4.288	9.302	2.308	0.061	0.305	0.061	-9.708	-1.585	-0.152	-0.305	0.122	0	-0.779	9.71	1.955	-0.122	0.244	0.061	-0.099	9.96	0.957	-0.061	-0.122	-0.061	1506696878
-9.61	-2.375	-1.036	-0.488	-0.061	0	11.061	-6.355	-1.83	-3.601	3.479	-5.249	4.277	9.42	2.237	0.061	0.305	0.061	-9.739	-1.558	-0.185	-0.427	0.122	0	-0.725	9.79	1.912	-0.061	0.305	0.061	0.085	9.94	0.927	-0.061	-0.061	-0.061	1506696878
-9.727	-2.413	-1.128	-0.549	-0.244	0	10.885	-6.217	-2.409	-4.028	3.906	-5.92	4.41	9.476	2.213	0.061	0.305	-0.122	-9.769	-1.609	-0.224	-0.488	0.061	0.061	-0.741	9.914	1.919	-0.061	0.366	0.061	0.051	9.954	0.892	-0.122	-0.061	-0.061	1506696878
-9.607	-2.403	-1.144	-0.549	-0.244	0	10.012	-6.163	-2.536	-4.578	3.845	-6.409	4.561	9.557	2.232	0.122	0.488	-0.122	-9.769	-1.609	-0.224	-0.488	0.061	0.061	-0.823	9.967	1.944	-0.122	0.427	0.122	-0.01	10.04	0.874	-0.183	-0.122	-0.061	1506696878
-9.577	-2.457	-1.226	-0.732	-0.183	0	8.631	-5.765	-2.196	-4.944	3.662	-6.897	4.618	9.625	2.278	0.122	0.488	-0.122	-9.769	-1.609	-0.224	-0.488	0.061	0.061	-0.91	9.989	1.913	-0.183	0.488	0.122	0.006	10.05	0.833	-0.244	-0.183	-0.122	1506696878
-9.575	-2.667	-1.371	-0.671	-0.305	0	7.151	-4.622	-1.568	-5.31	3.113	-6.47	4.529	9.603	2.296	0.061	0.61	0	-9.665	-2.103	-0.219	-0.061	-0.244	0.183	-0.991	9.932	1.832	-0.305	0.488	0.061	0.059	10.018	0.849	-0.244	-0.122	-0.122	1506696878
-9.33	-2.719	-1.446	-0.61	-0.122	0	6.242	-3.591	-0.295	-5.615	3.54	-5.371	4.425	9.574	2.223	-0.183	0.488	0.122	-9.566	-2.043	-0.041	0	-0.061	0.061	-1.102	9.877	1.665	-0.305	0.488	0.061	0.042	10.04	0.886	-0.305	0.122	-0.122	1506696878
-9.341	-2.897	-1.507	-0.488	-0.122	0.183	5.663	-2.873	0.678	-5.432	4.272	-3.845	4.332	9.551	2.09	-0.183	0.488	0.122	-9.702	-1.855	-0.014	-0.061	0	0.183	-1.168	9.825	1.626	-0.305	0.244	0.244	-0.322	9.971	0.774	-0.366	-0.122	-0.122	1506696878
-9.428	-2.913	-1.564	-0.244	-0.366	0.244	4.786	-2.69	0.94	-4.578	3.418	-2.625	4.307	9.464	1.916	-0.366	0.183	0.244	-9.58	-2.077	-0.008	-0.122	0	0.183	-1.107	9.761	1.682	-0.366	0.183	0.183	-0.146	9.892	0.705	-0.427	-0.305	-0.061	1506696878
-9.366	-2.986	-1.515	-0.122	-0.366	0.244	4.427	-2.19	0.88	-3.906	1.648	-1.221	4.235	9.378	1.771	-0.305	0.305	0.244	-9.644	-2.184	0.025	0.061	-0.122	0.122	-1.06	9.677	1.721	-0.366	0.183	0.061	0.16	9.926	0.677	-0.549	0.061	0.122	1506696878
-9.321	-3.235	-1.48	0.183	-0.366	0.244	5.174	-2.094	1.796	-3.479	0.854	-0.244	4.094	9.377	1.639	-0.305	0.305	0.244	-9.642	-2.304	0.06	0.244	-0.183	0.061	-1.138	9.605	1.614	-0.366	0.244	0	-0.09	9.934	0.738	-0.61	0.366	0.244	1506696878
-9.156	-3.535	-1.31	0.488	-0.305	0.305	6.687	-2.101	4.005	-3.296	-0.122	0.549	3.949	9.472	1.492	-0.366	-0.061	0.122	-9.741	-2.35	0.062	0.427	-0.366	0.061	-1.296	9.589	1.503	-0.305	0.122	-0.061	-0.626	9.939	0.861	-0.671	0.183	0.244	1506696878
-9.237	-3.682	-1.235	0.793	-0.244	0.366	8.942	-2.54	5.807	-1.831	-2.502	0.183	3.87	9.555	1.339	-0.366	-0.061	0.122	-9.775	-2.361	0.176	0.671	-0.488	0.122	-1.376	9.658	1.482	-0.183	-0.122	-0.183	-0.731	9.881	1.047	-0.732	0.122	0.427	1506696878
-9.574	-3.492	-1.085	1.038	-0.183	0.244	10.427	-1.33	3.878	-0.244	-1.587	-0.61	3.89	9.543	1.217	-0.366	-0.427	0.061	-9.715	-2.452	0.267	0.916	-0.61	0.122	-1.464	9.695	1.497	-0.061	-0.122	-0.305	-0.708	9.88	0.982	-0.732	-0.061	0.61	1506696878
-10.011	-3.302	-0.95	1.465	-0.427	-0.061	10.048	0.031	2.609	0.244	0.061	-0.732	3.827	9.673	1.101	-0.244	-0.854	0	-9.819	-2.371	0.228	1.282	-0.488	0.061	-1.78	9.71	1.554	0	-0.366	-0.366	-1.146	10.045	0.903	-0.793	-0.61	0.61	1506696878
-9.971	-3.149	-0.712	1.343	-1.282	-0.671	8.856	0.997	1.798	-0.549	-0.916	-0.61	3.687	9.934	1.139	-0.244	-0.854	0	-10.031	-1.989	0.267	1.587	-0.488	0.122	-1.913	9.866	1.75	0.183	-0.732	-0.427	-1.471	10.334	1.099	-0.793	-0.916	0.549	1506696878
-9.6	-2.988	0.086	1.648	-0.793	-0.549	9.073	0.994	1.504	-1.343	-1.343	-0.671	3.695	10.017	1.426	-0.122	-1.282	0	-9.88	-1.532	0.407	1.831	-0.732	0.183	-1.914	10.063	2.056	0.305	-0.916	-0.732	-1.47	10.409	1.386	-0.61	-1.16	0.366	1506696878
-9.125	-2.275	0.703	1.648	-0.427	-0.244	9.731	0.732	1.585	-1.709	-1.099	-0.793	3.795	9.8	1.971	0.061	-1.465	0	-9.384	-0.927	0.742	2.014	-0.854	0.305	-1.98	9.989	2.361	0.244	-0.916	-1.038	-0.988	10.098	1.583	-0.488	-1.099	0.305	1506696878
-9.069	-1.708	1.071	1.16	-0.061	-0.183	10.019	0.835	1.812	-1.892	-0.671	-0.854	3.75	9.466	2.634	0.244	-0.854	0	-9.057	0.035	1.163	1.892	-0.366	0.366	-2.076	9.623	2.677	0	-1.038	-1.099	-0.264	9.633	2.064	-0.244	-0.732	0.244	1506696878
-9.81	-1.654	0.755	1.038	-0.183	0.122	10.322	0.993	2.08	-1.648	-0.183	-0.793	3.511	9.404	3.212	0.488	0.122	-0.061	-9.336	0.847	1.347	1.343	0.305	0.427	-2.187	9.411	3.169	-0.122	-0.977	-0.916	0.224	9.075	2.283	-0.183	-1.831	0.122	1506696878
-9.403	-1.647	0.95	0.732	-0.305	0.061	10.67	1.19	2.096	-1.282	0.366	-0.488	3.234	9.561	3.793	0.488	0.549	-0.427	-9.417	1.041	1.038	0.854	0.549	0.244	-2.157	9.483	3.548	-0.183	-1.038	-0.549	1.168	9.569	2.476	-0.549	-3.723	0.061	1506696879
-9.027	-2.053	0.974	0.427	0.061	0	10.927	1.078	1.939	-0.671	1.038	-0.488	3.115	9.329	4.21	0.488	0.549	-0.427	-9.355	1.153	0.879	0.488	0.854	0	-2.017	9.337	3.695	-0.244	-1.282	-0.244	1.37	9.593	2.541	-1.343	-3.418	-0.732	1506696879
-8.966	-2.45	0.8	0.366	0	-0.122	10.554	0.857	1.834	-0.061	1.77	-0.549	3.243	8.808	4.242	0.183	0	-0.549	-9.338	1.073	0.827	0.183	1.038	-0.122	-1.827	8.827	3.624	-0.305	-1.343	-0.061	0.755	9.311	2.639	-1.282	-0.061	-0.61	1506696879
-8.681	-3.045	0.937	0.427	0.427	-0.122	9.508	0.866	2.01	0.244	2.38	-0.305	3.359	8.471	3.929	-0.244	-0.366	-0.549	-9.455	0.921	0.803	0	0.854	-0.305	-1.639	8.337	3.539	-0.244	-1.221	0.244	-1.101	9.264	2.536	-2.075	-0.122	-1.526	1506696879
-8.776	-3.389	0.981	0.305	0.732	-0.061	8.379	1.396	2.013	0.122	1.953	0.305	3.528	8.482	3.514	-0.732	-0.732	-0.488	-9.606	0.774	0.787	-0.183	0.977	-0.488	-1.449	8.262	3.455	-0.061	-0.854	0.549	-2.371	9.039	2.833	-1.343	-0.793	-2.136	1506696879
-8.759	-3.58	0.921	0.183	0.488	-0.061	8.157	1.531	2.08	-0.122	0.916	0.793	3.847	8.698	3.013	-1.099	-1.282	-0.488	-9.75	0.644	0.663	-0.183	0.549	-0.488	-1.383	8.463	3.439	0.244	-0.366	0.793	-2.546	9.361	2.597	-0.977	-0.732	-2.502	1506696879
-8.607	-3.663	0.969	0.183	0.488	-0.122	8.522	1.544	1.904	-0.061	0.549	0.793	4.217	8.876	2.535	-0.916	-1.16	0.183	-9.729	0.262	0.622	-0.183	0.244	-0.549	-1.465	8.711	3.437	0.305	0.122	0.916	-1.851	9.186	2.735	-0.305	-0.244	-1.953	1506696879
-8.264	-3.669	0.998	0	0.549	-0.183	8.744	1.747	1.845	0.061	0.305	0.488	4.377	9.064	2.235	-0.916	-1.16	0.183	-9.684	-0.05	0.681	-0.061	-0.061	-0.549	-1.683	8.836	3.284	0.244	0.305	0.793	-1.087	8.89	2.275	0.549	0.061	-1.77	1506696879
-8.235	-3.841	0.778	-0.366	1.343	-0.366	8.754	1.921	1.846	-0.183	0.183	0.366	4.211	9.239	1.906	-0.61	-0.427	0.793	-9.566	-0.043	0.829	-0.061	-0.183	-0.427	-1.931	8.981	3.106	0.183	0.488	0.732	-0.962	8.331	1.914	1.404	0.366	-0.977	1506696879
-8.732	-3.998	0.628	-0.183	1.953	-0.488	8.765	1.803	1.949	-0.244	0.366	0.183	3.898	9.51	1.713	0	0.122	1.587	-9.686	-0.278	0.707	0.061	-0.427	-0.244	-2.05	9.165	2.934	0.183	0.61	0.61	-1.581	8.324	2.266	2.075	0.244	-0.305	1506696879
-10.383	-3.461	-0.217	-0.305	1.587	-0.793	8.782	1.498	2.194	-0.122	0	0.183	3.898	9.51	1.713	0	0.122	1.587	-10.121	-0.449	0.56	-0.183	-0.488	-0.244	-1.979	9.406	2.829	0.244	0.549	0.366	-1.495	8.653	3.033	2.38	-0.061	0.427	1506696879
-10.856	-3.204	-1.069	-0.183	1.404	-0.977	9.222	1.086	2.704	0	-0.549	0.183	3.474	9.953	1.54	0.305	0.183	1.648	-10.426	-0.839	0.249	-0.366	-0.183	-0.305	-1.733	9.851	2.754	0.305	0.305	0	-3.899	10.6	1.852	2.808	-2.136	0.183	1506696879
-11.719	-3.347	-2.256	0	1.099	-0.488	10.118	0.188	3.33	0.366	-0.61	0	3.267	9.897	1.434	1.099	0.366	0.244	-11.46	-1.672	-0.139	-0.732	0.061	-0.305	-1.197	10.312	2.542	0.488	-0.061	-0.244	-0.98	11.112	1.817	3.174	-1.831	0	1506696879
-11.117	-2.125	-2.475	0.305	0.427	-0.305	10.567	-0.679	3.959	0.732	-0.488	-0.122	3.267	9.897	1.434	1.099	0.366	0.244	-11.525	-2.714	-0.768	-0.427	-0.916	-0.61	-0.187	11.115	2.092	0.793	-0.061	-0.366	1.931	12.074	2.501	2.502	-0.122	0.549	1506696879
-10.831	-1.595	-2.342	-0.793	0.061	0.122	10.418	-1.443	4.137	0.732	-0.61	0	3.722	10.456	1.604	1.404	0	-1.343	-10.813	-3.066	-0.75	-0.244	-0.732	-0.671	0.543	11.606	1.378	0.854	0.183	-0.793	2.127	11.776	2.382	1.465	0.549	1.648	1506696879
-9.672	-1.244	-2.232	-0.61	0.244	0.122	9.871	-1.931	4.258	0.244	-0.61	0.366	4.313	10.546	1.802	1.282	-0.549	-3.54	-10.357	-3.246	-0.732	-0.061	-0.916	-0.427	0.504	11.391	0.927	0.671	0.305	-1.099	0.748	11.755	1.168	0.366	-0.549	0.977	1506696879
-9.844	-1.197	-2.604	-1.16	0.305	0.244	9.601	-1.832	4.552	-0.366	-0.488	0.793	4.313	10.546	1.802	1.282	-0.549	-3.54	-9.95	-2.859	-0.705	0	-0.488	-0.244	0.156	10.878	0.687	0.61	0.061	-1.16	1.419	10.122	-0.329	0.732	0.427	1.099	1506696879
-9.288	-1.467	-2.574	-0.488	0.366	0.183	9.438	-1.412	4.912	-0.488	0.183	0.916	5.399	10.629	1.936	0.977	-0.427	-3.845	-9.38	-2.425	-0.847	-0.427	-0.427	-0.061	-0.315	10.612	0.964	0.671	-0.427	-1.16	1.663	10.19	-0.518	0.793	1.038	0.977	1506696879
-9.077	-1.572	-2.562	-0.366	0.183	0.183	9.111	-0.813	4.486	0.061	0	0.671	5.705	10.184	2.257	0.671	-0.61	-3.418	-8.811	-2.693	-0.701	-0.61	-0.061	-0.244	-0.647	10.338	1.181	0.61	-0.916	-1.282	1.099	9.899	-0.104	0.61	0.916	0.671	1506696879
-9.122	-1.647	-2.336	-0.244	0.122	0.061	8.756	-0.373	3.748	0.61	-0.061	0.244	6.052	9.399	2.402	0.549	-1.221	-2.502	-8.699	-2.951	-0.483	-0.427	-0.183	-0.366	-0.857	9.769	1.019	0.244	-1.526	-1.282	1.171	9.579	-0.036	0.305	0.793	0.549	1506696879
-9.223	-1.967	-2.188	-0.061	-0.061	0.061	8.12	-0.362	3.314	0.61	-0.061	-0.061	5.962	8.945	2.146	0.305	-0.854	-1.526	-8.699	-2.951	-0.483	-0.427	-0.183	-0.366	-0.79	9.24	0.726	-0.244	-1.77	-1.099	1.162	9.572	0.37	0.061	0.61	0.488	1506696879
-9.418	-2.16	-2.147	-0.122	-0.244	0.122	7.58	-0.669	3.074	0.183	-0.488	0	5.584	8.918	1.843	-0.305	-0.61	-0.366	-8.699	-2.951	-0.483	-0.427	-0.183	-0.366	-0.402	9.11	0.578	-0.366	-1.221	-0.793	1.18	9.622	0.703	-0.183	0.427	0.488	1506696879
-9.42	-2.092	-2.133	-0.244	-0.183	-0.183	7.753	-0.944	2.997	-0.305	-0.793	0.244	5.31	9.043	1.367	-0.305	-0.61	-0.366	-9.434	-2.957	-0.242	0	-0.366	-0.183	-0.358	9.335	0.571	-0.427	-0.61	-0.61	1.154	9.817	0.843	-0.488	0.427	0.61	1506696879
-9.43	-2.109	-2.149	-0.427	-0.183	-0.427	8.387	-1.129	2.936	-0.549	-0.854	0.427	5.213	9.323	0.88	-0.488	-1.038	-0.061	-10.003	-2.615	-0.382	0	-0.793	-0.122	-0.306	9.487	0.707	-0.061	-0.427	-0.366	1.053	9.879	0.586	-0.61	0.183	0.732	1506696879
-9.453	-2.293	-2.273	-0.793	-0.244	-0.61	8.987	-1.358	2.957	-0.427	-0.916	0.244	5.195	9.581	0.534	0.061	-0.977	0.488	-10.1	-2.163	-0.285	-0.305	-1.038	0.061	-0.032	10.057	1.052	0.061	0	-0.488	0.779	10.014	0.163	-0.671	0.183	0.793	1506696879
-9.188	-2.659	-2.316	-0.793	-0.305	-0.793	9.123	-1.529	2.915	-0.122	-0.977	0.061	5.261	9.524	0.566	0.061	-0.977	0.488	-10.273	-2.285	-0.425	-0.549	-1.526	0.244	0.115	10.241	1.457	0.305	1.038	-0.916	0.707	9.941	-0.164	-0.549	0.305	0.61	1506696880
-8.777	-2.671	-2.298	-0.671	-0.122	-1.099	8.841	-1.635	2.707	0.366	-0.916	-0.183	5.017	9.471	0.7	0.793	0.244	0.793	-9.705	-2.193	-0.197	-0.732	-1.526	0.305	-0.159	10.033	1.586	-0.061	1.77	-1.343	0.729	9.88	-0.141	-0.549	0.61	0.61	1506696880
-8.868	-2.757	-2.348	-0.732	-0.244	-1.404	8.08	-1.255	2.255	0.793	-1.343	-0.305	4.49	9.403	0.896	1.526	1.77	1.099	-9.144	-2.274	0.292	-0.793	-2.014	0.244	-0.834	9.665	1.359	-0.488	1.953	-1.709	0.958	9.719	0.004	-0.549	0.793	0.671	1506696880
-9.032	-3.012	-2.214	-0.854	-0.549	-1.404	7.817	-0.865	1.882	0.977	-1.831	-0.183	3.909	9.458	1.23	1.831	2.625	1.343	-8.937	-2.602	0.964	-0.671	-1.709	0.183	-1.695	9.237	0.951	-0.854	1.709	-1.526	1.025	9.81	0.451	-0.793	0.854	0.671	1506696880
-9.162	-3.364	-1.829	-1.038	-0.732	-1.16	8.257	-0.548	1.748	0.916	-1.953	-0.061	3.426	9.777	1.33	1.587	2.869	1.343	-8.74	-2.829	1.704	-0.366	-1.77	0.305	-2.602	9.08	0.648	-0.977	1.709	-1.16	1.331	9.746	0.718	-0.916	0.793	0.732	1506696880
-9.543	-3.869	-1.208	-0.916	-0.427	-0.854	9.198	-0.418	1.416	0.854	-2.136	0.061	3.426	9.777	1.33	0.854	2.258	1.16	-9.879	-2.846	2.257	-0.305	-1.465	0.183	-3.533	9.071	0.62	-0.732	1.526	-0.671	1.658	9.597	0.681	-0.854	1.038	0.916	1506696880
-10.057	-3.322	-1.45	-0.977	-0.366	-1.16	10.446	-0.459	1.233	0.549	-2.197	0.122	2.662	10.97	0.433	0.061	1.099	0.916	-9.345	-1.219	2.36	-0.305	-1.892	0.732	-3.793	9.749	1.23	0	1.282	-0.427	1.747	9.889	0.635	-0.793	1.465	0.977	1506696880
-9.616	-4.168	-0.958	0.122	-1.465	-0.61	11.634	-0.305	0.517	0.854	-1.526	-0.122	3.231	10.221	0.932	-0.427	-0.427	0.732	-8.037	-1.61	3.015	-0.732	-1.404	0.427	-4.06	10.038	1.931	0.305	1.953	-0.671	1.345	10.124	1.462	-0.488	1.038	0.793	1506696880
-8.868	-4.433	0.498	1.16	-0.916	0.427	11.358	0.788	1.069	0.61	-0.61	-0.366	3.231	10.221	0.932	-0.122	-0.122	0.732	-7.741	-2.937	3.455	-0.732	-1.404	0.427	-4.942	9.222	1.471	-0.854	1.099	-0.244	1.59	9.678	3.033	-0.61	0.916	0.977	1506696880
-9.757	-2.682	0.392	0.549	-0.977	0.488	11.111	1.462	2.092	0.183	0.244	-0.732	3.024	10.511	1.37	0.244	1.953	0.793	-8.713	-1.932	3.218	0.671	-0.305	0.366	-5.134	9.002	1.465	-1.343	-0.183	0.732	2.067	9.628	4.296	-0.488	-0.061	1.526	1506696880
-10.893	-1.946	0.066	0.122	-1.953	0.671	10.557	1.531	2.107	0.305	0.427	-0.854	2.451	10.618	1.286	-0.366	2.197	0.549	-9.253	0.002	2.885	0.305	0.244	0.366	-4.679	9.324	2.378	-0.549	0.366	0.671	3.384	9.795	4.632	-1.099	-0.671	1.587	1506696880
-10.195	-1.897	0.762	0.122	-1.587	0.793	10.525	2.121	1.633	0	0	-0.549	2.451	10.618	1.286	-1.16	0.549	0.366	-9.805	0.651	2.425	0	0.671	0.488	-4.703	9.349	3.174	0.244	0.244	0.61	4.618	9.794	3.723	-0.793	-1.221	1.16	1506696880
-9.824	-1.824	1.036	-0.732	-1.16	1.16	11.454	1.705	1.66	-0.305	0.732	-0.427	2.967	10.073	2.487	-1.221	-1.16	0.488	-9.601	0.865	2.146	-0.244	1.16	0.305	-4.335	9.302	3.573	0	-0.854	0.671	5.112	9.774	2.749	-1.526	0.183	0.916	1506696880
-9.719	-1.736	1.036	-0.854	-1.282	1.282	11.213	0.681	2.036	0.305	1.465	-0.427	3.286	9.381	2.769	-0.671	-0.916	0.61	-9.6	0.785	1.718	-0.366	1.343	-0.061	-3.396	9.099	4.073	-0.183	-0.977	0.549	6.107	8.78	2.644	-1.282	2.625	1.343	1506696880
-8.975	-1.975	1.037	-1.343	-1.038	1.038	10.014	0.408	2.483	0.732	1.404	0.061	3.286	9.381	2.769	-0.183	0.549	0.488	-9.581	0.833	1.366	-0.366	1.343	-0.061	-2.595	8.824	4.049	-0.427	-0.793	0.488	3.865	8.141	1.448	-0.183	4.7	0.549	1506696880
-8.241	-2.399	1.285	-1.221	0.061	1.099	9.193	0.715	2.324	0.793	1.221	0.61	2.765	8.355	2.992	0	1.16	0.061	-9.494	0.806	0.981	-0.854	1.526	-0.305	-2.067	8.534	3.786	-0.183	-0.61	0.61	0.44	7.584	1.982	0.061	4.028	-1.038	1506696880
-8.53	-2.639	1.273	-1.343	-0.061	0.916	8.772	1.28	1.973	0.549	1.282	0.854	2.918	8.07	2.905	-0.061	0.305	-0.427	-9.427	0.528	0.601	-1.099	1.404	-0.427	-1.81	8.26	3.606	0.122	-0.488	0.793	-0.988	7.276	2.061	1.892	1.953	-1.404	1506696880
-8.382	-3.445	0.242	-1.648	0.366	-0.122	8.577	1.656	1.875	0.366	1.282	0.977	2.918	8.07	2.905	-0.122	-0.61	-0.671	-9.72	0.203	0.529	-1.282	1.465	-0.427	-1.488	8.113	3.455	0.244	-0.366	0.854	-1.604	7.848	1.369	2.869	1.343	-2.197	1506696880
-9.6	-5.283	-0.057	-0.549	0.549	0	8.453	1.53	2.084	0.61	1.16	0.854	3.701	8.756	2.534	-0.061	-0.793	-0.916	-10.212	-0.751	0.4	-0.854	0.427	-0.427	-1.211	8.479	3.297	0.366	0.183	0.793	-0.903	10.273	0.541	3.235	-0.427	-3.601	1506696880
-10.179	-4.237	-1.288	0.977	-0.61	0.366	8.516	1.36	1.852	1.221	0.916	0.793	3.984	9.851	2.123	0	-0.671	-1.099	-11.464	-1.859	0.163	-1.038	-0.366	-0.793	-1.402	9.111	2.993	0.427	0.793	0.732	2.217	10.958	3.187	1.892	1.099	-1.038	1506696880
-8.349	-1.875	0.404	0.427	0.732	0.183	8.58	1.602	1.555	0.916	-0.305	0.61	3.984	9.851	2.123	0	-0.549	-1.221	-8.983	-2.439	0.791	-0.427	-0.183	-1.099	-2.117	9.953	2.201	0.488	0.977	0.671	3.622	13.414	4.57	-0.671	0.183	0.061	1506696880
-9.9	-2.237	-1.652	-0.732	2.075	-0.244	9.183	0.943	1.578	-0.244	-0.61	0.122	4.279	10.106	1.168	-0.305	-0.61	-0.793	-9.55	-2.446	0.824	-0.427	-0.183	-1.099	-2.939	9.778	1.711	0.366	0.244	0.305	-0.843	8.269	0.842	0.793	-0.183	0.122	1506696880
-10.145	-2.517	-1.72	1.038	-0.244	-0.061	9.481	-0.492	3.12	-0.793	0.244	0.183	4.058	10.405	0.73	-0.366	-0.488	0	-9.574	-3.364	0.829	-0.122	-0.061	-0.793	-3.241	9.679	1.16	-0.061	-0.732	0.122	2.94	10.545	1.556	0.305	-0.61	-0.793	1506696880
-9.507	-1.985	-0.976	-0.061	0.916	0.366	9.086	-1.388	3.844	-0.549	0.305	0.488	4.058	10.405	0.73	-0.427	-0.854	0.305	-9.574	-3.364	0.829	-0.122	-0.061	-0.793	-2.572	10.215	0.624	0.183	-1.526	0.122	2.123	10.091	1.945	0.305	0.488	0.366	1506696880
-10.103	-1.645	-1.593	0.244	1.282	-0.183	9.211	-1.899	3.048	-0.244	-0.244	0.732	3.979	10	-0.133	-0.61	-1.587	0.061	-9.574	-3.364	0.829	-0.122	-0.061	-0.793	-1.842	10.513	0.429	0.366	-1.221	-0.183	1.262	9.971	1	0.122	-0.244	0.122	1506696880
-10.267	-1.737	-2.061	0.061	0.061	-0.122	9.823	-2.06	2.296	-0.366	-0.427	0.671	4.268	9.795	-0.275	-0.488	-1.892	-0.366	-9.593	-3.575	0.806	0.183	0	-0.488	-1.45	10.398	0.438	0.549	-0.854	-0.244	1.41	9.89	0.77	0.244	-1.099	-0.305	1506696881
-9.538	-1.872	-1.811	-0.183	0.549	-0.061	9.911	-1.976	2.586	-0.488	-0.122	0.427	4.268	9.795	-0.275	-0.122	-1.587	-0.854	-9.025	-3.417	0.86	-0.122	0.244	-0.366	-1.156	10.452	0.505	0.61	-0.61	-0.183	1.833	10.146	1.059	0.366	-0.122	-0.427	1506696881
-9.483	-2.249	-2.14	0.183	0.122	-0.122	9.502	-1.962	2.899	0	0.061	0.244	4.938	9.272	0.327	0.305	-0.732	-1.221	-8.763	-3.815	0.815	-0.122	0.244	-0.366	-1.054	10.137	0.489	0.549	-0.122	-0.244	1.547	9.8	0.865	0.427	-0.305	-0.549	1506696881
-9.154	-2.494	-1.816	0.488	0	0.122	8.971	-1.787	2.702	0.366	0.183	0.061	4.938	9.272	0.327	0.671	0.305	-1.343	-8.464	-4.144	0.811	-0.183	0.244	-0.244	-1.165	9.752	0.248	0.183	0.122	-0.061	1.847	9.792	0.98	0.305	-0.488	-0.488	1506696881
-9.176	-2.143	-1.787	0.61	0.122	0.305	8.429	-1.619	2.277	0.183	0.122	-0.061	5.114	9.33	0.742	0.671	1.038	-1.221	-8.173	-4.343	0.89	0.244	0.305	-0.061	-1.471	9.525	-0.03	-0.061	0.366	0.061	2.013	9.725	1.623	-0.244	-0.61	-0.183	1506696881
-9.66	-1.765	-2.047	0.488	-0.122	0.183	8.258	-1.395	2.03	-0.183	-0.061	-0.183	4.801	9.804	0.947	0.244	1.099	-0.793	-8.299	-4.377	1.001	0.244	0.305	-0.061	-1.97	9.444	-0.26	-0.122	0.183	0.183	1.983	9.52	1.651	-0.427	-0.488	0.183	1506696881
-9.899	-2.363	-2.07	0.122	-0.305	0	8.514	-1.334	2.287	-0.488	-0.061	-0.366	4.741	10.628	0.727	-0.366	0.122	-0.183	-9.453	-4.443	1.162	0.427	0.61	0.244	-2.366	9.82	-0.359	-0.244	-0.427	0.366	1.634	9.728	1.012	-0.488	-0.427	0	1506696881
-9.929	-2.694	-1.882	0	0	-0.061	9.402	-1.675	2.542	-0.61	-0.183	-0.366	4.741	10.628	0.727	-0.854	-1.16	0.305	-10.391	-3.591	0.781	0.671	-0.244	0.61	-2.058	10.946	-0.172	-0.122	-0.793	0.549	1.402	10.034	0.618	-0.427	0	-0.122	1506696881
-10.081	-2.488	-2.144	0.366	-0.427	-0.244	10.584	-2.438	2.225	-0.183	-0.244	-0.549	5.009	10.831	0.641	-1.038	-1.709	0.549	-9.567	-3.058	0.841	0.671	-0.244	0.61	-1.318	11.708	0.788	0.305	-0.122	0.122	0.496	10.305	0.279	-0.427	-0.244	-0.366	1506696881
-9.552	-2.811	-1.69	0.671	-0.977	0	10.418	-2.131	1.942	0.244	0.244	-0.793	5.009	10.831	0.641	-0.549	-1.221	0.977	-8.799	-3.628	1.139	0.061	0.244	0.793	-1.464	10.935	1.048	-0.366	0.61	-0.183	0.41	10.386	0.452	-0.305	-0.244	-0.732	1506696881
-9.063	-2.866	-1.001	0.732	-0.549	0.305	9.573	-1.168	2.444	0.061	0.366	-0.793	5.304	9.753	1.409	0.183	0.793	1.282	-8.783	-3.731	1.238	0.488	0.732	0.549	-2.016	9.874	0.49	-1.526	-0.183	0.366	0.968	9.991	1.083	-0.244	0	-0.671	1506696881
-8.972	-2.635	-0.774	0.366	-0.427	0.427	9.193	-0.736	2.804	-0.061	0.61	-0.854	4.082	10.025	1.641	-0.061	3.052	1.343	-9.197	-2.669	1.005	0.488	0.732	0.549	-2.028	9.454	0.713	-1.587	-0.244	0.671	1.303	9.69	2.083	-0.366	-0.366	-0.183	1506696881
-9.611	-2.498	-0.683	0.122	-0.671	0.244	8.768	-0.306	2.341	-0.122	0.305	-0.793	4.082	10.025	1.641	-0.916	2.563	1.465	-9.294	-1.45	1.022	0.793	0.366	0.671	-2.046	9.362	1.516	-0.793	0.122	0.549	1.603	9.682	2.828	-0.977	-0.916	0.488	1506696881
-10.203	-2.754	-0.492	0.122	-0.732	0.183	8.716	0.55	1.696	-0.61	0	-0.549	3.046	9.621	1.376	-1.526	-0.305	1.648	-9.857	-0.92	1.058	0.427	0.61	0.61	-2.262	8.995	2.205	-0.427	0	0.549	1.419	10.017	2.949	-1.465	-1.404	0.916	1506696881
