# Supplementary material for: A deep learning approach for lower back-pain risk prediction during manual lifting
Source: PLoS One. 2021 Feb 19;16(2):e0247162. doi: 10.1371/journal.pone.0247162 (PMC7894914; doi:10.1371/journal.pone.0247162)
Supplement: S1 Data — (ZIP) [file pone.0247162.s001.zip › source-used/Subject_03_P1_Zone09_T1.csv]

Side_A_x	Side_A_y	Side_A_z	Side_G_x	Side_G_y	Side_G_z	LtWt_A_x	LtWt_A_y	LtWt_A_z	LtWt_G_x	LtWt_G_y	LtWt_G_z	RtWt_A_x	RtWt_A_y	RtWt_A_z	RtWt_G_x	RtWt_G_y	RtWt_G_z	Back_A_x	Back_A_y	Back_A_z	Back_G_x	Back_G_y	Back_G_z	UArm_A_x	UArm_A_y	UArm_A_z	UArm_G_x	UArm_G_y	UArm_G_z	Thig_A_x	Thig_A_y	Thig_A_z	Thig_G_x	Thig_G_y	Thig_G_z	Time_stp
-9.664	-2.135	-0.219	0.061	0	0	3.162	-8.573	0.863	-0.122	0	-0.061	4.514	9.039	3.098	-0.061	-0.122	0	-9.5	-1.599	-2.287	0.061	0.061	0	-0.026	9.682	2.226	-0.061	-0.122	-0.061	0.309	9.904	0.773	-0.061	-0.061	0	1506696446
-9.659	-2.137	-0.219	0.061	-0.061	0	3.156	-8.612	0.876	-0.122	0.061	-0.061	4.491	9.051	3.104	-0.061	-0.061	-0.061	-9.483	-1.621	-2.326	0.061	-0.061	0	0.03	9.704	2.242	0	-0.061	-0.061	0.301	9.91	0.764	-0.061	-0.061	-0.061	1506696446
-9.655	-2.127	-0.224	0	0	0	3.143	-8.61	0.974	-0.122	0.061	0	4.494	9.061	3.132	-0.061	-0.061	-0.061	-9.52	-1.581	-2.304	0.061	0	0	-0.028	9.69	2.222	-0.061	-0.061	-0.061	0.285	9.923	0.791	-0.061	-0.122	-0.061	1506696446
-9.667	-2.144	-0.233	0	-0.061	0	3.188	-8.634	0.974	0	0.122	0	4.514	9.093	3.106	-0.061	-0.061	-0.061	-9.478	-1.621	-2.294	0.061	0	0	-0.06	9.71	2.217	-0.061	-0.122	-0.061	0.298	9.909	0.775	-0.061	-0.061	-0.061	1506696446
-9.648	-2.157	-0.22	0.061	0	0	3.162	-8.618	0.92	0	0	0	4.536	9.098	3.089	-0.061	-0.122	-0.061	-9.478	-1.621	-2.294	0.061	0	0	-0.053	9.749	2.239	-0.061	-0.122	-0.061	0.294	9.906	0.788	-0.061	-0.061	-0.061	1506696446
-9.643	-2.152	-0.22	0	0	0.061	3.162	-8.618	0.92	0	0	0	4.547	9.097	3.1	-0.061	-0.061	-0.061	-9.478	-1.621	-2.294	0.061	0	0	-0.042	9.744	2.244	-0.061	-0.122	-0.061	0.315	9.926	0.815	-0.061	-0.061	-0.061	1506696446
-9.649	-2.141	-0.254	0	0	0	3.143	-8.588	0.884	0	0.061	0.061	4.533	9.077	3.133	-0.061	-0.061	-0.061	-9.494	-1.615	-2.291	0.061	-0.061	0	-0.032	9.708	2.236	-0.061	-0.061	-0.061	0.295	9.902	0.778	-0.061	-0.061	0	1506696446
-9.66	-2.123	-0.227	0	0	0	3.129	-8.577	0.909	-0.061	0.122	0.061	4.521	9.046	3.131	-0.122	-0.061	-0.061	-9.497	-1.613	-2.269	0.061	0	0	-0.057	9.665	2.238	-0.061	-0.122	-0.061	0.295	9.902	0.773	-0.061	-0.061	0	1506696446
-9.667	-2.127	-0.232	0	-0.061	0	3.152	-8.606	0.915	-0.061	0.061	0.061	4.515	9.042	3.106	-0.122	-0.061	-0.061	-9.505	-1.596	-2.277	0.061	-0.061	0	-0.001	9.677	2.251	-0.061	-0.122	-0.061	0.303	9.893	0.816	-0.061	-0.061	0	1506696446
-9.665	-2.117	-0.218	0.061	0	0.061	3.152	-8.606	0.915	-0.061	0.061	0	4.544	9.039	3.09	-0.061	-0.061	-0.061	-9.501	-1.564	-2.266	0.061	-0.061	0	0.026	9.692	2.259	-0.061	-0.061	-0.061	0.307	9.915	0.803	-0.061	-0.061	0	1506696446
-9.659	-2.094	-0.207	0	0	0.061	3.169	-8.605	0.921	-0.061	0.061	-0.061	4.548	9.04	3.088	-0.061	0	-0.061	-9.491	-1.566	-2.266	0.061	-0.061	0	-0.018	9.683	2.262	-0.061	-0.061	-0.061	0.3	9.905	0.81	-0.061	-0.061	0	1506696446
-9.661	-2.104	-0.214	0	0	0	3.133	-8.605	0.92	-0.061	0.061	-0.122	4.53	9.046	3.096	-0.061	-0.061	-0.061	-9.489	-1.579	-2.238	0.061	-0.061	0	-0.047	9.665	2.237	-0.061	-0.061	-0.061	0.323	9.896	0.823	-0.061	-0.061	0	1506696446
-9.674	-2.116	-0.233	0	0	0.061	3.113	-8.61	0.935	-0.061	0.061	-0.061	4.52	9.049	3.096	-0.061	-0.061	-0.061	-9.499	-1.584	-2.251	0.061	-0.061	0	-0.022	9.691	2.259	-0.061	-0.061	-0.061	0.341	9.903	0.865	-0.061	-0.061	0	1506696446
-9.667	-2.123	-0.228	0	0	0.061	3.113	-8.61	0.935	-0.061	0.061	-0.061	4.526	9.057	3.126	-0.061	-0.061	-0.061	-9.505	-1.577	-2.249	0.061	-0.061	0	-0.008	9.709	2.285	-0.061	-0.061	-0.061	0.323	9.898	0.837	-0.061	-0.061	0	1506696447
-9.66	-2.115	-0.234	0	0	0.061	3.094	-8.625	0.953	-0.061	0.061	-0.061	4.539	9.055	3.141	-0.061	0	-0.061	-9.501	-1.578	-2.235	0.061	-0.061	0	-0.026	9.705	2.269	-0.061	-0.061	-0.061	0.29	9.917	0.847	-0.061	-0.061	0	1506696447
-9.667	-2.102	-0.237	0	0	0.061	3.103	-8.634	0.952	-0.061	0.061	-0.061	4.529	9.043	3.162	-0.061	0	0	-9.499	-1.574	-2.216	0.061	-0.061	0	-0.043	9.676	2.277	-0.061	-0.061	-0.061	0.298	9.922	0.836	-0.061	-0.061	0	1506696447
-9.667	-2.102	-0.243	0	0	0.061	3.113	-8.612	0.939	-0.061	0	-0.061	4.512	9.024	3.151	-0.061	0	0	-9.513	-1.566	-2.219	0	-0.061	0	-0.008	9.668	2.289	-0.061	-0.061	0	0.299	9.921	0.851	-0.061	-0.061	0	1506696447
-9.66	-2.099	-0.237	0	0	0.061	3.129	-8.624	0.933	0	0.061	-0.061	4.511	9.022	3.127	-0.061	0	0	-9.522	-1.561	-2.207	0	-0.061	0	0.016	9.668	2.305	-0.061	0	0	0.303	9.92	0.818	-0.061	-0.061	0	1506696447
-9.684	-2.085	-0.255	0	0	0.061	3.129	-8.624	0.933	0	0.061	-0.061	4.516	9.025	3.115	-0.061	0	0	-9.52	-1.554	-2.183	0	-0.061	0	0.005	9.674	2.29	-0.061	0	0	0.322	9.91	0.857	-0.061	-0.061	0	1506696447
-9.674	-2.076	-0.268	0	0	0	3.135	-8.612	0.91	0	0.061	-0.061	4.515	9.038	3.098	-0.061	0	0	-9.521	-1.573	-2.181	0	-0.061	0	-0.011	9.683	2.286	-0.061	0	0	0.358	9.921	0.841	-0.061	-0.061	0	1506696447
-9.66	-2.066	-0.274	0	0	0	3.119	-8.57	0.874	0	0.061	-0.061	4.502	9.042	3.092	-0.061	0	0	-9.531	-1.564	-2.202	0	-0.061	0	-0.019	9.68	2.312	-0.061	0	-0.061	0.34	9.914	0.853	-0.061	-0.061	0	1506696447
-9.683	-2.06	-0.278	0	0	0.061	3.104	-8.606	0.867	-0.061	0.061	0	4.457	9.008	3.141	0	0	0	-9.53	-1.554	-2.19	0	-0.061	0	0.01	9.664	2.3	-0.061	0	-0.061	0.336	9.909	0.858	-0.061	-0.061	0	1506696447
-9.698	-2.04	-0.28	0	0	0	3.104	-8.606	0.867	-0.061	0.061	0	4.451	9.037	3.145	0	0	-0.061	-9.539	-1.576	-2.212	0	-0.183	-0.061	0.063	9.7	2.31	0	0	-0.061	0.373	9.914	0.876	-0.061	-0.061	0	1506696447
-9.679	-2.009	-0.297	-0.061	0	0	3.115	-8.62	0.904	-0.061	0.061	0	4.488	9.055	3.211	0	0.061	-0.061	-9.525	-1.546	-2.176	0	-0.061	0	0.019	9.688	2.312	-0.061	0.061	-0.061	0.342	9.926	0.864	-0.061	-0.061	0	1506696447
-9.695	-2.016	-0.303	-0.061	-0.122	0	3.091	-8.601	1.013	-0.061	0	0	4.503	9.046	3.214	-0.061	0	-0.061	-9.494	-1.562	-2.157	0	-0.061	0	-0.051	9.671	2.284	-0.061	-0.061	-0.061	0.341	9.918	0.876	-0.061	-0.061	0	1506696447
-9.685	-2.016	-0.28	-0.061	-0.061	0	3.079	-8.6	0.985	0	0	0	4.498	9.061	3.21	-0.061	-0.061	-0.061	-9.506	-1.556	-2.159	-0.061	0	0	0.004	9.702	2.266	-0.061	-0.061	-0.061	0.379	9.903	0.865	0	-0.061	-0.061	1506696447
-9.686	-2.017	-0.264	-0.061	-0.061	0	3.144	-8.58	0.913	0	-0.122	-0.061	4.583	9.055	3.176	-0.061	0	-0.061	-9.516	-1.574	-2.155	-0.061	0	0	0.042	9.733	2.265	-0.061	0	-0.061	0.403	9.908	0.901	0	0	-0.061	1506696447
-9.698	-2.025	-0.297	-0.061	-0.061	0	3.147	-8.544	0.877	0	-0.061	-0.061	4.606	8.998	3.149	-0.061	0.061	-0.061	-9.518	-1.632	-2.166	-0.061	0	0	-0.049	9.633	2.243	-0.061	0	0	0.37	9.917	0.885	0	-0.061	-0.061	1506696447
-9.668	-2.084	-0.275	-0.061	-0.061	0	3.147	-8.544	0.877	-0.061	-0.061	-0.061	4.606	8.998	3.149	-0.122	0	0	-9.518	-1.632	-2.166	-0.061	0	0	-0.049	9.633	2.243	-0.061	0	0	0.37	9.917	0.885	0	0	-0.061	1506696447
-9.646	-2.128	-0.275	0	-0.061	0	3.119	-8.534	0.829	-0.061	-0.061	-0.061	4.542	8.975	3.086	-0.122	-0.061	0.061	-9.518	-1.635	-2.199	0	0	0	-0.023	9.604	2.285	-0.061	-0.061	0	0.38	9.905	0.864	0	0	-0.061	1506696447
-9.659	-2.115	-0.279	0	-0.061	0	3.113	-8.539	0.813	-0.122	-0.061	0	4.466	8.961	3.042	-0.061	-0.061	0.061	-9.538	-1.59	-2.237	0	0	0	0.02	9.612	2.299	0	0	-0.061	0.356	9.9	0.886	0	-0.061	-0.061	1506696447
-9.664	-2.052	-0.269	0	-0.061	0	3.116	-8.62	0.922	-0.183	0	0.061	4.394	8.949	2.992	0	-0.061	0	-9.551	-1.559	-2.247	0	0	0	0.023	9.613	2.317	0	0	-0.061	0.307	9.905	0.852	-0.061	-0.122	-0.061	1506696447
-9.666	-2.017	-0.26	0	-0.061	0	3.156	-8.625	0.993	-0.183	-0.061	0.122	4.351	8.978	2.984	0.061	-0.122	-0.061	-9.532	-1.547	-2.251	0	0	-0.061	0.014	9.627	2.305	0.061	0	-0.122	0.331	9.905	0.839	0	-0.122	-0.061	1506696447
-9.682	-2.003	-0.269	0	-0.061	0	3.156	-8.625	0.993	-0.122	0	0.122	4.368	9.019	3.007	0.061	-0.183	-0.122	-9.543	-1.538	-2.25	0	0	-0.061	-0.004	9.65	2.291	0.061	-0.061	-0.122	0.383	9.893	0.839	0	-0.122	-0.061	1506696447
-9.667	-2.016	-0.237	0	-0.061	0	3.212	-8.643	1.011	-0.061	-0.061	0.061	4.408	9.045	3.07	0.122	-0.183	-0.122	-9.537	-1.54	-2.249	0	0	-0.061	-0.005	9.672	2.303	0.122	-0.122	-0.183	0.415	9.899	0.874	0	-0.061	-0.061	1506696447
-9.659	-2.005	-0.248	-0.061	-0.061	0	3.229	-8.632	0.967	-0.061	-0.061	0.061	4.448	9.049	3.118	0.122	-0.122	-0.183	-9.522	-1.547	-2.261	0	0	-0.061	0.013	9.689	2.291	0.061	-0.122	-0.244	0.427	9.904	0.878	0	-0.061	-0.061	1506696447
-9.665	-2.013	-0.233	-0.061	-0.061	0	3.229	-8.616	0.951	-0.061	0	0.061	4.493	9.055	3.162	0.122	-0.122	-0.183	-9.507	-1.547	-2.241	0.061	-0.061	-0.061	0.004	9.692	2.271	0.061	-0.122	-0.244	0.461	9.897	0.903	-0.061	-0.061	-0.061	1506696447
-9.686	-2.012	-0.227	-0.061	-0.061	0	3.237	-8.612	0.959	-0.061	0	0.061	4.549	9.049	3.205	0.061	-0.122	-0.183	-9.487	-1.565	-2.2	0.061	-0.061	-0.061	-0.01	9.679	2.238	0.061	-0.061	-0.183	0.435	9.9	0.916	-0.061	0	0	1506696447
-9.661	-2.058	-0.236	-0.061	-0.061	0	3.192	-8.605	0.964	-0.061	0	0	4.619	9.064	3.219	0.061	-0.122	-0.122	-9.475	-1.571	-2.201	0.061	-0.061	-0.061	-0.047	9.7	2.236	0.061	-0.061	-0.122	0.395	9.905	0.915	-0.061	0	0	1506696448
-9.67	-2.055	-0.234	0	-0.061	0	3.18	-8.638	0.991	-0.061	0	0	4.666	9.097	3.219	0	-0.122	-0.061	-9.479	-1.581	-2.196	0	0	-0.061	-0.085	9.735	2.219	0	-0.061	-0.122	0.406	9.9	0.898	0	0	0	1506696448
-9.66	-2.072	-0.226	0	-0.061	0	3.18	-8.638	0.991	-0.061	0.061	0	4.669	9.095	3.194	-0.061	-0.122	0	-9.479	-1.596	-2.19	0.061	0	-0.061	-0.093	9.72	2.205	0	-0.122	-0.061	0.37	9.91	0.876	0	0	-0.061	1506696448
-9.668	-2.053	-0.217	0	-0.061	0	3.121	-8.686	0.968	0	0	0	4.643	9.063	3.145	-0.061	-0.122	0	-9.478	-1.592	-2.193	0.061	0	-0.061	-0.063	9.711	2.202	0	-0.061	-0.061	0.351	9.904	0.895	0	-0.061	-0.061	1506696448
-9.677	-2.034	-0.207	0	0	0	3.121	-8.686	0.968	0	0	0	4.601	9.042	3.1	-0.061	-0.061	0.061	-9.505	-1.609	-2.181	0	0	-0.061	-0.042	9.674	2.175	0	-0.061	0	0.38	9.906	0.889	-0.061	-0.061	-0.061	1506696448
-9.683	-2.042	-0.231	0	-0.061	0	3.067	-8.654	0.964	0	0	0	4.546	9.083	3.04	-0.061	-0.061	0.061	-9.491	-1.637	-2.194	0.061	-0.061	-0.061	-0.041	9.721	2.165	0	-0.061	0	0.376	9.911	0.879	0	-0.061	-0.061	1506696448
-9.676	-2.036	-0.209	-0.061	-0.061	0	3.005	-8.606	0.937	0	0	0	4.509	9.086	3.029	-0.061	-0.061	0	-9.534	-1.581	-2.207	0	0	-0.061	-0.042	9.729	2.159	0	0	0	0.367	9.927	0.883	0	-0.061	-0.061	1506696448
-9.688	-2.041	-0.221	-0.061	-0.061	0	3.005	-8.606	0.937	0	0.061	0	4.478	9.073	2.994	-0.061	-0.061	0	-9.496	-1.621	-2.216	0	0	-0.061	-0.067	9.72	2.146	0	-0.061	-0.061	0.384	9.898	0.871	0	0	-0.061	1506696448
-9.67	-2.058	-0.226	-0.061	-0.061	0	3.001	-8.63	0.898	0	0.061	0	4.473	9.092	2.97	0	-0.061	-0.061	-9.525	-1.615	-2.208	0	0	-0.061	-0.03	9.738	2.153	0	-0.061	-0.061	0.377	9.9	0.877	0	-0.061	-0.061	1506696448
-9.672	-2.049	-0.208	-0.061	0	0	3.033	-8.659	0.897	0	0	0	4.517	9.104	2.96	0	0	-0.061	-9.522	-1.621	-2.23	-0.061	0	-0.061	-0.031	9.752	2.175	0	0	-0.061	0.398	9.917	0.904	-0.061	0	-0.061	1506696448
-9.677	-2.059	-0.23	-0.122	-0.061	0	3.033	-8.659	0.897	0	0	0	4.522	9.1	3.013	0	0	-0.061	-9.521	-1.623	-2.214	-0.061	-0.061	-0.061	-0.038	9.74	2.157	0	0	-0.122	0.383	9.906	0.871	0	-0.061	-0.061	1506696448
-9.662	-2.088	-0.223	-0.061	-0.061	0	3.033	-8.659	0.897	0	0	0	4.533	9.073	3.065	0	0	-0.061	-9.519	-1.628	-2.202	-0.061	-0.061	0	-0.05	9.708	2.132	0	0	-0.061	0.349	9.911	0.876	0	0	-0.061	1506696448
-9.666	-2.094	-0.212	-0.061	-0.061	0	2.994	-8.644	0.935	0	0	0	4.573	9.107	3.062	0	0	-0.061	-9.502	-1.647	-2.192	-0.061	-0.061	-0.061	-0.031	9.729	2.11	0	0	-0.061	0.376	9.928	0.885	0	0	-0.061	1506696448
-9.667	-2.086	-0.224	-0.061	-0.061	0	2.994	-8.644	0.935	0	0	0	4.608	9.117	3.061	0	0	-0.061	-9.516	-1.648	-2.201	-0.061	-0.061	0	-0.05	9.756	2.144	-0.061	0.061	-0.061	0.343	9.911	0.877	0	0	-0.061	1506696448
-9.67	-2.097	-0.225	-0.061	-0.061	0	2.964	-8.622	0.919	0	0	0	4.606	9.106	3.064	0	0.061	0	-9.5	-1.66	-2.189	-0.061	-0.061	0	-0.083	9.729	2.146	-0.061	0	-0.061	0.359	9.902	0.882	0	0	-0.061	1506696448
-9.684	-2.083	-0.196	-0.061	-0.061	0	2.973	-8.624	0.903	0	0	0	4.567	9.1	3.059	-0.061	0	0	-9.5	-1.656	-2.172	-0.061	-0.061	0	-0.084	9.713	2.123	-0.061	0.061	-0.061	0.371	9.904	0.9	0	0	0	1506696448
-9.694	-2.09	-0.237	-0.061	-0.061	0	2.991	-8.655	0.94	0	0	0	4.542	9.088	3.024	-0.061	0	0	-9.49	-1.658	-2.169	-0.061	0	0	-0.114	9.707	2.144	-0.061	0.061	0	0.337	9.916	0.843	0	-0.061	-0.061	1506696448
-9.68	-2.101	-0.226	-0.061	-0.061	0	2.952	-8.625	0.977	-0.061	-0.122	0	4.515	9.119	2.99	-0.061	0	0	-9.506	-1.652	-2.18	-0.061	0	0	-0.12	9.743	2.149	-0.061	0	0	0.336	9.911	0.855	0	0	-0.061	1506696448
-9.656	-2.104	-0.217	-0.061	-0.061	0	2.952	-8.625	0.977	-0.061	-0.122	0	4.484	9.121	2.975	-0.061	0	0	-9.512	-1.64	-2.176	-0.061	0	0	-0.124	9.733	2.152	-0.061	0	0	0.355	9.917	0.867	0	0	-0.061	1506696448
-9.661	-2.117	-0.228	-0.061	-0.061	0	3.011	-8.637	0.956	-0.061	-0.122	0	4.455	9.08	2.974	-0.061	0	0	-9.509	-1.634	-2.163	-0.061	0	0	-0.114	9.702	2.157	-0.061	0	0	0.327	9.908	0.842	0	0	-0.061	1506696448
-9.667	-2.122	-0.234	-0.061	-0.061	0	3.011	-8.637	0.956	-0.061	-0.061	0	4.444	9.097	2.966	-0.061	0	0	-9.505	-1.628	-2.17	-0.061	0	0	-0.103	9.696	2.162	-0.061	0	-0.061	0.358	9.906	0.866	0	-0.061	-0.061	1506696448
-9.66	-2.117	-0.219	-0.061	-0.061	0	3.031	-8.653	0.928	-0.061	-0.061	0	4.455	9.083	2.99	-0.061	0	-0.061	-9.499	-1.632	-2.169	-0.061	0	0	-0.132	9.695	2.171	-0.061	0	-0.061	0.396	9.91	0.859	0	-0.061	-0.061	1506696448
-9.67	-2.11	-0.238	-0.061	-0.061	0	3.051	-8.656	0.939	-0.061	-0.061	0	4.454	9.094	2.99	-0.061	0	-0.061	-9.505	-1.623	-2.153	0	0	0	-0.142	9.709	2.174	-0.061	0	-0.061	0.354	9.912	0.848	0	0	-0.061	1506696448
-9.655	-2.153	-0.233	-0.061	-0.061	0	3.053	-8.636	0.951	-0.061	-0.061	0	4.465	9.117	2.991	-0.061	0	-0.061	-9.509	-1.641	-2.156	0	0	0	-0.156	9.72	2.146	-0.061	-0.061	-0.061	0.321	9.917	0.821	0	-0.061	-0.061	1506696448
-9.652	-2.157	-0.224	0	-0.061	0	3.035	-8.649	0.94	-0.061	-0.061	0	4.459	9.119	3.004	-0.061	-0.061	-0.061	-9.519	-1.643	-2.169	0	0	0	-0.145	9.725	2.16	-0.061	-0.061	-0.061	0.343	9.906	0.841	0	0	-0.061	1506696448
-9.646	-2.134	-0.231	-0.061	-0.061	0	3.035	-8.649	0.94	-0.061	-0.061	-0.061	4.475	9.082	3.003	-0.061	-0.061	-0.061	-9.52	-1.613	-2.171	0	0	0	-0.128	9.691	2.181	-0.061	-0.061	-0.061	0.295	9.904	0.84	0	-0.061	-0.061	1506696449
-9.671	-2.158	-0.245	0	-0.061	0	2.962	-8.679	0.931	-0.061	-0.061	-0.061	4.448	9.067	2.997	-0.061	-0.061	-0.061	-9.542	-1.619	-2.205	0	-0.061	0	-0.087	9.685	2.192	-0.061	-0.061	-0.061	0.286	9.904	0.819	0	-0.061	-0.061	1506696449
-9.66	-2.127	-0.225	0	-0.061	0	2.917	-8.673	0.939	-0.061	0	-0.061	4.461	9.077	3.024	-0.061	-0.061	-0.061	-9.531	-1.586	-2.202	0	0	0	-0.053	9.707	2.2	-0.061	0	-0.061	0.333	9.93	0.842	0	-0.061	-0.061	1506696449
-9.656	-2.126	-0.226	-0.061	0	0	2.917	-8.673	0.939	-0.061	0	-0.061	4.492	9.077	3.019	-0.061	0	-0.061	-9.516	-1.587	-2.175	0	-0.061	0	-0.11	9.696	2.201	-0.061	0	-0.061	0.311	9.912	0.842	0	-0.061	-0.061	1506696449
-9.658	-2.135	-0.231	0	-0.061	0	2.92	-8.689	0.901	-0.061	0	-0.061	4.485	9.105	3.015	-0.061	-0.061	-0.061	-9.513	-1.592	-2.168	0	0	0	-0.128	9.711	2.176	-0.061	-0.061	-0.061	0.331	9.908	0.823	0	-0.061	-0.061	1506696449
-9.652	-2.132	-0.215	-0.061	0	0	2.939	-8.693	0.962	-0.061	0	-0.061	4.528	9.094	3.006	-0.061	-0.061	-0.061	-9.536	-1.585	-2.186	0	0	0	-0.115	9.715	2.194	-0.061	-0.061	-0.061	0.343	9.926	0.849	-0.061	0	-0.061	1506696449
-9.643	-2.152	-0.225	0	0	0	2.938	-8.674	0.979	-0.061	0	0	4.512	9.059	2.985	0	0	-0.061	-9.509	-1.591	-2.172	0	-0.061	0	-0.073	9.697	2.205	-0.061	-0.061	-0.061	0.334	9.912	0.819	0	0	-0.061	1506696449
-9.637	-2.135	-0.221	0	0	0	2.938	-8.674	0.979	-0.061	0	0	4.488	9.038	3.018	0	0	-0.061	-9.508	-1.589	-2.172	0	-0.061	0	-0.073	9.679	2.196	-0.061	0	-0.061	0.33	9.911	0.84	-0.061	-0.061	0	1506696449
-9.66	-2.123	-0.208	-0.061	0	0	2.962	-8.656	0.892	-0.061	0	0	4.496	9.073	3.023	0	0	-0.061	-9.507	-1.58	-2.169	0	-0.061	0	-0.112	9.698	2.19	0	0	-0.061	0.327	9.891	0.841	-0.061	-0.061	0	1506696449
-9.683	-2.095	-0.217	-0.061	0	0	2.987	-8.631	0.839	-0.061	0	0	4.517	9.121	3.051	0	0	0	-9.516	-1.574	-2.182	0	-0.061	0	-0.096	9.745	2.218	-0.061	0	-0.061	0.352	9.906	0.837	-0.061	0	0	1506696449
-9.67	-2.092	-0.237	-0.061	0	0	2.988	-8.632	0.865	-0.061	0	0	4.505	9.122	3.084	0	0	0	-9.514	-1.568	-2.175	0	-0.061	0	-0.103	9.743	2.218	-0.061	0	-0.061	0.331	9.921	0.841	-0.061	-0.061	0	1506696449
-9.652	-2.11	-0.24	-0.061	0	0	2.988	-8.632	0.865	-0.122	0	0	4.469	9.08	3.129	-0.061	0	0	-9.519	-1.562	-2.175	0	-0.061	0	-0.077	9.691	2.212	-0.061	0	-0.061	0.345	9.905	0.847	-0.061	0	-0.061	1506696449
-9.653	-2.105	-0.242	-0.061	0	0.061	3.012	-8.69	0.908	-0.122	0	0	4.46	9.077	3.139	-0.061	0	-0.061	-9.519	-1.587	-2.168	0	-0.061	0	-0.077	9.684	2.218	-0.061	0	-0.061	0.382	9.905	0.863	0	0	0	1506696449
-9.671	-2.086	-0.239	-0.061	0	0	3.003	-8.699	0.977	-0.122	0	0	4.49	9.097	3.118	-0.061	0	-0.061	-9.512	-1.577	-2.151	0	-0.061	-0.061	-0.096	9.716	2.227	-0.061	0	-0.061	0.373	9.904	0.877	-0.061	-0.061	0	1506696449
-9.673	-2.086	-0.246	-0.061	0	0	3.003	-8.699	0.977	-0.061	0	-0.061	4.515	9.101	3.097	-0.061	0	0	-9.512	-1.581	-2.143	0	-0.061	0	-0.109	9.727	2.231	-0.122	0	-0.061	0.364	9.917	0.869	-0.061	-0.061	0	1506696449
-9.658	-2.09	-0.24	-0.061	0	0	2.978	-8.697	1.038	-0.061	0	-0.061	4.498	9.087	3.077	-0.122	0	0	-9.503	-1.602	-2.15	0	-0.061	-0.061	-0.121	9.703	2.216	-0.122	-0.061	0	0.368	9.921	0.857	-0.061	-0.061	-0.061	1506696449
-9.656	-2.101	-0.255	-0.061	0	0.061	2.976	-8.689	1.011	-0.061	0	0	4.485	9.049	3.028	-0.122	0	0	-9.52	-1.595	-2.153	0	-0.061	-0.061	-0.079	9.686	2.232	-0.061	-0.061	0	0.362	9.905	0.863	-0.061	-0.061	-0.061	1506696449
-9.665	-2.085	-0.269	-0.061	0.061	0	2.976	-8.686	0.987	-0.061	0	0	4.518	9.05	3.012	-0.061	0	-0.061	-9.53	-1.584	-2.164	0	-0.061	-0.061	-0.05	9.689	2.244	-0.061	0	0	0.361	9.906	0.879	-0.061	-0.061	0	1506696449
-9.677	-2.082	-0.274	-0.061	0	0	2.979	-8.671	0.946	-0.061	0	0	4.522	9.056	3.01	-0.061	0	0	-9.522	-1.59	-2.158	0	-0.061	-0.061	-0.061	9.705	2.238	-0.061	0	-0.061	0.359	9.915	0.86	-0.061	-0.061	0	1506696449
-9.674	-2.096	-0.275	-0.061	0	0	2.999	-8.628	0.903	0	0	0	4.526	9.061	3.047	0	0	0	-9.522	-1.587	-2.132	-0.061	-0.061	-0.061	-0.066	9.69	2.239	-0.061	0	-0.061	0.351	9.915	0.867	-0.061	-0.061	-0.061	1506696449
-9.66	-2.082	-0.272	-0.061	0	0	2.999	-8.628	0.903	0	0	0	4.505	9.067	3.082	-0.061	0	0	-9.522	-1.587	-2.132	-0.061	-0.061	-0.061	-0.073	9.678	2.244	-0.061	0	0	0.367	9.917	0.89	-0.061	-0.061	-0.061	1506696449
-9.66	-2.064	-0.284	-0.061	0	0	2.984	-8.628	0.913	0	0	-0.061	4.481	9.065	3.126	-0.061	0	0	-9.522	-1.587	-2.132	-0.061	-0.061	-0.061	-0.069	9.677	2.265	-0.061	0	0	0.356	9.91	0.873	-0.061	-0.061	0	1506696449
-9.682	-2.07	-0.288	-0.061	0	0	2.992	-8.64	0.944	0	0	-0.061	4.438	9.062	3.114	-0.061	0	0	-9.555	-1.595	-2.152	-0.061	-0.061	0	-0.037	9.672	2.273	-0.061	0	-0.061	0.371	9.917	0.896	0	-0.061	0	1506696449
-9.682	-2.071	-0.278	-0.061	0	0	2.954	-8.662	0.98	0	0	-0.061	4.444	9.091	3.135	-0.061	0.061	-0.061	-9.522	-1.579	-2.119	0	-0.061	-0.061	-0.01	9.727	2.291	-0.061	0.061	-0.061	0.372	9.914	0.898	-0.061	0	-0.061	1506696449
-9.67	-2.047	-0.284	-0.061	0	0	2.939	-8.662	0.973	0	0	-0.061	4.46	9.07	3.141	-0.061	0.061	0	-9.545	-1.574	-2.108	-0.061	-0.061	0	-0.085	9.692	2.275	-0.061	0	-0.061	0.358	9.91	0.89	0	-0.061	-0.061	1506696449
-9.666	-2.059	-0.292	-0.061	-0.061	0	2.939	-8.662	0.973	0	0	0	4.447	9.074	3.128	-0.061	0	-0.061	-9.514	-1.598	-2.111	-0.061	0	0	-0.096	9.67	2.263	-0.061	0	-0.061	0.374	9.91	0.863	0	-0.061	-0.061	1506696450
-9.694	-2.077	-0.309	-0.061	-0.061	0	2.906	-8.649	1.035	0	0	0	4.471	9.074	3.083	-0.061	0	-0.061	-9.543	-1.572	-2.121	-0.061	0	0	-0.053	9.691	2.26	-0.061	0	-0.061	0.41	9.893	0.87	0	0	-0.061	1506696450
-9.676	-2.066	-0.292	-0.061	-0.061	0	2.917	-8.65	1.023	0	0	0	4.486	9.048	3.049	0	0	-0.061	-9.544	-1.577	-2.137	-0.061	-0.061	0	-0.019	9.69	2.284	-0.061	0	-0.061	0.394	9.917	0.877	-0.061	-0.061	-0.061	1506696450
-9.674	-2.088	-0.299	-0.061	-0.122	0	2.911	-8.629	0.961	0	-0.122	0	4.485	9.012	3.04	0	0	0	-9.544	-1.597	-2.11	-0.061	-0.061	0	-0.084	9.627	2.263	0	0	-0.061	0.386	9.896	0.879	0	0	-0.061	1506696450
-9.658	-2.108	-0.267	-0.061	-0.061	0	2.968	-8.623	0.903	0	0	0	4.479	9.054	3.035	0	-0.061	-0.061	-9.528	-1.592	-2.107	-0.061	0	0	-0.047	9.68	2.26	0	0	-0.061	0.404	9.903	0.904	0	0	-0.061	1506696450
-9.664	-2.091	-0.282	-0.061	-0.061	0	2.97	-8.603	0.9	-0.061	-0.061	0	4.467	9.055	3.04	0	0	0	-9.522	-1.587	-2.11	-0.061	0	0	-0.087	9.668	2.262	0	0	-0.122	0.365	9.905	0.877	0	0	-0.061	1506696450
-9.682	-2.086	-0.285	-0.061	-0.061	0	2.974	-8.592	0.9	-0.061	-0.061	0	4.414	9.055	3.077	0	-0.061	0	-9.514	-1.585	-2.11	-0.061	0	0	-0.115	9.661	2.277	0	0	-0.122	0.38	9.905	0.886	0	-0.061	-0.061	1506696450
-9.668	-2.085	-0.266	-0.061	-0.061	0	2.961	-8.604	0.956	-0.061	-0.122	0	4.388	9.08	3.084	0	-0.061	-0.061	-9.527	-1.581	-2.114	-0.061	0	0	-0.116	9.67	2.261	0	0	-0.061	0.379	9.906	0.876	0	0	-0.061	1506696450
-9.667	-2.09	-0.27	-0.061	-0.061	0	2.961	-8.604	0.956	-0.061	-0.122	0	4.416	9.098	3.098	0	-0.061	-0.061	-9.525	-1.562	-2.128	-0.061	0	0	-0.123	9.695	2.289	0	-0.061	-0.122	0.354	9.908	0.847	0	0	-0.061	1506696450
-9.664	-2.104	-0.273	0	-0.061	0	2.939	-8.624	0.953	-0.061	-0.122	0	4.402	9.106	3.107	0	-0.061	-0.061	-9.528	-1.554	-2.139	0	0	0	-0.124	9.703	2.291	0	-0.061	-0.122	0.351	9.912	0.848	0	-0.061	-0.061	1506696450
-9.66	-2.094	-0.26	-0.061	-0.061	0	2.937	-8.658	0.951	-0.061	-0.122	0	4.405	9.093	3.116	0	-0.061	-0.061	-9.534	-1.562	-2.144	0	0	0	-0.127	9.691	2.28	0	-0.061	-0.122	0.39	9.914	0.863	0	-0.061	-0.061	1506696450
-9.653	-2.109	-0.257	-0.061	-0.061	0	2.937	-8.67	0.941	-0.122	-0.122	0	4.42	9.086	3.121	0	-0.061	-0.061	-9.531	-1.566	-2.149	0	0	0	-0.115	9.677	2.28	0	-0.061	-0.122	0.364	9.906	0.851	0	-0.061	-0.061	1506696450
-9.658	-2.105	-0.255	-0.061	-0.061	0	2.949	-8.685	0.988	-0.122	-0.122	0	4.461	9.081	3.11	0	-0.061	-0.122	-9.543	-1.544	-2.151	0	0	0	-0.096	9.678	2.269	0	-0.061	-0.122	0.365	9.909	0.865	0	-0.061	-0.061	1506696450
-9.653	-2.104	-0.251	-0.061	-0.061	0	2.967	-8.698	1.034	-0.122	-0.061	0	4.491	9.073	3.076	0	-0.061	-0.122	-9.539	-1.537	-2.157	0	-0.061	0	-0.077	9.692	2.257	0	-0.061	-0.122	0.377	9.905	0.842	0	-0.061	-0.061	1506696450
-9.659	-2.117	-0.26	-0.061	-0.061	0	3.024	-8.702	1.047	-0.122	-0.061	0	4.514	9.056	3.061	0	-0.061	-0.061	-9.531	-1.561	-2.14	0	-0.061	-0.061	-0.086	9.674	2.25	0	-0.061	-0.122	0.365	9.904	0.858	0	0	-0.061	1506696450
-9.655	-2.127	-0.249	-0.061	-0.061	0	3.024	-8.702	1.047	-0.061	0	0	4.512	9.069	3.037	0	-0.061	-0.061	-9.526	-1.568	-2.145	0	-0.061	-0.061	-0.109	9.684	2.242	0	-0.061	-0.061	0.368	9.897	0.845	0	-0.061	-0.061	1506696450
-9.655	-2.11	-0.226	-0.061	-0.061	0	3.034	-8.707	1.029	-0.061	0	0	4.538	9.062	3.039	0	-0.061	0	-9.533	-1.565	-2.144	0	0	-0.061	-0.115	9.667	2.241	0	-0.061	-0.061	0.348	9.914	0.848	0	0	-0.061	1506696450
-9.671	-2.114	-0.237	-0.061	-0.061	-0.061	2.981	-8.659	0.957	0	0	0	4.514	9.092	3.046	0	-0.061	0	-9.53	-1.602	-2.177	0.061	-0.122	-0.061	-0.095	9.71	2.218	0	0	-0.061	0.367	9.909	0.851	0	-0.061	-0.061	1506696450
-9.65	-2.127	-0.242	-0.061	-0.061	-0.061	2.917	-8.677	0.877	0	0	-0.061	4.492	9.105	3.09	0	-0.061	0	-9.534	-1.549	-2.145	0	-0.061	-0.061	-0.102	9.726	2.222	0	0	-0.061	0.386	9.92	0.851	0	-0.061	-0.061	1506696450
-9.665	-2.133	-0.243	-0.061	-0.061	0	2.917	-8.677	0.877	-0.061	0	0	4.469	9.094	3.097	0	-0.061	0	-9.515	-1.57	-2.123	0	-0.061	-0.061	-0.157	9.692	2.204	0	0	-0.061	0.372	9.906	0.867	0	-0.061	-0.061	1506696450
-9.655	-2.139	-0.231	0	-0.061	0	2.895	-8.674	0.933	-0.061	0.061	0	4.438	9.11	3.079	-0.061	-0.061	0	-9.501	-1.578	-2.109	0	-0.061	-0.061	-0.142	9.701	2.201	0	-0.061	-0.061	0.36	9.905	0.84	0	-0.061	-0.061	1506696450
-9.654	-2.14	-0.223	0	-0.061	0	2.864	-8.679	0.963	-0.061	0	0	4.459	9.135	3.052	-0.061	0	0	-9.519	-1.587	-2.109	0	0	-0.061	-0.146	9.713	2.205	0	0	-0.061	0.349	9.917	0.842	0	-0.061	-0.061	1506696450
-9.654	-2.127	-0.219	-0.061	-0.061	0	2.882	-8.679	0.935	0	-0.061	0	4.447	9.158	3.035	-0.061	-0.061	0	-9.53	-1.596	-2.099	0	0	-0.061	-0.179	9.738	2.195	-0.061	-0.061	-0.061	0.389	9.921	0.855	-0.061	-0.061	-0.061	1506696450
-9.653	-2.135	-0.223	-0.061	-0.061	0	2.873	-8.678	0.945	-0.061	0	0	4.426	9.128	2.997	-0.061	-0.061	0	-9.538	-1.591	-2.111	0	0	-0.061	-0.183	9.701	2.18	0	-0.061	-0.061	0.368	9.91	0.847	-0.061	-0.061	-0.061	1506696450
-9.642	-2.15	-0.224	-0.061	-0.061	0	2.873	-8.678	0.945	-0.061	0	0	4.427	9.1	2.974	-0.061	-0.061	-0.061	-9.528	-1.592	-2.103	0	0	-0.061	-0.153	9.695	2.175	-0.061	-0.061	-0.061	0.337	9.918	0.858	0	-0.061	-0.061	1506696451
-9.634	-2.18	-0.223	-0.061	-0.061	0	2.915	-8.659	0.934	0	0	0	4.43	9.089	2.975	0	0	-0.061	-9.549	-1.577	-2.097	0	-0.061	-0.061	-0.118	9.691	2.19	0	0	-0.061	0.356	9.912	0.857	-0.061	0	-0.061	1506696451
-9.64	-2.178	-0.224	-0.061	-0.061	0	2.914	-8.672	0.935	0	0	0	4.453	9.103	2.974	0	0	-0.061	-9.531	-1.589	-2.084	0	-0.061	0	-0.138	9.703	2.172	-0.061	0	-0.061	0.349	9.91	0.867	-0.061	0	-0.061	1506696451
-9.664	-2.165	-0.233	-0.061	-0.061	0	2.885	-8.693	0.915	0	-0.061	-0.061	4.481	9.111	2.978	0	0	-0.061	-9.521	-1.604	-2.071	0	-0.061	-0.061	-0.179	9.692	2.168	0	0	-0.061	0.33	9.916	0.857	-0.061	-0.061	0	1506696451
-9.656	-2.17	-0.228	-0.061	-0.061	0	2.876	-8.677	0.918	0	-0.061	-0.061	4.487	9.119	2.973	0	-0.061	0	-9.526	-1.61	-2.061	0	0	-0.061	-0.193	9.708	2.17	0	0	-0.061	0.31	9.91	0.835	0	-0.061	-0.061	1506696451
-9.644	-2.205	-0.217	-0.061	-0.061	0	2.847	-8.684	0.931	-0.061	0	0	4.486	9.136	2.988	0	0	0	-9.521	-1.609	-2.064	0	0	0	-0.194	9.728	2.186	0	0	-0.061	0.293	9.917	0.835	-0.061	0	-0.061	1506696451
-9.641	-2.206	-0.231	0	0	0	2.847	-8.684	0.924	-0.061	0	0	4.447	9.129	3.01	-0.061	-0.061	0	-9.531	-1.609	-2.061	0	0	-0.061	-0.178	9.713	2.181	0	0	-0.061	0.293	9.917	0.83	0	0	-0.061	1506696451
-9.66	-2.168	-0.226	0	-0.061	0	2.873	-8.69	0.927	-0.061	0	0	4.426	9.143	3.011	-0.061	0	0	-9.539	-1.623	-2.073	0	0	-0.061	-0.179	9.717	2.165	-0.061	0	-0.061	0.297	9.916	0.847	0	-0.061	-0.061	1506696451
-9.65	-2.153	-0.212	-0.061	0	0	2.866	-8.708	0.938	-0.061	0	0	4.419	9.164	3.01	-0.061	-0.061	0	-9.538	-1.625	-2.077	0	0	-0.061	-0.212	9.732	2.178	-0.061	0	-0.061	0.281	9.914	0.83	0	-0.061	-0.061	1506696451
-9.653	-2.198	-0.226	-0.061	0	0	2.884	-8.708	0.95	-0.061	0	0	4.405	9.164	2.99	-0.061	-0.061	0	-9.561	-1.611	-2.086	0	0	0	-0.217	9.74	2.187	-0.061	-0.061	-0.061	0.29	9.912	0.806	0	0	-0.061	1506696451
-9.631	-2.227	-0.221	-0.061	-0.061	0	2.882	-8.721	0.958	-0.061	0	0	4.395	9.137	2.982	-0.061	-0.061	-0.061	-9.566	-1.591	-2.068	0	0	0	-0.176	9.738	2.177	-0.061	-0.061	-0.061	0.304	9.916	0.815	0	0	-0.061	1506696451
-9.633	-2.245	-0.224	-0.061	0	0	2.882	-8.721	0.958	-0.061	-0.061	0	4.387	9.107	2.96	0	0	-0.061	-9.555	-1.587	-2.077	0	-0.061	0	-0.146	9.701	2.202	-0.061	0	-0.061	0.291	9.91	0.812	0	0	-0.061	1506696451
-9.656	-2.211	-0.231	-0.061	-0.061	0	2.881	-8.667	0.912	-0.061	0	-0.061	4.42	9.116	2.951	0	0	-0.061	-9.566	-1.595	-2.068	0	-0.061	0	-0.152	9.695	2.199	-0.061	0	-0.061	0.293	9.904	0.827	0	0	-0.061	1506696451
-9.661	-2.21	-0.232	-0.061	-0.061	-0.061	2.852	-8.687	0.903	-0.061	0	-0.061	4.456	9.112	2.954	0	0	-0.061	-9.562	-1.571	-2.06	0	-0.061	0	-0.212	9.696	2.212	0	0	-0.122	0.252	9.915	0.805	0	-0.061	-0.061	1506696451
-9.652	-2.235	-0.218	-0.061	-0.061	-0.061	2.852	-8.687	0.903	-0.061	0	-0.061	4.431	9.13	2.957	0	-0.061	-0.061	-9.599	-1.625	-2.094	0	-0.122	-0.061	-0.217	9.69	2.193	0	-0.061	-0.122	0.243	9.929	0.806	0	-0.061	-0.061	1506696451
-9.631	-2.239	-0.193	-0.061	-0.061	0	2.81	-8.765	0.883	-0.061	-0.061	0	4.429	9.126	2.974	0	-0.061	-0.061	-9.561	-1.589	-2.056	0	-0.122	-0.061	-0.169	9.725	2.187	0	0	-0.122	0.29	9.917	0.846	0	0	-0.061	1506696451
-9.648	-2.229	-0.227	-0.061	-0.061	-0.061	2.814	-8.728	0.963	-0.122	0	0	4.442	9.117	2.984	0	0	-0.061	-9.562	-1.605	-2.037	0.061	-0.122	-0.061	-0.184	9.691	2.188	0	0	-0.122	0.244	9.91	0.822	0	-0.061	-0.061	1506696451
-9.634	-2.235	-0.227	-0.061	-0.122	-0.061	2.824	-8.725	1.018	-0.122	0.061	0.061	4.447	9.156	2.978	0	-0.061	-0.061	-9.531	-1.59	-1.998	0	-0.122	-0.061	-0.251	9.716	2.204	0	0	-0.061	0.268	9.908	0.798	0	-0.061	-0.061	1506696451
-9.631	-2.238	-0.195	-0.061	-0.061	-0.061	2.824	-8.725	1.018	-0.061	0	0.061	4.496	9.227	3.03	0	-0.061	0	-9.499	-1.614	-1.97	0.061	-0.061	-0.061	-0.315	9.77	2.192	0	-0.061	0	0.299	9.903	0.845	0	0	0	1506696451
-9.656	-2.244	-0.19	-0.061	-0.061	-0.061	2.949	-8.765	1.056	-0.061	0	-0.061	4.517	9.201	3.095	-0.061	0	0.061	-9.534	-1.613	-1.95	0	-0.061	-0.061	-0.267	9.759	2.162	-0.061	-0.122	0	0.262	9.915	0.791	0	-0.061	-0.061	1506696451
-9.581	-2.29	-0.16	0	0	-0.061	3.052	-8.707	0.992	-0.122	0.061	-0.183	4.442	9.07	3.078	-0.061	0	0.061	-9.534	-1.617	-1.94	0.061	0	-0.061	-0.214	9.641	2.144	-0.061	-0.061	0	0.251	9.92	0.77	0	-0.061	-0.061	1506696451
-9.58	-2.293	-0.189	0	0	0	3.057	-8.599	0.837	-0.122	0	-0.427	4.41	8.991	2.961	-0.122	-0.061	0.061	-9.507	-1.633	-1.928	0	-0.061	-0.061	-0.185	9.552	2.135	0	-0.061	0	0.281	9.89	0.812	0	-0.061	-0.061	1506696451
-9.628	-2.242	-0.191	0	0	0.061	3.094	-8.52	0.736	-0.122	0	-0.427	4.413	9.018	2.809	-0.122	-0.061	0	-9.527	-1.614	-1.931	0	-0.061	-0.122	-0.127	9.594	2.133	0	-0.061	0	0.315	9.892	0.842	0	0	0	1506696451
-9.65	-2.223	-0.207	-0.061	0	0.061	3.208	-8.534	0.657	-0.183	0.061	-0.427	4.443	9.08	2.704	0	-0.061	0	-9.562	-1.622	-1.945	0	-0.061	-0.061	-0.132	9.682	2.128	0	0.061	0	0.346	9.921	0.816	-0.061	-0.061	0	1506696451
-9.653	-2.21	-0.233	-0.061	0	0.061	3.224	-8.538	0.599	-0.183	0.061	-0.427	4.468	9.119	2.68	0.061	0	0	-9.558	-1.648	-1.971	0	-0.061	-0.061	-0.185	9.726	2.131	0.061	0.061	-0.061	0.349	9.922	0.81	-0.061	-0.061	0	1506696451
-9.655	-2.223	-0.239	-0.061	0	0	3.224	-8.538	0.599	-0.244	0.122	-0.366	4.406	9.111	2.719	0.122	-0.061	0.061	-9.552	-1.67	-1.957	0	0	-0.061	-0.217	9.713	2.097	0.061	0.061	-0.122	0.311	9.911	0.775	-0.061	-0.061	0	1506696452
-9.652	-2.257	-0.248	-0.061	0	0	2.949	-8.656	0.664	-0.244	0.122	-0.366	4.343	9.144	2.809	0.122	-0.061	-0.061	-9.585	-1.672	-2.01	0	0	-0.061	-0.175	9.733	2.09	0.061	0	-0.122	0.258	9.908	0.804	-0.061	0	-0.061	1506696452
-9.647	-2.275	-0.255	-0.061	0	-0.061	2.949	-8.656	0.664	-0.183	0	-0.305	4.363	9.158	2.915	0.122	-0.061	-0.122	-9.599	-1.666	-2.03	0	-0.061	-0.061	-0.134	9.756	2.116	0.122	0	-0.183	0.233	9.92	0.788	0	0	-0.061	1506696452
-9.622	-2.291	-0.25	0	0	0	2.859	-8.693	0.807	-0.183	-0.061	0	4.426	9.182	3.021	0.122	0	-0.122	-9.576	-1.689	-2.012	0	-0.061	-0.061	-0.124	9.775	2.127	0.061	0	-0.183	0.254	9.939	0.8	0	-0.061	-0.061	1506696452
-9.617	-2.244	-0.233	0	0	0	2.909	-8.677	0.889	-0.183	-0.061	0	4.469	9.195	3.1	0.061	0	-0.122	-9.542	-1.72	-1.958	0	-0.061	-0.061	-0.2	9.747	2.082	0.061	0	-0.183	0.292	9.915	0.833	0	-0.061	0	1506696452
-9.624	-2.244	-0.231	0	0	-0.061	2.961	-8.664	0.924	-0.183	0.061	0.122	4.496	9.203	3.088	0	-0.061	-0.122	-9.532	-1.736	-1.927	0	-0.061	-0.061	-0.267	9.734	2.044	0	-0.061	-0.122	0.276	9.912	0.804	-0.061	-0.061	0	1506696452
-9.642	-2.243	-0.249	0	0	0	3.068	-8.65	0.919	-0.122	0.061	0.244	4.548	9.216	3.025	-0.061	-0.061	-0.061	-9.521	-1.733	-1.896	0	-0.061	-0.061	-0.268	9.786	2.032	0	-0.061	-0.061	0.298	9.918	0.824	-0.061	0	0	1506696452
-9.633	-2.243	-0.242	0	0	0	3.223	-8.634	0.853	0	0	0.244	4.57	9.191	2.955	-0.061	-0.061	-0.061	-9.518	-1.718	-1.875	0	-0.061	-0.061	-0.244	9.793	2.031	-0.061	-0.061	-0.061	0.292	9.927	0.811	0	0	0	1506696452
-9.636	-2.248	-0.25	0	0	0	3.377	-8.574	0.805	0	0	0.244	4.554	9.144	2.882	-0.122	-0.061	0	-9.495	-1.73	-1.851	0	0	-0.061	-0.275	9.739	2.018	-0.061	-0.061	0	0.263	9.916	0.8	0	-0.061	0	1506696452
-9.643	-2.22	-0.238	0	-0.061	0	3.491	-8.568	0.803	0.061	0	0	4.565	9.125	2.826	-0.122	-0.061	0.061	-9.466	-1.704	-1.799	0	0.061	-0.061	-0.346	9.686	2.022	-0.061	-0.061	0.061	0.301	9.923	0.799	0	-0.061	0	1506696452
-9.635	-2.251	-0.25	0	0	0	3.491	-8.568	0.803	0.061	0	0	4.547	9.088	2.783	-0.122	-0.122	0.122	-9.506	-1.705	-1.793	0	0.122	-0.061	-0.383	9.634	2.017	0	-0.122	0.061	0.324	9.917	0.791	0	-0.061	0	1506696452
-9.609	-2.271	-0.256	0	0	0.061	3.582	-8.569	0.828	0.061	0	0	4.479	9.088	2.725	-0.061	-0.122	0.183	-9.524	-1.638	-1.847	-0.061	0.122	-0.061	-0.22	9.672	2.054	0	-0.122	0.061	0.315	9.91	0.793	0	-0.061	0	1506696452
-9.622	-2.23	-0.254	-0.061	0	0.061	3.725	-8.522	0.828	0.183	-0.061	-0.366	4.459	9.093	2.729	0	0	0.061	-9.527	-1.625	-1.851	-0.061	0.061	-0.061	-0.122	9.741	2.053	0	0.061	0	0.31	9.914	0.8	0	-0.061	0	1506696452
-9.648	-2.231	-0.269	-0.122	-0.061	0	3.725	-8.522	0.828	0.183	-0.061	-0.366	4.442	9.156	2.79	0	0	0.061	-9.575	-1.727	-1.958	-0.122	0.061	-0.061	-0.136	9.758	2.011	0	0.061	0.061	0.31	9.902	0.772	-0.061	-0.061	0	1506696452
-9.611	-2.247	-0.234	-0.122	0	0	3.725	-8.522	0.828	0.183	-0.061	-0.366	4.418	9.215	2.836	0.061	0	0	-9.65	-1.677	-2.078	-0.122	-0.061	-0.061	-0.062	9.825	2.082	0	0.061	-0.061	0.322	9.92	0.781	-0.061	0	0	1506696452
-9.64	-2.227	-0.261	-0.244	0.061	0	3.71	-8.483	0.833	0.183	0	-0.549	4.468	9.183	2.93	0.122	0.183	-0.122	-9.631	-1.707	-2.066	-0.183	-0.061	-0.061	-0.011	9.855	2.07	-0.061	0.122	-0.122	0.298	9.927	0.767	-0.061	0.061	0	1506696452
-9.63	-2.237	-0.288	-0.244	0	-0.061	4.067	-8.51	0.982	0.122	0.244	-0.793	4.481	9.161	2.968	0.122	0.183	-0.183	-9.655	-1.774	-2.09	-0.122	-0.183	-0.061	-0.004	9.792	2.047	-0.061	0.122	-0.122	0.224	9.934	0.733	-0.061	0.061	-0.061	1506696452
-9.644	-2.243	-0.31	-0.244	0.061	-0.061	4.8	-8.381	1.016	-0.122	1.77	-1.465	4.553	9.188	2.967	0.061	0.122	-0.183	-9.618	-1.748	-2.065	-0.122	-0.244	0	-0.065	9.8	2.037	-0.061	0.183	-0.183	0.234	9.926	0.738	-0.061	0.061	-0.061	1506696452
-9.641	-2.268	-0.334	-0.183	0	-0.061	4.81	-8.246	1.059	-0.122	1.892	-1.709	4.668	9.173	2.962	0	0.183	-0.122	-9.544	-1.808	-1.951	-0.183	-0.183	-0.061	-0.195	9.787	1.989	-0.061	0.183	-0.122	0.263	9.915	0.762	-0.061	0.122	-0.061	1506696452
-9.611	-2.286	-0.323	-0.183	0	-0.061	5.266	-8.224	1.15	-0.183	2.93	-1.831	4.677	9.176	2.89	0	0.122	0	-9.557	-1.761	-1.914	-0.183	-0.183	-0.061	-0.205	9.778	2.007	-0.061	0.122	-0.061	0.26	9.915	0.782	-0.061	0.122	-0.061	1506696452
-9.607	-2.277	-0.328	-0.122	0	0	5.816	-8.37	1.144	-0.183	2.93	-1.831	4.642	9.183	2.87	0	0.183	0	-9.534	-1.762	-1.883	-0.244	-0.122	0	-0.195	9.79	1.994	-0.122	0.244	-0.122	0.276	9.917	0.827	-0.061	0.061	-0.061	1506696452
-9.649	-2.199	-0.316	-0.061	0	0	6.251	-8.61	1.286	-0.183	4.578	-1.953	4.528	9.137	2.842	0	0.183	0	-9.488	-1.812	-1.849	-0.183	-0.122	0	-0.226	9.737	1.997	-0.122	0.183	-0.061	0.307	9.891	0.879	-0.061	0	0	1506696452
-9.68	-2.125	-0.317	-0.122	0	0	5.881	-8.531	1.626	0	5.798	-3.113	4.425	9.155	2.848	0	0.183	0	-9.478	-1.808	-1.847	-0.183	-0.122	0	-0.251	9.709	1.994	-0.122	0.244	-0.061	0.311	9.918	0.876	-0.061	0	0	1506696452
-9.692	-2.128	-0.349	-0.122	0	0	5.503	-8.155	2.027	0	5.798	-3.113	4.392	9.16	2.844	-0.061	0.183	0	-9.469	-1.781	-1.822	-0.183	-0.061	0	-0.321	9.707	1.986	-0.122	0.183	-0.061	0.33	9.92	0.855	-0.061	0	0	1506696452
-9.649	-2.165	-0.356	-0.122	-0.061	0	5.182	-7.645	2.431	0.244	5.31	-3.418	4.372	9.193	2.811	-0.061	0.122	0	-9.479	-1.772	-1.805	-0.183	0	0	-0.38	9.708	2.011	-0.122	0.122	0	0.345	9.922	0.869	-0.061	0.061	0	1506696452
-9.601	-2.204	-0.358	-0.061	0	0	5.071	-7.351	2.745	0.427	5.249	-3.296	4.406	9.21	2.801	-0.061	0.122	0	-9.476	-1.757	-1.835	-0.122	0	0.061	-0.421	9.721	2.065	-0.061	0.061	0	0.352	9.905	0.847	-0.061	0.061	0	1506696453
-9.572	-2.272	-0.383	0	0.061	0	3.982	-6.954	2.939	0.61	6.531	-2.808	4.388	9.201	2.844	-0.061	0	0.061	-9.507	-1.733	-1.863	-0.061	0.061	0.061	-0.4	9.739	2.108	-0.122	0.061	0	0.349	9.885	0.837	-0.061	0	-0.061	1506696453
-9.613	-2.287	-0.374	0.061	0.061	0.061	3.414	-6.754	3.324	0.549	5.371	-2.502	4.314	9.167	2.917	-0.061	0	0.061	-9.501	-1.735	-1.879	0	0.061	0.061	-0.39	9.701	2.133	-0.122	0	0	0.368	9.89	0.871	-0.061	0	0	1506696453
-9.653	-2.285	-0.382	0.122	0	0	3.668	-6.716	3.6	0.244	3.662	-2.136	4.238	9.177	2.993	-0.061	0	0.061	-9.522	-1.76	-1.914	0.061	0.061	0.061	-0.373	9.666	2.129	-0.122	-0.061	0	0.245	9.908	0.845	-0.061	-0.061	0	1506696453
-9.643	-2.279	-0.383	0.183	0.061	0	3.259	-6.486	3.961	0.183	3.54	-1.709	4.181	9.191	2.991	-0.122	-0.061	0.061	-9.532	-1.731	-1.937	0.183	0.061	0	-0.365	9.661	2.132	-0.122	-0.183	0	0.177	9.922	0.83	-0.061	-0.122	0	1506696453
-9.633	-2.186	-0.384	0.183	0	0	3.228	-6.367	4.354	-0.061	2.502	-1.343	4.193	9.195	2.946	-0.183	-0.183	0	-9.555	-1.686	-1.967	0.183	0.061	0	-0.335	9.702	2.166	-0.122	-0.244	0	0.261	9.928	0.884	-0.061	-0.183	0	1506696453
-9.64	-2.123	-0.409	0.122	0.061	0	3.266	-6.233	4.718	-0.305	1.221	-0.61	4.204	9.131	2.882	-0.183	-0.244	-0.061	-9.585	-1.635	-1.986	0.183	0.061	0	-0.233	9.69	2.184	-0.122	-0.305	-0.061	0.303	9.905	0.849	-0.061	-0.183	0	1506696453
-9.662	-2.117	-0.409	0.122	0	0	3.22	-6.09	4.983	-0.366	0.671	-0.183	4.274	9.135	2.875	-0.122	-0.183	-0.244	-9.575	-1.605	-1.982	0.183	0	0	-0.116	9.733	2.199	-0.061	-0.305	-0.122	0.343	9.911	0.84	-0.061	-0.183	0	1506696453
-9.624	-2.111	-0.389	0.061	0.061	0	3.431	-6.064	5.225	-0.366	0.671	-0.183	4.4	9.106	2.905	-0.122	-0.183	-0.244	-9.6	-1.54	-1.974	0.122	0	0	-0.106	9.731	2.184	-0.061	-0.244	-0.122	0.396	9.906	0.886	-0.061	-0.122	0	1506696453
-9.67	-2.128	-0.432	0.061	0	0	3.668	-6.096	5.363	-0.427	0.244	0.122	4.515	9.08	2.95	-0.061	-0.122	-0.244	-9.563	-1.592	-1.949	0.122	0	0	-0.133	9.702	2.188	-0.061	-0.244	-0.183	0.408	9.903	0.877	-0.061	-0.122	0	1506696453
-9.64	-2.141	-0.412	0.061	0	0	3.699	-6.112	5.328	-0.427	0	0.366	4.639	9.068	2.997	-0.061	-0.122	-0.183	-9.579	-1.592	-1.92	0.061	0	0	-0.102	9.695	2.188	-0.061	-0.183	-0.122	0.37	9.915	0.879	-0.061	-0.061	0	1506696453
-9.648	-2.134	-0.41	0.061	0	0	3.642	-6.074	5.111	-0.366	-0.549	0.488	4.715	9.05	3.018	-0.061	-0.122	-0.183	-9.562	-1.632	-1.934	0.061	0	0	-0.095	9.694	2.18	-0.061	-0.122	-0.122	0.39	9.911	0.886	-0.061	-0.061	0	1506696453
-9.68	-2.122	-0.426	0.061	-0.061	0	3.363	-5.956	4.688	-0.427	-1.709	0.977	4.713	9.051	3.04	-0.061	-0.061	-0.122	-9.542	-1.621	-1.939	0.061	0	0	-0.09	9.696	2.144	-0.061	-0.122	-0.061	0.365	9.9	0.86	-0.061	-0.061	0	1506696453
-9.655	-2.119	-0.404	0.061	0	-0.061	2.845	-5.938	4.158	-0.61	-3.113	1.343	4.712	9.049	3.045	-0.122	-0.061	0	-9.557	-1.65	-1.967	0.061	0	0	-0.095	9.689	2.164	-0.061	-0.061	0	0.3	9.903	0.825	-0.061	-0.122	0	1506696453
-9.655	-2.113	-0.419	0.061	0	-0.061	3.194	-6.332	3.705	-0.61	-3.113	1.343	4.662	9.138	3.052	-0.122	-0.061	0	-9.564	-1.665	-1.995	0.061	0	0	-0.061	9.761	2.181	-0.061	0	0	0.295	9.893	0.842	0	-0.061	-0.061	1506696453
-9.639	-2.108	-0.406	0.061	0	-0.061	3.474	-6.804	3.353	-1.038	-3.967	1.953	4.555	9.168	3.07	-0.122	-0.061	0.061	-9.587	-1.65	-2.018	0.122	-0.061	0.061	-0.073	9.8	2.223	-0.061	0	0	0.301	9.887	0.793	0	0	-0.061	1506696453
-9.639	-2.119	-0.415	0.061	0	-0.122	3.024	-7.241	3.088	-1.221	-3.601	2.319	4.451	9.105	3.1	-0.122	0	0.061	-9.568	-1.605	-2.037	0.061	-0.061	0.061	-0.084	9.738	2.236	-0.061	0	0	0.303	9.873	0.733	0.061	-0.122	-0.122	1506696453
-9.77	-2.092	-0.434	0.244	-0.061	-0.061	3.051	-7.927	2.804	-1.465	-5.92	3.174	4.326	8.994	3.104	-0.122	0	0.061	-9.485	-1.59	-2.062	0.122	-0.061	0.061	-0.048	9.618	2.23	-0.061	0	0	0.163	9.892	0.815	0.061	-0.061	-0.183	1506696453
-9.7	-2.116	-0.504	0.244	-0.244	-0.061	3.525	-8.565	2.329	-1.038	-5.981	3.479	4.268	8.894	2.986	-0.122	0	0	-9.581	-1.73	-2.08	0.061	-0.061	0.061	0.01	9.509	2.153	-0.061	-0.061	-0.061	0.12	9.987	0.757	0	-0.305	-0.305	1506696453
-9.644	-2.144	-0.526	0.305	-0.122	-0.122	3.803	-9.073	1.662	-0.671	-5.859	3.357	4.405	9.026	2.783	-0.122	0	-0.122	-9.611	-1.933	-2.172	0.122	-0.183	0.061	0.13	9.623	2.028	0	0.061	-0.061	0.291	9.96	0.775	0.122	-0.061	-0.366	1506696453
-9.589	-2.071	-0.602	0.488	-0.061	-0.122	4.145	-9.494	1.278	-0.671	-5.859	3.357	4.559	9.11	2.535	-0.061	0.122	-0.305	-9.575	-1.993	-2.3	0.183	-0.183	0.122	0.177	9.801	1.921	0.183	0.122	-0.061	0.115	9.963	0.683	0	-0.305	-0.427	1506696453
-9.592	-1.902	-0.755	0.427	-0.061	-0.305	4.528	-9.519	1.064	-0.488	-5.554	3.052	4.711	9.149	2.366	0.061	0.122	-0.427	-9.551	-2.083	-2.399	0.122	-0.183	0.183	0.272	9.924	1.763	0.183	0	-0.305	0.258	9.874	0.541	0.061	-0.427	-0.488	1506696453
-9.682	-1.745	-0.897	0.244	0.061	-0.427	4.583	-9.377	0.952	-0.488	-4.639	2.625	4.784	9.122	2.375	0.305	-0.061	-0.427	-9.582	-2.085	-2.442	0.122	-0.305	0.183	0.371	9.964	1.658	0.122	-0.061	-0.488	0.373	9.856	0.438	0	-0.427	-0.549	1506696453
-9.721	-1.648	-1.171	0.244	-0.122	-0.61	4.407	-9.195	1.006	-0.61	-3.54	2.075	4.756	9.121	2.482	0.305	-0.061	-0.427	-9.64	-2.006	-2.462	0	-0.366	0.183	0.534	9.957	1.605	0.061	-0.122	-0.671	0.319	9.895	0.342	0	-0.488	-0.732	1506696453
-9.601	-1.672	-1.314	0.061	-0.122	-0.61	4.152	-9.076	1.136	-0.732	-2.441	1.587	4.792	9.113	2.705	0.427	-0.061	-0.549	-9.595	-1.91	-2.439	-0.183	-0.488	0.061	0.718	9.975	1.574	-0.061	-0.061	-0.854	0.248	9.935	0.276	-0.122	-0.488	-0.793	1506696453
-9.516	-1.712	-1.361	-0.305	-0.244	-0.549	4.138	-8.861	1.249	-0.732	-2.441	1.587	4.783	8.96	2.878	0.488	0.183	-0.854	-9.585	-1.879	-2.372	-0.366	-0.61	0	0.683	9.778	1.573	-0.183	0	-0.977	0.556	9.912	0.427	-0.244	-0.427	-0.793	1506696454
-9.354	-1.979	-1.25	-0.671	-0.488	-0.427	4.235	-8.679	1.353	-0.671	-1.648	1.404	4.786	8.868	3.001	0.488	0.183	-0.854	-9.539	-1.877	-2.193	-0.488	-0.854	-0.122	0.565	9.575	1.562	-0.305	0.122	-1.038	1.081	9.867	0.725	-0.427	-0.061	-0.61	1506696454
-9.344	-2.384	-0.995	-0.854	-0.305	-0.061	4.235	-8.679	1.353	-0.671	-1.648	1.404	4.804	8.941	3.027	0.366	0.183	-0.916	-9.568	-1.934	-2.005	-0.488	-1.038	-0.244	0.334	9.483	1.576	-0.427	0.305	-1.099	1.912	9.792	1.471	-0.916	0.916	-0.122	1506696454
-9.586	-2.662	-0.626	-0.916	-0.427	0.305	4.09	-8.649	1.686	-0.427	-1.282	0.732	4.776	9.036	2.942	0.122	0.183	-0.732	-9.621	-2.006	-1.768	-0.427	-1.343	-0.244	-0.016	9.495	1.761	-0.366	0.427	-1.038	2.756	10.024	2.408	-1.648	1.831	0.916	1506696454
-10.385	-2.98	-0.029	-0.671	-0.671	0.61	4.152	-8.734	1.689	-0.427	-1.282	0.732	4.688	9.384	2.864	0.122	0.183	-0.732	-9.732	-2.082	-1.573	-0.183	-1.404	-0.183	-0.566	9.672	1.988	-0.427	0.61	-0.916	3.358	10.52	3.226	-2.747	2.136	2.136	1506696454
-10.274	-2.932	0.909	-0.305	-2.136	0.183	3.93	-8.887	1.45	-0.244	0.122	0.488	4.474	9.628	2.769	0.061	0	-0.427	-9.838	-1.991	-1.538	0.244	-1.587	-0.061	-1.217	9.816	2.37	-0.427	0.61	-0.916	4.078	12.03	4.03	-4.089	1.587	3.601	1506696454
-10.387	-1.403	2.089	-0.488	-0.793	0.366	3.686	-8.748	1.162	-0.183	0.183	0.488	4.047	9.399	2.688	0.061	-0.427	0.305	-9.539	-1.543	-1.32	0.732	-1.526	0.122	-1.485	9.573	2.743	0.061	0.427	-0.793	5.437	13.197	4.618	-4.456	2.38	5.493	1506696454
-10.477	-0.781	2.128	-0.732	-0.793	-0.793	3.686	-8.748	1.162	-0.183	0.183	0.488	3.882	9.355	2.717	0.061	-0.427	0.305	-9.66	-0.72	-1.444	0.854	-1.404	0.366	-1.48	9.484	3.383	0.244	0.671	-1.038	0.754	13.038	3.134	-4.089	0.488	5.981	1506696454
-10.064	-1.674	1.207	-0.305	-1.465	-1.221	3.522	-8.482	0.718	0.122	0.61	0.854	3.658	9.708	3.001	0.366	-0.183	0.61	-10.158	-0.45	-1.634	0.366	-0.854	0.366	-1.413	9.93	3.646	0.183	0.183	-1.221	-2.992	10.252	1.223	-3.113	-2.258	4.639	1506696454
-8.492	-1.524	2.019	0.488	-0.488	-0.183	3.613	-8.975	0.306	0.671	0.366	1.099	3.359	9.38	3.567	0.854	0.244	0.61	-9.186	-0.402	-1.456	0.427	-0.61	0.183	-1.175	9.866	3.546	0.122	-0.549	-1.221	-0.79	7.813	2.355	-1.343	-4.395	3.174	1506696454
-7.831	-0.169	2.107	-0.183	0.427	0.183	3.613	-8.975	0.306	0.671	0.366	1.099	3.359	9.38	3.567	1.038	0.549	0.305	-8.935	-0.043	-1.288	0.732	-0.854	0.244	-0.93	8.943	3.628	-0.061	-0.427	-1.282	1.613	6.21	1.578	0.366	-2.869	1.709	1506696454
-8.875	0.733	1.596	-0.793	0.244	-0.122	3.662	-8.047	-0.401	0.61	-1.16	-0.122	2.873	7.852	4.612	1.099	0.977	0.061	-8.861	0.184	-1.078	0.549	-0.488	0.122	-0.83	8.067	3.646	-0.305	-0.366	-1.221	3.557	4.857	1.623	1.77	1.099	0.549	1506696454
-9.289	0.134	1.727	-1.465	-0.305	-0.305	3.988	-8.166	-0.38	0.61	-1.16	-0.122	2.467	7.818	4.663	0.793	1.038	-0.183	-9.021	0.561	-1.026	0.122	-0.305	-0.244	-0.831	7.952	3.691	-0.122	-0.549	-0.977	3.896	5.249	2.864	2.869	4.272	0	1506696454
-9.495	-1	1.775	-1.526	0.305	0	3.927	-8.817	-0.492	0.732	0.244	-0.427	2.583	8.155	4.523	0.427	0.183	-0.61	-9.292	1.085	-1.183	-0.305	-0.183	-0.305	-0.493	8.542	3.865	0.183	-0.671	-0.732	3.016	6.784	4.472	3.418	5.493	-0.244	1506696454
-10.428	-1.491	1.592	-0.916	0.427	0.732	3.927	-8.817	-0.492	0.732	0.244	-0.427	3.341	8.459	4.508	0.244	-0.977	-1.343	-9.637	1.05	-1.219	-0.977	-0.122	-0.488	-0.2	9.073	4.095	0.366	-0.427	-0.427	4.185	8.064	6.137	2.38	0.732	-0.488	1506696454
-10.3	0.033	2.698	-1.587	-0.122	0.916	2.973	-10.045	-0.591	1.282	-2.686	-1.709	4.11	8.86	4.311	0.305	-1.099	-1.892	-9.109	0.321	-1.193	-1.465	0	-1.099	-0.618	9.368	4.151	0.183	0	0.061	6.447	9.708	10.813	-0.793	-0.549	0.244	1506696454
-12.012	-2.426	0.904	-1.099	1.465	0.122	3.175	-10.458	-0.489	1.221	-3.052	-2.197	4.439	9.917	3.996	0.427	-0.427	-2.014	-10.878	-0.069	-0.745	-1.892	2.93	-0.854	-1.354	9.733	3.911	0.061	-0.366	0.61	4.882	7.059	6.014	0.793	-3.235	1.282	1506696454
-11.794	-5.261	1.113	0.793	0	1.282	3.139	-11.386	-0.432	1.16	-2.38	-2.197	4.819	11.568	3.417	0.488	-0.244	-1.648	-11.434	-1.744	-0.432	-0.488	1.221	-1.038	-1.882	10.861	3.302	0.427	-0.427	0.793	-0.858	10.52	0.511	1.465	-0.305	-3.235	1506696454
-9.719	-3.5	1.361	1.709	0.061	0.793	3.139	-11.386	-0.432	1.16	-2.38	-2.197	5.387	12.689	2.824	-0.061	-0.732	-1.221	-12.5	-2.934	-0.791	-0.305	-0.122	-1.16	-2.619	12.138	2.932	1.221	0.366	1.282	7.989	13.797	5.056	-0.732	0.977	0.549	1506696454
-9.162	-3.575	-0.256	0.427	1.831	-0.671	3.125	-10.802	0.237	0.61	-1.465	-1.77	6.038	11.762	2.769	-0.488	-1.282	-0.366	-9.831	-2.669	0.534	-0.427	2.197	-0.671	-3.628	11.734	2.275	0.488	0.244	1.526	-1.995	8.806	1.45	0.549	-2.625	-2.075	1506696454
-9.347	-4.807	-1.809	2.075	0.061	0.244	2.967	-8.656	1.178	-0.122	0.732	-0.977	5.489	10.445	2.29	-0.61	-0.488	1.465	-10.349	-3.249	0.494	-0.671	0.427	-0.671	-3.689	10.025	1.638	-0.183	-0.732	1.282	1.483	10.791	-0.49	2.075	-3.174	-2.136	1506696454
-8.703	-3.59	-0.821	0.977	1.77	0.732	1.486	-7.63	1.678	-1.099	3.601	-0.366	4.697	10.746	1.921	-0.671	0.427	3.418	-9.685	-4.048	0.36	0.305	0.671	-0.366	-2.688	9.507	0.806	-0.549	-0.732	1.404	2.78	10.021	-0.209	1.282	-1.343	-1.77	1506696454
-9.257	-3.098	-1.193	1.465	1.465	0.122	1.486	-7.63	1.678	-1.099	3.601	-0.366	3.994	10.78	1.377	-1.221	0.305	3.845	-9.464	-3.933	0.042	0.427	0.061	-0.427	-1.797	9.866	0.488	-0.305	0.366	1.587	1.634	9.688	0.209	1.465	-0.793	-2.136	1506696454
-9.254	-2.595	-1.364	1.282	0.305	-0.183	-0.086	-7.923	1.994	-0.488	1.465	0	3.504	10.324	0.706	-1.831	-0.244	3.54	-9.221	-3.525	-0.51	0.671	-0.244	-0.183	-1.577	9.844	0.543	0.244	0.488	1.587	0.437	9.979	-0.09	1.587	-2.441	-2.38	1506696454
-8.993	-2.099	-1.178	1.099	0.671	-0.427	-0.086	-7.923	1.994	0.183	-1.526	0.732	3.415	9.595	0.443	-2.014	-1.099	3.174	-8.9	-3.06	-0.843	0.488	-0.305	0.122	-1.285	9.719	0.867	0.305	-0.122	1.282	1.538	10.032	-0.139	1.648	-2.808	-2.38	1506696454
-8.777	-1.833	-1.243	0.793	0.366	-0.488	1.038	-7.825	2.097	0.488	-1.648	0.854	3.558	8.926	0.578	-1.587	-1.404	2.869	-8.638	-3.127	-1.023	0.61	-0.671	0.244	-0.73	9.435	1.142	0.061	0.061	0.671	2.192	9.72	-0.195	1.648	-1.77	-2.197	1506696455
-8.709	-1.9	-1.148	0.916	0.488	-0.61	2.097	-7.205	1.694	0.122	-0.427	1.038	3.554	8.357	0.802	-0.854	-0.671	2.258	-8.303	-3.097	-1.056	0.549	-0.671	0.305	-0.287	9.237	1.224	-0.305	0.366	0.061	2.111	9.426	-0.017	1.526	-1.038	-2.075	1506696455
-8.827	-1.878	-1.138	1.038	0.549	-0.793	2.291	-7.169	1.467	0.122	-0.427	1.038	3.554	8.357	0.802	-0.244	0.549	1.404	-8.169	-3.082	-1.066	0.488	-0.305	0.427	-0.284	8.979	1.048	-0.549	0.549	-0.427	1.885	9.278	0.221	1.465	-0.977	-1.953	1506696455
-9.125	-1.576	-1.298	1.221	0.305	-0.977	2.57	-7.199	1.298	0.061	-0.549	1.099	3.077	7.803	1.278	0.183	1.282	0.366	-8.135	-3.147	-1.192	0.549	-0.061	0.549	-0.352	8.937	0.786	-0.549	0	-0.61	1.541	9.314	0.177	1.16	-1.038	-1.77	1506696455
-9.178	-1.522	-1.357	1.221	0.061	-1.038	2.57	-7.199	1.298	-0.061	-0.671	0.916	3.122	8.14	1.524	0.366	1.16	-0.854	-8.168	-3.369	-1.383	0.488	0.244	0.549	-0.397	9.089	0.657	-0.427	-0.488	-0.671	1.268	9.484	0.334	0.793	-1.831	-1.953	1506696455
-9.179	-1.524	-1.39	1.099	0	-0.854	2.86	-7.317	1.25	-0.244	-0.732	0.671	3.122	8.14	1.524	0.183	0.244	-2.014	-8.634	-3.366	-1.487	0.488	0.244	0.549	-0.373	9.333	0.671	-0.305	-1.099	-0.854	1.741	9.497	0.103	0.793	-1.831	-1.953	1506696455
-9.142	-1.629	-1.726	0.793	0.183	-0.488	3.217	-7.478	1.286	-0.549	-0.61	0.305	4.13	9.171	1.835	0	-0.793	-2.869	-8.897	-3.024	-1.365	0.854	0.061	0.916	-0.211	9.601	0.882	-0.183	-1.343	-1.282	1.753	9.516	-0.303	0.122	-1.404	-1.77	1506696455
-9.755	-1.855	-1.663	0.977	0.366	0.61	3.25	-7.571	1.501	-0.916	-0.244	0.061	4.73	9.725	2.183	-0.183	-1.282	-3.357	-8.448	-3.208	-1.229	1.099	0.061	1.099	-0.377	10.044	1.029	-0.549	-1.221	-1.526	1.227	9.662	-0.148	-0.366	-1.282	-1.587	1506696455
-10.974	-2.507	-1.704	0.549	-0.427	1.465	3.25	-7.571	1.501	-1.343	0.122	-0.061	5.234	11.018	2.723	-0.183	-1.282	-3.601	-9.813	-4.171	-0.823	0.977	1.831	0.732	-1.422	10.702	1.089	-1.221	-1.404	-1.16	2.483	10.397	0.681	-0.916	-2.136	-1.038	1506696455
-11.466	-2.999	-1.616	-1.648	-0.916	2.075	3.424	-9.66	2.079	-1.648	0.671	0	5.222	13.114	2.945	-0.244	-0.916	-3.662	-13.036	-2.122	-0.705	1.892	0.488	0.61	-2.049	12.042	2.14	-0.793	-2.625	-0.793	5.194	11.779	2.324	-2.991	-1.038	-0.122	1506696455
-11.946	-4.694	-0.536	-0.305	-1.099	1.343	3.424	-9.66	2.079	-1.648	1.221	0.732	5.182	12.267	3.155	-0.793	-1.404	-3.357	-11.618	0.105	-0.071	1.892	0.488	0.61	-1.64	12.312	3.777	0.244	-1.648	-1.404	5.71	12.568	4.119	-2.991	-1.038	-0.122	1506696455
-10.367	-6.447	1.808	1.282	-1.587	1.77	4.288	-11.974	1.59	-0.366	1.221	1.221	5.908	10.097	3.877	-0.854	-2.625	-2.197	-11.926	-0.525	0.895	0.793	-0.671	0.732	-2.286	10.701	4.533	-0.916	-0.61	-1.526	2.972	12.918	2.962	-5.127	2.625	3.357	1506696455
-10.744	-3.694	1.755	-0.061	1.526	1.465	4.229	-12.022	1.279	0.427	0.916	0.305	5.837	9.915	4.491	0.061	-0.916	-0.671	-11.693	0.291	0.952	0.916	-1.099	0.916	-2.504	9.737	4.4	-1.282	-0.488	-0.977	-0.693	13.447	0.133	-2.625	1.587	4.089	1506696455
-11.03	-2.272	-0.297	-0.916	-3.418	-0.671	3.266	-12.347	0.312	1.953	0.427	-3.723	4.322	9.799	4.15	0.244	2.319	0.305	-10.775	0.723	0.742	0.549	-0.854	0.732	-2.306	9.435	4.547	-0.793	0.305	-0.854	-2.934	12.946	-0.177	-3.357	-0.793	4.15	1506696455
-8.012	-2.797	0.974	-0.61	-2.136	-0.671	3.266	-12.347	0.312	1.953	0.427	-3.723	4.322	9.799	4.15	-0.183	2.258	1.099	-9.71	1.122	0.674	0.366	-0.977	0.549	-2.424	8.67	4.42	-0.671	0.366	-0.61	-2.689	11.124	0.616	-2.136	-2.563	4.333	1506696455
-7.429	-2.673	1.324	-1.038	0.671	-0.427	2.205	-10.105	-0.918	2.625	-1.404	-5.066	3.371	8.16	3.979	-0.427	0.549	1.77	-9.277	1.704	0.622	-0.061	-0.488	0.671	-2.134	7.799	4.381	-0.549	0.366	-0.366	-2.04	9.475	1.212	-1.16	-1.648	3.479	1506696455
-8.234	-2.212	0.652	-1.16	-0.244	-0.549	2.292	-9.338	-0.945	2.136	-1.343	-4.822	3.305	7.599	3.685	-0.366	0.549	2.197	-8.916	1.467	0.492	-0.427	-0.732	0.305	-1.643	7.361	4.331	-0.549	0.671	-0.244	-0.366	8.252	1.16	0.549	0	3.174	1506696455
-8.156	-2.248	1.147	-0.916	-0.549	-0.427	1.833	-8.681	-1.367	1.892	-0.549	-3.845	3.305	7.599	3.685	-0.244	1.587	2.319	-8.75	1.182	0.586	-0.671	-0.916	-0.061	-1.483	7.022	4.207	-0.488	1.16	-0.061	0.526	7.923	1.162	1.099	2.808	2.014	1506696455
-8.131	-2.044	1.599	-1.099	0.244	-0.61	1.397	-8.123	-1.601	1.648	-0.732	-2.93	2.542	7.081	3.219	-0.061	1.892	2.197	-8.772	1.148	0.726	-0.732	-0.977	-0.305	-1.757	6.921	4.106	-0.427	1.648	0.366	0.583	7.598	1.735	1.526	5.432	1.282	1506696455
-9.104	-1.877	1.439	-0.977	0.122	-0.305	1.318	-7.776	-1.542	1.648	-0.732	-2.93	2.542	7.081	3.219	0.122	1.648	1.953	-9.142	1.273	0.664	-0.916	-0.916	-0.366	-2.027	7.232	4.181	0.061	1.953	0.671	0.573	7.762	1.924	1.099	5.859	0.61	1506696455
-9.106	-1.949	1.047	-1.343	-0.122	0	1.543	-7.849	-1.383	1.221	-0.793	-1.77	2.36	7.553	2.99	0.244	1.16	1.587	-9.205	1.172	0.749	-1.282	-0.977	-0.549	-2.23	7.833	4.207	0.549	2.197	0.732	1.513	7.708	1.966	2.808	1.099	0.122	1506696455
-8.778	-2.242	1.242	-1.709	0.854	-0.061	1.846	-8.085	-1.274	0.732	-0.549	-0.366	2.795	8.376	2.919	0.427	0.732	1.221	-9.099	0.953	0.657	-1.282	-0.977	-0.549	-2.596	8.177	4.185	0.671	2.075	0.732	2.388	8.534	3.675	2.625	0.061	-0.854	1506696455
-9.682	-2.628	1.412	-1.648	0.488	0	2.247	-8.356	-1.084	0.244	-0.305	0.854	2.795	8.376	2.919	0.732	0.671	1.038	-9.089	0.92	0.762	-1.404	-1.221	-0.793	-2.75	8.185	4.136	0.61	1.709	0.732	3.48	9.566	5.371	2.625	0.061	-0.854	1506696455
-10.591	-3.159	0.323	-1.282	0.244	-0.183	2.549	-8.518	-0.84	-0.061	-0.061	1.831	3.149	8.478	2.96	1.16	0.977	1.038	-10.39	0.337	0.687	-2.075	-0.366	-0.916	-2.657	8.502	3.912	0.732	1.465	0.61	3.314	9.601	4.14	1.221	-0.671	0.549	1506696455
-9.467	-3.101	0.691	-1.16	0.183	-0.732	2.549	-8.518	-0.84	-0.366	0.061	2.625	3.381	9.563	2.817	1.404	0.916	0.916	-9.775	-0.682	1.189	-2.075	-0.366	-0.916	-2.449	9.317	3.272	0.854	1.648	0.427	2.433	11.35	1.69	0.183	-0.854	-1.221	1506696455
-9.077	-4.61	-1.855	-1.404	1.282	-1.404	3.116	-8.805	-0.056	-0.732	-0.732	3.784	4.206	10.124	2.445	1.343	0.732	-0.427	-10.238	-2.119	1.656	-1.831	-0.977	-0.427	-2.289	10.326	1.887	0.793	2.136	0.122	-0.077	9.933	1.471	0.977	-0.549	-0.732	1506696456
-9.143	-5.045	-2.302	-0.61	0.488	-0.549	3.791	-8.302	1.401	-0.916	-1.099	3.967	4.77	10.401	2.283	1.343	0.732	-0.427	-9.654	-3.346	2.021	-1.831	-0.977	-0.427	-2.408	10.587	1.064	0.366	2.563	-0.061	1.75	10.311	0.76	0.305	-0.488	0.061	1506696456
-8.733	-4.821	-1.851	-0.244	1.343	-0.183	3.791	-8.302	1.401	-0.916	-1.587	3.54	4.77	10.401	2.283	1.221	1.404	-0.671	-9.697	-4.328	2.042	-1.831	-1.465	-0.427	-3.144	10.541	0.556	-0.061	2.319	0.183	2.379	10.078	0.629	0.305	-0.488	0.061	1506696456
-9.469	-3.898	-2.257	-0.305	1.282	-0.793	3.791	-8.302	1.401	-0.916	-1.587	3.54	5.111	10.581	1.992	0.854	1.892	-0.671	-9.393	-4.005	2.114	-0.916	-1.831	-0.366	-3.366	10.27	0.346	0	1.587	0.549	1.633	9.988	0.055	0.488	-0.427	0	1506696456
-9.497	-3.828	-2.527	0	0.549	-1.099	4.308	-8.48	2.061	-0.671	-2.014	2.686	5.088	9.624	1.363	0.427	1.587	-0.427	-8.886	-3.985	2.159	-0.916	-1.831	-0.366	-3.022	9.761	0.205	0.122	1.343	0.488	1.017	10.042	0.151	0.488	-1.099	-0.366	1506696456
-8.792	-3.784	-2.235	-0.061	-0.061	-1.343	4.643	-9.097	2.712	-0.488	-2.38	1.953	5.088	9.624	1.363	0.122	0.732	0	-8.219	-3.863	2.414	-0.122	-1.892	-0.427	-2.743	9.182	0.081	-0.061	1.16	0.427	1.912	10.091	0.642	0.366	-0.793	-0.427	1506696456
-8.159	-4.203	-2.344	0.061	0.244	-1.221	5.387	-8.12	3.29	-0.305	-1.587	1.282	5.187	8.922	1.114	-0.122	0.244	0.488	-8.065	-3.792	2.719	0.183	-2.197	-0.366	-2.548	8.664	-0.05	0	0.671	0.671	2.261	9.792	1.077	0.183	-0.366	-0.427	1506696456
-8.209	-4.743	-2.546	0.549	0.427	-0.916	4.774	-6.761	2.702	-0.305	0.061	0.488	5.27	8.262	0.794	-0.244	0	0.732	-7.955	-3.808	2.984	0.183	-2.197	-0.366	-2.187	8.655	-0.148	0.183	0.549	1.038	2.553	9.497	0.871	0.122	-0.549	-0.183	1506696456
-8.463	-4.555	-2.501	0.671	0.061	-0.916	4.765	-6.651	2.071	-0.366	-0.183	-0.122	5.27	8.262	0.794	-0.244	0	0.854	-7.984	-3.747	3.104	1.038	-2.38	-0.244	-1.778	8.808	-0.132	0.244	0.793	1.038	2.432	9.616	0.652	-0.305	-0.549	0.244	1506696456
-8.352	-4.277	-2.326	0.793	0.122	-1.343	4.478	-6.551	1.298	-0.366	0.427	-0.671	5.236	8.364	0.731	-0.366	0	0.977	-7.869	-3.673	3.301	1.16	-2.319	-0.183	-1.656	8.866	0.057	0.61	0.977	1.038	2.184	9.691	0.807	-0.488	-1.099	0.427	1506696456
-8.052	-4.29	-1.809	0.793	-0.244	-1.648	4.478	-6.551	1.298	-0.549	1.038	-1.16	5.053	8.513	1.068	-0.427	-0.366	1.038	-7.827	-3.474	3.732	1.16	-2.319	-0.183	-1.515	9.07	0.069	0.793	0.916	0.977	2.783	9.924	1.29	-0.977	-0.183	0.61	1506696456
-7.957	-3.699	-1.808	0.183	0.793	-2.136	4.015	-6.909	0.376	-0.854	1.282	-1.587	5.053	8.513	1.068	-0.427	-0.916	1.038	-7.958	-1.726	3.817	1.587	-2.563	-0.183	-1.241	9.131	0.319	0.793	0.793	0.854	2.286	9.581	0.821	-0.977	-0.183	0.61	1506696456
-8.028	-4.148	-2.013	-0.061	0.122	-2.502	4.033	-7.502	0.318	-0.793	2.014	-2.136	5.173	8.398	1.237	-0.366	-1.099	1.038	-7.106	-0.935	4.334	0.61	-2.625	0.305	-1.236	8.814	0.813	0.916	0.61	0.427	2.367	9.438	1.298	-1.648	-0.183	0.732	1506696456
-7.991	-5.301	-1.438	0.916	-0.244	-1.465	3.991	-8.032	0.459	-0.793	2.014	-2.136	5.313	7.855	2.361	-0.244	-1.099	1.343	-6.582	-1.544	5.03	0.61	-2.625	0.305	-1.456	8.53	1.16	0.977	1.343	0.488	3.335	9.245	2.058	-1.892	-0.793	0.916	1506696456
-7.645	-4.608	-0.866	0.488	-0.061	-1.16	4.076	-8.321	0.408	-0.183	1.343	-2.502	5.313	7.855	2.361	-0.183	-0.916	1.587	-6.223	-1.365	5.552	0.488	-2.747	-0.305	-1.501	8.89	0.927	0.488	1.465	0.916	3.39	8.664	2.146	-1.892	-0.793	0.916	1506696456
-7.208	-4.218	-0.676	0.366	0.061	-1.16	4.478	-8.774	0.311	0.122	0.183	-2.991	5.304	8.134	2.766	-0.305	-1.099	1.587	-5.588	-1.104	5.712	0.244	-2.014	-0.244	-1.69	9.305	0.59	0.244	1.465	1.282	4.186	8.414	2.548	-1.343	0.732	1.282	1506696456
-7.452	-4.606	-0.768	0.366	-0.305	-0.671	4.478	-8.774	0.311	0.488	0.427	-3.357	5.4	8.521	3.074	-0.61	-1.526	1.404	-5.588	-1.104	5.712	0.244	-2.014	-0.244	-1.69	9.305	0.59	0.244	1.465	1.282	4.186	8.414	2.548	-1.343	0.732	1.282	1506696456
-7.394	-4.882	-0.858	0.671	-0.488	-0.732	4.195	-8.399	-0.224	0.732	0.671	-3.479	5.601	8.616	3.196	-0.977	-1.77	1.526	-5.74	-1.519	6.187	0.244	-1.343	-0.183	-1.638	9.369	0.705	0	0.366	1.709	4.253	7.476	3.423	-2.38	0.366	1.343	1506696456
-7.068	-5.426	-0.276	0.61	-0.244	-0.671	4.241	-8.013	-0.246	0.305	0.122	-3.235	5.797	8.629	3.217	-1.16	-2.014	1.648	-6.148	-1.174	6.415	0	-1.343	-0.183	-1.087	9.58	0.957	-0.061	-0.061	1.77	4.236	7.941	2.99	-1.892	0.427	1.648	1506696456
-7.668	-5.819	-0.498	0.122	0.916	-0.183	4.462	-7.873	-0.028	0.305	0.122	-3.235	6.233	8.386	3.15	-1.16	-1.892	1.648	-6.314	-0.857	6.82	0	-1.343	-0.183	-0.39	9.851	1.126	-0.061	0.488	1.587	4.138	8.067	3.486	-2.258	1.465	1.709	1506696456
-8.507	-6.19	-0.969	-0.061	0.366	-0.305	4.462	-7.873	-0.028	0.305	0.549	-2.808	6.233	8.386	3.15	-1.099	-1.648	1.343	-6.449	-1.42	7.125	-0.061	-1.038	0.183	0.092	10.499	1.012	-0.183	1.526	1.587	3.774	7.991	3.588	-1.587	-0.183	1.587	1506696456
-8.39	-6.643	-0.758	0.427	-0.305	-0.305	4.931	-7.668	0.177	0.305	0.122	-2.441	6.517	8.482	2.834	-0.977	-1.77	0.793	-6.645	-1.933	7.41	0.183	-1.038	0.122	0.324	10.791	0.891	-0.488	1.526	1.343	4.529	8.796	4.439	-1.709	0.366	1.587	1506696456
-8.085	-6.783	-0.628	0.122	0.305	-0.366	5.077	-7.869	0.182	0.244	0.061	-1.831	7.08	8.403	2.338	-0.854	-1.404	0.549	-6.838	-1.723	7.607	0.183	-1.038	0.122	0.441	10.624	1.048	-0.549	1.221	0.854	4.292	8.603	3.994	-1.404	-0.244	1.404	1506696456
-8.443	-6.617	-0.849	0.427	0.122	-0.366	5.584	-8.146	0.313	0	-0.793	-1.16	7.08	8.403	2.338	-0.732	-1.221	0.549	-7.098	-1.357	7.87	-0.183	-1.282	0.366	0.58	10.447	1.114	-0.122	1.221	0.366	4.34	8.599	4.374	-1.404	-0.244	1.404	1506696456
-8.516	-6.921	-0.865	0.183	0.244	-0.671	6.131	-8.461	0.51	0.122	-2.441	-0.732	7.178	8.558	2.129	-0.671	-1.831	0.549	-6.965	-1.23	8.229	-0.427	-1.343	0.488	0.835	10.804	1.093	-0.122	0.916	0.244	4.211	8.333	4.851	-1.099	0.122	0.916	1506696457
-8.519	-6.992	-0.873	0.366	0.427	-0.366	6.131	-8.461	0.51	0.122	-2.441	-0.732	7.482	8.443	2.166	-0.732	-2.319	0.427	-6.711	-1.286	8.433	-0.427	-1.343	0.488	0.855	10.913	1.084	0	0.549	0.244	4.774	8.632	5.423	-0.854	-0.305	0.732	1506696457
-8.746	-6.832	-0.922	0.061	0.366	-0.244	6.912	-8.508	0.746	0.122	-1.77	-0.671	7.482	8.443	2.166	-0.793	-3.113	0.122	-6.224	-1.474	8.598	-0.366	-1.099	0.366	0.732	11.146	0.823	-0.061	0.549	0.732	5.093	8.033	5.111	-0.854	-0.305	0.732	1506696457
-8.835	-6.659	-0.913	-0.244	0.244	-0.305	7.401	-8.405	0.697	0.061	-1.465	-0.977	8.539	8.634	1.507	-0.916	-2.747	-0.061	-5.877	-1.444	8.759	-0.305	-0.793	0.305	0.446	11.398	0.418	-0.488	0.793	0.793	5.569	7.686	5.078	-0.61	-0.122	0.366	1506696457
-8.845	-6.712	-1.035	-0.244	-0.122	-0.366	7.862	-7.861	-0.13	0.061	-1.465	-0.977	9.312	9.091	1.025	-1.038	-2.075	0.488	-5.847	-1.864	8.984	-0.305	-0.793	0.305	0.234	11.573	0.53	-0.488	0.854	0.61	5.808	7.623	5.389	-0.366	0.122	0.366	1506696457
-8.677	-6.749	-1.093	-0.183	-0.305	-0.183	7.862	-7.861	-0.13	0.061	-1.282	-0.854	9.331	9.281	0.662	-0.488	-2.258	0.916	-5.835	-1.899	9.141	-0.061	-0.244	0.183	0.211	11.732	0.766	-0.366	0.305	0.427	5.839	7.488	5.399	-0.366	0.122	0.366	1506696457
-8.577	-6.799	-1.187	-0.183	-0.244	-0.122	7.583	-7.507	-1.597	-0.366	-1.404	-0.366	9.298	9.173	0.209	0.488	0.183	0.793	-5.789	-1.756	9.265	-0.061	-0.244	0.183	0.957	11.76	0.746	-0.305	1.099	0	5.832	7.422	5.388	-0.061	0.244	0.061	1506696457
-8.668	-7.017	-1.22	-0.183	-0.427	0.061	7.215	-7.99	-1.676	-0.366	-1.404	-0.366	8.179	9.439	0.543	0.366	0.427	0.732	-5.881	-1.786	9.306	-0.122	0	0.244	0.313	11.562	0.42	0.244	0.793	0.061	5.794	7.452	5.241	0.244	0.122	-0.122	1506696457
-8.757	-7.144	-1.343	0	-0.427	0.122	7.119	-8.149	-1.408	-0.305	-1.221	-0.366	7.372	9.813	1.178	0	-1.16	0.671	-5.897	-1.976	9.272	0.183	0.488	0.183	-0.441	11.447	0.425	0.488	-1.343	0.122	5.901	7.629	5.184	0.244	0.122	-0.122	1506696457
-8.606	-7.327	-1.353	0.183	-0.366	0.122	7.966	-8.509	-1.29	-1.221	-0.732	-1.16	7.814	9.751	0.988	0.366	-0.549	0.793	-6.161	-1.893	9.115	0.183	0.488	0.183	-0.329	11.649	0.526	0.488	-1.343	0.122	5.827	7.846	5.021	0.732	-0.183	-0.427	1506696457
-8.498	-7.255	-1.372	0.427	-0.244	0.183	7.966	-8.509	-1.29	-1.221	-0.732	-1.16	7.984	10.084	1.571	0.305	-0.183	1.038	-6.218	-1.967	8.963	0.183	0.671	0.061	-0.208	11.773	0.362	0	-1.099	-1.221	5.501	8.184	5.077	0.854	-0.061	-0.732	1506696457
-8.466	-7.275	-1.378	0.671	-0.061	0.183	7.191	-8.914	-1.347	-1.343	0.122	-1.587	7.69	10.043	0.781	0.427	-1.221	1.099	-6.261	-2.139	8.802	0.61	1.038	-0.305	-0.88	11.56	0.445	-0.244	-1.953	-1.648	5.239	8.342	4.998	0.854	-0.061	-0.732	1506696457
-8.317	-7.053	-1.422	0.916	-0.122	0.366	7.452	-7.894	-1.714	-1.709	-0.549	-1.892	8.184	9.682	0.145	0.854	0.061	1.099	-6.279	-1.893	8.652	0.61	1.038	-0.305	-0.739	11.533	0.208	0.244	-2.38	-2.319	5.148	8.449	4.779	0.854	-0.366	-1.343	1506696457
-8.075	-6.842	-1.266	0.916	0.122	0.61	7.543	-7.342	-2.389	-1.648	0.366	-1.099	8.32	9.207	-0.268	1.16	0	0.793	-5.986	-1.906	8.496	0.671	1.221	-0.427	-0.185	11.768	0.1	-0.549	-2.686	-2.502	4.947	8.439	4.577	0.793	-0.305	-1.648	1506696457
-7.935	-6.563	-1.269	1.099	0.244	0.977	7.528	-6.668	-1.956	-1.77	0.427	-0.061	8.516	9.068	-0.876	1.404	-1.099	0.671	-5.798	-2.019	8.137	0.732	1.953	-0.732	-0.329	11.511	0.3	-0.549	-2.686	-2.502	4.797	8.434	4.264	0.793	-0.305	-1.648	1506696457
-7.867	-6.292	-1.269	1.282	0.122	1.282	8.041	-5.928	-1.832	-1.648	-0.244	0.916	8.637	8.378	-0.94	1.282	-0.977	0.244	-5.828	-1.793	7.638	0.732	1.953	-0.732	-0.675	11.225	0.087	0.488	-2.625	-3.54	4.672	8.288	3.955	0.61	-0.549	-1.953	1506696457
-7.577	-6.131	-1.166	1.282	0.244	1.343	7.884	-5.52	-2.393	-1.648	-0.244	0.916	8.922	7.567	-1.623	1.343	-1.16	-0.183	-5.772	-1.776	7.122	0.916	2.136	-0.916	-1.32	10.664	-0.065	0.305	-2.747	-3.54	4.425	8.287	3.547	0.732	-0.549	-2.014	1506696457
-7.369	-6.283	-1.199	1.587	0.61	1.526	8.223	-5.119	-2.521	-1.526	-1.77	1.282	9.249	6.943	-1.987	1.404	-2.258	-0.305	-6.052	-2.256	6.496	0.977	2.747	-1.282	-2.172	10.268	0	0.305	-2.747	-3.54	4.286	8.638	3.305	0.732	-0.549	-2.014	1506696457
-7.29	-6.838	-1.416	1.892	0.671	1.465	8.268	-4.371	-2.318	-1.038	-1.892	1.282	9.409	6.252	-1.8	1.282	-1.709	-0.244	-6.356	-2.351	6.161	0.977	2.747	-1.282	-2.263	9.829	-0.267	0.427	-2.991	-2.869	3.676	8.765	3.126	0.732	-0.366	-1.77	1506696457
-7.204	-7.599	-1.396	2.686	1.099	1.221	8.555	-3.652	-2.701	-0.671	-1.16	1.404	9.375	5.702	-1.384	0.793	-1.465	-0.122	-7.099	-2.67	5.733	1.465	3.113	-1.465	-2.294	9.439	-0.462	0.122	-3.296	-2.258	2.617	9.515	2.804	0.671	-0.854	-1.953	1506696457
-7.058	-7.704	-1.11	3.845	1.587	0.916	8.518	-2.982	-2.877	-1.038	-0.671	1.587	9.136	5.447	-1.073	0.061	-1.709	-0.061	-7.651	-3.257	5.253	2.93	2.991	-2.014	-2.81	9.092	-0.514	0.122	-3.296	-2.258	1.22	10.378	2.579	0.671	-0.854	-1.953	1506696457
-7.224	-6.391	-0.304	4.822	2.197	0.732	8.863	-2.531	-3.024	-2.441	0.671	2.319	8.827	5.307	-0.894	-0.793	-1.587	0.183	-8.065	-2.619	4.645	2.93	2.991	-2.014	-2.81	9.092	-0.514	0.061	-3.662	-1.77	-0.223	10.854	2.232	0.671	-2.136	-2.502	1506696457
-7.976	-4.477	0.355	5.127	2.136	0.854	9.233	-2.332	-3.034	-2.441	0.671	2.319	8.57	5.334	-1.044	-1.709	-1.648	0.427	-7.651	-1.729	4.218	3.723	2.502	-2.075	-2.81	9.092	-0.514	0.061	-3.662	-1.77	-1.032	9.983	1.988	1.282	-3.296	-2.747	1506696457
-7.874	-3.015	0.598	3.906	1.526	0.488	9.233	-2.332	-3.034	-3.296	1.831	2.747	8.306	5.312	-1.282	-2.502	-1.709	0.671	-6.624	-1.546	3.903	4.517	2.197	-1.77	-3.049	8.329	-0.158	0.549	-4.7	-0.793	0.19	8.713	1.483	1.282	-3.296	-2.747	1506696457
-7.729	-3.998	1.061	2.747	0.732	-0.305	8.686	-1.469	-2.562	-3.845	1.892	2.686	8.155	4.963	-1.329	-2.991	-1.221	0.916	-6.155	-1.406	3.515	4.517	2.197	-1.77	-2.894	8.031	-0.273	0.183	-4.639	-0.183	2.001	8.398	1.089	1.648	-6.348	-3.723	1506696457
-6.956	-4.471	0.913	3.967	0.671	0.488	7.925	-0.889	-2.614	-4.089	3.052	2.136	7.9	4.457	-1.201	-3.296	-0.732	0.977	-5.975	-0.941	3.498	5.127	2.258	-1.77	-2.671	7.618	-0.116	-0.671	-5.005	0.732	3.285	9.396	1.488	0.549	-8.057	-2.197	1506696458
-6.501	-3.84	0.817	3.906	1.038	0.916	7.076	-0.851	-3.906	-4.089	4.272	1.282	8.052	4.127	-1.312	-3.418	-0.183	1.16	-6.869	-0.544	3.128	5.249	3.052	-1.587	-2.166	7.476	0.288	-1.099	-5.31	1.343	3.009	8.792	1.718	0.549	-8.057	-2.197	1506696458
-6.633	-4.191	0.662	3.418	2.319	0.793	6.672	-1.698	-5.617	-3.967	5.249	0.366	8.553	4.54	-1.214	-3.601	-0.061	1.465	-6.869	-0.544	3.128	5.432	3.723	-1.465	-1.658	7.851	1.372	-0.671	-4.883	1.221	1.981	8.606	2.693	0.488	-8.057	-1.77	1506696458
-8.112	-4.579	0.691	4.028	2.319	0.366	6.672	-1.698	-5.617	-3.784	4.089	-0.183	8.739	5.491	-0.724	-4.15	-1.099	1.953	-9.296	1.237	2.068	4.822	3.784	-1.099	-1.932	8.473	2.311	0.427	-4.333	0.854	-0.039	8.973	2.631	-2.136	-8.728	-2.747	1506696458
-8.914	-4.564	0.458	3.235	1.77	0.244	6.886	-3.079	-7.233	-3.418	3.601	-0.793	8.764	6.355	0.016	-4.639	-1.587	2.258	-9.636	1.23	1.855	4.395	3.357	-0.854	-2.077	8.708	2.71	0.488	-4.822	0.671	-1.616	10.64	-0.304	-2.136	-8.728	-2.747	1506696458
-8.76	-5.029	0.73	3.723	1.77	0.122	6.954	-5.132	-7.681	-3.235	3.54	-1.282	8.424	6.836	0.9	-4.883	-1.465	2.197	-9.698	0.546	1.629	3.784	3.052	-0.977	-2.139	8.587	2.838	0.061	-5.371	0.671	-1.03	11.311	-0.36	-2.014	-4.517	-2.93	1506696458
-8.464	-5.582	1.075	3.906	1.648	-0.122	5.913	-5.119	-7.308	-3.235	3.54	-1.465	7.948	6.868	1.194	-4.883	-1.648	1.892	-9.665	0.012	1.358	3.784	2.625	-1.221	-1.901	8.564	2.73	-0.549	-5.615	0.671	-1.505	11.041	0.724	-1.282	-5.554	-3.235	1506696458
-7.96	-5.489	1.12	4.15	2.625	-0.061	5.121	-4.673	-7.112	-3.845	3.052	-1.343	7.949	6.724	0.767	-4.883	-1.038	1.648	-10.069	0.074	0.945	4.395	1.282	-1.709	-1.58	8.62	2.674	-0.671	-5.371	0.488	-0.635	11.025	1.26	-1.282	-5.554	-3.235	1506696458
-7.881	-4.372	0.973	4.333	2.991	0.061	4.575	-4.278	-6.316	-4.333	2.991	-0.854	8.003	6.674	0.323	-5.066	-1.221	1.465	-10.069	0.074	0.945	4.395	1.282	-1.709	-1.555	8.665	2.574	-0.305	-5.432	0.183	1.278	9.777	2.68	-1.77	-4.272	-2.686	1506696458
-7.269	-3.12	1.253	3.662	2.441	0.366	4.522	-4.077	-5.502	-4.517	2.747	0.122	8.028	6.594	-0.337	-5.249	-1.892	1.465	-9.001	0.679	0.847	4.578	0.671	-1.587	-1.631	8.659	2.535	-0.122	-5.493	0	0.927	8.937	2.734	-2.136	-7.812	-0.732	1506696458
-7.068	-3.314	1.826	3.235	2.869	0.854	5.285	-3.758	-4.961	-4.456	1.953	0.977	8.186	6.334	-0.639	-5.066	-1.526	1.526	-8.736	0.714	0.897	4.578	0.488	-1.404	-1.532	8.378	2.647	-0.305	-5.188	-0.122	0.65	7.573	2.92	-2.136	-7.812	-0.732	1506696458
-9.241	-3.195	0.516	2.808	3.174	1.465	6.342	-3.537	-4.477	-4.456	1.892	1.526	7.935	6.087	-0.613	-4.822	-1.465	1.404	-9.642	0.608	0.882	4.822	0.916	-1.221	-1.178	8.705	2.724	-0.366	-5.188	-0.366	2.165	6.145	0.829	1.221	-8.118	0.488	1506696458
-13.483	-4.04	-0.927	3.906	1.099	1.038	7.123	-3.475	-4.612	-4.456	1.953	1.404	7.992	5.962	-0.782	-4.639	-1.892	1.099	-11.718	-0.524	0.048	4.578	1.648	-0.793	-0.431	10.328	2.774	0	-5.493	-0.854	4.717	9.449	3.932	0.854	-2.258	0.061	1506696458
-10.151	-4.29	-0.05	4.272	0.122	0.732	7.917	-3.789	-5.286	-4.272	1.587	1.099	8.777	6.078	-1.388	-4.578	-2.747	0	-10.502	-1.914	-0.098	2.869	1.526	-0.549	0.437	12.897	2.139	-0.244	-5.554	-1.587	4.235	11.216	4.733	0.854	-2.258	0.061	1506696458
-9.704	-4.279	-0.547	4.456	2.319	1.16	8.497	-4.265	-5.371	-3.845	1.038	0.916	10.349	6.058	-2.017	-4.578	-2.93	-1.099	-11.072	-2.135	-0.815	3.906	1.77	-0.977	0.938	12.66	1.711	-0.793	-5.615	-2.319	-0.41	8.991	1.195	2.258	-4.517	0.732	1506696458
-9.246	-3.738	-1.818	6.104	1.526	0.671	8.547	-4.006	-4.288	-3.784	0.427	0.671	11.303	5.29	-1.7	-4.639	-2.502	-1.282	-10.244	-2.985	-0.935	3.418	1.404	-0.427	1.022	11.256	1.09	-1.099	-5.493	-2.686	-0.023	10.028	0.888	2.869	-5.371	0.427	1506696458
-8.055	-3.455	-1.743	5.371	2.747	0.61	8.274	-3.494	-3.158	-4.211	0.671	0.671	11.606	4.402	-1.306	-5.066	-2.38	-0.854	-10.244	-2.985	-0.935	3.723	1.404	-0.244	1.136	10.393	0.435	-1.404	-5.31	-2.502	-0.348	10.823	0.76	2.869	-5.371	0.427	1506696458
-8.416	-2.701	-2.492	4.944	4.578	1.038	8.617	-3.346	-2.454	-5.188	0.61	1.709	11.47	3.631	-1.91	-5.554	-1.709	-0.488	-10.597	-2.743	-1.144	4.761	0.916	-0.366	0.951	9.764	0.416	-1.221	-5.554	-2.319	2.266	10.007	-0.008	2.625	-4.028	-0.061	1506696458
-9.971	-2.333	-3.877	5.249	3.113	0.305	8.617	-3.346	-2.454	-6.042	1.221	2.502	10.849	3.143	-2.858	-5.554	-1.709	-0.122	-10.597	-2.743	-1.144	5.127	0.977	-0.183	0.951	9.764	0.416	-1.221	-5.554	-2.319	2.266	10.007	-0.008	2.625	-4.028	-0.061	1506696458
-9.138	-2.887	-3.285	5.249	3.174	0.183	9.408	-3.742	-2.205	-5.92	2.258	2.625	10.235	2.823	-3.61	-5.249	-1.953	-0.061	-10.44	-2.018	-1.413	4.822	0.122	0	1.59	9.683	1.245	-0.183	-5.31	-2.319	0.662	10.484	-1.33	2.38	-1.709	0.061	1506696458
-9.416	-3.271	-3.088	5.493	2.686	0.61	9.202	-3.823	-2.701	-5.127	2.014	2.258	9.863	2.513	-3.979	-4.7	-2.197	-0.122	-9.036	-2.329	-1.114	4.761	-0.183	-0.366	1.579	9.091	1.311	0.122	-4.028	-2.563	0.2	10.168	-0.888	2.014	-4.761	-0.61	1506696458
-9.527	-2.818	-2.631	6.592	1.831	0.549	9.202	-3.823	-2.701	-4.578	1.892	1.709	9.508	2.226	-3.357	-4.333	-2.075	-0.061	-8.489	-2.523	-1.085	4.7	-0.366	-0.61	0.791	8.417	1.03	0.305	-3.723	-2.319	1.116	9.946	-0.551	1.831	-5.005	-0.671	1506696458
-9.238	-1.05	-2.846	5.981	1.343	0.061	8.41	-3.675	-2.512	-4.578	1.892	1.709	9.332	2.053	-2.591	-4.211	-2.075	0.122	-8.489	-2.523	-1.085	4.883	-0.122	-0.61	0.144	8.324	0.924	0.427	-4.272	-1.709	1.595	9.496	-0.748	1.831	-5.005	-0.671	1506696458
-8.647	-0.492	-2.521	4.761	1.404	-0.305	6.854	-2.946	-2.097	-4.395	2.014	1.343	9.497	2.078	-2.162	-4.211	-2.258	0.305	-8.257	-2.745	-1.239	5.188	0.549	-0.61	0.231	8.793	1.16	0.549	-4.822	-1.16	2.839	9.262	-0.764	1.953	-5.127	-0.549	1506696458
-9.646	-1.046	-2.74	5.005	1.648	0.366	6.925	-2.414	-2.391	-4.15	1.526	1.648	9.868	2.235	-1.989	-4.15	-2.441	0.427	-8.884	-1.164	-1.593	5.615	0.549	-0.549	0.894	9.216	1.767	0.854	-4.944	-1.16	3.664	9.17	-0.729	0.977	-4.7	-0.366	1506696458
-10.056	-0.861	-2.615	4.089	0.244	0.549	7.477	-1.861	-2.686	-3.906	1.16	1.892	10.058	2.297	-1.584	-4.028	-2.502	0.488	-8.884	-1.164	-1.593	5.127	0.671	-0.305	1.67	9.465	2.363	1.038	-4.211	-1.343	3.292	9.333	-0.969	0.977	-4.7	-0.366	1506696459
-9.824	-0.769	-1.994	4.211	0.305	0.244	7.973	-1.469	-3.218	-3.54	1.282	1.648	10.283	2.222	-1.002	-3.784	-2.319	0.305	-8.984	-1.153	-1.646	4.517	0.732	0	2	9.685	2.571	0.732	-3.357	-1.526	2.543	9.564	-1.157	0.549	-3.906	-0.488	1506696459
-9.65	-0.546	-1.942	3.967	0.366	0	7.973	-1.469	-3.218	-3.296	1.343	1.282	10.652	2.158	-0.438	-3.601	-1.892	0.061	-9.152	-1.676	-1.665	3.845	1.099	-0.061	1.623	9.787	2.306	0.061	-3.601	-1.343	2.339	9.444	-1.194	0.549	-2.747	-0.61	1506696459
-10.13	-0.825	-2.013	2.808	0.488	0.244	8.233	-1.823	-3.895	-3.235	1.16	0.916	11.082	2.277	-0.025	-3.662	-1.77	0	-9.152	-1.676	-1.665	3.601	1.038	-0.183	1.357	9.982	2.127	-0.244	-4.333	-1.099	1.815	9.94	-0.693	0.549	-2.747	-0.61	1506696459
-10.853	-2.803	-1.409	0.977	1.343	1.038	8.301	-2.046	-4.024	-3.357	0.977	0.671	11.64	2.513	-0.161	-3.967	-1.526	0.183	-13.58	-0.839	-1.681	3.418	1.465	-0.122	1.753	11.334	2.596	0.061	-4.272	-1.099	3.189	10.61	-0.354	-0.793	-2.991	-0.732	1506696459
-13.201	-2.728	-2.266	0.793	3.723	1.465	9.345	-3.053	-5.034	-3.418	0.854	0.854	12.213	3.371	-0.855	-4.272	-1.404	-0.183	-12.542	1.11	-0.736	3.723	-0.305	-0.366	2.038	12.738	4.024	0.061	-4.272	-1.099	4.761	12.148	0.592	-0.793	-2.991	-0.732	1506696459
-12.528	-4.705	-1.446	2.93	-4.944	0.916	10.771	-4.736	-5.946	-2.869	0.183	1.831	12.487	4.465	-1.382	-3.845	-1.831	-0.671	-12.542	1.11	-0.736	2.563	-0.305	0.793	0.018	12.304	4.366	0.427	-2.075	-2.075	3.929	14.571	2.933	-2.014	-1.892	1.221	1506696459
-9.13	-4.989	1.192	1.709	1.404	2.075	10.771	-4.736	-5.946	-2.808	0.732	2.075	12.462	5.356	-0.616	-3.174	-0.305	-0.854	-10.279	-1.725	1.56	1.465	0.366	0.122	-2.083	10.353	3.869	-0.671	-2.136	-1.038	1.316	13.503	2.468	-4.517	-2.258	3.601	1506696459
-11.271	-3.046	0.642	2.197	0.183	1.282	10.441	-5.211	-4.895	-3.235	2.075	1.648	11.593	5.646	-0.089	-2.747	-0.61	-0.183	-10.399	0.595	1.213	3.418	-0.549	-0.61	-3.21	9.217	3.616	-0.671	-3.174	-0.305	-0.176	12.688	0.701	-4.333	-2.136	4.944	1506696459
-10.569	-2.565	-0.872	1.404	-3.235	-0.671	7.977	-4.465	-4.386	-3.357	1.587	1.77	10.832	5.649	-0.496	-2.625	-0.549	0.61	-10.399	0.595	1.213	2.869	-0.183	-0.183	-2.462	8.923	3.963	0.183	-2.502	-0.183	-1.677	12.902	0.457	-4.333	-2.136	4.944	1506696459
-7.374	-2.912	0.476	2.136	-0.732	-0.732	7.235	-4.065	-4.804	-3.174	1.221	2.014	9.692	5.349	-0.861	-2.563	-0.488	0.854	-8.953	0.348	0.652	2.197	0.061	-0.549	-1.73	8.681	3.712	0.427	-2.197	-0.366	-1.541	12.03	0.906	-3.479	-3.845	4.333	1506696459
-6.943	-2.198	0.9	1.831	0.427	0	6.29	-3.643	-4.686	-2.563	1.404	1.831	8.619	4.621	-0.869	-2.136	-1.221	0.732	-8.235	0.83	0.474	2.258	-0.427	-0.732	-1.379	7.547	3.548	0.549	-2.38	-0.366	-1.197	9.428	1.297	-3.418	-2.136	3.906	1506696459
-7.183	-1.639	0.878	1.709	0.427	0.244	5.816	-2.962	-4.12	-1.77	0.671	1.343	7.996	3.802	-0.267	-1.77	-1.221	0.793	-8.235	0.83	0.474	1.953	-0.427	-0.61	-0.89	6.62	3.322	0.671	-2.014	-0.488	-0.074	7.596	1.172	-3.418	-2.136	3.906	1506696459
-7.337	-1.09	1.168	1.16	0.61	0.244	5.816	-2.962	-4.12	-1.16	0.061	0.977	7.677	3.234	0.438	-1.77	-0.977	0.916	-8.192	0.4	0.305	1.77	0.305	-0.61	-0.492	6.55	3.119	0.854	-1.77	-0.427	1.092	6.247	0.691	-1.648	-0.549	1.77	1506696459
-7.672	-0.374	1.714	0.366	1.343	0.061	5.844	-2.298	-4.018	-0.977	0.488	0.671	7.637	2.967	0.76	-1.953	-1.343	0.793	-8.592	0.776	-0.109	1.648	0.366	-0.732	-0.211	7.381	3.413	1.221	-1.831	-0.427	0.748	5.365	0.618	0.183	1.038	0.916	1506696459
-8.874	-0.286	1.548	-0.366	1.038	-0.122	6.302	-2.562	-4.076	-0.916	0.732	0.427	8.209	2.996	0.652	-1.953	-1.587	0.488	-8.592	0.776	-0.109	1.282	0.488	-0.549	0.132	8.547	4.012	1.587	-1.648	-0.61	0.157	5.247	1.13	0.183	1.038	0.916	1506696459
-9.782	-1.467	1.19	-0.61	0.183	0.549	7.156	-2.856	-3.845	-0.61	0.427	0.183	9.109	3.068	0.659	-1.709	-1.648	0.061	-8.827	1.302	-0.434	0.61	1.16	-0.244	0.462	9.311	4.354	1.404	-1.465	-0.793	2.406	6.438	2.29	1.587	1.77	-0.122	1506696459
-10.281	-1.616	1.711	0.244	1.526	0.916	7.753	-3.027	-3.756	-0.244	0.183	-0.122	10.079	2.952	0.651	-0.977	-1.465	-0.305	-9.566	0.115	-0.729	0.244	0.854	-0.122	0.504	9.566	4.4	1.404	-1.465	-0.793	8.313	8.879	5.261	1.465	0.366	0.488	1506696459
-11.332	-0.051	2.224	-0.854	-0.549	1.404	8.04	-2.863	-3.896	0.305	-0.549	-0.549	11.007	2.725	0.586	-0.122	-0.671	-0.488	-9.566	0.115	-0.729	-0.122	0.549	-0.305	0.218	9.804	4.272	-0.061	-0.671	-0.122	9.318	10.483	8.806	1.465	0.366	0.488	1506696459
-12.219	-3.444	0.172	-1.77	-0.244	-0.183	8.534	-2.773	-3.992	0.549	-0.488	-0.61	11.675	2.871	0.538	0.488	0.061	-0.427	-9.288	0.035	-0.598	0.061	0.854	-0.488	0.15	10.519	3.943	-0.244	-0.549	0.305	1.883	5.953	3.517	-1.404	2.869	1.16	1506696459
-11.8	-5.941	-1.485	1.77	-1.404	-0.061	9.368	-3.492	-4.159	0.549	-0.244	-0.427	12.221	3.371	0.191	0.61	0.183	-0.549	-13.233	-1.704	-0.161	-0.854	1.465	-0.061	0.123	12.414	3.219	-0.244	-0.549	0.305	4.069	12.94	2.378	-0.183	3.052	-1.831	1506696459
-8.007	-3.828	1.196	1.099	-1.282	0.549	9.744	-4.344	-4.698	0.671	0.061	0	13.114	4.163	-0.825	0.488	-0.122	-0.916	-13.233	-1.704	-0.161	-0.977	-0.427	-0.183	-0.185	12.915	2.583	-0.122	1.099	0.61	-1.788	11.701	3.887	-0.183	3.052	-1.831	1506696459
-8.967	-4.957	-2.037	0.427	4.883	-0.732	9.873	-4.237	-4.098	0.916	-0.488	0.305	13.428	4.855	-1.638	0.61	1.038	-0.549	-10.567	-2.359	0.965	-0.366	-0.977	-0.122	-1.037	11.389	1.994	-0.732	2.502	0.488	-3.547	4.893	-1.882	-3.845	6.348	0.122	1506696459
-10.908	-3.924	-3.48	1.526	-1.587	0.305	9.873	-4.237	-4.098	0.427	-0.549	-0.122	12.354	5.024	-1.171	0.61	2.38	0.061	-10.933	-3.56	1.504	-1.038	-0.366	0	-2.292	11.036	0.816	-0.732	2.502	0.488	3.64	11.59	-1.002	-1.465	-0.916	-0.977	1506696459
-9.458	-2.848	-1.09	-0.061	1.648	0.061	9.707	-4.254	-2.761	0.061	0.916	-0.61	11.171	4.998	-1.367	0.244	1.953	0.061	-10.933	-3.56	1.504	0.061	-1.038	0.183	-2.393	10.895	0.676	-1.099	0.61	1.831	0.358	9.749	0.023	-1.465	-0.916	-0.977	1506696459
-9.629	-2.561	-1.635	0.793	1.831	-0.305	8.281	-4.741	-3.07	0.061	0.183	-0.549	10.25	4.863	-1.889	-0.244	1.526	-0.061	-10.118	-3.066	1.194	0.244	-0.488	0.366	-1.518	10.074	1.097	-1.099	0.61	1.831	1.227	10.204	-0.262	1.526	-1.831	-1.526	1506696460
-9.038	-2.673	-1.65	1.831	-0.916	-0.488	8.281	-4.741	-3.07	0.244	-0.183	-0.427	9.483	4.447	-1.778	-0.549	1.282	0.061	-8.964	-2.955	0.812	0.244	0	0.366	-0.749	8.927	1.27	-0.427	0.916	1.709	2.092	10.057	0.254	1.587	-1.953	-2.38	1506696460
-7.96	-2.427	-1.199	0.977	0.977	-0.183	7.989	-3.993	-2.65	0.122	-0.122	-0.488	8.805	3.986	-1.11	-0.793	1.282	0.122	-8.397	-2.787	0.585	0.549	-0.366	0.366	-0.421	8.254	1.36	0	1.282	1.282	2.33	9.441	0.547	1.587	-1.953	-2.38	1506696460
-8.607	-2.439	-1.878	1.221	-0.061	-0.122	7.788	-3.114	-1.865	0.061	0.183	-0.61	8.356	3.625	-0.535	-0.916	0.854	0	-7.814	-2.147	0.412	0.366	-0.305	0.305	-0.138	7.992	1.467	0	1.282	1.282	2.751	9.165	0.618	1.77	-2.563	-2.197	1506696460
-8.689	-2.84	-1.957	1.709	-0.732	-0.244	7.654	-2.483	-1.39	0.061	0.183	-0.61	8.326	3.241	-0.056	-0.916	0.732	-0.122	-7.814	-2.147	0.412	0.366	-0.488	0.122	0.378	7.971	1.603	0.061	0.61	1.282	2.054	9.193	0.373	1.282	-1.892	-1.709	1506696460
-8.543	-2.96	-1.518	2.258	-0.244	0	7.418	-2.05	-1.595	0.244	0.549	-0.549	8.77	3.024	0.22	-0.854	1.038	-0.244	-8.178	-2.327	0.462	0.366	-0.366	0.183	0.732	8.417	1.61	-0.366	0.977	1.465	2.101	9.394	0.642	1.282	-1.892	-1.709	1506696460
-8.8	-2.405	-1.753	2.258	-0.244	0	7.217	-2.291	-2.342	0.305	0.916	-0.061	9.188	3.175	0.489	-0.854	1.77	-0.488	-8.798	-3.083	-0.013	0.793	-0.366	0.122	0.876	8.998	1.665	-0.366	0.977	1.465	1.285	9.373	0.557	0.61	-1.892	-1.221	1506696460
-9.318	-1.696	-2.099	1.831	-0.183	-0.244	8.201	-2.591	-2.489	0.183	0.366	0.244	9.459	3.566	0.63	-0.732	1.709	-0.793	-8.798	-3.083	-0.013	1.282	-0.183	-0.061	1.23	9.179	1.884	-0.488	0.549	1.709	1.992	9.502	-0.209	-0.488	-2.502	-0.916	1506696460
-9.467	-2.212	-1.669	2.075	0.183	0	8.372	-2.54	-2.452	0.061	0.916	0.366	9.461	3.997	0.829	-0.793	1.587	-0.977	-9.5	-2.467	-0.106	1.465	-0.793	0	1.818	9.247	2.08	-0.488	-0.244	1.099	2.031	9.554	-0.542	-0.488	-2.502	-0.916	1506696460
-10.021	-2.949	-0.709	1.831	0.122	0.427	8.263	-2.559	-2.39	-0.061	1.526	0.366	9.378	4.569	1.09	-0.854	1.709	-1.282	-11.309	-2.774	0.325	0.977	-0.122	0.122	1.798	10.002	2.353	-0.488	-0.244	1.099	2.2	9.884	0.193	-0.793	-1.953	-0.671	1506696460
-10.621	-1.123	-0.636	0.977	2.075	-0.244	8.489	-3.135	-2.369	-0.366	1.77	0.549	9.308	5.347	1.199	-0.854	1.709	-1.892	-11.309	-2.774	0.325	2.136	-0.671	-0.183	1.524	10.456	2.804	-0.427	0.305	0.916	2.509	10.858	0.534	-1.587	-1.465	-0.122	1506696460
-12.407	-2.328	-1.674	-0.793	-1.16	-0.732	8.448	-3.965	-2.467	-0.549	3.052	1.282	8.967	5.958	1.494	-0.61	0.977	-2.319	-11.42	-0.652	0.693	1.831	-1.709	0.244	1.755	10.076	3.389	0.732	-0.61	-0.244	1.483	11.133	0.237	-1.587	-1.465	-0.122	1506696460
-11.291	-4.608	-0.122	0.183	-2.38	-0.671	8.253	-4.435	-2.085	-0.549	3.54	2.075	9.123	6.301	1.615	-0.305	1.648	-2.563	-11.237	-0.31	2.341	0.488	-0.854	0.427	1.146	10.072	3.262	0.732	-0.61	-0.244	1.58	12.007	-0.219	-1.77	-1.77	-0.122	1506696460
-9.822	-4.254	0.76	0.061	-0.549	-0.916	8.253	-4.435	-2.085	-0.549	3.418	2.686	8.731	6.727	1.532	0.244	1.77	-2.747	-11.237	-0.31	2.341	0.549	-1.831	0.122	0.864	10.253	2.827	0.977	0.488	-0.305	-0.09	11.852	-0.184	-1.038	0.61	-0.061	1506696460
-8.671	-4.349	0.52	-0.305	-0.427	-1.404	7.508	-6.053	-2.024	-0.549	3.54	3.113	8.002	7.196	1.418	0.671	1.099	-2.747	-10.281	-0.232	2.822	0.427	-1.953	0.183	0.429	10.012	2.428	1.038	1.038	-0.977	-2.095	10.499	0.453	-1.038	0.61	-0.061	1506696460
-8.393	-4.829	-0.014	0.366	-0.488	-1.343	6.708	-6.356	-1.202	-0.61	3.601	2.869	8.111	7.608	2.09	0.61	2.563	-2.502	-9.342	-0.208	3.114	0.244	-1.77	0.183	-0.327	9.489	1.987	1.038	1.038	-0.977	-1.836	9.892	0.708	-0.732	-0.671	-0.366	1506696460
-7.951	-4.472	0.378	0.244	-0.183	-1.343	6.139	-6.651	-0.968	-0.61	3.418	2.747	7.159	7.628	2.738	0.488	2.625	-2.563	-8.818	-0.293	3.534	0.122	-1.831	0.122	-0.668	9.532	1.433	1.282	1.343	-0.977	-1.849	9.532	0.48	-0.183	0.122	-0.916	1506696460
-8.064	-4.486	0.398	0	0.366	-1.465	6.111	-6.858	-1.309	-0.732	1.709	2.441	6.284	7.866	2.35	0.671	1.221	-2.747	-8.274	-0.372	3.835	0.305	-1.77	0.122	-0.953	9.589	1.361	1.038	0.305	-0.305	-2.147	9.004	0.477	-0.183	0.122	-0.916	1506696460
-8.207	-5.05	0.142	0.671	0	-1.221	5.345	-6.977	-1.209	-0.671	3.174	2.197	6.349	8.391	2.095	0.916	1.404	-2.563	-8.062	-0.529	4.258	0.244	-1.526	0.061	-1.113	9.539	1.317	1.038	0.305	-0.305	-1.778	9.263	0.653	-0.061	-0.244	-1.221	1506696460
-8.433	-5.312	0.292	0.793	0.366	-1.038	5.095	-7.846	-0.985	-0.977	3.723	2.319	6.767	9.003	2.239	1.16	2.441	-2.075	-8.062	-0.529	4.258	0.305	-1.282	-0.061	-1.404	9.866	1.056	1.038	0.671	-0.427	-1.269	9.438	0.663	0.305	-0.488	-1.343	1506696460
-8.868	-4.942	0.176	0.488	-0.061	-1.221	6.162	-8.738	-0.403	-1.404	1.343	2.075	5.937	9.435	2.516	1.221	1.282	-1.343	-8.361	-0.738	4.322	0.427	-1.282	-0.122	-1.715	10.02	0.835	0.793	0	-1.099	-0.939	9.991	1.206	0.305	-0.488	-1.343	1506696460
-8.772	-5.033	0.262	0.61	-0.427	-1.221	6.216	-8.502	0.435	-1.221	1.526	1.282	5.833	9.786	2.996	0.854	1.16	-0.793	-8.347	-0.736	4.688	0.732	-1.282	-0.183	-1.739	10.095	0.723	0.793	0	-1.099	-1.275	10.172	1.53	0.366	-0.122	-1.221	1506696460
-8.374	-5.188	0.5	0.671	0.061	-1.038	6.216	-8.502	0.435	-1.038	0.977	0.854	5.321	9.658	3.133	0.549	0.183	-0.305	-8.347	-0.736	4.688	0.854	-1.099	-0.244	-1.486	10.135	0.599	0.793	-0.549	-1.282	-1.584	10.056	1.439	0.061	-0.427	-1.221	1506696460
-8.358	-5.028	0.471	0.488	0.183	-0.916	5.993	-7.705	0.824	-1.099	1.221	0.732	5.552	9.223	3.17	0.427	0.61	-0.244	-8.23	-0.373	4.886	0.732	-0.977	-0.183	-0.898	10.202	0.748	0.488	-1.099	-1.221	-1.578	9.819	1.212	0.061	-0.427	-1.221	1506696460
-8.33	-5.071	0.47	0.488	-0.061	-0.854	6.135	-7.482	1.054	-1.038	0.732	1.038	5.316	8.904	3.524	0.366	-0.305	-0.427	-8.018	-0.396	5.089	0.671	-0.793	-0.122	-0.595	10.007	0.796	0.488	-1.099	-1.221	-1.226	9.722	1.148	0	-1.038	-1.16	1506696460
-8.086	-5.143	0.496	0.305	0	-0.671	6.343	-7.517	1.068	-0.977	0.854	1.221	6.026	8.555	3.577	0.488	-0.061	-0.61	-8.018	-0.396	5.089	0.61	-0.732	-0.122	-0.763	9.8	0.775	0.427	-0.671	-1.16	-0.979	9.582	1.122	0.061	-0.244	-0.793	1506696461
-8.076	-5.316	0.415	0.305	0.183	-0.549	6.281	-7.339	1.244	-0.854	0.61	0.854	5.923	8.219	3.259	0.61	0.305	-0.732	-8.003	-0.287	5.103	0.61	-0.732	-0.183	-0.674	9.842	0.76	0.183	-0.488	-0.61	-1.195	9.459	1.068	0.061	-0.244	-0.793	1506696461
-7.989	-5.398	0.345	0.366	0.183	-0.488	6.281	-7.339	1.244	-0.671	0.244	0.427	6.46	8.937	3.353	0.305	0.732	-0.183	-7.89	-0.17	5.167	0.427	-0.61	-0.183	-0.674	9.842	0.76	0.183	-0.488	-0.61	-1.195	9.459	1.068	0.061	-0.305	-0.61	1506696461
-8.067	-5.548	0.317	0.427	0.244	-0.427	5.722	-7.555	0.935	-0.854	0.244	0.061	5.785	8.958	4.055	-0.305	-0.305	0.244	-7.951	-0.245	5.138	0.366	-0.427	-0.244	-1.784	9.832	0.467	0.061	-0.122	-0.732	-1.833	9.455	0.879	0.061	-0.793	-0.366	1506696461
-8.012	-5.593	0.392	0.61	0.488	-0.366	5.517	-7.399	0.66	-0.732	0.244	0.122	4.997	8.725	3.736	-0.61	-1.343	0.122	-8.021	-0.339	5.271	0.366	-0.427	-0.366	-1.562	9.906	0.459	-0.061	-1.16	-0.122	-2.09	9.595	0.968	0.061	-0.793	-0.366	1506696461
-7.963	-5.806	0.343	0.61	0.549	-0.427	5.826	-7.222	0.367	-0.671	-0.244	0.122	5.384	8.601	3.208	-0.488	-0.793	0	-7.891	-0.59	5.337	0.549	-0.183	-0.427	-1.315	10.11	0.494	-0.061	-1.16	-0.122	-2.724	9.637	0.779	0	-0.732	-0.366	1506696461
-7.972	-6.041	0.388	0.916	0.732	-0.488	5.826	-7.222	0.367	-0.61	-0.488	0.122	5.686	8.835	3.015	-0.488	-0.488	0	-8.029	-0.563	5.343	0.793	-0.061	-0.488	-1.315	10.11	0.494	-0.122	-0.793	0.122	-2.724	9.637	0.779	0	-0.977	-0.549	1506696461
-7.905	-6.12	0.418	1.038	0.977	-0.366	5.918	-7.293	0.45	-0.549	-0.366	0.122	5.783	9.134	3.153	-0.671	-0.61	0.061	-8.046	-0.583	5.361	0.977	0.122	-0.488	-1.646	10.246	0.447	-0.427	-0.671	0	-3.433	9.619	0.304	0.183	-1.709	-0.732	1506696461
-7.69	-6.199	0.268	1.282	1.16	-0.244	5.638	-7.397	0.34	-0.427	0	0.183	5.643	9.353	2.872	-0.854	-0.488	0.061	-7.99	-0.703	5.436	1.099	0.244	-0.488	-2.013	10.312	0.438	-0.427	-0.671	0	-2.635	9.502	0.128	0.427	-2.441	-0.732	1506696461
-7.77	-6.257	0.019	1.343	1.465	-0.122	5.638	-7.397	0.34	-0.427	-0.183	0.122	5.747	9.737	2.731	-1.099	-0.122	0.366	-7.934	-0.671	5.381	1.221	0.427	-0.549	-2.358	10.386	0.39	-0.366	-0.977	0.061	-2.114	9.454	0.408	0.732	-2.625	-0.427	1506696461
-7.814	-6.642	-0.035	1.831	1.221	-0.061	5.529	-7.714	-0.005	-0.305	-0.671	0.122	5.322	9.91	2.89	-1.404	-0.244	0.671	-7.991	-0.668	5.381	1.404	0.61	-0.488	-2.533	10.34	0.418	-0.549	-1.77	-0.427	-2.43	9.605	0.912	0.732	-2.625	-0.427	1506696461
-7.71	-6.931	0.012	2.441	1.526	0.183	5.529	-7.714	-0.005	-0.244	-1.16	0	4.832	9.906	2.745	-1.587	-1.038	0.732	-8.059	-0.872	5.328	1.709	0.793	-0.732	-2.533	10.34	0.418	-0.549	-1.77	-0.427	-2.43	9.605	0.912	0.488	-2.808	-0.305	1506696461
-8.08	-6.629	-0.292	2.747	1.465	0.244	5.507	-7.811	-0.784	-0.122	-0.61	-0.061	4.846	9.79	2.58	-1.587	-0.916	0.366	-8.187	-0.989	5.211	2.197	0.732	-0.916	-2.78	10.264	0.252	-0.671	-2.441	-0.488	-2.712	9.771	0.83	0.183	-3.418	-0.122	1506696461
-8.085	-6.511	-0.262	2.991	1.221	0.122	5.481	-7.848	-0.827	-0.183	1.831	0.122	4.427	9.756	2.668	-1.709	-1.16	-0.305	-8.392	-0.937	5.05	2.625	0.854	-1.038	-2.815	10.147	0.135	-0.549	-3.418	-0.732	-3.009	9.912	0.919	0.183	-3.418	-0.122	1506696461
-7.881	-6.515	-0.054	3.235	1.648	0.122	6.381	-7.598	-0.115	0.122	1.77	0.122	4.145	9.72	2.427	-1.831	-2.197	-1.038	-8.452	-1.036	4.864	3.174	0.916	-1.16	-2.934	10.111	0.065	-0.549	-3.418	-0.732	-3.317	9.847	1.059	0.061	-3.113	-0.183	1506696461
-7.873	-6.452	-0.093	3.479	1.648	0.122	6.381	-7.598	-0.115	-0.183	2.747	-0.122	3.948	9.758	2.333	-1.892	-2.93	-1.77	-8.575	-0.746	4.595	3.601	1.038	-1.221	-2.934	10.111	0.065	-0.549	-4.089	-0.854	-3.317	9.847	1.059	0.061	-3.418	-0.305	1506696461
-7.704	-6.373	0.001	3.906	1.709	0.183	6.882	-6.443	-0.319	-1.099	3.357	-0.549	3.859	9.799	1.851	-1.831	-3.784	-2.441	-8.574	-0.538	4.36	3.784	0.916	-1.282	-2.655	9.914	0.145	-0.427	-5.493	-1.343	-3.149	9.617	1.195	0.061	-4.028	-0.366	1506696461
-7.504	-6.034	0.079	4.089	1.892	0.183	7.478	-5.967	-0.5	-2.441	3.54	-1.099	4.332	9.751	0.769	-1.648	-3.967	-3.052	-8.537	-0.327	4.157	4.15	0.793	-1.343	-2.45	9.861	0.273	-0.427	-5.493	-1.343	-2.893	9.379	1.359	-0.061	-4.395	-0.305	1506696461
-7.448	-5.53	0.136	4.211	1.953	0.305	7.478	-5.967	-0.5	-3.784	5.127	-1.221	4.725	9.72	0.172	-1.648	-3.174	-3.479	-8.318	-0.061	4.072	4.333	0.671	-1.404	-2.449	9.661	0.361	-0.61	-5.676	-1.587	-3.204	9.253	1.58	-0.183	-4.639	-0.305	1506696461
-7.54	-5.126	0.275	4.028	2.075	0.366	7.192	-5.682	-0.982	-4.822	4.944	-1.099	4.689	9.784	0.15	-1.648	-3.296	-3.784	-8.171	0.163	4.047	4.578	0.732	-1.465	-2.835	9.46	0.319	-0.61	-5.127	-2.136	-3.265	9.167	1.51	-0.183	-4.639	-0.305	1506696461
-7.614	-4.974	0.44	3.845	2.38	0.427	7.278	-5.596	-1.583	-5.249	5.554	-0.732	4.601	10.085	0.19	-1.831	-4.028	-4.028	-8.308	0.534	3.975	4.761	0.854	-1.526	-2.835	9.46	0.319	-0.61	-5.127	-2.136	-3.265	9.167	1.51	-0.305	-5.615	-0.305	1506696461
-7.874	-4.871	0.518	3.845	2.747	0.671	7.248	-5.516	-1.581	-5.371	6.042	-0.305	4.549	10.319	-0.191	-1.892	-5.005	-4.15	-8.419	0.993	3.913	4.761	1.099	-1.526	-3.57	9.594	0.51	-0.488	-6.042	-2.197	-1.117	8.853	1.738	-0.305	-5.249	0	1506696461
-8.148	-4.518	0.583	3.784	2.686	0.977	6.373	-6.416	-1.826	-5.371	5.554	0.427	4.578	10.474	-0.429	-1.953	-5.615	-4.211	-8.504	1.221	3.744	4.7	1.282	-1.648	-3.31	9.527	0.866	-0.427	-7.141	-2.38	-0.571	8.878	2.409	-0.305	-5.249	0	1506696461
-8.227	-3.915	0.906	3.601	2.38	1.099	6.373	-6.416	-1.826	-4.7	4.7	1.099	4.59	10.636	-0.401	-2.014	-5.615	-4.089	-8.544	1.264	3.45	4.761	1.465	-1.831	-3.359	9.292	1.202	-0.427	-7.141	-2.38	-0.189	8.831	2.87	-0.366	-4.517	0.366	1506696461
-8.05	-3.73	1.247	3.418	1.953	1.099	5.111	-7.07	-2.647	-3.723	3.723	1.587	4.356	10.696	-0.377	-2.197	-5.859	-3.906	-8.376	1.329	3.059	4.822	1.709	-1.892	-3.842	8.954	1.425	-0.305	-6.775	-2.747	-0.973	8.451	3.237	-0.305	-5.066	0.977	1506696461
-9.557	-4.031	0.888	3.357	1.648	1.343	3.65	-7.448	-3.096	-2.502	3.052	1.77	3.96	10.265	-0.483	-2.441	-6.714	-3.662	-8.327	1.343	2.768	4.822	2.014	-1.831	-4.018	8.61	1.479	0.061	-7.996	-2.563	-1.536	7.766	1.907	-0.305	-5.066	0.977	1506696462
-11.343	-4.522	0.559	3.174	1.831	1.038	2.911	-8.918	-1.997	-1.465	2.38	1.953	3.85	9.971	-0.837	-2.563	-7.263	-3.54	-9.357	1.019	2.266	4.639	2.38	-1.892	-3.293	9.02	1.275	0.061	-7.996	-2.563	2.001	10.117	3.655	0.427	-5.188	1.282	1506696462
-10.865	-5.806	0.787	4.883	-0.549	1.221	2.911	-8.918	-1.997	-0.732	1.953	2.319	4.035	10.232	-1.221	-2.625	-7.202	-3.967	-10.984	0.078	1.688	4.333	2.563	-1.953	-2.162	10.371	0.895	0.427	-8.728	-2.319	3.256	10.915	5.306	0.305	-2.441	0.732	1506696462
-8.874	-3.162	0.529	5.432	1.221	1.526	2.895	-10.228	-1.424	-0.183	1.587	2.686	4.46	11.07	-1.565	-2.625	-7.446	-5.005	-11.013	-1.114	0.621	5.371	1.404	-1.953	-1.248	11.344	0.541	1.038	-8.423	-2.258	1.615	9.703	2.883	0.305	-2.441	0.732	1506696462
-8.445	-2.238	-0.339	4.944	2.319	0.427	3.687	-9.247	-0.508	-0.122	1.343	2.869	5.295	11.448	-1.43	-2.441	-7.874	-5.92	-10.037	-1.523	0.074	5.127	1.892	-1.404	-1.001	11.122	0.225	1.343	-7.385	-2.197	-1.135	9.971	1.373	1.648	-2.319	1.831	1506696462
-8.884	-3.547	-1.782	5.188	2.38	0.549	3.687	-9.247	-0.508	-1.16	2.625	2.93	5.861	11.554	-1.18	-2.319	-8.484	-6.042	-10.028	-2.021	-0.691	5.127	1.831	-1.16	-0.506	10.959	-0.27	1.221	-7.385	-1.892	-0.8	10.109	0.958	2.197	-4.211	1.343	1506696462
-9.002	-3.277	-2.405	5.066	3.357	1.099	4.56	-8.421	0.793	-2.441	5.371	2.869	6.045	11.672	-1.201	-2.38	-9.521	-5.798	-10.738	-1.906	-0.915	5.066	1.587	-0.854	0.628	11.106	-0.449	0.793	-8.545	-1.77	0.647	10.007	0.09	2.258	-5.798	0.305	1506696462
-9.841	-2.757	-3.046	4.822	2.991	0.793	3.939	-8.945	1.555	-2.991	7.263	2.502	6.665	11.733	-1.245	-2.502	-10.01	-5.676	-11.243	-1.482	-0.764	4.883	1.892	-0.183	1.57	11.147	0.299	0.549	-8.667	-2.014	1.218	10.097	-1.345	1.831	-4.761	0.61	1506696462
-9.96	-2.321	-3.541	4.944	2.625	0.183	3.939	-8.945	1.555	-2.625	6.226	1.831	7.559	11.419	-1.388	-2.38	-9.033	-5.432	-11.274	-1.788	-0.772	4.517	0.549	-0.366	1.383	10.836	0.956	0.793	-6.958	-2.197	2.128	10.462	-2.07	2.136	-4.456	0.61	1506696462
-9.55	-2.391	-3.338	4.456	2.441	0	3.92	-9.881	1.839	-1.953	4.333	1.404	8.294	10.468	-1.285	-1.648	-7.446	-4.578	-10.435	-1.998	-0.735	4.272	0.305	-0.671	0.37	10.075	1.025	0.793	-4.761	-1.831	1.043	10.433	-2.019	1.892	-3.418	0.244	1506696462
-9.073	-2.511	-2.976	4.639	2.93	-0.122	4.151	-9.75	2.044	-1.16	3.967	0.793	8.419	9.198	-0.605	-0.671	-5.554	-3.113	-9.874	-2.022	-0.672	4.211	-0.122	-0.977	-0.144	9.209	1.025	0.793	-4.761	-1.831	0.861	10.017	-1.725	1.709	-3.113	-0.122	1506696462
-9.674	-2.591	-2.741	5.005	1.526	0.061	4.151	-9.75	2.044	-0.61	4.639	-0.061	7.777	8.222	-0.062	0.122	-4.028	-1.648	-9.272	-1.958	-0.561	4.395	-0.366	-1.038	-0.267	8.576	1.066	0.488	-4.639	-1.709	1.237	9.746	-1.079	1.16	-4.089	-0.366	1506696462
-9.296	-2.196	-2.39	5.066	1.648	0.183	3.856	-9.13	2.077	-0.427	5.005	-0.916	7.166	7.839	0.239	0.61	-3.235	-0.488	-8.955	-2.138	-0.359	4.456	-0.183	-1.16	-0.5	8.501	0.866	0.488	-3.906	-1.587	1.237	9.746	-1.079	1.16	-4.089	-0.366	1506696462
-9.44	-1.524	-2.445	4.883	1.099	0.183	2.93	-8.388	1.384	-0.122	4.944	-1.282	6.627	8.055	0.633	0.793	-2.869	0.427	-8.757	-2.401	-0.351	4.578	0	-1.16	-0.904	8.588	0.854	0.732	-2.93	-1.343	2.689	9.432	-0.586	1.038	-4.15	-0.305	1506696462
-9.605	-1.424	-2.006	4.578	0.732	0.122	2.93	-8.388	1.384	0.366	4.578	-1.343	6.236	8.506	0.961	0.854	-2.808	1.16	-8.742	-2.483	-0.453	4.883	0.183	-1.038	-1.019	9.115	1	1.526	-2.441	-0.916	2.659	9.393	-0.583	0.793	-4.211	0	1506696462
-9.601	-1.538	-1.889	4.822	0.854	0.122	2.523	-7.842	0.837	0.732	3.967	-1.221	5.929	9.112	1.388	1.038	-3.235	1.892	-8.826	-2.322	-0.672	4.822	0.305	-0.854	-0.77	9.751	1.353	1.953	-2.502	-0.488	2.659	9.393	-0.583	0.427	-3.845	0.183	1506696462
-9.664	-1.188	-2.072	4.7	0.793	-0.061	2.622	-7.185	0.08	0.671	3.296	-0.793	5.859	9.538	2.198	1.404	-3.54	2.441	-8.921	-2.127	-0.897	4.639	0.549	-0.793	-0.556	10.208	1.699	2.075	-2.441	-0.427	1.829	9.455	-0.895	0.305	-3.784	0	1506696462
-9.825	-0.741	-1.867	4.517	0.977	-0.183	2.717	-7.417	-0.457	0.488	3.052	-0.366	6.2	9.855	3.119	1.648	-1.953	2.625	-9.055	-1.852	-1.178	4.395	0.61	-0.61	-0.086	10.452	1.748	1.892	-2.38	-0.549	1.555	9.481	-1.264	0.244	-3.601	0	1506696462
-10.098	-0.159	-1.755	3.784	0.549	-0.183	2.717	-7.417	-0.457	0.244	2.991	-0.183	6.163	9.787	3.571	1.831	0	2.563	-9.128	-1.708	-1.275	3.906	0.916	-0.488	0.322	10.544	1.635	1.587	-2.502	-0.671	1.555	9.481	-1.264	-0.061	-3.723	-0.244	1506696462
-10.223	0.066	-1.621	3.174	0.671	-0.244	2.682	-7.643	-0.995	-0.122	2.808	-0.305	5.656	9.707	3.937	1.709	1.16	2.136	-9.372	-1.54	-1.388	3.54	0.732	-0.488	0.733	10.636	1.605	0.732	-2.93	-0.854	2.45	9.605	-1.353	-0.122	-3.845	-0.549	1506696462
-10.015	-0.312	-1.288	3.357	0.427	-0.305	2.78	-7.715	-1.047	-0.793	2.747	-0.488	4.851	9.499	4.199	1.16	0.854	1.404	-9.422	-1.142	-1.464	2.808	1.038	-0.305	0.833	10.564	1.463	0.183	-2.991	-0.916	1.797	9.903	-0.886	-0.183	-3.174	-0.916	1506696462
-9.91	-1.593	-0.73	1.465	-0.122	0.122	2.956	-7.807	-0.666	-1.465	2.808	-0.671	4.851	9.499	4.199	1.16	0.854	1.404	-9.03	-1.465	-1.345	2.258	1.465	0	0.482	10.72	1.285	-0.122	-2.747	-1.038	1.463	9.918	-0.432	-0.244	-3.357	-1.282	1506696462
-10.817	-3.077	-0.693	-0.488	2.075	0.793	3.064	-7.793	-0.219	-2.075	2.747	-0.916	4.851	9.499	4.199	1.16	0.854	1.404	-9.03	-1.465	-1.345	2.258	1.465	0	0.482	10.72	1.285	-0.427	-2.747	-0.977	1.463	9.918	-0.432	-0.61	-4.211	-1.648	1506696462
-13.843	-3.887	-2.775	1.099	-0.427	0.488	3.157	-8.884	0.463	-2.38	2.747	-0.732	4.421	11.432	3.93	-1.404	-3.601	-1.892	-9.03	-1.465	-1.345	2.258	1.465	0	-0.321	12.291	3.499	-0.305	-3.113	-0.61	2.78	10.458	-0.219	-0.977	-3.54	-0.793	1506696462
-10.445	-5.808	0.248	1.404	-3.54	1.221	3.132	-11.482	0.587	-1.648	1.892	-0.427	5.309	11.462	3.476	-1.526	-3.54	-2.014	-12.556	-0.371	0.183	1.038	-0.305	0.732	-1.973	11.09	3.484	0.916	-2.014	-0.732	2.116	14.022	2.607	-2.258	-2.014	0.916	1506696462
-8.149	-5.163	2.174	0.732	1.465	1.16	3.49	-11.376	0.217	-1.404	0.916	-0.427	5.795	10.911	3.93	-1.221	-1.16	-0.977	-10.972	-2.582	1.142	2.197	-0.671	-0.305	-3.261	9.704	3.098	-0.366	-0.549	-0.488	-0.049	11.543	0.805	-4.089	-1.16	1.099	1506696463
-10.618	-3.979	-0.055	1.221	-1.465	0.061	4.036	-10.835	0.54	-1.77	2.625	-1.404	4.718	10.808	3.494	-1.648	0.305	0.061	-10.407	-0.285	1.564	2.075	-0.732	0.244	-3.965	9.131	3.118	-1.221	-0.793	-0.183	-0.049	11.543	0.805	-3.479	-1.465	2.502	1506696463
-8.78	-4.24	0.379	1.709	-2.563	-0.427	3.066	-10.533	0.438	-1.831	4.333	-2.258	3.518	10.38	2.202	-2.319	-1.221	0.671	-9.859	-0.01	1.762	1.343	0.183	0.427	-3.912	8.927	3.043	-0.61	-1.038	-0.061	-2.991	11.756	0.977	-2.869	-1.221	3.296	1506696463
-7.599	-3.624	1.595	1.221	0.244	-0.061	3.066	-10.533	0.438	-1.221	4.272	-2.991	3.091	9.939	1.809	-2.686	-2.869	0.977	-9.633	-0.36	1.229	1.892	-0.427	0	-3.912	8.927	3.043	-0.366	-1.648	0.061	-2.991	11.756	0.977	-3.235	-2.686	2.991	1506696463
-8.725	-2.773	1.282	0.732	0.183	-0.061	1.95	-10.16	-0.146	-0.122	2.502	-3.54	3.259	9.22	1.73	-2.441	-2.747	1.221	-9.353	0.506	1.236	1.526	-0.305	0.122	-2.443	8.289	3.492	0	-1.892	0.061	-2.44	10.344	0.76	-2.136	-3.113	2.808	1506696463
-8.882	-2.473	1.18	0.732	-1.099	0.061	1.384	-9.573	-0.642	0.61	0.61	-3.601	3.445	8.475	1.75	-1.892	-1.587	1.221	-9.049	0.633	1.186	1.16	-0.488	0	-2.015	8.202	3.663	0.244	-1.404	-0.244	0.346	8.817	0.445	-1.038	-1.709	2.747	1506696463
-8.315	-1.881	1.951	0	-0.183	0.183	1.342	-8.94	-1.065	0.793	-0.366	-3.235	3.267	7.919	1.987	-1.16	-0.366	0.854	-9.058	0.501	1.108	0.916	-0.61	-0.305	-1.875	8.143	3.614	-0.122	-0.793	-0.549	1.05	8.589	0.901	0.305	0.732	2.502	1506696463
-8.766	-1.413	1.743	-0.488	-0.122	0.061	1.378	-8.598	-1.296	0.671	-0.61	-2.441	2.974	7.661	2.164	-0.366	0.061	0.183	-9.146	0.879	1.102	0.671	-0.671	-0.366	-1.616	8.421	3.802	-0.122	-0.854	-0.488	1.05	8.589	0.901	0.549	3.54	1.465	1506696463
-8.545	-1.645	1.633	-1.282	-0.488	-0.244	1.445	-8.329	-1.37	0.366	-0.427	-1.404	2.924	7.687	2.314	0.305	0	-0.61	-9.264	1.285	1.169	0.061	-0.671	-0.244	-1.456	8.658	4.089	0.122	-0.549	-0.427	0.531	7.976	0.956	0.916	4.883	0.916	1506696463
-8.693	-2.51	1.414	-1.648	0.183	-0.183	1.54	-8.221	-1.345	-0.061	-0.122	-0.244	3.224	7.915	2.59	0.916	0.122	-1.16	-9.266	1.359	0.974	-0.549	0	-0.122	-1.456	8.658	4.089	0.183	0.244	-0.549	0.565	7.983	1.408	1.648	3.784	-0.061	1506696463
-8.914	-2.647	1.536	-1.038	-0.122	0.183	1.55	-8.57	-1.309	-0.244	0	0.61	3.649	8.129	3.061	1.404	0.671	-1.465	-9.475	1.264	0.802	-1.16	0.061	-0.122	-1.457	8.628	4.163	0.244	0.305	-0.61	0.555	8.52	2.718	1.953	1.953	-0.732	1506696463
-8.863	-1.379	2.174	-1.221	0.366	1.038	1.486	-8.975	-1.315	-0.122	-0.549	1.16	3.957	8.061	3.474	1.831	1.038	-1.526	-9.258	0.926	0.967	-1.648	-0.061	-0.305	-1.641	8.451	3.99	0.244	0.366	-0.671	1.621	9.488	3.775	0.61	1.038	-0.549	1506696463
-9.538	-1.903	1.215	-2.625	0.977	0.183	1.784	-9.082	-0.774	0.061	-1.282	1.526	4.329	8.175	3.86	2.014	1.343	-1.404	-8.917	0.591	1.226	-2.014	0.244	-0.488	-2.061	8.778	3.759	0.183	0.793	-0.366	0.994	7.891	-0.882	1.343	0.244	0	1506696463
-11.789	-5.119	-0.668	-1.77	-0.732	-0.305	1.784	-9.082	-0.774	0.122	-1.526	2.441	4.68	9.099	3.927	1.709	1.465	-1.221	-9.552	0.123	0.839	-2.197	0.793	-0.366	-2.287	9.609	3.236	0.122	1.343	0.244	0.994	7.891	-0.882	2.441	0.244	-1.221	1506696463
-8.268	-3.261	0.586	-0.305	-0.671	-0.061	2.353	-9.975	-0.092	0.305	-1.099	3.54	4.754	10.491	3.681	1.038	0.854	-0.916	-11	-0.909	0.196	-2.869	0.793	-0.549	-2.342	10.19	2.437	0.244	1.16	0.549	2.586	12.163	2.598	0.427	1.282	-2.747	1506696463
-8.409	-3.448	0.236	-2.991	1.648	-0.183	2.353	-9.975	-0.092	0.61	-1.343	4.456	4.789	10.613	3.366	0.183	0	-0.427	-9.592	-2.201	0.693	-2.075	0.366	-0.671	-2.342	10.19	2.437	0.305	0.732	0.427	2.586	12.163	2.598	-0.122	0.916	-0.122	1506696463
-9.887	-3.912	-1.592	-1.16	1.465	-0.671	2.601	-9.302	0.033	0.488	-2.319	4.883	4.931	10.063	2.875	-0.122	-0.305	0.061	-10.391	-2.299	0.475	-1.587	-0.916	-0.427	-2.178	10.067	1.702	0.183	0.977	0.244	-0.379	8.85	0.292	0.916	0.488	-0.366	1506696463
-9.545	-3.99	-1.97	-0.977	-0.366	-0.366	3.67	-8.954	0.863	-0.122	-2.075	5.066	5.097	10.08	2.42	-0.305	0.305	0.183	-9.572	-2.724	0.587	-1.892	0.671	0.061	-2.302	10.112	1.17	-0.244	1.465	0.305	0.146	10.323	-0.066	0.916	0.732	-0.732	1506696463
-8.989	-4.07	-1.275	-0.549	0.977	0	4.911	-9.31	1.884	-0.244	-0.488	4.639	5.059	10.075	2.029	-0.671	0.854	0.244	-9.42	-3.76	0.494	-1.709	-0.305	-0.122	-2.578	10.037	0.689	-0.366	1.343	0.549	0.642	9.993	-0.672	0.732	1.038	-0.366	1506696463
-9.606	-3.418	-1.69	0.305	0.427	0.061	4.827	-8.983	1.671	-0.305	-0.183	3.174	4.747	10.118	1.412	-0.977	0.732	0.244	-9.465	-4.48	0.282	-1.099	-0.122	-0.244	-2.725	10.118	0.469	-0.61	1.099	0.671	0.642	9.993	-0.672	0.732	0.549	-0.305	1506696463
-9.604	-2.946	-1.666	0.183	0.244	0.061	4.49	-9.28	1.95	-0.488	-1.038	1.404	4.567	10.365	0.695	-1.343	-0.061	0.244	-9.249	-4.268	0.178	-0.549	-0.122	-0.122	-2.832	10.026	0.585	-0.488	0.793	0.916	0.461	10.006	-0.524	0.61	-0.488	-0.305	1506696463
-9.597	-2.791	-1.805	0.549	-0.122	-0.122	4.638	-8.473	2.265	-0.488	-1.282	0	4.417	9.898	0.176	-1.404	-0.977	0.671	-8.815	-4.073	0.189	-0.183	-0.244	0	-2.94	9.506	0.618	-0.244	0.488	0.793	1.304	9.978	-0.083	0.488	-0.732	-0.366	1506696463
-9.381	-2.974	-1.899	0.977	-0.244	-0.244	4.638	-8.473	2.265	-0.732	-0.305	-0.854	4.319	9.42	0.136	-1.221	-1.343	1.099	-8.403	-4.189	0.301	0.183	-0.061	-0.061	-2.85	9.143	0.477	-0.122	0.061	0.549	1.304	9.978	-0.083	0.427	-0.427	-0.305	1506696463
-9.388	-3.052	-1.762	1.16	-0.244	0.061	4.465	-7.686	2.698	-1.038	0.977	-1.221	4.351	9.209	0.223	-1.038	-1.221	1.221	-8.482	-4.072	0.404	0.427	0	-0.183	-2.438	9.177	0.55	-0.244	-0.61	0.61	1.334	9.903	0.095	0.183	-0.366	-0.305	1506696463
-9.588	-3.317	-1.108	0.549	-0.366	0.427	4.261	-7.526	3.127	-1.038	2.197	-1.16	4.209	9.184	0.146	-0.854	-1.038	0.977	-8.984	-3.877	0.458	0.732	0	-0.244	-1.95	9.656	0.741	-0.061	-0.916	0.488	1.449	9.851	-0.327	-0.061	-0.671	-0.183	1506696463
-9.617	-2.799	-0.888	0.183	0.366	0.305	4.261	-7.526	3.127	-1.038	2.197	-1.16	3.913	9.617	-0.024	-0.488	-1.465	0.366	-8.984	-3.877	0.458	0.732	0	-0.244	-1.394	10.678	1.304	0.305	-0.916	0.305	1.449	9.851	-0.327	-0.061	-0.916	-0.061	1506696464
-9.871	-2.195	-1.269	0.732	0.427	-0.122	3.632	-8.056	3.073	-0.488	3.357	-1.038	4.169	9.899	0.252	0	-1.587	-0.305	-8.984	-3.877	0.458	0.732	0	-0.244	-1.547	10.599	2.251	0.854	-0.366	0.061	0.403	10.197	-0.337	-0.244	-0.488	0.122	1506696464
-9.326	-2.925	-0.438	0.671	-0.183	0.061	3.591	-10.171	1.756	1.099	-0.793	-1.709	4.468	9.256	1.005	0.916	-0.732	-0.427	-9.5	-2.025	0.378	0.854	0.244	0.305	-1.887	9.95	2.43	1.099	0.427	-0.427	0.979	9.938	-0.617	-0.305	-0.916	-0.122	1506696464
-9.207	-3.086	0.108	0.549	0.549	0.122	3.591	-10.171	1.756	1.465	0.183	-2.686	4.675	9.044	2.137	1.831	0.916	-0.366	-9.317	-2.233	0.489	0.916	0.183	-0.122	-1.755	9.583	2.224	0.244	-0.305	-0.61	0.979	9.938	-0.617	-0.244	-0.61	-0.488	1506696464
-9.449	-2.804	-0.225	0.793	0.183	0.061	3.352	-9.975	1.285	1.587	0.732	-3.174	4.548	9.385	3.287	1.77	2.258	-0.671	-9.601	-1.598	0.561	0.916	0.122	-0.061	-1.457	9.623	2.436	-0.061	-1.038	-0.366	0.045	9.891	0.864	-0.183	0	-0.488	1506696464
-9.307	-2.661	-0.059	0.732	0.122	0.061	2.541	-9.739	0.144	1.831	0.244	-3.54	3.975	9.499	3.484	1.282	1.648	-0.793	-9.538	-1.358	0.579	0.854	0.427	0.183	-1.739	9.628	2.528	0.122	-0.366	-0.427	0.225	9.832	0.487	-0.183	-0.366	-0.488	1506696464
-9.538	-2.742	0.097	0.549	0	0.244	2.541	-9.739	0.144	1.892	-0.488	-3.662	3.546	9.628	3.606	0.61	-0.122	-0.916	-9.438	-1.459	0.524	0.793	0.549	0.061	-2.056	9.454	2.499	0.183	-0.122	-0.305	0.225	9.832	0.487	-0.061	-0.793	-0.488	1506696464
-9.464	-2.859	0.048	0.671	-0.183	0.183	2.513	-8.973	-0.24	1.587	-0.61	-3.54	3.67	9.705	4.077	-0.122	-0.977	-0.732	-9.509	-1.197	0.401	0.671	0.488	0	-1.932	9.338	2.56	0.122	-0.732	0.061	0.572	9.851	1.019	-0.122	-0.427	-0.488	1506696464
-9.274	-3.003	0.084	0.916	0	0.183	2.574	-8.358	-0.423	1.038	0.183	-2.869	3.909	9.641	4.168	-0.854	-1.221	-0.549	-9.49	-1.211	0.303	0.549	0.854	0.122	-1.741	9.459	2.576	0.122	-0.977	0.183	-0.084	9.835	0.732	-0.061	0.061	-0.427	1506696464
-9.477	-2.901	0.053	0.916	0.122	0.244	2.574	-8.358	-0.423	0.549	0.793	-2.075	4.057	9.684	3.998	-1.343	-1.465	-0.488	-9.623	-1.483	0.068	0.61	0.793	0.061	-1.576	9.597	2.513	0	-0.977	0.366	-0.084	9.835	0.732	-0.061	-0.366	-0.427	1506696464
-9.499	-2.786	0.023	0.977	-0.061	0.122	2.229	-8.061	-0.638	0.061	0.488	-1.404	4.161	9.679	3.692	-1.648	-1.77	-0.366	-9.78	-1.477	-0.217	0.732	0.793	-0.061	-1.576	9.597	2.513	-0.183	-1.282	0.549	0.023	10.006	0.78	0	-0.671	-0.427	1506696464
-9.524	-2.775	0.054	0.854	-0.122	0.061	2.369	-7.488	-0.537	-0.488	0.305	-0.671	4.218	9.528	3.146	-1.77	-2.014	-0.122	-9.952	-1.385	-0.418	0.732	0.549	-0.061	-0.993	9.659	2.595	-0.244	-1.404	0.549	0.116	9.9	0.646	-0.122	-0.671	-0.366	1506696464
-9.49	-2.754	0.114	0.916	0.122	0.122	2.369	-7.488	-0.537	-1.099	0.61	0.305	4.316	9.319	2.678	-1.648	-1.953	0	-9.884	-1.322	-0.462	0.671	0.549	0	-0.858	9.647	2.518	-0.305	-1.282	0.427	0.116	9.9	0.646	0	-0.61	-0.305	1506696464
-9.599	-2.555	0.15	0.793	0.183	0.061	2.518	-7.416	-0.285	-1.587	0.916	1.221	4.412	9.143	2.43	-1.465	-1.587	0	-9.885	-1.432	-0.512	0.61	0.488	0	-0.736	9.66	2.464	-0.305	-1.221	0.305	-0.103	9.958	0.83	0	-0.427	-0.183	1506696464
-9.636	-2.424	0.122	0.61	0.061	0	3.029	-8.055	0.412	-1.953	1.038	1.953	4.421	9.07	2.265	-1.099	-1.221	-0.061	-9.881	-1.415	-0.501	0.549	0.488	0.061	-0.666	9.696	2.469	-0.244	-1.16	0.244	0.05	9.922	0.702	-0.061	-0.671	-0.183	1506696464
-9.589	-2.314	0.146	0.549	0.061	0	3.029	-8.055	0.412	-2.258	1.343	2.563	4.416	8.971	2.138	-0.732	-0.977	-0.122	-9.79	-1.382	-0.517	0.488	0.427	0.061	-0.672	9.653	2.5	-0.183	-0.977	0.183	0.05	9.922	0.702	-0.061	-0.732	-0.122	1506696464
-9.522	-2.393	0.122	0.366	0	0	3.321	-8.573	0.798	-2.319	1.587	2.808	4.438	8.886	2.165	-0.366	-0.61	-0.183	-9.665	-1.412	-0.512	0.427	0.488	0.122	-0.672	9.653	2.5	-0.122	-0.793	0.061	0.044	9.83	0.671	0	-0.61	-0.122	1506696464
-9.508	-2.521	0.045	0.305	0.061	0	3.595	-8.984	1.227	-2.38	1.587	2.747	4.426	8.844	2.267	-0.061	-0.366	-0.244	-9.688	-1.385	-0.562	0.366	0.488	0.122	-0.613	9.533	2.446	-0.122	-0.671	-0.061	-0.019	9.819	0.589	0.061	-0.488	-0.183	1506696464
-9.489	-2.589	-0.01	0.244	0.244	0.061	3.886	-9.293	1.705	-2.38	1.587	2.747	4.395	8.86	2.47	0.122	-0.244	-0.244	-9.701	-1.406	-0.624	0.305	0.427	0.183	-0.544	9.499	2.439	-0.061	-0.61	-0.183	-0.019	9.819	0.589	0.122	-0.427	-0.183	1506696464
-9.624	-2.456	-0.075	0.183	0.183	0.122	3.967	-9.465	2.041	-1.831	1.587	1.648	4.382	8.9	2.675	0.183	-0.244	-0.366	-9.778	-1.453	-0.684	0.183	0.366	0.122	-0.544	9.499	2.439	0	-0.488	-0.305	0.063	9.947	0.657	0.061	-0.427	-0.183	1506696464
-9.743	-2.293	-0.252	0.122	-0.183	0.061	3.775	-9.44	2.132	-1.282	0.977	0.977	4.457	9.049	2.851	0.244	-0.183	-0.488	-9.778	-1.416	-0.727	0.122	0.244	0.183	-0.44	9.77	2.421	0.061	-0.305	-0.305	0.163	9.972	0.548	0	-0.427	-0.122	1506696464
-9.652	-2.302	-0.152	-0.061	-0.183	0.061	3.705	-9.319	2.204	-0.549	0.244	0.427	4.572	9.132	3.058	0.305	0	-0.61	-9.743	-1.475	-0.758	-0.061	0.244	0.122	-0.573	9.761	2.417	0.061	-0.122	-0.305	0.163	9.972	0.548	-0.061	-0.488	-0.061	1506696464
-9.615	-2.357	-0.163	-0.122	-0.183	0.061	3.767	-9.119	2.211	0.183	-0.183	0.061	4.636	9.165	3.225	0.244	0.183	-0.61	-9.697	-1.504	-0.804	-0.061	0.183	0.061	-0.573	9.761	2.417	0	-0.061	-0.183	0.226	9.93	0.502	-0.061	-0.183	0	1506696464
-9.603	-2.382	-0.156	-0.183	-0.183	0.122	3.781	-8.856	1.97	0.61	-0.549	-0.183	4.664	9.165	3.314	0.061	0.122	-0.488	-9.685	-1.432	-0.788	-0.183	0.183	0.061	-0.613	9.695	2.382	-0.061	-0.061	-0.061	0.226	9.93	0.502	-0.061	-0.061	0	1506696464
-9.601	-2.39	-0.111	-0.183	-0.122	0.122	3.815	-8.776	1.586	0.916	-0.854	-0.488	4.7	9.192	3.311	-0.061	0.122	-0.366	-9.666	-1.524	-0.824	-0.183	0.122	0.061	-0.748	9.648	2.357	-0.122	0.061	0	0.133	9.917	0.458	-0.061	-0.061	0	1506696464
-9.556	-2.426	-0.141	-0.183	-0.061	0.122	3.878	-8.758	1.125	1.099	-0.977	-0.854	4.747	9.243	3.307	-0.244	0.061	-0.122	-9.579	-1.54	-0.848	-0.183	0.183	0.061	-0.748	9.648	2.357	-0.061	0.122	0.122	0.12	9.924	0.496	-0.061	-0.122	0	1506696465
-9.574	-2.448	-0.126	-0.183	-0.122	0.122	3.656	-8.692	0.506	1.099	-0.854	-1.221	4.76	9.222	3.217	-0.366	0.061	0.122	-9.597	-1.564	-0.915	-0.122	0.244	0.061	-0.852	9.647	2.358	-0.183	0.122	0.244	-0.095	9.896	0.337	-0.122	-0.061	0.061	1506696465
-9.574	-2.434	-0.112	-0.183	-0.122	0.122	3.656	-8.692	0.506	0.977	-0.793	-1.587	4.687	9.251	3.065	-0.427	-0.061	0.366	-9.671	-1.546	-1.026	-0.183	0.244	0	-0.7	9.695	2.396	-0.183	-0.061	0.305	-0.095	9.896	0.337	-0.122	-0.122	0	1506696465
-9.57	-2.461	-0.061	-0.061	-0.061	0.061	3.467	-8.703	0.327	0.793	-0.793	-1.77	4.626	9.202	2.919	-0.427	-0.061	0.488	-9.684	-1.522	-1.083	-0.183	0.244	0	-0.7	9.695	2.396	-0.183	-0.061	0.305	-0.121	9.895	0.389	-0.061	-0.122	0	1506696465
-9.579	-2.432	-0.059	-0.122	-0.061	0	3.333	-8.559	0.173	0.549	-0.732	-1.77	4.551	9.138	2.793	-0.305	0	0.549	-9.734	-1.555	-1.183	-0.122	0.244	0	-0.596	9.682	2.407	-0.183	0	0.305	-0.145	9.887	0.351	-0.061	-0.061	0	1506696465
-9.597	-2.438	-0.09	-0.061	-0.061	0	3.236	-8.478	0.111	0.244	-0.427	-1.587	4.445	9.1	2.722	-0.244	0.061	0.549	-9.735	-1.493	-1.262	-0.122	0.183	0	-0.544	9.656	2.409	-0.122	0	0.305	-0.145	9.887	0.351	-0.061	-0.061	-0.061	1506696465
-9.595	-2.458	-0.071	-0.061	-0.122	0	3.144	-8.358	0.141	-0.122	0	-1.221	4.333	9.036	2.675	-0.122	0.061	0.61	-9.783	-1.471	-1.321	-0.122	0.183	0	-0.511	9.598	2.45	-0.061	0	0.183	-0.176	9.89	0.384	-0.061	-0.122	-0.061	1506696465
-9.582	-2.405	-0.035	0	-0.061	0	2.987	-8.252	0.264	-0.366	0.244	-0.793	4.252	9.024	2.714	0	0.061	0.488	-9.765	-1.481	-1.342	-0.061	0.122	0	-0.511	9.598	2.45	-0.061	0	0.183	-0.085	9.905	0.443	-0.061	-0.061	-0.061	1506696465
-9.607	-2.364	-0.05	0	-0.061	0	2.864	-8.211	0.407	-0.549	0.244	-0.305	4.18	9.03	2.793	0.061	0.061	0.305	-9.745	-1.497	-1.342	-0.061	0.061	0	-0.477	9.627	2.485	-0.061	0	0.183	-0.085	9.905	0.443	-0.061	-0.061	-0.061	1506696465
-9.603	-2.342	-0.038	0	0	0	2.877	-8.23	0.609	-0.61	0.305	0.244	4.114	9.057	2.878	0.122	0	0.122	-9.722	-1.495	-1.369	0	0.061	-0.061	-0.477	9.627	2.485	0.061	0.061	0	-0.048	9.917	0.465	-0.061	-0.122	-0.061	1506696465
-9.598	-2.323	-0.011	0	-0.061	-0.061	2.978	-8.285	0.796	-0.61	0.366	0.671	4.114	9.083	2.982	0.122	-0.061	0	-9.719	-1.493	-1.383	0	0.061	-0.061	-0.488	9.647	2.482	0.061	0	-0.061	-0.051	9.905	0.5	-0.061	-0.061	-0.061	1506696465
-9.609	-2.329	-0.02	0	0	-0.061	3.137	-8.384	0.946	-0.61	0.366	1.038	4.146	9.125	3.058	0.122	-0.061	-0.183	-9.728	-1.44	-1.406	0	0	-0.061	-0.465	9.672	2.486	0.061	-0.061	-0.122	-0.051	9.905	0.5	-0.061	-0.061	-0.061	1506696465
-9.641	-2.302	-0.014	0	0	-0.061	3.302	-8.506	1.08	-0.549	0.366	1.282	4.213	9.107	3.127	0.061	-0.122	-0.305	-9.723	-1.436	-1.402	0	0	-0.061	-0.465	9.672	2.486	0.061	-0.122	-0.183	-0.042	9.909	0.512	-0.061	-0.061	-0.061	1506696465
-9.611	-2.269	0.02	0	0	-0.061	3.445	-8.599	1.165	-0.366	0.244	1.404	4.304	9.104	3.147	0.061	-0.122	-0.427	-9.711	-1.443	-1.384	0	-0.061	-0.061	-0.428	9.68	2.485	0	-0.122	-0.244	-0.004	9.916	0.523	-0.061	-0.061	0	1506696465
-9.609	-2.294	0.023	-0.061	0	-0.061	3.583	-8.672	1.219	-0.183	0.061	1.343	4.423	9.098	3.18	0	-0.122	-0.549	-9.665	-1.453	-1.342	0	-0.061	-0.061	-0.415	9.694	2.458	0	-0.122	-0.244	-0.016	9.928	0.518	-0.061	-0.061	-0.061	1506696465
-9.621	-2.302	0.017	-0.061	0	-0.061	3.734	-8.667	1.188	0	-0.122	1.16	4.512	9.105	3.132	0	-0.122	-0.549	-9.661	-1.488	-1.316	0	0	-0.061	-0.434	9.686	2.442	0	-0.122	-0.183	-0.012	9.898	0.544	-0.061	0	-0.061	1506696465
-9.629	-2.289	-0.005	-0.061	0	-0.061	3.896	-8.658	1.135	0.122	-0.244	0.916	4.597	9.106	3.086	-0.061	-0.122	-0.488	-9.68	-1.424	-1.318	-0.061	-0.061	-0.061	-0.434	9.689	2.444	0	-0.122	-0.122	-0.001	9.904	0.555	-0.061	0	0	1506696465
-9.644	-2.29	0.008	-0.061	0	-0.061	3.99	-8.667	0.997	0.244	-0.305	0.549	4.699	9.089	3.036	0	-0.061	-0.366	-9.686	-1.432	-1.328	-0.061	-0.061	0	-0.445	9.666	2.452	0	-0.061	-0.183	-0.019	9.895	0.567	-0.061	0	0	1506696465
-9.647	-2.286	0.005	-0.122	-0.061	-0.061	4.043	-8.638	0.869	0.244	-0.366	0.244	4.749	9.079	3.007	0	0	-0.244	-9.653	-1.437	-1.317	-0.061	-0.122	-0.061	-0.445	9.666	2.452	0	-0.061	-0.183	-0.004	9.903	0.557	-0.061	0	0	1506696465
-9.615	-2.286	0.001	-0.122	0	0	4.065	-8.558	0.803	0.183	-0.244	-0.061	4.765	9.061	2.974	0	0.061	-0.122	-9.647	-1.44	-1.267	-0.061	-0.122	-0.061	-0.45	9.664	2.419	0	0.061	-0.122	0.013	9.923	0.608	-0.061	0	0	1506696465
-9.628	-2.265	-0.004	-0.122	-0.061	0	3.957	-8.495	0.694	0.122	-0.122	-0.305	4.729	9.087	2.949	0	0	0	-9.617	-1.474	-1.258	-0.061	-0.061	-0.061	-0.525	9.621	2.394	0	0.061	-0.061	0.054	9.926	0.613	-0.061	0	0	1506696465
-9.613	-2.327	-0.004	-0.122	0	0	3.784	-8.458	0.644	0.122	-0.122	-0.549	4.694	9.117	2.964	0	0	0	-9.625	-1.481	-1.26	-0.061	-0.061	-0.061	-0.544	9.646	2.379	0	0.061	0	0.022	9.91	0.569	-0.061	0.061	0	1506696465
-9.599	-2.364	0.005	-0.061	0	0	3.636	-8.445	0.602	0.061	-0.183	-0.671	4.637	9.134	2.973	0	0.061	0.244	-9.646	-1.494	-1.279	-0.061	0	-0.061	-0.541	9.67	2.396	0	0.122	0	0.005	9.921	0.571	0	0.061	0	1506696465
-9.606	-2.329	-0.006	-0.061	0	0	3.557	-8.476	0.575	0	-0.183	-0.793	4.541	9.165	3.018	0	0.061	0.305	-9.639	-1.495	-1.284	-0.061	0	-0.061	-0.538	9.694	2.401	0	0.122	0.061	0.005	9.921	0.571	0	0.061	0	1506696465
-9.623	-2.31	-0.029	-0.061	0	0	3.464	-8.495	0.579	-0.061	-0.061	-0.793	4.442	9.165	3.03	0	0.061	0.305	-9.635	-1.505	-1.28	-0.061	0	0	-0.543	9.672	2.395	0	0.122	0.061	-0.01	9.918	0.58	0	0	0	1506696465
-9.636	-2.318	-0.065	-0.061	0	0	3.374	-8.508	0.623	-0.183	0.061	-0.732	4.359	9.208	3.036	-0.061	0.061	0.305	-9.643	-1.517	-1.294	0	0	0	-0.569	9.677	2.405	0	0.061	0.061	0.016	9.917	0.568	0	0	0	1506696466
-9.616	-2.303	-0.069	-0.061	0	0	3.273	-8.498	0.694	-0.244	0.183	-0.61	4.29	9.235	3.043	-0.061	0.061	0.244	-9.662	-1.518	-1.287	0	0	0	-0.556	9.745	2.381	-0.061	0.061	0	0.016	9.917	0.568	0	0	0	1506696466
-9.622	-2.302	-0.089	-0.061	0	0	3.173	-8.521	0.796	-0.244	0.183	-0.427	4.229	9.219	3.033	-0.061	0.061	0.122	-9.686	-1.523	-1.31	0	-0.061	0	-0.556	9.745	2.381	-0.061	0	0	0.007	9.926	0.556	0	0	0	1506696466
-9.616	-2.291	-0.109	-0.061	0	0	3.112	-8.524	0.886	-0.183	0.183	-0.244	4.206	9.15	3.022	-0.061	0	0.061	-9.668	-1.512	-1.321	0	-0.061	0	-0.534	9.72	2.395	-0.061	-0.061	0	0.029	9.918	0.54	-0.061	-0.061	0	1506696466
-9.605	-2.283	-0.106	-0.061	0.061	0	3.102	-8.498	0.95	-0.122	0.122	-0.061	4.219	9.121	2.98	-0.122	0	-0.122	-9.674	-1.517	-1.322	0	-0.061	0	-0.474	9.689	2.367	-0.122	-0.061	-0.061	0.039	9.916	0.534	0	0	0	1506696466
-9.609	-2.289	-0.116	-0.061	0.061	0	3.155	-8.494	1.006	-0.061	0.122	0.122	4.277	9.128	2.957	-0.122	0	-0.183	-9.677	-1.507	-1.312	0	-0.061	0	-0.474	9.689	2.367	-0.122	-0.061	-0.061	0.018	9.9	0.524	0	0	0	1506696466
-9.636	-2.286	-0.115	-0.061	0	0	3.236	-8.542	0.995	0	0.061	0.305	4.353	9.107	2.924	-0.122	0	-0.183	-9.677	-1.506	-1.341	0	-0.061	0	-0.471	9.696	2.378	-0.122	-0.061	-0.061	0.024	9.898	0.516	0	0	0	1506696466
-9.633	-2.287	-0.126	-0.061	0	-0.061	3.321	-8.533	0.958	0.061	0	0.366	4.432	9.083	2.912	-0.061	0	-0.305	-9.682	-1.522	-1.309	0	-0.061	0	-0.443	9.67	2.372	-0.061	-0.122	-0.122	0.022	9.903	0.519	-0.061	0	0	1506696466
-9.642	-2.302	-0.148	-0.061	0	0	3.425	-8.516	0.928	0.061	0	0.427	4.505	9.086	2.917	-0.061	-0.061	-0.305	-9.689	-1.528	-1.291	0	-0.061	0	-0.443	9.67	2.372	-0.061	-0.061	-0.122	0.033	9.916	0.535	0	0	0	1506696466
-9.63	-2.289	-0.158	-0.061	0	-0.061	3.561	-8.446	0.796	0.122	-0.061	0.427	4.565	9.087	2.901	-0.061	-0.061	-0.244	-9.684	-1.53	-1.279	0	-0.122	0	-0.464	9.659	2.357	-0.061	-0.061	-0.122	0.041	9.926	0.513	0	0	0	1506696466
-9.618	-2.284	-0.176	-0.061	0	0	3.561	-8.446	0.796	0.061	-0.061	0.366	4.607	9.061	2.911	0	-0.061	-0.183	-9.688	-1.524	-1.269	0	-0.061	0	-0.445	9.654	2.384	-0.061	-0.061	-0.122	0.041	9.926	0.513	0	0	0	1506696466
-9.636	-2.289	-0.179	-0.061	0	0	3.619	-8.455	0.735	0.061	-0.061	0.305	4.628	9.099	2.917	0	0	-0.122	-9.673	-1.561	-1.256	0	-0.183	0	-0.445	9.654	2.384	-0.061	0	-0.122	0.066	9.905	0.513	-0.061	0	0	1506696466
-9.621	-2.292	-0.197	-0.061	0	0	3.671	-8.464	0.725	0	0	0.244	4.636	9.101	2.996	0	0	-0.061	-9.686	-1.52	-1.224	0	-0.122	0	-0.445	9.689	2.381	0	0	-0.122	0.083	9.933	0.547	-0.061	0	0	1506696466
-9.615	-2.299	-0.2	0	0	0	3.701	-8.463	0.767	-0.061	0.061	0.122	4.607	9.089	2.988	0	0	0	-9.649	-1.535	-1.184	0	-0.122	-0.061	-0.517	9.655	2.391	-0.061	0.061	-0.061	0.083	9.933	0.547	-0.061	-0.061	0	1506696466
-9.625	-2.267	-0.182	0	0	0	3.667	-8.483	0.794	-0.061	0.061	0	4.557	9.126	3.029	0	0	0.061	-9.65	-1.505	-1.165	0	-0.122	-0.061	-0.522	9.647	2.384	0	0	-0.061	0.105	9.92	0.537	-0.061	0	0	1506696466
-9.64	-2.266	-0.182	-0.061	0	0	3.597	-8.495	0.827	-0.061	0	-0.122	4.514	9.13	3.018	0	0.061	0.061	-9.652	-1.505	-1.16	0	-0.061	-0.061	-0.501	9.667	2.409	0	0.061	-0.061	0.075	9.904	0.535	-0.061	0	0	1506696466
-9.617	-2.285	-0.189	-0.061	0	0	3.567	-8.504	0.858	-0.061	0.061	-0.183	4.457	9.17	3.018	-0.061	0	0.122	-9.652	-1.505	-1.16	0	-0.061	-0.061	-0.573	9.674	2.412	-0.061	0.061	0	0.075	9.904	0.535	-0.061	-0.061	0	1506696466
-9.603	-2.323	-0.176	-0.061	0	0	3.509	-8.532	0.892	-0.061	0.061	-0.244	4.414	9.144	2.997	-0.061	0	0.122	-9.652	-1.505	-1.16	0	-0.061	-0.061	-0.573	9.674	2.412	0	0	0	0.12	9.905	0.531	-0.061	0	0	1506696466
-9.624	-2.346	-0.172	-0.061	0	0.061	3.432	-8.544	0.885	-0.061	0.061	-0.244	4.372	9.141	2.964	-0.061	0	0.122	-9.71	-1.501	-1.133	0	-0.061	-0.061	-0.541	9.643	2.408	-0.061	0	0	0.104	9.904	0.579	-0.061	0	0	1506696466
-9.644	-2.358	-0.134	-0.061	0	0.061	3.4	-8.549	0.901	-0.061	0	-0.183	4.343	9.15	2.943	-0.061	0	0.122	-9.741	-1.457	-1.101	0	-0.122	-0.061	-0.54	9.677	2.443	0	0.061	0	0.104	9.904	0.579	-0.061	0	0	1506696466
-9.703	-2.419	-0.083	-0.061	-0.061	0	3.372	-8.6	0.896	0	0.061	-0.183	4.311	9.135	2.915	0	0	0.061	-9.747	-1.448	-1.08	-0.061	-0.061	-0.061	-0.54	9.677	2.443	0	0.122	0	0.1	9.927	0.581	-0.061	0	0.061	1506696466
-9.671	-2.389	-0.002	-0.183	-0.183	0.061	3.292	-8.622	0.863	0	0	-0.183	4.316	9.168	2.909	0.061	0	0.061	-9.826	-1.361	-1.04	0	-0.061	-0.061	-0.598	9.67	2.5	0	0.122	0	-0.071	9.97	0.58	-0.061	0	0.061	1506696466
-9.573	-2.381	0.068	-0.183	-0.061	0.061	3.265	-8.674	0.816	0.061	-0.061	-0.122	4.319	9.158	2.924	0.061	0	0.061	-9.859	-1.135	-1.02	-0.061	-0.122	-0.061	-0.551	9.684	2.751	0.061	0.122	-0.061	-0.071	9.97	0.58	-0.061	0	0.061	1506696466
-9.467	-2.297	0.228	-0.305	0	0	3.246	-8.739	0.758	0.183	-0.122	-0.122	4.309	9.033	3.018	0.305	0.183	0.122	-9.805	-0.992	-0.963	-0.183	-0.122	-0.061	-0.551	9.684	2.751	0.061	0.244	-0.122	-0.048	9.92	0.54	0	0	0.061	1506696466
-9.524	-2.241	0.331	-0.549	0.122	0.061	3.242	-8.705	0.663	0.305	-0.244	-0.122	4.256	8.914	3.107	0.366	0.305	0.122	-9.825	-0.854	-0.878	-0.244	-0.183	-0.122	-0.597	9.506	2.822	0.061	0.305	-0.122	0.097	9.807	0.854	0	0.122	0.122	1506696466
-9.537	-2.213	0.38	-0.793	0.061	0	3.214	-8.69	0.575	0.427	-0.427	-0.122	4.193	8.848	3.177	0.366	0.305	0.122	-9.848	-0.656	-0.794	-0.366	-0.305	-0.122	-0.546	9.374	2.868	0.122	0.366	-0.122	0.097	9.807	0.854	0	0.183	0.122	1506696467
-9.452	-2.183	0.467	-0.977	0.061	0	3.171	-8.768	0.451	0.549	-0.671	-0.183	4.231	8.809	3.223	0.549	0.549	0.061	-9.848	-0.427	-0.75	-0.61	-0.305	-0.183	-0.446	9.349	2.949	0.183	0.61	-0.122	0.172	9.857	0.915	0	0.305	0.183	1506696467
-9.574	-2.182	0.423	-1.282	0.122	0.061	3.162	-8.844	0.328	0.732	-0.977	-0.244	4.298	8.735	3.25	0.549	0.549	0.061	-9.8	-0.251	-0.696	-0.793	-0.366	-0.183	-0.358	9.361	3.08	0.244	0.916	-0.122	0.117	9.789	0.947	0.061	0.427	0.305	1506696467
-9.644	-2.208	0.243	-1.526	0	0	3.107	-8.847	0.212	0.854	-1.282	-0.366	4.34	8.765	3.298	0.732	0.854	0.061	-9.941	-0.183	-0.737	-1.16	-0.427	-0.244	-0.335	9.365	3.107	0.244	1.221	-0.122	0.048	9.72	0.998	0.061	0.549	0.305	1506696467
-9.555	-2.289	0.127	-1.892	0.061	-0.061	3.01	-8.923	0.106	0.977	-1.526	-0.488	4.378	8.843	3.297	0.977	1.343	0.122	-10	-0.249	-0.829	-1.404	-0.549	-0.305	-0.335	9.365	3.107	0.244	1.526	-0.122	0.292	9.877	0.869	0.183	0.671	0.366	1506696467
-9.38	-2.16	0.05	-2.197	0	-0.244	2.887	-9.012	0.01	1.038	-1.709	-0.488	4.433	8.774	3.222	1.16	1.526	0.122	-10.042	-0.142	-0.87	-1.77	-0.793	-0.427	-0.285	9.429	3.04	0.366	1.648	-0.061	-0.124	9.764	0.599	0.183	0.916	0.427	1506696467
-9.72	-1.942	-0.437	-2.747	0.183	-0.549	2.744	-9.068	-0.072	1.099	-2.014	-0.488	4.581	8.537	3.006	1.16	1.526	0.122	-10.03	-0.057	-0.976	-2.197	-0.916	-0.427	-0.049	9.347	3.009	0.427	2.014	-0.122	-0.124	9.764	0.599	0.244	1.038	0.427	1506696467
-9.997	-2.178	-0.945	-2.991	-0.183	-0.854	2.677	-8.971	-0.079	1.16	-2.136	-0.366	4.639	8.49	2.682	1.709	2.502	-0.061	-10.312	-0.239	-1.132	-2.747	-1.221	-0.61	0.249	9.245	2.869	0.549	2.502	-0.183	-0.287	9.703	0.311	0.244	1.038	0.244	1506696467
-9.616	-2.248	-0.921	-2.991	-0.122	-0.977	2.554	-8.988	-0.084	1.221	-2.319	-0.183	4.75	8.899	2.428	1.709	2.502	-0.061	-10.367	-0.697	-1.292	-3.113	-1.77	-0.793	0.626	9.457	2.432	0.61	2.991	-0.244	0.223	10.116	0.031	0.427	1.282	0.061	1506696467
-9.21	-1.952	-1.2	-3.601	-0.183	-1.282	2.336	-9.292	-0.127	1.282	-2.808	0.122	4.983	9.338	2.268	1.953	2.747	-0.305	-10.11	-1.194	-1.358	-3.418	-1.953	-0.854	0.346	10.143	1.275	0.427	3.601	-0.549	0.423	10.18	0.169	0.427	2.136	0	1506696467
-9.117	-2	-1.714	-3.723	0.305	-1.526	2.312	-9.361	-0.068	1.221	-3.174	0.427	5.113	9.461	2.138	2.075	3.479	-0.366	-9.738	-1.709	-1.267	-3.723	-2.136	-0.793	0.346	10.143	1.275	0.366	4.028	-0.671	-0.057	9.982	0.145	0.305	1.831	-0.122	1506696467
-9.415	-2.388	-2.318	-3.54	0	-1.404	2.497	-9.019	0.231	1.221	-3.174	0.427	5.095	9.472	1.995	1.892	3.662	-0.183	-9.199	-2.348	-1.065	-3.967	-1.892	-0.671	-0.218	9.982	0.766	0.061	3.845	-0.61	1.117	9.91	-0.14	0.183	1.953	-0.244	1506696467
-9.696	-2.765	-2.443	-3.235	-0.061	-0.916	2.39	-8.467	0.912	0.732	-2.197	1.343	5.044	9.707	1.812	1.892	3.662	-0.183	-9.024	-3.287	-0.66	-4.028	-1.465	-0.732	-1.373	10.013	-0.3	-0.183	3.784	-0.549	1.117	9.91	-0.14	0.183	2.197	0	1506696467
-9.719	-2.767	-2.23	-3.174	-0.183	-0.732	2.39	-8.467	0.912	0.671	-2.014	1.892	4.983	10.178	1.471	0.854	3.357	0.061	-9.042	-4.226	-0.341	-3.662	-1.221	-0.732	-1.373	10.013	-0.3	-0.427	3.662	-0.183	1.75	9.993	-0.292	0.183	2.563	0.061	1506696467
-9.57	-2.845	-2.237	-3.052	-0.183	-0.732	2.261	-8.6	1.192	0.671	-2.441	2.625	4.913	10.557	0.953	0.244	2.747	0.244	-8.935	-4.384	-0.187	-3.113	-1.16	-0.549	-1.875	10.313	-0.674	-0.488	3.357	0.244	0.624	9.985	-0.334	0.183	2.258	-0.061	1506696467
-9.307	-3.196	-2.291	-2.441	-0.427	-0.671	2.973	-8.735	1.651	0.732	-3.052	3.174	4.778	10.448	0.346	-0.061	1.953	0.732	-8.758	-4.28	-0.087	-2.808	-0.61	-0.183	-2.46	10.326	-0.242	-0.244	2.625	0.549	0.325	9.909	-0.154	0.244	1.648	-0.061	1506696467
-8.969	-3.231	-2.292	-1.892	-0.305	-0.488	2.973	-8.735	1.651	0.732	-2.991	3.418	4.707	10.202	0.065	0	1.404	1.282	-8.571	-4.383	-0.026	-2.502	-0.488	0	-2.46	10.326	-0.242	-0.244	2.625	0.549	0.325	9.909	-0.154	0.366	0.732	-0.305	1506696467
-9.077	-3.129	-2.588	-1.587	-0.122	-0.366	3.49	-8.402	1.809	0.732	-2.502	3.357	4.687	10.1	-0.014	0.061	1.465	1.709	-8.607	-4.456	0.136	-2.197	-0.366	0	-2.55	10.082	-0.118	-0.366	2.136	0.671	1.442	9.875	0.03	0.183	0.977	-0.305	1506696467
-9.228	-3.157	-2.817	-1.343	-0.305	-0.244	3.639	-8.272	1.761	0.854	-2.441	2.991	4.502	10.099	-0.099	0.061	1.465	1.709	-8.72	-4.341	0.224	-1.892	-0.305	0.061	-2.345	9.944	0.06	-0.366	1.831	0.732	1.442	9.875	0.03	-0.122	1.221	-0.122	1506696467
-9.233	-3.202	-2.876	-1.282	-0.427	-0.183	3.846	-8.441	1.608	0.916	-2.991	2.319	4.199	10.08	-0.075	0.244	1.404	2.014	-8.792	-4.237	0.311	-1.648	-0.061	0.122	-2.345	9.944	0.06	-0.305	1.709	0.793	1.121	9.999	-0.078	-0.366	0.854	0.061	1506696467
-9.266	-3.195	-2.943	-1.221	-0.61	-0.122	4.32	-8.648	1.53	0.854	-3.052	1.526	3.994	9.997	0.032	0.244	1.221	1.892	-8.914	-4.185	0.281	-1.465	-0.122	0.122	-2.172	9.874	0.016	-0.244	1.465	0.671	0.725	9.969	-0.281	-0.549	0.244	0.122	1506696467
-9.056	-3.284	-3.04	-1.16	-0.793	-0.122	4.841	-8.494	1.637	0.427	-2.319	0.427	3.86	9.895	0.15	0.244	1.221	1.892	-8.991	-4.174	0.12	-1.282	0	0.183	-1.938	9.885	-0.008	-0.244	1.221	0.549	0.901	9.993	-0.334	-0.671	0.427	0.122	1506696467
-8.862	-3.519	-3.049	-0.977	-0.732	-0.122	4.78	-8.367	1.904	-0.061	-1.404	-0.916	3.737	9.752	0.232	0.305	0.977	1.16	-9.168	-4.089	-0.089	-1.099	-0.183	0.244	-1.633	9.887	0.059	-0.244	1.038	0.366	0.947	9.977	-0.244	-0.671	0.549	0.061	1506696467
-8.643	-3.586	-2.985	-0.732	-0.488	-0.244	4.296	-8.476	2.212	-0.244	-0.916	-2.136	3.634	9.619	0.345	0.305	0.977	1.16	-9.311	-4.07	-0.256	-1.038	-0.305	0.427	-1.341	9.94	0.16	-0.244	0.977	0	1.12	9.926	-0.275	-0.854	1.16	0.122	1506696467
-8.608	-3.714	-2.921	-0.61	-0.549	-0.366	3.596	-8.79	2.592	-0.122	-0.305	-2.869	3.615	9.567	0.506	0.427	0.977	0.61	-9.229	-4.265	-0.347	-0.854	-0.305	0.488	-1.087	10.011	0.087	-0.366	0.977	-0.366	0.608	9.983	-0.151	-1.038	1.221	0.244	1506696467
-8.727	-3.683	-2.98	-0.305	-0.488	-0.366	2.279	-8.725	2.85	0.061	0.061	-2.93	3.615	9.567	0.506	0.549	1.099	-0.061	-9.294	-4.211	-0.336	-0.671	-0.671	0.671	-1.087	10.011	0.087	-0.488	0.854	-0.732	0.049	9.966	-0.122	-1.282	0.61	0.366	1506696468
-8.537	-3.655	-3.155	0	-0.793	-0.549	0.914	-8.161	3.064	0.122	-0.244	-2.197	3.615	9.567	0.506	0.549	1.099	-0.061	-8.918	-4.392	-0.165	-0.366	-0.671	0.793	-1.153	9.965	0.045	-0.61	0.977	-0.977	0.169	9.933	-0.025	-1.465	0.305	0.366	1506696468
-8.032	-3.908	-3.109	0.427	-0.549	-0.61	0.004	-7.636	3.036	-0.061	-0.916	-1.099	3.779	9.561	0.802	0.549	1.099	-0.061	-8.562	-4.628	0.019	-0.061	-0.61	0.793	-1.664	9.783	-0.117	-0.732	0.854	-1.038	0.34	9.91	0.136	-1.648	0.366	0.305	1506696468
-8.025	-4.175	-3.083	0.977	0	-0.549	0.004	-7.636	3.036	-0.122	-0.854	0.122	3.871	9.82	0.696	-0.183	0.732	-1.953	-8.552	-4.656	0.129	0.427	-1.038	0.854	-2.174	9.487	-0.294	-0.916	0.305	-1.038	0.423	9.814	0.252	-1.709	0.244	0.366	1506696468
-8.313	-4.109	-3.045	1.404	-0.427	-0.244	0.172	-7.641	2.762	-0.244	-0.427	0.793	3.857	10.007	0.348	-0.549	0.244	-1.77	-8.238	-4.619	0.443	0.793	-0.61	0.916	-2.601	9.369	-0.306	-0.977	-0.061	-1.282	0.559	9.841	0.348	-2.075	0.244	0.549	1506696468
-8.123	-3.829	-2.812	1.709	-0.244	-0.122	0.425	-7.598	2.381	-0.488	-0.488	1.282	3.706	10.174	-0.086	-0.549	0.244	-1.77	-8.238	-4.418	0.772	1.282	-0.732	0.916	-3.1	9.305	-0.352	-1.038	-0.61	-1.465	0.147	9.762	0.666	-2.258	-0.061	0.61	1506696468
-8.654	-3.735	-2.568	1.465	0	0.183	1.03	-7.598	2.089	-0.854	-0.305	1.648	3.627	10.483	-0.304	-0.854	-1.282	-1.16	-8.649	-3.889	1.08	1.831	0	1.038	-3.661	9.447	-0.246	-1.221	-1.343	-1.404	0.227	9.55	0.587	-2.258	-0.916	0.427	1506696468
-9.545	-4.102	-1.952	0.854	-0.244	0.183	1.657	-7.756	1.846	-1.221	0	2.075	3.589	10.764	-0.237	-0.854	-1.282	-1.16	-9.819	-2.667	1.211	2.014	0.244	1.038	-3.95	9.673	0.445	-1.099	-2.014	-1.404	1.144	9.38	0.553	-2.136	-0.977	0.61	1506696468
-10.819	-4.217	-0.818	0.61	0.061	-0.061	2.365	-8.681	1.68	-1.282	0.305	2.563	3.499	11.123	0.366	-0.732	-1.648	-0.732	-11.262	-1.632	0.926	2.136	0	1.038	-3.89	10.018	1.962	-0.305	-2.319	-1.587	1.427	9.903	1.014	-1.953	-0.977	0.854	1506696468
-11.248	-3.835	-0.133	0.549	-0.305	-0.549	2.961	-10.572	1.236	-0.671	0.244	2.808	3.949	10.942	2	-0.183	-1.892	-0.488	-11.615	-0.495	0.738	2.319	-0.305	0.854	-3.261	10.734	3.267	-0.122	-2.136	-1.892	1.013	10.267	1.376	-1.526	-1.221	0.977	1506696468
-10.44	-4.089	0.475	0.671	0.549	-0.793	3.571	-11.799	0.42	0.122	0.061	2.319	3.949	10.942	2	0.366	-0.366	-0.549	-11.116	0.743	0.475	2.075	-0.977	0.244	-2.59	10.427	4.691	0.061	-1.404	-2.258	0.438	10.434	2.535	-0.671	-0.916	0.671	1506696468
-10.588	-4.916	0.805	1.282	-0.549	-0.488	4.058	-11.848	-0.134	0.122	0.061	2.319	3.949	10.942	2	0.366	-0.366	-0.549	-10.777	1.698	0.579	1.465	-0.793	0.183	-2.439	9.673	5.338	-0.122	-1.282	-1.953	0.618	10.244	4.076	0.061	-0.854	-0.122	1506696468
-10.639	-4.402	1.157	2.075	-0.549	0.244	4.316	-11.544	-0.42	0.183	1.16	-0.122	2.367	9.079	5.29	0.366	-0.366	-0.549	-10.837	1.398	0.852	1.526	-0.549	0.183	-2.497	8.843	5.39	-0.366	-1.343	-1.465	2.595	10.243	6.278	-0.305	-0.427	0	1506696468
-9.448	-3.469	1.414	1.709	-0.488	-0.183	3.787	-10.703	-0.973	0	1.526	-1.282	2.126	9.534	5.112	0.977	0.793	-0.488	-10.259	0.933	0.791	1.953	-0.854	0.061	-2.663	8.386	5.112	-0.183	-0.61	-0.916	3.892	9.788	7.118	-0.366	1.038	0.61	1506696468
-8.502	-3.458	0.995	1.709	-0.244	-0.122	3.787	-10.703	-0.973	0	1.526	-1.282	2.375	9.856	4.524	0.061	-0.854	-0.549	-9.271	1.134	1.068	1.648	-0.427	0.061	-3.341	8.457	4.767	0.244	-0.183	-0.427	1.638	8.308	3.64	1.038	0.244	-0.61	1506696468
-8.113	-3.193	1.007	1.892	-0.244	0	2.888	-8.949	-1.526	0	1.16	-1.892	2.54	9.525	4.206	-1.709	-1.953	0.488	-8.908	1.2	1.18	1.77	-0.305	0.061	-4.034	8.095	4.442	0.305	-0.916	-0.244	1.501	9.104	3.302	0	-0.793	-1.404	1506696468
-7.712	-3.053	1.054	1.709	-0.183	-0.061	2.658	-8.008	-1.625	-0.488	1.953	-1.953	2.515	9.268	3.798	-1.709	-1.953	0.488	-8.695	1.036	1.273	1.709	-0.061	0.061	-4.024	7.661	4.31	0.183	-1.648	-0.061	2.405	8.119	3.982	0.183	-0.061	-0.854	1506696468
-7.717	-3.116	1.052	1.343	0.305	0.061	2.28	-7.677	-1.812	-0.61	2.197	-1.709	2.625	9.149	3.223	-1.892	-2.136	1.038	-8.914	1.022	1.255	1.709	0.122	-0.061	-3.683	7.648	4.38	0.122	-1.587	-0.122	2.137	7.205	3.553	1.77	-0.671	-1.343	1506696468
-8.246	-3.598	0.865	1.404	0.732	-0.122	1.866	-7.776	-1.945	-0.549	1.77	-1.404	2.651	9.126	2.718	-1.526	-1.465	1.404	-9.274	1.275	1.18	1.648	0.061	-0.061	-3.484	7.852	4.369	0.061	-1.465	-0.183	0.775	7.802	2.931	2.319	-0.549	-0.916	1506696468
-9.174	-3.767	0.639	1.404	0.427	-0.183	1.706	-8.089	-2.025	-0.549	1.099	-1.038	2.506	8.972	2.488	-1.526	-1.465	1.404	-9.574	1.288	1.181	1.465	-0.122	-0.244	-3.419	8.076	4.462	0.183	-1.526	-0.244	0.196	8.49	2.571	2.258	0.061	-0.793	1506696468
-8.721	-3.607	0.861	1.16	0.488	-0.244	1.805	-8.598	-2.101	-0.671	0.793	-0.732	2.283	8.776	2.385	-1.038	-1.038	1.282	-9.684	0.965	1.226	1.465	-0.244	-0.488	-3.322	8.106	4.425	0.244	-1.343	-0.427	0.374	9.444	2.164	3.052	-1.099	-0.61	1506696468
-8.638	-3.486	0.908	1.282	1.282	-0.244	1.927	-9.058	-2.036	-0.916	0.854	-0.549	2.084	8.607	2.261	-0.61	-0.977	0.977	-9.574	1.001	1.381	1.526	-0.366	-0.671	-3.316	8.035	4.292	0.366	-1.343	-0.488	0.237	10.057	1.541	2.686	-2.014	-0.916	1506696468
-8.817	-3.418	0.597	0.854	1.282	-0.305	2.194	-9.307	-1.731	-1.343	1.343	-0.244	2.022	8.424	2.259	-0.183	-1.16	0.488	-9.338	1.141	1.587	1.404	-0.244	-0.854	-3.42	7.946	4.158	0.61	-1.282	-0.549	0.428	9.983	1.577	2.38	-2.136	-1.16	1506696468
-9.308	-4.246	0.166	0.427	1.343	-0.427	2.523	-9.472	-1.203	-1.77	2.441	0	2.06	8.306	2.321	0.061	-1.404	-0.061	-9.577	1.064	1.906	0.916	0	-1.038	-3.473	7.742	4.041	0.854	-1.221	-0.549	0.127	10.021	1.543	2.136	-2.014	-1.343	1506696468
-9.183	-4.892	0.435	1.16	1.831	0.183	2.677	-9.691	-0.579	-1.831	3.784	0.061	2.208	8.661	2.322	0.305	-2.075	-1.282	-9.682	0.51	1.969	1.16	-0.122	-1.221	-3.42	7.88	3.79	1.16	-1.16	-0.427	0.248	10.472	2.021	1.953	-0.916	-1.709	1506696468
-10.07	-4.288	-0.634	0.977	1.099	0.549	2.381	-10.07	-0.185	-1.404	4.089	-0.061	2.474	9.308	2.204	0.305	-2.075	-1.282	-10.099	0.044	2.133	0.916	-0.244	-1.282	-3.365	8.387	3.557	1.465	-0.916	-0.244	1.991	10.892	2.713	0.732	0.061	-0.977	1506696469
-8.547	-2.586	-0.096	1.282	0.977	0.122	1.78	-9.938	0.331	-0.854	2.93	-0.183	2.912	10.146	2.152	0.366	-2.502	-1.953	-9.46	-0.702	1.926	1.099	-0.305	-1.404	-3.549	9.048	3.179	1.587	-0.671	-0.122	2.498	11.36	1.611	0.977	-0.305	0.366	1506696469
-9.144	-2.116	-0.555	-0.366	1.709	0.366	1.78	-9.938	0.331	-0.488	1.892	-0.305	3.418	10.226	2.146	0.183	-2.563	-2.441	-8.764	-0.7	2.066	0.732	0.183	-1.343	-3.778	9.331	2.779	1.404	-0.916	-0.183	1.976	10.775	2.397	-0.671	-1.465	0.732	1506696469
-10.348	-2.787	-1.604	-0.183	0.671	0.366	2.135	-9.167	0.741	-0.366	2.075	-0.305	3.735	10.056	2.071	0.183	-2.563	-2.441	-9.28	-0.902	1.855	0.305	0.244	-1.282	-3.789	9.11	2.639	1.099	-1.465	-0.305	1.512	9.207	0.879	-0.305	-0.732	0.61	1506696469
-9.994	-3.429	-1.608	0.183	-0.122	0.366	2.135	-9.167	0.741	-0.366	2.075	-0.305	3.967	10.574	2	0.183	-2.319	-2.258	-9.616	-1.999	1.532	0.122	0.488	-1.221	-3.305	9.485	2.218	0.854	-2.014	-0.244	2.422	9.868	-0.362	0	0.366	0.366	1506696469
-9.356	-3.299	-1.379	-0.061	0.671	0.732	2.216	-8.876	1.081	-0.366	2.075	-0.305	4.432	11.024	1.867	0	-2.502	-2.441	-9.591	-2.723	1.32	0.244	0.61	-1.038	-2.616	10.429	1.698	0.854	-1.587	-0.244	1.639	10.253	0.453	-0.122	0.732	0.305	1506696469
-9.599	-3.113	-1.96	0.549	0.427	0.549	1.503	-9.158	0.977	0.427	1.953	-0.183	4.432	11.024	1.867	-0.366	-2.625	-2.808	-9.532	-3.017	1.105	0.244	0.671	-0.793	-2.352	10.745	1.364	0.854	-1.099	-0.061	0.699	10.001	0.024	0.061	-0.488	0.244	1506696469
