# Supplementary material for: A deep learning approach for lower back-pain risk prediction during manual lifting
Source: PLoS One. 2021 Feb 19;16(2):e0247162. doi: 10.1371/journal.pone.0247162 (PMC7894914; doi:10.1371/journal.pone.0247162)
Supplement: S1 Data — (ZIP) [file pone.0247162.s001.zip › source-used/Subject_03_P1_Zone09_T2.csv]

Side_A_x	Side_A_y	Side_A_z	Side_G_x	Side_G_y	Side_G_z	LtWt_A_x	LtWt_A_y	LtWt_A_z	LtWt_G_x	LtWt_G_y	LtWt_G_z	RtWt_A_x	RtWt_A_y	RtWt_A_z	RtWt_G_x	RtWt_G_y	RtWt_G_z	Back_A_x	Back_A_y	Back_A_z	Back_G_x	Back_G_y	Back_G_z	UArm_A_x	UArm_A_y	UArm_A_z	UArm_G_x	UArm_G_y	UArm_G_z	Thig_A_x	Thig_A_y	Thig_A_z	Thig_G_x	Thig_G_y	Thig_G_z	Time_stp
-9.582	-2.318	-0.823	0	0	-0.061	3.682	-8.784	0.628	-0.061	0	-0.061	3.441	9.396	1.979	-0.122	0	-0.061	-9.622	-1.169	-1.951	0	0	0	-0.293	9.737	2.115	-0.061	-0.061	0	0.786	9.873	0.073	0	-0.061	0	1506694838
-9.593	-2.327	-0.842	0	0	0	3.698	-8.777	0.628	-0.061	0	-0.061	3.452	9.384	1.964	-0.122	-0.061	-0.061	-9.622	-1.169	-1.951	0	0	0	-0.267	9.738	2.137	-0.061	-0.122	0	0.791	9.871	0.062	0	-0.061	-0.061	1506694838
-9.587	-2.309	-0.823	0	-0.061	-0.061	3.698	-8.777	0.628	-0.061	0	-0.061	3.444	9.373	1.982	-0.061	-0.061	0	-9.635	-1.12	-1.976	0	0	0	-0.267	9.738	2.137	-0.061	-0.122	0	0.813	9.865	0.075	0	0	-0.061	1506694838
-9.592	-2.334	-0.822	0	0	-0.061	3.703	-8.787	0.642	-0.061	0	-0.061	3.413	9.349	2.025	-0.061	0	-0.061	-9.654	-1.086	-1.989	0	0	0	-0.267	9.738	2.137	-0.061	-0.122	0	0.786	9.874	0.061	0	-0.061	-0.061	1506694838
-9.6	-2.367	-0.843	0	-0.061	0	3.703	-8.824	0.64	-0.122	0	-0.061	3.437	9.341	2.013	-0.122	-0.061	-0.061	-9.618	-1.091	-1.963	0	-0.122	0	-0.173	9.72	2.189	-0.061	-0.122	-0.061	0.79	9.874	0.079	0	0	-0.061	1506694838
-9.583	-2.311	-0.821	0	0	0	3.703	-8.824	0.64	-0.122	0	-0.061	3.479	9.356	2.029	-0.061	-0.061	-0.061	-9.611	-1.054	-1.934	0	-0.061	0	-0.173	9.72	2.189	-0.061	0	-0.061	0.807	9.877	0.09	-0.061	-0.061	0	1506694838
-9.605	-2.309	-0.86	0	-0.061	0	3.755	-8.839	0.677	-0.122	0	-0.061	3.499	9.341	2.046	-0.061	0	-0.122	-9.576	-1.116	-1.931	0	0	0	-0.287	9.673	2.159	-0.061	-0.061	-0.061	0.802	9.863	0.078	-0.061	-0.061	0	1506694838
-9.587	-2.339	-0.84	0	-0.061	0	3.694	-8.875	0.695	-0.061	0	-0.122	3.499	9.341	2.046	-0.061	0	-0.061	-9.612	-1.083	-1.943	0	0	0	-0.313	9.689	2.149	-0.061	-0.122	0	0.784	9.86	0.065	0	-0.061	0	1506694838
-9.592	-2.334	-0.818	0	0	0	3.685	-8.85	0.674	-0.061	0	-0.122	3.474	9.392	1.998	-0.122	-0.122	0	-9.627	-1.058	-1.969	0	0	0	-0.278	9.739	2.183	-0.061	-0.122	0	0.81	9.863	0.077	-0.061	-0.061	0	1506694838
-9.598	-2.296	-0.836	0	-0.061	0	3.624	-8.845	0.638	-0.061	0.061	-0.061	3.43	9.39	1.997	-0.061	-0.061	0	-9.627	-1.05	-1.999	0	0	0	-0.214	9.707	2.211	-0.061	-0.061	-0.061	0.782	9.877	0.086	-0.061	-0.061	0	1506694838
-9.588	-2.287	-0.848	0	0	-0.061	3.656	-8.82	0.584	0	-0.061	-0.122	3.407	9.375	2.041	-0.061	-0.061	0	-9.622	-1.047	-1.975	0	0	0	-0.273	9.667	2.194	-0.061	-0.061	-0.061	0.796	9.875	0.074	0	-0.061	0	1506694838
-9.579	-2.308	-0.828	-0.061	-0.061	-0.061	3.694	-8.836	0.523	-0.122	0	0	3.389	9.355	2.098	-0.061	0	-0.061	-9.622	-1.036	-1.97	0	-0.061	0	-0.273	9.667	2.194	-0.061	-0.122	-0.061	0.802	9.865	0.054	0	-0.061	-0.061	1506694838
-9.583	-2.305	-0.823	-0.061	0	-0.061	3.734	-8.829	0.56	-0.122	0	0	3.407	9.363	2.096	-0.061	-0.061	-0.061	-9.627	-1.013	-1.974	0	0	0	-0.187	9.694	2.223	-0.061	-0.122	-0.061	0.805	9.874	0.061	0	0	-0.061	1506694839
-9.597	-2.316	-0.829	-0.061	-0.061	0	3.759	-8.849	0.61	-0.122	0	-0.061	3.424	9.338	2.074	-0.061	-0.061	-0.061	-9.631	-1.012	-1.979	0	-0.061	0	-0.205	9.694	2.206	-0.061	-0.061	-0.061	0.805	9.863	0.068	-0.061	0	0	1506694839
-9.581	-2.328	-0.806	-0.061	0	-0.061	3.762	-8.857	0.664	-0.061	0	-0.061	3.443	9.341	2.031	-0.061	-0.061	-0.061	-9.618	-1.012	-1.993	0	-0.061	0	-0.205	9.694	2.206	-0.061	-0.061	-0.061	0.813	9.879	0.065	-0.061	-0.061	0	1506694839
-9.597	-2.339	-0.812	0	0	-0.061	3.758	-8.857	0.67	-0.061	0	-0.061	3.452	9.341	2.017	-0.061	0	-0.061	-9.625	-1.035	-1.993	-0.061	-0.061	-0.061	-0.23	9.689	2.214	0	-0.061	-0.061	0.822	9.866	0.063	0	0	-0.061	1506694839
-9.586	-2.326	-0.796	-0.061	0	-0.061	3.728	-8.875	0.666	-0.061	-0.061	-0.061	3.475	9.329	1.989	-0.061	-0.061	-0.061	-9.634	-1.037	-1.998	0	-0.061	-0.061	-0.223	9.692	2.199	0	-0.061	-0.061	0.793	9.859	0.09	-0.061	0	0	1506694839
-9.589	-2.324	-0.805	0	0	-0.061	3.728	-8.875	0.666	0	0	-0.061	3.475	9.329	1.989	0	-0.061	-0.061	-9.627	-1.056	-2.006	0	-0.061	-0.061	-0.223	9.692	2.199	0	-0.061	-0.061	0.78	9.867	0.084	-0.061	-0.061	-0.061	1506694839
-9.588	-2.303	-0.825	-0.061	0	-0.061	3.694	-8.869	0.64	0	0	-0.061	3.467	9.354	1.989	0	-0.061	-0.061	-9.634	-1.05	-1.995	0	-0.061	-0.061	-0.224	9.705	2.19	0	-0.061	-0.061	0.827	9.871	0.091	0	0	0	1506694839
-9.595	-2.3	-0.817	-0.061	0	-0.061	3.669	-8.857	0.593	0	0	-0.061	3.451	9.365	2.019	0	-0.061	-0.061	-9.617	-1.05	-2.001	0	-0.061	-0.061	-0.25	9.714	2.194	0	0	-0.061	0.799	9.874	0.079	-0.061	0	0	1506694839
-9.609	-2.287	-0.809	-0.061	0	0	3.658	-8.853	0.563	0	-0.061	0	3.461	9.368	2.048	0	-0.061	-0.061	-9.609	-1.056	-1.971	0	-0.061	-0.061	-0.25	9.714	2.194	0	0	-0.061	0.813	9.872	0.098	-0.061	-0.061	0	1506694839
-9.61	-2.29	-0.818	-0.061	0	-0.061	3.658	-8.853	0.563	0	-0.061	0	3.455	9.386	2.079	0	-0.061	-0.061	-9.597	-1.047	-1.968	0	-0.061	-0.061	-0.269	9.72	2.177	0	-0.061	-0.061	0.859	9.868	0.127	-0.061	0	0	1506694839
-9.607	-2.304	-0.816	-0.061	0	0	3.712	-8.824	0.597	-0.061	0	0.061	3.447	9.387	2.089	0	-0.061	-0.061	-9.606	-1.042	-1.966	0	-0.061	-0.061	-0.279	9.739	2.178	0	-0.061	-0.061	0.822	9.856	0.091	-0.061	0	0	1506694839
-9.598	-2.304	-0.794	-0.061	0	-0.061	3.756	-8.82	0.641	-0.061	0	0.061	3.441	9.399	2.077	0	-0.061	-0.061	-9.648	-1.06	-1.991	0	-0.061	-0.061	-0.227	9.737	2.182	0	-0.061	-0.061	0.824	9.872	0.099	0	0	0	1506694839
-9.6	-2.322	-0.8	-0.061	-0.061	-0.061	3.808	-8.813	0.632	0	0	0	3.417	9.385	2.05	0	-0.061	-0.061	-9.613	-1.049	-1.985	0	-0.061	-0.061	-0.223	9.74	2.181	0	-0.061	-0.061	0.823	9.865	0.09	0	0	-0.061	1506694839
-9.58	-2.309	-0.786	-0.061	0	-0.061	3.808	-8.813	0.632	0	0	0	3.438	9.386	2.044	-0.061	-0.061	-0.061	-9.633	-1.028	-1.975	0	-0.061	0	-0.223	9.74	2.181	0	0	-0.061	0.788	9.874	0.103	0	0	0	1506694839
-9.598	-2.326	-0.812	-0.061	-0.061	-0.061	3.765	-8.838	0.607	0	0	-0.061	3.451	9.393	2.018	0	0	-0.061	-9.606	-1.068	-1.961	-0.061	-0.061	-0.061	-0.292	9.734	2.143	0	0	-0.061	0.809	9.855	0.092	0	0	0	1506694839
-9.597	-2.324	-0.811	-0.061	0	-0.061	3.738	-8.842	0.608	0	0	-0.061	3.463	9.388	2	0	0	-0.061	-9.637	-1.066	-1.946	-0.061	-0.061	-0.061	-0.281	9.735	2.141	0	-0.061	-0.061	0.817	9.856	0.091	0	0	-0.061	1506694839
-9.601	-2.323	-0.807	-0.061	0	0	3.712	-8.813	0.63	-0.061	0	-0.061	3.474	9.386	1.977	-0.061	-0.061	-0.061	-9.625	-1.064	-1.957	0	-0.061	0	-0.281	9.735	2.141	0	-0.061	-0.061	0.821	9.872	0.11	0	0	0	1506694839
-9.599	-2.311	-0.825	0	0	0	3.638	-8.812	0.574	-0.061	0	-0.061	3.448	9.38	1.967	-0.061	-0.061	0	-9.609	-1.069	-1.955	0	-0.061	-0.061	-0.262	9.702	2.143	0	0	-0.061	0.823	9.866	0.089	-0.061	0	0	1506694839
-9.601	-2.292	-0.821	-0.061	0	-0.061	3.673	-8.833	0.542	0	-0.061	-0.061	3.435	9.362	1.987	0	0	0	-9.616	-1.068	-1.97	0	-0.061	0	-0.267	9.711	2.138	0	0	-0.061	0.827	9.865	0.127	0	-0.061	0	1506694839
-9.601	-2.302	-0.821	-0.061	0	-0.061	3.661	-8.819	0.543	-0.061	0	0	3.42	9.392	1.999	0	0	-0.061	-9.615	-1.055	-1.956	-0.061	-0.061	0	-0.267	9.711	2.138	0	0	-0.061	0.827	9.868	0.104	0	0	0	1506694839
-9.593	-2.3	-0.823	-0.061	0	0	3.661	-8.819	0.543	-0.061	0	0	3.419	9.403	1.986	0	-0.061	-0.061	-9.621	-1.054	-1.952	-0.061	-0.061	0	-0.268	9.746	2.163	0	0	-0.061	0.836	9.867	0.069	0	0	0	1506694839
-9.597	-2.298	-0.825	-0.061	0	-0.061	3.677	-8.807	0.586	-0.122	-0.061	0	3.429	9.417	2.006	0	0	-0.061	-9.609	-1.053	-1.942	-0.061	-0.061	0	-0.298	9.727	2.125	0	0	-0.061	0.857	9.872	0.102	0	-0.061	0	1506694839
-9.593	-2.33	-0.833	-0.061	0	-0.061	3.708	-8.836	0.62	-0.122	-0.061	0	3.42	9.408	2.043	0	0	-0.061	-9.622	-1.073	-1.932	-0.061	-0.061	0	-0.298	9.727	2.125	-0.061	0	-0.061	0.84	9.862	0.083	-0.061	0	0	1506694839
-9.583	-2.327	-0.847	-0.061	0	0	3.742	-8.855	0.652	-0.061	0	0	3.43	9.399	2.043	0	0	-0.061	-9.618	-1.087	-1.94	-0.061	0	0	-0.321	9.716	2.114	-0.061	-0.061	0	0.821	9.863	0.068	0	-0.061	0	1506694839
-9.595	-2.329	-0.842	-0.061	0	-0.061	3.728	-8.842	0.651	0	0	-0.061	3.448	9.411	1.994	-0.061	0	-0.061	-9.617	-1.072	-1.948	-0.061	-0.061	0	-0.286	9.732	2.156	-0.061	-0.061	0	0.835	9.865	0.062	0	0	0	1506694840
-9.586	-2.336	-0.846	-0.061	0	-0.061	3.729	-8.842	0.639	0	-0.061	-0.061	3.454	9.393	1.957	-0.061	0	-0.061	-9.617	-1.066	-1.943	0	-0.061	0	-0.286	9.732	2.156	-0.061	0	-0.061	0.824	9.866	0.057	0	0	0	1506694840
-9.589	-2.342	-0.845	-0.061	0	0	3.697	-8.831	0.593	0	-0.061	-0.061	3.43	9.382	1.952	-0.061	0	0	-9.644	-1.064	-1.948	0	-0.061	0	-0.292	9.715	2.129	-0.061	0	0	0.798	9.871	0.044	0	0	0	1506694840
-9.587	-2.335	-0.848	-0.061	0	-0.061	3.697	-8.831	0.593	0	-0.061	-0.061	3.399	9.391	1.922	-0.061	0	0	-9.633	-1.056	-1.93	0	-0.061	0	-0.279	9.722	2.134	0	-0.061	0	0.819	9.866	0.057	0	-0.061	0	1506694840
-9.576	-2.346	-0.836	-0.061	0	-0.061	3.667	-8.83	0.566	-0.061	0	-0.061	3.399	9.39	1.902	-0.061	-0.061	-0.061	-9.639	-1.065	-1.919	-0.061	-0.061	0	-0.279	9.722	2.134	0	0	-0.061	0.812	9.873	0.054	0	0	0	1506694840
-9.597	-2.34	-0.853	0	0	0	3.667	-8.83	0.566	-0.061	-0.061	-0.061	3.368	9.408	1.919	0	0	-0.061	-9.63	-1.087	-1.906	0	-0.061	0	-0.298	9.722	2.122	0	0	-0.061	0.813	9.867	0.065	0	0	0	1506694840
-9.588	-2.332	-0.858	-0.061	0	0	3.662	-8.831	0.581	-0.061	-0.061	-0.061	3.385	9.426	1.94	0	0	-0.061	-9.609	-1.093	-1.894	0	-0.061	0	-0.386	9.739	2.126	0	0	-0.061	0.812	9.878	0.059	-0.061	0	0	1506694840
-9.598	-2.347	-0.869	0	0	0	3.662	-8.831	0.581	-0.061	0	-0.061	3.385	9.426	1.94	0	-0.061	-0.061	-9.643	-1.084	-1.909	0	-0.061	0	-0.386	9.739	2.126	0	-0.061	-0.061	0.804	9.878	0.067	0	0	0	1506694840
-9.581	-2.379	-0.851	0	0	0	3.645	-8.838	0.591	-0.061	0	-0.061	3.366	9.436	1.986	0	-0.061	0	-9.619	-1.084	-1.908	0.061	-0.061	-0.061	-0.328	9.705	2.139	-0.061	-0.061	-0.061	0.841	9.873	0.049	-0.061	-0.061	0	1506694840
-9.569	-2.375	-0.865	0	0	0	3.665	-8.872	0.613	-0.061	-0.061	0	3.336	9.411	1.998	-0.061	-0.061	0	-9.642	-1.038	-1.904	0	-0.061	0	-0.34	9.696	2.135	0	-0.061	-0.061	0.792	9.865	0.054	0	-0.061	0	1506694840
-9.589	-2.383	-0.854	0	0	0	3.669	-8.876	0.611	-0.061	-0.061	0	3.301	9.388	1.973	-0.061	-0.061	0	-9.625	-1.065	-1.914	0	-0.061	-0.061	-0.34	9.696	2.135	-0.061	-0.061	-0.061	0.786	9.875	0.031	-0.061	-0.061	0	1506694840
-9.583	-2.357	-0.835	0	0	-0.061	3.695	-8.868	0.633	0	0.061	0.061	3.303	9.418	1.93	-0.061	-0.061	-0.061	-9.671	-1.054	-1.918	0	-0.061	-0.061	-0.345	9.726	2.146	0	-0.122	-0.061	0.797	9.871	0.022	-0.061	-0.061	0	1506694840
-9.582	-2.348	-0.835	0	0	-0.061	3.708	-8.878	0.587	0	0.061	0.061	3.372	9.445	1.875	-0.061	-0.122	-0.061	-9.678	-1.06	-1.943	0.061	-0.122	0	-0.305	9.751	2.131	0	-0.122	-0.061	0.787	9.879	0.019	0	-0.061	0	1506694840
-9.591	-2.32	-0.841	0	0	-0.061	3.693	-8.826	0.51	0	0	0	3.36	9.427	1.851	-0.061	-0.061	-0.061	-9.67	-1.067	-1.919	0.061	-0.122	-0.061	-0.305	9.751	2.131	0	-0.122	-0.122	0.818	9.865	0.032	-0.061	-0.061	0	1506694840
-9.594	-2.321	-0.837	-0.061	0	-0.061	3.652	-8.812	0.528	-0.061	0.061	0	3.342	9.36	1.875	0	-0.122	-0.122	-9.653	-1.067	-1.887	0.061	-0.122	-0.061	-0.324	9.666	2.113	0	-0.061	-0.122	0.845	9.871	0.051	-0.061	-0.061	0	1506694840
-9.611	-2.338	-0.855	-0.061	-0.061	-0.061	3.652	-8.812	0.528	-0.122	0.061	0.061	3.342	9.36	1.875	0	-0.061	-0.122	-9.646	-1.056	-1.873	0.061	-0.183	-0.061	-0.324	9.666	2.113	0.061	-0.061	-0.122	0.809	9.856	0.035	0	0	0	1506694840
-9.607	-2.299	-0.843	-0.061	-0.122	-0.061	3.65	-8.831	0.546	-0.122	0.061	0.061	3.414	9.404	1.873	0	-0.122	-0.122	-9.64	-1.043	-1.83	0.061	-0.122	-0.061	-0.365	9.727	2.122	0.061	-0.061	-0.122	0.823	9.865	0.056	0	0	0	1506694840
-9.623	-2.303	-0.811	-0.061	-0.122	-0.061	3.661	-8.958	0.653	-0.122	0.061	0.061	3.447	9.435	1.931	0.061	-0.122	-0.122	-9.644	-1.055	-1.811	0.061	-0.183	-0.061	-0.366	9.764	2.095	0.061	-0.061	-0.122	0.81	9.855	0.066	0	-0.061	0	1506694840
-9.563	-2.352	-0.764	-0.061	-0.061	-0.061	3.661	-8.958	0.653	-0.061	0.061	0	3.443	9.458	1.986	0.061	-0.061	-0.122	-9.641	-1.047	-1.786	0.061	-0.183	-0.061	-0.366	9.764	2.095	0.061	-0.061	-0.061	0.851	9.868	0.059	0	-0.061	-0.061	1506694840
-9.566	-2.34	-0.757	0	0	-0.061	3.632	-8.995	0.735	-0.061	0.061	0	3.443	9.458	1.986	0.061	-0.061	-0.061	-9.612	-1.036	-1.803	0.061	-0.183	-0.061	-0.325	9.75	2.074	0.061	-0.061	-0.061	0.857	9.885	0.042	0	-0.061	-0.061	1506694840
-9.607	-2.345	-0.802	0	-0.061	-0.061	3.608	-8.896	0.705	0.061	0.061	0	3.472	9.412	2.021	0	-0.061	-0.061	-9.636	-1.073	-1.754	0	-0.183	-0.061	-0.319	9.719	2.066	0	0	-0.061	0.809	9.85	0.057	0	-0.061	-0.061	1506694840
-9.588	-2.303	-0.776	0	0	-0.061	3.608	-8.896	0.705	0.122	0	-0.061	3.472	9.412	2.021	0	0	-0.061	-9.6	-1.105	-1.724	0	-0.183	-0.061	-0.319	9.719	2.066	0	0.061	0	0.871	9.867	0.073	0	-0.061	-0.061	1506694840
-9.563	-2.299	-0.788	-0.061	0.061	-0.061	3.555	-8.861	0.626	0.122	0	-0.061	3.478	9.404	1.981	0	0	-0.061	-9.609	-1.113	-1.739	-0.061	-0.061	-0.061	-0.425	9.682	2.012	0	0	0	0.889	9.869	0.093	0	0	-0.061	1506694840
-9.587	-2.296	-0.798	-0.061	0.061	0	3.567	-8.831	0.525	0.061	0	-0.061	3.363	9.422	1.835	-0.061	0	0	-9.609	-1.092	-1.724	-0.061	-0.061	-0.061	-0.419	9.707	2.029	0	0	0	0.907	9.847	0.068	0	-0.061	-0.061	1506694840
-9.58	-2.308	-0.787	-0.061	0.061	0	3.496	-8.765	0.42	0	-0.061	-0.061	3.363	9.422	1.835	-0.061	-0.061	0.061	-9.622	-1.086	-1.706	-0.061	-0.122	-0.061	-0.319	9.752	2.056	0	0	0	0.975	9.848	0.077	-0.061	0	0	1506694840
-9.601	-2.324	-0.842	-0.061	0.061	0	3.496	-8.765	0.42	0	-0.061	-0.061	3.261	9.417	1.748	-0.061	-0.061	0	-9.633	-1.099	-1.711	-0.061	-0.061	-0.061	-0.319	9.752	2.056	0	0.122	0	0.943	9.855	0.079	-0.061	0	0	1506694841
-9.592	-2.317	-0.839	-0.061	0	0	3.596	-8.82	0.465	-0.061	-0.061	0	3.289	9.487	1.749	0	0	0	-9.635	-1.122	-1.732	-0.122	0	-0.061	-0.407	9.783	2.041	0	0.122	-0.061	0.894	9.869	0.062	-0.061	0	0	1506694841
-9.6	-2.334	-0.819	-0.061	0	-0.061	3.566	-8.881	0.55	-0.122	-0.061	0	3.297	9.513	1.814	0.061	0.061	-0.061	-9.664	-1.11	-1.725	-0.122	0.061	-0.061	-0.428	9.761	2.01	0	0	-0.061	0.837	9.857	0.059	0	0.061	0	1506694841
-9.611	-2.381	-0.845	-0.061	0	-0.061	3.475	-8.939	0.636	-0.122	-0.061	-0.122	3.26	9.501	1.896	0.061	0	0	-9.698	-1.144	-1.767	-0.061	0	0	-0.428	9.761	2.01	0	-0.061	-0.061	0.798	9.863	0.023	0	0	-0.061	1506694841
-9.581	-2.426	-0.823	-0.061	-0.061	-0.061	3.475	-8.939	0.636	-0.061	-0.183	-0.122	3.249	9.508	1.937	0	-0.061	-0.061	-9.688	-1.125	-1.778	-0.122	-0.061	-0.061	-0.331	9.819	2.067	0	0	-0.061	0.819	9.873	0.056	0	0.061	-0.061	1506694841
-9.561	-2.402	-0.827	-0.061	0	-0.061	3.467	-8.964	0.7	-0.061	-0.244	0	3.326	9.495	1.968	0	0	-0.122	-9.674	-1.157	-1.743	-0.061	-0.061	0	-0.423	9.763	2.011	-0.061	0.061	-0.061	0.787	9.89	0.054	0	0.061	-0.061	1506694841
-9.581	-2.422	-0.835	-0.061	0	-0.061	3.551	-8.965	0.775	0	-0.122	0.061	3.348	9.493	1.943	0	0.061	-0.122	-9.671	-1.166	-1.751	-0.061	-0.061	-0.061	-0.423	9.763	2.011	-0.061	0	-0.061	0.739	9.873	0.031	0	0	-0.061	1506694841
-9.573	-2.448	-0.83	-0.061	0	-0.122	3.564	-8.926	0.731	0	-0.061	0.061	3.372	9.501	1.848	-0.061	0.061	-0.061	-9.705	-1.145	-1.76	-0.061	-0.122	0	-0.431	9.777	2.004	-0.061	-0.061	-0.061	0.721	9.869	-0.02	0	0.061	-0.061	1506694841
-9.58	-2.454	-0.835	0	0	-0.122	3.564	-8.926	0.731	0.061	-0.183	0.061	3.372	9.501	1.848	-0.061	-0.061	-0.061	-9.683	-1.138	-1.745	-0.061	-0.183	0	-0.37	9.78	2.017	-0.061	0	-0.061	0.725	9.889	-0.026	0	0.061	-0.061	1506694841
-9.558	-2.439	-0.824	0	-0.061	-0.061	3.627	-8.884	0.61	0.061	-0.122	0.122	3.362	9.447	1.683	0	0	0	-9.683	-1.134	-1.7	-0.061	-0.183	0	-0.37	9.78	2.017	-0.061	0.061	-0.061	0.708	9.885	0.007	0	0	-0.122	1506694841
-9.539	-2.428	-0.817	0	0	-0.061	3.693	-8.833	0.506	0	-0.244	0.061	3.332	9.42	1.681	0.122	0.061	-0.061	-9.67	-1.148	-1.695	-0.061	-0.183	0	-0.426	9.711	1.969	0	0.061	-0.061	0.748	9.889	0.031	0	0	-0.061	1506694841
-9.544	-2.413	-0.846	0	0	-0.061	3.693	-8.833	0.506	-0.122	-0.122	-0.061	3.332	9.42	1.681	0.122	0.061	-0.061	-9.674	-1.133	-1.669	0	-0.183	0	-0.508	9.781	2.005	0	0.061	-0.122	0.793	9.866	0.024	0	0	-0.061	1506694841
-9.568	-2.394	-0.855	-0.061	0	-0.122	3.718	-8.827	0.449	-0.183	-0.183	-0.183	3.237	9.505	1.663	0.122	0	0	-9.696	-1.104	-1.69	0	-0.183	0	-0.508	9.781	2.005	0	0.061	-0.122	0.803	9.848	0.037	0.061	0	-0.061	1506694841
-9.557	-2.411	-0.846	-0.061	0	-0.122	3.625	-8.78	0.404	-0.244	-0.122	-0.183	3.188	9.542	1.686	0.183	-0.061	0	-9.671	-1.08	-1.677	-0.061	-0.183	0	-0.489	9.789	2.035	0	0	-0.183	0.834	9.855	-0.004	0	0.061	-0.061	1506694841
-9.55	-2.42	-0.837	-0.061	0	-0.061	3.595	-8.819	0.388	-0.305	-0.061	-0.122	3.188	9.542	1.686	0.183	0	-0.061	-9.656	-1.11	-1.641	-0.061	-0.183	0	-0.476	9.769	2.031	0	0.061	-0.183	0.792	9.866	-0.024	0	0	-0.061	1506694841
-9.558	-2.418	-0.839	-0.061	0	-0.061	3.595	-8.819	0.388	-0.366	0	0	3.183	9.528	1.785	0.183	-0.061	-0.061	-9.637	-1.113	-1.622	-0.061	-0.183	0	-0.499	9.737	2.028	-0.061	0	-0.183	0.822	9.844	-0.012	0	0	-0.061	1506694841
-9.579	-2.361	-0.851	-0.061	0	-0.061	3.497	-8.922	0.427	-0.305	0.061	0	3.204	9.528	1.787	0.183	0	-0.122	-9.656	-1.097	-1.608	-0.061	-0.183	0	-0.517	9.732	2.013	-0.061	0	-0.183	0.852	9.835	0.013	0	0.061	-0.061	1506694841
-9.594	-2.323	-0.864	-0.061	0	-0.061	3.497	-8.922	0.427	-0.244	0	0	3.204	9.528	1.787	0.061	0	-0.183	-9.628	-1.071	-1.579	-0.061	-0.183	0	-0.555	9.741	2.035	-0.061	0	-0.183	0.825	9.857	0.016	0	0	0	1506694841
-9.56	-2.382	-0.843	-0.061	-0.061	-0.061	3.478	-8.927	0.463	-0.183	0	0.061	3.33	9.515	1.696	0	0	-0.183	-9.616	-1.075	-1.546	-0.061	-0.183	0	-0.581	9.725	2.032	-0.061	-0.061	-0.122	0.811	9.855	-0.013	0	0	-0.061	1506694841
-9.542	-2.383	-0.823	-0.061	0	0	3.525	-8.928	0.461	-0.122	0	0.122	3.345	9.475	1.68	0	0	-0.183	-9.611	-1.099	-1.53	-0.061	-0.122	0	-0.556	9.704	2.016	-0.061	0	-0.122	0.84	9.854	0.033	0	0	-0.061	1506694841
-9.581	-2.336	-0.886	-0.061	0	0	3.525	-8.928	0.461	-0.061	0	0.122	3.364	9.463	1.641	0	0	-0.122	-9.634	-1.123	-1.509	-0.061	-0.122	0	-0.563	9.701	1.987	-0.061	0	-0.061	0.915	9.843	0.092	0	0	-0.061	1506694841
-9.586	-2.345	-0.87	-0.061	0	0	3.627	-8.89	0.446	0	-0.061	0.061	3.394	9.475	1.595	0	0	-0.122	-9.63	-1.102	-1.522	-0.061	-0.061	0	-0.599	9.702	1.988	-0.061	0	-0.061	0.963	9.841	0.077	0	-0.061	0	1506694841
-9.568	-2.358	-0.87	-0.061	0	0	3.627	-8.89	0.446	0	-0.061	0	3.371	9.491	1.566	-0.061	0	-0.061	-9.633	-1.086	-1.523	-0.061	-0.061	-0.061	-0.618	9.713	1.997	-0.061	0	-0.061	0.912	9.856	0.026	0	-0.061	0	1506694841
-9.589	-2.342	-0.853	-0.061	0	0	3.706	-8.865	0.37	0	0	0	3.371	9.491	1.566	-0.061	0	0	-9.644	-1.103	-1.523	-0.061	-0.061	0	-0.58	9.692	2.01	0	0	0	0.884	9.863	0.014	-0.061	-0.061	0	1506694841
-9.595	-2.354	-0.865	0	-0.061	0	3.725	-8.92	0.345	0	0	0	3.267	9.476	1.617	0	0	0.061	-9.611	-1.122	-1.51	-0.061	0	-0.061	-0.561	9.703	1.993	0	0.061	0	0.89	9.845	0.019	-0.061	0	0	1506694841
-9.579	-2.358	-0.87	-0.061	0	-0.061	3.722	-8.909	0.419	0	0	-0.061	3.284	9.525	1.623	0	0	0	-9.641	-1.098	-1.503	-0.061	0.061	0	-0.61	9.735	2.001	0	0.061	0	0.851	9.861	-0.016	-0.061	-0.061	0	1506694842
-9.556	-2.428	-0.864	-0.061	-0.061	0	3.644	-8.874	0.438	0	0	-0.122	3.284	9.525	1.623	0	0	0	-9.644	-1.101	-1.531	-0.061	0.061	-0.061	-0.669	9.75	2.003	0	0	0.061	0.841	9.848	-0.002	-0.061	-0.061	-0.061	1506694842
-9.534	-2.451	-0.835	-0.061	0	0	3.644	-8.874	0.438	0	0	-0.183	3.297	9.585	1.643	-0.061	0	0.061	-9.66	-1.084	-1.517	-0.061	0.061	0	-0.63	9.778	2.006	0	-0.061	0.061	0.843	9.871	0.011	-0.061	0	-0.061	1506694842
-9.551	-2.444	-0.849	-0.061	0	0	3.607	-8.832	0.38	0.061	-0.061	-0.183	3.298	9.569	1.66	-0.061	-0.061	0.061	-9.664	-1.077	-1.538	0	0	0	-0.579	9.777	2.041	-0.061	0	0.061	0.835	9.86	0.016	-0.061	0	-0.061	1506694842
-9.566	-2.448	-0.873	0	0	0	3.607	-8.832	0.38	0.061	0	-0.183	3.298	9.569	1.66	-0.061	0	0.061	-9.666	-1.08	-1.531	0	0	0	-0.583	9.774	2.056	-0.061	0	0.061	0.785	9.845	-0.032	-0.061	-0.061	-0.061	1506694842
-9.537	-2.443	-0.851	0	0	0	3.604	-8.885	0.358	0	0.061	-0.122	3.205	9.557	1.705	-0.061	0.061	0.061	-9.672	-1.093	-1.538	0	0	0	-0.592	9.75	2.043	-0.061	0	0.061	0.769	9.862	-0.007	-0.061	-0.061	0	1506694842
-9.567	-2.425	-0.87	0	0	0	3.578	-8.924	0.391	-0.061	0.122	-0.122	3.195	9.566	1.692	-0.061	0.061	0.061	-9.685	-1.085	-1.54	0	0	0	-0.611	9.744	2.04	-0.061	-0.061	0.061	0.745	9.863	-0.016	-0.061	0	0	1506694842
-9.564	-2.401	-0.871	0	0	0	3.529	-8.91	0.492	-0.061	0.061	-0.122	3.195	9.566	1.692	-0.122	0	0	-9.679	-1.064	-1.525	0	0	0	-0.599	9.767	2.042	-0.061	-0.061	0.061	0.745	9.863	-0.031	-0.061	-0.061	-0.061	1506694842
-9.576	-2.414	-0.882	-0.061	0	0	3.551	-8.9	0.502	0	0.061	-0.061	3.204	9.57	1.627	-0.122	0	0	-9.702	-1.069	-1.561	0	0	0	-0.613	9.781	2.04	-0.122	-0.061	0	0.726	9.863	-0.024	-0.061	-0.061	-0.061	1506694842
-9.564	-2.411	-0.86	-0.061	-0.061	0	3.551	-8.9	0.502	0	0.061	-0.061	3.204	9.57	1.627	-0.122	0	0	-9.707	-1.06	-1.581	0	0	0	-0.563	9.753	2.038	-0.122	-0.122	0	0.751	9.857	0.013	0	0	-0.061	1506694842
-9.551	-2.42	-0.866	-0.061	0	-0.061	3.583	-8.893	0.459	0.061	0	-0.061	3.216	9.546	1.625	-0.122	0	0	-9.685	-1.066	-1.573	0	0	0	-0.495	9.716	2.059	-0.061	-0.061	0	0.764	9.857	0.012	0	0	-0.061	1506694842
-9.577	-2.42	-0.871	-0.061	-0.061	0	3.59	-8.849	0.383	0.061	0	-0.122	3.216	9.488	1.601	-0.122	-0.061	-0.061	-9.688	-1.054	-1.609	0	0	0	-0.489	9.731	2.062	-0.122	-0.061	0	0.744	9.856	0.037	0	-0.061	-0.061	1506694842
-9.575	-2.397	-0.851	-0.061	-0.061	0	3.58	-8.818	0.354	0	0	-0.061	3.254	9.469	1.596	-0.122	0	-0.061	-9.678	-1.037	-1.596	-0.061	0	0	-0.5	9.774	2.103	-0.061	-0.061	0	0.794	9.868	0.035	-0.061	0	0	1506694842
-9.549	-2.415	-0.836	-0.061	-0.061	0	3.591	-8.838	0.329	0	0	-0.061	3.316	9.513	1.621	-0.061	0	-0.061	-9.667	-1.025	-1.576	-0.061	0	0	-0.52	9.776	2.105	-0.061	-0.061	0	0.806	9.866	0.025	-0.061	0.061	0	1506694842
-9.56	-2.43	-0.847	0	-0.061	0	3.656	-8.814	0.407	-0.061	0	-0.061	3.408	9.479	1.791	-0.061	0	0	-9.674	-1.007	-1.585	-0.061	0	0	-0.486	9.744	2.146	-0.061	-0.061	0	0.776	9.859	0.022	0	0	0	1506694842
-9.568	-2.414	-0.833	-0.061	0	0	3.663	-8.826	0.468	-0.061	-0.061	-0.061	3.378	9.464	1.857	-0.061	0	0	-9.69	-0.991	-1.572	-0.061	0	0	-0.462	9.705	2.143	-0.061	0	0	0.788	9.867	0.016	-0.061	-0.061	0	1506694842
-9.574	-2.414	-0.839	0	0	0	3.663	-8.826	0.468	-0.061	-0.061	-0.061	3.378	9.464	1.857	-0.122	0	0	-9.701	-0.985	-1.616	-0.061	0	0	-0.471	9.721	2.168	-0.122	0	0.061	0.769	9.862	0.006	0	-0.061	0	1506694842
-9.558	-2.393	-0.828	0	0	0	3.718	-8.879	0.477	0	0	-0.061	3.363	9.509	1.846	-0.122	0	0	-9.697	-0.97	-1.634	-0.061	-0.061	0	-0.479	9.739	2.201	-0.122	0	0.061	0.738	9.867	-0.013	0	-0.122	0	1506694842
-9.572	-2.372	-0.841	0	0	-0.061	3.717	-8.884	0.493	0	0	-0.061	3.292	9.473	1.812	-0.122	0.061	0.061	-9.716	-0.986	-1.634	-0.061	0	0	-0.438	9.704	2.22	-0.122	0	0.061	0.78	9.871	-0.023	0	-0.061	0	1506694842
-9.594	-2.355	-0.847	-0.061	0	-0.061	3.717	-8.884	0.493	-0.061	0	-0.122	3.292	9.473	1.812	-0.122	0	0.061	-9.725	-0.98	-1.645	-0.061	-0.122	0	-0.385	9.683	2.182	-0.122	0	0	0.736	9.854	-0.004	0	-0.061	-0.061	1506694842
-9.581	-2.355	-0.863	-0.061	-0.061	-0.061	3.694	-8.82	0.439	-0.061	-0.061	-0.061	3.237	9.424	1.717	-0.122	0	0	-9.711	-0.971	-1.66	-0.061	-0.061	0	-0.362	9.697	2.182	-0.061	0.061	0	0.731	9.865	-0.01	0	-0.061	-0.061	1506694842
-9.572	-2.359	-0.877	-0.122	0	-0.061	3.677	-8.859	0.467	-0.061	-0.061	0	3.285	9.41	1.653	-0.061	0.061	-0.122	-9.711	-0.981	-1.663	-0.061	-0.061	-0.061	-0.467	9.685	2.2	-0.061	0.061	-0.061	0.773	9.877	0.022	0	-0.061	-0.061	1506694842
-9.569	-2.361	-0.857	-0.122	-0.061	-0.061	3.628	-8.891	0.457	-0.122	-0.061	0	3.285	9.41	1.653	0	0.122	-0.122	-9.716	-0.955	-1.622	-0.061	-0.122	0	-0.458	9.714	2.192	0	0	-0.061	0.824	9.855	-0.001	0	-0.061	-0.061	1506694842
-9.555	-2.377	-0.852	-0.122	0	-0.061	3.545	-8.842	0.362	-0.122	-0.122	0	3.341	9.469	1.665	0.061	0	-0.061	-9.692	-0.989	-1.616	-0.061	-0.122	0	-0.459	9.731	2.226	0	0.061	-0.061	0.839	9.862	-0.01	0	0	-0.061	1506694842
-9.57	-2.405	-0.883	-0.122	-0.061	-0.061	3.595	-8.849	0.319	-0.122	-0.183	0.061	3.322	9.475	1.749	0.122	0	-0.061	-9.688	-0.975	-1.592	-0.061	-0.061	-0.061	-0.501	9.721	2.186	0	0	-0.061	0.841	9.85	0.002	0	0	-0.061	1506694842
-9.567	-2.452	-0.901	-0.061	0	-0.061	3.64	-8.859	0.321	-0.122	-0.061	0.122	3.322	9.475	1.749	0.122	0.061	0	-9.695	-0.994	-1.572	-0.061	-0.061	-0.061	-0.487	9.695	2.171	0	0	-0.061	0.784	9.862	-0.038	0	0	-0.061	1506694843
-9.562	-2.43	-0.885	-0.061	0	-0.061	3.697	-8.891	0.298	-0.122	-0.122	0.061	3.275	9.496	1.848	0.061	0	-0.061	-9.694	-1.007	-1.546	-0.061	-0.122	-0.061	-0.489	9.707	2.192	0	0	-0.061	0.762	9.878	-0.043	0	0	-0.061	1506694843
-9.562	-2.399	-0.89	-0.061	0	-0.061	3.725	-8.879	0.333	-0.061	-0.122	0.061	3.283	9.55	1.823	0	0	-0.061	-9.695	-1	-1.531	-0.061	-0.061	-0.061	-0.5	9.75	2.186	0	0	-0.061	0.761	9.869	-0.011	0	0	-0.061	1506694843
-9.574	-2.419	-0.9	-0.061	0	-0.061	3.72	-8.833	0.374	-0.061	-0.061	0	3.283	9.55	1.823	-0.061	0	-0.061	-9.665	-1.017	-1.498	-0.061	-0.061	-0.061	-0.573	9.719	2.169	-0.061	0.061	-0.061	0.75	9.856	-0.036	0	0	-0.061	1506694843
-9.54	-2.451	-0.869	-0.061	0	-0.061	3.72	-8.833	0.374	-0.061	-0.061	0	3.257	9.513	1.701	-0.061	0	0	-9.662	-1.011	-1.488	-0.061	0	-0.061	-0.624	9.688	2.126	-0.061	0	0	0.714	9.853	-0.039	0	0	-0.061	1506694843
-9.556	-2.469	-0.874	-0.061	0	-0.061	3.708	-8.879	0.373	0	-0.061	-0.061	3.211	9.495	1.638	-0.061	-0.061	0	-9.668	-1.013	-1.494	-0.061	0.061	-0.061	-0.629	9.682	2.123	0	-0.061	0	0.721	9.872	-0.038	0	-0.061	-0.061	1506694843
-9.548	-2.492	-0.892	-0.061	-0.061	-0.061	3.708	-8.879	0.373	0.061	-0.122	-0.122	3.211	9.495	1.638	-0.061	-0.061	0	-9.69	-0.997	-1.498	-0.061	0	-0.061	-0.586	9.694	2.15	0	-0.061	0	0.702	9.861	-0.025	0	0	-0.061	1506694843
-9.544	-2.497	-0.874	-0.061	-0.061	-0.061	3.586	-8.844	0.264	0	-0.061	-0.122	3.205	9.487	1.572	-0.061	-0.122	0	-9.68	-1.016	-1.512	-0.061	0	-0.061	-0.553	9.695	2.147	0	-0.061	-0.061	0.701	9.874	-0.02	0	-0.061	-0.061	1506694843
-9.56	-2.491	-0.878	-0.061	-0.061	0	3.557	-8.837	0.304	-0.061	0	-0.061	3.198	9.472	1.585	0	-0.061	0	-9.684	-1.01	-1.51	-0.061	0	-0.061	-0.565	9.701	2.144	0.061	0	-0.061	0.721	9.862	-0.022	0	-0.061	-0.061	1506694843
-9.558	-2.493	-0.891	0	0	-0.061	3.533	-8.863	0.288	-0.061	0	-0.061	3.198	9.472	1.585	0	-0.061	-0.061	-9.686	-1.037	-1.54	0	0	0	-0.599	9.733	2.128	0.061	-0.061	-0.061	0.72	9.868	-0.026	0	-0.061	-0.061	1506694843
-9.558	-2.507	-0.883	0	-0.061	-0.061	3.542	-8.924	0.298	-0.061	-0.061	-0.061	3.23	9.514	1.62	0.061	-0.061	-0.061	-9.701	-1.046	-1.55	0	0.061	0	-0.618	9.777	2.138	0.061	-0.061	-0.061	0.714	9.875	-0.062	0	-0.061	-0.061	1506694843
-9.534	-2.509	-0.889	0	0	0	3.564	-8.939	0.303	-0.061	-0.061	-0.061	3.255	9.595	1.744	0	-0.122	0	-9.683	-1.02	-1.579	0	0	0	-0.616	9.782	2.119	0	-0.122	-0.061	0.705	9.883	-0.071	0	-0.061	0	1506694843
-9.528	-2.498	-0.895	0	0	0	3.576	-8.879	0.348	-0.061	0	0	3.255	9.595	1.744	0	-0.122	0	-9.68	-1.001	-1.577	0	0	-0.061	-0.571	9.746	2.123	0	-0.122	-0.061	0.683	9.873	-0.084	0	-0.061	0	1506694843
-9.55	-2.468	-0.895	-0.061	0	0	3.596	-8.882	0.394	-0.061	0	0	3.222	9.567	1.778	-0.061	-0.122	-0.061	-9.703	-1.001	-1.587	0	0	-0.061	-0.536	9.734	2.149	0	-0.122	-0.061	0.702	9.871	-0.078	0	-0.061	0	1506694843
-9.563	-2.483	-0.864	0	0	-0.061	3.613	-8.931	0.371	-0.061	0	0	3.248	9.516	1.747	-0.061	-0.061	-0.061	-9.68	-0.999	-1.586	0	-0.061	-0.061	-0.544	9.719	2.121	-0.061	-0.122	-0.061	0.7	9.861	-0.081	0	-0.061	0	1506694843
-9.54	-2.473	-0.851	-0.061	0	0	3.613	-8.931	0.371	0	0	0	3.248	9.516	1.747	-0.061	-0.061	-0.061	-9.69	-0.969	-1.559	0	-0.061	-0.061	-0.522	9.744	2.121	0	-0.061	-0.061	0.724	9.872	-0.067	0	0	0	1506694843
-9.555	-2.468	-0.865	-0.061	-0.061	0	3.677	-8.948	0.408	0	0	0	3.272	9.525	1.705	-0.061	-0.061	-0.061	-9.656	-1.013	-1.56	0	-0.061	-0.061	-0.563	9.717	2.107	-0.061	-0.061	-0.061	0.705	9.884	-0.069	0	0	0	1506694843
-9.548	-2.483	-0.864	-0.061	-0.061	0	3.68	-8.91	0.376	0	0	-0.061	3.352	9.475	1.593	-0.061	-0.061	-0.061	-9.68	-1.02	-1.578	0	0	-0.061	-0.577	9.715	2.089	0	-0.122	0	0.713	9.877	-0.084	0	0	0	1506694843
-9.543	-2.481	-0.865	-0.061	0	0	3.68	-8.91	0.376	0	0	-0.061	3.352	9.475	1.593	-0.061	-0.061	-0.061	-9.691	-0.997	-1.607	0	0	-0.061	-0.544	9.723	2.09	0	-0.061	0	0.719	9.866	-0.067	-0.061	0	0	1506694843
-9.552	-2.469	-0.873	-0.061	0	0	3.572	-8.837	0.244	0.061	-0.122	-0.122	3.38	9.471	1.558	-0.061	-0.061	0	-9.671	-1.018	-1.616	0	0	-0.061	-0.518	9.74	2.094	0	-0.061	0	0.687	9.865	-0.074	0	0	0	1506694843
-9.569	-2.47	-0.879	-0.061	-0.061	0	3.572	-8.837	0.244	0	0	-0.061	3.372	9.476	1.578	0	-0.061	0	-9.69	-1.034	-1.651	0	0	-0.061	-0.519	9.726	2.086	0	0	0	0.683	9.865	-0.096	-0.061	0	0	1506694843
-9.597	-2.418	-0.857	-0.061	-0.183	0	3.537	-8.839	0.237	-0.061	0	0	3.332	9.482	1.625	0	-0.061	0	-9.689	-1.041	-1.675	0	0	-0.061	-0.52	9.715	2.078	0	-0.061	0	0.705	9.873	-0.067	0	0	0	1506694843
-9.598	-2.394	-0.886	-0.061	-0.244	-0.061	3.583	-8.887	0.321	-0.061	0	0	3.309	9.497	1.663	0	-0.061	0	-9.694	-1.032	-1.706	0	0	-0.061	-0.489	9.782	2.104	0	-0.061	0	0.739	9.878	-0.072	0	-0.061	0	1506694843
-9.552	-2.381	-0.772	-0.061	-0.122	-0.061	3.583	-8.887	0.321	-0.061	-0.061	0	3.313	9.554	1.69	0	-0.061	0	-9.655	-1.041	-1.678	0	-0.061	-0.061	-0.498	9.841	2.119	0	-0.061	0	0.732	9.871	-0.08	0	-0.061	0	1506694843
-9.57	-2.412	-0.764	-0.122	-0.122	-0.061	3.677	-8.982	0.532	-0.061	0.061	0.061	3.333	9.6	1.747	0	-0.061	0	-9.704	-1.067	-1.682	0	-0.061	-0.061	-0.51	9.851	2.096	-0.061	-0.122	0	0.802	9.855	-0.028	0	-0.061	0	1506694843
-9.527	-2.418	-0.718	-0.061	0	-0.061	3.677	-8.982	0.532	-0.061	0.061	0.061	3.352	9.633	1.858	-0.061	0	0	-9.704	-1.067	-1.682	0	-0.061	-0.061	-0.437	9.774	2.059	-0.061	-0.122	0	0.821	9.884	-0.056	0	0	0	1506694844
-9.539	-2.458	-0.773	-0.061	0	-0.061	3.722	-8.843	0.629	0.122	0	-0.061	3.365	9.447	1.829	-0.122	0	-0.061	-9.682	-1.02	-1.693	-0.061	-0.061	0	-0.406	9.671	2.084	-0.122	-0.061	0	0.735	9.853	-0.066	0	0	0	1506694844
-9.543	-2.44	-0.785	-0.061	0.061	0	3.698	-8.792	0.473	0.122	0	-0.061	3.365	9.447	1.829	-0.183	0	-0.061	-9.7	-1.026	-1.731	-0.061	-0.061	0	-0.388	9.668	2.074	-0.122	-0.061	0	0.774	9.857	-0.061	0	0	-0.061	1506694844
-9.57	-2.402	-0.78	-0.061	0.061	0	3.698	-8.766	0.252	0.183	-0.122	-0.061	3.368	9.414	1.665	-0.183	0	0	-9.683	-1.037	-1.683	-0.061	-0.122	-0.061	-0.351	9.697	2.08	-0.061	0	0	0.815	9.85	-0.024	-0.061	0	0	1506694844
-9.588	-2.365	-0.81	-0.061	0.061	0	3.676	-8.72	0.092	0.183	-0.122	-0.061	3.358	9.344	1.404	-0.122	0	-0.061	-9.67	-1.052	-1.669	-0.061	-0.122	-0.061	-0.371	9.691	2.082	0	0.061	-0.061	0.834	9.86	-0.018	-0.061	0	0	1506694844
-9.583	-2.351	-0.812	-0.061	0.061	0	3.667	-8.716	0.077	0	-0.061	-0.061	3.358	9.344	1.404	0	0.061	-0.061	-9.637	-1.071	-1.648	-0.061	-0.183	0	-0.479	9.72	2.059	0	0.122	-0.061	0.872	9.861	-0.007	-0.061	0	0	1506694844
-9.597	-2.378	-0.828	-0.061	0	0	3.615	-8.751	0.158	-0.183	0	-0.061	3.362	9.4	1.402	0.061	0.061	-0.061	-9.653	-1.084	-1.62	-0.061	-0.061	0	-0.577	9.72	2.025	0.061	0	-0.061	0.833	9.848	-0.036	-0.061	0	0	1506694844
-9.57	-2.376	-0.812	0	0	0	3.543	-8.86	0.426	-0.183	-0.061	-0.061	3.302	9.506	1.64	0.122	-0.061	0	-9.656	-1.068	-1.65	-0.061	0	0	-0.56	9.743	2.031	0.061	-0.061	-0.061	0.776	9.841	-0.044	0	0	0	1506694844
-9.573	-2.396	-0.815	0	0	-0.061	3.543	-8.86	0.426	-0.183	-0.061	-0.061	3.302	9.506	1.64	0.061	-0.061	0	-9.661	-1.034	-1.651	-0.061	0.061	0	-0.493	9.774	2.092	0.061	-0.061	-0.061	0.781	9.856	-0.043	-0.061	0	0	1506694844
-9.58	-2.385	-0.818	0	0	-0.061	3.548	-8.935	0.525	-0.122	-0.061	0	3.281	9.544	1.761	0.061	-0.122	-0.061	-9.679	-1.089	-1.675	-0.061	0.061	0	-0.456	9.758	2.109	0	-0.061	-0.061	0.77	9.85	-0.062	0	0	0	1506694844
-9.56	-2.394	-0.818	0	0	0	3.655	-8.979	0.669	-0.122	0	0.061	3.277	9.555	1.909	0	-0.061	-0.061	-9.659	-1.034	-1.651	0	0	-0.061	-0.471	9.767	2.09	-0.061	-0.122	-0.061	0.803	9.856	-0.05	0	0	0	1506694844
-9.57	-2.379	-0.811	-0.061	0	-0.061	3.655	-8.979	0.669	-0.061	0	0.061	3.277	9.555	1.909	-0.061	-0.061	-0.122	-9.648	-1.049	-1.633	0	0	-0.061	-0.496	9.765	2.072	-0.061	-0.061	-0.061	0.805	9.86	-0.02	0	-0.061	0	1506694844
-9.575	-2.413	-0.842	0	-0.061	0	3.693	-8.928	0.63	-0.061	0	0.061	3.327	9.573	1.879	-0.122	-0.061	-0.122	-9.672	-1.031	-1.645	0	0	0	-0.523	9.737	2.067	-0.061	-0.122	0	0.821	9.848	-0.044	0	-0.061	0	1506694844
-9.552	-2.414	-0.797	-0.061	0	0	3.693	-8.928	0.63	0.061	0	0	3.374	9.519	1.769	-0.183	-0.061	-0.061	-9.695	-1.026	-1.693	-0.061	0	0	-0.453	9.772	2.073	-0.122	-0.122	0	0.804	9.873	-0.044	-0.061	0	-0.061	1506694844
-9.58	-2.384	-0.806	-0.061	0	-0.061	3.744	-8.857	0.304	0.122	-0.061	-0.061	3.4	9.499	1.646	-0.183	-0.061	-0.061	-9.666	-1.029	-1.675	0	-0.061	0	-0.414	9.764	2.082	-0.061	-0.061	-0.061	0.805	9.874	-0.023	0	-0.061	0	1506694844
-9.564	-2.408	-0.833	-0.061	0	-0.061	3.717	-8.8	0.209	0	0	-0.061	3.432	9.455	1.543	-0.122	0	-0.061	-9.677	-1.038	-1.662	0	-0.061	0	-0.445	9.716	2.076	-0.061	0	-0.061	0.81	9.86	-0.047	-0.061	0	0	1506694844
-9.554	-2.425	-0.817	-0.061	0	-0.061	3.717	-8.8	0.209	0	0	-0.061	3.403	9.408	1.586	0	0	-0.061	-9.678	-1.024	-1.663	0	-0.061	0	-0.481	9.678	2.049	0	0	0	0.784	9.857	-0.071	0	0	0	1506694844
-9.56	-2.408	-0.815	-0.061	0	0	3.687	-8.754	0.19	-0.061	0	-0.061	3.403	9.408	1.586	0	0	0	-9.679	-1.017	-1.656	0	-0.061	0	-0.463	9.701	2.088	0	0	-0.061	0.799	9.862	-0.062	0	0	0	1506694844
-9.577	-2.407	-0.829	-0.061	0	-0.061	3.62	-8.819	0.258	-0.122	0	-0.122	3.388	9.427	1.597	0	-0.061	0	-9.677	-1.005	-1.646	0	-0.061	0	-0.453	9.752	2.092	0	0.061	-0.061	0.811	9.853	-0.051	0	-0.061	0	1506694844
-9.573	-2.4	-0.836	-0.061	0	-0.061	3.589	-8.855	0.341	-0.122	0	-0.122	3.351	9.51	1.725	0	0	0	-9.672	-1.007	-1.651	-0.061	-0.061	0	-0.498	9.759	2.096	0	0.061	-0.061	0.812	9.861	-0.057	0	0	0	1506694844
-9.576	-2.403	-0.825	-0.061	0	-0.061	3.589	-8.855	0.341	-0.122	0	-0.061	3.351	9.51	1.725	0.061	0	0	-9.679	-1.028	-1.643	-0.061	-0.061	0	-0.525	9.761	2.099	-0.061	0	-0.061	0.769	9.866	-0.049	-0.061	-0.061	0	1506694844
-9.572	-2.401	-0.809	-0.061	0	-0.061	3.545	-8.939	0.47	-0.061	-0.061	0	3.28	9.546	1.804	0	0	0	-9.673	-1.016	-1.638	-0.061	-0.061	0	-0.55	9.746	2.096	-0.061	-0.061	0	0.785	9.862	-0.044	0	0	0	1506694844
-9.566	-2.415	-0.818	-0.061	0	-0.061	3.557	-8.942	0.483	0	-0.061	0	3.257	9.55	1.836	-0.061	0	0	-9.68	-0.989	-1.627	0	-0.061	0	-0.528	9.745	2.114	-0.061	-0.061	0	0.78	9.866	-0.049	0	-0.061	0	1506694844
-9.566	-2.418	-0.823	-0.061	0	-0.061	3.595	-8.934	0.459	0	-0.061	0	3.244	9.532	1.78	-0.122	-0.061	-0.061	-9.679	-0.983	-1.641	-0.061	-0.061	0	-0.513	9.734	2.109	-0.061	-0.061	-0.061	0.784	9.867	-0.053	0	0	-0.061	1506694844
-9.564	-2.409	-0.809	-0.061	0	-0.061	3.674	-8.872	0.327	0.061	-0.061	0	3.249	9.516	1.706	-0.122	0	-0.061	-9.683	-0.974	-1.628	-0.061	-0.061	0	-0.508	9.707	2.088	-0.061	-0.061	-0.061	0.775	9.859	-0.061	0	0	-0.061	1506694844
-9.569	-2.417	-0.825	-0.061	0	-0.061	3.674	-8.872	0.327	0.061	-0.061	0	3.292	9.475	1.587	-0.061	0	-0.061	-9.692	-0.968	-1.628	-0.061	-0.061	0	-0.504	9.714	2.091	-0.061	-0.061	-0.061	0.788	9.866	-0.049	0	0	-0.061	1506694845
-9.562	-2.417	-0.812	-0.061	0	-0.061	3.677	-8.839	0.257	0	-0.061	-0.061	3.292	9.475	1.587	-0.061	0	-0.122	-9.671	-0.985	-1.623	-0.061	-0.061	-0.061	-0.508	9.711	2.098	0	0	-0.061	0.782	9.857	-0.073	0	0	-0.061	1506694845
-9.557	-2.455	-0.824	-0.061	0	-0.061	3.674	-8.82	0.228	0	-0.061	-0.061	3.316	9.451	1.564	0	0	-0.061	-9.689	-1.001	-1.616	-0.061	-0.061	-0.061	-0.498	9.715	2.091	0	0	-0.061	0.785	9.862	-0.061	0	0	-0.061	1506694845
-9.566	-2.45	-0.833	-0.061	0	-0.061	3.646	-8.815	0.246	-0.061	0	-0.061	3.356	9.488	1.643	0.061	0	-0.061	-9.685	-1.02	-1.626	-0.061	-0.061	-0.061	-0.514	9.72	2.083	0	0	-0.061	0.793	9.862	-0.071	0	0	-0.061	1506694845
-9.555	-2.43	-0.833	-0.061	-0.061	-0.061	3.646	-8.815	0.246	-0.061	-0.061	-0.061	3.356	9.488	1.643	0	0	-0.061	-9.685	-1.02	-1.626	-0.061	-0.061	-0.061	-0.547	9.731	2.101	0	0	-0.061	0.756	9.867	-0.071	0	0	-0.061	1506694845
-9.56	-2.385	-0.834	-0.061	-0.061	-0.061	3.646	-8.815	0.246	-0.061	-0.061	-0.061	3.359	9.513	1.705	0	0	0	-9.684	-0.987	-1.608	-0.061	-0.061	-0.061	-0.54	9.713	2.104	0	0	-0.061	0.743	9.861	-0.096	0	0	-0.061	1506694845
-9.538	-2.32	-0.796	-0.061	-0.183	-0.061	3.607	-8.872	0.437	-0.061	0	0	3.261	9.505	1.767	0	-0.061	0	-9.633	-0.989	-1.653	0	-0.122	-0.061	-0.49	9.734	2.126	0	0	-0.061	0.751	9.826	-0.1	0	0	-0.061	1506694845
-9.355	-2.172	-0.675	-0.061	-0.488	-0.061	3.607	-8.872	0.437	-0.122	0	0	3.261	9.505	1.767	-0.061	-0.061	0	-9.633	-0.989	-1.653	0	-0.061	-0.061	-0.534	9.725	2.123	-0.061	0	-0.061	0.817	9.793	-0.078	0	0.061	-0.061	1506694845
-9.496	-2.239	-0.467	-0.061	-0.366	0.122	3.602	-8.796	0.495	0	0.061	0.061	3.231	9.52	1.765	-0.061	-0.061	-0.061	-9.454	-0.825	-1.735	0.061	-0.061	0	-0.596	9.616	2.17	-0.061	-0.122	-0.061	1.017	9.701	0.028	0	0.183	-0.061	1506694845
-9.867	-2.131	-0.237	0.061	-0.732	0.122	3.565	-8.637	0.489	0.061	-0.061	0.061	3.193	9.457	1.743	-0.061	-0.061	0	-9.737	-0.819	-1.876	0.061	0.122	0	-0.54	9.451	2.292	0	-0.183	-0.061	1.461	9.543	0.408	-0.122	0.671	0.183	1506694845
-9.794	-2.131	0.109	-0.183	-0.61	-0.061	3.565	-8.637	0.489	0.061	-0.061	0.061	3.098	9.277	1.743	-0.061	-0.183	0	-9.737	-0.819	-1.876	0.061	0	0	-0.42	9.484	2.384	0.061	-0.183	-0.122	1.403	9.847	0.437	-0.122	0.916	0.305	1506694845
-9.678	-2.3	0.243	-0.061	-0.549	-0.122	3.823	-8.865	0.053	0.061	0.183	0.488	3.028	9.257	1.773	0	-0.244	-0.061	-9.847	-0.681	-2.082	0.244	-0.122	0	-0.361	9.755	2.555	0.183	-0.183	-0.183	0.688	9.946	0.371	0.122	0.61	0.244	1506694845
-9.495	-2.378	0.392	0	-0.732	-0.183	3.996	-8.946	-0.061	-0.061	0.183	0.61	3.034	9.544	1.828	0.061	-0.366	-0.122	-9.646	-0.439	-2.231	0.305	-0.122	0	-0.39	9.77	2.664	0.183	-0.366	-0.366	0.609	9.995	0.42	0.061	0.183	0.183	1506694845
-9.363	-2.492	0.61	0.122	-0.671	-0.183	4.203	-8.714	0.044	-0.122	0.366	0.549	3.034	9.544	1.828	0.244	-0.427	-0.183	-9.646	-0.439	-2.231	0.366	-0.122	0	-0.264	9.516	2.696	0.183	-0.427	-0.488	0.697	9.807	0.408	0.183	0	0.183	1506694845
-9.368	-2.405	0.526	0	-0.61	-0.305	4.059	-8.542	0.134	-0.122	0.183	0.427	2.968	9.321	2.061	0.305	-0.427	-0.183	-9.719	-0.475	-2.217	0.366	-0.244	0	-0.105	9.448	2.677	0.183	-0.305	-0.488	0.711	9.678	0.343	0.366	0	0.183	1506694845
-9.282	-2.482	0.313	-0.122	-0.549	-0.427	4.012	-8.6	0.023	0	0	0.488	2.954	9.427	2.417	0.305	-0.366	-0.366	-9.752	-0.144	-2.188	0.488	-0.366	0	-0.133	9.615	2.767	0.244	-0.244	-0.549	0.615	9.738	0.275	0.427	0.061	0.061	1506694845
-8.977	-2.716	0.221	0.122	0.488	-0.305	4.012	-8.6	0.023	0	-0.061	0.427	2.954	9.427	2.417	0.183	-0.488	-0.549	-9.881	-0.337	-2.056	0.305	-0.671	0.061	-0.163	9.598	2.818	0.122	-0.305	-0.732	0.613	9.741	0.142	0.488	0.122	-0.061	1506694845
-9.359	-2.389	0.059	0.305	0.977	-0.488	3.784	-8.664	0.056	0	-0.366	0.244	3.059	9.475	2.415	0.244	-0.427	-0.549	-10.357	-0.394	-2.096	0.122	-0.793	-0.061	0.062	9.552	2.634	0	-0.183	-0.854	0.779	9.635	-0.054	0.488	0.122	-0.244	1506694845
-9.656	-1.541	-0.733	0	1.465	-0.854	3.573	-9.088	0.017	0.122	-0.61	0.244	2.975	9.592	2.127	0.305	-0.244	-0.671	-10.178	-0.329	-2.187	0.122	-1.16	-0.122	0.27	9.957	2.517	0.061	0.305	-0.977	0.775	9.72	-0.273	0.366	0	-0.244	1506694845
-10.091	-1.218	-1.525	-0.061	1.099	-0.793	3.351	-9.617	0.03	0.244	-1.099	0.122	2.975	9.592	2.127	0.305	0.061	-1.16	-9.739	-0.714	-2.083	-0.244	-1.282	-0.061	0.17	10.094	2.425	0.244	0.244	-1.221	1.008	9.696	-0.611	0.366	-0.244	-0.366	1506694845
-9.771	-1.318	-1.12	-0.122	1.282	-0.671	3.017	-9.274	0.178	0.183	-1.282	-0.061	3.133	9.839	1.773	0.427	0.122	-1.404	-9.379	-1.741	-1.718	-0.671	-1.587	-0.244	0.184	9.605	1.981	0.122	0.183	-1.465	2.206	9.81	-0.851	0.305	0.305	-0.366	1506694845
-9.86	-1.223	-1.054	-0.366	1.099	-0.61	2.757	-9.469	1.129	-0.122	-1.099	-0.061	3.567	9.001	1.467	0.793	0.305	-1.465	-9.679	-2.07	-1.704	-0.732	-1.404	-0.488	0.268	9.446	1.233	0	0.671	-1.282	1.899	9.639	-0.872	0.549	0	-0.671	1506694845
-9.994	-0.834	-1.314	-0.549	0.793	-0.793	2.757	-9.469	1.129	-0.366	-0.916	0.244	3.567	9.001	1.467	0.854	0.916	-1.831	-9.679	-2.07	-1.704	-0.366	-1.343	-0.549	-0.028	9.922	0.79	0.122	1.038	-0.854	1.918	9.619	-0.603	0.488	-0.793	-0.793	1506694845
-9.721	-1.042	-1.446	-0.61	0.061	-1.099	2.881	-9.56	1.84	-0.183	-1.038	0.427	3.929	9.494	1.257	0.549	1.038	-2.197	-9.164	-1.797	-1.768	-0.488	-0.977	-0.183	-0.342	9.879	0.878	0.488	0.61	-0.732	1.909	9.6	-0.703	0.732	-0.427	-0.854	1506694845
-9.172	-1.658	-1.232	-0.244	0.305	-1.038	3.126	-8.022	2.661	0.061	-1.099	0.427	4.63	9.099	0.671	0.305	-0.061	-1.953	-8.397	-2.397	-1.306	-0.671	-0.854	-0.183	-0.498	9.435	0.958	0.427	0.427	-0.732	1.83	9.592	-0.651	0.977	-0.122	-1.221	1506694845
-8.989	-1.943	-1.248	0.183	0.61	-0.671	3.126	-8.022	2.661	0.305	-0.732	0.732	4.63	9.099	0.671	0.427	-0.732	-1.099	-8.397	-2.397	-1.306	-0.671	-0.61	-0.244	-0.477	9.168	0.658	0.061	0.671	-0.427	1.82	9.372	-0.248	0.977	0.244	-1.343	1506694845
-9.266	-1.643	-1.622	0.427	0.61	-0.671	3.01	-7.698	2.5	0.488	-0.793	1.282	5.166	8.795	0.845	0.61	0.061	-0.366	-8.691	-2.742	-1.379	-0.549	-0.305	-0.061	-0.549	9.3	0.423	-0.061	0.854	0.061	1.23	9.377	-0.244	0.793	-0.488	-1.404	1506694846
-9.635	-1.832	-2.229	0.122	0.61	-0.854	3.182	-7.799	2.177	0.671	-0.977	1.587	4.657	9.345	0.898	0.427	1.282	0	-9.136	-2.592	-1.689	-0.366	0.061	0.122	-0.585	9.661	0.419	-0.061	0.793	0.427	1.239	9.324	-0.693	0.854	-1.099	-1.343	1506694846
-9.936	-2.135	-2.519	0.366	0.244	-0.793	3.862	-8.435	1.477	0.671	-1.16	1.892	4.657	9.345	0.898	0.061	0.793	0.488	-9.695	-2.377	-1.724	-0.122	-0.122	0.183	-0.488	10.042	0.609	0	0.488	0.61	1.221	9.592	-1.15	0.732	-0.854	-1.526	1506694846
-10.227	-2.134	-2.281	0.183	0.732	-0.305	3.862	-8.435	1.477	0.488	-1.099	1.953	4.417	9.735	0.842	-0.122	0.122	0.916	-10.677	-2.62	-1.561	-0.244	-0.244	0.183	-0.144	10.441	0.775	-0.305	0.427	0.427	0.715	10.151	-1.142	0.244	-1.343	-1.587	1506694846
-10.957	-2.091	-2.946	-1.221	1.221	0.122	4.821	-10.563	1.04	0.183	-0.732	1.77	4.008	10.594	0.729	-0.061	0.183	1.221	-11.58	-1.584	-1.291	-0.427	-0.244	0.183	0.124	11.256	1.002	-0.488	1.038	0.305	1.006	10.646	-1.079	-0.183	-1.343	-1.526	1506694846
-12.256	-3.022	-3.668	-2.319	-0.305	0.916	4.821	-10.563	1.04	0	-0.671	1.282	4.008	10.594	0.729	0.061	0.488	1.16	-12.401	-0.634	-0.843	-0.183	-0.061	0.305	-0.177	12.991	1.294	-0.916	1.099	-0.122	1.444	11.231	-1.442	-0.549	-1.404	-1.587	1506694846
-13.197	-4.608	-2.938	-0.183	-2.136	1.221	5.1	-12.057	0.84	0.122	-1.038	0.244	3.833	12.225	0.572	0.183	0.793	0.671	-11.519	-2.031	-0.178	-0.427	0.854	0.854	-1.465	12.916	2.275	-0.427	1.221	-0.732	2.418	12.298	-0.745	-1.831	-0.916	-1.099	1506694846
-9.981	-4.902	-1.038	-0.488	-2.808	1.526	5.291	-12.03	0.579	0.061	-0.854	-1.282	3.61	13.059	0.578	0.366	0.977	0.854	-10.517	-3.1	0.941	-1.465	-0.244	0.061	-3.234	11.927	1.741	-1.099	0.732	-0.305	3.22	13.268	1.714	-3.235	0.427	0.244	1506694846
-7.813	-5.556	0.92	-0.183	0.671	2.258	5.143	-11.624	0.556	-0.305	0.488	-2.502	3.534	12.266	1.165	0.977	2.075	1.221	-10.067	-1.06	1.255	0.366	0.244	-0.061	-4.479	10.724	1.3	-1.648	0.061	0.549	3.139	12.922	2.968	-5.005	-0.916	1.282	1506694846
-10.335	-4.399	-0.109	-0.732	-1.038	1.953	4.54	-10.397	0.707	-0.427	1.77	-2.991	3.248	12.309	1.729	0.488	3.418	1.404	-10.067	-1.06	1.255	0.916	0.244	0.244	-4.564	9.008	1.948	-0.671	-0.61	0.549	4.12	9.845	2.566	-4.517	1.465	4.578	1506694846
-10.226	-3.357	-1.643	0.549	-5.249	0.061	3.089	-8.687	0.584	-0.305	2.319	-2.991	0.961	10.377	1.404	-1.221	2.075	2.319	-9.643	-0.257	0.435	0.671	0	0.671	-3.909	8.217	2.748	-0.183	-0.366	0.549	1.497	11.827	0.718	-2.625	2.258	5.859	1506694846
-7.017	-2.774	0.032	0.732	-1.038	0.183	3.089	-8.687	0.584	0.427	2.075	-2.686	0.961	10.377	1.404	-2.38	-1.404	3.418	-8.8	0.256	0.218	0.488	0.061	0.183	-3.141	8.314	2.853	-0.244	-0.732	0.61	-0.898	13.613	0.416	-1.343	0.244	7.141	1506694846
-7.656	-1.753	0.19	-0.122	-0.977	0.549	2.408	-8.789	-0.13	1.404	0.916	-2.625	1.34	9.887	1.497	-2.38	-2.075	3.479	-8.416	0.566	-0.193	0.427	0.183	-0.122	-2.344	8.089	3.114	-0.122	-1.099	0.427	-1.999	12.865	0.511	-2.808	-0.305	6.592	1506694846
-7.596	-1.223	0.713	-0.244	-0.549	0.366	2.403	-8.41	-1.184	1.648	-0.549	-2.686	1.262	8.077	1.537	-1.892	-0.366	2.93	-8.131	0.712	-0.457	0.488	-0.549	-0.366	-1.524	7.586	3.235	-0.427	-0.916	0.122	-1.946	9.983	0.474	-2.808	-1.038	5.31	1506694846
-7.118	0.14	1.343	-0.244	0.366	0.488	2.403	-8.41	-1.184	1.343	-1.099	-2.563	1.262	8.077	1.537	-1.404	0.366	2.319	-8.095	0.891	-0.773	0.427	-0.549	-0.549	-1.085	7.222	3.179	-0.671	-0.793	0	-1.244	7.184	-0.471	-1.282	-0.122	3.723	1506694846
-7.791	0.989	1.005	-0.916	0.854	0.427	2.725	-8.196	-1.233	0.671	-0.488	-2.197	0.891	7.147	1.708	-0.977	0.244	1.465	-8.095	0.891	-0.773	0.244	-0.244	-0.61	-0.903	7.172	3.165	-0.305	-1.038	-0.061	-1.06	5.075	-0.232	1.282	-0.916	1.892	1506694846
-9.306	-0.384	0.224	-2.319	0.427	0.427	2.369	-8.24	-0.885	0.244	0.366	-1.953	0.644	6.739	1.787	-0.732	-0.183	0.366	-8.309	1.354	-0.824	-0.122	0.061	-0.61	-0.671	7.488	3.484	0.305	-1.099	-0.244	-0.018	4.608	1.769	2.136	2.319	-0.366	1506694846
-10.337	-1.985	1.168	-1.709	0	0.854	2.369	-8.24	-0.885	0.061	0.549	-1.587	0.644	6.739	1.787	-0.61	-1.038	-0.732	-8.302	1.509	-0.967	-0.61	0.916	-0.549	-0.474	7.813	3.796	0.732	-1.038	-0.366	4.613	6.799	2.835	1.77	5.92	-1.038	1506694846
-10.433	-0.685	2.134	-1.526	-0.244	1.709	2.111	-8.307	-0.502	0.061	0.244	-1.099	1.042	6.849	1.756	-0.305	-1.709	-1.831	-9.164	0.077	-1.085	-1.16	0.977	-0.488	-0.189	8.21	3.821	0.793	-0.793	-0.366	11.209	10.478	6.184	-1.16	7.141	0.671	1506694846
-11.989	-4.809	0.147	-2.808	1.892	-0.122	1.826	-8.454	-0.196	0.244	-0.427	-0.366	1.775	7.089	1.854	0.366	-1.709	-2.869	-9.164	0.077	-1.085	-1.343	0	-0.977	-0.089	9.15	3.815	0.793	-0.061	-0.305	4.436	9.288	4.716	-2.625	2.075	1.16	1506694846
-11.66	-4.966	-1.394	1.831	-1.404	0.061	1.799	-9.665	0.188	0.366	-1.221	0.916	2.74	8.04	1.797	1.099	-1.16	-3.784	-12.25	-0.165	-0.682	-2.014	3.052	-0.488	-0.476	11.798	3.174	0.61	0.549	-0.061	-1.568	6.709	0.39	2.563	-7.568	-2.38	1506694846
-8.758	-3.103	0.376	-1.526	-0.916	-0.244	1.968	-11.706	0.173	0.854	-2.258	2.136	3.877	10.386	1.43	1.709	-0.427	-4.639	-13.797	-1.89	-1.566	-1.526	-2.075	-0.793	-0.639	13.753	2.719	1.404	1.099	-0.244	7.411	15.506	4.631	-2.747	1.526	2.808	1506694846
-10.082	-5.312	-4.291	-0.183	5.371	-1.16	2.594	-11.182	0.425	0.732	-2.625	2.747	5.088	13.884	1.208	1.892	0.244	-5.127	-10.959	-1.785	-0.041	-1.221	-0.366	-0.122	-1.803	12.711	2.641	0.916	2.869	-1.099	-4.027	6.367	0.851	0.854	-1.404	-1.099	1506694846
-9.336	-4.633	-3.875	0.183	-2.808	-0.305	3.534	-9.331	1.144	0.732	-2.625	2.747	6.088	13.962	1.402	1.892	0.916	-3.784	-12.391	-2.139	0.896	-2.991	-1.099	0	-3.558	11.171	0.827	-0.61	2.014	-0.977	3.29	11.901	-1.657	2.93	-0.366	-1.038	1506694846
-8.264	-4.404	-1.345	-0.549	3.113	0.061	3.9	-9.719	1.845	-0.916	0.549	3.54	6.217	12.264	1.816	2.319	2.991	-1.343	-10.494	-4.707	1.208	-0.793	-1.892	-0.183	-4.003	10.682	-0.175	-1.404	1.648	-0.427	-0.219	10.78	-0.339	-0.366	-0.916	-0.732	1506694846
-10.026	-3.128	-3.455	0.977	0.671	-0.671	3.289	-10.249	1.617	-0.488	-0.122	2.686	5.606	12.293	1.9	1.16	4.517	0.366	-9.983	-3.953	1.245	-0.671	-1.404	-0.122	-4.091	9.893	-0.245	-0.977	1.831	-0.061	0.9	10.069	-0.27	1.282	-2.869	-1.648	1506694847
-9.191	-2.881	-2.724	0.793	0	-0.977	3.007	-9.726	1.462	-0.244	-1.526	1.709	3.674	11.556	1.002	-0.916	2.502	1.404	-8.983	-3.746	1.235	-0.549	-1.099	-0.122	-4.049	9.008	-0.337	-0.61	0.854	0.549	1.995	10.64	-0.781	0.977	-1.038	-1.465	1506694847
-8.268	-2.841	-2.086	0.549	0.916	-0.793	3.781	-8.914	2.068	-0.549	-0.671	1.465	2.518	10.453	0.171	-2.258	-0.549	2.258	-8.214	-3.514	1.268	-0.305	-1.099	-0.305	-3.795	8.568	-0.15	-0.366	0.061	0.977	2.315	10.024	-0.09	1.221	-1.343	-1.953	1506694847
-8.66	-2.432	-2.523	0.549	0.183	-0.61	3.82	-8.091	2.091	-0.732	0.61	1.282	2.408	9.684	-0.536	-2.502	-2.136	2.869	-8.214	-3.514	1.268	0.244	-1.221	-0.244	-3.388	8.48	-0.062	-0.305	-0.183	1.16	2.281	9.63	0.206	1.099	-0.916	-1.648	1506694847
-8.744	-3.017	-2.674	0.793	-0.122	-0.366	3.473	-7.568	2.223	-0.732	0.671	1.038	2.467	9.333	-1.189	-2.258	-2.136	3.113	-7.758	-3.257	1.37	0.305	-0.916	-0.183	-2.883	8.376	0.134	-0.366	-0.305	1.038	2.695	8.943	0.194	1.343	-1.16	-1.587	1506694847
-8.79	-3.226	-2.57	1.404	-0.061	-0.244	3.473	-7.35	2.443	-0.61	0.671	0.671	2.361	9.091	-1.607	-1.77	-1.282	3.113	-8.128	-3.47	1.437	0.488	-1.099	-0.366	-2.565	8.647	0.219	-0.244	0.061	0.732	3.1	9.362	0.473	0.916	0.061	-1.465	1506694847
-9.015	-2.976	-2.37	1.709	-0.244	-0.122	3.583	-7.846	2.403	-0.427	0.977	0.183	2.053	8.961	-1.641	-1.221	-0.488	2.808	-8.345	-3.527	1.347	0.854	-0.549	-0.183	-2.556	9.192	0.159	-0.122	0.122	0.671	1.921	9.487	0.554	0.61	-1.16	-1.099	1506694847
-9.02	-1.926	-2.247	1.343	-0.305	-0.366	3.395	-8.577	2.053	-0.244	0.732	-0.549	1.772	9.198	-1.491	-0.854	-0.305	2.014	-8.668	-3.67	1.217	1.038	-0.549	-0.183	-2.542	9.566	0.226	0.122	-0.244	0.427	1.78	9.721	0.23	0.122	-1.77	-0.916	1506694847
-9.686	-1.928	-2.432	0.977	-0.061	-0.488	3.302	-8.892	1.751	-0.305	0.854	-1.099	1.924	9.609	-1.17	-0.549	-0.183	1.16	-9.113	-3.689	1.06	1.404	-0.549	-0.061	-2.407	9.824	0.342	0.244	-0.61	-0.183	2.094	9.519	-0.201	0.122	-1.587	-0.916	1506694847
-9.786	-2.35	-2.461	0.854	-1.221	-0.427	2.932	-8.929	1.369	-0.488	1.221	-1.282	2.149	9.813	-0.766	-0.427	-0.366	0.61	-9.204	-3.231	1.091	1.526	-0.671	0.122	-2.155	10.111	0.548	0.122	-1.038	-0.732	2.582	9.557	-0.711	0	-0.61	-1.099	1506694847
-8.833	-3.017	-1.784	0.61	-0.916	-0.305	2.932	-8.929	1.369	-0.732	1.465	-1.343	2.436	9.877	-0.361	-0.305	-0.793	0.122	-9.215	-3.206	1.193	1.404	0	0.244	-2.007	10.401	0.611	0	-1.099	-1.099	2.355	9.862	-0.215	-0.122	-0.061	-1.099	1506694847
-8.987	-4.297	-1.437	-0.305	-0.488	0.122	2.762	-8.923	1.166	-0.854	1.648	-1.404	2.881	9.862	0.112	-0.183	-0.732	-0.61	-10.96	-2.489	1.586	1.709	-0.061	0.305	-1.72	10.383	0.754	-0.183	-1.465	-1.221	2.175	9.975	0.348	-0.61	-0.488	-0.977	1506694847
-9.655	-5.042	-1.176	-0.061	-0.427	-0.122	2.543	-9.033	1	-0.916	1.526	-1.282	3.657	9.601	0.884	-0.122	-0.916	-1.77	-10.96	-2.489	1.586	1.953	-0.366	0.366	-1.363	10.28	1.414	0.122	-1.221	-1.404	3.772	10.249	1.68	-1.709	-0.366	0.244	1506694847
-9.899	-4.801	-0.601	0.977	-2.075	-0.732	2.583	-9.15	0.657	-0.671	1.343	-0.854	4.012	9.19	1.157	-0.122	-1.282	-1.892	-10.293	-0.434	1.826	2.136	-1.953	0.732	-1.233	9.655	2.61	0.671	-0.427	-1.648	4.339	11.737	4.332	-4.089	1.953	2.563	1506694847
-8.947	-4.691	1.489	0.305	-0.427	-1.16	2.756	-8.961	0.214	-0.488	0.732	-0.61	4.368	8.447	1.54	0.305	-1.16	-1.648	-9.368	-0.127	2.46	1.343	-1.221	0.732	-1.619	9.04	2.982	0.488	0.61	-1.648	1.365	13.556	4.534	-4.822	0.977	4.028	1506694847
-10.367	-4.033	0.705	-0.488	0.549	-1.953	3.2	-8.68	-0.479	-0.244	0.61	-0.671	4.786	8.167	2.205	0.854	-0.061	-1.343	-9.774	0.035	2.946	1.587	-1.892	0.305	-2.241	8.699	3.218	0	1.099	-0.916	-1.515	12.226	0.2	-4.028	-2.319	3.54	1506694847
-9.52	-4.319	0.37	0.122	-1.526	-1.77	3.677	-8.795	-1.129	-0.122	1.343	-0.488	4.724	8.622	2.609	1.038	1.221	-1.099	-10.567	0.89	2.543	1.16	-2.441	0.549	-2.199	9.004	3.431	0.183	1.831	-0.488	-1.458	10.216	-1.375	-1.282	-2.197	2.502	1506694847
-7.068	-4.021	1.318	0	-0.305	-1.404	3.78	-9.11	-1.627	0.122	1.587	-0.671	4.299	8.958	2.938	0.854	0.977	-0.793	-9.399	0.481	2.729	0.854	-2.258	0.61	-2.3	9.069	3.232	0.305	2.38	-0.549	1.182	9.287	0.544	-0.854	-0.977	1.221	1506694847
-7.288	-3.646	1.164	-0.305	1.038	-1.526	3.571	-8.033	-2.024	0.183	0.366	-1.404	4.187	8.616	3.15	0.732	0.671	-0.183	-8.575	0.979	2.891	0.793	-2.808	0.366	-2.81	8.352	2.978	0.183	2.136	-0.183	2.078	7.697	1.692	0.732	2.197	0.305	1506694847
-8.006	-3.455	0.22	-0.427	0.183	-1.709	3.571	-8.033	-2.024	0.122	-0.366	-2.136	4.138	7.872	3.384	0.366	0.854	0.549	-8.201	1.341	3.001	0.427	-2.869	0.305	-3.019	7.269	2.747	-0.122	1.343	0.122	1.82	7.445	1.785	1.343	5.31	0.305	1506694847
-7.022	-3.451	0.635	-0.61	0.61	-1.77	3.614	-7.417	-1.904	-0.061	-0.671	-2.441	3.765	7.199	3.146	-0.122	0.549	1.343	-7.756	1.182	3.189	0.061	-3.418	0.061	-2.682	6.609	2.625	0	1.221	0.366	-0.06	7.555	1.864	1.587	2.563	0.061	1506694847
-6.511	-4.204	1.079	-1.282	1.465	-1.648	3.687	-7.285	-1.681	-0.061	-0.183	-2.38	3.48	6.781	2.797	-0.488	-0.183	1.77	-7.051	1.451	3.37	-0.366	-3.54	0	-2.232	6.667	2.401	0	1.221	0.366	0.355	7.322	1.939	1.709	-2.93	-0.916	1506694847
-8.624	-6.356	-2.242	-1.343	2.563	-3.296	3.737	-7.321	-1.721	0.122	-0.427	-2.319	3.536	6.58	2.286	-0.671	-0.183	1.892	-6.703	1.596	4.052	-0.793	-2.869	-0.061	-2.065	6.924	2.244	-0.122	1.465	0.977	2.461	7.11	2.436	1.587	-4.272	-1.343	1506694847
-6.391	-4.872	0.196	3.235	-0.977	-1.648	3.97	-7.744	-1.599	0.305	-1.099	-2.502	3.6	6.827	1.859	-0.732	-0.549	1.77	-6.932	0.613	3.899	-1.526	-4.456	0.061	-2.025	7.817	1.804	-0.122	1.465	0.977	6.149	10.658	4.893	1.587	-4.272	-1.343	1506694847
-5.478	-4.285	0.865	-0.488	1.465	-0.305	4.514	-7.686	-1.148	0.244	-1.343	-2.869	4.327	7.528	1.968	-0.854	-0.183	1.465	-4.594	-0.891	5.301	-1.16	-2.563	-0.122	-2.336	8.48	1.02	0.061	1.709	1.709	6.937	13.052	3.857	-4.15	2.563	2.197	1506694847
-7.448	-4.209	0.727	0.549	1.343	-0.977	5.07	-7.399	-0.354	0.061	-0.671	-2.991	4.834	8.465	2.043	-1.343	0.122	1.465	-4.829	-1.042	6.008	-0.61	-3.296	-0.305	-2.728	9.099	0.433	-0.793	1.648	2.991	-0.295	4.596	4.883	-4.578	-1.77	0.427	1506694848
-8.312	-4.487	-1.541	0.061	0.366	-0.488	5.448	-7.413	0.173	0.122	-0.793	-2.93	5.134	9.589	1.798	-2.197	-0.61	1.831	-4.829	-1.042	6.008	-0.61	-3.296	-0.305	-2.972	9.543	0.42	-0.732	1.16	3.418	2.803	6.236	3.845	0.732	-5.005	3.296	1506694848
-8.089	-4.638	-0.827	-0.793	0.305	-0.916	6.016	-7.547	0.618	0.183	-0.305	-2.625	5.19	10.253	1.396	-2.747	-1.343	2.38	-4.829	-1.042	6.008	-0.61	-3.296	-0.305	-2.738	9.903	0.91	0.061	1.282	3.113	5.288	7.912	2.753	-2.747	0.183	2.441	1506694848
-8.496	-6.08	-0.699	-1.099	-0.549	-0.793	6.558	-7.498	0.86	0.427	-0.305	-2.686	5.191	10.355	1.309	-2.197	-1.099	2.625	-5.819	-0.665	7.181	-0.671	-1.099	0.305	-2.366	10.535	1.153	0.061	1.282	3.052	5.796	8.071	3.518	-3.723	2.93	2.258	1506694848
-8.087	-7.33	-1.011	-0.488	0.061	-0.366	6.558	-7.498	0.86	0.793	-0.671	-2.686	5.648	9.935	1.382	-0.977	1.892	2.136	-6.32	-1.098	7.315	-0.549	-0.61	0.183	-1.248	11.152	1.187	-0.488	0.854	2.319	3.541	7.594	3.616	-1.404	0.977	1.709	1506694848
-8.23	-7.143	-1.443	-0.549	0.061	-0.793	6.741	-7.587	0.675	0.854	-0.122	-2.014	5.124	9.551	1.559	-0.305	5.127	1.465	-6.99	-1.576	7.412	-0.305	-0.977	0.183	0.242	11.155	1.7	-0.671	1.709	1.526	3.046	9.067	3.588	-1.221	-0.122	1.892	1506694848
-8.735	-7.528	-1.86	-1.282	0.244	-1.038	6.922	-7.221	0.949	0.427	-0.488	-1.16	3.975	8.803	2.531	0	2.563	1.221	-7.287	-1.123	7.77	-0.488	-1.16	0.183	0.666	10.365	1.998	-0.61	3.052	0.977	4.61	8.703	3.57	-0.366	-0.427	1.77	1506694848
-8.581	-7.657	-1.732	-0.671	-0.061	-1.099	7.473	-7.22	1.323	0.427	-0.122	-0.61	4.261	8.696	3.222	-0.244	-0.488	0.977	-7.586	-0.86	8.119	-0.977	-1.526	0.366	0.062	10.244	1.622	-0.305	2.441	0.854	5.532	9.473	3.963	-0.61	0.366	1.465	1506694848
-8.594	-7.618	-1.816	-0.671	0.183	-1.099	7.598	-7.63	1.237	0.977	-0.427	-0.427	4.983	8.764	3.402	-0.854	-2.136	0.61	-7.433	-1.372	8.451	-0.977	-1.831	0.305	0.042	10.759	1.241	0.244	0.549	1.221	5.199	9.124	4.154	-0.427	0.732	1.221	1506694848
-8.555	-7.509	-1.967	-0.916	0.244	-1.16	8.077	-8.173	1.058	0.977	-0.427	-0.427	5.722	9.013	2.993	-0.671	-2.747	0.366	-6.697	-1.798	8.819	-0.671	-1.77	0.183	0.306	11.371	0.967	0.061	0.061	1.343	5.133	8.625	4.261	0.061	0.305	0.916	1506694848
-8.378	-7.511	-2.074	-0.61	0.122	-1.038	8.244	-8.367	0.66	0.122	-1.404	-0.488	6.35	9.639	2.446	-0.854	-4.028	0.427	-6.162	-1.808	9.147	-0.61	-1.526	0.061	0.42	11.846	1.035	0	0.977	0.916	5.812	8.594	4.823	0	0.122	0.793	1506694848
-7.988	-7.239	-2.04	-0.305	-0.122	-0.732	8.464	-8.289	-0.177	-0.183	-0.122	-0.732	7.116	9.778	1.626	-0.671	-4.089	0.305	-5.863	-2.127	9.246	-0.305	-1.343	0.061	0.294	12.063	1.083	-0.244	1.709	0.244	5.868	8.259	4.977	-0.122	0.305	0.427	1506694848
-7.602	-7.154	-1.952	-0.366	-0.061	-0.61	8.067	-7.805	-1.032	-0.366	1.282	-0.366	6.873	9.619	1.385	-0.305	-1.648	-0.183	-5.271	-2.184	9.351	-0.183	-0.977	0.061	0.658	11.951	1.025	-0.122	1.465	0.305	5.706	7.821	4.792	-0.061	0.244	0.183	1506694848
-7.6	-7.119	-2.157	-0.122	-0.122	-0.305	6.894	-7.212	-1.418	-0.61	0.488	0.305	6.301	9.15	1.635	0.183	-1.526	-0.671	-4.924	-2.034	9.293	-0.122	-0.61	0.122	0.733	11.361	1.127	0.366	0.916	0.61	5.803	7.378	4.564	0.183	0	0	1506694848
-7.452	-7.161	-2.066	-0.122	-0.183	-0.244	6.623	-7.333	-1.128	-0.916	-0.854	0.488	6.711	9.027	1.796	0.244	-2.075	-0.427	-5.016	-1.903	9.223	-0.061	-0.488	0.183	0.092	10.886	1.062	0.427	-0.061	0.61	6.156	7.401	4.542	0.183	0	0	1506694848
-7.428	-7.263	-2.06	-0.122	0	-0.122	6.875	-7.671	-1.093	-0.122	-1.038	0.366	6.877	9.217	2.013	-0.244	-1.404	-0.183	-4.858	-1.686	9.129	-0.061	-0.244	0.183	0.433	10.838	1.053	0.671	-0.305	0.427	6.054	7.328	4.471	0.305	0	-0.061	1506694848
-7.539	-7.473	-2.175	-0.061	-0.244	-0.183	6.673	-7.933	0.029	0.61	-1.648	-0.122	6.604	9.353	2.043	0.183	-1.038	0.061	-4.864	-1.663	9.19	0	-0.061	0.183	0.099	11.281	1.19	0.549	-0.305	0.183	5.906	7.513	4.548	0.244	-0.061	-0.183	1506694848
-7.659	-7.783	-2.232	0	-0.122	-0.061	7.342	-8.333	0.404	0.061	-1.892	-0.366	6.568	9.777	2.083	0.244	-0.61	0.488	-5.003	-1.682	9.317	0.366	0.061	0.122	-0.211	11.381	0.943	0.549	-0.854	-0.183	5.847	7.649	4.455	0.366	-0.122	-0.366	1506694848
-7.66	-7.906	-2.25	0.244	0	0.061	7.696	-8.591	-0.05	-0.916	-1.831	-0.916	6.417	9.996	1.84	0.366	-0.61	0.793	-5.047	-1.644	9.415	0.183	0.305	0	-0.184	11.445	0.742	0.244	-0.916	-0.61	5.967	8.018	4.48	0.427	-0.122	-0.488	1506694848
-7.614	-7.953	-2.391	0.488	-0.061	0.122	7.622	-8.831	-1.092	-1.282	-2.014	-1.282	6.141	10.088	0.884	0.671	-1.099	1.099	-5.341	-1.733	9.509	0.183	0.427	-0.122	-0.414	11.338	0.41	0.122	-1.709	-1.099	5.813	8.191	4.317	0.549	-0.305	-0.671	1506694848
-7.551	-7.982	-2.4	0.732	-0.061	0.244	7.156	-8.693	-2.172	-1.343	-2.197	-1.221	5.937	10.068	-0.005	0.854	-1.038	0.977	-5.454	-1.782	9.506	0.183	0.549	-0.244	-0.165	11.401	0.249	0.183	-1.953	-1.587	5.618	8.358	4.189	0.671	-0.366	-0.916	1506694848
-7.295	-7.83	-2.315	1.16	0	0.61	7.043	-8.324	-2.487	-1.404	-1.831	-0.61	5.589	9.848	-0.482	0.977	-0.977	0.244	-5.375	-2.025	9.463	0.366	0.671	-0.366	-0.071	11.629	0.223	0.244	-2.075	-2.075	5.611	8.667	4.109	0.61	-0.427	-1.221	1506694848
-7.131	-7.522	-2.317	1.343	0.244	0.732	6.861	-8.317	-2.741	-1.404	-2.441	-0.366	5.76	9.881	-0.817	1.038	-1.099	-0.305	-5.077	-2.162	9.24	0.671	1.038	-0.549	-0.373	11.724	0.108	0.488	-2.136	-2.563	5.294	8.656	3.738	0.61	-0.61	-1.404	1506694848
-7.1	-7.273	-2.321	1.282	0.549	0.732	6.851	-7.708	-3.134	-1.16	-2.136	0.305	6.071	9.928	-0.9	1.099	-1.282	-0.854	-4.884	-1.876	8.969	0.671	1.465	-0.732	-0.792	11.78	-0.05	0.732	-1.892	-3.052	4.965	8.58	3.363	0.61	-0.916	-1.587	1506694848
-7.228	-7.221	-2.314	1.526	0.732	1.099	6.785	-7.325	-3.72	-0.916	-2.075	1.038	6.492	9.696	-1.002	1.099	-1.038	-1.282	-4.957	-1.858	8.72	0.671	1.892	-0.854	-1.298	11.606	-0.374	1.221	-1.953	-3.357	5.051	8.664	3.153	0.488	-0.854	-1.831	1506694848
-7.215	-7.38	-2.448	1.77	0.366	1.465	7.665	-6.754	-3.711	-0.854	-0.488	1.831	6.888	9.487	-0.796	1.038	-0.671	-1.526	-4.957	-1.858	8.72	0.671	1.892	-0.854	-1.683	11.374	-0.508	0.854	-2.014	-3.357	4.784	8.68	2.979	0.305	-0.793	-2.014	1506694849
-6.789	-7.623	-2.34	2.197	0.427	1.709	8.047	-6.344	-3.692	-0.977	-0.427	2.197	7.125	9.28	-0.671	0.854	-1.038	-1.709	-4.957	-1.858	8.72	0.671	1.892	-0.854	-2.214	10.966	-0.585	0.793	-2.075	-3.418	4.504	8.714	2.595	0.427	-0.977	-2.075	1506694849
-6.435	-7.631	-2.14	2.563	1.099	1.77	8.254	-5.667	-3.645	-1.282	0.061	2.38	7.282	9.049	-0.541	0.427	-1.404	-1.404	-5.434	-2.294	7.741	1.587	2.502	-1.282	-3.009	10.525	-0.934	0.732	-2.502	-3.235	4.175	9.361	2.25	0.183	-1.099	-2.014	1506694849
-6.675	-7.578	-2.152	3.113	1.465	1.648	8.33	-5.06	-3.554	-1.77	0.549	2.563	7.272	8.537	-0.495	-0.122	-1.465	-1.099	-5.534	-2.665	7.314	2.197	3.052	-1.77	-3.634	9.808	-1.32	0.488	-2.93	-2.808	3.584	9.57	1.845	0.305	-1.465	-2.014	1506694849
-6.675	-7.439	-1.829	3.662	1.404	1.526	8.36	-4.474	-3.449	-2.38	0.671	2.747	6.912	7.996	-0.581	-0.793	-1.587	-0.732	-5.931	-2.881	6.656	2.93	3.357	-2.197	-4.005	9.254	-1.611	-0.061	-4.272	-2.014	2.84	9.994	1.656	0.122	-1.404	-2.014	1506694849
-6.532	-6.519	-0.885	4.578	2.075	1.404	8.489	-3.914	-3.32	-2.991	1.526	2.808	6.56	7.569	-0.725	-1.465	-1.831	-0.244	-6.438	-2.731	5.87	3.845	3.174	-2.502	-4.064	8.734	-1.589	-0.183	-5.615	-1.465	1.604	10.095	1.731	0.061	-1.77	-2.258	1506694849
-6.848	-4.583	0.103	5.066	1.953	1.831	8.387	-3.442	-3.213	-3.601	1.953	2.747	6.206	7.184	-0.951	-2.38	-2.197	0.366	-6.65	-1.901	5.228	4.333	3.052	-2.563	-3.738	8.23	-1.544	0.061	-6.653	-1.221	0.447	9.793	1.631	0.854	-2.563	-2.441	1506694849
-6.708	-3.552	0.636	3.479	1.343	1.343	8.232	-2.94	-3.096	-4.028	2.686	2.625	6.005	6.833	-1.288	-3.174	-2.502	0.916	-6.106	-1.321	4.569	4.761	3.052	-2.319	-3.29	7.917	-1.279	0.244	-6.836	-0.854	0.016	8.339	0.987	2.563	-3.601	-3.113	1506694849
-6.954	-5.301	0.708	3.662	1.892	0.305	7.97	-2.933	-3.474	-4.211	3.113	2.319	5.736	6.473	-1.576	-3.662	-2.869	1.343	-6.102	-0.855	3.975	4.944	3.418	-2.197	-2.955	7.581	-0.702	0.305	-6.836	-0.61	1.363	7.232	-0.097	1.77	-3.723	-4.028	1506694849
-7.415	-4.895	0.42	5.066	1.526	1.404	7.455	-2.991	-3.638	-4.395	3.662	1.648	5.425	6.113	-1.415	-4.028	-3.296	1.709	-6.767	-0.348	3.498	5.127	3.174	-2.136	-2.784	7.379	-0.218	0.366	-6.836	-0.305	2.964	9.97	1.994	0.122	-6.592	-2.686	1506694849
-6.709	-3.935	0.59	4.333	1.526	1.282	6.716	-2.89	-3.86	-4.395	4.15	0.977	5.483	6.058	-1.469	-4.211	-3.662	2.014	-7.283	-0.063	3.15	5.005	3.54	-1.831	-2.568	7.46	0.179	0.549	-6.836	0	3.091	10.028	1.992	0.244	-9.705	-1.16	1506694849
-6.86	-4.419	0.549	4.517	3.479	0.793	5.947	-2.982	-4.752	-4.089	4.7	0.61	5.785	6.158	-1.511	-4.211	-3.601	2.258	-7.843	0.261	2.702	4.944	3.479	-1.709	-2.272	7.854	0.769	0.793	-6.592	0.183	1.847	8.795	1.94	-0.793	-7.507	-1.831	1506694849
-8.748	-4.429	0.167	4.15	2.441	0.977	5.247	-3.46	-5.735	-3.784	4.272	0.305	5.84	6.242	-1.036	-4.272	-3.601	2.197	-8.3	0.792	2.454	4.639	3.601	-1.526	-2.216	8.128	1.205	1.16	-6.104	0.122	0.285	9.262	2.147	-1.831	-6.775	-2.625	1506694849
-8.699	-4.386	0.464	3.54	1.587	0.977	4.892	-4.035	-6.703	-3.54	4.089	0.305	5.803	6.411	-0.341	-4.272	-3.418	2.075	-8.897	0.672	2.102	4.517	3.54	-1.404	-2.129	8.23	1.345	1.038	-6.287	0.183	-1.107	10.282	0.841	-2.502	-7.08	-3.052	1506694849
-8.044	-4.546	0.841	3.723	2.441	0.732	5.124	-4.407	-6.983	-3.784	4.578	0.427	5.837	6.711	0.227	-4.456	-2.808	2.014	-9.287	0.605	1.451	4.639	3.174	-1.343	-1.988	8.345	1.765	0.977	-6.287	0.122	-1.743	10.884	0.081	-2.625	-6.836	-3.113	1506694849
-8.217	-4.572	0.76	3.479	2.258	0.366	5.295	-4.473	-6.836	-4.15	3.784	0.305	5.849	6.984	0.449	-4.578	-2.93	1.77	-9.478	0.886	1.049	4.395	3.113	-1.404	-1.989	8.687	2.011	0.854	-6.165	0	-0.997	11.042	-0.025	-2.197	-6.47	-2.93	1506694849
-8.04	-4.823	0.889	3.235	2.319	-0.122	5.505	-4.223	-6.749	-4.272	3.296	0.488	6.153	7.126	0.274	-4.456	-2.991	1.526	-9.343	0.642	0.641	4.578	2.563	-1.282	-1.908	8.765	2.241	0.549	-6.042	-0.183	-0.474	10.695	0.471	-2.197	-6.409	-2.869	1506694849
-7.57	-5.383	0.425	3.54	2.258	0.366	5.729	-3.896	-6.467	-4.272	3.296	0.793	6.363	7.037	0.242	-4.395	-2.686	1.465	-9.404	0.945	0.434	4.578	2.258	-1.16	-1.858	8.629	2.457	0.366	-5.859	-0.366	0.33	9.556	1.247	-2.747	-5.676	-2.808	1506694849
-6.766	-4.502	0.823	4.456	2.808	1.221	5.748	-3.472	-6.066	-4.517	3.052	0.854	6.367	6.905	0.213	-4.395	-2.808	1.404	-9.682	0.618	0.226	4.761	1.526	-0.916	-1.933	8.695	2.369	0.366	-5.615	-0.488	2.273	8.274	1.329	-2.014	-5.676	-1.221	1506694849
-8.583	-4.338	1.073	3.967	4.639	1.953	5.737	-3.127	-5.715	-4.578	2.869	0.977	6.584	6.962	-0.019	-4.456	-2.869	1.343	-9.552	0.449	0.238	5.127	1.16	-0.732	-2.095	8.855	2.366	0.305	-5.493	-0.488	2.602	7.144	2.042	-0.977	-5.371	-0.122	1506694849
-11.505	-3.699	-1.134	3.479	2.747	1.343	5.938	-3.029	-5.905	-4.517	2.747	1.099	6.854	6.998	-0.136	-4.456	-2.747	1.343	-10.475	0.413	0.203	4.883	0.977	-0.427	-2.029	9.349	2.409	0.183	-5.554	-0.549	0.791	8.251	3.525	-0.854	-7.629	0.854	1506694849
-12.939	-5.106	-1.709	5.188	-1.404	1.16	6.236	-3.115	-5.977	-4.456	2.502	1.16	7.25	7.167	-0.097	-4.639	-2.747	0.916	-10.771	-0.273	-0.426	4.7	0.854	-0.549	-1.775	10.594	2.079	0.122	-5.981	-0.61	2.662	9.988	2.676	1.709	-5.615	0.427	1506694849
-9.332	-4.819	-0.688	5.31	0.61	1.282	6.77	-3.565	-6.21	-4.395	1.77	1.343	7.965	7.366	-0.443	-4.944	-2.747	0.244	-10.745	-1.52	-0.952	4.578	1.099	-0.549	-1.225	11.883	1.459	-0.122	-5.981	-0.793	4.833	10.842	6.103	1.343	-2.502	1.16	1506694849
-8.091	-3.898	-1.747	6.409	2.808	0.977	7.726	-4.114	-6.02	-4.7	1.221	1.404	8.888	7.282	-0.964	-5.31	-2.502	-0.305	-10.53	-2.078	-1.361	5.127	1.282	-0.061	-0.678	12.141	0.947	-0.61	-5.737	-0.977	-0.334	8.622	1.62	2.136	-5.981	0.916	1506694849
-7.797	-4.121	-3.126	7.08	2.625	0.793	8.235	-4.347	-4.804	-5.249	1.038	1.343	9.542	6.824	-1.486	-5.432	-2.319	-0.183	-10.274	-2.678	-1.646	5.188	0.916	-0.061	-0.574	11.209	0.674	-1.16	-5.798	-1.16	0.017	10.427	0.694	2.625	-5.493	0.61	1506694849
-8.089	-3.577	-3.645	6.958	4.456	1.038	8.183	-3.908	-3.316	-5.493	1.099	1.526	9.5	6.131	-1.888	-5.31	-2.136	0.427	-10.354	-2.986	-2.036	6.042	0.488	-0.244	-0.303	10.369	0.373	-1.465	-6.287	-1.221	-0.488	10.631	-0.109	2.686	-5.676	0.183	1506694850
-9.4	-2.986	-4.874	7.141	3.479	0.916	7.936	-3.566	-2.828	-5.432	0.854	1.953	8.784	5.294	-2.432	-5.249	-2.441	0.671	-10.989	-1.966	-1.974	6.287	-0.061	-0.122	0.372	9.841	0.439	-1.16	-6.531	-1.343	0.682	10.241	-1.578	2.319	-6.104	0.122	1506694850
-9.304	-2.705	-4.657	7.202	2.991	0.671	7.842	-3.667	-3.313	-5.066	0.732	2.075	8.531	4.499	-3.083	-5.31	-2.197	0.854	-10.426	-1.603	-1.815	5.92	-0.305	-0.061	1.053	9.417	0.835	-0.488	-5.676	-1.465	1.629	10.319	-2.433	2.136	-5.554	-0.183	1506694850
-9.125	-2.077	-4.413	6.531	3.357	0.732	8.284	-4.157	-4.155	-4.578	1.099	2.197	8.333	4.12	-2.994	-5.432	-2.197	0.793	-9.837	-2.152	-1.962	6.104	-0.549	-0.366	1.117	9.287	1.165	0.305	-4.639	-1.587	2.095	10.08	-2.26	1.709	-4.761	-0.427	1506694850
-9.605	-1.686	-3.833	6.653	2.38	0.488	8.141	-4.443	-4.198	-4.333	1.099	2.319	8.035	4.106	-2.45	-5.493	-2.502	0.732	-9.404	-1.755	-1.901	6.042	-0.549	-0.854	0.696	9.064	1.129	0.732	-4.578	-1.648	1.494	9.86	-2.259	1.648	-5.798	-0.549	1506694850
-9.15	-0.812	-3.287	6.226	2.075	0.427	7.729	-4.212	-3.703	-4.333	1.343	2.502	7.674	3.905	-2.141	-5.432	-2.93	0.977	-9.054	-1.47	-1.815	5.981	-0.305	-0.793	0.437	8.917	1.004	0.854	-5.188	-1.465	2.231	9.702	-1.895	1.465	-6.165	-0.793	1506694850
-9.19	-0.173	-3.217	5.005	2.258	0.305	7.637	-3.73	-3.547	-4.272	1.526	2.625	7.71	3.533	-1.991	-5.066	-2.991	0.916	-8.949	-1.458	-1.761	6.042	0.061	-0.732	0.859	8.967	1.163	0.793	-5.493	-1.343	3.737	9.018	-1.999	1.77	-5.798	-0.549	1506694850
-9.525	-0.605	-2.866	5.005	1.587	0.122	7.435	-3.084	-3.364	-4.15	1.77	2.502	7.851	3.132	-1.84	-4.883	-3.052	0.671	-9.092	-0.994	-1.888	5.676	0	-0.61	1.548	9.219	1.567	1.038	-5.127	-1.465	4.985	9.095	-1.243	1.648	-4.15	-0.305	1506694850
-9.448	-0.152	-2.658	4.333	0.916	0.183	7.174	-2.399	-3.358	-3.784	1.648	2.38	8.222	2.786	-1.512	-4.639	-3.174	0.427	-8.945	-0.61	-1.894	5.066	0	-0.488	2.025	9.417	2.005	1.221	-4.578	-1.709	3.921	9.396	-0.5	0.732	-4.272	-0.366	1506694850
-9.246	-0.577	-1.932	3.54	1.404	-0.122	7.094	-1.943	-3.603	-3.54	1.709	2.197	8.558	2.384	-1.123	-4.333	-2.808	0.183	-8.79	-0.5	-1.646	4.395	-0.061	-0.305	2.324	9.483	2.182	0.977	-4.089	-1.77	3.429	8.969	-1.188	0.671	-3.723	-0.305	1506694850
-10.286	-1.17	-2.296	3.845	0.61	-0.305	7.113	-1.7	-3.652	-3.418	1.892	1.831	8.854	2.049	-0.815	-3.845	-2.075	-0.183	-8.667	-0.586	-1.41	3.845	0.366	-0.061	2.272	9.556	2.3	0.427	-3.601	-1.587	3.429	8.969	-1.188	0.671	-3.723	-0.305	1506694850
-9.879	-0.596	-2.275	3.113	0	-0.061	7.224	-1.826	-3.622	-3.174	1.587	1.404	9.205	2.018	-0.427	-3.479	-1.648	-0.549	-9.067	-1.047	-1.39	3.235	0.549	-0.061	2.04	9.899	2.232	0.122	-3.479	-1.282	3.429	8.969	-1.188	0.671	-3.723	-0.305	1506694850
-9.922	-0.774	-1.714	2.136	1.648	0.854	7.405	-2.306	-4.069	-2.869	0.854	0.977	9.826	2.363	-0.394	-3.479	-1.404	-0.732	-9.488	-1.211	-1.426	2.991	0.305	0.061	1.93	10.432	2.028	-0.244	-3.479	-1.16	3.429	8.969	-1.188	0.671	-3.723	-0.305	1506694850
-11.928	-2.273	-2.668	-0.183	0.061	1.404	7.738	-3.009	-4.625	-2.808	0.427	0.732	10.523	3.057	-0.292	-3.601	-1.16	-0.854	-10.353	-1.371	-0.891	2.441	1.221	0.183	1.458	10.875	2.245	-0.549	-3.296	-1.221	3.429	8.969	-1.188	0.671	-3.723	-0.305	1506694850
-12.61	-3.525	-2.903	-0.488	1.099	1.709	8.174	-3.713	-4.683	-2.686	0.366	0.977	11.109	4.343	-0.321	-3.662	-1.343	-0.916	-13.105	0.012	-0.438	2.991	0.488	0.061	0.812	12.203	3.473	-0.122	-3.296	-1.282	3.429	8.969	-1.188	0.671	-3.723	-0.305	1506694850
-12.246	-4.979	-1.294	2.014	-3.967	1.648	9.319	-5.045	-5.526	-1.709	0.122	1.892	11.505	5.429	-0.456	-3.052	-1.648	-1.099	-12.624	1.532	-0.121	1.709	-0.671	1.038	-0.005	12.257	4.304	0.366	-3.235	-1.526	3.429	8.969	-1.188	0.671	-3.723	-0.305	1506694850
-9.097	-5.012	0.725	1.282	0.977	2.197	9.883	-5.886	-6.066	-1.404	0.977	2.014	11.066	5.454	-0.031	-2.441	-0.793	-0.61	-10.72	-0.496	1.57	0.854	0.549	-0.061	-0.809	10.44	4.328	0	-1.282	-0.977	2.139	8.705	-1.665	0.671	-3.723	-0.305	1506694850
-11.459	-3.425	0.144	2.197	-0.122	1.404	9.373	-5.68	-5.337	-1.831	1.282	1.465	10.081	5.02	0.439	-1.77	0	-0.183	-10.743	-0.638	1.501	2.319	-0.61	-0.61	-2.32	9.298	3.839	-0.977	-1.221	0.244	2.139	8.705	-1.665	0.977	-3.479	-0.488	1506694850
-10.716	-2.865	-0.918	1.648	-3.662	0.122	8.491	-5.182	-4.846	-1.465	1.099	1.282	9.318	5.233	0.26	-1.404	-0.244	0.122	-10.647	0.441	1.147	1.831	0.854	-0.366	-2.146	9.199	3.542	-0.488	-2.014	0.854	0.134	12.648	0.595	-2.991	-0.488	5.188	1506694850
-7.836	-1.951	0.536	1.343	-0.854	-0.122	7.632	-4.427	-4.798	-0.854	0.488	1.221	8.845	5.594	-0.123	-1.709	-1.038	0.549	-10.101	0.615	0.45	1.709	-0.122	-0.61	-1.245	9.11	3.752	0.61	-1.343	0.366	-1.407	12.903	0.559	-2.563	-3.479	5.371	1506694850
-7.139	-0.879	0.419	0.549	-0.244	-0.366	7.138	-3.632	-4.613	-0.305	0.488	0.854	8.187	5.021	0.007	-1.709	-0.854	0.977	-9.131	1.139	0.121	1.282	0.244	-0.427	-0.962	8.185	3.642	1.099	-1.099	0.122	-1.355	10.458	1.226	-2.93	-3.174	4.272	1506694850
-7.127	-1.15	0.596	0.122	-0.122	0.061	6.825	-2.89	-4.039	-0.061	0.549	0.427	7.308	4.049	0.782	-1.465	-0.244	1.16	-8.181	1.169	0.19	0.854	0.549	-0.244	-0.438	7.184	3.443	0.977	-1.221	0.183	0.056	7.872	1.442	-1.77	-1.343	3.174	1506694850
-6.545	-0.997	1.139	-0.671	0.061	0.183	6.436	-2.259	-3.661	-0.122	0.061	0.061	6.631	3.281	1.511	-1.16	-0.183	1.038	-7.915	0.93	0.036	0.732	0.427	-0.549	0.227	6.775	3.37	0.793	-0.977	0.122	0.773	5.862	0.518	-0.305	0.305	1.953	1506694850
-7.008	-0.269	1.37	-1.16	1.404	0	6.314	-1.887	-3.539	-0.244	0	-0.183	6.471	2.818	1.586	-0.916	-0.61	0.61	-7.917	1.322	-0.164	0.549	0.61	-0.488	0.613	7.086	3.467	0.671	-0.549	0.061	-0.089	4.922	0.177	1.038	0.671	0.732	1506694850
-8.742	-0.646	0.76	-1.587	1.709	0.122	6.292	-1.882	-3.882	-0.183	-0.061	-0.366	7.029	2.633	1.379	-0.549	-0.549	0.244	-8.053	1.645	-0.464	-0.183	0.916	-0.183	0.748	7.839	3.759	0.732	-0.061	0.122	0.087	4.874	0.549	2.136	0.977	-0.244	1506694850
-10.226	-1.281	0.017	-1.953	0.244	0.305	6.376	-2.145	-4.127	-0.122	0.305	-0.61	8.027	2.822	1.469	-0.366	-0.305	0	-8.672	1.244	-0.834	-0.793	1.221	-0.183	0.873	8.571	3.968	0.61	0.122	0.366	3.139	6.538	1.66	2.258	2.075	-0.793	1506694851
-11.008	-1.177	1.199	-1.099	0.793	1.221	6.691	-2.658	-4.265	0.366	-0.793	-0.854	8.951	3.143	1.718	-0.122	-0.549	0.061	-9.327	0.863	-1.237	-1.343	0.61	-0.488	0.721	8.991	3.979	0.427	0.244	0.305	9.643	9.582	5.065	-0.122	3.723	0.183	1506694851
-11.99	-1.363	1.54	-3.54	-0.732	0.305	7.278	-3.311	-4.992	0.793	-1.648	-1.16	9.622	3.394	1.483	0.244	-0.061	0.366	-9.177	0.31	-1.616	-1.343	0.549	-0.793	0.486	9.479	3.847	0.305	0.183	0.488	8.297	10.441	6.429	-1.953	4.211	0.916	1506694851
-13.211	-6.184	-2.695	-0.549	-0.366	-1.221	7.988	-3.764	-5.243	0.916	-0.793	-1.221	9.908	3.602	1.333	0.61	0.61	0.427	-11.623	0.206	-1.359	-2.014	3.174	-0.244	0.632	10.633	3.474	0.244	-0.122	0.61	0.211	6.58	2.375	1.343	-3.418	-0.549	1506694851
-9.905	-5.052	-0.268	1.099	-1.831	0.122	8.537	-4.28	-5.221	1.038	-0.488	-0.61	10.367	4.408	0.888	0.61	0.732	-0.366	-13.793	-1.379	-1.982	-1.587	-1.099	-0.61	0.924	12.885	3.017	0.366	0.244	0.549	0.13	13.538	3.082	1.221	1.221	-2.686	1506694851
-8.327	-3.502	0.023	-0.916	1.709	0.061	8.993	-4.561	-5.115	1.16	0	0.244	11.489	5.571	-0.08	0.732	0.854	-0.793	-11.092	-1.974	-0.486	-1.282	-1.221	-0.732	0.461	12.901	2.695	0.671	1.648	0.183	1.016	12.435	5.534	-4.456	2.441	0.061	1506694851
-9.677	-4.35	-4.381	1.282	2.197	-0.549	8.897	-4.143	-4.414	1.221	-0.183	0.244	11.297	5.597	-0.359	1.16	2.319	-0.244	-10.752	-1.853	1.038	-2.014	-0.61	0	-0.831	11.298	1.742	-0.427	2.625	0.305	-1.928	7.605	-1.438	2.014	-4.211	-2.075	1506694851
-9.605	-4.127	-3.084	0	-0.793	0.427	9.134	-3.552	-3.303	1.221	0.671	-0.122	9.783	5.359	0.013	1.282	2.563	-0.122	-10.732	-4.017	0.837	-1.099	-1.953	-0.183	-1.727	10.787	0.341	-1.526	1.953	1.099	3.529	11.017	-1.663	0.732	-0.366	-0.732	1506694851
-8.801	-3.993	-1.658	0.122	1.465	0	9.077	-3.613	-2.913	1.16	0.793	0.061	8.894	5.536	-0.166	0.793	1.526	-0.305	-9.927	-3.847	1.276	-0.732	-0.244	-0.244	-1.706	10.373	0.129	-1.343	1.221	1.77	1.22	10.2	-0.218	0.732	-0.671	-1.282	1506694851
-9.325	-3.535	-2.658	1.404	0.244	-0.305	8.36	-4.029	-3.096	1.099	0.183	0.061	8.441	5.344	-0.651	0.305	1.648	-0.183	-9.685	-3.377	0.776	-0.122	-1.099	0	-0.995	9.753	0.322	-0.549	1.587	1.648	0.532	10.228	-0.11	1.404	-1.343	-2.014	1506694851
-8.721	-3.181	-2.023	1.465	0.061	-0.427	8.198	-4.362	-3.468	1.404	-0.427	0	8.002	5.132	-0.774	0.122	1.16	-0.122	-9.19	-3.494	0.514	0.366	-0.793	0.122	-0.599	9.296	0.435	0.061	1.953	1.343	0.263	10.141	-0.689	1.648	-2.747	-1.953	1506694851
-8.126	-2.677	-2.007	1.465	0.732	-0.305	8.098	-3.947	-2.766	1.282	0.488	0.061	7.685	5.012	-0.268	-0.305	0.793	-0.061	-8.849	-3.254	0.453	0.854	-0.854	0.061	-0.641	8.979	0.516	0.427	1.465	1.343	1.818	10.013	-0.219	1.404	-2.258	-1.892	1506694851
-8.466	-2.376	-2.304	1.343	0.366	-0.122	7.797	-3.284	-1.956	0.854	2.197	0.305	7.352	4.837	0.194	-0.549	0.244	-0.122	-8.452	-2.78	0.463	1.038	-0.916	0.122	-0.408	8.881	0.711	0.488	0.61	1.404	1.853	9.439	-0.281	1.221	-2.38	-1.709	1506694851
-9.124	-2.51	-2.602	1.648	-0.183	-0.244	6.946	-2.993	-1.873	0.61	1.77	0.366	7.385	4.753	0.372	-0.427	-0.183	-0.366	-8.38	-2.372	0.438	0.977	-0.671	0.305	0.384	8.768	1.139	0.366	0.122	1.221	2.702	8.892	-0.488	1.221	-1.099	-1.526	1506694851
-8.926	-2.738	-2.139	2.136	-0.366	-0.427	7.13	-3.049	-1.749	0.488	1.709	0.366	7.573	4.625	0.501	-0.305	0.244	-0.488	-8.562	-2.339	0.251	0.732	-0.793	0.305	0.919	9.007	1.487	0.366	0.732	0.854	2.543	9.485	0.008	0.793	-0.305	-1.221	1506694851
-8.855	-2.152	-2.05	1.953	-0.183	-0.488	7.104	-3.559	-2.007	0.427	1.526	0.366	7.729	4.681	0.79	-0.183	1.282	-0.732	-8.634	-2.857	0.1	0.854	-0.305	0.183	1.452	9.47	1.286	0.061	1.038	0.61	1.211	9.665	0.73	0.183	-1.648	-1.038	1506694851
-9.417	-1.542	-2.127	1.465	0.061	-0.549	7.467	-4.232	-2.304	0.183	0.977	0.427	7.843	4.711	1.227	-0.366	1.16	-1.099	-9.27	-2.602	0.012	1.282	-0.793	0.061	1.532	9.531	1.224	-0.122	0.427	0.427	1.297	9.605	0.044	-0.305	-2.686	-0.916	1506694851
-9.548	-1.815	-2.329	1.465	-0.366	-0.549	7.477	-4.448	-2.101	-0.244	0.793	0.427	7.802	4.709	1.653	-0.549	1.038	-1.282	-9.487	-2.129	-0.039	1.282	-1.038	0.366	1.732	9.238	1.414	-0.122	-0.305	0.244	2.268	9.378	-0.72	-0.366	-1.953	-0.793	1506694851
-9.269	-2.878	-1.857	1.16	-1.16	0	7.788	-4.413	-1.726	-0.427	2.136	0.671	7.732	4.81	1.968	-0.671	1.587	-1.526	-9.432	-2.182	0.139	0.916	-0.427	0.366	2.007	9.375	1.683	0.122	-0.244	-0.061	2.548	9.781	-0.123	-0.732	-1.038	-0.916	1506694851
-9.075	-3.323	-0.736	0.488	0.122	0.427	7.507	-4.582	-1.44	-0.549	2.319	0.916	7.575	5.215	2.032	-0.61	1.343	-2.014	-10.909	-2.497	0.446	1.404	-0.366	0.244	2.229	9.921	1.821	0.061	0.122	-0.183	2.839	9.756	0.339	-1.343	-1.16	-0.671	1506694851
-11.73	-3.295	-1.731	-0.244	2.075	-0.305	7.486	-5.151	-1.48	-0.732	1.77	1.526	7.537	5.956	1.946	-0.488	1.282	-2.625	-11.963	-0.857	0.926	1.831	-1.892	0.366	1.999	10.383	2.308	0.366	-0.427	-0.488	3.491	9.966	1.001	-1.831	-0.366	0.366	1506694851
-11.81	-4.238	-1.79	0.977	-2.93	-0.977	7.785	-6.011	-1.756	-0.671	1.465	2.197	7.023	6.483	1.66	0	1.282	-3.113	-11.435	0.742	1.843	0.671	-2.075	0.793	1.79	10.281	2.844	1.282	-0.183	-0.854	2.11	11.971	0.301	-1.953	0.305	1.099	1506694851
-9.269	-4.511	0.343	0.244	-0.671	-1.038	8.289	-6.218	-1.558	-0.671	2.747	2.563	6.411	7.063	2.07	0.244	1.831	-3.357	-10.582	-0.02	2.606	0.427	-2.563	0.244	1.396	10.326	2.451	1.465	2.075	-1.099	-0.163	12.54	-0.329	-2.319	0.671	0.366	1506694851
-9.032	-3.839	0.237	-0.122	0.488	-1.404	7.864	-6.466	-1.742	-0.854	4.028	2.747	5.912	7.813	2.651	0.488	2.502	-3.662	-9.398	-0.291	3.378	0.427	-1.953	0.061	0.224	10.038	1.674	0.977	2.808	-1.099	-1.42	11.338	-0.117	-1.587	0.366	0.061	1506694851
-8.955	-4.314	-0.238	0.305	-0.916	-1.587	6.984	-7.092	-1.803	-1.038	4.639	2.869	5.286	8.537	2.872	0.671	2.747	-3.601	-8.715	0.014	3.602	0.183	-1.892	0.122	-1.227	9.664	1.078	0.916	1.404	-0.732	-1.841	9.967	0.415	-0.793	-0.061	-0.488	1506694851
-8.001	-4.588	0.148	0.549	0.366	-1.404	6.276	-7.482	-1.458	-1.465	4.395	2.869	4.791	9.197	2.94	0.793	1.221	-3.418	-8.586	0.012	3.811	0.122	-1.587	0.183	-1.845	9.698	0.912	1.404	-0.061	-0.488	-1.592	9.628	0.61	-0.366	-0.977	-1.038	1506694852
-8.516	-4.307	-0.084	0.427	0.61	-1.404	6.005	-8.004	-0.922	-1.648	3.235	2.38	4.834	9.853	3.214	0.793	0.732	-2.93	-8.466	-0.078	4.005	0.305	-1.526	0.183	-1.786	10.046	0.825	1.038	0	-0.793	-1.244	9.573	0.823	-0.061	-0.854	-1.221	1506694852
-8.528	-4.627	-0.221	0.366	-0.244	-1.343	5.839	-8.22	-0.33	-1.404	3.235	1.831	4.998	10.024	3.444	0.488	1.526	-2.014	-8.116	-0.268	4.285	0.427	-1.343	0.122	-2.097	9.964	0.774	0.916	0.061	-1.282	-0.64	9.4	0.967	0.183	-0.427	-1.465	1506694852
-8.104	-5.367	-0.106	0.488	0.183	-1.16	5.383	-8.209	-0.042	-1.343	2.625	1.709	4.719	9.9	3.427	0.488	2.014	-1.221	-8.124	-0.239	4.427	0.549	-1.099	-0.061	-2.171	9.96	0.592	0.671	-0.61	-1.343	-0.508	9.6	0.982	0.305	-0.854	-1.648	1506694852
-8.049	-5.402	-0.243	0.732	0.366	-0.854	5.292	-8.439	-0.049	-1.16	0.61	1.404	4.289	9.49	3.852	0.366	1.77	-0.427	-8.154	-0.124	4.497	0.61	-1.038	-0.122	-1.932	9.83	0.416	0.549	-1.16	-1.282	-0.299	9.673	1.213	0.305	-0.916	-1.343	1506694852
-8.088	-5.192	-0.281	0.793	0.122	-0.732	5.995	-8.491	0.206	-0.854	0.122	0.977	4.189	9.142	3.996	0.183	1.465	-0.183	-8.009	-0.218	4.648	0.61	-1.038	-0.183	-1.519	9.862	0.392	0.427	-1.282	-1.221	-0.139	9.721	1.439	0.488	-0.366	-0.854	1506694852
-8.14	-5.276	-0.165	0.793	0.305	-0.549	7.025	-8.542	0.562	-0.671	-0.061	0.183	3.49	9.203	4.033	0.061	1.282	-0.488	-7.876	-0.201	4.851	0.61	-0.854	-0.244	-1.323	10.069	0.33	0.183	-1.221	-1.038	-0.371	9.656	1.457	0.244	-0.183	-0.671	1506694852
-8.418	-5.294	-0.299	0.793	0.305	-0.488	7.668	-8.123	0.763	-0.793	0.122	-0.488	3.614	9.086	4.328	0.061	0.61	-0.244	-8.034	-0.184	4.986	0.671	-0.732	-0.244	-1.682	9.988	0.319	0.122	-0.977	-1.16	-0.662	9.609	1.467	0	-0.732	-0.671	1506694852
-8.458	-5.27	-0.295	0.916	0.183	-0.488	6.225	-7.241	0.786	-0.854	0.244	-0.061	3.874	8.939	3.905	0	1.282	0.061	-8.257	-0.148	4.989	0.732	-0.61	-0.305	-1.733	9.872	0.3	0	-1.16	-0.854	-0.622	9.816	1.449	0.061	-1.038	-0.488	1506694852
-8.192	-5.273	-0.109	0.732	0.305	-0.427	6.204	-7.446	0.651	-0.793	0.061	0.183	3.45	8.719	3.894	-0.183	1.404	0	-8.201	-0.284	4.99	0.916	-0.549	-0.366	-1.401	9.746	0.275	0	-0.854	-0.671	-0.687	9.932	1.15	0.061	-0.488	-0.366	1506694852
-8.141	-5.45	-0.213	0.793	0.549	-0.488	6.712	-7.849	0.12	-0.916	0	0.183	3.565	8.591	4.067	-0.183	0.366	0	-8.257	-0.22	4.92	1.038	-0.488	-0.488	-1.686	9.694	0.262	0.122	-0.916	-0.488	-0.864	9.763	0.827	0	-0.732	-0.305	1506694852
-8.175	-5.556	-0.347	1.038	0.427	-0.488	6.461	-7.618	0.292	-0.916	0.305	0.244	3.509	8.447	4.051	-0.488	0.183	0	-8.217	-0.096	4.923	1.038	-0.427	-0.549	-1.684	9.55	0.29	0.244	-1.099	-0.183	-1.142	9.631	0.681	0.244	-0.854	-0.427	1506694852
-7.935	-5.651	-0.312	1.099	0.732	-0.549	6.053	-7.221	0.396	-0.793	0.122	0.427	3.35	8.379	3.73	-0.488	0.427	0.061	-8.204	-0.059	4.918	0.977	-0.305	-0.671	-1.598	9.58	0.403	0.244	-1.099	-0.061	-1.488	9.728	0.638	0.488	-0.793	-0.488	1506694852
-7.936	-5.883	-0.301	1.404	0.854	-0.549	5.931	-7.075	0.081	-0.793	0.305	0.549	3.378	8.429	3.878	-0.549	-0.366	0	-8.186	-0.195	4.926	0.977	-0.366	-0.732	-1.561	9.606	0.416	0.366	-0.793	0	-1.747	9.66	0.392	0.549	-1.282	-0.61	1506694852
-7.945	-5.772	-0.384	1.709	0.854	-0.549	6.125	-7.369	-0.291	-0.793	-0.305	0.427	3.383	8.343	4.115	-0.549	-0.122	0.061	-8.112	-0.445	4.983	1.16	-0.366	-0.793	-1.553	9.688	0.281	0.305	-0.732	0.183	-1.992	9.67	0.331	0.61	-1.648	-0.793	1506694852
-7.697	-5.926	-0.079	1.77	1.282	-0.549	5.926	-7.41	-0.057	-0.671	-0.549	0.366	3.523	8.427	4.471	-0.793	-0.122	0.183	-8.041	-0.54	5.106	1.465	-0.366	-0.854	-1.804	9.7	0.203	0.244	-0.793	0.427	-2.14	9.757	0.27	0.732	-1.892	-0.916	1506694852
-8.001	-5.923	-0.388	1.648	1.709	-0.488	6.269	-7.777	0.293	-0.366	-0.183	0.366	3.155	8.312	4.469	-0.854	-0.793	0.061	-8.088	-0.123	5.268	1.587	-0.305	-1.038	-1.853	9.659	0.196	0.244	-1.099	0.61	-2.257	9.593	-0.118	0.854	-2.991	-0.916	1506694852
-8.233	-6.044	-0.668	1.648	1.404	-0.366	6.078	-7.934	0.197	-0.366	-0.488	0.549	3.491	8.46	4.835	-1.038	-1.099	0	-8.219	0.391	5.462	1.404	-0.244	-1.16	-1.775	9.878	0.173	0.305	-1.038	0.916	-2.213	9.8	-0.376	0.977	-3.906	-0.916	1506694852
-7.922	-6.431	-0.404	1.953	1.831	-0.061	5.942	-7.8	0.114	-0.244	-0.183	0.671	3.998	8.68	4.823	-1.038	-1.404	0.244	-8.057	-0.093	5.59	1.343	0.061	-1.16	-1.828	10.3	0.035	0.122	-1.038	1.221	-1.73	10.154	0.096	0.732	-3.601	-0.671	1506694852
-7.805	-6.533	-0.384	2.38	1.77	0.122	5.863	-7.745	-0.281	0	-0.122	0.61	4.376	9.406	5.035	-1.16	-1.221	0.549	-7.788	-0.776	5.635	1.892	0.732	-1.16	-2.031	10.889	-0.492	-0.244	-0.854	1.099	-1.311	10.074	0.781	0.732	-3.601	-0.671	1506694852
-7.821	-6.412	-0.457	2.686	1.77	0.061	5.466	-7.873	-0.58	0.183	-0.427	0.61	4.289	10.239	4.61	-1.221	-1.038	1.038	-7.974	-1.074	5.507	2.563	0.732	-1.038	-2.411	11.124	-0.775	-0.793	-1.892	0.793	-1.596	9.866	0.729	-0.061	-4.7	-0.488	1506694852
-8.063	-6.562	-0.735	2.991	1.709	0.061	5.337	-7.884	-0.557	0.061	0.305	0.61	4.052	10.563	4.398	-1.282	-0.671	1.831	-7.989	-1.135	5.278	2.93	0.916	-1.221	-2.592	10.787	-0.672	-0.916	-2.563	0.305	-2.201	9.819	0.312	-0.183	-3.784	-0.549	1506694852
-7.815	-6.779	-0.767	3.479	1.587	0.061	5.612	-8.105	-0.146	0.061	0.305	0.61	3.539	10.572	3.907	-1.465	-1.343	1.77	-8.283	-0.957	5	3.235	0.854	-1.221	-2.663	10.673	-0.665	-1.16	-3.174	-0.122	-2.729	10.012	0.422	-0.183	-3.479	-0.793	1506694852
-7.366	-6.839	-0.784	3.967	2.258	0.305	6.015	-8.463	-0.075	0.061	3.113	0.61	2.96	10.41	3.201	-1.343	-2.625	1.465	-8.381	-0.693	4.755	3.54	0.916	-1.343	-2.602	10.521	-0.632	-1.16	-3.906	-0.488	-3.222	10.033	0.585	-0.122	-4.15	-0.916	1506694852
-7.299	-6.734	-0.842	4.456	2.38	0.61	5.68	-8.26	0.185	0.061	4.211	0.793	2.905	10.051	2.242	-0.793	-3.235	0.916	-8.467	-0.451	4.49	3.845	0.793	-1.404	-2.64	10.259	-0.712	-1.038	-4.822	-0.916	-3.261	9.948	0.717	-0.122	-4.944	-0.793	1506694852
-7.575	-6.038	-0.878	4.639	2.563	0.793	5.285	-8.437	0.154	0.549	4.272	0.916	3.01	9.721	1.048	-0.183	-3.784	-0.061	-8.477	-0.341	4.365	4.211	0.671	-1.526	-2.552	9.989	-0.851	-0.854	-5.371	-1.465	-2.877	9.603	1.114	-0.244	-5.371	-0.427	1506694853
-7.76	-5.407	-0.681	4.395	2.808	0.732	5.184	-8.463	0.055	0.61	3.54	0.732	3.191	9.264	0.346	0.366	-3.967	-1.404	-8.408	-0.095	4.365	4.639	0.61	-1.709	-2.719	9.599	-1.012	-0.549	-5.615	-2.075	-2.54	9.582	0.725	-0.549	-6.287	-0.244	1506694853
-7.979	-5.061	-0.524	4.211	2.93	0.916	6.013	-8.378	0.156	0.732	4.639	0.244	3.191	9.264	0.346	0.366	-3.967	-1.404	-8.293	0.374	4.412	4.822	0.793	-1.831	-2.99	9.506	-1.211	-0.244	-6.226	-2.319	-2.04	9.512	0.433	-0.488	-6.897	-0.244	1506694853
-8.208	-4.6	-0.297	4.028	2.625	1.221	6.319	-8.305	-0.173	0.305	4.883	-0.427	3.191	9.264	0.346	0.366	-3.967	-1.404	-8.268	0.834	4.329	4.822	1.099	-1.953	-3.226	9.556	-1.254	0.183	-6.958	-2.502	-1.226	9.296	0.859	-0.244	-6.653	-0.183	1506694853
-8.08	-4.224	0.228	3.723	2.319	1.465	6.458	-8.18	-0.731	-0.793	4.395	-0.916	3.191	9.264	0.346	0.366	-3.967	-1.404	-8.217	1.152	4.222	4.761	1.404	-2.014	-3.269	9.625	-1.272	0.366	-7.874	-2.563	-0.049	8.914	1.601	-0.366	-5.249	0.244	1506694853
-8.245	-3.908	0.547	3.479	1.892	1.587	6.72	-7.925	-0.97	-1.709	5.188	-1.404	3.191	9.264	0.346	0.366	-3.967	-1.404	-8.217	1.323	3.938	4.639	1.587	-2.014	-3	9.648	-1.042	0.366	-8.301	-2.563	0.632	8.652	2.438	-0.183	-4.456	0.732	1506694853
-8.557	-3.914	0.999	3.296	1.465	1.648	6.468	-8	-1.133	-2.38	5.676	-1.953	3.191	9.264	0.346	0.366	-3.967	-1.404	-8.073	1.394	3.563	4.7	2.075	-1.953	-2.82	9.442	-0.586	0.427	-7.996	-2.502	0.518	8.459	2.753	-0.244	-4.578	1.038	1506694853
-10.131	-3.831	0.505	2.808	0.61	1.404	5.972	-7.782	-1.028	-2.869	5.005	-2.441	3.191	9.264	0.346	0.366	-3.967	-1.404	-8.583	1.431	3.125	4.395	2.319	-1.892	-2.893	9.032	-0.264	0.671	-8.057	-2.38	0.604	7.879	2.966	0.61	-4.089	1.526	1506694853
-11.075	-5.283	0.441	2.808	-0.244	0.61	5.552	-7.76	-0.91	-2.869	5.005	-2.441	3.187	9.01	0.138	0.305	-3.906	-2.441	-9.286	0.714	2.342	4.333	2.258	-1.892	-2.94	9.097	-0.421	0.793	-8.667	-2.075	1.832	9.521	3.298	1.77	-2.38	1.465	1506694853
-9.006	-5.658	0.348	4.517	-1.282	0.549	5.552	-7.76	-0.91	-3.418	4.578	-2.38	3.187	9.01	0.138	0.305	-3.906	-2.441	-10.249	-0.58	1.398	4.395	2.625	-1.709	-2.165	9.629	-1.004	1.221	-8.728	-1.892	1.779	11.056	6.198	0.427	-0.061	1.038	1506694853
-7.464	-3.735	1.077	3.845	1.709	0.916	5.124	-8.229	-1.165	-3.418	4.578	-2.38	4.996	9.932	-2.835	0.305	-3.906	-2.441	-10.115	-1.205	0.818	5.371	1.648	-1.404	-1.511	10.301	-1.243	1.343	-8.545	-2.075	-0.011	10.311	3.778	0.427	-0.671	1.709	1506694853
-7.96	-3.701	-0.935	3.723	2.441	0.366	4.721	-8.41	-1.162	-3.357	4.089	-2.258	4.996	9.932	-2.835	-2.686	-9.521	-4.761	-10.356	-1.053	0.345	5.127	1.77	-0.916	-1.049	10.635	-1.141	1.709	-8.362	-2.197	-1.95	9.348	1.361	1.343	-4.089	2.014	1506694853
-8.782	-4.642	-2.434	5.249	2.869	0.61	4.209	-7.65	-0.604	-3.357	3.601	-1.648	5.229	10.337	-3.138	-2.747	-9.399	-5.127	-11.118	-1.354	-0.183	4.822	1.221	-0.916	-0.782	11.274	-0.975	1.587	-8.545	-2.014	-2.287	9.619	-0.627	1.77	-5.737	1.038	1506694853
-9.473	-4.398	-2.286	4.944	3.052	1.465	4.262	-6.871	0.333	-4.089	3.113	-0.916	5.95	11.559	-2.82	-2.075	-12.573	-5.066	-11.794	-1.596	-0.261	4.761	0.671	-0.671	-0.161	11.909	-1.092	1.404	-7.874	-1.892	0.632	10.038	-0.676	1.526	-5.676	1.038	1506694853
-9.698	-3.243	-3.191	4.944	4.578	0.671	4.262	-6.871	0.333	-4.089	3.113	-0.916	6.827	11.928	-2.865	-1.587	-9.827	-4.944	-11.993	-2.123	-0.262	5.066	-0.305	-0.488	0.196	12.169	-0.654	1.099	-6.287	-1.587	1.444	10.208	-1.616	1.404	-3.357	0.977	1506694853
-10.556	-2.856	-4.046	5.188	3.845	0.183	4.017	-8.356	1.564	-4.761	5.432	1.709	7.139	11.779	-2.835	-1.099	-6.897	-4.639	-11.727	-1.942	-0.272	4.883	-0.549	-0.427	0.014	11.754	0.078	0.977	-4.456	-1.343	1.164	10.777	-2.543	1.709	-3.113	0.549	1506694853
-9.745	-2.923	-3.764	5.127	3.784	0.244	3.17	-10.296	1.278	-4.089	2.075	2.686	7.072	11.121	-1.955	-0.244	-5.371	-3.54	-10.482	-1.753	-0.178	4.761	-0.916	-0.671	-0.813	10.758	0.193	0.793	-3.601	-1.221	1.203	10.83	-3.107	1.77	-4.15	0	1506694853
-9.032	-2.895	-3.522	5.249	3.479	0.305	3.968	-10.744	1.55	-3.845	3.845	2.563	6.716	9.946	-0.869	0.427	-4.456	-1.892	-9.287	-1.747	0.154	4.517	-0.854	-0.916	-1.688	9.46	0.156	0.61	-3.662	-1.038	1.523	10.61	-2.293	1.77	-3.906	-0.488	1506694853
-9.104	-2.882	-3.369	5.92	1.648	0.488	4.283	-10.318	1.476	-3.418	6.226	1.77	5.904	8.727	-0.489	0.549	-3.906	-0.183	-8.314	-1.644	0.443	4.578	-0.732	-1.16	-1.989	8.285	-0.018	0.427	-3.784	-0.61	1.463	9.896	-1.262	1.465	-4.211	-0.671	1506694853
-8.728	-2.025	-2.906	5.92	0.671	0.671	3.679	-9.109	1.376	-2.808	6.775	0.61	4.979	7.887	-0.603	0.122	-3.784	1.282	-8.051	-1.705	0.641	4.761	-0.366	-1.16	-2.042	7.55	-0.176	0.366	-3.54	-0.122	2.151	9.391	-0.853	1.221	-4.944	-0.305	1506694853
-8.926	-1.157	-2.683	4.822	1.343	0.671	2.832	-8.461	1.581	-2.075	5.92	-0.122	4.228	7.86	-0.786	-0.305	-4.15	2.258	-8.08	-1.797	0.608	5.005	0.061	-1.099	-1.967	7.671	-0.343	0.488	-3.235	0.183	3.168	8.815	-0.829	1.221	-5.188	0.061	1506694853
-9.993	-1.073	-2.729	4.7	-0.122	0.366	2.29	-8.076	1.561	-1.16	4.395	-0.305	3.603	8.527	-1.007	-0.793	-4.7	2.747	-8.775	-1.44	0.281	4.944	0.122	-1.099	-1.993	8.439	0.031	1.526	-3.235	0.549	3.805	8.973	-0.549	0.61	-4.333	0.366	1506694853
-9.812	-1.133	-1.991	3.906	0.305	0.183	2.229	-7.933	1.286	-0.427	3.296	0.122	3.308	9.235	-0.792	-0.854	-5.31	2.808	-9.219	-1.042	0.054	4.761	0.488	-0.793	-1.593	9.402	0.388	2.197	-3.296	0.488	3.802	9.121	-1.125	0.305	-3.479	0.427	1506694853
-9.65	-1.464	-1.366	3.662	1.221	0	2.347	-8.201	0.9	0.122	2.319	0.61	3.234	9.776	-0.3	-0.305	-5.493	2.563	-9.494	-0.825	-0.196	4.333	0.488	-0.61	-0.585	10.28	1.09	2.38	-3.174	0.305	2.882	9.454	-1.194	0.366	-3.296	0.305	1506694853
-9.977	-1.532	-1.529	3.784	0.732	0.183	2.713	-8.776	0.51	0.427	1.709	1.038	3.358	10.078	0.535	0.549	-4.333	1.953	-9.527	-0.36	-0.358	3.723	0.305	-0.671	0.723	10.996	1.774	2.197	-2.563	-0.183	1.4	9.509	-1.181	0.061	-3.906	0.122	1506694853
-10.038	-1.005	-1.463	3.479	0.732	0.183	3.292	-8.827	0.339	0.427	1.709	1.038	3.87	9.875	1.451	1.587	-1.465	0.732	-9.688	0.035	-0.24	3.723	0.305	-0.671	0.888	11.188	1.802	1.099	-1.343	-0.488	1.556	9.576	-1.62	0.061	-4.15	0	1506694854
-10.334	-0.526	-1.529	3.113	0	0.122	3.883	-8.553	0.467	0.061	2.502	0.916	4.231	10.092	2.363	2.502	2.136	-0.549	-9.356	-0.37	-0.129	3.113	0.305	-0.305	0.081	11.148	1.436	-0.671	-1.526	-0.244	2.625	9.758	-1.165	-0.122	-3.357	-0.183	1506694854
-10.129	-1.172	-0.861	2.014	-0.671	0.183	3.965	-8.423	0.333	0.061	2.502	0.916	3.923	10.669	3.36	2.502	4.15	-0.977	-8.976	-0.964	0.049	2.258	1.953	0.061	-1.047	10.603	1.409	-1.038	-1.831	-0.183	2.702	10.021	-0.511	-0.122	-3.357	-0.183	1506694854
-10.569	-2.926	-0.642	0.122	0.183	0.671	3.965	-8.423	0.333	-0.122	2.686	0.244	2.516	11.457	3.406	1.282	2.014	-0.671	-10.637	-0.926	-0.166	2.747	2.014	0.061	-1.982	10.767	1.069	-1.404	-3.052	-0.244	2.934	9.825	-0.54	-1.099	-3.662	-0.488	1506694854
-11.396	-3.993	-1.201	-0.122	3.052	1.343	3.413	-9.059	-0.336	-0.122	1.831	-0.732	1.127	12.282	1.987	-1.221	-2.93	-0.488	-13.065	0.45	0.152	2.747	0.671	0.732	-2.245	11.315	1.42	-0.61	-3.845	-0.244	3.524	10.68	0.336	-2.075	-2.991	0.61	1506694854
-12.108	-4.478	-1.839	1.587	-4.395	1.343	3.631	-11.012	-0.592	-0.244	0.549	-1.221	1.699	12.374	0.98	-3.54	-6.042	-0.244	-11.629	1.203	1.087	1.77	0.061	0.977	-1.994	11.013	2.659	0.305	-2.686	-0.305	3.753	12.946	2.361	-2.075	-2.991	0.61	1506694854
-8.798	-5.481	1.111	1.343	-0.61	1.221	4.25	-11.421	-0.896	-0.244	-0.366	-1.16	3.151	11.35	0.66	-4.211	-5.432	0.366	-10.872	0.112	1.577	2.197	0	0	-2.543	9.964	2.911	-0.305	-1.526	-0.122	0.476	13.31	1.821	-5.127	-2.441	2.075	1506694854
-8.844	-4.768	1.09	1.831	1.221	0.61	4.813	-11.256	-0.72	-1.16	1.892	-1.587	3.636	10.582	0.958	-3.723	-2.991	1.282	-10.361	0.977	1.609	2.197	0	0	-3.415	9.301	2.717	-0.732	-2.014	0.244	-1.604	12.163	-0.062	-4.456	-3.113	2.441	1506694854
-9.713	-3.673	-0.234	2.686	-1.16	0.549	4.376	-11.38	-0.806	-1.709	3.723	-2.258	3.005	10.168	1.125	-2.808	-1.343	1.831	-10.013	0.988	1.298	2.075	0.122	-0.427	-3.188	8.89	2.738	-0.122	-2.441	0.488	-1.853	10.885	-0.352	-3.296	-3.845	2.991	1506694854
-8.007	-2.478	0.903	2.563	-0.427	0.427	3.642	-10.992	-0.825	-1.831	3.906	-2.93	2.066	9.772	0.479	-2.38	-2.38	2.075	-9.463	0.418	0.694	2.441	-0.732	-0.793	-2.802	8.763	2.706	0.061	-2.075	0.366	-0.531	10.822	0.416	-2.258	-3.906	3.174	1506694854
-8.337	-1.381	1.11	1.16	-0.305	0.061	2.938	-9.912	-0.736	-1.648	3.479	-3.296	1.828	9.131	0.285	-2.197	-3.54	2.38	-8.917	1.055	0.735	2.258	-0.488	-0.977	-2.522	8.118	2.686	0.183	-2.258	0.183	0.796	9.488	0.568	-1.587	-2.686	2.747	1506694854
-8.411	-1.546	1.476	0.671	-0.122	0.061	2.585	-8.588	-0.55	-1.465	3.54	-2.869	2.053	8.534	0.59	-1.77	-2.808	2.563	-8.942	1.769	0.76	1.831	-0.549	-0.916	-2.025	7.718	2.889	0.488	-2.197	-0.183	1.534	8.192	1.513	-2.38	0.122	1.892	1506694854
-8.555	-1.305	1.543	0.244	0.183	-0.061	2.256	-8.077	-0.406	-1.221	3.174	-2.014	1.867	8.412	0.824	-1.343	-1.709	2.319	-9.293	2.084	0.644	1.282	-0.61	-0.732	-1.463	8.248	3.15	0.488	-1.953	-0.732	1.887	7.809	0.951	0.244	2.563	1.77	1506694854
-8.97	-1.061	1.511	-0.61	0.244	-0.366	1.891	-8.135	-0.54	-0.671	1.953	-1.282	1.542	8.32	0.973	-0.732	-0.977	1.404	-9.348	1.97	0.646	0.854	-0.488	-0.61	-1.061	8.924	3.577	0.732	-1.648	-0.977	1.336	7.85	1.358	0.183	3.845	1.16	1506694854
-9.56	-1.625	1.376	-1.099	-0.122	-0.488	1.741	-8.585	-0.792	0	0.366	-0.977	1.493	8.13	1.444	0.183	-0.488	-0.122	-9.548	1.817	0.607	0.244	-0.305	-0.488	-0.633	9.417	3.797	0.61	-1.099	-1.038	1.936	8.114	2.268	0.183	3.845	1.16	1506694854
-9.477	-1.808	1.708	-0.916	-0.305	0.183	1.936	-8.94	-1.121	0.305	-0.671	-0.854	1.598	8.099	2.066	1.221	-0.122	-1.77	-9.646	1.458	0.61	-0.244	-0.061	-0.549	-0.574	9.466	3.878	0.366	-0.366	-0.916	1.94	8.55	2.718	0.061	3.906	-0.427	1506694854
-9.048	-1.65	1.727	-1.465	0	0.122	2.143	-9.154	-1.28	0.061	-1.038	-0.549	1.839	8.48	2.645	1.953	0.305	-3.052	-9.329	1.186	0.516	-0.244	-0.061	-0.549	-0.8	9.378	3.687	0.183	0.183	-0.671	2.306	8.091	3.247	1.16	1.099	-0.549	1506694854
-9.08	-1.954	1.725	-1.526	0.244	-0.183	2.396	-9.331	-1.074	-0.366	-0.61	-0.244	2.138	9.119	2.94	2.014	0.427	-3.845	-9.159	1.069	0.482	-0.977	0.244	-0.488	-1.339	9.016	3.511	0.305	0.305	-0.488	2.912	8.381	3.854	1.16	1.099	-0.549	1506694854
-9.15	-2.028	1.785	-1.099	0.427	0.244	2.528	-9.13	-0.567	-0.793	0.061	0.366	2.411	9.698	2.895	1.465	-0.183	-3.967	-9.379	0.946	0.395	-1.282	0.366	-0.488	-1.888	8.897	3.413	0.488	0.183	-0.366	3.628	9.275	3.454	0.549	1.77	0.366	1506694854
-10.222	-2.621	1.316	-1.526	0.854	0.122	2.567	-9.095	0.047	-0.916	1.038	1.16	2.411	9.698	2.895	1.465	-0.183	-3.967	-9.811	0.681	0.498	-1.404	0.488	-0.488	-2.261	9.138	3.35	0.61	0.061	-0.305	2.389	8.302	2.925	1.526	0.549	0.244	1506694854
-10.927	-3.858	0.329	-1.038	-0.122	-0.549	2.273	-9.208	0.444	-0.549	1.16	2.136	2.771	10.279	2.693	0.793	-1.282	-3.479	-10.529	0.012	0.273	-1.465	0.488	-0.61	-2.634	9.812	3.155	0.61	-0.183	-0.305	0.748	9.069	2.177	1.526	0.549	0.244	1506694854
-9.904	-4.07	0.906	0.122	-0.427	0.061	1.89	-9.671	0.395	0.122	-0.427	3.357	3.95	11.377	1.863	-0.183	-1.77	-1.587	-10.71	-0.542	0.602	-1.221	0.793	-0.549	-2.761	10.363	2.748	0.549	-0.427	-0.366	2.625	12.269	4.357	0.305	1.282	-1.099	1506694854
-8.043	-2.692	1.706	-0.366	1.099	0.183	2.103	-9.957	0.248	0.793	-2.197	4.517	4.236	11.142	1.499	-0.183	-0.854	-0.488	-10.155	-1.213	0.786	-0.671	-0.427	-0.549	-2.762	10.323	2.329	0.244	-0.183	-0.305	0.811	11.015	2.791	0.671	0.305	-0.305	1506694854
-9.464	-3.217	-0.536	-1.16	3.113	-0.061	3.053	-9.892	0.415	0.916	-2.502	5.432	4.093	10.495	1.086	0	0.122	0.427	-9.778	-1.044	1.396	-0.61	0.366	-0.244	-2.621	9.914	2.141	0	0.183	-0.122	-0.218	8.276	0.967	1.526	-0.671	-0.488	1506694854
-10.085	-3.035	-2.021	1.038	0.244	-0.916	4.435	-9.804	0.925	0.61	-1.343	5.859	3.717	10.155	0.609	0.183	0.732	0.977	-10.329	-1.485	0.796	-0.793	-0.916	-0.305	-2.523	9.912	1.593	0	0.488	0.183	1.989	10.895	1.273	1.282	-1.16	-0.671	1506694854
-9.11	-3.429	-1.872	-0.854	0.671	-0.061	5.474	-10.213	1.207	0.549	0.122	5.066	3.387	10.276	0.373	0.122	0.977	1.16	-9.359	-2.204	1.135	-1.099	0.305	-0.305	-2.353	9.983	0.869	-0.122	0.671	0.427	1.296	10.049	0.906	0.916	-0.488	-0.427	1506694855
-8.758	-3.444	-2.262	-0.366	2.38	-0.244	5.357	-9.942	0.715	0.488	-0.183	2.991	3.108	10.161	0.073	-0.061	0.977	1.221	-9.582	-2.747	1.093	-0.977	-0.183	-0.366	-2.289	9.828	0.356	-0.305	0.977	0.488	1.967	9.628	-0.117	1.16	0.366	-0.61	1506694855
-10.085	-3.719	-3.252	-0.305	-0.488	-0.366	5.017	-9.292	0.785	0	-1.099	0.427	2.827	10.021	-0.396	-0.366	0.793	1.221	-9.78	-2.979	1	-0.793	-0.183	-0.305	-2.329	9.749	0.013	-0.244	1.038	0.671	1.36	9.899	-0.626	1.16	0.488	-0.427	1506694855
-9.094	-3.444	-2.274	-0.549	0.244	-0.244	5.211	-9.14	1.431	-0.549	-0.732	-1.587	2.54	10.129	-1.036	-0.671	0.366	1.099	-9.768	-3.183	0.754	-0.61	-0.488	-0.305	-2.396	9.929	-0.129	-0.122	1.099	0.61	0.691	10.069	-0.467	1.099	-0.488	-0.61	1506694855
-9.028	-2.966	-2.257	-0.122	0.427	-0.61	5.03	-9.197	1.647	-0.793	0.183	-2.747	2.378	10.025	-1.571	-0.854	-0.305	1.038	-9.276	-2.976	0.778	-0.671	-0.488	-0.183	-2.444	9.817	0.044	0.244	1.038	0.488	0.642	9.977	-0.457	1.038	-0.61	-0.549	1506694855
-8.967	-3	-2.415	0.183	0.122	-0.61	4.488	-9.057	1.805	-0.854	1.221	-3.418	2.476	9.606	-1.513	-0.488	-0.366	0.977	-8.847	-3.309	0.802	-0.488	-0.549	-0.061	-2.585	9.479	0.045	0.122	1.099	0.305	1.286	9.885	-0.346	0.916	-0.549	-0.61	1506694855
-8.843	-3.417	-2.415	0.183	0.244	-0.488	3.847	-8.595	2.034	-0.916	1.77	-3.723	2.596	9.377	-1.287	0.122	0.122	0.916	-8.687	-3.677	0.959	-0.122	-0.671	-0.183	-2.759	9.237	-0.103	0	0.61	0.305	1.963	9.786	-0.187	0.732	0.122	-0.61	1506694855
-9.226	-3.795	-2.34	0.977	0.183	-0.244	3.174	-8.348	2.107	-0.916	1.953	-3.601	2.478	9.538	-1.279	0.366	0.488	0.854	-8.825	-3.688	1.14	0.122	-0.671	-0.183	-2.797	9.365	-0.212	-0.061	0.427	0.244	1.723	9.735	-0.188	0.488	0.183	-0.427	1506694855
-9.435	-3.176	-2.117	1.038	0	-0.122	2.591	-8.453	1.904	-0.916	1.953	-3.601	2.284	9.9	-1.213	0.244	0.305	0.671	-9.05	-4	1.056	0.61	-0.61	-0.122	-2.833	9.7	-0.349	0	0.366	0.061	1.117	9.984	0.136	0	-0.671	-0.183	1506694855
-9.476	-2.657	-2.2	0.977	0.061	-0.183	2.205	-8.802	1.607	-0.793	1.282	-2.625	2.122	10.294	-1.197	0	-0.427	0.366	-9.014	-3.81	1.032	1.038	-0.427	0.061	-2.936	10.054	-0.433	0.183	-0.122	0	1.262	9.959	-0.185	-0.183	-1.221	0	1506694855
-10.091	-2.894	-2.635	1.343	-0.854	-0.061	2.168	-8.995	1.335	-1.038	1.343	-2.197	2.224	10.335	-0.997	-0.183	-0.977	0.122	-8.702	-3.451	1.093	0.977	-0.305	0.244	-3.025	10.142	-0.305	0.183	-0.671	-0.183	2.007	9.759	-0.413	0.122	-0.732	-0.061	1506694855
-9.769	-3.408	-1.791	1.038	-1.709	0.366	2.102	-8.756	1.263	-1.343	1.77	-1.77	2.428	10.115	-0.622	-0.244	-1.221	-0.061	-8.958	-3.525	1.475	1.038	0.977	0.183	-2.912	10.02	-0.127	-0.061	-1.526	-0.183	1.761	10.033	0.014	-0.061	-0.244	-0.244	1506694855
-9.103	-2.844	-1.254	0.427	0.122	0.305	1.682	-8.65	1.202	-1.465	1.648	-1.038	2.584	10.537	-0.354	-0.305	-1.282	-0.427	-10.791	-2.391	1.069	1.77	-0.244	0.305	-2.289	10.785	0.327	0	-1.831	-0.122	1.353	10.058	-0.318	0	-0.793	-0.305	1506694855
-9.732	-2.428	-1.714	0.916	-0.244	-0.244	1.425	-9.583	1.159	-0.916	0.549	0.244	2.766	11.017	-0.248	-0.427	-1.343	-1.038	-10.167	-0.403	0.985	0.977	0.366	0.854	-1.579	11.177	1.785	0.549	-0.854	-0.61	0.701	9.973	-0.671	0	-0.793	-0.305	1506694855
-8.905	-3.261	-0.809	0.61	-0.793	0.183	1.791	-9.847	1.046	-0.122	-0.183	1.343	3.186	10.091	0.336	0.061	-0.732	-1.221	-9.326	-0.835	1.133	0.61	0.549	0.549	-1.732	10.105	2.19	0.122	-0.732	-0.671	1.531	10.027	-0.802	-0.183	-1.221	-0.549	1506694855
-8.606	-3.17	-0.272	0.854	0.488	0.183	2.417	-9.152	0.979	0.183	-0.183	2.014	3.75	9.044	1.571	0.977	0.977	-1.099	-9.093	-0.975	1.267	0.854	0.671	0.122	-2.086	8.892	1.879	0.122	-0.732	-0.671	1.688	9.671	-0.236	-0.122	0.305	-0.549	1506694855
-9.274	-2.99	-0.366	0.854	-0.061	0.122	2.745	-8.882	0.688	0.366	-0.183	2.319	3.878	8.943	2.492	1.282	2.686	-0.977	-9.38	-0.581	1.257	0.854	0.732	0.061	-2.086	8.892	1.879	-0.671	-1.343	-0.122	0.585	9.589	0.4	-0.122	0.305	-0.549	1506694855
-9.338	-2.975	-0.075	0.793	-0.122	0.427	3.08	-9.411	0.268	0.732	-0.305	2.38	3.039	9.455	1.986	0.366	1.77	-0.61	-9.605	-0.548	0.963	0.854	0.916	0.061	-2.138	9.074	1.955	-0.305	-0.671	0.427	0.675	9.722	0.341	-0.305	-1.038	-0.488	1506694855
-9.515	-2.857	0.029	0.671	-0.122	0.305	3.261	-10.008	-0.31	1.16	-0.977	1.953	2.427	10.005	1.346	-1.099	-1.099	-0.244	-9.762	-0.285	0.724	0.793	0.793	-0.061	-2.287	9.405	2.076	0.061	-1.038	0.671	1.245	9.812	0.335	-0.366	-0.183	-0.244	1506694855
-9.393	-2.987	0.071	0.61	-0.305	0.122	3.74	-10.001	-0.763	1.16	-1.404	1.282	2.778	10.107	1.279	-1.892	-2.625	0.427	-9.747	-0.055	0.618	0.549	0.854	-0.061	-2.146	9.411	2.339	0.183	-1.038	0.61	0.695	9.886	0.579	-0.183	-0.061	-0.366	1506694855
-9.1	-3.174	0.191	0.671	-0.061	0.244	4.374	-9.702	-0.764	0.671	-0.549	0.61	3.192	9.903	1.286	-1.77	-2.38	1.099	-9.636	-0.27	0.493	0.488	0.916	-0.061	-1.949	9.428	2.467	-0.061	-1.16	0.61	0.126	9.909	0.468	-0.122	-0.305	-0.427	1506694855
-9.226	-3.037	0.245	0.61	-0.061	0.366	4.603	-9.213	-0.651	0.061	0.732	-0.061	3.364	9.656	1.284	-1.16	-1.038	1.343	-9.676	-0.365	0.331	0.549	0.916	-0.183	-1.587	9.489	2.516	-0.244	-1.099	0.61	0.17	9.745	0.474	-0.244	-0.427	-0.366	1506694855
-9.428	-2.846	0.178	0.671	0	0.305	4.199	-8.86	-0.682	-0.244	0.977	-0.61	3.141	9.582	1.194	-0.671	-0.061	1.221	-9.772	-0.301	0.171	0.427	0.854	-0.122	-1.331	9.587	2.504	-0.305	-0.793	0.61	0.343	9.744	0.638	-0.183	-0.427	-0.244	1506694855
-9.524	-2.839	0.236	0.671	0.122	0.305	4.199	-8.86	-0.682	-0.244	0.977	-0.61	2.772	9.573	1.123	-0.488	0	0.977	-9.637	-0.476	0.185	0.305	0.854	-0.061	-1.414	9.61	2.387	-0.244	-0.61	0.671	0.41	9.823	0.602	-0.122	-0.244	-0.183	1506694855
-9.67	-2.681	0.25	0.549	0.122	0.305	4.199	-8.86	-0.682	-0.244	0.977	-0.61	2.649	9.55	1.292	-0.488	-0.061	0.793	-9.694	-0.751	0.007	0.427	0.916	-0.122	-1.597	9.525	2.243	-0.183	-0.671	0.793	0.313	9.954	0.601	-0.122	-0.366	-0.244	1506694855
-9.668	-2.634	0.238	0.366	-0.061	0.244	4.199	-8.86	-0.682	-0.244	0.977	-0.61	2.589	9.688	1.439	-0.61	-0.183	0.671	-9.805	-0.78	-0.257	0.488	0.977	-0.061	-1.59	9.525	2.253	-0.122	-0.854	0.732	0.139	10.063	0.724	-0.122	-0.366	-0.244	1506694856
-9.53	-2.611	0.248	0.244	-0.061	0.244	4.199	-8.86	-0.682	-0.244	0.977	-0.61	2.48	9.856	1.41	-0.793	-0.61	0.671	-9.887	-0.73	-0.516	0.427	0.977	-0.061	-1.353	9.703	2.291	-0.122	-1.16	0.488	0.164	9.976	0.616	0	-0.61	-0.183	1506694856
-9.506	-2.621	0.188	0	-0.061	0.122	4.199	-8.86	-0.682	-0.244	0.977	-0.61	2.464	9.844	1.505	-0.854	-0.854	0.488	-9.952	-0.725	-0.742	0.427	0.793	0.061	-0.988	9.8	2.342	-0.183	-1.221	0.244	0.321	9.91	0.647	0.061	-0.427	-0.122	1506694856
-9.512	-2.663	0.158	-0.061	0	0.061	4.199	-8.86	-0.682	-0.244	0.977	-0.61	2.524	9.672	1.591	-0.732	-0.793	0.061	-9.933	-0.624	-0.859	0.305	0.671	0.122	-0.632	9.856	2.412	-0.183	-1.16	0.061	0.217	9.897	0.561	0.061	-0.244	-0.122	1506694856
-9.582	-2.518	0.092	-0.061	0.061	0.061	4.199	-8.86	-0.682	-0.244	0.977	-0.61	2.621	9.515	1.684	-0.61	-0.61	-0.427	-9.848	-0.608	-0.909	0.183	0.671	0.122	-0.4	9.86	2.432	-0.305	-0.977	-0.061	0.007	9.875	0.455	0.061	-0.366	-0.122	1506694856
-9.606	-2.536	-0.002	-0.244	-0.122	-0.061	3.791	-8.69	-0.819	-0.366	0.793	-0.916	2.805	9.446	1.811	-0.549	-0.427	-0.916	-9.862	-0.658	-1.054	0.061	0.671	0.183	-0.358	9.799	2.452	-0.305	-0.854	-0.061	-0.025	9.917	0.373	0.061	-0.427	-0.122	1506694856
-9.556	-2.579	-0.049	-0.183	-0.122	-0.061	3.791	-8.69	-0.819	-0.366	0.793	-0.916	2.978	9.427	1.904	-0.549	-0.427	-1.221	-9.842	-0.677	-1.187	-0.061	0.549	0.122	-0.351	9.708	2.424	-0.305	-0.854	-0.061	0.291	9.902	0.359	0.122	-0.183	-0.122	1506694856
-9.53	-2.651	-0.098	-0.183	-0.122	0	3.065	-9.231	0.669	-0.122	0.183	-1.099	3.114	9.416	1.901	-0.61	-0.61	-1.465	-9.844	-0.775	-1.294	-0.122	0.488	0.122	-0.325	9.63	2.382	-0.244	-0.732	-0.061	0.191	9.878	0.257	0.183	-0.061	-0.061	1506694856
-9.497	-2.619	-0.187	-0.183	-0.122	0	3.031	-9.086	0.59	0.122	-0.183	-0.854	3.354	9.436	1.887	-0.671	-0.732	-1.465	-9.798	-0.83	-1.403	-0.244	0.427	0.122	-0.319	9.598	2.329	-0.244	-0.61	0	0.139	9.905	0.244	0.183	-0.122	-0.061	1506694856
-9.513	-2.61	-0.213	-0.183	-0.061	0	3.059	-8.951	0.468	0.244	-0.244	-0.488	3.614	9.465	1.76	-0.732	-0.732	-1.343	-9.808	-0.943	-1.462	-0.183	0.366	0	-0.376	9.568	2.329	-0.183	-0.549	0	0.245	9.863	0.211	0.183	-0.122	-0.061	1506694856
-9.581	-2.566	-0.249	-0.183	-0.061	0	3.083	-8.812	0.322	0.244	-0.305	-0.061	3.785	9.447	1.615	-0.671	-0.732	-1.038	-9.838	-0.981	-1.57	-0.183	0.366	0	-0.376	9.611	2.315	-0.122	-0.488	0	0.251	9.89	0.116	0.122	-0.122	-0.061	1506694856
-9.603	-2.528	-0.319	-0.122	-0.061	0	3.14	-8.776	0.211	0.244	-0.366	0.305	3.93	9.466	1.469	-0.549	-0.671	-0.671	-9.85	-0.995	-1.61	-0.122	0.183	0	-0.312	9.686	2.277	-0.122	-0.366	0	0.3	9.926	0.1	0.122	-0.061	0	1506694856
-9.564	-2.555	-0.282	-0.183	0	-0.061	3.308	-8.725	0.171	0.183	-0.366	0.732	4.061	9.421	1.375	-0.366	-0.488	-0.305	-9.811	-1.014	-1.659	-0.122	0.061	0	-0.292	9.686	2.26	-0.061	-0.244	0	0.274	9.948	0.042	0.061	-0.061	0	1506694856
-9.593	-2.48	-0.317	-0.183	-0.061	-0.061	3.47	-8.722	0.165	0.122	-0.305	1.038	4.057	9.391	1.321	-0.122	-0.244	0.061	-9.778	-1.01	-1.683	-0.183	0	-0.061	-0.262	9.71	2.231	-0.061	-0.122	0	0.274	9.927	-0.017	0.061	-0.061	0	1506694856
-9.582	-2.425	-0.313	-0.183	-0.061	-0.061	3.64	-8.763	0.226	0.061	-0.305	1.221	3.948	9.333	1.316	0.061	-0.061	0.366	-9.783	-0.981	-1.7	-0.183	0	-0.061	-0.196	9.664	2.227	0	0	0	0.26	9.914	-0.068	0.061	-0.061	0	1506694856
-9.617	-2.432	-0.317	-0.183	-0.061	-0.061	3.82	-8.826	0.292	0.061	-0.305	1.221	3.779	9.305	1.402	0.244	0.122	0.549	-9.769	-1.023	-1.69	-0.122	-0.122	-0.061	-0.172	9.633	2.211	0.061	0.183	-0.061	0.373	9.886	-0.041	0.061	-0.061	0	1506694856
-9.587	-2.401	-0.301	-0.244	-0.061	-0.122	4.016	-8.916	0.336	0.061	-0.305	1.099	3.653	9.353	1.538	0.366	0.244	0.671	-9.702	-1	-1.668	-0.183	-0.122	-0.122	-0.177	9.653	2.216	0.122	0.305	0	0.395	9.904	-0.038	0	0.061	0	1506694856
-9.588	-2.406	-0.304	-0.244	-0.061	-0.122	4.21	-8.969	0.464	0	-0.244	0.916	3.535	9.392	1.696	0.366	0.488	0.671	-9.705	-1.001	-1.593	-0.244	-0.122	-0.122	-0.246	9.66	2.183	0.122	0.427	0.061	0.378	9.88	-0.056	0	0	0	1506694856
-9.572	-2.395	-0.295	-0.244	-0.061	-0.122	4.313	-8.99	0.556	0.061	-0.183	0.61	3.407	9.464	1.836	0.366	0.61	0.671	-9.622	-1.004	-1.59	-0.244	-0.122	-0.122	-0.311	9.701	2.183	0.122	0.488	0.061	0.441	9.881	-0.045	0	0.122	0	1506694856
-9.58	-2.418	-0.29	-0.244	-0.061	-0.061	4.29	-9.004	0.571	0.122	-0.305	0.183	3.255	9.549	1.9	0.305	0.549	0.61	-9.658	-1.024	-1.587	-0.305	-0.122	-0.122	-0.311	9.701	2.183	0.122	0.488	0.061	0.425	9.863	-0.067	0	0.122	-0.061	1506694856
-9.544	-2.433	-0.262	-0.305	-0.061	-0.061	4.277	-8.94	0.569	0.183	-0.366	-0.183	3.156	9.589	1.95	0.244	0.488	0.549	-9.662	-1.048	-1.595	-0.305	-0.061	-0.122	-0.311	9.701	2.183	0.122	0.488	0.061	0.445	9.873	-0.051	0	0.122	-0.061	1506694856
-9.56	-2.467	-0.256	-0.305	0	-0.122	4.203	-8.891	0.543	0.183	-0.305	-0.366	3.074	9.629	1.926	0.122	0.366	0.488	-9.674	-1.054	-1.595	-0.305	-0.122	-0.122	-0.48	9.781	2.171	0.061	0.366	0.122	0.475	9.871	-0.053	0	0.183	-0.061	1506694856
-9.57	-2.494	-0.246	-0.305	0	-0.061	4.042	-8.876	0.474	0.183	-0.305	-0.549	3.005	9.582	1.86	0.061	0.305	0.305	-9.688	-1.077	-1.632	-0.305	-0.122	-0.122	-0.487	9.758	2.174	0	0.305	0.061	0.394	9.885	-0.035	0	0.183	-0.061	1506694856
-9.58	-2.537	-0.203	-0.244	0	-0.061	3.921	-8.838	0.412	0.183	-0.244	-0.61	2.999	9.515	1.776	0.061	0.244	0.183	-9.68	-1.099	-1.59	-0.244	-0.122	-0.122	-0.487	9.743	2.175	0	0.305	0.061	0.416	9.904	-0.004	0	0.183	-0.061	1506694856
-9.583	-2.549	-0.194	-0.244	0	-0.061	3.827	-8.843	0.353	0.122	-0.183	-0.671	3.013	9.522	1.723	0.061	0.183	0	-9.666	-1.101	-1.573	-0.244	-0.122	-0.122	-0.512	9.759	2.146	0	0.244	0	0.38	9.918	0.035	-0.061	0.183	-0.061	1506694856
-9.558	-2.568	-0.169	-0.183	0	-0.061	3.594	-8.824	0.287	0	-0.061	-0.61	3.118	9.51	1.646	0.061	0.122	-0.183	-9.621	-1.145	-1.516	-0.183	-0.061	-0.061	-0.622	9.708	2.114	0	0.122	0	0.306	9.914	0.072	-0.061	0.061	-0.061	1506694857
-9.557	-2.594	-0.167	-0.122	0	0	3.504	-8.783	0.313	0	-0.061	-0.549	3.179	9.513	1.634	0	0.061	-0.183	-9.633	-1.12	-1.506	-0.122	-0.061	-0.061	-0.621	9.717	2.122	0	0.061	-0.061	0.257	9.899	0.054	-0.061	0.061	-0.061	1506694857
-9.539	-2.606	-0.161	-0.061	0.061	0	3.409	-8.747	0.313	0	-0.061	-0.549	3.238	9.538	1.656	0	0	-0.183	-9.644	-1.13	-1.515	-0.122	0	-0.061	-0.628	9.731	2.135	0	0	-0.061	0.273	9.887	0.091	-0.061	0	-0.061	1506694857
-9.544	-2.606	-0.16	0	0.061	0	3.372	-8.746	0.36	-0.061	-0.061	-0.244	3.305	9.534	1.67	0	-0.061	-0.183	-9.633	-1.115	-1.528	-0.061	0	0	-0.59	9.733	2.169	0	-0.061	-0.061	0.305	9.908	0.103	-0.061	-0.061	0	1506694857
-9.534	-2.62	-0.195	0.061	0.122	0	3.371	-8.719	0.377	-0.061	-0.061	0	3.344	9.527	1.709	0	-0.061	-0.122	-9.665	-1.104	-1.534	0	0	0	-0.529	9.768	2.187	-0.061	-0.061	-0.061	0.291	9.889	0.09	-0.061	-0.061	0	1506694857
-9.538	-2.61	-0.213	0.061	0.183	0	3.456	-8.715	0.41	-0.061	-0.061	0.244	3.378	9.544	1.753	0	0	-0.122	-9.7	-1.055	-1.576	0	0	0	-0.528	9.768	2.204	-0.061	-0.122	-0.061	0.209	9.891	0.049	-0.061	-0.061	0	1506694857
-9.574	-2.572	-0.249	0.061	0.122	-0.061	3.57	-8.764	0.468	-0.061	0.061	0.427	3.374	9.552	1.826	-0.061	-0.061	-0.122	-9.749	-1.005	-1.586	0	0	0	-0.473	9.769	2.224	-0.061	-0.122	-0.061	0.187	9.886	0.053	-0.061	-0.061	0	1506694857
-9.589	-2.541	-0.267	0.061	0.122	-0.061	3.679	-8.857	0.493	0	0	0.549	3.397	9.539	1.883	-0.061	-0.061	-0.061	-9.755	-1.065	-1.626	0.061	-0.122	0	-0.445	9.769	2.23	-0.061	-0.122	-0.061	0.232	9.905	0.081	-0.061	-0.061	0	1506694857
-9.574	-2.534	-0.282	0	0.061	-0.122	3.795	-8.888	0.498	0.061	-0.061	0.549	3.4	9.552	1.907	-0.122	-0.061	-0.061	-9.739	-0.983	-1.58	0.061	-0.061	0	-0.384	9.767	2.213	-0.061	-0.122	-0.061	0.279	9.904	0.123	-0.061	-0.122	0	1506694857
-9.587	-2.517	-0.321	-0.061	0.061	-0.061	3.926	-8.89	0.543	0.061	0	0.488	3.363	9.479	1.882	-0.122	-0.061	-0.061	-9.717	-0.975	-1.536	0	-0.122	0	-0.376	9.7	2.211	-0.122	-0.061	-0.061	0.307	9.902	0.141	-0.061	-0.061	0	1506694857
-9.583	-2.517	-0.351	-0.061	0	0	4.004	-8.853	0.514	0.122	0	0.366	3.387	9.436	1.814	-0.183	0	-0.122	-9.711	-0.967	-1.541	-0.061	-0.122	0	-0.351	9.709	2.232	-0.122	0	-0.061	0.34	9.892	0.109	-0.061	-0.061	0	1506694857
-9.549	-2.528	-0.336	-0.061	0.061	0	3.997	-8.861	0.455	0.122	-0.061	0.122	3.403	9.44	1.742	-0.122	0	-0.122	-9.723	-0.98	-1.548	-0.061	-0.122	0	-0.39	9.733	2.257	-0.061	0.061	-0.061	0.371	9.893	0.111	-0.061	-0.061	0	1506694857
-9.558	-2.517	-0.358	-0.061	0	-0.061	3.996	-8.865	0.33	0.122	-0.183	-0.061	3.419	9.464	1.701	-0.061	0.061	-0.061	-9.71	-0.975	-1.53	-0.061	-0.183	0	-0.461	9.735	2.25	-0.061	0.061	-0.061	0.37	9.883	0.106	0	0	0	1506694857
-9.566	-2.518	-0.377	-0.061	0.061	-0.061	3.969	-8.817	0.244	0.061	-0.061	-0.183	3.391	9.469	1.683	-0.061	0	0	-9.704	-0.977	-1.511	-0.061	-0.183	0	-0.502	9.694	2.237	-0.061	0	-0.061	0.328	9.872	0.075	0	0	0	1506694857
-9.534	-2.531	-0.368	-0.061	0	-0.061	3.884	-8.777	0.202	-0.061	0	-0.183	3.351	9.441	1.724	0	0	0	-9.696	-1.035	-1.512	0	-0.183	0	-0.447	9.683	2.219	-0.061	0	-0.061	0.379	9.91	0.095	-0.061	0	0	1506694857
-9.549	-2.567	-0.378	-0.061	0.061	0	3.78	-8.763	0.209	-0.122	0	-0.244	3.333	9.44	1.745	0	0.061	-0.061	-9.68	-1.028	-1.452	0	-0.122	0	-0.437	9.691	2.206	-0.061	0.061	-0.061	0.409	9.875	0.118	-0.061	0.061	0	1506694857
-9.573	-2.545	-0.409	-0.061	0	0	3.753	-8.765	0.279	-0.183	0.061	-0.244	3.32	9.489	1.79	0	0.061	0	-9.717	-1.029	-1.426	0	-0.183	0	-0.505	9.717	2.227	-0.061	0.061	0	0.392	9.893	0.134	-0.061	0	0	1506694857
-9.534	-2.57	-0.378	-0.061	0	0	3.719	-8.809	0.397	-0.244	0.183	-0.244	3.297	9.526	1.828	-0.061	0	0	-9.695	-1.023	-1.381	0	-0.122	0	-0.542	9.714	2.239	-0.061	0.061	0	0.428	9.917	0.157	-0.061	-0.061	0	1506694857
-9.537	-2.622	-0.389	-0.061	0.061	0.061	3.643	-8.856	0.475	-0.183	0.061	-0.244	3.313	9.518	1.851	-0.061	0	0	-9.796	-1	-1.331	0	-0.122	0	-0.56	9.72	2.265	-0.061	0.061	0	0.461	9.892	0.172	-0.061	0	0.061	1506694857
-9.631	-2.74	-0.353	-0.061	0	0.122	3.62	-8.921	0.504	-0.122	0.061	-0.183	3.268	9.569	1.843	-0.122	0	0	-9.825	-0.848	-1.276	0	-0.183	0	-0.528	9.771	2.363	-0.061	0.061	0	0.499	9.915	0.182	-0.061	0	0.122	1506694857
-9.665	-2.683	-0.315	-0.061	-0.061	0.122	3.597	-9.033	0.488	-0.061	0.061	-0.122	3.24	9.532	1.816	-0.061	0.061	0.061	-9.868	-0.768	-1.225	0	-0.244	-0.061	-0.542	9.729	2.451	-0.061	0.183	0	0.384	9.973	0.126	-0.122	0.061	0.183	1506694857
-9.548	-2.589	-0.2	-0.183	0	0.061	3.572	-9.109	0.421	0.061	0	-0.122	3.237	9.497	1.818	0	0.122	0.061	-9.823	-0.684	-1.129	-0.061	-0.244	-0.061	-0.627	9.678	2.503	0	0.244	0	0.167	10.044	0.171	-0.122	-0.061	0.183	1506694857
-9.402	-2.652	-0.133	-0.244	-0.061	0	3.545	-9.13	0.343	0.122	0	-0.122	3.194	9.481	1.835	0.061	0.183	0.122	-9.729	-0.534	-1.044	-0.122	-0.244	-0.061	-0.732	9.57	2.561	0	0.244	0	0.123	9.92	0.151	-0.061	0	0.122	1506694857
-9.282	-2.668	-0.051	-0.366	0.061	0	3.485	-9.059	0.227	0.244	-0.061	-0.183	3.091	9.355	1.866	0.061	0.122	0.183	-9.72	-0.415	-1.011	-0.183	-0.244	-0.122	-0.703	9.42	2.628	0.061	0.244	0	0.19	9.793	0.178	-0.061	0.122	0.122	1506694857
-9.435	-2.67	-0.161	-0.488	0	0	3.4	-8.928	0.122	0.305	-0.183	-0.183	3.055	9.213	1.9	0.183	0.183	0.244	-9.755	-0.334	-0.947	-0.305	-0.244	-0.122	-0.567	9.317	2.683	0.061	0.366	-0.061	0.166	9.694	0.29	-0.061	0.183	0.183	1506694858
-9.453	-2.528	-0.108	-0.549	-0.061	0	3.317	-8.868	-0.012	0.366	-0.366	-0.244	2.97	9.177	1.902	0.244	0.366	0.183	-9.778	-0.297	-0.927	-0.427	-0.488	-0.183	-0.544	9.368	2.707	0.122	0.549	-0.061	0.331	9.833	0.406	-0.122	0.244	0.244	1506694858
-9.528	-2.463	-0.031	-0.671	-0.061	0.061	3.26	-8.926	-0.144	0.488	-0.488	-0.183	2.937	9.19	1.915	0.366	0.427	0.061	-9.698	-0.304	-0.823	-0.488	-0.305	-0.244	-0.585	9.349	2.676	0.183	0.732	-0.061	0.367	9.806	0.37	-0.061	0.244	0.244	1506694858
-9.7	-2.417	-0.178	-0.732	-0.183	0.061	3.256	-8.909	-0.25	0.488	-0.549	-0.061	2.986	9.136	1.9	0.427	0.549	0	-9.745	-0.386	-0.845	-0.61	-0.244	-0.244	-0.675	9.296	2.609	0.244	0.793	0	0.392	9.813	0.464	0	0.244	0.244	1506694858
-9.78	-2.613	-0.157	-0.854	-0.305	0.183	3.298	-8.868	-0.321	0.366	-0.488	-0.061	3.037	9.116	1.833	0.488	0.671	-0.061	-9.806	-0.591	-0.831	-0.732	-0.061	-0.305	-0.681	9.234	2.485	0.366	0.854	0.122	0.599	9.953	0.486	0	0.183	0.244	1506694858
-9.522	-2.579	0.011	-0.916	-0.122	0.183	3.246	-8.818	-0.341	0.305	-0.488	0	3.144	8.941	1.665	0.549	0.793	-0.244	-10.014	-0.773	-0.94	-0.671	-0.305	-0.366	-0.501	9.239	2.339	0.732	1.099	0.427	0.977	10.042	0.583	0	0.427	0.427	1506694858
-9.478	-2.395	-0.084	-1.404	0.488	0.122	3.191	-8.795	-0.333	0.183	-0.549	0.183	3.341	8.964	1.43	0.671	0.916	-0.366	-9.936	-0.465	-0.91	-0.732	-0.244	-0.305	-0.072	9.41	2.26	1.038	1.587	0.488	0.932	9.939	0.504	0	0.549	0.671	1506694858
-9.55	-2.324	-0.415	-1.648	0.427	-0.122	3.191	-8.795	-0.333	0.183	-0.549	0.183	3.523	9.132	1.097	0.854	0.854	-0.427	-10.103	-0.086	-1.035	-1.038	-0.61	-0.305	0.189	9.79	2.25	1.16	2.197	0.366	0.549	9.899	0.294	0.061	0.366	0.549	1506694858
-9.589	-2.138	-0.804	-1.892	0.366	-0.488	3.457	-9.033	-0.146	-0.061	-0.122	0.732	3.801	9.485	0.907	1.282	1.099	-0.305	-10.103	0.06	-1.129	-1.526	-0.854	-0.366	0.254	10.179	2.159	0.977	2.502	0.061	0.402	9.914	0.05	0.061	0.549	0.366	1506694858
-9.647	-2.098	-1.2	-2.38	0.061	-0.488	3.468	-9.479	-0.043	0.183	-0.61	0.488	4.073	9.749	0.965	1.892	1.953	0	-10.113	0.112	-1.142	-1.526	-0.854	-0.366	0.303	10.143	2.105	0.977	2.502	0.061	0.642	9.879	-0.166	0.122	0.671	0.244	1506694858
-9.47	-2.129	-1.33	-2.686	-0.061	-0.671	3.493	-9.63	0.092	0.488	-1.282	-0.122	3.955	9.696	1.123	2.319	2.808	0.366	-10.025	-0.096	-1.04	-2.136	-1.282	-0.549	0.4	9.92	1.867	0.671	2.441	-0.427	1.084	9.866	-0.251	0.122	0.671	0.244	1506694858
-9.365	-2.061	-1.55	-3.052	-0.122	-1.099	3.328	-9.642	0.214	0.671	-2.014	-0.793	3.655	9.658	1.233	2.502	3.479	0.305	-10.078	-0.745	-1.005	-3.235	-1.404	-0.61	0.415	9.978	1.297	0.427	2.747	-0.854	1.01	9.796	-0.236	0.305	1.77	0.061	1506694858
-9.549	-2.444	-2.137	-3.235	-0.366	-1.282	3.129	-9.761	0.272	0.854	-2.625	-1.282	3.298	9.988	1.183	2.38	3.784	-0.183	-10.052	-1.493	-1.072	-3.235	-1.404	-0.61	0.275	10.39	0.645	-0.061	3.296	-0.793	0.872	9.753	-0.252	0.183	2.014	-0.061	1506694858
-9.32	-2.75	-2.245	-2.991	-0.427	-1.221	2.973	-9.994	0.303	0.916	-2.808	-1.587	3.076	10.317	0.877	2.136	3.662	-0.671	-9.728	-1.932	-0.951	-3.54	-1.465	-0.671	-0.221	10.541	0.292	-0.061	3.479	-0.732	1.16	9.99	-0.575	0.183	2.014	-0.061	1506694858
-9.156	-2.984	-2.289	-2.625	-0.122	-0.854	2.817	-9.93	0.433	0.916	-2.563	-1.526	3.048	10.295	0.495	1.77	3.418	-0.854	-9.591	-2.762	-0.836	-3.296	-1.587	-0.305	-0.858	10.191	-0.099	-0.183	3.54	-0.854	1.268	10	-0.663	0.122	2.258	-0.122	1506694858
-9.239	-3.223	-2.14	-2.319	-0.244	-0.488	2.706	-9.393	0.937	0.793	-2.014	-1.099	3.053	9.97	0.13	1.465	3.113	-0.61	-9.141	-3.809	-0.303	-3.296	-1.587	-0.305	-1.823	9.722	-0.565	-0.366	3.296	-0.732	1.377	9.915	-0.403	-0.061	1.953	0	1506694858
-9.249	-3.059	-2.03	-2.014	0.061	-0.366	2.462	-8.884	1.79	0.916	-1.526	-0.305	2.949	10.039	-0.346	1.038	2.747	-0.427	-9.021	-4.012	0.104	-2.075	-1.404	-0.305	-2.663	9.728	-1.038	-0.916	2.502	-0.366	1.674	9.868	-0.067	-0.061	1.953	0	1506694858
-9.286	-2.943	-2.119	-1.648	-0.183	-0.244	2.089	-8.623	2.291	0.916	-1.526	-0.305	2.669	10.372	-0.989	0.427	2.075	-0.122	-8.849	-3.781	0.348	-1.953	-1.038	0	-2.984	9.911	-0.807	-0.427	1.831	-0.183	1.202	9.905	0.232	-0.427	0.916	0.305	1506694858
-9.241	-2.903	-2.278	-1.282	-0.305	-0.122	2.213	-8.163	2.585	1.831	-3.235	1.465	2.333	10.438	-1.498	0	0.732	0.183	-8.887	-3.774	0.457	-1.953	-1.038	0	-2.982	10.147	-0.663	-0.183	1.526	-0.305	1.36	9.822	0.267	-0.488	0.244	0.244	1506694858
-9.208	-2.932	-2.518	-0.977	-0.122	-0.061	2.786	-7.992	2.664	2.075	-2.991	2.014	2.364	10.414	-1.659	-0.061	-0.183	0.244	-9.042	-3.9	0.444	-1.465	-0.732	0.61	-2.724	10.353	-0.561	-0.366	1.221	-0.366	1.98	9.7	0.148	-0.488	0.244	0.244	1506694858
-9.359	-3.022	-2.745	-0.854	-0.366	-0.061	2.963	-8.296	2.365	2.319	-2.991	2.197	2.674	10.385	-1.439	0.183	0.305	0.122	-8.941	-3.848	0.513	-1.465	-0.732	0.61	-2.497	10.381	-0.444	-0.427	0.977	-0.427	2.358	9.732	0.167	-0.488	0.427	0.305	1506694858
-9.373	-3.137	-2.996	-0.732	-0.671	-0.183	2.924	-8.699	1.708	2.441	-3.845	1.953	2.786	10.195	-1.156	0.366	1.282	-0.183	-8.966	-3.575	0.601	-1.221	-0.427	0.732	-2.263	10.05	-0.421	-0.732	0.732	-0.488	1.824	9.954	0.039	-0.854	0.977	0.488	1506694858
-9.165	-3.406	-3.159	-0.61	-0.916	-0.305	3.152	-8.599	1.03	2.258	-4.639	1.587	2.584	9.875	-0.87	0.305	1.587	-0.305	-9.101	-3.415	0.617	-0.916	-0.061	0.854	-2.19	9.7	-0.333	-0.916	0.61	-0.549	1.075	9.964	-0.051	-0.854	0.977	0.488	1506694858
-8.899	-3.491	-3.055	-0.427	-1.038	-0.305	3.578	-8.581	0.591	1.77	-4.272	1.099	2.432	9.685	-0.618	0.122	1.404	-0.549	-9.188	-3.292	0.56	-0.732	-0.244	0.793	-2.201	9.479	-0.406	-0.977	0.488	-0.488	0.932	10.048	-0.002	-1.221	0.61	0.305	1506694858
-8.489	-3.301	-3.04	-0.244	-0.916	-0.488	3.953	-8.528	0.305	0.977	-3.113	0.671	2.298	9.63	-0.64	-0.305	0.916	-0.793	-9.042	-3.139	0.617	-0.732	-0.244	0.793	-2.214	9.35	-0.388	-0.977	0.488	-0.488	0.955	9.932	0.012	-1.282	0.183	0.305	1506694858
-8.224	-3.478	-3.225	-0.122	-0.793	-0.671	3.979	-8.223	0.392	0.061	-1.343	0.488	2.333	9.532	-0.84	-0.671	0.427	-0.916	-8.983	-2.984	0.703	-0.61	-0.122	0.854	-2.396	9.204	-0.249	-0.854	0.305	-0.549	1.321	9.877	-0.051	-1.282	0.183	0.305	1506694859
-8.114	-3.63	-3.289	0.061	-0.61	-0.61	3.594	-7.892	0.712	-0.854	-0.183	0.549	2.355	9.473	-1.207	-0.793	0	-0.793	-8.923	-2.848	0.738	-0.366	-0.488	0.61	-2.708	9.079	-0.12	-0.977	0.061	-0.671	1.455	9.758	-0.212	-1.831	0.549	0.366	1506694859
-8.467	-3.915	-2.755	-0.183	-0.366	-0.427	3.213	-7.793	1.139	-1.282	0	0.671	2.376	9.435	-1.518	-0.61	-0.183	-0.488	-9.207	-2.633	1.096	-0.366	-0.488	0.61	-3	8.936	0.038	-1.16	-0.305	-0.854	1.27	9.719	-0.3	-2.014	0.366	0.427	1506694859
-8.826	-4.394	-2.119	-0.305	-0.183	-0.183	3.21	-7.84	1.503	-1.526	0.305	0.854	2.339	9.735	-1.552	-0.427	-0.183	-0.122	-10.055	-2.366	1.257	0.244	-0.549	0.244	-3.389	9.122	0.351	-1.221	-0.488	-1.16	0.872	9.69	-0.111	-2.014	0.366	0.427	1506694859
-8.994	-4.414	-1.284	0.183	0.732	-0.427	3.443	-8.637	1.747	-1.587	0.671	1.221	2.166	10.426	-1.481	-0.427	-0.427	0.183	-10.914	-2.095	1.075	0.854	-0.61	0.366	-4.231	9.761	1.39	-0.366	-0.488	-0.916	0.561	9.857	0.543	-1.892	-0.366	0.488	1506694859
-10.186	-4.246	-0.557	-0.183	1.343	-0.732	3.529	-10.068	1.583	-1.282	0.732	1.221	2.01	11.201	-1.104	-0.366	-0.977	0.427	-11.304	-0.939	1.037	0.854	-0.61	0.366	-4.343	10.349	2.622	0.366	-0.793	-0.916	0.61	10.002	0.731	-1.587	-0.977	0.61	1506694859
-11.02	-4.865	-0.244	0.427	0.366	-0.854	3.722	-11.068	1.304	-1.038	0.549	1.343	2.229	11.222	-0.041	-0.061	-0.916	0.671	-11.204	0.175	0.93	1.282	-0.671	0.305	-3.842	10.244	3.755	0.549	-0.732	-1.038	0.822	10.234	1.635	-1.587	-0.977	0.61	1506694859
-10.881	-5.02	0.499	1.526	0	-0.549	4.148	-11.873	0.992	-0.427	1.221	1.221	2.615	10.798	1.251	0.549	0.366	0.793	-10.795	1.079	1.008	1.282	-0.854	0.183	-3.656	9.721	4.563	0.427	-0.366	-0.916	1.022	10.354	3.718	-0.549	-0.793	0.061	1506694859
-11.255	-5.13	1.11	2.075	0.183	0.122	4.053	-11.402	0.484	0.061	1.587	0.671	2.486	10.531	2.052	0.977	1.587	0.854	-10.701	0.781	1.345	1.282	-0.854	0.183	-3.692	9.506	4.487	0.183	-0.305	-0.671	2.907	10.579	6.289	-1.16	-0.122	0.244	1506694859
-10.841	-3.475	1.186	2.38	-0.916	0.244	3.462	-10.838	-0.148	0.549	1.038	0	1.895	10.812	2.523	0.916	1.648	0.916	-9.885	0.693	1.224	2.075	-1.16	0.061	-4.058	9.588	4.015	0.122	-0.122	-0.366	4.061	9.314	7.508	-1.16	-0.122	0.244	1506694859
-9.051	-2.401	0.796	2.014	-1.343	0.366	3.162	-10.25	-0.784	0.916	0.122	-0.244	1.322	11.069	2.705	0.244	0.305	0.854	-8.582	1.089	1.304	2.075	-1.16	0.061	-4.51	9.122	3.74	0.183	-0.427	-0.305	2.476	8.705	4.544	-0.305	2.014	0.732	1506694859
-7.374	-1.891	0.906	1.526	-0.916	0.427	3.247	-8.876	-1.19	0.793	0.305	-0.488	1.239	10.389	2.677	-0.549	-0.793	1.16	-8.043	1.138	1.266	1.953	-0.183	0.305	-4.601	7.991	3.387	0	-1.709	-0.183	2.269	8.008	3.78	1.465	-0.366	-0.488	1506694859
-7.538	-1.991	1.017	1.099	-0.061	0.305	3.368	-7.632	-1.232	0.183	1.648	-0.488	1.183	9.582	2.613	-1.16	-1.16	1.587	-8.351	1.672	1.108	1.953	0.427	0.183	-3.924	7.45	3.395	-0.122	-2.38	-0.183	2.803	7.127	3.478	0.305	-1.343	-0.854	1506694859
-8.24	-2.834	0.871	0.977	0.122	0.305	3.085	-7.485	-1.469	0.061	2.38	-0.366	0.982	9.222	2.344	-1.526	-1.526	1.465	-8.894	2.159	0.989	1.953	0.427	0.183	-3.21	7.758	3.807	0.061	-2.136	-0.366	2.003	7.19	2.723	1.099	-1.221	-0.854	1506694859
-8.414	-3.458	0.727	1.221	0.793	0.122	2.585	-7.965	-1.93	0.305	1.465	-0.427	0.865	9.098	1.952	-1.465	-1.77	0.854	-9.57	2.157	0.708	1.587	0.793	0.244	-2.798	8.433	4.136	0.183	-1.831	-0.305	0.556	8.035	2.043	1.709	0	-1.343	1506694859
-9.234	-3.725	0.333	1.343	0.916	0	2.364	-8.765	-2.463	0.61	-0.061	-0.732	0.945	9.026	1.743	-0.977	-1.587	-0.122	-9.996	1.901	0.587	1.099	0.366	-0.061	-2.798	8.433	4.136	0.183	-1.831	-0.305	0.316	9.277	1.998	2.136	-0.549	-1.648	1506694859
-9.314	-3.816	0.429	1.343	0.183	-0.366	2.43	-9.447	-3.006	0.549	-1.343	-1.16	1.113	8.859	1.707	-0.366	-1.343	-1.038	-10.08	1.293	0.512	1.282	0.061	-0.488	-2.608	8.48	4.002	0.305	-1.404	-0.244	0.075	10.153	2.18	1.953	-1.709	-1.892	1506694859
-8.611	-3.778	0.511	1.282	0.793	-0.61	2.729	-9.515	-3.067	-0.183	-1.404	-1.465	1.187	8.89	1.453	-0.183	-1.709	-1.587	-10.08	1.293	0.512	1.282	0.061	-0.488	-2.883	8.061	3.685	0.549	-1.343	-0.244	-0.312	10.29	1.315	1.953	-1.709	-1.892	1506694859
-8.898	-3.99	0.356	0.854	1.587	-0.488	3.186	-9.301	-2.559	-0.183	-1.404	-1.465	1.346	8.953	1.169	-0.427	-2.502	-1.709	-9.6	1.449	1.085	1.404	-0.488	-0.916	-3.195	7.64	3.423	0.977	-1.282	-0.427	-0.188	10.349	1.306	2.563	-2.93	-2.014	1506694859
-8.707	-4.191	0.147	0.61	1.282	-0.488	3.547	-9.089	-1.818	-2.441	2.93	-0.61	1.548	8.905	0.767	-0.671	-3.174	-1.587	-9.743	1.104	1.182	1.404	-0.488	-0.916	-3.378	7.745	3.224	0.977	-1.282	-0.427	0.383	10.478	1.948	2.258	-2.747	-2.136	1506694859
-9.217	-4.102	0.128	0.977	2.502	0	3.615	-9.411	-1.097	-2.991	5.432	-0.244	1.769	9.323	0.331	-0.671	-3.784	-1.587	-9.838	0.928	1.284	1.404	-1.038	-1.16	-3.334	8.531	3.021	1.587	-1.16	-0.427	2.037	10.293	2.509	2.014	-1.16	-1.77	1506694859
-11.044	-3.503	-1.823	1.465	1.77	-0.061	3.214	-10.017	-0.559	-2.991	5.432	-0.244	2.092	10.019	-0.12	-0.427	-3.906	-1.709	-10.883	0.202	1.001	1.221	-0.977	-1.282	-3.213	9.583	2.701	1.648	-1.099	-0.61	3.225	10.223	0.798	1.099	-0.793	-0.977	1506694859
-9.459	-1.945	-0.864	1.343	0.732	-0.366	3.214	-10.017	-0.559	-2.869	6.409	-0.305	2.437	10.812	-0.3	0	-3.418	-1.953	-9.129	-0.95	1.342	0.488	-1.282	-1.526	-3.125	10.404	1.936	1.648	-1.099	-0.61	2.661	12.62	2.455	-0.854	0.366	0.488	1506694859
-10.11	-2.056	-1.314	-0.549	1.404	0.366	1.759	-10.647	0.067	-2.197	4.944	-0.732	2.93	10.726	-0.055	0.549	-2.075	-2.319	-9.704	-1.723	1.554	0.61	-0.732	-1.526	-3.17	10.251	1.221	0.854	-1.404	-0.793	0.831	9.44	0.813	-0.854	0.366	0.488	1506694859
-10.282	-2.241	-2.116	0.61	0.183	0.122	2.181	-9.591	0.989	-1.709	1.831	-1.099	3.051	10.765	-0.055	0.671	-0.977	-2.625	-9.859	-1.859	1.13	0.793	0.183	-0.977	-2.957	10.535	0.901	0.793	-1.526	-0.366	3.244	9.926	-0.167	0.305	-1.953	0.488	1506694859
-9.469	-2.384	-2.135	0.244	0.305	0.183	2.731	-9.755	1.946	-1.953	3.357	-0.488	2.978	11.383	-0.141	0.183	-1.404	-2.747	-9.639	-2.011	0.841	0.793	0.183	-0.977	-2.957	10.535	0.901	0.793	-1.526	-0.366	1.95	9.946	0.017	0.549	0.366	0.244	1506694860
-9.131	-2.615	-1.949	0.488	0.916	0.305	2.507	-10.094	2.367	-1.343	4.089	0.122	3.192	11.129	-0.11	-0.122	-2.258	-2.38	-9.31	-2.103	0.84	0.61	0.244	-0.793	-2.641	10.31	0.822	1.099	-1.77	-0.366	1.525	9.798	-0.293	0.549	0.366	0.244	1506694860
-9.305	-2.818	-2.224	0.854	0.427	0.427	1.747	-9.254	2.109	-0.488	2.258	0.427	3.741	10.304	0.148	0	-2.38	-1.648	-9.174	-2.304	0.835	0.488	0.366	-0.732	-2.361	9.69	0.77	0.61	-1.831	-0.305	1.992	9.701	-0.258	0.366	-0.366	0.183	1506694860
-9.134	-2.801	-1.982	0.732	0.732	0.549	1.72	-8.522	2.271	0.122	0.61	0.61	4.236	9.923	0.23	0.122	-1.343	-0.854	-9.063	-2.67	0.786	0.488	0.61	-0.61	-2.361	9.69	0.77	0.61	-1.831	-0.305	1.884	9.678	-0.056	0.061	-0.366	0.122	1506694860
-9.312	-2.559	-2.023	0.793	0.61	0.488	2.103	-8.497	2.309	0.122	0.61	0.61	4.237	9.868	0.096	-0.122	-0.366	-0.122	-9.11	-2.835	0.674	0.549	0.366	-0.61	-2.181	9.56	0.416	0.122	-0.977	-0.061	1.68	9.783	0.285	0.061	-0.366	0.122	1506694860
-9.51	-2.327	-2.294	0.671	0.244	0.305	2.316	-8.403	1.839	1.16	-0.671	1.038	3.746	9.768	-0.036	-0.366	-0.61	0.488	-9.299	-2.845	0.632	0.671	0.427	-0.549	-2.278	9.548	0.187	0.122	-1.038	0.244	1.793	9.682	0.184	-0.244	-0.671	0.244	1506694860
-9.776	-2.59	-2.448	0.488	0	0.244	2.531	-8.251	1.471	1.16	-0.671	1.038	3.45	9.866	-0.291	-0.549	-1.282	0.977	-9.299	-2.845	0.632	0.671	0.427	-0.305	-2.102	9.745	0.151	0.122	-1.038	0.244	1.857	9.716	-0.252	-0.366	-0.854	0.366	1506694860
-9.597	-2.901	-2.43	0.366	-0.671	0.122	2.932	-8.382	1.327	0.793	-0.793	1.526	3.38	10.043	-0.609	-0.61	-1.404	1.282	-9.682	-2.784	0.605	0.671	0.305	-0.183	-1.894	10.079	0.315	0.183	-1.038	0.488	1.462	9.924	-0.248	-0.366	-0.488	0.244	1506694860
-9.304	-2.951	-2.407	0.305	-0.366	0.061	3.298	-8.698	1.073	0.488	-0.244	1.526	3.371	10.343	-0.805	-0.366	-0.916	1.465	-9.704	-2.766	0.776	0.549	0.244	-0.061	-1.931	10.416	0.366	0.061	0	0.427	1.226	9.939	-0.358	-0.427	-0.244	0.061	1506694860
-9.353	-2.991	-2.527	0.244	-0.488	0	3.457	-8.991	0.772	0.305	0.061	1.038	3.357	10.546	-0.706	0	0.061	1.526	-9.704	-2.766	0.776	0.488	0.366	0.183	-2.181	10.417	0.439	0.061	0	0.427	1.157	9.902	-0.514	-0.427	-0.305	-0.061	1506694860
-9.42	-3.096	-2.425	0.061	-0.793	-0.061	3.432	-9.083	0.688	0.061	-0.122	0.061	3.102	10.56	-0.538	0.244	0.793	1.709	-9.659	-2.501	0.971	0.305	0.122	0.305	-2.408	10.246	0.585	-0.244	0.244	0.305	1.237	9.883	-0.708	-0.488	-0.305	-0.122	1506694860
-9.362	-3.353	-2.015	-0.183	-1.038	-0.061	3.391	-9.144	0.669	-0.183	-0.244	-0.854	2.853	10.619	-0.297	0.244	1.221	1.831	-10.037	-2.199	0.986	0.122	0.183	0.366	-2.584	10.137	0.694	-0.427	0.305	0.183	1.099	9.896	-0.589	-0.549	-0.488	-0.244	1506694860
-9.26	-3.387	-1.614	-0.183	-1.099	-0.061	3.241	-9.282	0.624	-0.366	-0.305	-1.465	2.524	10.726	-0.139	0.122	1.343	1.77	-10.037	-2.199	0.986	0.122	-0.122	0.488	-2.717	10.112	1.06	-0.671	0.366	0.122	0.995	9.932	-0.34	-0.61	-0.427	-0.244	1506694860
-9.231	-3.549	-1.243	0	-1.221	-0.061	2.992	-9.519	0.562	-0.427	-0.366	-1.831	2.263	10.527	-0.048	0	1.343	1.648	-9.409	-1.829	1.213	0	-0.183	0.671	-3.009	9.774	1.325	-0.671	0.671	-0.061	1.086	9.885	-0.014	-0.61	-0.244	-0.305	1506694860
-9.058	-3.759	-0.675	0.122	-1.282	-0.061	2.838	-9.19	0.551	-0.427	-0.366	-1.831	2.11	10.131	0.164	0.061	1.404	1.526	-9.367	-1.654	1.336	-0.061	0	0.671	-3.339	9.29	1.406	-0.854	0.366	0	0.829	9.935	0.391	-0.61	-0.244	-0.183	1506694860
-9.091	-3.834	-0.128	0.061	-0.916	-0.122	2.639	-8.835	0.553	-0.488	-0.305	-2.014	1.899	10.007	0.287	-0.122	1.404	1.404	-9.367	-1.654	1.336	0.122	-0.183	0.61	-3.494	9.056	1.767	-0.854	0.366	0	0.445	10.005	0.815	-0.854	0.183	-0.061	1506694860
-9.263	-3.838	0.12	0.061	-1.16	-0.244	2.424	-8.746	0.482	-0.488	0	-1.282	1.609	9.976	0.306	-0.305	0.977	1.221	-9.688	-0.299	1.468	0.244	-0.183	0.732	-3.59	9.073	2.339	-0.427	0.488	0	0.445	10.159	1.431	-1.16	0.488	0.122	1506694860
-8.937	-3.701	0.91	0.244	-0.916	0	2.236	-8.869	0.335	-0.183	-0.244	-0.61	1.487	9.971	0.385	-0.366	0.488	0.977	-9.548	0.273	1.511	0.305	-0.183	0.732	-3.71	9.033	2.828	-0.305	0.488	0	0.863	10.35	1.958	-1.465	0.122	0.366	1506694860
