# Supplementary material for: A deep learning approach for lower back-pain risk prediction during manual lifting
Source: PLoS One. 2021 Feb 19;16(2):e0247162. doi: 10.1371/journal.pone.0247162 (PMC7894914; doi:10.1371/journal.pone.0247162)
Supplement: S1 Data — (ZIP) [file pone.0247162.s001.zip › source-used/Subject_03_P1_Zone09_T3.csv]

Side_A_x	Side_A_y	Side_A_z	Side_G_x	Side_G_y	Side_G_z	LtWt_A_x	LtWt_A_y	LtWt_A_z	LtWt_G_x	LtWt_G_y	LtWt_G_z	RtWt_A_x	RtWt_A_y	RtWt_A_z	RtWt_G_x	RtWt_G_y	RtWt_G_z	Back_A_x	Back_A_y	Back_A_z	Back_G_x	Back_G_y	Back_G_z	UArm_A_x	UArm_A_y	UArm_A_z	UArm_G_x	UArm_G_y	UArm_G_z	Thig_A_x	Thig_A_y	Thig_A_z	Thig_G_x	Thig_G_y	Thig_G_z	Time_stp
-9.607	-2.263	-0.945	-0.061	0	-0.061	3.662	-8.832	0.531	0	-0.061	-0.061	3.362	9.442	1.781	0	0.061	0	-9.704	0.036	-1.916	-0.061	-0.061	-0.061	-0.547	9.74	2.132	-0.061	0.061	0	0.89	9.877	0.157	0	0	-0.061	1506694581
-9.6	-2.262	-0.926	-0.061	0	-0.061	3.668	-8.83	0.56	0	-0.061	-0.061	3.353	9.452	1.815	0	0.061	0	-9.688	0.012	-1.908	-0.061	-0.061	0	-0.55	9.739	2.137	-0.061	0.061	0	0.896	9.863	0.147	0	0	0	1506694581
-9.591	-2.272	-0.946	-0.061	0	-0.061	3.652	-8.823	0.605	-0.061	0	0	3.351	9.457	1.829	0	0.061	0	-9.683	0.017	-1.904	-0.061	-0.061	0	-0.571	9.726	2.147	-0.061	0.061	0	0.892	9.865	0.151	0	0	0	1506694581
-9.593	-2.266	-0.964	-0.061	0	0	3.652	-8.823	0.605	-0.061	0	0	3.346	9.467	1.848	0	0.061	0	-9.682	0.039	-1.879	-0.061	-0.061	0	-0.572	9.717	2.15	-0.061	0	0	0.901	9.861	0.134	0	0	0	1506694581
-9.591	-2.279	-0.916	-0.061	0	0	3.661	-8.845	0.626	0	0	0	3.315	9.452	1.858	-0.061	0.061	0	-9.702	0.007	-1.884	-0.061	-0.122	0	-0.549	9.701	2.146	-0.061	0	0	0.93	9.861	0.153	-0.061	0	0	1506694581
-9.605	-2.26	-0.945	0	0	0	3.712	-8.857	0.63	0	0	0	3.32	9.47	1.846	-0.061	0.061	-0.061	-9.668	0.011	-1.829	-0.061	-0.061	-0.061	-0.56	9.734	2.147	-0.061	0.061	-0.061	0.906	9.862	0.156	-0.061	0	0	1506694581
-9.579	-2.253	-0.973	0	0	0	3.717	-8.851	0.624	-0.061	0	0	3.36	9.471	1.843	-0.061	0.061	-0.061	-9.683	0.035	-1.82	-0.061	-0.061	0	-0.651	9.71	2.146	-0.061	0	0	0.889	9.878	0.138	-0.061	0	0	1506694581
-9.58	-2.284	-0.956	-0.061	0	0	3.717	-8.851	0.624	0	0.061	0	3.352	9.47	1.829	-0.122	0	0	-9.665	0.026	-1.811	0	-0.061	0	-0.654	9.703	2.15	-0.061	-0.061	0	0.908	9.867	0.144	-0.061	-0.061	0	1506694581
-9.576	-2.308	-0.951	0	0	0	3.705	-8.849	0.613	0	0	-0.061	3.326	9.436	1.805	-0.122	-0.061	0	-9.683	0.041	-1.786	0	-0.061	-0.061	-0.617	9.678	2.165	-0.061	-0.061	0	0.9	9.873	0.153	-0.061	-0.061	0	1506694581
-9.591	-2.265	-0.949	0	0	0	3.728	-8.806	0.5	0	0	-0.061	3.309	9.388	1.78	-0.061	-0.061	0	-9.682	0.02	-1.776	0	-0.061	-0.061	-0.572	9.68	2.157	-0.061	-0.061	0	0.846	9.88	0.127	-0.061	0	0	1506694581
-9.593	-2.225	-0.947	0	0	0	3.706	-8.813	0.504	0	0.061	-0.061	3.316	9.41	1.768	-0.061	-0.061	-0.061	-9.664	0.013	-1.788	0	0	-0.061	-0.611	9.692	2.153	0	0	0	0.846	9.88	0.127	-0.061	-0.061	0	1506694581
-9.609	-2.226	-0.953	0	0	-0.061	3.692	-8.818	0.51	-0.061	0	-0.122	3.34	9.428	1.749	-0.061	-0.061	0	-9.678	0.026	-1.808	0	0.061	0	-0.67	9.684	2.137	0	-0.061	0	0.919	9.862	0.124	-0.061	-0.122	0	1506694581
-9.601	-2.283	-0.953	0	0	-0.061	3.661	-8.836	0.532	-0.061	0	-0.122	3.342	9.441	1.742	-0.061	-0.122	0.061	-9.704	0.033	-1.815	0	0.061	0	-0.621	9.715	2.159	0	-0.122	0	0.909	9.868	0.123	-0.061	-0.061	0	1506694582
-9.575	-2.29	-0.95	0	0	0	3.661	-8.836	0.532	-0.061	0	-0.122	3.336	9.455	1.774	-0.061	-0.122	0	-9.72	0.059	-1.846	0	0.061	0	-0.549	9.744	2.171	0	-0.122	0	0.909	9.868	0.123	-0.061	-0.061	-0.061	1506694582
-9.6	-2.273	-0.95	0	0	-0.061	3.65	-8.832	0.536	-0.061	0	-0.061	3.31	9.441	1.8	0	-0.061	0	-9.692	0.05	-1.838	0	0.061	0	-0.532	9.698	2.177	0	-0.061	-0.061	0.872	9.863	0.153	-0.061	-0.061	0	1506694582
-9.627	-2.255	-0.964	0	-0.061	-0.061	3.638	-8.835	0.553	-0.061	0	-0.061	3.309	9.426	1.851	0	-0.122	-0.061	-9.689	0.045	-1.846	0	0.061	-0.061	-0.559	9.692	2.155	0	-0.061	-0.061	0.878	9.866	0.146	-0.061	-0.061	0	1506694582
-9.615	-2.287	-0.959	0	-0.061	-0.061	3.62	-8.845	0.54	-0.061	-0.061	-0.122	3.322	9.453	1.858	-0.061	-0.122	-0.061	-9.708	0.048	-1.86	0	0.061	0	-0.577	9.722	2.139	0	-0.122	-0.061	0.843	9.884	0.128	-0.061	-0.061	0	1506694582
-9.601	-2.284	-0.95	0	-0.061	-0.061	3.596	-8.866	0.489	-0.061	-0.061	-0.122	3.363	9.484	1.821	-0.061	-0.122	-0.061	-9.705	0.05	-1.87	0	0.061	0	-0.567	9.756	2.137	0	-0.122	-0.061	0.877	9.883	0.138	0	-0.061	-0.061	1506694582
-9.599	-2.262	-0.925	0	-0.061	-0.061	3.596	-8.866	0.489	-0.061	-0.061	-0.061	3.387	9.477	1.814	-0.061	-0.122	-0.061	-9.694	0.037	-1.906	0	0.061	0	-0.554	9.752	2.147	0	-0.122	-0.061	0.866	9.866	0.145	0	-0.061	-0.061	1506694582
-9.595	-2.28	-0.926	0	-0.061	-0.061	3.59	-8.851	0.504	-0.061	-0.061	-0.061	3.37	9.44	1.81	-0.061	-0.122	-0.061	-9.703	0.057	-1.938	0	0.061	0	-0.525	9.727	2.145	0	-0.122	-0.061	0.866	9.866	0.145	0	-0.061	-0.061	1506694582
-9.586	-2.294	-0.926	0	-0.061	-0.061	3.59	-8.851	0.504	-0.122	-0.122	0	3.37	9.418	1.796	0	-0.122	-0.061	-9.697	0.072	-1.962	0	0	0	-0.511	9.734	2.155	0	-0.122	-0.061	0.841	9.856	0.129	0	-0.061	-0.061	1506694582
-9.589	-2.29	-0.914	0	-0.061	-0.061	3.688	-8.894	0.534	-0.122	-0.061	0	3.383	9.444	1.784	0	-0.122	-0.061	-9.683	0.09	-1.983	0	0	0	-0.501	9.757	2.18	0	-0.061	-0.061	0.855	9.872	0.142	0	0	-0.061	1506694582
-9.593	-2.294	-0.921	0	-0.061	-0.061	3.688	-8.894	0.534	-0.122	-0.061	0.061	3.417	9.442	1.786	0	-0.061	-0.061	-9.674	0.068	-1.991	0	-0.061	0	-0.494	9.755	2.169	0	-0.061	-0.122	0.842	9.878	0.123	0	0	-0.061	1506694582
-9.595	-2.29	-0.918	-0.061	0	-0.061	3.724	-8.897	0.563	-0.122	-0.061	0	3.429	9.436	1.823	0	-0.061	-0.122	-9.679	0.054	-1.952	0	-0.061	0	-0.511	9.735	2.144	0	0	-0.122	0.869	9.874	0.14	0	0	-0.061	1506694582
-9.597	-2.296	-0.928	0	-0.061	-0.061	3.728	-8.859	0.609	-0.061	-0.061	0	3.435	9.44	1.817	0	-0.061	-0.061	-9.671	0.057	-1.952	-0.061	-0.061	0	-0.541	9.739	2.121	0	0	-0.061	0.865	9.869	0.151	0	0	-0.061	1506694582
-9.587	-2.3	-0.932	0	-0.061	-0.061	3.728	-8.859	0.609	-0.061	0	0	3.431	9.466	1.816	0	-0.061	-0.061	-9.668	0.063	-1.968	0	-0.061	-0.061	-0.547	9.75	2.133	0	-0.061	-0.061	0.865	9.869	0.151	0	0	-0.061	1506694582
-9.58	-2.279	-0.931	-0.061	0	-0.061	3.719	-8.863	0.517	-0.061	-0.061	0	3.442	9.465	1.814	0	-0.061	-0.061	-9.695	0.05	-1.967	0	-0.061	0	-0.544	9.735	2.111	0	0	-0.061	0.891	9.866	0.165	-0.061	0	-0.061	1506694582
-9.622	-2.279	-0.931	0	-0.061	-0.061	3.719	-8.863	0.517	0	-0.061	0	3.393	9.459	1.794	0	-0.061	-0.061	-9.642	0.033	-1.927	0	-0.122	-0.061	-0.538	9.757	2.123	0	0	-0.061	0.915	9.859	0.171	-0.061	-0.061	-0.061	1506694582
-9.587	-2.28	-0.903	0	-0.061	-0.061	3.725	-8.817	0.498	-0.061	0	0	3.384	9.472	1.794	0	0	-0.061	-9.642	0.033	-1.927	0	-0.122	-0.061	-0.591	9.75	2.103	0	0.061	-0.061	0.915	9.859	0.171	0	0	0	1506694582
-9.6	-2.284	-0.92	-0.061	-0.061	-0.061	3.695	-8.861	0.501	-0.061	0.061	0	3.389	9.484	1.817	0	0	-0.061	-9.642	0.033	-1.927	0	-0.122	-0.061	-0.663	9.737	2.071	-0.061	0	-0.061	0.877	9.86	0.135	-0.061	-0.061	-0.061	1506694582
-9.598	-2.296	-0.924	0	-0.061	-0.061	3.689	-8.863	0.471	0	0	0	3.35	9.514	1.796	-0.061	-0.061	0	-9.676	0.044	-1.882	0	-0.061	0	-0.676	9.765	2.062	0	-0.061	0	0.894	9.878	0.165	0	-0.061	-0.061	1506694582
-9.586	-2.31	-0.89	0	0	-0.061	3.691	-8.835	0.439	0	-0.061	-0.061	3.358	9.51	1.755	-0.061	-0.061	0	-9.678	0.067	-1.895	0	0	0	-0.645	9.763	2.097	-0.061	-0.061	0	0.894	9.878	0.165	0	0	-0.061	1506694582
-9.575	-2.326	-0.906	0	-0.061	-0.061	3.691	-8.835	0.439	0	-0.061	-0.122	3.357	9.49	1.731	-0.061	0	0	-9.653	0.075	-1.875	0	-0.061	0	-0.608	9.757	2.096	-0.061	0	-0.061	0.874	9.873	0.141	-0.061	0	-0.061	1506694582
-9.56	-2.345	-0.903	0	0	-0.061	3.625	-8.824	0.449	-0.061	0	-0.061	3.304	9.466	1.749	-0.061	0	-0.061	-9.666	0.069	-1.883	-0.061	0	0	-0.632	9.7	2.084	-0.061	-0.061	0	0.831	9.857	0.145	-0.061	0	-0.061	1506694582
-9.581	-2.329	-0.891	-0.061	0	-0.061	3.625	-8.824	0.449	-0.061	0	-0.061	3.309	9.439	1.765	-0.061	-0.061	-0.061	-9.68	0.049	-1.872	0	-0.061	-0.061	-0.64	9.698	2.083	-0.061	-0.061	0	0.831	9.857	0.145	0	0	-0.061	1506694582
-9.587	-2.326	-0.877	-0.061	0	-0.061	3.634	-8.863	0.475	-0.061	-0.061	-0.061	3.339	9.473	1.744	-0.061	-0.061	0	-9.688	0.073	-1.893	-0.061	-0.061	0	-0.628	9.761	2.102	-0.061	-0.061	0	0.837	9.865	0.109	0	-0.061	-0.061	1506694582
-9.588	-2.334	-0.878	-0.061	0	-0.061	3.633	-8.891	0.462	-0.061	0	-0.061	3.34	9.481	1.727	-0.061	-0.061	0	-9.676	0.074	-1.89	-0.061	-0.061	0	-0.624	9.763	2.107	-0.061	0	-0.061	0.83	9.877	0.128	-0.061	0	-0.061	1506694582
-9.576	-2.345	-0.892	-0.061	-0.061	-0.061	3.595	-8.884	0.482	-0.061	0	-0.061	3.319	9.46	1.738	0	0	-0.061	-9.679	0.057	-1.894	-0.061	-0.061	0	-0.63	9.721	2.086	0	0	-0.061	0.815	9.874	0.136	-0.061	0	-0.061	1506694583
-9.588	-2.346	-0.883	-0.061	0	-0.061	3.595	-8.884	0.482	0	-0.061	0	3.322	9.477	1.76	-0.061	-0.061	-0.061	-9.684	0.048	-1.912	-0.061	-0.061	0	-0.636	9.74	2.092	0	-0.061	-0.061	0.807	9.875	0.144	-0.061	0	-0.061	1506694583
-9.6	-2.34	-0.913	0	0	-0.061	3.613	-8.885	0.458	0	-0.061	0	3.346	9.491	1.765	0	0	-0.061	-9.696	0.065	-1.904	-0.061	-0.061	0	-0.607	9.758	2.096	-0.061	-0.061	-0.061	0.807	9.875	0.144	0	0	-0.061	1506694583
-9.572	-2.333	-0.886	0	0	-0.061	3.631	-8.881	0.445	0	-0.061	0	3.345	9.501	1.779	-0.061	-0.061	-0.061	-9.674	0.069	-1.903	-0.061	-0.061	0	-0.613	9.77	2.097	-0.061	0	-0.061	0.835	9.886	0.122	0	-0.061	-0.061	1506694583
-9.561	-2.334	-0.884	-0.061	0	-0.061	3.697	-8.841	0.457	-0.061	-0.061	0	3.363	9.489	1.775	-0.061	0	-0.061	-9.66	0.057	-1.873	-0.061	-0.061	0	-0.636	9.743	2.076	-0.061	-0.061	-0.061	0.837	9.865	0.117	0	-0.061	-0.061	1506694583
-9.577	-2.338	-0.89	0	0	-0.061	3.697	-8.841	0.457	-0.061	-0.061	0	3.353	9.479	1.799	-0.061	0	-0.061	-9.672	0.075	-1.875	-0.061	-0.061	0	-0.64	9.727	2.089	-0.061	-0.061	0	0.837	9.865	0.117	0	0	-0.061	1506694583
-9.582	-2.334	-0.886	0	0	-0.061	3.706	-8.843	0.457	-0.061	-0.061	0	3.34	9.46	1.794	-0.061	-0.061	-0.061	-9.674	0.077	-1.882	0	-0.061	0	-0.615	9.728	2.09	-0.061	0	0	0.867	9.871	0.13	-0.061	0	-0.061	1506694583
-9.581	-2.339	-0.878	-0.061	0	-0.061	3.724	-8.854	0.453	-0.061	-0.061	-0.061	3.351	9.46	1.756	-0.061	0	-0.061	-9.666	0.071	-1.878	0	-0.061	0	-0.624	9.733	2.114	-0.061	0	0	0.857	9.868	0.145	-0.061	-0.061	0	1506694583
-9.574	-2.341	-0.878	0	0	0	3.704	-8.865	0.474	-0.061	0	-0.061	3.347	9.458	1.725	-0.061	0	0	-9.667	0.069	-1.871	0	-0.061	0	-0.636	9.729	2.104	-0.061	0	0	0.857	9.868	0.145	-0.061	-0.061	0	1506694583
-9.579	-2.323	-0.894	0	0	-0.061	3.662	-8.867	0.486	0	0	-0.061	3.339	9.469	1.727	-0.061	0	0	-9.672	0.039	-1.879	0	0	0	-0.662	9.715	2.084	-0.061	0	0	0.817	9.859	0.099	-0.061	0	0	1506694583
-9.593	-2.371	-0.902	0	0	-0.061	3.633	-8.857	0.473	0	0	-0.061	3.345	9.463	1.721	-0.061	-0.061	0	-9.678	0.053	-1.876	0	0	0	-0.67	9.729	2.077	0	-0.061	0	0.802	9.867	0.102	0	-0.061	0	1506694583
-9.568	-2.381	-0.871	0	-0.061	-0.061	3.63	-8.859	0.463	0	0	-0.061	3.338	9.477	1.733	-0.061	-0.061	0	-9.68	0.078	-1.894	0	0	-0.061	-0.646	9.728	2.117	0	-0.061	0	0.802	9.867	0.102	0	0	-0.061	1506694583
-9.573	-2.358	-0.874	0	0	-0.061	3.63	-8.859	0.463	0	0	-0.061	3.329	9.458	1.748	-0.061	-0.061	0	-9.689	0.048	-1.899	0	-0.061	0	-0.632	9.72	2.101	-0.061	-0.061	-0.061	0.8	9.867	0.133	0	0	-0.061	1506694583
-9.594	-2.371	-0.903	0	-0.061	-0.061	3.624	-8.893	0.425	0	0	-0.061	3.296	9.465	1.765	-0.061	-0.061	0	-9.688	0.055	-1.883	0	-0.061	-0.061	-0.583	9.739	2.098	0	0	-0.061	0.836	9.873	0.124	-0.061	-0.061	0	1506694583
-9.568	-2.354	-0.892	0	0	-0.061	3.631	-8.881	0.469	-0.061	0	-0.061	3.297	9.481	1.792	-0.061	0	-0.061	-9.684	0.061	-1.863	0	-0.061	0	-0.648	9.734	2.086	-0.061	0	-0.061	0.836	9.873	0.124	-0.061	-0.061	0	1506694583
-9.569	-2.363	-0.907	0	-0.061	0	3.609	-8.865	0.479	-0.061	0	0	3.334	9.507	1.786	-0.061	0	-0.061	-9.66	0.045	-1.869	0	-0.061	-0.061	-0.689	9.749	2.068	-0.061	-0.061	-0.061	0.804	9.868	0.127	-0.061	0	0	1506694583
-9.57	-2.376	-0.896	0	0	0	3.6	-8.887	0.486	0	0	0	3.324	9.495	1.75	-0.061	0	-0.061	-9.667	0.055	-1.871	0	0	0	-0.659	9.75	2.076	-0.061	-0.061	0	0.829	9.877	0.127	-0.061	-0.061	0	1506694583
-9.561	-2.391	-0.883	0	0	0	3.607	-8.847	0.433	0	-0.061	-0.061	3.348	9.487	1.731	-0.061	-0.061	-0.061	-9.668	0.062	-1.878	0	0	0	-0.644	9.749	2.092	-0.061	-0.061	0	0.829	9.877	0.127	-0.061	0	0	1506694583
-9.587	-2.345	-0.889	0	0	0	3.639	-8.841	0.413	0	0	0	3.33	9.487	1.727	-0.061	-0.061	-0.061	-9.666	0.055	-1.872	0	-0.061	0	-0.632	9.731	2.094	-0.061	-0.061	-0.061	0.827	9.868	0.117	-0.061	0	0	1506694583
-9.583	-2.32	-0.886	0	0	0	3.639	-8.841	0.413	-0.061	0	0	3.32	9.457	1.718	-0.061	-0.061	-0.061	-9.662	0.051	-1.87	0	0	0	-0.65	9.708	2.095	-0.061	-0.061	0	0.785	9.862	0.093	-0.061	-0.061	0	1506694583
-9.588	-2.353	-0.895	0	0	-0.061	3.691	-8.859	0.458	-0.061	0	0	3.341	9.464	1.714	-0.061	-0.061	0	-9.677	0.047	-1.887	0	0	0	-0.657	9.725	2.088	-0.061	-0.061	0	0.785	9.862	0.093	-0.061	-0.061	0	1506694583
-9.587	-2.347	-0.869	0	0	0	3.698	-8.869	0.475	-0.061	0	-0.061	3.359	9.495	1.721	-0.061	-0.061	-0.061	-9.697	0.051	-1.878	0	0	0	-0.63	9.758	2.101	0	-0.061	0	0.825	9.89	0.121	0	-0.061	0	1506694583
-9.58	-2.34	-0.888	0	0	0	3.698	-8.869	0.475	-0.061	0	-0.061	3.362	9.488	1.721	0	-0.061	-0.061	-9.682	0.066	-1.9	0	0	0	-0.59	9.767	2.107	-0.061	-0.061	-0.061	0.819	9.885	0.135	-0.061	0	0	1506694583
-9.588	-2.351	-0.896	0	0	0	3.665	-8.855	0.504	-0.061	0	-0.061	3.351	9.485	1.765	0	0	-0.061	-9.668	0.055	-1.887	0	0	0	-0.609	9.734	2.102	-0.061	0	-0.061	0.819	9.885	0.135	-0.061	-0.061	0	1506694583
-9.581	-2.365	-0.876	0	0	0	3.665	-8.855	0.504	-0.061	0	-0.061	3.336	9.46	1.796	0	0	-0.061	-9.671	0.051	-1.903	0	0	0	-0.638	9.723	2.086	-0.061	-0.061	0	0.833	9.887	0.134	-0.061	-0.061	0	1506694584
-9.591	-2.321	-0.87	0	0	0	3.64	-8.873	0.486	-0.061	0	-0.061	3.35	9.481	1.774	0	0	-0.061	-9.671	0.037	-1.908	0	0	0	-0.627	9.749	2.09	-0.061	-0.061	0	0.802	9.875	0.124	-0.061	0	0	1506694584
-9.611	-2.31	-0.914	0	0	-0.061	3.64	-8.873	0.486	-0.061	0	-0.061	3.382	9.499	1.761	-0.061	-0.061	-0.061	-9.678	0.044	-1.931	0	-0.061	0	-0.628	9.782	2.09	-0.061	-0.061	0	0.802	9.875	0.124	-0.061	0	0	1506694584
-9.587	-2.338	-0.914	0	0	-0.061	3.65	-8.893	0.484	-0.061	0.061	0	3.358	9.508	1.755	-0.061	-0.061	0	-9.686	0.045	-1.944	0	-0.061	0	-0.609	9.772	2.103	-0.061	-0.061	0	0.835	9.887	0.108	-0.061	0	0	1506694584
-9.573	-2.338	-0.912	0	0	-0.061	3.665	-8.866	0.496	-0.061	0.061	0	3.358	9.508	1.755	-0.061	-0.061	0	-9.685	0.063	-1.931	0	-0.061	0	-0.578	9.763	2.104	-0.061	-0.061	0	0.812	9.883	0.114	0	0	-0.061	1506694584
-9.585	-2.326	-0.928	0	0	0	3.685	-8.839	0.493	-0.061	0	0	3.317	9.481	1.763	-0.061	-0.061	-0.061	-9.673	0.044	-1.918	0	-0.061	0	-0.566	9.733	2.102	-0.061	-0.061	-0.061	0.812	9.883	0.114	-0.061	-0.061	-0.061	1506694584
-9.583	-2.329	-0.919	0	0	0	3.685	-8.839	0.493	-0.061	0	-0.061	3.352	9.459	1.773	-0.061	-0.061	-0.061	-9.682	0.031	-1.902	0	-0.061	0	-0.572	9.745	2.086	-0.061	0	-0.061	0.865	9.872	0.126	-0.061	-0.061	0	1506694584
-9.583	-2.328	-0.921	0	0	0	3.692	-8.83	0.506	-0.061	0	-0.061	3.378	9.494	1.743	-0.061	0	-0.061	-9.68	0.032	-1.894	0	-0.061	0	-0.627	9.746	2.098	-0.061	-0.061	-0.061	0.863	9.896	0.165	-0.061	-0.061	0	1506694584
-9.591	-2.328	-0.909	0.061	0	0	3.688	-8.841	0.496	-0.061	0.061	-0.061	3.374	9.482	1.73	-0.122	-0.061	0	-9.676	0.02	-1.876	0.061	-0.122	0	-0.644	9.732	2.09	-0.061	-0.061	-0.061	0.863	9.896	0.165	-0.061	-0.061	0	1506694584
-9.603	-2.339	-0.916	0.061	0	0	3.698	-8.838	0.499	-0.061	0.061	0	3.346	9.466	1.723	-0.061	-0.061	0	-9.674	0.024	-1.864	0.061	-0.122	0	-0.624	9.735	2.102	-0.061	-0.061	0	0.823	9.88	0.132	-0.061	-0.122	0	1506694584
-9.582	-2.375	-0.925	0.122	0	0	3.708	-8.831	0.498	-0.061	0.122	0	3.327	9.47	1.715	-0.061	-0.061	0	-9.68	0.01	-1.855	0.061	-0.061	0	-0.634	9.74	2.077	-0.061	-0.061	0	0.831	9.89	0.145	-0.061	-0.061	0	1506694584
-9.598	-2.336	-0.919	0.122	0	0	3.708	-8.831	0.498	-0.061	0.122	-0.061	3.327	9.508	1.715	-0.061	-0.061	-0.061	-9.676	0.005	-1.84	0.122	-0.061	0	-0.676	9.762	2.068	-0.061	-0.122	0	0.831	9.89	0.145	-0.061	-0.061	0	1506694584
-9.605	-2.327	-0.914	0.122	0	0	3.716	-8.812	0.505	-0.061	0.061	-0.061	3.287	9.533	1.742	-0.122	-0.122	0	-9.704	0.007	-1.827	0.122	-0.061	0.061	-0.705	9.738	2.083	-0.061	-0.122	-0.061	0.787	9.883	0.158	-0.122	-0.122	0	1506694584
-9.595	-2.352	-0.903	0.183	0	0	3.716	-8.812	0.505	-0.061	0.122	-0.061	3.24	9.512	1.767	-0.122	-0.122	0	-9.684	-0.028	-1.826	0.183	-0.122	0.061	-0.677	9.732	2.08	-0.061	-0.183	0	0.824	9.891	0.166	-0.061	-0.183	0	1506694584
-9.569	-2.359	-0.897	0.183	0	0	3.728	-8.835	0.502	-0.122	0.183	0	3.217	9.54	1.776	-0.183	-0.122	-0.061	-9.703	0.032	-1.823	0.183	-0.061	0.061	-0.691	9.761	2.11	-0.061	-0.183	-0.061	0.824	9.891	0.166	-0.061	-0.183	0	1506694584
-9.586	-2.303	-0.933	0.183	0	0	3.728	-8.835	0.502	-0.122	0.244	0	3.212	9.545	1.776	-0.183	-0.183	-0.061	-9.677	0.035	-1.821	0.244	-0.061	0.061	-0.756	9.734	2.115	-0.061	-0.244	-0.061	0.815	9.867	0.165	-0.122	-0.183	0	1506694584
-9.585	-2.284	-0.908	0.183	0	0	3.744	-8.817	0.528	-0.122	0.305	0	3.169	9.532	1.748	-0.183	-0.183	-0.061	-9.684	0.067	-1.812	0.244	-0.061	0.061	-0.7	9.74	2.12	-0.061	-0.305	-0.061	0.86	9.862	0.173	-0.122	-0.244	0	1506694584
-9.583	-2.294	-0.878	0.183	0	0	3.741	-8.788	0.507	-0.122	0.244	-0.061	3.169	9.533	1.731	-0.183	-0.244	-0.122	-9.711	0.109	-1.815	0.244	-0.061	0.061	-0.656	9.768	2.157	-0.061	-0.305	-0.061	0.86	9.862	0.173	-0.122	-0.244	0	1506694584
-9.597	-2.26	-0.904	0.183	-0.061	0	3.756	-8.814	0.431	-0.122	0.244	-0.061	3.206	9.536	1.739	-0.122	-0.244	-0.183	-9.686	0.122	-1.816	0.244	-0.061	0.061	-0.618	9.768	2.156	-0.061	-0.305	-0.122	0.84	9.857	0.158	-0.061	-0.122	0	1506694584
-9.601	-2.222	-0.886	0.183	0	0	3.744	-8.827	0.403	-0.122	0.244	-0.122	3.23	9.481	1.781	-0.122	-0.244	-0.183	-9.689	0.123	-1.832	0.244	0	0.061	-0.618	9.717	2.17	-0.061	-0.366	-0.122	0.883	9.865	0.208	-0.061	-0.183	0	1506694584
-9.599	-2.206	-0.885	0.122	-0.061	-0.061	3.744	-8.827	0.403	-0.122	0.183	-0.122	3.291	9.417	1.832	-0.122	-0.244	-0.183	-9.685	0.154	-1.83	0.244	0	0.061	-0.596	9.654	2.19	-0.061	-0.366	-0.122	0.883	9.865	0.208	-0.061	-0.183	0	1506694584
-9.604	-2.236	-0.886	0.122	-0.061	0	3.645	-8.83	0.404	-0.122	0.183	-0.183	3.359	9.406	1.824	-0.183	-0.244	-0.183	-9.678	0.211	-1.816	0.183	0	0.061	-0.575	9.677	2.214	-0.061	-0.366	-0.122	0.921	9.856	0.217	-0.061	-0.183	0	1506694584
-9.601	-2.224	-0.872	0.122	-0.061	0	3.645	-8.83	0.404	-0.183	0.244	-0.122	3.417	9.391	1.806	-0.183	-0.244	-0.183	-9.667	0.238	-1.827	0.183	0	0.061	-0.556	9.671	2.211	-0.061	-0.244	-0.061	0.938	9.854	0.221	-0.061	-0.122	0	1506694584
-9.615	-2.202	-0.863	0.122	-0.061	0	3.549	-8.841	0.414	-0.122	0.183	-0.122	3.45	9.372	1.829	-0.122	-0.183	-0.061	-9.67	0.234	-1.827	0.183	0	0.061	-0.557	9.65	2.223	-0.061	-0.244	-0.061	0.938	9.854	0.221	-0.061	-0.122	0	1506694584
-9.622	-2.202	-0.848	0.061	-0.061	0	3.549	-8.841	0.414	-0.122	0.061	-0.183	3.427	9.363	1.828	-0.122	-0.244	-0.061	-9.67	0.258	-1.847	0.061	0.061	0.061	-0.534	9.659	2.225	0	-0.183	-0.061	0.918	9.863	0.234	-0.061	-0.122	0	1506694584
-9.607	-2.222	-0.835	0.061	-0.061	0	3.518	-8.856	0.374	-0.061	0	-0.122	3.413	9.382	1.814	-0.122	-0.244	-0.061	-9.664	0.264	-1.871	0.061	0.061	0	-0.506	9.7	2.263	0	-0.183	-0.061	0.957	9.854	0.255	-0.061	-0.122	0	1506694585
-9.597	-2.21	-0.827	0.061	-0.122	0	3.512	-8.841	0.316	-0.122	-0.061	-0.122	3.441	9.385	1.828	0	-0.122	-0.061	-9.647	0.261	-1.873	0.061	0.061	0	-0.476	9.714	2.273	0	-0.061	-0.061	0.957	9.854	0.255	-0.061	-0.061	-0.061	1506694585
-9.605	-2.199	-0.805	0	-0.061	0	3.512	-8.841	0.316	-0.122	-0.061	-0.122	3.402	9.412	1.879	0	-0.061	-0.061	-9.635	0.273	-1.864	0	0	0	-0.52	9.707	2.257	0	0	-0.061	0.963	9.857	0.269	-0.061	-0.061	0	1506694585
-9.634	-2.168	-0.805	0	-0.122	0	3.521	-8.839	0.353	-0.122	-0.061	0	3.397	9.459	1.948	0	-0.061	-0.061	-9.647	0.268	-1.876	-0.061	0.061	0	-0.598	9.726	2.257	-0.061	0	-0.061	0.949	9.859	0.268	-0.061	-0.061	0	1506694585
-9.641	-2.188	-0.812	-0.061	-0.122	0	3.564	-8.88	0.391	-0.122	-0.061	0	3.364	9.489	2.005	-0.061	-0.061	0	-9.65	0.279	-1.882	-0.061	0.061	0	-0.616	9.721	2.268	-0.061	-0.061	0	0.949	9.859	0.268	-0.061	-0.061	0	1506694585
-9.61	-2.231	-0.77	-0.061	-0.122	0	3.705	-8.951	0.41	-0.061	-0.122	0	3.334	9.495	2.029	-0.122	0	0	-9.67	0.274	-1.915	-0.061	0.061	0	-0.584	9.726	2.284	-0.061	-0.061	0	0.914	9.863	0.233	0	0	-0.061	1506694585
-9.597	-2.218	-0.757	-0.061	-0.061	0	3.705	-8.951	0.41	-0.061	-0.122	0	3.339	9.464	2.029	-0.122	0	0	-9.67	0.287	-1.95	-0.122	0.061	-0.061	-0.559	9.708	2.284	-0.061	-0.061	0	0.877	9.868	0.252	0	0	-0.061	1506694585
-9.616	-2.216	-0.757	-0.061	-0.061	-0.061	3.791	-8.887	0.467	0	-0.122	0	3.339	9.42	1.954	-0.122	0	0	-9.666	0.263	-1.967	-0.122	0.061	-0.061	-0.542	9.685	2.293	-0.061	0	0.061	0.877	9.868	0.252	0	0	-0.061	1506694585
-9.625	-2.212	-0.751	-0.061	-0.061	-0.061	3.791	-8.887	0.467	0	-0.122	0	3.384	9.404	1.888	-0.122	0.061	0	-9.665	0.246	-1.973	-0.061	0.061	-0.061	-0.575	9.666	2.269	-0.061	0.061	0.061	0.874	9.857	0.237	0	0	-0.061	1506694585
-9.618	-2.248	-0.761	-0.061	-0.061	-0.061	3.832	-8.855	0.467	0	-0.122	0	3.413	9.393	1.822	-0.122	0.061	0	-9.654	0.245	-1.999	-0.122	0.061	-0.061	-0.596	9.679	2.254	-0.061	0	0.061	0.854	9.861	0.199	0	0.061	-0.061	1506694585
-9.615	-2.249	-0.748	-0.061	-0.061	-0.061	3.856	-8.824	0.449	0.061	-0.061	0	3.384	9.402	1.78	-0.061	0	0.061	-9.656	0.238	-2.022	-0.122	0.061	-0.061	-0.59	9.685	2.251	0	0	0.061	0.854	9.861	0.199	0	0.061	-0.061	1506694585
-9.624	-2.22	-0.736	-0.061	-0.061	-0.061	3.882	-8.837	0.414	0.061	-0.061	0	3.377	9.39	1.782	-0.061	0	0.061	-9.666	0.212	-2.035	-0.061	0.061	-0.061	-0.554	9.668	2.247	0	0.061	0.061	0.834	9.875	0.22	0	0	-0.061	1506694585
-9.624	-2.25	-0.761	-0.061	-0.061	-0.061	3.875	-8.86	0.347	0.061	-0.122	-0.061	3.307	9.4	1.811	0	0	0.122	-9.653	0.205	-2.029	-0.061	0	-0.122	-0.532	9.697	2.247	0	0	0.061	0.812	9.872	0.202	0	0	-0.061	1506694585
-9.568	-2.278	-0.751	-0.061	-0.061	-0.061	3.9	-8.857	0.37	0.061	-0.122	-0.061	3.292	9.449	1.887	0	-0.061	0.061	-9.656	0.213	-2.036	-0.061	0	-0.122	-0.553	9.715	2.238	0	0.061	0.061	0.812	9.872	0.202	0	0	-0.122	1506694585
-9.568	-2.28	-0.742	-0.061	0	-0.061	3.892	-8.815	0.414	0	0.061	-0.061	3.335	9.442	1.938	0	0	0.061	-9.619	0.161	-2.041	-0.061	0	-0.061	-0.571	9.692	2.222	0	0	0.061	0.848	9.9	0.225	0	0	-0.122	1506694585
-9.587	-2.257	-0.732	-0.061	-0.061	0	3.831	-8.798	0.455	0.061	0	-0.061	3.298	9.438	1.969	0	0	0.061	-9.642	0.187	-2.028	-0.061	0	-0.061	-0.534	9.692	2.222	0	0	0.061	0.846	9.857	0.248	0	0.061	-0.061	1506694585
-9.622	-2.223	-0.708	-0.061	0	0	3.775	-8.745	0.444	0.061	-0.061	-0.122	3.321	9.442	1.919	-0.061	-0.061	0	-9.631	0.184	-2.042	-0.061	0	-0.061	-0.538	9.725	2.224	0	0	0	0.846	9.857	0.248	-0.061	0	-0.061	1506694585
-9.619	-2.247	-0.713	-0.061	-0.061	0	3.781	-8.742	0.421	0.061	0	-0.061	3.346	9.47	1.897	-0.061	0	0.061	-9.63	0.175	-2.056	-0.061	0	-0.061	-0.544	9.756	2.219	0	0	0	0.855	9.866	0.246	0	0	0	1506694585
-9.598	-2.267	-0.733	-0.061	-0.061	0	3.749	-8.77	0.349	0.061	0	-0.061	3.345	9.478	1.903	-0.061	0	0.061	-9.647	0.153	-2.088	-0.061	0.061	-0.061	-0.546	9.734	2.195	-0.061	-0.061	0	0.812	9.887	0.225	0	0	-0.061	1506694585
-9.594	-2.261	-0.705	-0.061	-0.061	0	3.731	-8.778	0.351	0	0	-0.061	3.341	9.438	1.908	-0.061	-0.061	0	-9.644	0.144	-2.098	-0.061	0.061	-0.061	-0.492	9.702	2.204	-0.061	-0.122	0	0.812	9.887	0.225	0	0	-0.061	1506694585
-9.609	-2.266	-0.732	-0.061	0	0	3.72	-8.763	0.347	0	0	-0.061	3.354	9.404	1.888	-0.061	-0.061	-0.061	-9.659	0.163	-2.105	-0.061	0	-0.061	-0.431	9.725	2.216	0	-0.061	0	0.805	9.872	0.23	0	0	0	1506694585
-9.606	-2.251	-0.724	-0.061	-0.061	0	3.703	-8.741	0.383	-0.061	-0.061	-0.061	3.417	9.418	1.861	-0.061	-0.061	-0.061	-9.647	0.166	-2.086	-0.061	0	0	-0.441	9.752	2.21	-0.061	0	-0.061	0.836	9.884	0.252	0	0	0	1506694585
-9.606	-2.212	-0.719	-0.061	0	0	3.735	-8.765	0.414	-0.061	-0.061	-0.061	3.47	9.429	1.854	0	0	-0.061	-9.629	0.136	-2.068	-0.061	0	0	-0.483	9.717	2.2	-0.061	0	-0.061	0.836	9.884	0.252	-0.061	-0.061	0	1506694585
-9.646	-2.192	-0.741	-0.061	-0.061	0	3.735	-8.765	0.414	-0.061	0	0	3.49	9.402	1.895	0	0	-0.061	-9.622	0.136	-2.061	-0.061	0	0	-0.499	9.701	2.155	-0.061	0	0	0.827	9.867	0.217	-0.061	0	0	1506694585
-9.624	-2.233	-0.745	-0.061	0	0	3.792	-8.786	0.473	-0.061	0	0	3.493	9.415	1.907	0	0	-0.061	-9.642	0.15	-2.088	-0.061	0.061	0	-0.494	9.739	2.18	0	-0.061	0	0.798	9.879	0.208	-0.061	-0.061	0	1506694585
-9.633	-2.22	-0.748	-0.061	-0.061	0	3.827	-8.813	0.469	-0.061	0	0	3.475	9.452	1.873	0	0	0	-9.661	0.158	-2.119	-0.061	0.061	0	-0.458	9.784	2.202	-0.061	0	0	0.798	9.879	0.208	0	0	0	1506694586
-9.616	-2.224	-0.746	-0.061	-0.061	0	3.847	-8.836	0.461	-0.061	-0.061	-0.061	3.47	9.459	1.878	0	0	0	-9.653	0.151	-2.123	-0.061	0	0	-0.452	9.757	2.212	-0.061	0	0	0.764	9.892	0.195	-0.061	0	0	1506694586
-9.61	-2.218	-0.758	-0.061	-0.061	-0.061	3.86	-8.836	0.465	-0.061	-0.061	-0.061	3.42	9.417	1.89	0	0	0	-9.646	0.148	-2.11	-0.061	0	0	-0.435	9.717	2.199	-0.061	0	0	0.816	9.88	0.172	0	-0.061	0	1506694586
-9.604	-2.213	-0.763	-0.061	-0.061	-0.061	3.802	-8.808	0.482	-0.061	0	-0.061	3.388	9.43	1.901	-0.061	0	0	-9.667	0.152	-2.141	-0.061	0	0	-0.447	9.711	2.201	-0.061	0	0	0.816	9.88	0.172	0	0	0	1506694586
-9.622	-2.223	-0.773	-0.061	-0.061	-0.061	3.802	-8.808	0.482	0	0	-0.061	3.39	9.442	1.859	-0.061	0	0	-9.658	0.158	-2.156	-0.061	-0.061	0	-0.451	9.729	2.202	-0.061	0	0	0.815	9.868	0.179	0	0	0	1506694586
-9.607	-2.237	-0.754	-0.061	0	-0.061	3.777	-8.835	0.473	0	0	-0.061	3.383	9.433	1.829	-0.061	0	0	-9.652	0.157	-2.157	-0.061	-0.061	0	-0.423	9.717	2.2	-0.061	0	-0.061	0.835	9.874	0.175	0	0	0	1506694586
-9.603	-2.231	-0.752	-0.061	0	-0.061	3.759	-8.838	0.446	0	-0.061	-0.061	3.381	9.388	1.822	0	0	-0.061	-9.641	0.148	-2.134	-0.061	-0.061	-0.061	-0.425	9.691	2.205	-0.061	0	-0.061	0.835	9.874	0.175	0	0	0	1506694586
-9.615	-2.214	-0.762	-0.061	0	-0.061	3.725	-8.826	0.455	0	-0.061	-0.061	3.369	9.368	1.803	0	0	-0.061	-9.644	0.136	-2.12	-0.061	-0.061	-0.061	-0.437	9.674	2.19	0	0.061	-0.061	0.836	9.873	0.187	0	0	0	1506694586
-9.624	-2.202	-0.762	-0.061	-0.061	0	3.708	-8.813	0.438	0	-0.061	0	3.401	9.399	1.786	0	0	-0.061	-9.646	0.121	-2.127	-0.061	-0.061	-0.061	-0.494	9.7	2.18	0	0	-0.061	0.845	9.881	0.2	-0.061	0	0	1506694586
-9.624	-2.195	-0.764	-0.061	0	-0.061	3.705	-8.805	0.447	0	-0.061	0	3.441	9.444	1.785	0	0	-0.061	-9.622	0.154	-2.12	-0.061	-0.061	-0.061	-0.53	9.734	2.18	0	-0.061	-0.061	0.845	9.881	0.2	-0.061	0	0	1506694586
-9.628	-2.204	-0.774	-0.061	0	-0.061	3.728	-8.818	0.433	0	-0.061	0	3.424	9.435	1.809	0	-0.061	0	-9.65	0.129	-2.103	-0.061	-0.061	-0.061	-0.489	9.695	2.187	0	0	-0.061	0.818	9.883	0.176	-0.061	0	0	1506694586
-9.634	-2.227	-0.768	-0.061	0	-0.061	3.754	-8.823	0.426	0	-0.061	0.061	3.377	9.418	1.861	0	-0.061	0	-9.636	0.136	-2.111	-0.061	-0.061	-0.061	-0.426	9.729	2.181	0	0	-0.061	0.828	9.875	0.176	0	0	0	1506694586
-9.615	-2.226	-0.772	-0.061	0	-0.061	3.81	-8.865	0.453	0	-0.061	0.061	3.384	9.473	1.889	0	0	-0.061	-9.668	0.159	-2.089	-0.061	-0.061	-0.061	-0.47	9.757	2.187	0	0.061	-0.061	0.828	9.875	0.176	0	0	0	1506694586
-9.622	-2.223	-0.776	-0.061	-0.061	-0.061	3.834	-8.844	0.475	-0.061	-0.061	0	3.438	9.478	1.926	0	0	-0.061	-9.621	0.132	-2.06	-0.061	-0.061	-0.061	-0.528	9.749	2.175	-0.061	0	-0.061	0.837	9.896	0.201	0	0	0	1506694586
-9.613	-2.266	-0.778	-0.061	0	-0.061	3.838	-8.823	0.507	-0.061	-0.061	0	3.43	9.459	1.903	0	0	-0.061	-9.641	0.135	-2.05	-0.061	-0.061	-0.061	-0.517	9.744	2.164	0	0	0	0.821	9.862	0.159	-0.061	0	0	1506694586
-9.601	-2.297	-0.767	-0.061	0	-0.061	3.804	-8.782	0.477	0	0	0	3.43	9.459	1.903	-0.061	0	-0.061	-9.641	0.135	-2.05	-0.061	-0.061	-0.061	-0.513	9.75	2.166	0	0	0	0.821	9.862	0.159	0	0	-0.061	1506694586
-9.603	-2.283	-0.778	-0.061	0	-0.061	3.813	-8.792	0.416	0	-0.061	-0.061	3.429	9.461	1.82	-0.061	0	0	-9.639	0.104	-2.056	-0.061	-0.061	-0.061	-0.522	9.758	2.171	-0.061	0	0	0.81	9.877	0.176	0	0	-0.061	1506694586
-9.609	-2.26	-0.792	-0.061	-0.061	-0.061	3.77	-8.799	0.378	0	-0.061	-0.061	3.397	9.457	1.792	-0.061	0	0	-9.634	0.111	-2.056	-0.061	-0.061	-0.061	-0.536	9.725	2.15	-0.061	0	0	0.802	9.885	0.176	0	0	0	1506694586
-9.605	-2.26	-0.757	-0.061	0	-0.061	3.729	-8.77	0.364	-0.061	-0.061	-0.061	3.36	9.422	1.745	-0.061	0	0	-9.639	0.096	-2.044	-0.061	-0.061	-0.061	-0.547	9.688	2.144	0	0	0	0.802	9.885	0.176	0	0	0	1506694586
-9.616	-2.274	-0.77	-0.061	0	0	3.729	-8.77	0.364	-0.061	-0.061	-0.061	3.333	9.43	1.731	-0.061	-0.061	0	-9.652	0.116	-2.041	-0.061	-0.061	-0.061	-0.528	9.737	2.144	0	0	0	0.813	9.874	0.172	0	0	0	1506694586
-9.612	-2.247	-0.778	0	0	0	3.694	-8.819	0.38	-0.061	0	-0.061	3.352	9.481	1.724	-0.061	-0.061	0	-9.63	0.126	-2.047	0	-0.061	0	-0.55	9.764	2.168	0	0	-0.061	0.837	9.878	0.175	-0.061	0	0	1506694586
-9.61	-2.253	-0.792	-0.061	0	0	3.705	-8.843	0.418	-0.061	0	0	3.356	9.475	1.78	0	0	-0.061	-9.631	0.118	-2.024	0	-0.061	0	-0.573	9.739	2.175	-0.061	0	-0.061	0.837	9.878	0.175	-0.061	-0.061	0	1506694586
-9.619	-2.259	-0.797	0	0	0	3.694	-8.859	0.462	-0.061	0	0	3.313	9.453	1.833	0	0	-0.061	-9.643	0.118	-2.028	0	-0.061	0	-0.574	9.703	2.146	0	-0.061	-0.061	0.839	9.866	0.165	-0.061	0	0	1506694586
-9.603	-2.243	-0.81	0	0	0	3.693	-8.86	0.501	-0.061	0	0	3.316	9.458	1.865	0	0	-0.061	-9.641	0.117	-2.034	0	-0.061	0	-0.543	9.725	2.178	0	-0.061	-0.061	0.846	9.869	0.183	-0.061	0	0	1506694586
-9.621	-2.211	-0.819	-0.061	0	0	3.771	-8.875	0.513	-0.061	0	0	3.381	9.482	1.882	-0.061	-0.061	-0.061	-9.639	0.132	-2.04	0	-0.061	0	-0.538	9.747	2.184	-0.061	-0.061	-0.061	0.846	9.869	0.183	-0.061	-0.061	0	1506694586
-9.613	-2.236	-0.816	0	0	0	3.771	-8.875	0.513	-0.061	0	0	3.4	9.458	1.889	-0.061	-0.061	-0.061	-9.64	0.146	-2.048	0	-0.061	0	-0.519	9.743	2.174	-0.061	-0.061	0	0.849	9.863	0.165	-0.061	-0.061	0	1506694587
-9.61	-2.231	-0.816	0	0	0	3.779	-8.868	0.544	-0.061	0	0	3.425	9.444	1.865	-0.061	-0.061	-0.061	-9.644	0.139	-2.046	0	-0.061	0	-0.519	9.72	2.16	-0.061	-0.061	0	0.855	9.875	0.179	-0.061	0	0	1506694587
-9.615	-2.206	-0.821	0	0	0	3.784	-8.843	0.513	0.061	0	-0.061	3.45	9.414	1.847	-0.061	0	-0.061	-9.64	0.118	-2.041	0	-0.061	-0.061	-0.489	9.711	2.16	-0.061	-0.061	0	0.855	9.875	0.179	-0.061	0	0	1506694587
-9.634	-2.196	-0.834	0	0	0	3.784	-8.843	0.513	0.061	0	-0.061	3.49	9.405	1.804	-0.061	0	-0.061	-9.65	0.122	-2.043	0	-0.061	-0.061	-0.48	9.726	2.153	-0.061	0	0	0.848	9.866	0.184	-0.061	-0.061	0	1506694587
-9.622	-2.198	-0.825	-0.061	0	-0.061	3.767	-8.83	0.413	0	0	-0.061	3.484	9.409	1.787	-0.061	0	0	-9.662	0.121	-2.046	0	-0.061	-0.061	-0.492	9.702	2.156	-0.061	0	0	0.878	9.86	0.179	-0.061	0	0	1506694587
-9.606	-2.22	-0.837	-0.061	0	0	3.731	-8.794	0.409	0	0	-0.061	3.463	9.408	1.791	-0.061	0	0	-9.672	0.121	-2.066	0	-0.061	-0.061	-0.483	9.72	2.169	-0.061	0	0	0.848	9.865	0.191	-0.061	0	0	1506694587
-9.588	-2.207	-0.819	0	0	0	3.71	-8.793	0.412	0	0	-0.061	3.417	9.422	1.816	0	0	0	-9.653	0.121	-2.061	0	-0.061	-0.061	-0.445	9.729	2.181	0	0	0	0.885	9.869	0.194	-0.061	0	0	1506694587
-9.619	-2.184	-0.829	-0.061	0	0	3.71	-8.793	0.412	0	0	-0.061	3.417	9.422	1.816	0	0	0	-9.653	0.121	-2.061	0	-0.061	-0.061	-0.447	9.72	2.189	0	0.061	0	0.89	9.865	0.213	-0.061	0	0	1506694587
-9.634	-2.184	-0.83	-0.061	0	0	3.719	-8.813	0.412	-0.061	0	-0.061	3.387	9.445	1.858	0	0	0	-9.643	0.142	-2.061	-0.061	-0.061	-0.061	-0.492	9.731	2.18	-0.061	0	0	0.888	9.853	0.209	-0.061	0	0	1506694587
-9.619	-2.171	-0.817	-0.061	0	0	3.683	-8.821	0.481	-0.061	0	-0.061	3.369	9.457	1.896	0	0.061	0	-9.659	0.136	-2.053	-0.061	-0.061	-0.061	-0.492	9.74	2.199	-0.061	0	0	0.908	9.867	0.219	-0.061	0	0	1506694587
-9.627	-2.165	-0.817	-0.061	0	0	3.683	-8.821	0.481	-0.061	0	0	3.375	9.453	1.925	-0.061	0	0	-9.661	0.117	-2.064	-0.061	-0.061	0	-0.446	9.743	2.188	-0.061	0	-0.061	0.891	9.868	0.219	-0.061	0	0	1506694587
-9.641	-2.156	-0.825	-0.061	0	0	3.701	-8.851	0.483	0	0	0	3.333	9.464	1.913	-0.061	0	0	-9.647	0.129	-2.031	-0.061	-0.122	0	-0.446	9.757	2.218	-0.061	0	-0.061	0.901	9.867	0.227	-0.061	0	0	1506694587
-9.627	-2.164	-0.822	-0.061	0	-0.061	3.701	-8.851	0.483	0	-0.061	0	3.394	9.467	1.955	-0.061	0	-0.061	-9.64	0.122	-1.998	-0.061	-0.061	0	-0.538	9.721	2.194	-0.061	0	-0.061	0.888	9.879	0.232	-0.061	-0.061	0	1506694587
-9.612	-2.206	-0.836	-0.061	0	0	3.734	-8.841	0.519	0	0	0	3.394	9.467	1.955	-0.061	0	-0.061	-9.64	0.122	-1.998	-0.061	-0.061	0	-0.53	9.716	2.176	-0.061	-0.061	0	0.873	9.88	0.237	-0.061	0	0	1506694587
-9.601	-2.194	-0.842	-0.061	0	0	3.755	-8.824	0.516	0	0	0	3.43	9.432	1.89	-0.122	0	-0.061	-9.67	0.146	-2.021	-0.061	0	0	-0.476	9.714	2.205	-0.061	-0.061	0	0.878	9.861	0.212	0	0	0	1506694587
-9.6	-2.2	-0.857	-0.061	0	0	3.773	-8.817	0.512	0	0	0	3.451	9.414	1.853	-0.122	-0.061	-0.061	-9.661	0.146	-2.011	-0.061	-0.061	0	-0.45	9.727	2.219	-0.061	0	0	0.902	9.861	0.225	0	0	0	1506694587
-9.611	-2.195	-0.863	-0.061	-0.061	0	3.795	-8.786	0.432	0	-0.061	-0.061	3.444	9.396	1.854	-0.122	0	0	-9.658	0.14	-2.01	-0.061	-0.061	0	-0.477	9.705	2.211	-0.061	0	0	0.878	9.869	0.208	-0.061	0	0	1506694587
-9.617	-2.19	-0.861	-0.061	-0.061	0	3.817	-8.772	0.402	0	-0.061	-0.061	3.414	9.388	1.859	-0.061	0.061	0	-9.676	0.141	-2.023	-0.061	-0.061	0	-0.496	9.671	2.201	-0.061	0	0	0.859	9.86	0.203	-0.061	-0.061	0	1506694587
-9.629	-2.178	-0.863	-0.061	-0.061	-0.061	3.784	-8.756	0.385	-0.061	0	-0.061	3.396	9.378	1.852	-0.061	0	0	-9.676	0.141	-2.023	-0.061	-0.061	0	-0.467	9.715	2.196	-0.061	0	0	0.86	9.861	0.203	0	0	0	1506694587
-9.628	-2.17	-0.855	-0.061	-0.061	-0.061	3.779	-8.769	0.401	-0.061	0	-0.061	3.4	9.424	1.853	-0.061	-0.061	0	-9.677	0.158	-2.024	-0.061	-0.061	0	-0.475	9.728	2.206	-0.061	0	0	0.876	9.866	0.219	-0.061	-0.061	0	1506694587
-9.621	-2.17	-0.858	-0.061	-0.061	-0.061	3.774	-8.808	0.413	-0.061	-0.061	-0.061	3.375	9.41	1.859	-0.061	0	0	-9.639	0.147	-2.003	-0.061	-0.061	0	-0.469	9.697	2.227	-0.061	0	-0.061	0.906	9.879	0.226	0	0	0	1506694587
-9.607	-2.19	-0.852	-0.061	-0.061	0	3.725	-8.813	0.489	-0.061	-0.061	-0.061	3.328	9.39	1.883	0	0	-0.061	-9.639	0.147	-2.003	-0.061	-0.061	0	-0.486	9.672	2.211	-0.061	0	-0.061	0.913	9.881	0.211	-0.061	0	0	1506694587
-9.621	-2.2	-0.848	0	-0.061	0	3.725	-8.813	0.489	-0.061	0	-0.061	3.311	9.398	1.883	0	0	-0.061	-9.64	0.154	-1.982	-0.061	-0.061	0	-0.507	9.686	2.218	0	0	-0.061	0.896	9.862	0.225	0	0	0	1506694587
-9.621	-2.164	-0.858	0	-0.061	0	3.68	-8.839	0.484	-0.061	-0.061	-0.061	3.336	9.428	1.866	0	0	-0.061	-9.64	0.154	-1.982	-0.061	-0.061	0	-0.546	9.715	2.22	0	0	-0.061	0.904	9.863	0.219	0	0	0	1506694587
-9.627	-2.156	-0.863	-0.061	-0.061	0	3.671	-8.861	0.455	-0.061	-0.061	-0.061	3.362	9.442	1.869	0	-0.061	-0.061	-9.64	0.154	-1.982	-0.061	-0.061	0	-0.58	9.711	2.201	0	-0.061	-0.061	0.897	9.887	0.228	-0.061	0	0	1506694587
-9.606	-2.188	-0.864	0	-0.061	0	3.704	-8.824	0.415	-0.061	-0.061	0	3.344	9.436	1.852	0	-0.061	-0.061	-9.654	0.164	-1.969	-0.061	0	0	-0.56	9.695	2.201	0	-0.061	-0.061	0.897	9.873	0.185	-0.061	-0.061	0	1506694588
-9.599	-2.196	-0.851	-0.061	-0.061	0	3.704	-8.824	0.415	-0.061	-0.061	0	3.365	9.416	1.867	-0.061	-0.122	-0.061	-9.664	0.172	-1.986	-0.061	0.061	0	-0.525	9.692	2.206	0	-0.061	-0.061	0.902	9.867	0.206	0	0	0	1506694588
-9.611	-2.181	-0.849	0	-0.061	0	3.79	-8.807	0.407	-0.061	-0.122	0	3.378	9.406	1.87	0	-0.061	-0.061	-9.664	0.172	-1.986	-0.061	0	-0.061	-0.494	9.7	2.216	0	-0.061	-0.061	0.914	9.871	0.207	-0.061	0	0	1506694588
-9.629	-2.143	-0.845	-0.061	-0.061	-0.061	3.817	-8.818	0.396	-0.061	-0.061	0	3.389	9.398	1.863	0	-0.061	-0.061	-9.654	0.183	-2.022	-0.061	0	-0.061	-0.504	9.685	2.216	0	-0.061	0	0.904	9.865	0.188	0	-0.061	0	1506694588
-9.609	-2.178	-0.837	-0.061	-0.061	-0.061	3.817	-8.818	0.396	-0.061	-0.061	-0.061	3.407	9.416	1.859	0	-0.061	-0.061	-9.652	0.182	-2.046	-0.061	0.061	-0.061	-0.504	9.709	2.235	0	-0.061	0	0.919	9.872	0.173	-0.061	-0.061	0	1506694588
-9.611	-2.195	-0.849	-0.061	-0.061	0	3.797	-8.854	0.45	-0.061	-0.122	-0.061	3.439	9.438	1.845	0	-0.061	-0.061	-9.652	0.182	-2.046	-0.061	0	-0.061	-0.48	9.722	2.21	0	-0.061	-0.061	0.915	9.863	0.191	0	0	0	1506694588
-9.593	-2.181	-0.827	-0.061	0	0	3.797	-8.854	0.45	-0.061	-0.061	-0.061	3.451	9.404	1.847	0	-0.061	-0.061	-9.639	0.141	-2.073	-0.061	0	-0.061	-0.476	9.709	2.187	0	0	0	0.928	9.867	0.191	0	0	0	1506694588
-9.63	-2.149	-0.835	-0.061	-0.061	0	3.734	-8.818	0.504	-0.061	0	-0.061	3.413	9.418	1.875	0	0	0	-9.643	0.161	-2.055	-0.061	0	-0.061	-0.519	9.69	2.165	0	0	0	0.906	9.869	0.208	-0.061	0	0	1506694588
-9.64	-2.128	-0.825	-0.061	-0.061	0	3.723	-8.843	0.475	0	-0.061	-0.061	3.418	9.43	1.861	-0.061	-0.061	0	-9.643	0.161	-2.055	0	0	-0.061	-0.519	9.725	2.18	0	-0.061	0	0.915	9.861	0.22	-0.061	0	0	1506694588
-9.661	-2.131	-0.83	-0.061	-0.061	-0.061	3.754	-8.892	0.439	0	-0.061	0	3.376	9.452	1.846	0	-0.061	0	-9.642	0.133	-2.12	0	0	-0.061	-0.464	9.789	2.192	0	0	-0.061	0.94	9.871	0.224	-0.061	0	0	1506694588
-9.634	-2.14	-0.841	-0.061	-0.122	-0.061	3.78	-8.855	0.471	0	-0.061	0	3.376	9.488	1.859	0	-0.061	0	-9.659	0.171	-2.116	0	-0.061	-0.061	-0.468	9.794	2.198	0	0	-0.061	0.934	9.886	0.242	-0.061	0	0	1506694588
-9.635	-2.125	-0.825	-0.061	-0.122	-0.061	3.78	-8.855	0.471	-0.061	0	0	3.391	9.467	1.928	0	0	-0.061	-9.659	0.171	-2.116	-0.061	-0.061	0	-0.501	9.727	2.175	0	-0.061	-0.061	0.92	9.889	0.232	-0.061	-0.061	0	1506694588
-9.629	-2.135	-0.815	-0.122	-0.183	0	3.775	-8.801	0.499	0	0	0	3.414	9.451	1.946	0	-0.061	-0.061	-9.636	0.128	-2.078	-0.061	-0.061	-0.061	-0.487	9.75	2.196	0	-0.061	0	0.927	9.868	0.231	-0.061	0	0	1506694588
-9.618	-2.15	-0.751	-0.061	-0.122	-0.061	3.775	-8.801	0.499	0.061	-0.061	0	3.499	9.473	1.963	-0.061	-0.061	-0.061	-9.67	0.15	-2.091	0	0	-0.061	-0.487	9.825	2.205	-0.061	-0.061	0	0.939	9.849	0.225	0	0	-0.061	1506694588
-9.625	-2.159	-0.738	-0.061	-0.061	-0.061	3.87	-8.832	0.504	0	0.061	0	3.57	9.509	1.992	-0.061	0	0	-9.67	0.15	-2.091	0	-0.061	0	-0.433	9.786	2.187	-0.122	-0.061	0	0.97	9.879	0.234	-0.061	0	0	1506694588
-9.607	-2.201	-0.758	-0.061	-0.061	-0.061	3.87	-8.832	0.504	0	0.061	0	3.523	9.428	1.977	-0.061	0	0	-9.642	0.145	-2.059	-0.061	0	0	-0.479	9.67	2.158	-0.122	0	0	0.916	9.873	0.203	-0.061	-0.061	0	1506694588
-9.612	-2.181	-0.752	-0.061	0	-0.061	3.784	-8.746	0.406	0.061	0	-0.061	3.438	9.359	1.922	-0.122	0.061	0	-9.656	0.15	-2.084	-0.061	0	-0.061	-0.456	9.628	2.139	-0.061	-0.061	0.061	0.884	9.862	0.218	0	0	-0.061	1506694588
-9.625	-2.134	-0.738	0	0	-0.061	3.784	-8.746	0.406	0.061	-0.122	-0.122	3.394	9.338	1.772	-0.183	-0.061	0	-9.656	0.15	-2.084	-0.061	-0.061	0	-0.38	9.671	2.204	-0.061	0	0	0.935	9.867	0.231	0	0	0	1506694588
-9.648	-2.094	-0.739	-0.061	0	-0.061	3.767	-8.734	0.258	0	-0.122	-0.122	3.385	9.332	1.653	-0.183	-0.061	0	-9.65	0.167	-2.058	-0.061	-0.061	0	-0.419	9.682	2.175	-0.061	0.061	-0.061	0.926	9.874	0.223	-0.061	0	0	1506694588
-9.641	-2.131	-0.79	-0.061	0	0	3.737	-8.696	0.214	0	-0.122	-0.122	3.363	9.338	1.608	-0.061	0	0	-9.635	0.147	-2.05	-0.061	-0.061	0	-0.504	9.689	2.164	0	0.061	-0.061	0.961	9.865	0.223	-0.061	-0.061	0	1506694588
-9.643	-2.16	-0.809	-0.061	0	-0.061	3.685	-8.719	0.24	-0.122	0	-0.061	3.319	9.404	1.632	0.061	-0.061	-0.061	-9.635	0.147	-2.05	-0.061	0	0	-0.55	9.717	2.159	0.061	0	-0.061	0.973	9.871	0.232	0	0	0	1506694588
-9.634	-2.158	-0.794	-0.061	-0.061	-0.061	3.679	-8.79	0.309	-0.122	-0.061	-0.061	3.326	9.441	1.738	0.061	-0.061	-0.061	-9.659	0.141	-2.105	-0.061	0	0	-0.542	9.734	2.188	0.061	-0.061	-0.061	0.939	9.861	0.212	-0.061	0	0	1506694588
-9.633	-2.194	-0.799	-0.061	0	-0.061	3.683	-8.854	0.4	-0.122	-0.061	-0.061	3.316	9.47	1.893	0.122	-0.061	-0.061	-9.644	0.154	-2.097	-0.061	0	0	-0.488	9.746	2.216	0	0	-0.122	0.884	9.862	0.208	0	0	-0.061	1506694588
-9.635	-2.199	-0.787	0	-0.061	-0.061	3.68	-8.897	0.608	-0.122	-0.122	0	3.324	9.475	2.027	0.061	0	-0.122	-9.644	0.154	-2.097	-0.061	0	0	-0.475	9.745	2.208	0	-0.061	-0.061	0.897	9.861	0.206	0	0	-0.061	1506694588
-9.624	-2.162	-0.802	0	0	-0.061	3.68	-8.897	0.608	-0.122	-0.061	0.061	3.384	9.502	2.097	0.061	0	-0.122	-9.637	0.139	-2.073	-0.061	-0.061	-0.061	-0.519	9.74	2.187	-0.061	-0.061	-0.061	0.908	9.878	0.205	0	0	-0.061	1506694588
-9.615	-2.158	-0.802	0	0	-0.061	3.839	-8.886	0.61	-0.061	0	0.122	3.444	9.484	2.07	0	0	-0.122	-9.642	0.153	-2.058	0	-0.061	-0.061	-0.529	9.725	2.19	-0.061	-0.061	-0.061	0.903	9.872	0.188	0	-0.061	-0.061	1506694588
-9.643	-2.158	-0.792	0	0	-0.061	3.869	-8.83	0.54	0	0	0.061	3.466	9.433	1.943	-0.122	-0.061	-0.061	-9.642	0.153	-2.058	0	-0.061	-0.061	-0.49	9.698	2.163	-0.061	-0.061	-0.061	0.919	9.862	0.171	0	0	-0.061	1506694589
-9.677	-2.071	-0.746	0.183	0.061	0	3.869	-8.83	0.54	0.061	0	0	3.466	9.433	1.943	-0.122	-0.061	-0.061	-9.654	0.159	-2.074	0	-0.061	-0.061	-0.429	9.71	2.159	-0.061	0	0	0.901	9.857	0.189	0	0	-0.061	1506694589
-9.616	-2.005	-0.738	0.244	-0.061	0	3.871	-8.812	0.406	0.061	0	0	3.462	9.368	1.692	-0.122	-0.061	-0.061	-9.649	0.172	-2.126	-0.061	-0.061	-0.061	-0.404	9.707	2.169	0	0	-0.061	0.882	9.859	0.16	0	-0.061	-0.061	1506694589
-9.263	-1.839	-0.761	0.183	-0.122	-0.061	3.865	-8.763	0.301	0.061	0	0	3.462	9.368	1.692	-0.061	0	-0.061	-9.576	0.178	-2.237	-0.061	-0.061	0	-0.328	9.639	2.15	0	0	-0.122	0.866	9.854	0.031	0	0.061	-0.183	1506694589
-9.483	-2.117	-0.982	-0.122	0.122	0.061	3.76	-8.699	0.299	0	-0.122	-0.122	3.427	9.159	1.653	0	0	-0.061	-9.625	0.097	-2.48	-0.122	0	0	-0.132	9.53	2.139	0.122	-0.061	-0.122	0.84	9.688	0.099	0.061	0.122	-0.366	1506694589
-9.604	-2.174	-1.162	0.427	0.305	0.244	3.575	-8.497	0.367	-0.061	-0.244	-0.122	3.555	9.026	1.675	0.122	0	-0.122	-9.625	0.097	-2.48	-0.122	0	0.061	0.299	9.637	2.101	0.244	0.122	-0.061	1.072	9.572	0.319	-0.061	0.244	-0.549	1506694589
-9.647	-1.605	-1.201	0.183	0.366	0	3.424	-8.453	0.374	-0.122	-0.366	0.061	3.945	9.103	1.637	0.183	0.061	-0.244	-9.838	-0.129	-2.712	-0.244	-0.488	0	0.583	9.895	1.993	0.183	0.61	-0.061	1.341	9.94	0.175	-0.122	0.61	-0.427	1506694589
-9.752	-1.227	-1.5	0.122	0.244	-0.244	3.424	-8.453	0.374	-0.122	-0.366	0.061	4.291	9.217	1.537	0.427	0.427	-0.488	-9.711	-0.458	-2.681	-0.122	-0.305	0	0.431	9.977	1.738	0.061	0.916	-0.183	0.75	9.939	-0.039	-0.244	0	-0.427	1506694589
-9.822	-1.093	-1.943	0	0.061	-0.488	3.424	-8.453	0.374	-0.122	-0.366	0.061	4.291	9.217	1.537	0.549	0.793	-0.549	-9.668	-0.516	-2.817	-0.061	-0.488	0	0.251	9.908	1.492	0	0.488	-0.244	0.962	9.886	-0.063	-0.244	-0.305	-0.61	1506694589
-9.768	-1.135	-1.995	-0.244	-0.183	-0.61	3.65	-8.78	0.382	-0.61	-0.061	0.488	4.148	9.33	1.526	0.61	1.221	-0.427	-9.545	-0.512	-2.905	-0.122	-0.427	-0.061	0.353	9.817	1.365	-0.122	0.183	-0.427	1.303	9.799	-0.181	-0.122	-0.122	-0.732	1506694589
-9.652	-1.26	-1.879	-0.488	-0.549	-0.549	3.735	-8.793	0.781	-0.854	0.061	0.549	4.148	9.33	1.526	0.549	0.793	-0.183	-9.639	-0.481	-2.87	-0.305	-0.61	-0.183	0.55	9.625	1.349	-0.122	0.183	-0.427	1.47	9.79	-0.201	-0.061	0.061	-0.793	1506694589
-9.268	-1.67	-1.745	-0.854	-0.427	-0.366	3.663	-9.07	1.516	-0.61	-0.305	0.61	3.647	9.061	1.513	0.244	-0.061	-0.122	-9.591	-0.506	-2.719	-0.427	-0.793	-0.183	0.65	9.6	1.341	0.061	0.183	-0.671	1.456	9.772	-0.01	-0.183	-0.122	-0.732	1506694589
-9.458	-2.117	-1.839	-1.221	-0.183	0.061	3.663	-9.07	1.516	-0.488	-0.305	0.549	3.693	9.048	1.388	0.122	-0.366	-0.305	-9.722	-0.599	-2.518	-0.427	-1.038	-0.183	0.476	9.639	1.463	0.061	0.183	-0.671	2.074	9.698	0.366	-0.366	-0.366	-0.488	1506694589
-10.494	-2.547	-1.528	-1.343	-0.366	0.366	3.609	-9.26	1.627	-0.488	-0.305	0.549	3.738	9.304	1.335	0.122	-0.305	-0.61	-9.985	-0.58	-2.23	-0.427	-1.221	-0.244	-0.055	9.837	1.524	0.061	0.549	-0.793	3.49	9.789	1.694	-1.038	1.587	0.732	1506694589
-10.59	-2.884	-0.562	-1.16	-2.014	0.549	3.341	-9.403	1.523	-0.061	-0.427	0.488	3.738	9.304	1.335	0.122	-0.244	-0.61	-10.512	-0.444	-1.876	-0.366	-1.709	-0.366	-0.055	9.837	1.524	-0.183	0.671	-0.977	3.642	10.811	2.512	-2.441	2.075	2.014	1506694589
-10.027	-1.682	1.254	-0.916	-1.587	0.122	3.267	-9.662	1.231	0.122	-0.488	0.793	3.527	10.109	1.317	0.122	-0.427	-0.427	-9.979	-0.44	-1.774	-0.061	-2.197	-0.244	-1.398	9.982	2.088	0.305	0.671	-0.916	3.72	12.473	3.7	-4.395	0.916	3.479	1506694589
-10.313	-0.772	1.776	-0.854	-0.183	-0.671	3.301	-8.585	0.654	0.244	-0.061	0.977	3.225	9.709	1.254	0.061	-0.427	-0.366	-9.215	0.144	-1.448	0.366	-1.587	0.061	-1.727	9.493	2.865	0.366	0.427	-1.099	5.04	13.402	4.222	-5.249	0.671	5.554	1506694589
-10.774	-1.674	0.562	-0.305	-1.526	-1.343	3.301	-8.585	0.654	0.122	0	0.977	2.918	9.653	1.367	0.183	-0.366	0.122	-10.073	1.304	-1.355	0.244	-0.977	0.488	-1.421	10.165	3.283	0.305	0.366	-1.404	0.532	12.676	2.571	-4.15	-1.526	5.737	1506694589
-9.128	-1.369	1.456	0.427	-0.793	-0.305	3.399	-8.768	0.361	0.427	0.244	1.587	2.735	10.433	1.873	0.732	-0.122	0.366	-10.208	1.14	-1.849	-0.244	-1.343	0.244	-1.311	10.505	3.408	0.366	-0.122	-1.465	-2.272	9.22	0.865	-2.258	-3.54	3.601	1506694589
-7.989	-0.19	1.901	-0.366	-0.061	-0.122	3.527	-8.745	-1.13	1.16	-0.366	1.892	2.497	9.96	2.449	1.221	0.671	-0.061	-9.04	1.087	-1.708	0.061	-1.038	0.061	-1.311	10.505	3.408	0.366	-0.122	-1.465	1.22	7.912	1.168	-0.671	-4.15	2.014	1506694589
-7.916	0.72	1.428	-0.488	0.183	-0.366	4.114	-7.717	-1.308	1.16	-2.441	1.099	2.257	8.793	3.113	1.526	1.221	-0.488	-8.516	1.554	-1.193	0.122	-1.16	0.244	-1.372	8.08	3.274	0.122	-0.305	-1.526	3	5.563	0.901	1.099	-0.61	0.977	1506694589
-8.61	0.44	1.152	-1.526	0	-0.671	4.861	-7.441	-1.047	0.488	-2.686	0.549	2.079	8.173	3.619	1.587	1.343	-0.488	-8.086	1.503	-0.968	0.183	-0.732	0.183	-1.568	7.589	3.256	-0.183	-0.366	-1.221	3.125	4.505	1.214	2.502	2.441	-0.122	1506694589
-9.95	-1.348	0.583	-1.587	0.366	-0.366	4.861	-7.441	-1.047	0.122	-0.305	0.793	1.671	8.203	3.658	1.221	1.221	-0.488	-8.646	2.182	-0.834	-0.061	-0.061	-0.183	-1.363	8.021	3.476	0.183	-0.732	-0.916	2.748	5.004	2.846	3.784	4.089	-0.793	1506694589
-11.092	-2.158	0.987	-0.305	0.549	0.366	3.798	-9.386	-1.419	0.366	0.916	0.854	1.593	8.623	3.541	0.61	0.427	-0.671	-9.263	2.742	-1.026	-0.671	-0.122	-0.244	-0.944	8.8	3.693	0.183	-0.732	-0.916	3.502	7.135	4.06	3.235	4.272	-0.488	1506694589
-11.514	-2.044	1.735	-1.526	-0.183	0	3.798	-9.386	-1.419	0.916	-1.221	0.122	2.268	9.038	3.298	0.061	-1.099	-1.099	-9.441	1.992	-1.226	-1.221	-0.549	-0.732	-1.209	9.397	3.633	0.183	-0.732	-0.916	6.432	10.989	8.068	1.038	1.648	-0.122	1506694589
-11.567	-2.729	1.172	0.488	0.244	0.793	4.272	-11.125	-1.912	1.038	-3.418	-0.854	2.942	9.838	2.756	-0.122	-1.587	-1.648	-10.791	1.135	-0.919	-0.977	1.038	-1.038	-1.881	10.418	2.972	0.122	-0.061	0.488	5.642	10.178	8.086	-0.793	-2.136	0.793	1506694590
-11.579	-2.401	0.776	0.061	-0.061	0.977	4.272	-11.125	-1.912	0.549	-3.296	-1.404	3.431	11.373	2.021	-0.061	-1.343	-1.892	-11.258	0.459	-0.244	-0.061	0.854	-0.916	-1.881	10.418	2.972	0.122	-0.061	0.488	3.508	9.569	1.377	1.404	-3.723	-0.122	1506694590
-9.455	-3.006	0.479	0.427	0.916	-0.305	4.886	-11.178	-0.481	-0.427	-1.465	-1.282	3.973	12.755	0.872	-0.183	-1.099	-2.075	-12.431	0.563	-0.306	0.122	-0.122	-0.732	-3.77	12.461	2.455	0.916	0.488	1.099	7.199	11.633	2.467	-2.014	1.404	0.427	1506694590
-8.719	-4.047	-1.401	1.282	1.465	-0.732	4.886	-11.178	-0.481	-1.404	2.014	-0.366	4.547	13.084	0.528	-0.549	-1.343	-1.343	-11.232	0.035	0.313	-0.183	0.61	-0.671	-4.133	11.663	1.915	0.366	-0.305	0.671	1.707	8.455	2.357	1.526	0.061	-1.526	1506694590
-9.038	-4.204	-2.09	1.16	1.16	0.305	4.844	-10.667	0.418	-1.77	5.92	0.244	4.584	11.464	0.719	-0.244	-1.038	0.366	-10.287	-0.054	0.987	-0.793	0.183	-0.305	-3.46	9.843	1.16	-0.305	-0.488	0.305	0.084	9.812	0.312	1.648	-2.258	-1.648	1506694590
-8.646	-3.85	-1.585	0.854	1.831	0.305	3.551	-9.516	0.855	-1.343	6.409	-1.038	3.809	10.257	0.489	0.427	0.732	2.319	-9.707	-1.699	1.205	-0.427	0.366	-0.488	-2.669	9.245	0.128	-0.916	0.305	0.61	2.663	9.808	-0.526	1.709	-1.587	-1.587	1506694590
-9.132	-3.659	-1.675	1.709	2.197	0.488	1.236	-9.623	1.436	-0.549	2.808	-2.808	2.887	10.246	0.236	0.305	1.648	3.174	-9.628	-2.485	1.093	0.183	-0.122	-0.488	-2.5	9.418	-0.418	-0.793	0.977	1.16	2.525	10.061	0.018	1.099	0.305	-1.587	1506694590
-9.184	-2.393	-1.846	1.709	0.427	0.244	1.236	-9.623	1.436	0.366	-0.488	-3.784	1.962	10.318	-0.383	-0.488	1.892	2.991	-9.617	-2.206	0.615	0.488	0.488	-0.122	-2.808	9.572	-0.298	0	0.549	1.526	-0.118	9.441	0.002	1.16	-2.502	-1.892	1506694590
-8.623	-1.55	-1.787	1.343	0.977	-0.305	1.584	-9.31	1.346	0.854	-0.732	-3.723	1.559	10.044	-1.016	-1.343	0.61	2.502	-8.884	-2.023	0.197	0.427	0.122	0.122	-2.724	9.292	-0.13	0.305	-0.305	1.404	1.232	9.976	-0.382	1.587	-4.089	-2.136	1506694590
-8.641	-1.674	-1.969	1.038	0.977	-0.61	1.792	-8.18	1.457	0.854	-0.732	-3.723	1.751	9.391	-1.147	-1.831	-1.282	2.319	-8.658	-2.076	-0.15	0.427	0.061	0.061	-2.16	8.99	0.184	0	-0.916	1.099	3.315	9.567	-0.597	1.587	-2.258	-1.953	1506694590
-8.768	-2.296	-2.157	1.099	0.732	-0.61	1.651	-7.133	1.469	0.488	0.366	-2.93	2.09	8.965	-0.947	-1.526	-2.014	2.258	-8.763	-1.625	-0.407	0.488	-0.061	0.244	-1.281	9.001	0.569	-0.183	-0.549	0.427	3.043	9.213	-0.555	1.465	-0.977	-1.892	1506694590
-8.952	-2.463	-2.426	1.038	0.244	-0.488	1.296	-6.81	1.381	-0.305	1.038	-0.549	2.189	8.823	-0.646	-0.854	-1.343	1.892	-8.875	-1.616	-0.628	0.549	-0.244	0.366	-0.866	9.186	0.705	-0.427	-0.183	-0.244	2.255	9.262	-0.481	1.343	-0.793	-1.831	1506694590
-8.946	-2.242	-2.219	1.16	-0.183	-0.427	1.415	-7.178	0.985	-0.061	0.122	0.366	2.003	8.713	-0.279	-0.305	-0.061	1.16	-8.835	-1.664	-0.812	0.671	-0.427	0.427	-0.891	9.323	0.557	-0.488	-0.427	-0.488	1.794	9.343	-0.425	1.099	-1.526	-1.648	1506694590
-9.079	-1.7	-2.078	1.099	-0.244	-0.427	1.415	-7.178	0.985	0.183	-0.793	0.977	1.944	8.665	0.146	0.061	0.61	0.183	-8.721	-1.731	-0.864	0.793	-0.183	0.549	-0.89	9.32	0.396	-0.549	-0.916	-0.61	1.611	9.475	-0.095	0.488	-2.014	-1.404	1506694590
-9.298	-1.782	-2.111	0.916	-0.244	-0.61	1.854	-7.327	0.846	0.183	-0.793	0.977	2.122	8.859	0.479	0.183	0.793	-0.977	-8.836	-1.744	-0.84	0.916	-0.061	0.671	-0.907	9.455	0.463	-0.549	-0.916	-0.61	1.641	9.371	-0.295	0.183	-2.014	-1.343	1506694590
-9.464	-1.897	-2.682	1.16	-0.366	-0.427	2.375	-7.391	0.878	-0.61	-0.977	2.136	2.582	9.371	0.609	0	0.183	-1.831	-8.982	-1.463	-0.957	1.038	0.183	0.916	-1.036	9.897	0.645	-0.549	-1.282	-1.038	1.113	9.313	-0.913	0.122	-1.77	-1.465	1506694590
-9.505	-2.011	-2.578	0.793	-0.671	0.488	2.875	-7.793	1.083	-1.038	-0.244	2.808	3.176	10.025	0.748	-0.427	-0.488	-2.38	-9.098	-1.291	-1.09	0.977	0.671	1.221	-1.376	10.41	0.693	-0.732	-1.892	-1.16	0.983	9.667	-1.05	-0.061	-2.136	-1.587	1506694590
-10.454	-3.235	-2.164	-1.465	-1.404	1.892	3.065	-8.409	1.208	-1.038	-0.183	3.052	3.659	10.771	0.963	-0.732	-0.916	-2.686	-10.107	-1.721	-0.685	1.038	2.014	0.977	-1.765	11.325	0.965	-1.099	-2.625	-1.038	2.681	9.987	-0.065	-0.854	-2.014	-1.282	1506694590
-11.458	-3.582	-2.29	-1.221	-0.793	1.831	4.133	-12.151	1.069	-0.793	-1.099	3.052	4.006	12.367	1.103	-0.854	-1.404	-2.747	-12.981	-0.059	-1.05	1.831	0.183	0.854	-1.7	12.273	2.723	-0.305	-2.075	-1.221	4.709	10.788	0.989	-2.991	-0.854	-0.305	1506694590
-11.355	-4.972	-0.749	0.366	-3.296	1.709	4.133	-12.151	1.069	-0.305	-0.61	3.174	4.188	12.641	1.072	-1.16	-1.77	-2.686	-11.91	2.259	-0.516	0.977	-0.488	1.709	-2.189	11.454	3.914	-0.244	-0.671	-1.709	5.859	12.079	3.049	-5.188	0.854	1.77	1506694590
-9.904	-4.995	1.573	0	0.183	1.77	4.884	-13.036	0.469	0.366	-1.038	2.075	4.608	10.679	1.739	-1.282	-2.075	-2.136	-11.182	1.494	0.974	0.305	-0.122	0.916	-3.336	9.655	3.882	-1.404	-0.793	-1.221	3.56	13.352	3.45	-5.493	1.343	3.479	1506694590
-11.782	-3.26	0.48	-0.549	-0.977	0.366	5.404	-11.835	0.089	0.061	0.488	0.061	4.608	10.679	1.739	-0.244	-0.732	-0.977	-11.64	2.617	0.92	0.732	-1.038	0.671	-3.336	9.655	3.882	-1.404	-0.793	-1.221	0.697	12.929	0.317	-3.052	1.709	4.456	1506694590
-10.084	-2.6	-0.237	-0.488	-3.479	-0.549	3.171	-12.506	-1.535	0.488	1.526	-1.892	4.576	10.127	2.6	0.549	2.014	0	-11.091	3.121	0.767	0.122	-0.366	0.61	-2.988	8.958	4.143	-0.366	0.427	-0.793	-0.755	13.254	-0.817	-2.563	-0.244	4.578	1506694590
-7.708	-2.826	0.901	-0.488	-0.122	-0.427	3.171	-12.506	-1.535	1.404	-0.366	-3.601	2.133	9.573	2.294	-0.122	2.258	0.732	-9.708	2.726	0.688	0.183	-0.793	0.122	-3.272	8.083	3.991	-0.122	0.427	-0.366	-0.901	12.373	-0.305	-2.319	-2.319	4.578	1506694590
-7.992	-2.229	0.603	-0.732	-0.183	-0.61	2.472	-10.768	-1.942	1.282	-2.136	-4.7	2.133	9.573	2.294	-0.732	-0.183	1.282	-8.905	2.903	0.601	-0.244	-0.916	0	-3.06	7.34	3.675	-0.122	0.427	-0.366	-1.322	9.994	0.86	-1.282	-1.831	2.991	1506694590
-7.945	-2.143	0.961	-0.61	-0.549	-0.305	2.26	-8.637	-2.18	0.671	-1.648	-4.639	2.341	8.124	2.304	-0.488	-0.366	1.831	-8.187	2.512	0.663	-0.366	-0.244	-0.244	-2.578	7.034	3.628	-0.244	0.366	-0.061	0.067	8.307	1.479	0.061	0.122	2.197	1506694591
-7.936	-2.12	1.571	-0.671	0	-0.122	2.26	-8.637	-2.18	0.366	0.061	-3.845	1.842	7.869	2.07	-0.305	0.732	2.075	-8.233	2.449	0.671	-0.427	-0.549	-0.427	-2.476	7.165	3.529	-0.122	0.977	0.122	0.834	7.498	1.087	0.793	2.625	1.221	1506694591
-8.671	-1.674	1.42	-0.916	0.305	-0.122	1.084	-7.685	-1.912	0.244	0.61	-2.991	1.519	7.977	1.937	-0.305	0.977	2.075	-8.347	2.493	0.791	-0.488	-0.244	-0.427	-2.871	7.628	3.626	0.122	1.404	0.427	0.483	7.068	1.894	0.732	5.798	0.122	1506694591
-8.961	-2.214	0.799	-1.77	-0.61	-0.488	1.084	-7.685	-1.912	0.061	0	-1.953	1.438	8.549	1.87	-0.183	0.732	1.831	-8.585	2.574	0.669	-0.61	0	-0.305	-3.201	8.211	3.857	0.183	1.404	0.61	0.567	6.986	1.741	1.709	5.493	-0.061	1506694591
-8.757	-3.277	0.983	-1.343	0.366	-0.244	1.134	-7.744	-1.593	0.061	-0.305	-0.732	1.477	9.079	1.889	0.061	0.671	1.343	-8.908	2.472	0.487	-1.099	-0.183	-0.366	-3.327	8.498	3.963	0.244	1.404	0.427	1.7	7.559	1.546	3.967	1.221	0	1506694591
-8.989	-2.692	1.688	-0.671	0.366	0.244	1.699	-8.4	-1.211	0.183	-0.366	0.305	1.623	9.339	2.03	0.366	0.732	0.977	-9.13	2.127	0.398	-1.038	-0.183	-0.488	-3.467	8.516	3.864	0.122	1.221	0.244	2.976	9.676	4.286	1.404	1.343	-0.916	1506694591
-9.672	-1.598	1.652	-1.282	1.221	0.488	1.699	-8.4	-1.211	0.366	-0.854	1.16	1.647	9.388	2.14	0.793	1.099	0.732	-9.115	2.066	0.496	-1.099	-0.122	-0.549	-3.737	8.526	3.685	0.122	1.099	0.244	3.101	10.001	4.545	0.549	0.183	0.549	1506694591
-10.867	-2.984	-0.048	-1.16	0.122	-0.427	2.138	-8.709	-1.125	0.366	-1.404	2.014	1.622	9.476	2.157	0.977	1.282	0.488	-9.418	1.979	0.691	-1.221	0.427	-0.61	-3.927	8.799	3.385	0.305	0.793	0.427	2.3	8.144	2.98	0.977	-0.61	0.061	1506694591
-10.873	-4.258	-0.788	-0.122	-0.366	-0.427	3.421	-9.856	-0.849	0.305	-1.221	2.869	1.776	9.838	2.151	0.977	0.977	0.244	-9.909	1.3	0.53	-1.038	0.305	-0.793	-3.689	9.193	2.997	0.61	0.366	0.488	2.579	9.098	1.449	1.953	0.61	-1.404	1506694591
-8.215	-3.223	0.845	-0.732	0	-0.366	3.421	-9.856	-0.849	0.305	-0.854	3.357	2.166	10.174	1.975	0.732	0.305	-0.122	-10.651	0.763	0.354	-1.282	-0.366	-1.038	-3.327	9.65	2.388	0.671	0.305	0.244	5.271	12.939	2.841	0.061	1.77	-0.305	1506694591
-8.857	-3.653	-1.089	-1.953	2.808	-1.16	3.607	-9.905	-0.778	0.305	-0.916	3.357	2.778	10.294	1.546	0.427	-0.427	-0.427	-10.413	0.083	0.754	-0.977	-0.122	-0.916	-2.851	9.89	1.989	0.671	0.671	0.061	0.334	10.337	2.141	-0.793	1.343	-0.488	1506694591
-9.862	-4.479	-3.224	-0.183	-0.244	-0.854	3.93	-9.624	-0.228	-0.061	-0.854	3.113	2.778	10.294	1.546	0.244	-0.61	-0.671	-10.521	0.079	0.919	-1.343	-1.16	-0.671	-2.64	10.081	1.509	0.671	0.671	0.061	0.05	8.865	0.185	1.526	-0.366	-0.549	1506694591
-8.863	-4.329	-1.95	-0.183	0.427	0.061	4.456	-9.469	0.752	-0.366	-0.061	2.563	3.884	9.906	0.595	0.305	-0.244	-0.793	-10.03	-1.224	1.079	-1.465	-1.16	-0.732	-2.961	10.1	0.711	-0.061	1.526	-0.244	1.5	10.677	0.297	0.549	-0.366	-0.305	1506694591
-8.881	-3.464	-1.382	-0.305	1.587	-0.183	4.292	-9.203	1.345	-0.305	0	1.465	4.255	10.069	0.372	0.549	0.305	-0.916	-10.133	-2.183	1.341	-0.977	-0.854	-0.61	-3.45	10.069	0.181	-0.305	1.404	0	2.456	10.078	0.242	0.244	-0.427	0	1506694591
-9.78	-3.146	-2.461	0.061	0.61	-0.549	3.838	-9.073	1.548	-0.061	-0.671	0.122	4.255	10.069	0.372	0.671	1.038	-0.793	-10.067	-2.159	1.219	-0.549	-1.16	-0.305	-3.669	10.008	0.132	-0.305	1.404	0	1.833	9.604	-0.012	0.305	-0.671	0.122	1506694591
-9.404	-3.027	-2.353	-0.061	-0.183	-0.793	3.892	-9.008	2.169	0.122	-0.916	-0.61	3.937	10.226	-0.268	0.366	1.221	-0.488	-9.63	-2.2	1.114	-0.305	-1.221	-0.183	-3.756	9.532	0.217	0.122	0.671	0	1.631	9.598	0.096	0.61	-1.77	-0.122	1506694591
-8.799	-3.432	-2.025	-0.122	0.122	-0.854	3.892	-9.008	2.169	0	-0.122	-0.854	3.833	9.482	-0.372	-0.122	0.244	0.061	-9.105	-2.217	1.33	-0.122	-1.099	-0.244	-3.472	8.916	0.172	0.122	0.122	0.183	2.628	10.08	0.416	0.305	-1.343	-0.305	1506694591
-8.726	-4.012	-2.411	0.366	0.183	-0.61	3.676	-8.124	2.074	-0.183	0.61	-0.916	3.833	9.482	-0.372	-0.183	-0.549	0.549	-9.031	-2.239	1.534	0.061	-1.526	-0.244	-2.748	8.653	0.176	0.183	0	0.549	2.717	9.873	0.56	-0.061	-0.366	-0.366	1506694591
-8.545	-4.288	-2.37	0.916	0.061	-0.549	3.403	-7.247	1.559	-0.305	0.793	-0.854	3.963	8.241	-0.372	0	-0.61	0.793	-9.207	-2.332	1.648	0.244	-1.709	-0.244	-2.082	8.778	0.206	0.305	0.549	0.793	2.25	9.404	0.284	-0.061	-0.793	-0.183	1506694591
-8.638	-3.799	-2.273	1.038	0.305	-0.427	3.403	-7.247	1.559	-0.305	0.793	-0.854	4.144	7.997	-0.39	0.061	-0.122	0.671	-9.111	-2.298	1.771	0.732	-2.197	-0.305	-1.695	8.921	0.169	0.366	1.221	1.099	2.29	9.879	0.341	-0.488	-1.099	0.122	1506694591
-8.653	-3.464	-2.283	0.854	-0.244	-0.977	3.417	-7.222	1.168	-0.366	0.854	-0.793	4.144	7.997	-0.39	0.244	0.244	0.427	-8.991	-2.088	1.848	0.977	-2.38	-0.122	-1.633	8.916	0.23	0.305	1.587	1.16	2.217	9.656	0.572	-0.732	-1.587	0.366	1506694591
-8.177	-3.558	-1.814	0.549	-0.244	-1.282	3.783	-7.166	0.853	-0.671	0.793	-0.977	4.739	8.208	0.023	0.427	0.549	0.366	-9.107	-1.773	2.123	1.221	-2.625	-0.122	-1.522	8.832	0.385	0.366	1.77	1.038	2.878	9.801	0.293	-0.977	-0.916	0.549	1506694591
-8.199	-3.07	-1.704	0.183	0.427	-1.953	4.095	-7.049	0.621	-0.854	1.587	-0.977	4.688	8.333	0.29	0.427	0.854	0.61	-8.91	-0.613	2.032	1.343	-3.662	0.061	-1.476	8.681	0.805	0.549	1.343	0.671	3.017	9.53	0.561	-1.465	-0.305	0.793	1506694591
-8.018	-3.426	-1.755	0.916	-0.244	-1.892	4.246	-7.3	0.615	-0.732	2.075	-0.977	4.688	8.333	0.29	0.305	0.427	0.977	-7.919	0.23	2.415	0.671	-2.93	0.427	-1.476	8.681	0.805	0.549	1.343	0.671	2.698	9.378	0.443	-1.343	-0.244	1.038	1506694591
-8.528	-3.494	-0.906	0.671	-0.183	-1.465	4.218	-7.494	0.461	-0.122	1.648	-1.465	4.408	7.738	1.424	0.183	0.122	1.587	-7.584	-0.167	3.208	0.305	-3.296	0	-1.773	8.01	1.138	0.305	1.77	0.488	2.994	8.929	1.469	-1.038	-0.549	0.916	1506694591
-8.788	-3.504	-0.361	-0.305	-0.366	-1.587	4.29	-7.529	0.264	0.305	0.854	-2.014	4.277	7.733	1.906	0	0.366	2.075	-7.442	-0.045	3.905	0.427	-3.113	-0.244	-2.024	8.301	0.994	0.061	1.099	1.099	3.127	8.885	1.993	-2.502	-0.183	1.099	1506694592
-8.22	-4.383	0.111	0.549	-0.122	-1.831	4.804	-8.514	-0.404	0.671	0.183	-2.502	4.277	7.733	1.906	-0.549	0	1.953	-7.608	0.419	4.278	0.366	-2.869	-0.244	-2.096	8.853	0.992	0.061	1.099	1.099	3.406	8.105	1.934	-1.709	0.244	1.099	1506694592
-8.266	-4.429	0.1	0.671	0.061	-1.404	4.804	-8.514	-0.404	0.977	-0.305	-2.808	4.377	8.381	2.517	-1.038	-0.305	1.77	-7.532	0.451	4.601	0.244	-2.869	0	-1.581	9.214	1.444	0.366	0.183	1.831	4.073	8.788	2.038	-0.916	0.183	1.099	1506694592
-7.793	-4.268	0.048	0.305	0.061	-1.465	5.132	-8.909	-0.388	0.977	-0.305	-3.113	4.527	8.69	2.426	-1.526	-1.16	1.709	-7.129	0.806	5.312	-0.244	-2.869	0.183	-1.308	9.734	1.548	0.427	1.038	1.831	3.452	8.568	2.899	-1.648	0.732	1.16	1506694592
-7.35	-4.649	0.17	0.305	0.183	-1.587	4.939	-8.943	-0.479	0.854	0.427	-3.357	4.527	8.69	2.426	-2.197	-1.892	1.587	-6.523	0.644	5.687	-0.488	-2.686	0.244	-1.341	10.014	1.401	0.061	1.343	1.892	3.767	8.187	3.622	-1.709	0.854	1.038	1506694592
-7.522	-5.119	-0.072	0.488	0.977	-1.282	4.939	-8.943	-0.479	0.732	0.732	-3.296	5.054	8.683	2.543	-2.197	-1.953	1.404	-6.003	0.368	6.084	-0.488	-2.258	0.305	-1.645	9.922	1.322	-0.305	1.16	1.892	4.433	8.012	4.067	-1.587	-0.061	1.343	1506694592
-7.957	-5.583	-0.534	0.244	0.549	-0.916	4.67	-9.027	-0.451	0.61	0.061	-3.174	5.23	8.91	2.421	-1.892	-1.404	1.221	-6.045	0.293	6.543	-0.549	-1.709	0.305	-1.431	10.142	1.223	-0.427	1.038	1.831	4.128	7.825	3.463	-1.648	0.305	1.404	1506694592
-8.397	-5.949	-0.974	-0.061	0.61	-0.671	4.84	-9.215	-0.179	0.488	0.122	-2.869	5.23	8.91	2.421	-1.831	-0.854	1.221	-6.423	0.404	6.665	-0.732	-1.709	0.183	-1.153	10.416	1.219	-0.549	1.038	1.526	3.626	7.582	3.43	-1.282	-0.732	1.343	1506694592
-8.177	-6.029	-0.799	0.122	0.183	-0.977	4.914	-8.941	0.367	0.305	0.366	-2.502	5.136	9.174	2.57	-1.77	0.122	1.099	-6.505	0.29	7.168	-0.793	-1.587	0.244	-0.914	10.527	1.212	-0.488	0.977	1.16	4.662	8.442	3.609	-1.465	0.122	1.404	1506694592
-8.052	-6.245	-0.945	-0.122	0.732	-0.61	5.044	-8.317	1.193	0.305	0	-2.258	5.109	9.08	2.379	-1.465	0.244	0.977	-6.446	-0.093	7.546	-0.732	-1.404	0.244	-0.585	10.67	1.08	-0.549	0.977	0.977	4.773	8.622	3.711	-1.221	0.244	1.099	1506694592
-7.823	-6.23	-1.032	0.183	0.427	-0.427	5.944	-7.263	1.666	0.488	-0.061	-1.587	5.109	9.08	2.379	-1.343	0.244	0.732	-6.144	-0.309	7.757	-0.671	-1.282	0.183	-0.404	10.33	0.945	-0.549	1.282	0.671	4.754	8.402	4.046	-1.587	0.244	1.221	1506694592
-8.232	-6.729	-1.032	0.183	0.183	0.061	5.944	-7.263	1.666	0.305	-0.488	-0.732	5.296	8.41	2.858	-1.038	0.671	0.366	-5.987	-0.598	8.227	-0.305	-1.16	-0.122	-0.563	10.348	0.701	-0.793	1.282	0.854	5.075	8.13	4.125	-1.526	0.305	1.282	1506694592
-8.411	-6.557	-1.333	-0.061	0.488	-0.061	6.742	-7.706	1.373	0.122	0.122	-0.122	5.749	8.843	2.57	-0.977	-0.366	0.244	-5.917	-0.403	8.52	-0.244	-0.793	-0.061	-0.626	10.825	0.471	-0.671	0.244	1.099	4.491	7.614	3.991	-1.038	-0.244	1.099	1506694592
-8.446	-6.833	-1.41	-0.305	0.427	-0.488	7.3	-8.226	-0.092	-0.183	-0.549	-0.427	5.749	8.843	2.57	-1.099	-1.404	0.366	-6.156	-0.214	8.618	-0.305	-0.549	-0.122	-0.297	11.037	0.683	-0.488	-0.488	1.282	5.544	7.912	4.022	-0.61	-0.305	1.16	1506694592
-8.409	-7.044	-1.341	-0.366	0.488	-0.244	7.3	-8.226	-0.092	-0.427	-1.221	-0.793	6.834	8.794	2.231	-1.099	-1.831	0.732	-6.277	-0.449	8.765	-0.305	-0.61	-0.183	0.358	10.984	1.218	-0.61	-0.305	0.977	5.707	8.415	4.679	-1.099	0.122	0.916	1506694592
-8.492	-7.08	-1.488	-0.305	0.366	-0.366	7.447	-7.605	-0.011	-0.854	-1.099	-0.977	6.834	8.794	2.231	-0.793	-3.479	0.916	-6.237	-0.748	8.831	-0.244	-0.427	-0.122	1.264	11.213	1.41	-0.549	0.488	0.793	5.264	8.044	4.498	-0.671	0	0.732	1506694592
-8.503	-7.041	-1.592	-0.122	0.183	-0.122	6.924	-7.159	0.042	-1.221	-1.953	-0.732	7.344	8.51	1.771	-0.61	-2.991	0.977	-6.192	-0.901	9.042	-0.244	-0.549	0	1.605	11.349	1.487	-0.549	0.488	0.793	5.646	7.959	4.833	-0.427	0.061	0.549	1506694592
-8.732	-6.982	-1.589	-0.244	0.305	-0.183	7.429	-7.084	-0.919	-0.854	-2.197	-0.488	7.649	8.689	1.08	-0.549	-2.441	0.793	-6.285	-1.041	9.202	-0.061	-0.488	0.061	0.992	11.618	1.187	-0.122	0.854	0.732	5.863	7.953	5.099	-0.427	0.244	0.427	1506694592
-8.85	-7.05	-1.683	-0.122	-0.061	-0.122	7.709	-7.753	-0.918	0	-2.747	-0.854	8.093	9.107	0.512	-0.305	-2.38	0.549	-6.113	-0.818	9.377	-0.061	-0.305	0.183	0.605	11.71	1.23	0.183	-0.061	0.793	5.774	7.727	5.19	-0.366	0.183	0.244	1506694592
-8.886	-7.047	-1.66	-0.122	-0.122	-0.061	8.27	-8.422	-0.915	0.366	-2.136	-0.977	8.093	9.107	0.512	-0.427	-2.136	0.488	-6.048	-0.659	9.465	0	0	0.122	0.898	11.538	1.208	0.305	-0.122	0.61	6.078	7.589	5.125	-0.061	0.061	0.061	1506694592
-9.018	-7.037	-1.701	-0.122	-0.183	-0.122	8.27	-8.422	-0.915	0	-1.465	-0.854	7.336	9.098	1.995	-0.183	-1.526	0.671	-6.205	-0.54	9.515	-0.061	0.183	0.061	0.773	11.664	1.517	0.183	-0.366	0.549	6.456	7.744	5.41	0.061	0.183	0	1506694592
-9.05	-7.248	-1.782	-0.061	-0.366	-0.183	8.453	-8.754	0.105	0.122	-0.061	-0.61	7.221	9.144	1.581	-0.61	-0.916	0.488	-6.348	-0.633	9.544	-0.061	0.244	0.061	0.525	11.615	1.47	0.061	-0.977	0.061	6.156	7.616	5.201	0.427	0.061	-0.244	1506694592
-9.094	-7.245	-1.897	0.061	-0.488	-0.122	7.954	-8.652	0.073	-0.61	-0.305	-0.366	7.221	9.144	1.581	0	-0.305	0.488	-6.501	-0.687	9.428	0	0.305	0.061	0.781	11.816	1.225	0.061	-0.977	0.061	6.223	7.813	5.28	0.488	0.183	-0.549	1506694592
-8.734	-7.208	-1.842	0.122	-0.427	-0.122	8.301	-8.598	-0.587	-0.793	-0.977	-0.549	7.589	9.296	0.47	0.305	-0.244	0.488	-6.629	-1.012	9.38	0	0.488	-0.122	0.907	11.774	1.054	-0.122	-0.793	-0.977	6.132	8.027	5.161	0.854	0.122	-0.793	1506694592
-8.417	-7.098	-1.822	0.305	-0.244	0.122	7.931	-8.441	-1.312	-0.854	-0.916	-0.793	7.509	9.304	0.115	0.671	-0.488	0.427	-6.598	-0.998	9.203	0.122	0.61	-0.061	0.863	11.608	0.843	0.366	-1.221	-1.526	5.946	8.07	5.026	0.977	-0.061	-1.099	1506694592
-8.152	-6.943	-1.866	0.549	-0.122	0.305	7.556	-7.789	-1.901	-0.732	-0.793	-0.671	7.509	9.304	0.115	0.793	-0.305	0.61	-6.399	-1.087	9	0.122	0.793	-0.061	0.573	11.639	0.644	0.61	-1.526	-1.892	5.767	8.266	4.773	0.977	-0.122	-1.282	1506694593
-8.175	-6.803	-1.901	0.854	-0.183	0.549	7.556	-7.789	-1.901	-0.549	-0.61	-0.183	7.026	9.183	-0.342	0.977	-0.977	0.244	-6.168	-1.261	8.746	0.366	1.221	-0.183	0.243	11.373	0.559	0.549	-2.197	-2.38	5.279	8.163	4.447	1.038	-0.183	-1.526	1506694593
-7.911	-6.654	-1.897	0.854	-0.061	1.038	7.772	-7.581	-2.152	-0.732	-0.732	0	6.814	8.979	-0.483	0.977	-1.16	-0.061	-5.985	-1.232	8.497	0.427	1.526	-0.366	-0.244	11.337	0.475	1.038	-2.502	-2.991	5.167	8.309	4.114	0.977	-0.488	-1.831	1506694593
-7.838	-6.422	-1.926	1.038	0.549	1.16	7.399	-7.26	-2.43	-0.793	-1.038	0.183	6.814	8.979	-0.483	1.16	-0.671	-0.305	-6.198	-1.419	7.964	0.549	1.892	-0.366	-0.281	11.641	0.134	1.038	-2.38	-3.357	4.899	8.33	3.915	0.854	-0.366	-2.014	1506694593
-8.026	-6.234	-2.061	1.343	-0.122	1.465	7.479	-6.69	-2.401	-1.16	-0.549	1.099	6.842	8.753	-0.481	1.099	-1.343	-1.221	-6.275	-1.566	7.521	0.793	2.014	-0.549	-0.776	11.332	0.096	0.793	-1.831	-3.723	4.68	8.497	3.59	0.916	-0.61	-2.258	1506694593
-7.628	-6.173	-1.904	1.831	-0.305	1.831	7.708	-6.568	-2.59	-1.648	-0.732	1.587	7.144	8.506	-0.534	0.977	-1.221	-1.709	-6.314	-1.719	6.919	1.099	2.441	-0.61	-1.577	10.908	-0.161	0.61	-1.892	-3.601	4.555	8.705	3.086	0.916	-0.61	-2.38	1506694593
-7.273	-5.986	-1.826	1.953	0.427	1.953	8.076	-5.755	-2.596	-2.136	-0.183	2.197	7.144	8.506	-0.534	0.793	-1.038	-2.014	-6.526	-1.666	6.308	1.709	2.686	-0.671	-2.322	10.191	-0.431	0.122	-2.747	-3.418	4.011	8.769	2.688	0.916	-0.671	-2.38	1506694593
-6.848	-5.992	-1.586	2.441	0.732	1.648	8.067	-5.087	-2.455	-2.502	0.305	2.625	7.125	7.699	-0.894	0.549	-1.16	-2.136	-6.417	-1.452	5.785	2.197	2.869	-0.854	-2.877	9.362	-0.617	-0.061	-3.845	-2.991	3.408	8.886	2.128	1.038	-0.916	-2.441	1506694593
-6.619	-5.806	-1.418	2.747	0.916	1.282	8.154	-4.624	-2.488	-2.686	0	2.502	6.665	7.205	-1.101	0.183	-0.916	-1.831	-6.291	-1.744	5.158	2.625	3.113	-1.526	-2.903	8.527	-1.025	-0.427	-4.578	-2.502	2.734	9.201	1.957	0.977	-0.793	-2.563	1506694593
-6.618	-6.291	-1.041	3.479	0.671	0.793	7.961	-3.954	-2.283	-2.808	0.244	2.441	6.665	7.205	-1.101	-0.244	-0.793	-1.526	-6.734	-2.015	4.398	3.479	3.357	-1.77	-2.937	7.638	-1.114	-0.427	-4.578	-2.502	1.84	9.304	1.749	1.221	-1.282	-2.747	1506694593
-6.936	-6.234	-0.268	4.639	1.343	1.038	7.523	-3.384	-2.181	-3.113	0.366	2.625	5.987	6.342	-1.113	-0.977	-1.404	-1.099	-7.248	-1.829	3.792	4.517	2.686	-1.77	-3.156	7.13	-1.117	0.183	-5.493	-2.075	0.913	9.518	1.615	1.221	-1.648	-2.808	1506694593
-7.049	-4.115	0.268	4.944	1.648	1.038	7.687	-2.949	-1.979	-3.418	0.916	2.625	5.987	6.342	-1.113	-1.953	-2.197	-0.366	-7.547	-1.223	3.171	5.371	1.953	-1.709	-3.236	7.242	-1.084	0.183	-5.493	-2.075	0.695	9.733	1.492	1.77	-2.197	-2.014	1506694593
-7.011	-3.628	0.895	3.113	1.709	-0.244	7.881	-2.452	-1.719	-3.54	1.526	2.563	5.676	5.88	-1.535	-2.747	-2.747	0.183	-7.051	-0.23	3.104	5.798	1.709	-1.587	-2.522	7.456	-0.914	0.122	-6.958	-1.343	0.75	10.111	1.707	0.854	-2.441	-1.831	1506694593
-7.766	-4.794	0.796	3.784	1.77	0.183	7.881	-2.219	-1.822	-3.601	2.197	2.563	5.534	5.669	-1.938	-3.296	-3.296	0.366	-7.471	0.635	2.969	5.92	1.282	-1.77	-2.206	7.364	0.187	0.488	-6.409	-1.404	2.077	8.824	2.899	0	-3.845	-1.587	1506694593
-7.375	-3.888	0.883	4.333	0.977	0.671	7.543	-2.681	-2.893	-3.601	3.052	2.441	5.638	5.758	-1.501	-3.54	-3.662	0.61	-7.452	1.461	2.722	5.676	1.648	-1.404	-2.263	7.811	0.857	0.854	-6.226	-1.099	1.934	9.115	2.263	-0.916	-6.775	-0.305	1506694593
-7.136	-3.2	0.726	2.808	1.892	0.305	6.769	-3.25	-4.024	-3.784	3.601	1.831	5.638	5.758	-1.501	-3.845	-3.906	0.854	-7.888	2.649	2.51	5.127	2.136	-1.221	-2.09	8.337	2.149	1.282	-6.104	-0.977	0.207	8.341	1.529	-0.061	-9.644	-0.366	1506694593
-8.113	-4.364	0.573	2.991	2.075	0.183	6.112	-3.81	-4.998	-3.723	3.845	1.16	6.489	6.436	-0.87	-3.906	-4.028	0.977	-8.329	3.315	2.524	4.15	1.892	-1.038	-1.927	8.831	3.021	1.16	-5.249	-0.793	1.031	8.045	1.675	-0.916	-8.057	-1.587	1506694593
-8.762	-4.663	0.69	3.174	1.709	0.183	5.061	-5.081	-6.391	-3.357	3.479	0.671	6.989	6.554	-0.388	-3.174	-3.357	0.977	-8.713	2.767	2.501	3.662	1.587	-1.282	-2.144	8.759	3.231	0.732	-4.089	-0.366	-0.238	8.888	1.531	-1.282	-5.798	-2.808	1506694593
-8.37	-4.77	0.78	2.747	1.953	0.183	5.061	-5.081	-6.391	-2.808	3.235	0.488	6.989	6.554	-0.388	-3.174	-3.357	0.977	-9.014	2.486	2.406	3.723	1.648	-1.038	-2.144	8.759	3.231	0.732	-4.089	-0.366	-1.05	10.117	0.658	-0.854	-5.127	-3.235	1506694593
-8.199	-5.353	0.723	2.869	1.526	0.183	5.163	-5.492	-6.643	-2.625	3.113	0.549	6.88	7.039	0.484	-2.991	-2.502	1.282	-9.038	2.202	2.105	3.723	1.648	-1.16	-3.673	8.063	2.824	0.671	-4.272	0.366	-0.898	10.786	0.611	-1.221	-6.042	-3.418	1506694593
-7.735	-6.251	1.105	3.845	2.136	0.366	5.43	-5.584	-6.517	-2.747	3.052	0.61	6.272	7.354	0.384	-3.174	-2.319	1.709	-9.065	2.038	1.78	3.906	1.16	-1.16	-3.695	8.112	2.834	0.793	-4.517	0.61	-1.133	10.788	1.055	-0.61	-6.531	-3.174	1506694593
-7.789	-5.461	0.799	4.517	3.113	0.183	5.745	-5.228	-5.935	-2.93	3.357	0.671	6.272	7.354	0.384	-3.235	-2.502	1.953	-9.153	1.647	1.552	4.333	1.221	-1.221	-3.542	8.172	2.795	0.549	-4.272	0.549	-0.831	10.97	0.463	-1.648	-4.761	-2.747	1506694593
-7.655	-4.522	0.435	4.15	2.258	0.366	5.56	-4.638	-5.416	-2.808	3.174	0.793	5.795	7.711	-0.202	-3.113	-2.441	2.075	-9.068	1.526	1.245	4.822	0.549	-1.099	-3.707	8.186	2.76	0.549	-4.272	0.549	0.147	10.086	2.025	-1.709	-4.395	-2.258	1506694593
-7.022	-4.608	0.878	4.089	2.625	0.671	5.498	-4.085	-5.302	-2.747	2.869	1.038	5.395	7.967	-0.415	-3.052	-2.502	2.014	-8.728	1.832	1.05	5.066	0.488	-0.916	-3.716	8.126	2.755	0.793	-4.578	0.244	0.193	9.132	2.103	-1.709	-5.676	-1.343	1506694593
-8.747	-5.276	0.087	4.639	3.662	1.587	5.633	-3.557	-5.579	-2.93	2.93	1.221	5.113	8.018	-0.164	-3.174	-2.869	1.831	-9.079	1.838	0.796	5.371	0.671	-0.854	-3.554	8.336	2.779	0.732	-5.005	-0.061	0.328	8.102	2.022	-2.075	-6.531	-0.427	1506694593
-11.154	-3.691	-1.352	4.883	2.319	1.709	5.765	-3.188	-5.989	-3.235	3.235	1.404	5.197	8.111	0.102	-3.357	-2.991	1.831	-10.713	1.459	0.404	5.249	0.305	-0.977	-3.137	9.406	2.476	0.732	-5.005	-0.061	2.006	7.544	2.712	-1.77	-6.653	1.221	1506694594
-10.258	-3.771	0.102	4.456	-0.122	0.793	5.865	-3.159	-6.464	-3.418	3.296	1.587	5.345	8.256	0.072	-3.662	-3.174	1.709	-11.063	1.315	-0.279	5.188	-0.488	-0.916	-2.505	11.134	2.131	1.038	-5.432	-0.427	4.462	9.953	3.187	0.122	-3.784	1.16	1506694594
-9.533	-3.414	-0.782	4.211	2.563	1.038	6.113	-3.844	-7.192	-3.479	2.563	1.831	5.753	8.516	-0.463	-4.333	-3.662	1.038	-10.427	0.879	-0.408	5.371	0.671	-0.61	-1.896	11.742	1.566	0.977	-5.737	-1.465	4.76	9.314	3.847	1.099	-2.197	2.319	1506694594
-9.138	-3.369	-2.852	5.127	1.77	0.488	6.825	-4.841	-7.155	-3.845	2.136	1.892	6.949	8.788	-0.962	-4.883	-3.662	0.244	-10.649	0.331	-0.839	5.127	-0.244	-0.549	-1.58	11.621	0.817	0.977	-5.737	-1.465	0.197	9.294	1.593	2.014	-5.127	2.014	1506694594
-8.366	-4.914	-2.848	5.798	2.991	1.282	7.315	-5.18	-5.874	-4.639	2.441	1.709	8.108	8.429	-1.148	-5.127	-3.906	0.244	-10.73	-0.597	-0.586	5.005	0.305	-0.61	-0.659	11.372	0.163	0.244	-6.897	-1.831	0.097	10.371	0.701	2.502	-5.188	1.404	1506694594
-8.942	-3.838	-3.668	6.165	4.333	1.648	7.303	-5.175	-4.776	-5.371	2.625	1.77	8.941	7.405	-1.747	-5.249	-3.54	0.488	-11.36	-0.918	-0.721	5.432	-0.305	-0.488	-0.182	11.387	-0.084	0.122	-6.897	-1.892	-0.035	10.445	-0.14	2.38	-5.432	0.916	1506694594
-10.385	-2.773	-4.971	5.92	3.967	0.671	7.401	-5.441	-3.955	-5.432	2.686	1.953	8.88	6.02	-4.273	-5.493	-3.357	0.61	-11.87	-0.541	-0.623	5.127	-0.671	-0.366	-0.151	11.186	0.161	0.488	-5.798	-1.648	1.546	10.591	-1.695	2.014	-5.615	0.793	1506694594
-10.107	-3.218	-4.997	6.531	2.747	0.366	7.825	-6.022	-3.23	-4.944	2.563	2.075	8.88	6.02	-4.273	-5.493	-3.296	0.671	-11.105	-0.921	-0.519	4.944	-1.77	-0.732	-0.303	10.701	0.494	0.488	-5.798	-1.648	2.846	10.777	-2.486	2.014	-4.456	0.061	1506694594
-9.109	-3.297	-3.959	6.714	2.991	0.61	8.379	-6.727	-2.932	-4.395	2.747	2.38	8.521	5.654	-4.829	-5.005	-3.418	0.61	-10.213	-1.171	-0.574	5.31	-1.282	-0.916	-0.556	9.953	0.358	0.793	-5.188	-1.465	1.83	11.072	-2.212	1.526	-4.578	-0.488	1506694594
-8.501	-2.583	-3.738	7.202	3.357	1.038	8.391	-7.045	-3.06	-4.211	3.052	2.38	8.211	5.41	-4.741	-4.395	-3.357	0.61	-9.198	-1.22	-0.383	5.493	-1.526	-1.16	-0.851	8.942	0.209	0.427	-4.7	-1.343	0.975	10.373	-2.032	1.465	-6.836	-1.038	1506694594
-9.125	-1.566	-4.073	6.592	2.319	1.16	7.674	-6.355	-2.924	-4.272	3.113	2.197	7.907	5.099	-4.047	-3.906	-3.235	0.854	-8.489	-1.199	-0.305	5.92	-1.282	-1.282	-1.061	8.187	0.03	0.427	-4.7	-1.343	3.137	9.449	-2.256	1.648	-6.897	-0.671	1506694594
-8.927	-0.869	-3.64	6.104	0.61	0.732	6.955	-4.951	-2.73	-4.15	2.869	1.953	7.556	4.472	-3.406	-3.723	-3.174	1.343	-8.142	-1.02	-0.339	6.165	-0.671	-1.221	-0.781	8.024	0.164	0.427	-4.761	-0.305	3.933	8.966	-1.418	1.282	-6.348	-0.488	1506694594
-8.167	-0.402	-2.688	5.554	1.343	0.427	6.364	-3.853	-2.927	-3.906	2.991	1.648	7.557	3.7	-2.061	-3.723	-2.869	1.648	-8.137	-0.863	-0.621	6.226	-0.183	-1.282	-0.182	8.476	0.616	0.916	-4.456	0	3.913	8.964	-1.035	1.16	-7.08	-0.366	1506694594
-8.789	-0.31	-2.775	4.822	1.892	0.549	5.962	-3.179	-3.095	-3.723	2.441	1.404	7.557	3.7	-2.061	-3.967	-2.808	1.953	-8.299	0.005	-1.049	5.981	0	-1.038	-0.182	8.476	0.616	0.916	-4.456	0	4.005	8.067	-1.836	0.793	-5.554	0	1506694594
-9.689	-0.803	-2.635	4.761	1.038	0.427	6.394	-2.931	-3.412	-3.479	2.319	1.16	8.131	3.807	-1.565	-4.211	-2.869	2.075	-8.606	1.058	-1.077	5.127	0.793	-0.671	1.523	9.402	1.985	1.16	-4.639	0	3.704	7.923	-2.135	1.099	-4.822	-0.305	1506694594
-10.05	0.312	-2.54	3.845	0.549	0.305	6.95	-2.85	-3.668	-3.296	2.319	0.671	8.533	3.85	-1.276	-4.211	-2.502	2.258	-9.269	1.059	-1.337	4.089	0.854	-0.427	2.275	9.957	2.513	0.366	-4.211	-0.427	3.185	9	-1.267	0.732	-4.395	-0.549	1506694594
-10.2	0.428	-1.994	2.563	0.793	0.366	7.38	-2.958	-3.903	-3.174	2.258	0.183	8.769	3.523	-0.985	-4.028	-1.831	2.014	-9.546	0.671	-1.248	3.357	0.732	-0.366	2.275	9.957	2.513	0.366	-4.211	-0.427	3.443	9.612	-1.264	0.244	-4.089	-0.671	1506694594
-10.646	-1.859	-2.109	1.404	-0.122	0.549	7.681	-3.436	-4.168	-3.052	2.014	-0.122	8.988	3.082	-0.681	-3.723	-1.526	1.343	-9.416	0.506	-1.257	2.747	0.854	0	1.778	10.806	2.517	-0.183	-3.54	-0.488	3.86	9.49	-1.308	0.183	-2.93	-0.854	1506694594
-11.182	-3.857	-1.47	0.122	0.488	2.136	7.66	-3.89	-3.929	-3.113	1.709	-0.244	9.628	2.994	-0.604	-3.357	-1.16	0.916	-12.087	-0.007	-0.787	2.686	2.686	-0.061	1.116	11.855	2.381	-1.16	-4.944	-0.305	3.085	10.408	-0.127	-0.488	-2.991	-0.671	1506694594
-12.074	-2.936	-1.413	0.793	2.441	1.587	7.693	-4.49	-3.775	-2.93	0.793	-0.061	10.086	3.546	-0.867	-3.296	-0.671	0.61	-13.78	1.934	-0.869	3.174	-1.709	0.916	0.787	12.274	3.774	-1.16	-4.944	-0.305	4.282	11.831	0.872	-2.319	-3.052	0.916	1506694594
-12.591	-4.557	-1.279	0.854	-3.906	1.526	8.232	-5.44	-4.402	-2.38	0.061	0.793	10.068	4.996	-1.882	-3.54	-1.282	0	-11.634	1.736	1.081	1.038	0	0.854	-0.815	11.435	4.119	1.038	-3.113	-1.099	4.6	13.805	2.814	-5.31	-1.343	2.991	1506694594
-10.367	-5.093	0.463	1.77	1.709	1.221	9.476	-6.175	-4.712	-1.892	0.732	1.282	9.863	6.343	-2.595	-3.174	-1.526	-0.122	-11.671	0.847	1.42	2.441	-0.854	0.061	-2.876	10.433	3.588	-0.488	-1.526	-0.61	2.083	13.357	0.463	-4.822	-0.732	3.052	1506694594
-11.588	-3.924	-0.776	1.709	-2.075	0.366	9.696	-6.068	-4.29	-1.892	1.465	1.038	9.277	6.759	-1.705	-2.136	-1.16	-0.122	-10.88	1.791	1.241	2.014	-0.549	-0.244	-2.21	10.214	3.487	-0.488	-1.526	-0.61	0.54	13.41	-1.276	-3.723	-0.488	4.15	1506694594
-8.695	-2.877	-0.403	1.648	-1.892	0	8.741	-5.82	-5.139	-2.014	1.16	1.16	8.897	6.443	-0.712	-1.343	-1.221	-0.183	-10.002	1.873	0.634	1.77	-0.183	-0.305	-1.095	9.601	3.559	-0.366	-2.869	-0.488	-1.382	13.016	-0.197	-3.479	-1.77	4.639	1506694594
-7.82	-1.949	-0.033	1.526	-0.488	-0.244	7.477	-4.974	-5.524	-2.075	1.099	1.16	8.924	5.863	-0.23	-1.465	-1.099	-0.244	-8.937	1.754	0.623	1.465	-0.427	-0.427	-1.251	8.296	3.261	0.061	-1.77	-0.61	-1.133	11.974	0.648	-3.54	-4.089	4.395	1506694594
-7.452	-1.395	0.362	0.916	-0.183	0	6.568	-3.936	-4.548	-1.831	0.61	0.977	8.66	5.057	0.017	-1.648	-1.038	0.122	-8.134	1.843	0.562	1.526	-0.549	-0.427	-1.184	7.222	3.06	0.061	-1.77	-0.61	-0.066	9.906	1.365	-3.113	-2.441	3.723	1506694595
-7.114	-1.328	0.738	0.549	-0.122	0.244	6.021	-2.83	-3.563	-1.404	0.244	0.732	8.07	4.267	0.031	-1.465	-0.854	0.488	-7.635	1.896	0.62	1.465	-0.366	-0.61	-1.184	7.222	3.06	-0.122	-2.075	-0.244	1.188	8.36	1.43	-2.319	-0.977	2.991	1506694595
-7.288	-1.209	1.126	0.122	0.488	0.061	5.907	-2.171	-3.316	-1.16	0.244	0.61	7.205	3.586	0.177	-1.343	-0.61	0.732	-7.685	2.141	0.376	1.221	0.183	-0.488	-0.091	6.928	3.37	0.183	-1.038	0.061	1.536	6.551	1.028	-1.587	1.038	2.258	1506694595
-7.357	-0.713	1.312	-0.122	0.671	-0.061	6.169	-2.205	-3.458	-0.977	0.61	0.305	6.66	3.29	0.266	-1.343	-0.427	0.732	-8.18	2.292	-0.106	0.916	0.488	-0.183	0.144	7.791	3.78	0.183	-1.038	0.061	0.412	5.532	0.561	-0.061	1.221	1.282	1506694595
-9.043	-0.931	0.852	-0.427	1.282	0.183	6.434	-2.663	-3.651	-0.671	0.244	-0.122	6.574	3.356	0.151	-1.404	-0.732	0.549	-8.463	2.553	-0.535	0.244	0.488	-0.061	0.295	8.613	4.274	0.732	-0.854	-0.122	0.609	5.325	0.83	1.16	1.038	0.427	1506694595
-10.261	-1.298	0.118	-0.488	0.61	0.61	6.868	-3.089	-3.838	-0.244	0	-0.305	7.143	3.607	-0.061	-1.221	-0.977	0.122	-8.748	2.383	-0.787	-0.244	0.671	-0.183	0.205	8.751	4.365	1.099	-0.671	-0.305	2.316	6.042	1.572	1.831	1.282	-0.427	1506694595
-10.765	-0.873	1.163	-0.305	0.366	0.671	7.278	-3.328	-3.909	-0.061	0.061	-0.305	8.102	3.815	0.133	-0.854	-0.977	-0.061	-9.131	1.966	-0.735	-0.671	0.488	-0.488	-0.068	8.776	4.201	0.854	-0.549	-0.427	5.754	7.765	3.074	1.892	0.122	-0.305	1506694595
-11.151	-0.024	1.597	-2.014	-0.366	0.61	7.596	-3.369	-3.966	0.061	0.061	-0.122	8.896	3.701	0.374	-0.305	-0.732	0	-9.082	1.535	-0.687	-0.61	0.671	-0.732	-0.047	9.274	4.079	0.488	-0.61	-0.061	9.516	10.59	6.992	-1.038	4.15	0.244	1506694595
-12.373	-4.438	-0.851	-1.526	-0.732	-0.427	7.978	-3.412	-4.149	0.244	-0.061	0.122	9.344	3.466	0.359	0.183	-0.244	0	-10.624	1.771	-0.383	-0.61	0.671	-0.732	-0.013	10.818	3.695	0.122	-0.305	0.488	4.798	8.18	4.864	-0.671	0	0.977	1506694595
-10.982	-5.56	-1.166	1.343	-1.587	0.305	8.798	-3.608	-4.23	0.488	0	0.305	9.761	3.828	-0.065	0.488	-0.183	-0.061	-13.185	1.3	-0.642	-0.977	0.977	-0.549	0.319	12.513	3.303	0	-0.671	0.61	1.29	8.289	-0.031	3.113	-6.042	-2.441	1506694595
-8.28	-3.643	0.327	0.793	0.793	0.366	9.677	-4.066	-4.497	0.916	-0.244	0.305	10.156	4.805	-0.87	0.61	-0.488	-0.427	-12.179	0.065	-0.019	-1.526	-1.16	-0.549	0.203	12.879	2.738	0.671	-0.61	0.366	10.344	15.909	3.908	-2.014	4.578	1.953	1506694595
-9.226	-4.297	-2.734	0.183	3.967	-0.549	9.918	-4.584	-4.557	1.16	-0.183	0.061	10.677	5.764	-1.597	0.427	-0.305	-0.793	-11.225	-0.819	1.32	-1.465	-0.305	-0.183	-1.236	11.804	1.497	0.793	1.709	-0.061	-3.129	7.303	0.346	0.977	-2.686	-0.61	1506694595
-10.525	-3.734	-3.357	0.916	-1.099	0.305	9.366	-4.571	-3.729	0.732	0.183	-0.244	10.64	6.127	-1.932	0.488	0.061	-0.793	-11.352	-2.164	1.297	-0.977	-1.099	-0.183	-1.236	11.804	1.497	-0.366	2.441	0.122	1.064	10.413	-1.983	2.258	-2.197	-1.099	1506694595
-9.936	-2.748	-1.611	0.244	1.343	0.488	8.338	-4.548	-3.031	0.488	-0.122	-0.244	10.173	6.056	-1.933	0.61	0.549	-0.61	-10.16	-2.177	1.639	-0.244	0.061	0.061	-2.615	10.475	0.299	-1.343	1.404	0.916	1.45	10.238	-0.562	0.427	-1.099	-1.099	1506694595
-9.636	-2.582	-1.969	0.793	0.916	-0.427	7.663	-4.93	-3.011	0.305	-0.488	0	9.574	6.087	-2.259	0.366	0.977	-0.305	-9.727	-1.987	1.035	0.305	-0.366	0	-2.615	10.475	0.299	-1.404	0.427	1.465	1.951	10.057	0.012	1.343	-1.465	-2.014	1506694595
-8.801	-2.771	-2.073	1.526	-0.366	-0.488	7.598	-4.992	-2.968	0.366	-0.305	0.061	8.872	5.993	-2.58	-0.122	1.343	0.244	-9.185	-2.082	0.819	0.671	0.183	0.061	-1.189	9.182	0.757	-0.793	0.366	1.404	1.774	10.332	-0.306	1.343	-1.709	-2.502	1506694595
-8.205	-2.442	-1.775	0.977	0.305	-0.244	7.635	-4.584	-2.741	0.427	-0.183	-0.122	7.899	5.461	-2.475	-0.366	1.404	0.427	-8.769	-1.61	0.551	1.099	0.183	0.305	-0.626	8.703	1.04	-0.488	0.671	1.282	1.919	9.774	-0.31	1.526	-2.991	-2.319	1506694595
-8.012	-2.177	-2.084	1.038	0.366	-0.366	7.553	-3.921	-2.147	0.305	0.122	-0.366	7.002	4.894	-2.129	-0.671	1.038	0.305	-8.769	-1.61	0.551	1.099	0.183	0.305	-0.001	8.325	1.364	-0.366	0.671	1.343	2.905	9.38	-0.202	1.465	-2.258	-2.014	1506694595
-8.488	-2.461	-2.43	1.282	0.671	-0.244	7.293	-3.236	-1.718	0.183	0	-0.61	6.738	4.535	-1.827	-0.732	0.61	0.183	-8.573	-0.873	0.146	0.793	0	0.366	-0.001	8.325	1.364	-0.061	0.549	1.099	2.518	8.954	-0.526	1.282	-1.77	-1.77	1506694595
-9.153	-2.537	-2.495	1.282	-0.427	-0.122	7.239	-2.884	-1.638	0	0	-0.549	6.851	4.27	-1.322	-0.854	0.61	0.122	-8.608	-0.914	0.005	0.671	0	0.366	0.811	8.667	1.745	0.122	0.732	0.732	2.555	8.78	-0.695	1.221	-1.099	-1.648	1506694595
-9.028	-2.233	-2.132	1.404	-0.671	-0.183	7.456	-2.949	-2.074	-0.122	0.305	-0.305	6.966	4.043	-0.98	-0.854	0.305	-0.244	-8.717	-1.189	-0.128	0.61	0.244	0.244	0.822	8.887	1.623	-0.061	0.977	0.671	2.223	9.344	-0.179	0.549	-0.977	-1.282	1506694595
-8.997	-1.638	-2.29	0.671	-0.61	-0.305	7.686	-3.182	-2.237	-0.488	0.671	-0.061	7.454	4.138	-0.636	-1.038	0.305	-0.488	-9.13	-1.166	-0.337	0.671	-0.244	0	0.779	8.942	1.597	-0.183	0.854	0.732	1.709	9.551	0.195	0.061	-1.831	-1.038	1506694595
-9.51	-2.108	-2.241	0.305	-0.732	0.061	7.885	-3.481	-2.516	-0.977	0.61	0.244	7.909	4.453	-0.421	-1.221	0.366	-0.488	-9.496	-0.767	-0.311	0.671	-0.183	0.305	0.895	9.107	1.761	-0.183	0	0.488	1.904	9.44	-0.414	-0.366	-1.648	-0.977	1506694595
-9.308	-3.165	-1.846	0	-1.221	0.793	8.045	-3.642	-2.378	-1.282	2.136	0.366	8	4.687	-0.318	-1.343	0.671	-0.366	-10.762	-1.104	-0.16	0.732	0.671	0.244	1.078	9.966	2.061	0	-0.366	0.244	2.589	9.454	-0.153	-0.854	-1.709	-0.549	1506694595
-9.987	-3.619	-1.517	-0.183	1.221	1.221	7.862	-3.862	-2.468	-1.16	1.709	0.854	7.76	4.922	-0.102	-1.648	0.977	-0.61	-11.752	-0.275	-0.086	1.343	-1.038	0.122	1.258	10.623	2.882	0.183	-0.366	0.305	4.243	10.171	0.672	-1.648	-0.854	0.244	1506694595
-12.839	-3.872	-2.037	0.916	-2.197	0.366	7.827	-4.343	-2.506	-1.099	2.075	1.648	7.624	5.692	-0.298	-1.709	0.366	-1.343	-11.767	1.591	0.377	0.977	-2.319	0.427	1.258	10.623	2.882	0.61	-0.366	0.061	5.143	11.171	2.659	-3.54	0.305	1.892	1506694596
-10.448	-4.278	0.677	0.366	-1.465	-0.183	8.102	-5.01	-2.656	-0.61	3.357	2.258	7.923	6.349	-0.45	-1.221	0.854	-1.709	-11.219	1.648	1.378	-0.183	-2.075	0.244	0.123	9.101	3.433	1.038	0.122	-0.549	3.328	13.946	1.815	-4.517	1.038	2.869	1506694596
-10.545	-3.72	0.453	-0.61	0.122	-0.977	7.903	-5.229	-2.523	-0.122	4.15	2.991	7.836	6.303	0.061	-0.732	0.916	-1.709	-11.087	0.892	2.049	0.305	-3.174	-0.122	-0.584	9.826	2.354	1.282	1.465	-0.916	-0.957	13.065	-0.691	-3.906	-0.488	2.93	1506694596
-10.113	-3.205	-0.351	0.244	-2.075	-1.404	8.446	-5.668	-1.781	0	5.92	3.723	7.44	6.202	0.831	-0.671	1.465	-1.648	-10.564	1.962	2.193	0.305	-2.38	-0.244	-0.584	9.826	2.354	1.892	1.892	-0.244	-0.997	11.279	-1.386	-2.075	-2.075	2.808	1506694596
-7.96	-3.22	0.487	0.061	-0.549	-1.221	7.691	-6.643	-1.407	0	6.714	4.822	6.757	6.738	1.596	-0.854	2.502	-2.319	-9.105	1.553	2.621	0	-1.709	-0.244	-0.607	10.539	2.046	1.404	0.305	0.671	0.428	10.786	-0.418	-1.221	-0.854	2.38	1506694596
-7.765	-3.059	0.775	-0.427	0.488	-1.16	7.09	-7.352	-2.44	-1.099	4.517	4.578	6.657	7.704	1.418	-0.732	2.197	-3.052	-8.71	1.759	2.6	-0.366	-2.441	-0.183	-0.604	9.772	2.237	1.404	0.305	0.671	0.579	9.234	0.536	-0.183	0.488	0.854	1506694596
-8.644	-2.949	0.414	0	-0.427	-0.793	7.374	-7.583	-2.177	-1.038	5.249	3.54	6.714	8.215	1.556	-0.305	2.197	-2.93	-8.161	1.674	3.082	-0.732	-1.953	0	-0.979	9.372	1.656	1.404	1.465	-0.183	1.451	7.674	0.578	1.587	3.174	0.549	1506694596
-7.834	-2.914	1.317	-0.122	0.061	-0.61	5.548	-7.075	-1.026	-0.793	2.808	2.441	6.176	8.007	2.274	0.244	2.258	-2.502	-7.693	0.932	3.448	-0.427	-1.648	-0.122	-1.763	9.581	0.946	0.488	1.587	-0.122	0.708	8.1	1.412	1.16	6.287	-0.61	1506694596
-8.558	-3.061	0.549	-1.16	0.305	-1.038	5.822	-7.332	-0.328	-0.244	2.502	1.953	5.614	7.966	2.728	0.854	1.648	-2.808	-7.99	1.279	3.735	-0.366	-1.099	-0.122	-2.249	9.601	0.828	0.488	1.587	-0.122	-0.884	7.297	0.885	2.563	3.296	-0.977	1506694596
-8.989	-3.875	0.41	-0.916	-0.183	-0.793	5.459	-7.808	0.184	-0.122	2.319	2.075	6.036	8.632	2.592	1.465	1.404	-2.38	-8.398	1.806	3.847	-0.732	-1.038	0	-1.586	9.781	1.139	0.244	-0.122	0.061	1.331	8.69	1.877	2.991	0.488	-1.526	1506694596
-8.971	-3.883	0.971	-0.549	0.793	-0.061	5.261	-8.574	0.331	-0.122	0.488	1.892	6.252	9.17	2.766	1.343	3.357	-0.977	-8.57	1.357	4.077	-0.916	-0.671	0.122	-0.982	10.243	1.239	0.732	0.549	-0.854	2.622	10.283	4.349	0.793	1.831	-1.465	1506694596
-9.605	-4.012	0.128	-0.671	1.77	-0.61	4.889	-8.987	0.535	0.061	-0.427	1.465	5.934	9.307	2.744	1.16	3.113	-0.305	-8.756	0.776	4.091	-0.793	-0.671	0.122	-0.982	10.243	1.239	0.732	0.549	-0.854	2.088	9.649	2.714	0.977	0.061	-0.244	1506694596
-9.817	-4.667	-0.595	-0.366	-0.183	-0.61	5.449	-9.343	0.709	0.244	0.732	1.465	5.733	9.366	2.714	1.221	3.906	-0.305	-9.17	0.406	4.085	-0.793	-0.549	0.061	-0.676	10.716	0.7	0.244	0.427	-0.732	0.583	9.343	-0.325	2.686	-1.404	-1.526	1506694596
-8.772	-4.126	-0.1	-0.305	0.488	-0.244	4.955	-9.239	0.461	-0.122	0	1.343	5.569	9.281	2.905	1.282	5.005	-0.183	-8.851	0.049	4.143	-0.671	-0.61	0.183	-0.372	10.404	0.526	0.244	0.488	-0.549	2.172	11.483	1.765	0.366	2.197	-0.61	1506694596
-8.64	-3.832	-0.339	-0.366	0.549	-0.366	5.054	-8.94	0.745	0.061	0.732	1.099	4.631	9.013	3.192	1.221	4.639	0	-8.409	-0.051	4.206	-0.549	-0.427	0.183	-0.484	9.859	0.441	0.244	0.488	-0.549	1.654	10.377	2.177	0.671	-0.671	-0.427	1506694596
-8.997	-3.882	-1.054	-0.488	0.366	-0.305	5.053	-8.463	1.5	0.488	0.854	0.61	4.547	8.569	3.393	1.221	4.395	0.183	-8.436	0.281	4.224	-0.549	-0.305	0.122	-0.664	9.556	0.429	0.061	0.61	-0.366	0.756	9.393	1.01	0.732	0.183	-0.488	1506694596
-9.162	-3.886	-1.123	-0.549	0.061	-0.122	5.204	-8.32	2.233	0.61	0.549	0.549	4.722	8.379	3.384	1.343	4.517	0.305	-8.637	0.334	4.191	-0.732	-0.305	0.122	-0.584	9.607	0.5	0	0.549	-0.183	2.044	9.563	0.24	0.854	-0.793	-0.061	1506694596
-8.876	-3.67	-0.849	-0.793	0.244	-0.183	5.466	-8.635	2.793	0.61	1.892	0.671	4.27	8.284	3.673	1.587	4.089	0.366	-8.587	0.359	4.247	-0.854	-0.244	0.061	-0.44	9.664	0.401	0.183	0.671	-0.061	2.253	10.017	0.514	0.427	0.305	0.061	1506694596
-8.9	-3.521	-1.089	-1.038	0.305	-0.183	4.981	-8.76	2.785	0.488	2.808	0.854	4.149	8.562	3.626	1.221	4.944	0.366	-8.536	0.269	4.232	-0.916	-0.183	0.122	-0.359	9.692	0.312	0.305	0.793	0	1.709	9.739	0.668	0.427	0.244	0.183	1506694596
-9.313	-3.5	-1.48	-1.282	0.061	-0.183	4.211	-8.476	2.259	0.305	2.319	0.977	3.448	8.599	3.85	0.854	4.7	0.366	-8.547	0.217	4.192	-1.038	-0.061	0.122	-0.621	9.708	0.325	0.122	0.854	0	1.419	9.349	0.148	0.854	0.061	0.122	1506694596
-9.111	-3.497	-1.364	-1.404	-0.244	-0.244	4.13	-8.122	2.414	0.122	2.319	1.221	3.54	8.648	4.027	0.916	3.54	0.427	-8.678	0.013	4.061	-1.282	-0.061	0.183	-0.621	9.708	0.325	0.122	0.854	0	2.192	9.654	-0.055	0.793	0.122	0.122	1506694596
-8.898	-3.454	-1.355	-1.648	0.122	-0.366	3.997	-8.251	2.76	0.122	1.465	1.16	3.792	8.715	4.022	0.854	3.235	0.61	-8.731	-0.287	4.018	-1.282	0	0.244	0.376	10.088	0.219	0.061	0.854	0.122	2.18	9.837	0.231	0.61	1.038	0.122	1506694596
-9.167	-3.561	-1.768	-1.892	-0.061	-0.366	3.527	-8.327	2.876	0.366	0.366	0.977	3.202	8.622	3.774	0.488	2.808	0.732	-8.876	-0.15	3.945	-1.465	-0.061	0.427	0.415	9.964	0.293	0	1.648	-0.122	1.826	9.507	-0.25	0.732	0.977	0.061	1506694596
-9.129	-3.631	-1.802	-1.953	-0.244	-0.427	3.291	-8.321	2.769	0.549	-0.122	0.854	3.086	8.526	3.508	0.732	1.892	0.671	-9.037	-0.163	3.836	-1.709	-0.061	0.671	0.415	9.964	0.293	0	1.648	-0.122	1.736	9.572	-0.469	0.732	0.793	-0.122	1506694596
-8.928	-3.405	-1.797	-2.197	0.183	-0.671	3.114	-8.565	2.87	0.671	-0.977	0.671	3.107	8.46	3.517	0.916	1.465	0.732	-9.188	-0.28	3.748	-1.831	-0.183	0.732	0.28	10.146	0.121	0.122	1.831	-0.305	2.006	9.733	-0.389	0.793	1.282	-0.061	1506694596
-9.016	-3.03	-2.129	-2.502	0.244	-0.977	2.751	-8.807	3.163	0.854	-2.258	0.488	2.98	8.679	3.303	1.16	0.549	0.549	-9.237	-0.073	3.673	-2.075	-0.244	0.916	0.067	10.074	0.117	0.366	1.892	-0.793	1.727	9.723	-0.44	0.671	1.038	-0.183	1506694597
-8.939	-2.963	-2.469	-2.869	0.061	-1.16	2.841	-9.131	3.049	1.038	-2.686	0.183	3.082	9.002	3.475	1.221	0.244	0.427	-9.117	0.032	3.592	-2.502	-0.244	1.16	0.067	10.074	0.117	0.366	1.892	-0.793	1.814	9.701	-0.561	0.671	0.854	-0.244	1506694597
-8.903	-3.049	-2.917	-3.296	-0.061	-1.282	2.997	-9.49	2.606	0.916	-3.113	-0.122	3.273	9.112	4.285	0.916	0	0.549	-8.971	0.109	3.541	-2.747	0	1.221	-0.126	10.314	-0.022	0.427	1.587	-1.099	1.993	9.623	-0.561	0.61	1.16	-0.244	1506694597
-9.141	-3.193	-3.462	-3.54	-0.305	-1.221	2.767	-10.115	2.515	1.404	-3.967	-0.61	2.949	9.215	4.996	0.549	-1.343	0.427	-8.875	-0.053	3.537	-3.174	0.183	1.282	-0.224	10.279	0.258	-0.183	1.16	-1.465	2.126	9.585	-0.76	0.488	1.282	-0.305	1506694597
-9.282	-3.375	-3.706	-3.723	-1.038	-1.16	2.634	-10.684	2.422	2.136	-4.944	-1.465	3.003	9.183	5.045	0.732	-2.197	0.244	-8.964	-0.456	3.512	-3.601	0.244	1.099	-0.224	10.279	0.258	-0.793	0.732	-1.77	2.777	9.581	-0.89	0.61	1.526	-0.366	1506694597
-9.025	-3.399	-3.565	-4.028	-0.916	-1.16	2.82	-10.987	2.511	2.563	-5.127	-2.686	3.549	9.269	4.175	0.793	-0.61	0.366	-9.104	-0.596	3.431	-3.906	0.305	1.038	-0.723	10.706	0.212	-1.16	0.671	-2.014	3.007	9.72	-0.964	0.549	2.136	-0.488	1506694597
-9.013	-3.259	-3.725	-4.028	-1.282	-1.099	2.692	-11.218	1.832	2.258	-5.31	-3.479	4.017	9.567	4.249	0.732	2.747	0.061	-9.049	-0.609	3.358	-4.211	0.549	1.16	-1.439	10.751	0.166	-1.465	1.404	-2.319	2.59	9.72	-0.982	0.488	2.319	-0.549	1506694597
-8.798	-3.167	-3.992	-4.15	-1.343	-1.038	2.78	-10.975	0.746	1.343	-4.7	-3.418	3.842	9.844	4.326	0.854	2.502	-0.183	-9.038	-0.762	3.131	-4.578	0.732	1.282	-2.194	10.502	0.274	-1.709	1.282	-2.441	2.512	9.621	-1.005	0.549	2.075	-0.671	1506694597
-8.701	-3.216	-4.322	-4.395	-1.465	-1.099	2.854	-10.002	0.092	0.549	-3.113	-2.441	4.109	9.793	3.99	0.305	2.869	-0.122	-9.077	-1.207	2.828	-4.7	0.671	1.343	-2.049	10.215	0.337	-1.953	0.61	-2.014	2.934	9.573	-1.18	0.61	2.502	-0.732	1506694597
-8.589	-3.469	-4.521	-4.517	-1.709	-1.16	2.169	-8.935	-0.952	0.366	-3.296	-0.732	4.454	9.32	3.728	-0.183	3.357	-0.061	-9.135	-1.518	2.712	-4.822	0.61	1.343	-1.766	9.963	0.447	-1.953	0.183	-1.587	2.927	9.639	-1.256	0.366	3.174	-0.732	1506694597
-8.417	-3.706	-4.661	-4.517	-1.77	-1.16	1.458	-8.132	-1.846	0.549	-5.493	1.282	4.944	8.842	3.431	-0.061	3.601	0.305	-9.192	-1.696	2.655	-4.761	0.488	1.343	-1.766	9.963	0.447	-2.136	0.793	-1.343	2.458	9.652	-1.428	0.305	3.174	-0.732	1506694597
-8.236	-3.915	-4.829	-4.395	-1.953	-1.16	1.754	-7.527	-2.013	0.916	-7.751	3.418	5.551	8.285	3.575	0.122	4.028	1.038	-9.244	-1.867	2.584	-4.7	0.549	1.404	-1.821	9.549	0.376	-1.953	2.136	-1.099	1.888	9.725	-1.474	0.183	3.174	-0.793	1506694597
-7.984	-3.996	-4.969	-4.333	-1.892	-1.221	2.907	-7.672	-2.09	1.648	-7.751	5.493	5.992	7.574	3.33	0.793	3.601	1.831	-9.165	-1.983	2.489	-4.7	0.732	1.465	-2.151	9.359	0.329	-2.258	3.052	-0.671	1.632	9.765	-1.489	0	2.991	-0.793	1506694597
-7.923	-4.052	-5.042	-4.272	-1.831	-1.282	3.935	-8.681	-2.866	2.808	-7.263	6.653	6.397	7.255	3.103	1.709	3.479	2.686	-9.347	-2.001	2.376	-4.822	0.549	1.404	-2.188	9.254	0.24	-2.258	3.479	-0.122	1.8	9.758	-1.544	-0.244	3.296	-0.671	1506694597
-7.977	-3.954	-5.13	-4.333	-1.953	-1.404	3.974	-9.415	-3.583	3.479	-8.545	6.836	7.094	7.172	2.494	2.38	3.906	3.113	-9.374	-1.98	2.322	-4.822	0.427	1.465	-2.006	9.232	0.014	-2.136	3.662	0.61	1.626	9.817	-1.688	-0.61	3.662	-0.488	1506694597
-7.911	-4.014	-5.143	-4.272	-1.953	-1.526	3.919	-10.27	-4.326	3.784	-11.353	6.409	6.706	7.093	2.105	2.502	4.272	3.296	-9.31	-2.034	2.138	-4.944	0.305	1.465	-2.444	9.097	-0.171	-2.136	4.578	0.977	1.377	9.854	-1.715	-0.793	4.028	-0.488	1506694597
-7.965	-4.137	-5.032	-4.028	-2.014	-1.343	4.077	-10.783	-5.218	3.784	-13.245	5.615	6.273	7.129	2.102	2.869	3.967	3.601	-9.08	-2.165	2.123	-4.944	0.61	1.465	-2.444	9.097	-0.171	-1.648	5.249	1.343	0.935	9.932	-1.591	-1.16	3.906	-0.488	1506694597
-7.989	-4.095	-4.876	-3.601	-2.075	-1.16	4.587	-10.817	-5.228	3.174	-12.695	4.761	6.534	7.515	1.44	2.991	3.906	3.296	-8.955	-2.802	1.9	-5.066	0.244	1.221	-3.677	9.276	-0.83	-1.648	5.493	1.831	0.959	9.891	-1.481	-1.221	3.967	-0.549	1506694597
-7.942	-3.705	-4.746	-3.113	-2.014	-0.854	5.039	-10.202	-4.341	1.892	-9.277	3.723	5.938	7.985	0.668	2.747	3.357	2.93	-8.841	-3.372	1.823	-4.761	0.488	1.099	-4.048	9.507	-1.157	-1.526	5.493	2.258	1.019	9.877	-1.153	-1.526	3.906	-0.549	1506694597
-8.083	-3.431	-4.481	-3.052	-2.014	-0.549	4.876	-9.164	-3.469	0.488	-5.615	2.563	5.746	8.48	0.434	2.441	3.845	2.686	-9.014	-3.547	1.791	-4.395	0.977	1.038	-4.048	9.507	-1.157	-1.343	5.127	2.563	0.932	9.856	-0.919	-1.587	3.235	-0.549	1506694597
-8.203	-2.865	-4.313	-3.113	-1.587	-0.427	4.317	-8.363	-2.524	-0.549	-4.333	1.282	5.484	9.059	0.358	2.014	4.089	2.075	-9.357	-2.805	1.385	-3.967	0.61	1.282	-4.222	10.119	-0.618	-1.16	4.7	2.625	1.072	9.78	-0.8	-1.892	2.686	-0.61	1506694597
-8.428	-2.716	-4.396	-3.723	-1.77	-0.732	3.732	-8.019	-1.934	-1.16	-4.761	0.122	5.014	9.704	0.069	1.526	2.747	1.465	-9.79	-2.046	1.11	-4.089	1.282	1.343	-3.872	10.061	0.365	-0.671	4.272	2.38	1.413	9.745	-0.189	-1.892	2.502	-0.61	1506694597
-9.412	-2.483	-4.825	-3.723	-1.648	-0.854	3.597	-7.795	-1.349	-1.465	-5.066	-0.671	5.212	10.164	0.025	1.038	2.625	1.099	-10.292	-0.919	0.86	-4.272	0.732	1.282	-3.214	10.073	1.279	-0.366	3.906	1.831	1.794	9.879	-0.187	-1.953	2.502	-0.549	1506694597
-9.7	-2.561	-4.424	-4.089	-3.357	-0.793	3.718	-8.244	-0.754	-1.404	-4.7	-1.099	4.881	10.044	0.154	1.221	2.441	1.221	-9.972	-0.791	0.735	-4.272	0.916	1.099	-2.785	10.091	1.73	-0.366	3.845	1.099	2.918	9.911	-0.22	-1.343	4.028	-0.366	1506694597
-9.634	-2.55	-2.948	-4.639	-3.662	0	3.734	-8.9	-0.743	-1.038	-4.517	-1.404	4.192	9.506	0.412	2.136	1.892	1.282	-9.74	-0.916	0.796	-4.15	0.977	0.732	-2.902	9.752	1.888	-0.854	4.15	0.671	2.638	10.006	0.207	-1.038	5.737	-0.61	1506694597
-9.948	-2.883	-2.39	-5.432	-4.15	0.244	3.799	-9.585	-0.64	-0.732	-4.272	-1.77	3.783	9.143	1.079	3.357	2.075	1.099	-9.67	-0.2	0.726	-3.845	1.16	0.549	-2.921	9.384	2.253	-1.465	3.784	0.854	4.057	9.65	1.231	-0.732	7.324	-0.183	1506694598
-10.915	-4.863	-2.547	-4.822	-4.456	0.977	4.026	-10.015	0.005	-0.671	-3.479	-2.197	3.796	8.995	1.904	4.211	3.54	0.671	-10.523	0.596	0.647	-4.089	1.099	0.244	-2.906	9.245	2.728	-1.404	3.662	1.099	4.764	9.164	2.122	0	9.277	0.183	1506694598
-10.141	-5.704	-1.197	-3.967	-3.723	0.977	4.223	-10.357	0.894	-0.671	-2.075	-2.38	3.694	9.275	2.291	4.028	4.517	0.488	-11.55	0.531	0.05	-3.906	-0.244	0.183	-2.693	9.684	2.757	-0.916	3.723	1.16	4.719	9.581	1.732	1.038	10.864	0.549	1506694598
-8.906	-3.863	0.08	-4.15	-2.38	0.61	3.656	-10.975	0.931	0.122	-1.77	-2.563	3.2	9.697	2.42	3.174	3.479	0.244	-11.27	0.684	0.158	-3.845	-0.488	0.305	-2.494	10.101	2.847	-0.488	3.906	0.977	5.29	10.415	1.107	1.099	12.268	1.648	1506694598
-8.23	-2.322	0.341	-4.7	-0.916	0.793	2.489	-11.167	-0.263	1.221	-1.709	-2.625	2.68	10.246	2.333	2.197	1.465	-0.061	-10.213	0.835	0.291	-3.784	-0.793	0.61	-2.686	9.848	2.903	-0.122	4.578	0.671	3.718	11.638	-0.102	0	12.634	4.822	1506694598
-9.572	-1.292	-1.203	-5.493	-3.845	0.183	1.57	-10.771	-0.907	2.014	-4.456	-2.93	2.667	10.429	2.262	1.587	0.305	-0.366	-9.304	0.86	0.175	-3.967	-0.793	0.549	-3.028	9.144	2.781	-0.427	4.822	0.366	0.086	11.609	-3.589	0.732	9.46	6.775	1506694598
-7.675	-1.45	-1.16	-5.188	-1.77	-0.305	2.212	-9.708	-0.701	1.77	-5.981	-3.54	3.218	10.112	2.346	1.587	1.343	-0.427	-8.769	0.977	0.066	-3.967	-0.793	0.549	-3.028	9.144	2.781	-0.916	4.089	0.244	-2.157	11.919	-4.237	-1.404	3.235	5.981	1506694598
-7.91	-1.517	-1.111	-5.188	-0.916	-0.244	2.963	-8.887	-0.518	1.465	-3.784	-3.479	3.304	9.575	2.29	1.831	3.296	-0.305	-8.705	0.854	-0.22	-4.333	-0.183	0.488	-2.286	8.506	2.462	-1.343	3.357	0.183	-1.432	10.222	-1.211	1.038	-0.122	5.676	1506694598
-9.079	-1.564	-1.182	-5.066	-1.709	0.183	2.317	-8.466	-0.971	1.892	-2.747	-3.174	2.75	9.079	2.207	1.892	3.845	-0.366	-8.833	0.713	-0.462	-4.517	0.122	0.366	-2.286	8.506	2.462	-1.465	3.052	0.061	0.532	9.171	-0.152	2.686	2.319	4.395	1506694598
-9.073	-1.657	-0.713	-4.639	-0.977	0.61	1.552	-8.193	-1.336	2.38	-3.906	-2.808	2.279	8.555	2.177	1.709	3.296	-0.732	-9.207	0.193	-0.583	-4.517	0.122	0.366	-1.904	8.396	2.164	-1.282	2.991	0.061	2.406	8.661	0.347	2.869	6.714	2.808	1506694598
-8.839	-1.762	-0.396	-4.639	-0.427	0.244	1.335	-8.257	-1.65	2.686	-5.127	-2.258	2.19	8.246	2.08	1.404	2.502	-1.343	-9.277	-0.278	-0.702	-3.967	0.305	0.061	-1.991	8.874	1.842	-1.16	2.93	0.305	2.494	8.838	0.658	1.953	9.277	1.465	1506694598
-9.666	-2.385	-0.752	-4.333	-0.366	-0.488	1.547	-8.367	-1.916	2.686	-5.493	-1.282	2.431	8.305	1.915	1.038	1.831	-1.953	-9.458	-0.261	-0.877	-3.784	0.61	0.122	-1.991	8.874	1.842	-0.854	3.113	0.671	0.132	7.845	-0.53	2.747	7.69	0.671	1506694598
-9.851	-2.406	0.159	-3.357	-1.221	0.122	2.287	-8.429	-1.644	2.136	-4.822	0.183	2.978	8.842	1.731	0.671	1.648	-2.441	-9.726	-0.462	-0.969	-3.601	0.854	0	-2.47	9.417	2.257	-0.671	3.113	0.854	2.151	10.05	2.512	1.465	6.47	0.122	1506694598
-9.302	-1.227	1.403	-2.808	0.366	0.854	2.956	-8.516	-0.896	1.282	-3.174	1.77	3.576	9.471	1.492	0.427	1.77	-2.319	-9.323	-0.767	-1.217	-3.113	0.488	0	-2.692	9.676	2.345	-0.366	2.808	0.793	2.424	10.179	4.674	0.122	1.77	0.793	1506694598
-11.994	-2.805	-1.894	-3.479	0.427	-0.61	3.193	-8.814	-0.657	0.854	-2.014	3.113	3.762	9.933	1.275	0.244	1.465	-1.77	-10.499	-0.48	-0.636	-2.808	2.319	0.061	-2.692	9.676	2.345	-0.488	2.441	0.916	0.55	7.407	1.303	2.38	0	0.122	1506694598
-11.745	-4.365	-2.195	-0.671	-2.502	-0.305	3.285	-9.199	-0.5	0.977	-1.953	4.089	3.942	10.156	1.341	0.366	1.221	-0.916	-12.325	-1.239	-1.33	-2.441	-0.183	-0.183	-3.012	11.063	2.224	-0.305	2.197	1.038	3.882	8.947	-1.535	4.333	0.671	-1.587	1506694598
-7.934	-3.811	1.032	-1.892	-0.61	0.366	3.268	-10.171	-0.531	1.282	-3.113	4.7	3.999	10.84	1.136	0.427	1.099	-0.244	-11.014	-1.632	-0.189	-1.77	-0.183	-0.122	-3.235	11.306	1.924	-0.061	1.953	1.16	8.299	15.616	2.684	-1.587	5.493	-0.61	1506694598
-9.417	-3.042	-2.79	-0.916	2.136	-0.793	3.534	-11.624	-1.037	2.014	-4.944	4.761	3.954	12.179	0.784	0.183	0.977	0.305	-10.874	-0.985	0.746	-2.441	-1.16	0.061	-3.235	11.306	1.924	-0.061	2.563	0.793	-2.407	7.868	1.178	0.854	1.404	-0.977	1506694598
-9.933	-3.833	-3.106	-1.77	-0.732	-0.305	5.047	-10.944	-1.105	2.014	-5.249	4.089	4.041	11.807	0.427	0.122	1.587	1.282	-10.611	-1.867	0.802	-2.441	-1.16	0.061	-3.612	10.389	1.34	-0.916	2.686	0.488	1.302	10.123	-1.3	1.709	-0.244	-0.854	1506694598
-8.624	-4.107	-1.613	-1.831	1.038	-0.488	7.005	-9.369	0.309	0.427	-1.892	2.625	3.692	11.231	0.165	0.305	2.869	2.38	-10.141	-2.025	0.949	-2.014	-0.488	0.183	-3.62	10.282	0.439	-1.16	2.197	0.488	1.553	10.243	-0.329	0.977	0.916	-1.038	1506694598
-9.08	-3.33	-2.204	-0.61	1.404	-0.427	6.356	-9.143	1.102	-0.732	1.343	-0.061	2.829	11.292	-0.403	0.122	3.174	2.686	-10.13	-1.983	0.688	-1.953	-0.549	0.366	-3.62	10.282	0.439	-0.916	2.197	0.488	0.011	9.914	-0.813	1.221	0.366	-1.465	1506694598
-9.348	-2.251	-2.578	-1.099	-0.061	-0.732	4.407	-9.502	0.577	-0.61	0.305	-2.808	2.003	11.141	-1.089	-0.305	2.014	2.441	-9.375	-2.12	0.76	-1.953	-0.488	0.549	-3.524	9.496	0.549	-0.732	2.258	0.488	-0.078	9.52	-1.58	1.648	-1.953	-1.404	1506694598
-8.865	-2.613	-2.488	-1.099	0.427	-0.916	3.31	-9.521	0.433	0.061	-2.563	-4.578	1.693	10.417	-1.455	-0.305	0.916	2.014	-8.943	-2.583	0.69	-1.465	-0.732	0.366	-3.662	8.781	0.433	-0.61	2.197	0.427	2.564	10.251	-0.683	1.526	-0.916	-1.709	1506694598
-8.931	-3.177	-2.643	-0.732	-0.061	-0.61	3.359	-8.862	1.04	0.122	-2.686	-5.31	1.899	9.522	-1.337	0.183	1.099	1.648	-8.592	-2.158	0.89	-1.16	-0.244	0.427	-3.662	8.781	0.433	-0.732	1.648	0.488	2.384	9.714	-0.528	1.038	0.732	-1.709	1506694598
-8.786	-3.007	-2.517	0.122	-0.244	-0.488	3.241	-8.476	1.567	-0.061	-0.793	-5.066	2.015	9.173	-1.262	0.671	2.014	1.282	-8.568	-2.321	0.811	-1.16	-0.244	0.427	-3.572	8.455	0.513	-0.732	1.282	0.366	1.211	9.74	-0.488	1.099	-0.122	-1.648	1506694598
-8.946	-2.901	-2.488	0.366	-0.549	-0.122	2.632	-8.179	1.9	-0.183	0.671	-3.906	1.747	9.076	-1.194	0.671	1.953	1.038	-8.268	-2.799	0.944	-0.244	-0.122	0.305	-3.87	8.39	0.167	-0.549	1.16	0.122	1.188	9.6	-0.432	0.977	-0.793	-1.648	1506694599
-8.976	-2.743	-2.759	0.916	-0.732	-0.122	1.815	-8.055	2.149	-0.427	1.343	-2.625	1.662	8.967	-0.993	0.488	1.343	0.793	-8.579	-3.039	0.664	0.366	0.244	0.244	-3.87	8.39	0.167	-0.305	0.549	0.305	1.83	9.441	-0.562	0.916	-0.61	-1.404	1506694599
-8.829	-2.664	-2.676	0.977	-0.488	-0.122	1.245	-8.061	2.29	-0.671	1.038	-1.587	1.843	9.065	-0.66	0.183	0.854	0.366	-9.098	-2.583	0.435	0.793	0.488	0.244	-3.647	9.158	0.236	-0.122	-0.305	0.488	2.22	9.564	-0.459	0.549	-0.244	-1.221	1506694599
-9.051	-2.808	-2.129	0.732	-0.305	0.549	1.315	-8.3	2.365	-0.793	0.427	-0.549	2.104	9.516	-0.418	-0.305	0.183	0	-9.341	-2.109	0.433	1.038	0.122	0.427	-3.164	9.704	0.652	0.183	-1.099	0.366	1.76	9.674	-0.36	-0.122	-0.732	-0.916	1506694599
-9.768	-2.75	-2.123	0.732	-0.916	1.038	1.592	-8.613	2.355	-0.671	0.305	0.244	2.277	9.91	-0.311	-0.854	-0.916	-0.183	-10.337	-1.742	0.171	1.709	0.732	0.549	-3.164	9.704	0.652	0.244	-1.221	-0.122	2.003	9.755	-0.078	-1.038	-1.038	-0.488	1506694599
-10.587	-2.745	-2.134	-0.305	-0.061	0.793	1.903	-8.848	2.206	-0.488	0.244	1.038	2.665	10.124	-0.123	-0.977	-1.526	-0.427	-11.518	-0.141	0.211	1.282	0.916	0.427	-2.555	11.248	2.475	0.061	-1.404	-0.183	2.769	10.087	0.565	-1.465	-1.16	0.305	1506694599
-12.039	-4.441	-1.352	-0.061	-1.282	1.099	2.126	-9.781	1.973	-0.122	-0.183	1.831	3.138	10.684	0.103	-0.671	-1.221	-0.916	-12.047	1.148	0.22	1.282	0.916	0.427	-2.555	11.248	2.475	0.305	-1.465	-0.427	3.187	11.11	0.429	-2.258	-0.488	0.793	1506694599
-10.984	-4.902	0.418	0.366	-3.723	0.916	2.364	-11.506	1.406	0.671	-0.916	2.625	3.486	11.007	0.486	-0.122	-0.61	-1.343	-11.176	1.202	0.525	0.793	-0.671	0.366	-2.078	11.355	3.547	0.427	-0.732	-0.916	3.722	12.373	1.708	-3.052	1.526	2.014	1506694599
-8.472	-3.119	2.06	0	-0.732	0.305	2.841	-12.286	0.406	0.671	-0.916	2.625	3.844	10.636	1.449	0.793	0.366	-1.526	-10.012	1.139	0.932	0.793	-0.671	0.366	-2.082	10.416	3.699	-0.061	-0.305	-0.854	0.043	12.961	0.787	-3.052	0.549	2.686	1506694599
-9.96	-2.53	0.684	-0.793	-1.099	-0.61	3.671	-11.641	-0.291	1.526	-1.953	2.686	4.207	9.976	2.836	1.526	1.709	-1.282	-10.062	2.33	1.119	0.549	-0.488	0.244	-3.042	8.662	3.893	-0.427	0.061	-0.61	-1.861	10.899	0.306	-2.38	-1.465	2.747	1506694599
-8.793	-3.423	0.896	0	-1.892	-0.977	4.297	-10.258	-0.342	1.16	-0.488	0.732	4	9.582	3.475	1.343	2.563	-0.427	-9.422	2.494	1.19	0.305	-0.427	0.305	-3.042	8.662	3.893	-0.305	0.183	-0.305	-1.581	9.702	0.315	-0.977	-1.831	1.709	1506694599
-7.422	-3.133	1.885	-0.183	0.061	-0.122	4.085	-10.012	-0.717	1.099	0.854	-0.122	3.186	9.783	3.354	0.244	1.465	0.305	-9.234	2.65	1.126	0.305	-0.427	0.305	-2.981	8.631	3.884	-0.061	0.122	-0.183	-0.352	9.489	0.112	-0.427	-1.465	0.977	1506694599
-8.411	-2.003	1.311	-0.244	-0.183	0	3.254	-9.552	-1.312	1.404	0.244	-0.854	2.521	9.714	3.243	-0.671	-0.61	0.732	-8.661	2.504	1.455	-0.305	-0.61	0.183	-2.756	7.907	3.917	0	0.488	-0.122	1.127	8.32	0.624	1.282	1.77	0.61	1506694599
-8.132	-1.982	1.491	-0.793	-0.305	-0.366	2.616	-8.924	-1.721	1.587	-1.16	-1.709	2.655	9.024	3.182	-0.732	-0.671	1.099	-8.404	2.426	1.715	-0.488	-0.366	-0.061	-2.756	7.907	3.917	-0.244	0.793	0.183	0.995	8.227	1.053	1.16	6.47	0.122	1506694599
-8.382	-2.735	1.482	-1.282	0.366	-0.305	2.489	-8.408	-1.942	1.404	-1.892	-2.136	2.718	8.471	2.879	-0.366	0.427	1.282	-8.673	2.933	1.674	-0.793	0	0	-2.923	7.9	3.808	-0.427	1.099	0.488	-0.75	7.702	1.239	2.258	4.333	-0.549	1506694599
-9.037	-2.675	1.452	-0.793	0.671	0.183	2.662	-8.422	-1.91	1.404	-1.892	-2.136	2.427	8.384	2.316	-0.244	1.282	1.282	-9.062	2.901	1.498	-1.343	0	-0.183	-2.997	8.491	3.686	-0.305	1.465	0.671	0.493	8.945	2.779	1.709	1.953	-0.916	1506694599
-8.564	-1.86	2.227	-1.16	0.916	0.061	2.652	-8.789	-1.991	1.038	-1.648	-2.136	1.938	8.683	1.826	-0.122	1.038	1.16	-8.849	2.39	1.359	-1.343	0	-0.183	-2.997	8.491	3.686	0	1.587	0.732	0.812	9.528	3.167	1.038	-0.366	-0.916	1506694599
-10.887	-3.173	0.665	-2.502	1.526	-0.488	2.299	-9.441	-2.102	0.427	-1.282	-2.014	1.741	9.04	1.388	0.122	0.427	0.793	-9.452	1.958	1.394	-1.648	0.183	-0.183	-3.134	9.006	3.504	0.122	1.77	0.916	0.623	8.675	0.861	1.587	0.549	-1.16	1506694599
-11.299	-4.506	-0.969	0.122	-0.977	-0.61	2.229	-9.489	-1.854	-0.061	-1.587	-2.014	2.034	9.195	1.333	0.61	0.549	0.305	-11.043	0.86	0.551	-1.892	0.916	-0.244	-3.385	9.399	3.336	-0.061	1.831	1.099	-0.395	9.697	-0.757	2.93	0.549	-2.014	1506694599
-8.376	-3.681	0.65	0.122	-0.244	-0.122	2.355	-9.631	-1.358	-0.488	-1.099	-1.709	2.428	9.903	1.498	1.099	1.282	-0.122	-9.643	-0.352	0.452	-1.465	0.61	-0.427	-3.473	10.328	2.818	0.061	1.404	1.16	2.34	13.406	2.54	0.427	0.854	-1.282	1506694599
-8.443	-3.384	0.181	-1.343	1.77	0	2.289	-9.644	-0.957	-0.671	-0.549	-1.099	2.533	11.188	1.566	0.977	1.343	-0.549	-9.595	-0.409	0.52	-1.465	0.61	-0.427	-3.436	10.231	2.206	0.061	1.038	0.732	0.5	10.19	1.221	0.854	0.122	-0.732	1506694599
-9.891	-3.198	-1.65	0.122	0.549	-0.244	2.278	-8.253	-0.355	-1.282	-0.183	-0.061	2.711	10.848	1.715	0.488	1.038	-0.427	-9.878	-0.565	0.41	-0.854	0.549	-0.183	-3.159	8.831	1.634	-0.305	0.366	0.427	0.42	9.335	-0.06	0.854	-0.305	-0.427	1506694599
-9.594	-3.391	-1.15	-0.061	-0.671	-0.061	2.589	-7.398	0.677	-2.258	0.916	1.465	2.69	9.842	1.692	0.061	0.61	0.122	-9.991	-1.032	0.261	-0.488	0.305	-0.366	-3.159	8.831	1.634	-0.244	-0.122	0.427	1.26	10.101	0.263	0.793	0	-0.305	1506694599
-9.147	-3.279	-0.641	-0.183	1.038	-0.061	2.939	-7.735	1.84	-2.747	2.625	3.052	2.428	9.67	1.415	-0.427	-0.061	0	-9.996	-0.851	0.201	-0.061	-0.122	-0.366	-2.696	9.399	1.452	0.061	-0.183	0.427	1.103	10.11	-0.3	0.366	0.122	-0.061	1506694599
-9.743	-3.213	-1.422	0.366	0.305	-0.061	2.822	-8.659	2.541	-2.502	2.319	4.211	2.249	9.775	0.907	-0.916	-1.16	-0.427	-9.911	-0.691	0.234	0	-0.061	-0.183	-2.065	9.761	1.492	0.427	-0.122	0.488	0.668	9.845	-0.847	0.549	-0.061	0.061	1506694599
-9.433	-3.307	-1.186	0.61	0.183	0.122	2.506	-9.476	2.385	-1.587	-0.183	4.761	2.28	9.603	0.419	-0.977	-2.38	-0.916	-9.737	-1.056	0.291	0	-0.061	-0.183	-2.065	9.761	1.492	0.549	0.061	0.488	0.394	10.014	-0.723	0.366	-0.366	-0.122	1506694600
-9.311	-2.949	-1.008	0.671	0.366	0.305	3.314	-10.348	2.549	-0.61	-1.587	4.456	2.74	9.245	0.097	-0.671	-2.441	-1.343	-9.591	-1.172	0.394	0.488	-0.305	-0.366	-1.881	9.763	1.314	0.427	0.244	0.61	0.806	10.025	-0.616	0.244	-0.671	0	1506694600
-9.46	-2.677	-1.203	0.793	0.427	0.305	4.462	-10.759	2.883	0.244	-1.099	3.54	3.317	9.422	0.209	-0.244	-1.099	-1.648	-9.606	-0.885	0.451	0.61	-0.122	-0.366	-2.196	9.633	1.329	0.183	0.244	0.671	1.067	9.795	-0.59	0.122	-0.671	0.183	1506694600
-9.454	-2.405	-1.2	0.732	0.427	0.244	4.981	-10.44	2.491	0.793	-0.61	2.319	3.606	9.641	0.282	0.122	0.122	-1.648	-9.672	-0.481	0.392	0.61	-0.122	-0.366	-2.196	9.633	1.329	0.305	0.183	0.549	1.214	9.828	-0.55	0	-0.732	0.122	1506694600
-9.544	-2.168	-1.188	0.427	0.427	0.183	5.333	-9.947	2.06	0.793	-0.61	2.319	3.514	9.952	0.292	0.244	0.122	-1.16	-9.616	-0.536	0.3	0.427	0.122	-0.305	-2.326	9.704	1.334	0.244	-0.183	0.244	1.263	9.757	-0.699	-0.061	-0.671	0.183	1506694600
-9.727	-2.116	-1.268	0.244	0.305	0.122	5.273	-9.652	1.576	1.221	0.61	-0.244	3.402	10.014	0.396	0.305	-0.427	-0.366	-9.726	-0.546	0.278	0.427	0.427	-0.305	-1.663	9.823	1.279	0.427	-0.732	0.183	1.315	9.66	-0.76	-0.122	-0.488	0.061	1506694600
-9.623	-2.174	-1.189	0	0.244	-0.061	4.875	-9.399	0.995	1.343	0.305	-1.465	3.439	9.869	0.589	0.427	-0.671	0.122	-9.896	-0.462	0.102	0.427	0.427	-0.305	-1.663	9.823	1.279	0.366	-0.916	0.183	1.345	9.822	-0.685	-0.061	-0.427	-0.061	1506694600
-9.516	-2.381	-1.178	-0.061	0.183	0	4.369	-9.361	0.488	1.343	-0.183	-2.625	3.474	9.792	0.84	0.488	-0.488	0.244	-9.848	-0.45	-0.013	0.427	0.366	-0.183	-1.085	9.979	1.33	0.427	-0.671	0.061	1.371	9.805	-0.695	0	-0.122	-0.122	1506694600
-9.481	-2.512	-1.072	-0.122	0.244	0.061	4.054	-9.348	0.148	1.343	-0.183	-2.625	3.452	9.839	1.105	0.427	-0.244	0.183	-9.819	-0.364	-0.098	0.366	0.305	-0.183	-0.855	10.051	1.414	0.244	-0.366	0.061	1.348	9.759	-0.504	0	0.061	-0.122	1506694600
-9.601	-2.527	-0.991	-0.122	0.183	0.122	3.877	-9.484	0.01	0.793	-0.305	-3.967	3.461	9.767	1.367	0.427	0	0.122	-9.897	-0.322	-0.146	0.244	0.244	-0.122	-0.798	9.965	1.532	0.183	-0.305	0.122	1.17	9.732	-0.359	-0.061	0.122	-0.061	1506694600
-9.661	-2.536	-0.932	-0.061	0.061	0	3.707	-9.379	-0.05	0.244	0.305	-4.15	3.482	9.709	1.641	0.427	0.305	0.122	-9.911	-0.372	-0.238	0.122	0.183	-0.061	-0.766	9.939	1.585	0	0	0.122	1.072	9.829	-0.394	-0.061	0.183	-0.061	1506694600
-9.573	-2.625	-0.907	0.061	-0.061	-0.061	3.342	-9.377	-0.01	-0.183	0.916	-4.15	3.458	9.805	1.838	0.305	0.488	0.122	-9.934	-0.319	-0.349	0.061	0.122	0.061	-1.032	10.062	1.686	-0.122	0.122	0.183	0.682	9.891	-0.373	-0.061	0	-0.122	1506694600
-9.586	-2.533	-0.908	0.183	-0.061	0.061	2.936	-9.414	0.041	-0.488	1.16	-3.845	3.387	9.993	1.907	0.061	0.549	0.122	-9.857	-0.231	-0.383	0.061	0.122	0.061	-1.032	10.062	1.686	-0.183	0.061	0.244	0.689	9.92	-0.28	-0.122	-0.244	-0.122	1506694600
-9.587	-2.421	-0.851	0.183	-0.061	0.061	2.546	-9.179	0.139	-0.61	1.221	-3.296	3.247	10.074	1.896	-0.244	0.244	0.244	-9.823	-0.2	-0.373	0	0.122	0.122	-1.095	9.976	1.782	-0.244	-0.061	0.244	0.939	9.841	-0.172	-0.183	-0.122	0	1506694600
-9.569	-2.405	-0.854	0.244	-0.061	0.061	2.277	-8.867	0.328	-0.732	1.16	-2.502	3.149	9.969	1.824	-0.488	-0.061	0.427	-9.848	-0.09	-0.416	0.061	0.122	0.061	-1.133	9.743	1.938	-0.366	-0.122	0.305	0.869	9.856	-0.261	-0.122	-0.122	-0.061	1506694600
-9.551	-2.397	-0.846	0.244	-0.122	0.061	2.062	-8.439	0.54	-0.793	0.916	-1.465	3.135	9.812	1.729	-0.549	-0.061	0.488	-9.855	0.024	-0.426	0.061	0.122	0.061	-1.133	9.743	1.938	-0.366	-0.122	0.305	0.83	9.847	-0.245	-0.122	-0.244	-0.122	1506694600
-9.52	-2.342	-0.796	0.305	-0.061	0.061	1.971	-8.201	0.721	-0.793	0.61	-0.244	2.986	9.739	1.566	-0.61	-0.061	0.549	-9.807	0.049	-0.432	0	0.183	0.122	-1.114	9.707	2.015	-0.366	-0.183	0.244	0.986	9.843	-0.189	-0.122	-0.244	-0.061	1506694600
-9.589	-2.271	-0.755	0.183	-0.061	0.061	1.992	-8.106	0.787	-0.732	0.183	1.038	2.872	9.642	1.37	-0.61	-0.183	0.488	-9.759	0.029	-0.419	0	0.244	0.061	-1.054	9.573	2.041	-0.244	-0.244	0.244	0.982	9.829	-0.144	-0.122	-0.305	0	1506694600
-9.655	-2.242	-0.75	0.183	-0.122	0.061	2.289	-8.245	0.934	-0.61	-0.061	2.258	2.833	9.477	1.302	-0.488	-0.183	0.366	-9.796	-0.001	-0.443	0	0.244	0.061	-1.054	9.573	2.041	-0.244	-0.183	0.183	0.993	9.807	-0.097	-0.122	-0.305	0	1506694600
-9.621	-2.283	-0.697	0.122	-0.183	0.061	2.567	-8.564	1.005	-0.488	-0.183	3.174	2.797	9.366	1.229	-0.366	-0.122	0.244	-9.822	0.012	-0.502	0.122	0.305	0	-1.085	9.543	2.055	-0.122	-0.183	0.183	0.989	9.841	-0.103	-0.122	-0.244	0	1506694600
-9.588	-2.348	-0.663	0.061	-0.122	0.061	2.917	-9	1.006	-0.305	-0.488	3.845	2.769	9.4	1.212	-0.305	-0.244	0.183	-9.851	0.02	-0.554	0.122	0.305	-0.061	-1.062	9.668	2.041	-0.061	-0.305	0.122	0.967	9.833	-0.132	-0.061	-0.183	0	1506694600
-9.549	-2.367	-0.646	0.122	-0.061	0	3.389	-9.518	0.971	-0.305	-0.488	3.845	2.779	9.496	1.207	-0.244	-0.305	0.061	-9.788	0.022	-0.611	0.122	0.305	-0.061	-1.062	9.668	2.041	0	-0.427	0.061	0.874	9.861	-0.176	-0.061	-0.122	-0.061	1506694600
-9.554	-2.289	-0.671	0	-0.122	0	3.921	-9.903	0.914	0.122	-0.793	3.784	2.827	9.499	1.245	-0.122	-0.427	-0.061	-9.82	0.024	-0.642	0.061	0.427	0	-0.961	9.648	2.054	0.061	-0.427	-0.061	0.691	9.838	-0.152	-0.061	-0.244	-0.061	1506694600
-9.568	-2.336	-0.668	-0.061	-0.061	-0.061	4.345	-9.884	0.805	0.244	-0.854	3.052	2.894	9.432	1.317	-0.061	-0.366	-0.122	-9.849	0.091	-0.697	0.061	0.427	0	-0.818	9.679	2.088	0.061	-0.427	-0.122	0.76	9.804	-0.208	-0.061	-0.305	-0.122	1506694600
-9.574	-2.377	-0.694	-0.061	-0.061	0	4.626	-9.68	0.706	0.305	-0.793	2.075	2.946	9.421	1.397	0	-0.366	-0.244	-9.896	0.19	-0.733	0	0.366	0	-0.818	9.679	2.088	0.122	-0.427	-0.183	0.883	9.83	-0.145	-0.061	-0.061	-0.122	1506694600
-9.564	-2.317	-0.682	-0.122	0	0	4.75	-9.458	0.616	0.305	-0.854	1.099	3.001	9.476	1.489	0.061	-0.427	-0.366	-9.805	0.128	-0.736	-0.183	0.244	-0.061	-0.701	9.752	2.055	0.183	-0.305	-0.244	0.91	9.883	-0.164	-0.061	-0.061	-0.061	1506694601
-9.604	-2.229	-0.736	-0.244	-0.061	0	4.794	-9.22	0.529	0.305	-0.854	1.099	3.138	9.47	1.57	0.122	-0.305	-0.549	-9.753	0.036	-0.685	-0.183	0.244	-0.061	-0.666	9.757	2.073	0.183	-0.122	-0.183	0.901	9.843	-0.129	-0.061	-0.122	0	1506694601
-9.577	-2.303	-0.748	-0.305	-0.061	0	4.796	-8.923	0.481	0.122	-0.61	-0.244	3.299	9.445	1.647	0.183	-0.122	-0.61	-9.738	0.022	-0.727	-0.183	0.183	-0.061	-0.915	9.758	1.988	0.061	0.122	-0.061	0.889	9.844	-0.181	-0.061	0	-0.061	1506694601
-9.539	-2.394	-0.713	-0.305	-0.061	0	4.752	-8.759	0.526	0.122	-0.61	-0.244	3.432	9.531	1.761	0.183	0.061	-0.61	-9.744	-0.063	-0.773	-0.183	0.122	-0.061	-0.915	9.758	1.988	0.061	0.122	0.061	0.861	9.801	-0.274	0	0.061	-0.061	1506694601
-9.569	-2.395	-0.748	-0.305	0	0	4.752	-8.759	0.526	0	-0.122	-0.732	3.54	9.66	1.835	0.061	0.122	-0.488	-9.763	-0.081	-0.829	-0.183	0.122	-0.061	-1.062	9.817	1.92	0	0.061	0.122	0.788	9.835	-0.24	-0.061	0.061	-0.061	1506694601
-9.581	-2.454	-0.732	-0.244	0	-0.061	4.479	-8.781	0.524	0	-0.122	-0.732	3.577	9.762	1.797	-0.122	0	-0.183	-9.752	-0.108	-0.834	-0.183	0.122	-0.061	-1.062	9.817	1.92	-0.061	0.061	0.183	0.702	9.833	-0.227	-0.061	0.061	-0.061	1506694601
-9.601	-2.487	-0.741	-0.244	0	-0.061	4.219	-8.976	0.483	-0.061	0	-1.221	3.618	9.796	1.732	-0.183	0	0.122	-9.819	-0.148	-0.927	-0.183	0.183	-0.061	-1.031	9.842	1.921	-0.122	0	0.244	0.675	9.839	-0.221	-0.061	0.061	-0.061	1506694601
-9.568	-2.488	-0.736	-0.244	-0.061	-0.061	3.998	-9.15	0.447	-0.122	-0.122	-1.77	3.537	9.756	1.623	-0.244	0.061	0.366	-9.835	-0.089	-1.013	-0.183	0.183	0	-0.816	9.8	1.931	-0.122	0	0.305	0.591	9.887	-0.246	-0.061	0	-0.122	1506694601
-9.551	-2.524	-0.729	-0.183	0	-0.061	3.772	-9.259	0.452	-0.183	-0.061	-2.197	3.415	9.729	1.517	-0.244	0.061	0.488	-9.906	-0.108	-1.093	-0.122	0.183	0	-0.816	9.8	1.931	-0.122	0	0.244	0.554	9.878	-0.25	0	-0.061	-0.122	1506694601
-9.594	-2.483	-0.739	-0.122	-0.061	-0.061	3.281	-9.312	0.519	-0.305	0.305	-2.563	3.293	9.603	1.406	-0.244	0.061	0.549	-9.863	-0.122	-1.111	-0.122	-0.061	-0.061	-0.701	9.759	1.93	-0.122	0.122	0.183	0.665	9.871	-0.19	-0.061	0	-0.061	1506694601
-9.564	-2.456	-0.761	-0.122	-0.061	-0.061	3.016	-9.208	0.607	-0.366	0.671	-2.014	3.181	9.555	1.339	-0.122	0.122	0.549	-9.863	-0.122	-1.111	-0.122	-0.061	-0.061	-0.703	9.727	1.894	-0.061	0.122	0.122	0.679	9.874	-0.182	0	0	-0.061	1506694601
-9.601	-2.474	-0.793	-0.061	-0.061	-0.122	2.81	-9.026	0.725	-0.366	0.671	-1.526	3.086	9.507	1.325	-0.061	0.183	0.427	-9.841	-0.134	-1.13	-0.122	-0.061	0	-0.703	9.727	1.894	-0.061	0.183	0.061	0.605	9.853	-0.208	0	0	-0.061	1506694601
-9.57	-2.462	-0.791	-0.061	-0.061	-0.122	2.629	-8.818	0.813	-0.366	0.671	-1.526	2.975	9.461	1.294	0	0.183	0.244	-9.865	-0.132	-1.157	-0.061	-0.061	0	-0.764	9.741	1.873	0	0.122	0.061	0.599	9.868	-0.236	0	0.061	-0.061	1506694601
-9.56	-2.442	-0.793	0	-0.061	-0.061	2.536	-8.733	0.859	-0.122	0.122	-0.183	2.911	9.515	1.299	0.061	0.061	0.122	-9.862	-0.154	-1.172	-0.061	-0.061	0	-0.757	9.808	1.893	0	0.122	0	0.584	9.881	-0.234	0	-0.061	-0.061	1506694601
-9.555	-2.421	-0.804	0	0	-0.122	2.592	-8.71	0.827	0.061	-0.183	0.427	2.92	9.57	1.347	0.061	0	0	-9.824	-0.14	-1.136	-0.061	-0.122	0	-0.779	9.819	1.924	0	0.061	-0.122	0.712	9.865	-0.236	0	-0.061	-0.061	1506694601
-9.572	-2.378	-0.839	0	0	-0.122	2.772	-8.675	0.768	0.061	-0.305	1.038	2.979	9.611	1.436	0.122	0	-0.122	-9.794	-0.134	-1.12	0	-0.122	0	-0.804	9.812	1.932	0	0	-0.183	0.687	9.855	-0.236	0	0	-0.061	1506694601
-9.585	-2.382	-0.821	0	0	-0.122	3.015	-8.681	0.727	0.061	-0.305	1.587	2.99	9.618	1.526	0.122	0	-0.244	-9.789	-0.17	-1.085	0	-0.122	0	-0.827	9.759	1.891	0	-0.122	-0.183	0.705	9.855	-0.228	0	-0.122	-0.061	1506694601
-9.577	-2.384	-0.83	0.061	0	-0.061	3.23	-8.762	0.696	0.061	-0.305	1.587	3.021	9.598	1.613	0.061	-0.061	-0.305	-9.805	-0.141	-1.065	0	-0.122	0	-0.825	9.763	1.871	0	-0.183	-0.183	0.754	9.865	-0.206	0	-0.061	-0.061	1506694601
-9.581	-2.328	-0.827	0	0	-0.061	3.441	-8.887	0.645	0.122	-0.427	2.197	3.07	9.607	1.635	0	-0.183	-0.366	-9.75	-0.15	-1.048	0.061	-0.122	0	-0.791	9.798	1.852	0	-0.183	-0.183	0.807	9.866	-0.194	-0.061	-0.122	0	1506694601
-9.586	-2.336	-0.809	0	0	-0.061	3.736	-9.034	0.584	0.183	-0.488	2.075	3.187	9.605	1.596	-0.061	-0.183	-0.427	-9.74	-0.141	-1.004	0.061	-0.122	0	-0.793	9.802	1.877	0	-0.183	-0.183	0.902	9.837	-0.188	-0.061	-0.061	0	1506694601
-9.587	-2.369	-0.824	0	0	-0.061	4.033	-9.105	0.54	0.122	-0.488	1.77	3.279	9.586	1.546	-0.061	-0.183	-0.427	-9.744	-0.096	-0.987	0.061	-0.061	0	-0.802	9.783	1.863	-0.061	-0.183	-0.122	0.839	9.85	-0.208	-0.061	-0.061	0	1506694601
-9.589	-2.391	-0.835	0.061	-0.061	-0.061	4.277	-9.098	0.514	0.061	-0.305	1.282	3.352	9.561	1.529	-0.061	-0.122	-0.366	-9.744	-0.096	-0.987	0.061	-0.061	0	-0.798	9.756	1.859	-0.061	-0.183	-0.122	0.758	9.85	-0.238	0	-0.122	0	1506694601
-9.592	-2.345	-0.837	0	0	0	4.406	-9.052	0.502	0.061	-0.305	1.282	3.376	9.536	1.486	-0.122	-0.183	-0.305	-9.774	-0.095	-0.999	0.061	-0.061	0	-0.766	9.755	1.864	-0.061	-0.122	-0.122	0.823	9.859	-0.196	-0.061	-0.061	0	1506694601
-9.576	-2.317	-0.819	0	-0.061	0	4.36	-9.051	0.508	-0.061	-0.122	0.183	3.426	9.53	1.439	-0.122	-0.122	-0.244	-9.739	-0.059	-0.964	0	-0.061	0	-0.745	9.744	1.885	-0.061	-0.061	-0.122	0.904	9.86	-0.194	-0.061	-0.061	0	1506694601
-9.577	-2.311	-0.812	-0.061	0	0	4.277	-8.945	0.526	-0.122	-0.183	-0.305	3.439	9.496	1.398	-0.061	-0.061	-0.122	-9.732	-0.072	-0.935	-0.061	-0.061	0	-0.76	9.726	1.89	-0.061	0	-0.061	0.888	9.848	-0.188	-0.061	0	0	1506694601
-9.581	-2.332	-0.807	-0.061	-0.061	0	4.205	-8.854	0.595	-0.122	-0.183	-0.305	3.456	9.477	1.388	0	0	-0.061	-9.743	-0.086	-0.964	0	-0.061	0	-0.837	9.719	1.841	-0.061	0.061	0	0.883	9.832	-0.188	-0.061	0	0	1506694602
-9.591	-2.364	-0.802	-0.061	-0.061	0	4.04	-8.899	0.604	-0.183	0.183	-0.854	3.424	9.54	1.437	0	0.061	0.061	-9.751	-0.05	-0.977	0	0	0	-0.892	9.737	1.84	0	0.061	0.061	0.869	9.829	-0.22	-0.061	0	0	1506694602
-9.579	-2.388	-0.784	-0.061	0	0	3.831	-8.981	0.584	-0.183	0.122	-1.099	3.36	9.594	1.475	0	-0.061	0.183	-9.793	-0.066	-1.004	0	-0.061	0	-0.864	9.729	1.903	0	0.061	0.061	0.788	9.859	-0.223	-0.061	0	0	1506694602
-9.594	-2.42	-0.788	0	0	0	3.679	-9.069	0.554	-0.183	0.122	-1.099	3.298	9.569	1.483	0	0	0.244	-9.755	-0.062	-1.006	0	-0.061	0	-0.784	9.764	1.921	-0.061	0.061	0	0.774	9.841	-0.202	-0.061	0	0	1506694602
-9.561	-2.399	-0.78	0	0	0	3.508	-9.132	0.523	-0.183	0.122	-1.343	3.201	9.595	1.522	0	0.061	0.183	-9.755	-0.062	-1.006	0	-0.061	0	-0.784	9.764	1.921	0	0.061	0.061	0.769	9.861	-0.169	-0.061	0	0	1506694602
-9.537	-2.346	-0.746	0	0	0	3.402	-9.074	0.553	-0.183	0.244	-1.282	3.121	9.549	1.586	0	0.061	0.183	-9.761	-0.077	-1.065	0	0	0	-0.847	9.705	1.904	-0.061	0.122	0	0.757	9.865	-0.181	-0.061	-0.061	0	1506694602
-9.564	-2.407	-0.766	0	0	-0.061	3.714	-9.17	0.383	-0.366	0.061	-1.282	3.57	9.701	1.662	-0.061	0.305	0.244	-9.761	-0.077	-1.065	0	0	0	-1.163	9.764	1.956	0	0.122	-0.183	0.819	9.819	-0.141	-0.061	-0.061	0	1506694602
-9.514	-2.493	-0.788	0.061	0.061	0	3.899	-9.393	1.193	-1.16	-2.686	-2.686	4.253	10.276	2.446	-0.183	-0.366	1.404	-10.111	-0.191	-1.066	0.183	0.244	0.061	-1.694	10.021	1.817	-0.183	0.183	-0.671	0.821	9.845	-0.148	-0.061	-0.061	0	1506694602
-9.573	-2.483	-0.831	0.061	0.061	0	8.065	-11.075	2.088	-2.075	-4.822	-5.737	6.474	11.696	4.77	0.183	-5.615	4.272	-9.932	-0.056	-1.145	0.244	0.793	0.244	-2.759	10.562	1.608	-0.61	-0.977	-1.526	0.779	9.843	-0.122	-0.122	-0.061	0	1506694602
-9.676	-2.283	-0.842	0.061	0	-0.061	11.721	-13.939	1.724	-0.793	-5.249	-10.681	10.404	14.462	5.88	0	-8.972	9.216	-9.932	-0.056	-1.145	0.427	0.549	-0.183	-3.204	10.84	1.48	-1.526	-3.601	-2.136	0.757	9.855	-0.14	-0.122	-0.122	0.061	1506694602
-9.696	-2.074	-0.824	-0.061	-0.061	-0.122	13.805	-14.061	1.474	1.038	-6.592	-16.724	14.93	16.794	5.516	-3.601	-4.395	15.32	-9.583	0.244	-1.491	0.061	1.404	-0.122	-1.936	10.454	2.608	-1.953	-5.066	-1.282	0.762	9.897	-0.163	-0.122	-0.122	0.061	1506694602
-9.612	-2.114	-0.805	-0.183	-0.061	-0.122	16.884	-12.217	2.452	2.625	-5.188	-19.836	15.926	17.015	6.799	-7.263	-0.671	18.127	-9.508	-0.059	-1.437	-0.061	-0.061	-0.061	0.61	10.247	3.33	-2.869	-4.7	1.404	0.896	9.886	-0.211	-0.061	-0.061	-0.061	1506694602
-9.532	-2.243	-0.788	-0.122	0	0	16.571	-10.241	2.549	3.662	2.686	-19.47	13.119	13.931	6.609	-9.766	1.892	18.127	-9.508	-0.059	-1.437	-0.122	-0.366	0	0.913	10.136	3.838	-3.357	-6.348	4.456	1.127	9.835	-0.124	0	0.122	-0.061	1506694602
-9.577	-2.342	-0.749	-0.122	0	0.061	10.054	-8.172	1.288	4.7	2.625	-17.334	8.593	10.558	3.591	-10.986	4.272	15.564	-9.77	-0.022	-1.702	-0.305	-0.671	0.122	0.574	10.072	4.314	-6.165	-9.155	6.592	1.085	9.777	-0.063	0	0.183	-0.061	1506694602
-9.674	-2.355	-0.764	0	0	-0.061	6.119	-5.513	-0.867	4.7	2.625	-17.334	3.585	6.955	0.689	-9.705	3.845	10.864	-9.77	-0.022	-1.702	-0.305	-0.305	0.305	2.152	8.591	4.937	-5.066	-8.972	6.531	0.953	9.8	0.002	0	0.122	-0.061	1506694602
-9.607	-2.4	-0.779	0.061	0	-0.061	2.801	-2.723	-3.889	1.892	2.869	-8.24	1.589	3.571	-2.43	-5.432	2.869	6.165	-9.957	-0.115	-1.519	-0.122	-0.122	0.366	3.286	8.199	5.051	-4.822	-4.883	4.456	0.763	9.897	-0.028	0	0	0	1506694602
-9.549	-2.395	-0.841	0.061	0	-0.061	0.732	-0.706	-5.266	1.892	2.869	-8.24	1.519	1.25	-5.527	-2.625	2.808	2.441	-9.909	0.175	-1.241	0	-0.061	0.061	3.082	7.649	4.588	-4.089	-0.244	2.441	0.681	9.892	-0.093	0	-0.122	-0.061	1506694602
-9.493	-2.352	-0.919	-0.061	-0.061	-0.061	0.386	0.811	-5.43	-0.183	2.686	-0.183	2.664	0.045	-5.748	-0.122	2.136	0.427	-9.909	0.175	-1.241	0.183	0.244	0.122	2.78	6.806	3.953	-2.625	1.77	0.427	0.738	9.856	-0.114	0	-0.122	-0.061	1506694602
-9.489	-2.54	-0.876	-0.061	0	0	1.672	2.366	-4.082	-0.793	2.625	1.709	3.542	-1.04	-4.423	1.282	2.014	-0.549	-9.635	0.056	-1.176	0.244	0.305	0.183	2.69	5.983	4.089	-1.282	0.488	-0.183	0.866	9.795	-0.148	0	-0.061	-0.061	1506694602
-9.495	-2.583	-0.913	-0.061	0	0.061	3.411	3.783	-1.997	-0.671	1.526	1.892	3.35	-2.442	-1.067	1.404	0.61	-0.916	-9.784	0.233	-1.427	0.244	0.427	0.061	3.691	5.392	4.742	-0.061	0.183	-0.366	0.926	9.81	-0.169	-0.061	0	0	1506694602
-9.572	-2.513	-0.901	-0.061	0	0	5.492	4.929	-0.691	-0.671	1.526	1.892	4.392	-3.65	1.522	0.671	-0.916	-1.038	-9.784	0.233	-1.427	0.183	0.061	0	4.388	5.888	5.297	0.61	0.549	-0.305	0.831	9.856	-0.159	-0.061	0	0.061	1506694602
-9.661	-2.393	-0.908	-0.061	0	-0.122	7.281	5.546	-0.55	0.061	-0.916	0.427	6.163	-4.272	2.634	0.183	-0.916	-1.221	-9.867	0.281	-1.648	0.061	-0.061	0	4.289	6.485	5.871	0.854	0.671	-0.183	0.744	9.866	-0.202	-0.122	-0.061	0.061	1506694602
-9.599	-2.342	-0.867	0	0	-0.122	8.428	5.609	-0.69	-0.183	-0.916	0.305	7.794	-4.195	2.571	0.366	-0.854	-1.099	-9.765	0.317	-1.596	0.061	-0.183	-0.061	3.813	6.711	6.095	0.61	0.61	-0.244	0.714	9.927	-0.23	-0.122	-0.061	0.061	1506694602
-9.546	-2.321	-0.848	0	0.061	-0.122	8.253	5.304	-0.656	-0.549	-0.488	0.671	8.189	-3.809	2.211	0.793	-0.488	-0.977	-9.765	0.317	-1.596	0	-0.366	-0.183	3.738	6.873	6.142	0.671	0.793	-0.549	0.758	9.908	-0.207	-0.061	-0.122	0	1506694602
-9.562	-2.29	-0.872	-0.122	0	-0.061	6.43	4.626	-1.327	-1.099	-0.061	1.77	6.575	-3.138	1.331	1.404	-0.244	-1.648	-9.64	0.281	-1.321	-0.366	-0.366	-0.366	3.597	6.827	6.045	1.16	1.221	-1.221	0.902	9.839	-0.154	-0.061	0	0	1506694602
-9.573	-2.371	-0.902	-0.122	0.061	0	4.021	3.263	-2.285	-1.892	1.343	4.517	4.4	-2.006	0.272	2.136	2.747	-3.479	-9.795	0.252	-1.215	-0.122	-0.122	-0.183	3.396	6.752	5.349	2.38	2.747	-2.136	0.959	9.82	-0.106	0	0	0	1506694603
-9.522	-2.291	-0.906	-0.061	-0.061	0	0.89	1.506	-3.181	-2.319	1.526	7.019	2.227	-0.752	-0.268	3.479	4.089	-6.287	-9.795	0.252	-1.215	-0.183	-0.122	-0.244	2.784	6.784	4.954	3.906	3.784	-2.502	1.004	9.848	-0.044	-0.061	0.061	0	1506694603
-9.478	-2.192	-0.816	-0.183	0.061	0	-0.303	-1.102	-3.602	-2.869	-0.61	9.644	2.116	0.855	-1.558	5.798	3.357	-8.728	-9.648	0.169	-1.339	-0.305	-0.244	-0.244	1.86	7.104	4.795	3.357	2.869	-3.418	0.939	9.806	-0.093	-0.061	0	0	1506694603
-9.573	-2.11	-0.785	-0.244	0.061	0	0.884	-4.377	-3.633	-2.991	-0.916	12.329	3.976	3.354	-2.078	8.423	3.906	-10.315	-9.8	0.045	-1.558	-0.183	-0.183	-0.366	1.371	8.021	4.493	3.418	3.479	-3.235	0.943	9.726	-0.048	0	0.061	0	1506694603
-9.616	-2.146	-0.669	-0.244	0.122	0	3.844	-8.027	-3.874	-3.54	0.427	14.893	6.027	6.694	-1.402	11.23	6.348	-10.864	-9.8	0.045	-1.558	-0.244	-0.427	-0.183	0.842	8.295	4.591	3.418	3.845	-3.174	1.073	9.753	0.018	0	0.122	0	1506694603
-9.591	-2.254	-0.557	-0.305	0.183	-0.061	3.844	-8.027	-3.874	-3.54	0.427	14.893	7.6	10.323	-0.81	13.245	7.935	-9.094	-10.007	0.505	-1.541	-0.488	-0.671	-0.061	-0.227	8.53	4.316	4.395	3.357	-3.052	1.105	9.819	0.069	0	0.183	0	1506694603
-9.77	-2.078	-0.691	-0.244	0.183	0.061	9.991	-15.383	-4.006	-11.475	2.014	13.916	6.153	13.39	-1.989	13.916	1.404	-5.615	-9.816	0.512	-0.817	-0.427	-0.854	0.183	0.25	9.801	3.704	5.493	3.906	-3.418	0.927	9.794	0.118	0.061	0.122	0	1506694603
-13.072	-3.411	5.93	1.404	-3.845	1.16	13.098	-16.805	-3.067	-14.893	5.493	12.451	6.687	16.337	-2.872	14.526	-5.859	-2.869	-9.816	0.512	-0.817	-0.549	0.061	0.183	1.678	9.275	3.177	5.798	6.47	-3.296	0.77	9.871	0.193	0.122	0.183	0	1506694603
-8.437	-3.789	1.151	-5.127	-0.671	-2.502	13.463	-18.403	7.821	-4.761	-0.61	5.92	11.6	18.576	0.11	16.052	0.549	-2.686	-10.338	0.318	-0.986	-0.122	1.648	0.305	-2.378	10.456	2.59	2.319	8.728	-2.075	-0.437	12.033	0.133	1.282	0.061	1.038	1506694603
-10.391	-2.06	-2.852	0.427	-0.977	0.122	5.13	-10.535	3.435	3.723	1.77	0.671	8.612	13.104	11.5	-4.089	-9.705	0.488	-8.162	-1.329	0.053	-0.793	-1.16	-0.183	-8.597	12.774	2.03	1.526	-7.751	1.343	0.392	10.791	1.686	1.221	-1.282	0.793	1506694603
-9.558	-2.859	-0.702	0.122	-0.244	-0.122	6.666	-12.347	2.268	4.822	4.7	-1.648	9.862	10.737	3.359	-1.465	9.033	-2.563	-8.162	-1.329	0.053	0.305	0.427	-0.793	0.22	11.856	3.103	-7.019	-3.052	2.197	0.372	10.091	-0.867	-0.305	-0.671	-0.183	1506694603
-9.027	-2.632	-0.845	-0.732	0.427	0.244	4.193	-9.35	1.489	2.93	2.136	0.122	6.135	10.361	3.06	4.089	10.132	-1.282	-9.994	1.58	-0.9	0.793	-1.953	-0.61	1.166	10.155	3.286	-3.906	3.784	-0.793	0.84	9.738	0.007	-0.061	0.244	-0.244	1506694603
-9.38	-2.37	-0.508	-0.427	-0.183	-0.305	2.74	-7.644	-0.73	3.784	-0.549	0.977	4.38	9.366	0.889	2.686	5.066	-2.136	-9.994	1.58	-0.9	-0.671	0	0.244	-2.37	9.116	1.593	-0.916	1.892	0.061	0.84	9.738	0.007	-0.061	0.244	-0.244	1506694603
-9.634	-2.738	-0.92	-0.732	0.183	0.061	2.227	-7.489	-1.097	3.784	-0.549	0.977	2.302	9.745	-1.235	-2.258	-1.343	-2.686	-9.36	0.407	-0.575	-0.854	-0.427	-0.122	-4.5	8.515	1.513	-0.488	-0.916	0.854	1.071	9.423	-0.156	0	0.244	0.122	1506694603
-9.459	-2.664	-0.772	-0.61	0	-0.061	2.361	-7.961	-1.944	4.822	-1.77	1.648	2.853	8.747	-0.983	-5.188	-2.747	-2.014	-9.677	-0.061	-0.563	-0.488	0.183	-0.183	-2.98	7.525	1.824	1.282	-2.991	1.404	1.147	9.835	-0.173	0.305	0.427	0	1506694603
