# Supplementary material for: A deep learning approach for lower back-pain risk prediction during manual lifting
Source: PLoS One. 2021 Feb 19;16(2):e0247162. doi: 10.1371/journal.pone.0247162 (PMC7894914; doi:10.1371/journal.pone.0247162)
Supplement: S1 Data — (ZIP) [file pone.0247162.s001.zip › source-used/Subject_03_P1_Zone10_T1.csv]

Side_A_x	Side_A_y	Side_A_z	Side_G_x	Side_G_y	Side_G_z	LtWt_A_x	LtWt_A_y	LtWt_A_z	LtWt_G_x	LtWt_G_y	LtWt_G_z	RtWt_A_x	RtWt_A_y	RtWt_A_z	RtWt_G_x	RtWt_G_y	RtWt_G_z	Back_A_x	Back_A_y	Back_A_z	Back_G_x	Back_G_y	Back_G_z	UArm_A_x	UArm_A_y	UArm_A_z	UArm_G_x	UArm_G_y	UArm_G_z	Thig_A_x	Thig_A_y	Thig_A_z	Thig_G_x	Thig_G_y	Thig_G_z	Time_stp
-9.465	-2.572	-1.416	0	-0.061	-0.061	3.313	-8.569	0.737	-0.061	-0.122	0.122	4.142	9.41	2.164	0	0	-0.122	-9.562	-1.694	-1.645	0	-0.122	-0.061	-1.583	9.618	1.946	-0.061	0	-0.122	0.373	9.905	0.8	0	0	0	1506696651
-9.467	-2.546	-1.4	0	0	-0.061	3.313	-8.569	0.737	-0.061	-0.122	0.122	4.139	9.361	2.111	-0.061	-0.061	-0.122	-9.561	-1.713	-1.621	0	-0.122	-0.061	-1.597	9.599	1.926	-0.061	0	-0.061	0.398	9.914	0.802	0	-0.061	0	1506696651
-9.485	-2.54	-1.416	0	0	0	3.33	-8.568	0.694	-0.061	-0.061	0.122	4.181	9.398	2.071	-0.061	-0.061	-0.061	-9.564	-1.699	-1.604	0.061	-0.122	-0.061	-1.641	9.655	1.922	-0.061	0	-0.061	0.419	9.903	0.819	-0.061	-0.061	0	1506696651
-9.494	-2.511	-1.426	0.061	-0.061	0	3.399	-8.589	0.633	-0.061	-0.122	0.122	4.2	9.44	2.017	0	-0.061	0	-9.572	-1.694	-1.598	0.061	-0.061	0	-1.646	9.678	1.928	-0.061	-0.061	-0.061	0.437	9.896	0.807	0	-0.061	0	1506696651
-9.483	-2.504	-1.432	0	-0.061	0	3.348	-8.534	0.616	-0.061	-0.061	0.061	4.168	9.436	2.024	0	-0.122	0	-9.58	-1.702	-1.604	0.061	-0.061	0	-1.611	9.658	1.934	0	-0.061	-0.061	0.457	9.933	0.812	-0.061	-0.061	0	1506696651
-9.472	-2.541	-1.425	0.061	0	0	3.273	-8.559	0.627	-0.061	-0.061	0.061	4.138	9.438	2.067	0	-0.122	0	-9.576	-1.7	-1.603	0.061	0	0	-1.611	9.658	1.934	0	-0.061	-0.061	0.449	9.91	0.773	0	-0.061	0	1506696651
-9.487	-2.495	-1.437	0.061	0	0	3.273	-8.559	0.627	-0.122	0.061	-0.061	4.138	9.438	2.067	0	-0.122	0	-9.588	-1.683	-1.615	0.061	0	0	-1.598	9.671	1.934	0	-0.122	-0.061	0.441	9.902	0.803	0	-0.061	0	1506696651
-9.496	-2.469	-1.44	0.061	0	0	3.249	-8.603	0.64	-0.122	0.122	-0.061	4.138	9.438	2.067	0	-0.122	0	-9.604	-1.669	-1.613	0.061	0	0	-1.585	9.684	1.93	0	-0.122	-0.061	0.445	9.9	0.794	-0.061	-0.122	0	1506696651
-9.488	-2.48	-1.457	0.061	0	0	3.159	-8.637	0.652	-0.061	0.061	-0.061	4.138	9.438	2.067	0	-0.122	0	-9.606	-1.67	-1.635	0.061	0	-0.061	-1.555	9.703	1.938	0	-0.122	-0.061	0.455	9.896	0.772	0	-0.122	0	1506696651
-9.487	-2.464	-1.444	0.061	0	0	3.14	-8.644	0.654	-0.061	0.061	-0.061	4.138	9.438	2.067	0	-0.122	0	-9.595	-1.648	-1.646	0.061	0	-0.061	-1.526	9.698	1.926	0	-0.122	-0.061	0.504	9.905	0.79	0	-0.061	0	1506696651
-9.487	-2.455	-1.446	0	0	0	3.132	-8.655	0.642	-0.061	0.061	-0.061	4.138	9.438	2.067	0	-0.122	0	-9.591	-1.66	-1.632	0.061	0	-0.061	-1.494	9.69	1.934	0	-0.183	-0.061	0.489	9.902	0.776	-0.061	-0.061	0	1506696651
-9.508	-2.436	-1.436	0	0	-0.061	3.145	-8.629	0.634	-0.061	0.061	-0.061	4.138	9.438	2.067	0	-0.122	0	-9.601	-1.67	-1.656	0	0	-0.061	-1.491	9.696	1.916	-0.061	-0.122	-0.061	0.468	9.904	0.768	0	-0.061	-0.061	1506696651
-9.484	-2.458	-1.418	0	0	-0.061	3.126	-8.624	0.608	0	0.061	-0.061	4.101	9.439	2.123	0	-0.183	-0.061	-9.605	-1.659	-1.67	0	0	-0.061	-1.491	9.703	1.932	0	-0.122	-0.061	0.487	9.911	0.779	0	-0.061	-0.061	1506696652
-9.471	-2.466	-1.412	0	0	-0.061	3.137	-8.635	0.569	-0.061	0	-0.061	4.101	9.439	2.123	0	-0.183	-0.061	-9.599	-1.658	-1.672	0	0	-0.061	-1.462	9.69	1.927	0	-0.122	0	0.508	9.923	0.791	-0.061	0	-0.061	1506696652
-9.484	-2.452	-1.412	0	0	-0.061	3.15	-8.61	0.579	-0.061	0	0	4.323	9.403	2.109	0	-0.183	-0.061	-9.591	-1.668	-1.659	-0.061	0	-0.061	-1.47	9.685	1.899	0	-0.061	0	0.51	9.904	0.805	-0.061	-0.061	-0.061	1506696652
-9.5	-2.458	-1.433	0	0	-0.061	3.139	-8.592	0.605	-0.061	0	0	4.358	9.366	2.092	0	-0.061	-0.061	-9.585	-1.659	-1.678	-0.061	0	-0.061	-1.522	9.673	1.916	0	0	0	0.523	9.903	0.81	-0.061	0	-0.061	1506696652
-9.503	-2.47	-1.419	0	0	-0.061	3.127	-8.595	0.604	-0.061	0	0	4.335	9.377	2.083	0	-0.061	0	-9.592	-1.639	-1.681	-0.061	0	-0.061	-1.476	9.678	1.933	0	0	0	0.511	9.91	0.809	-0.061	0	-0.061	1506696652
-9.496	-2.472	-1.412	0	0.061	-0.061	3.141	-8.647	0.58	-0.061	-0.061	0	4.302	9.381	2.073	0	-0.061	0.061	-9.603	-1.682	-1.712	0	-0.122	-0.061	-1.446	9.741	1.942	0	0	0	0.479	9.911	0.804	-0.061	0	-0.061	1506696652
-9.494	-2.486	-1.425	-0.061	0	-0.061	3.159	-8.677	0.613	-0.061	0	0	4.274	9.388	2.096	0.061	0	0.061	-9.603	-1.682	-1.712	0	-0.122	-0.061	-1.498	9.746	1.918	0	0.061	-0.061	0.486	9.898	0.806	0	0	-0.061	1506696652
-9.487	-2.491	-1.415	-0.061	0	-0.061	3.157	-8.637	0.668	-0.061	0	0	4.225	9.458	2.159	0.061	0.061	0	-9.603	-1.682	-1.712	0	-0.122	-0.061	-1.556	9.725	1.915	0	0.122	0	0.479	9.911	0.833	0	0	-0.061	1506696652
-9.495	-2.505	-1.457	-0.061	0	-0.061	3.144	-8.623	0.709	-0.061	0	0	4.183	9.491	2.257	0.061	0.061	0	-9.589	-1.689	-1.666	-0.061	-0.061	-0.061	-1.596	9.756	1.918	-0.061	0.061	0	0.444	9.897	0.805	0	0	-0.061	1506696652
-9.476	-2.515	-1.44	-0.061	0	-0.061	3.163	-8.614	0.678	0	-0.061	0	4.188	9.52	2.279	0	0	0	-9.604	-1.689	-1.664	-0.061	-0.061	0	-1.574	9.77	1.927	-0.061	0	0	0.45	9.899	0.8	0	0	-0.061	1506696652
-9.477	-2.519	-1.432	-0.061	0.061	-0.061	3.238	-8.61	0.616	0	0	0	4.187	9.546	2.281	-0.061	0.061	0	-9.601	-1.698	-1.653	-0.061	-0.061	0	-1.547	9.756	1.931	-0.122	0	0	0.445	9.905	0.804	0	0	-0.061	1506696652
-9.496	-2.513	-1.473	-0.061	0	-0.061	3.265	-8.577	0.585	0	0	0	4.18	9.521	2.229	-0.061	0.061	0	-9.587	-1.7	-1.635	-0.061	-0.061	0	-1.554	9.71	1.922	-0.122	0	0	0.434	9.909	0.788	0	0	-0.061	1506696652
-9.496	-2.53	-1.465	0	-0.061	-0.061	3.281	-8.544	0.562	0	0.061	0	4.164	9.495	2.202	-0.122	0.061	-0.061	-9.595	-1.704	-1.644	-0.061	-0.061	0	-1.578	9.694	1.912	-0.122	0	0	0.39	9.915	0.802	0	0	-0.061	1506696652
-9.482	-2.546	-1.44	-0.061	0	-0.061	3.317	-8.55	0.565	-0.061	0.061	0	4.159	9.457	2.16	-0.122	0.061	-0.061	-9.587	-1.715	-1.633	-0.061	-0.061	0	-1.572	9.722	1.927	-0.122	0	0.061	0.383	9.912	0.805	0	0	-0.061	1506696652
-9.467	-2.566	-1.43	0	0	-0.061	3.32	-8.575	0.575	-0.061	0	-0.061	4.189	9.472	2.15	-0.122	0	0	-9.594	-1.688	-1.631	0	-0.061	0	-1.559	9.701	1.945	-0.122	0	0	0.42	9.908	0.804	0	0	-0.061	1506696652
-9.467	-2.541	-1.479	0	0	-0.061	3.314	-8.563	0.609	-0.122	0	-0.122	4.2	9.472	2.127	-0.122	0	0	-9.572	-1.69	-1.617	0	-0.061	0	-1.517	9.658	1.945	-0.122	-0.061	0	0.418	9.905	0.825	0	0	-0.061	1506696652
-9.483	-2.531	-1.488	0.061	0	-0.061	3.281	-8.539	0.64	-0.122	0.061	-0.122	4.174	9.416	2.111	-0.122	0	0	-9.58	-1.7	-1.616	0	-0.061	0	-1.542	9.676	1.946	-0.122	0	0	0.414	9.906	0.811	0	-0.061	-0.061	1506696652
-9.499	-2.486	-1.471	0	0	0	3.255	-8.587	0.666	-0.122	0.122	-0.122	4.171	9.392	2.138	-0.122	0	0	-9.577	-1.695	-1.632	0	-0.061	0	-1.56	9.684	1.955	-0.122	0	0.061	0.435	9.91	0.827	0	-0.061	0	1506696652
-9.495	-2.486	-1.5	0	0	0	3.242	-8.619	0.676	-0.122	0.122	-0.122	4.183	9.421	2.162	-0.122	0	0	-9.583	-1.698	-1.615	0.061	0	0	-1.553	9.666	1.955	-0.122	-0.061	0.061	0.465	9.902	0.809	-0.061	-0.061	0	1506696652
-9.472	-2.487	-1.516	0.061	0	0	3.21	-8.61	0.664	-0.122	0.122	-0.122	4.191	9.44	2.186	-0.122	-0.061	0	-9.589	-1.672	-1.62	0.061	0	0	-1.494	9.662	1.968	-0.122	-0.122	0.061	0.462	9.906	0.812	0	-0.061	-0.061	1506696652
-9.473	-2.473	-1.485	0	0	-0.061	3.183	-8.603	0.652	-0.122	0.183	-0.061	4.159	9.4	2.182	-0.122	-0.061	0	-9.597	-1.654	-1.623	0	0	0	-1.465	9.659	2.005	-0.122	-0.122	0.061	0.443	9.909	0.813	0	-0.061	-0.061	1506696652
-9.472	-2.473	-1.52	0	0	-0.061	3.196	-8.61	0.628	-0.061	0.122	-0.061	4.143	9.392	2.181	-0.122	-0.061	0	-9.6	-1.64	-1.633	0	0	0	-1.445	9.672	2.007	-0.061	-0.122	0	0.468	9.897	0.799	-0.061	-0.061	0	1506696652
-9.476	-2.469	-1.517	0	0	-0.061	3.212	-8.619	0.638	-0.061	0.122	-0.061	4.158	9.388	2.192	-0.122	-0.061	-0.061	-9.612	-1.637	-1.653	0	0	0	-1.436	9.67	2.024	-0.061	-0.122	0	0.459	9.914	0.776	0	-0.061	-0.061	1506696652
-9.485	-2.462	-1.528	0	0	-0.061	3.195	-8.631	0.607	-0.061	0.061	-0.061	4.185	9.378	2.208	-0.061	-0.061	-0.061	-9.609	-1.622	-1.653	0	0	0	-1.396	9.67	2.044	-0.061	-0.122	0	0.471	9.908	0.786	-0.061	-0.061	-0.061	1506696652
-9.47	-2.476	-1.536	0	0	-0.061	3.17	-8.605	0.62	-0.061	0.061	-0.061	4.201	9.372	2.205	-0.061	-0.061	-0.061	-9.619	-1.628	-1.657	0	-0.061	0	-1.378	9.672	2.043	-0.061	-0.122	0	0.475	9.908	0.79	0	-0.061	-0.061	1506696652
-9.47	-2.48	-1.541	0	0	-0.061	3.161	-8.583	0.62	-0.061	0.061	-0.061	4.241	9.35	2.233	-0.061	-0.061	-0.061	-9.617	-1.628	-1.671	0	-0.061	-0.061	-1.395	9.659	2.015	-0.061	-0.061	0	0.48	9.906	0.791	0	-0.061	-0.061	1506696653
-9.478	-2.468	-1.51	-0.061	0	-0.061	3.169	-8.581	0.602	-0.061	0.061	0	4.285	9.356	2.275	0	-0.061	-0.061	-9.615	-1.629	-1.666	-0.061	-0.061	-0.061	-1.384	9.65	2.027	-0.061	-0.061	-0.061	0.48	9.915	0.785	-0.061	-0.061	-0.061	1506696653
-9.488	-2.46	-1.504	-0.061	0	-0.061	3.164	-8.593	0.577	-0.061	0	0	4.267	9.349	2.268	-0.061	-0.061	-0.061	-9.65	-1.65	-1.7	0	-0.061	-0.061	-1.351	9.68	2.035	0	-0.061	-0.061	0.465	9.897	0.782	0	0	-0.061	1506696653
-9.496	-2.505	-1.519	0	-0.061	-0.061	3.153	-8.616	0.55	-0.061	-0.061	0	4.256	9.342	2.284	-0.061	-0.061	-0.061	-9.616	-1.643	-1.658	0	-0.061	-0.061	-1.348	9.716	2.05	0	-0.061	-0.061	0.455	9.905	0.78	0	0	-0.061	1506696653
-9.459	-2.505	-1.511	0	-0.061	-0.061	3.192	-8.605	0.591	-0.061	-0.061	0	4.27	9.373	2.25	0	-0.061	-0.061	-9.609	-1.633	-1.652	-0.061	-0.061	-0.061	-1.439	9.661	2.027	0	0	-0.061	0.445	9.918	0.797	0	0	-0.061	1506696653
-9.466	-2.516	-1.504	-0.061	-0.061	-0.061	3.17	-8.551	0.602	-0.122	0	0	4.282	9.381	2.272	0	0	-0.061	-9.588	-1.65	-1.635	-0.061	-0.061	-0.061	-1.459	9.635	1.991	0	0	-0.061	0.434	9.91	0.778	-0.061	0	-0.061	1506696653
-9.479	-2.524	-1.499	-0.061	-0.061	-0.061	3.102	-8.552	0.59	-0.122	0	0	4.211	9.366	2.273	0	-0.061	0	-9.6	-1.645	-1.626	-0.061	-0.061	-0.061	-1.451	9.676	1.993	0	0	-0.061	0.438	9.881	0.791	0	-0.061	-0.061	1506696653
-9.483	-2.518	-1.492	-0.061	-0.061	-0.061	3.139	-8.555	0.54	-0.061	-0.061	0.061	4.185	9.361	2.243	0	-0.061	-0.061	-9.603	-1.662	-1.633	-0.061	-0.061	-0.061	-1.482	9.728	1.997	0	0	-0.061	0.445	9.898	0.812	-0.061	0	-0.061	1506696653
-9.479	-2.533	-1.495	-0.061	-0.061	-0.061	3.202	-8.58	0.482	-0.122	-0.061	0.061	4.189	9.41	2.187	0	-0.061	-0.061	-9.603	-1.66	-1.633	-0.061	-0.061	-0.061	-1.506	9.709	1.987	0	0	-0.061	0.418	9.909	0.797	0	0	-0.061	1506696653
-9.465	-2.541	-1.486	-0.061	-0.061	-0.061	3.204	-8.597	0.486	-0.122	-0.061	0.061	4.179	9.445	2.182	0.061	-0.061	-0.061	-9.593	-1.671	-1.628	-0.061	0	-0.061	-1.501	9.653	1.98	0	0	-0.061	0.406	9.911	0.794	0	0	-0.061	1506696653
-9.469	-2.536	-1.48	-0.061	-0.061	-0.061	3.198	-8.571	0.508	-0.122	-0.061	0.061	4.154	9.42	2.21	0	-0.122	-0.061	-9.58	-1.683	-1.629	-0.061	0	-0.061	-1.507	9.654	1.98	0	-0.061	-0.122	0.403	9.906	0.784	0	-0.061	-0.061	1506696653
-9.475	-2.531	-1.475	-0.061	-0.061	-0.061	3.186	-8.556	0.498	-0.183	-0.061	0.061	4.136	9.382	2.226	0	-0.122	-0.061	-9.586	-1.641	-1.629	-0.061	0	-0.061	-1.532	9.696	1.981	0	-0.061	-0.061	0.419	9.911	0.799	-0.061	0	-0.061	1506696653
-9.471	-2.525	-1.475	-0.061	-0.061	-0.061	3.2	-8.582	0.467	-0.183	-0.061	0.061	4.145	9.406	2.225	0	-0.122	-0.122	-9.581	-1.638	-1.626	-0.061	0	-0.061	-1.56	9.69	1.987	0	-0.061	-0.061	0.398	9.904	0.792	-0.061	0	-0.061	1506696653
-9.476	-2.547	-1.471	0	-0.061	-0.061	3.241	-8.616	0.423	-0.183	-0.061	0.061	4.201	9.439	2.232	0	-0.061	-0.061	-9.582	-1.662	-1.635	0	0.061	-0.061	-1.558	9.686	1.985	0	-0.061	-0.061	0.392	9.899	0.782	0	-0.061	-0.061	1506696653
-9.471	-2.564	-1.452	0	-0.061	-0.061	3.244	-8.637	0.41	-0.244	0.061	0	4.192	9.44	2.251	0	-0.122	-0.061	-9.582	-1.658	-1.65	0	0.061	-0.061	-1.523	9.703	1.963	0	-0.061	-0.061	0.404	9.905	0.79	0	0	-0.061	1506696653
-9.466	-2.571	-1.439	0	-0.061	-0.061	3.2	-8.649	0.449	-0.244	0.061	0	4.199	9.44	2.256	0	-0.122	-0.061	-9.574	-1.647	-1.669	0	0	-0.061	-1.516	9.702	1.973	0	-0.122	0	0.391	9.91	0.791	0	-0.061	-0.061	1506696653
-9.481	-2.55	-1.444	0	-0.061	-0.061	3.176	-8.638	0.523	-0.244	0.061	0	4.207	9.433	2.243	0	-0.122	-0.061	-9.595	-1.643	-1.68	0	0	-0.061	-1.513	9.721	1.964	0	-0.061	0	0.374	9.91	0.805	0	-0.061	-0.061	1506696653
-9.479	-2.574	-1.451	0	-0.061	-0.061	3.173	-8.667	0.583	-0.183	0.122	0	4.204	9.435	2.251	0	-0.061	-0.061	-9.604	-1.644	-1.676	0	0	-0.061	-1.506	9.725	1.958	0	-0.061	0	0.383	9.911	0.793	0	-0.061	-0.061	1506696653
-9.469	-2.589	-1.419	0	-0.061	-0.061	3.185	-8.719	0.624	-0.122	0.061	0	4.206	9.458	2.255	-0.061	-0.122	-0.061	-9.604	-1.644	-1.7	0	0	-0.061	-1.477	9.717	1.98	0	-0.061	0	0.353	9.908	0.78	0	-0.061	-0.061	1506696653
-9.458	-2.576	-1.413	0	-0.061	-0.061	3.165	-8.725	0.645	-0.061	0	-0.061	4.207	9.448	2.273	-0.061	-0.122	0	-9.606	-1.625	-1.699	0	0	-0.061	-1.458	9.714	1.956	0	-0.061	0	0.36	9.911	0.788	0	-0.061	-0.061	1506696653
-9.473	-2.58	-1.418	0	-0.061	0	3.15	-8.719	0.62	0.061	-0.061	-0.061	4.194	9.428	2.286	-0.061	-0.061	0	-9.61	-1.633	-1.729	0	0	-0.061	-1.437	9.703	1.951	-0.061	-0.061	0	0.365	9.897	0.782	0	-0.061	-0.061	1506696653
-9.459	-2.572	-1.41	0	0	-0.061	3.152	-8.702	0.561	0.061	-0.061	-0.061	4.173	9.428	2.245	-0.061	-0.061	-0.061	-9.597	-1.684	-1.708	0	-0.061	-0.061	-1.475	9.694	1.926	-0.061	0	0	0.378	9.929	0.785	0	-0.061	-0.061	1506696653
-9.481	-2.588	-1.459	-0.061	0	-0.061	3.131	-8.672	0.49	0.061	0	-0.061	4.188	9.412	2.224	-0.061	0	-0.061	-9.597	-1.669	-1.727	0	-0.061	-0.061	-1.535	9.686	1.914	-0.061	0	-0.061	0.359	9.909	0.782	-0.061	-0.061	-0.061	1506696653
-9.473	-2.576	-1.444	0	-0.061	-0.061	3.083	-8.63	0.419	0.061	0	-0.061	4.207	9.415	2.183	-0.061	-0.061	-0.061	-9.612	-1.656	-1.702	0	-0.061	-0.061	-1.506	9.692	1.932	0	-0.061	0	0.342	9.91	0.76	0	0	-0.061	1506696653
-9.46	-2.567	-1.437	-0.061	0	-0.061	3.064	-8.622	0.331	0.061	-0.061	-0.061	4.203	9.429	2.134	-0.061	-0.122	0	-9.628	-1.695	-1.732	0	-0.061	-0.061	-1.457	9.696	1.938	0	-0.061	-0.061	0.341	9.916	0.763	0	0	-0.061	1506696653
-9.487	-2.571	-1.463	-0.061	-0.061	-0.061	3.084	-8.658	0.25	0	-0.061	-0.061	4.2	9.409	2.085	0	-0.061	0	-9.593	-1.656	-1.711	0	-0.061	-0.061	-1.462	9.691	1.944	0	0	-0.061	0.373	9.898	0.76	0	-0.061	-0.061	1506696654
-9.458	-2.553	-1.456	-0.061	0	-0.061	3.088	-8.611	0.269	-0.122	0	0	4.163	9.409	2.109	0.061	-0.061	-0.061	-9.577	-1.68	-1.663	0	-0.061	-0.061	-1.546	9.679	1.883	0	0.061	-0.061	0.367	9.916	0.769	0	-0.061	-0.061	1506696654
-9.467	-2.554	-1.45	-0.061	-0.061	-0.061	3.042	-8.597	0.317	-0.122	0.061	0	4.176	9.405	2.131	0.061	0	-0.061	-9.561	-1.688	-1.659	-0.061	-0.061	-0.061	-1.58	9.685	1.881	0	0	-0.061	0.37	9.905	0.774	-0.061	0	-0.061	1506696654
-9.469	-2.567	-1.426	-0.061	0	-0.061	3.007	-8.613	0.349	-0.122	0.061	0	4.175	9.433	2.157	0	-0.061	-0.061	-9.57	-1.702	-1.641	0	-0.061	-0.061	-1.571	9.72	1.906	0	-0.061	-0.061	0.368	9.89	0.755	0	0	-0.061	1506696654
-9.459	-2.558	-1.419	-0.061	0	-0.061	3.039	-8.653	0.362	-0.122	-0.122	0	4.198	9.455	2.168	0	-0.061	-0.061	-9.568	-1.674	-1.663	0	-0.061	-0.061	-1.538	9.738	1.913	0	0	-0.061	0.386	9.904	0.758	-0.061	0	-0.061	1506696654
-9.463	-2.576	-1.443	-0.061	0	-0.061	3.09	-8.668	0.407	-0.122	0	0.061	4.207	9.476	2.196	0	-0.061	-0.061	-9.581	-1.671	-1.681	-0.061	0	-0.061	-1.523	9.716	1.901	0	-0.061	-0.061	0.378	9.904	0.772	-0.061	-0.061	-0.061	1506696654
-9.458	-2.568	-1.449	-0.061	-0.061	-0.061	3.107	-8.671	0.458	-0.122	0.061	0.061	4.201	9.452	2.214	0	-0.061	-0.061	-9.581	-1.692	-1.657	-0.061	-0.061	-0.061	-1.528	9.679	1.891	0	0	-0.061	0.373	9.911	0.764	0	-0.061	-0.061	1506696654
-9.453	-2.567	-1.409	-0.061	-0.061	-0.061	3.128	-8.686	0.501	-0.061	0.061	0.061	4.194	9.427	2.225	0	-0.061	-0.061	-9.586	-1.684	-1.658	-0.061	-0.061	-0.061	-1.526	9.705	1.885	0	0	0	0.371	9.91	0.761	0	0	-0.061	1506696654
-9.446	-2.559	-1.409	-0.061	-0.061	-0.061	3.132	-8.674	0.506	-0.061	0	0	4.218	9.435	2.235	-0.061	-0.061	-0.061	-9.573	-1.672	-1.676	-0.061	0	-0.061	-1.546	9.709	1.873	-0.061	0	0	0.391	9.928	0.772	0	0	-0.061	1506696654
-9.458	-2.58	-1.42	-0.061	0	-0.061	3.149	-8.654	0.493	0	-0.061	-0.061	4.248	9.436	2.195	-0.061	0	0	-9.576	-1.687	-1.674	-0.061	-0.061	-0.061	-1.546	9.709	1.873	-0.061	0	0	0.37	9.932	0.757	0	-0.061	-0.061	1506696654
-9.463	-2.611	-1.445	-0.061	0	-0.061	3.118	-8.635	0.458	0	-0.061	-0.061	4.243	9.43	2.143	-0.061	0	0	-9.577	-1.706	-1.678	-0.061	-0.061	-0.061	-1.525	9.702	1.883	-0.061	0	0	0.345	9.91	0.745	-0.061	0	-0.061	1506696654
-9.47	-2.611	-1.455	-0.061	0	-0.061	3.12	-8.636	0.389	0	-0.061	-0.061	4.218	9.432	2.117	-0.061	0	0	-9.587	-1.715	-1.676	-0.061	-0.061	-0.061	-1.528	9.695	1.881	0	0	0	0.348	9.91	0.751	-0.061	0	-0.061	1506696654
-9.463	-2.606	-1.439	-0.061	-0.061	-0.061	3.112	-8.625	0.334	0	-0.061	-0.061	4.189	9.416	2.091	0	0	0	-9.572	-1.723	-1.674	-0.061	0	-0.061	-1.541	9.688	1.865	0	0	0	0.322	9.905	0.737	0	0	-0.061	1506696654
-9.449	-2.589	-1.44	-0.061	0	-0.061	3.1	-8.632	0.347	0	-0.061	-0.061	4.189	9.416	2.091	0	0	0	-9.572	-1.723	-1.674	-0.061	0	-0.061	-1.541	9.688	1.865	0	0	0	0.345	9.904	0.755	0	-0.061	-0.061	1506696654
-9.47	-2.568	-1.455	-0.061	-0.061	-0.061	3.073	-8.636	0.36	-0.061	0	-0.061	4.18	9.432	2.088	0	-0.061	0	-9.573	-1.733	-1.681	-0.061	0	-0.061	-1.561	9.716	1.853	0	0	0	0.368	9.909	0.764	0	-0.061	0	1506696654
-9.469	-2.574	-1.444	-0.061	-0.061	-0.061	3.07	-8.629	0.398	-0.061	-0.061	-0.061	4.173	9.459	2.102	0	-0.061	0	-9.58	-1.724	-1.686	-0.061	0	-0.061	-1.554	9.75	1.861	0	0	0	0.354	9.923	0.755	-0.061	0	-0.061	1506696654
-9.453	-2.615	-1.446	-0.061	-0.061	-0.061	3.064	-8.656	0.426	-0.061	-0.061	-0.061	4.164	9.477	2.113	0	-0.061	0	-9.603	-1.732	-1.717	-0.061	0	-0.061	-1.522	9.741	1.863	0	-0.061	0	0.321	9.924	0.725	0	0	-0.061	1506696654
-9.451	-2.637	-1.442	0	-0.061	-0.061	3.074	-8.687	0.445	-0.061	-0.061	-0.061	4.164	9.483	2.132	0	-0.061	0	-9.603	-1.738	-1.724	-0.061	0	0	-1.48	9.741	1.853	-0.061	-0.061	0	0.312	9.928	0.731	0	0	-0.061	1506696654
-9.453	-2.649	-1.443	0	0	-0.061	3.055	-8.69	0.453	0	-0.061	-0.061	4.185	9.461	2.159	0	0	-0.061	-9.595	-1.751	-1.723	-0.061	0	0	-1.488	9.728	1.838	-0.061	0	0	0.325	9.917	0.72	0	0	-0.061	1506696654
-9.459	-2.649	-1.457	0	-0.061	-0.061	3.055	-8.635	0.45	0	-0.061	0	4.188	9.454	2.176	0	0	-0.061	-9.599	-1.747	-1.719	-0.061	-0.061	0	-1.516	9.746	1.832	-0.061	0	-0.061	0.285	9.902	0.712	0	0	-0.061	1506696654
-9.471	-2.621	-1.44	0	-0.061	-0.061	3.061	-8.611	0.425	-0.061	0	0	4.194	9.457	2.139	-0.061	0	-0.061	-9.605	-1.743	-1.705	0	-0.061	0	-1.516	9.739	1.857	-0.061	-0.061	0	0.305	9.904	0.72	0	-0.061	-0.061	1506696654
-9.461	-2.611	-1.434	0	0	-0.061	3.089	-8.64	0.409	-0.061	-0.061	0	4.211	9.472	2.127	-0.061	-0.061	-0.061	-9.634	-1.748	-1.726	0	-0.061	0	-1.5	9.719	1.853	-0.061	-0.061	-0.061	0.288	9.92	0.708	-0.061	-0.061	-0.061	1506696654
-9.484	-2.611	-1.464	0	-0.061	-0.061	3.141	-8.659	0.368	-0.061	0	0	4.226	9.446	2.117	-0.061	-0.061	-0.061	-9.581	-1.723	-1.713	0	-0.061	0	-1.473	9.726	1.859	-0.061	-0.061	-0.061	0.303	9.902	0.72	0	-0.061	-0.061	1506696654
-9.463	-2.611	-1.436	0	-0.061	-0.061	3.17	-8.664	0.419	-0.061	0	0	4.179	9.445	2.079	0	-0.061	-0.061	-9.594	-1.704	-1.689	0	-0.122	0	-1.523	9.698	1.843	-0.061	0	-0.061	0.318	9.91	0.718	0	-0.061	-0.061	1506696654
-9.47	-2.577	-1.442	0	-0.061	-0.061	3.147	-8.629	0.423	-0.061	0	0	4.165	9.444	2.091	0	0	-0.061	-9.574	-1.717	-1.706	0	-0.122	0	-1.523	9.698	1.843	-0.061	0	-0.061	0.293	9.924	0.725	-0.061	0	-0.061	1506696654
-9.485	-2.6	-1.464	0	-0.122	-0.061	3.116	-8.642	0.456	-0.061	0	0	4.146	9.454	2.083	0	-0.061	-0.061	-9.601	-1.718	-1.698	-0.061	-0.061	0	-1.571	9.731	1.867	0	-0.061	-0.061	0.31	9.922	0.708	0	-0.061	-0.061	1506696655
-9.477	-2.592	-1.436	-0.061	-0.183	-0.061	3.119	-8.667	0.422	0	-0.122	-0.061	4.162	9.479	2.101	0	-0.061	-0.122	-9.594	-1.719	-1.709	0	-0.122	0	-1.548	9.721	1.855	0	-0.061	-0.061	0.334	9.92	0.73	0	-0.061	-0.061	1506696655
-9.495	-2.559	-1.445	-0.122	-0.183	0	3.147	-8.664	0.425	-0.061	0	-0.061	4.186	9.471	2.12	0	-0.061	-0.061	-9.563	-1.719	-1.715	0	-0.122	0	-1.548	9.721	1.855	-0.061	-0.061	-0.061	0.343	9.921	0.724	0	-0.061	-0.061	1506696655
-9.451	-2.577	-1.347	-0.061	-0.183	-0.061	3.141	-8.674	0.479	-0.122	0.061	0	4.176	9.469	2.146	0	-0.122	-0.061	-9.597	-1.724	-1.68	0.061	-0.122	0	-1.528	9.744	1.842	-0.061	-0.061	-0.061	0.349	9.893	0.73	0	-0.061	-0.061	1506696655
-9.442	-2.568	-1.287	0	-0.122	-0.122	3.188	-8.777	0.568	-0.122	0.122	0	4.219	9.494	2.194	-0.061	-0.122	-0.122	-9.568	-1.694	-1.676	0.061	-0.122	0	-1.462	9.668	1.845	-0.061	-0.122	0	0.356	9.912	0.758	-0.061	-0.061	-0.061	1506696655
-9.459	-2.604	-1.311	0	0	-0.122	3.214	-8.733	0.664	0	0.183	0	4.265	9.444	2.227	-0.061	-0.061	-0.061	-9.567	-1.647	-1.651	0.061	-0.122	0	-1.462	9.668	1.845	-0.061	-0.061	-0.061	0.324	9.89	0.721	0	-0.061	-0.061	1506696655
-9.423	-2.604	-1.328	0.061	0	-0.061	3.084	-8.573	0.624	0.122	0	-0.122	4.258	9.365	2.183	-0.061	-0.061	-0.061	-9.58	-1.646	-1.621	0	-0.061	0	-1.492	9.631	1.851	-0.061	-0.061	0	0.303	9.895	0.73	0	-0.061	-0.061	1506696655
-9.432	-2.542	-1.317	0	0.061	-0.061	3.096	-8.562	0.496	0.183	-0.122	-0.061	4.258	9.357	2.139	-0.061	-0.061	0	-9.564	-1.674	-1.635	0	-0.122	0	-1.453	9.65	1.841	-0.061	-0.061	0	0.374	9.916	0.76	0	-0.061	-0.061	1506696655
-9.506	-2.523	-1.354	0	0.061	-0.061	3.161	-8.546	0.298	0.183	-0.122	-0.061	4.247	9.368	2.041	-0.061	-0.061	0	-9.592	-1.674	-1.623	0	-0.122	0	-1.453	9.65	1.841	0	0	0	0.434	9.883	0.756	-0.061	-0.061	0	1506696655
-9.484	-2.561	-1.398	-0.061	0.061	-0.061	3.219	-8.497	0.156	0	-0.061	-0.061	4.189	9.351	1.97	0	-0.061	0	-9.594	-1.663	-1.64	0	-0.183	0	-1.549	9.732	1.852	0	0.061	-0.061	0.42	9.9	0.755	-0.061	-0.061	-0.061	1506696655
-9.473	-2.621	-1.419	0	0.061	-0.061	3.259	-8.524	0.114	-0.122	0.061	-0.122	4.195	9.42	1.96	0.061	0	0	-9.618	-1.646	-1.644	0	-0.061	0	-1.602	9.751	1.847	0	0.122	-0.061	0.398	9.924	0.758	0	0	-0.061	1506696655
-9.451	-2.637	-1.416	0	0	-0.122	3.147	-8.628	0.154	-0.183	0	-0.183	4.165	9.495	1.985	0.061	0	0	-9.615	-1.651	-1.61	0	-0.061	0	-1.602	9.751	1.847	0	0	-0.061	0.322	9.918	0.714	0	0	-0.061	1506696655
-9.444	-2.657	-1.389	0.061	0	-0.061	3.042	-8.659	0.251	-0.183	-0.122	-0.183	4.098	9.505	2.07	0.122	-0.061	0	-9.598	-1.652	-1.583	-0.061	0	0	-1.564	9.707	1.871	0.061	0	-0.061	0.244	9.909	0.679	0	-0.061	-0.061	1506696655
-9.463	-2.637	-1.39	0.061	0	-0.061	2.961	-8.674	0.366	-0.183	-0.122	-0.122	4.102	9.438	2.18	0.061	0	-0.061	-9.588	-1.634	-1.567	-0.061	0	-0.061	-1.593	9.703	1.873	0	0	-0.061	0.266	9.906	0.685	0	-0.061	-0.061	1506696655
-9.457	-2.614	-1.408	0	0	-0.061	2.934	-8.691	0.475	-0.183	0	0	4.12	9.463	2.219	0.061	0	-0.122	-9.582	-1.658	-1.579	-0.061	0	-0.061	-1.593	9.703	1.873	0	0	-0.061	0.31	9.903	0.717	0	-0.061	-0.061	1506696655
-9.455	-2.627	-1.379	0	0	-0.061	2.958	-8.723	0.574	-0.183	0.061	0.122	4.162	9.508	2.243	0	-0.061	-0.061	-9.574	-1.665	-1.538	0	-0.061	-0.061	-1.654	9.689	1.821	-0.061	-0.061	-0.061	0.322	9.905	0.732	0	-0.061	-0.061	1506696655
-9.467	-2.631	-1.382	0	0	-0.061	3	-8.722	0.624	-0.122	0.061	0.122	4.17	9.502	2.236	-0.061	-0.061	0	-9.601	-1.669	-1.541	0	-0.061	-0.061	-1.59	9.69	1.8	-0.061	-0.061	0	0.328	9.892	0.724	0	-0.061	-0.061	1506696655
-9.481	-2.628	-1.396	0	-0.061	-0.061	3.078	-8.715	0.593	0	0	0.122	4.156	9.47	2.163	-0.122	-0.061	-0.061	-9.611	-1.648	-1.564	0	-0.061	-0.061	-1.59	9.69	1.8	-0.061	-0.061	0	0.341	9.91	0.743	0	-0.061	-0.061	1506696655
-9.455	-2.627	-1.386	-0.061	-0.061	-0.061	3.182	-8.697	0.522	0	-0.061	0.122	4.156	9.472	2.059	-0.122	-0.061	-0.061	-9.615	-1.615	-1.564	0	0	0	-1.573	9.72	1.822	-0.061	-0.061	0	0.312	9.917	0.748	0	-0.061	-0.061	1506696655
-9.449	-2.651	-1.401	-0.061	-0.061	-0.061	3.255	-8.686	0.443	0.061	-0.061	0	4.174	9.46	2.004	-0.061	-0.061	-0.061	-9.644	-1.641	-1.605	-0.061	0	-0.061	-1.583	9.694	1.853	-0.061	-0.061	-0.061	0.297	9.912	0.73	0	0	-0.061	1506696655
-9.444	-2.671	-1.415	-0.061	-0.061	-0.061	3.253	-8.67	0.356	0.061	-0.061	0	4.168	9.41	1.983	0	-0.061	-0.061	-9.604	-1.629	-1.562	-0.061	-0.061	0	-1.532	9.682	1.863	-0.061	0	-0.061	0.31	9.918	0.73	0	0	-0.061	1506696655
-9.41	-2.689	-1.395	-0.061	0	-0.061	3.237	-8.612	0.34	0	-0.061	-0.061	4.168	9.42	1.997	0	0	-0.061	-9.604	-1.639	-1.529	-0.061	-0.061	-0.061	-1.596	9.68	1.852	0	0.061	-0.061	0.3	9.918	0.719	0	0	-0.061	1506696655
-9.448	-2.681	-1.427	-0.061	-0.061	-0.061	3.206	-8.556	0.317	0	0	-0.061	4.201	9.417	2.047	0.061	0	-0.061	-9.595	-1.668	-1.531	-0.061	-0.061	-0.061	-1.596	9.68	1.852	0	0.061	-0.061	0.3	9.898	0.689	0	0	0	1506696655
-9.44	-2.716	-1.43	-0.061	0	-0.061	3.143	-8.575	0.324	0	0	-0.061	4.2	9.461	2.082	0	0	0	-9.617	-1.686	-1.529	-0.061	-0.061	-0.061	-1.643	9.711	1.814	0	0	0	0.279	9.9	0.672	-0.061	0	0	1506696655
-9.428	-2.719	-1.407	0	-0.061	0	3.098	-8.618	0.3	-0.061	-0.122	-0.122	4.192	9.509	2.144	-0.061	-0.061	0	-9.601	-1.704	-1.541	-0.061	-0.061	-0.061	-1.644	9.745	1.81	-0.061	0	0	0.239	9.935	0.688	-0.061	0	-0.061	1506696655
-9.427	-2.683	-1.406	0	0	-0.061	3.096	-8.66	0.31	-0.061	-0.061	-0.122	4.174	9.531	2.147	-0.061	-0.061	0	-9.574	-1.699	-1.544	-0.061	-0.061	-0.061	-1.644	9.745	1.81	-0.061	-0.061	0	0.227	9.922	0.683	0	-0.061	0	1506696656
-9.446	-2.663	-1.432	0	0	-0.061	3.037	-8.664	0.37	-0.122	0.061	-0.061	4.132	9.508	2.126	-0.061	-0.061	0	-9.599	-1.698	-1.529	0	0	-0.061	-1.644	9.728	1.792	-0.061	0	0	0.213	9.91	0.695	-0.061	-0.061	-0.061	1506696656
-9.449	-2.668	-1.402	0	-0.061	-0.061	3	-8.654	0.456	-0.122	0	0	4.094	9.484	2.077	-0.122	-0.061	0	-9.609	-1.684	-1.536	0	0	-0.061	-1.632	9.678	1.804	-0.061	-0.061	0	0.236	9.906	0.671	0	-0.061	-0.061	1506696656
-9.446	-2.673	-1.408	0	0	-0.061	3.039	-8.666	0.504	-0.061	0	0	4.076	9.464	2.032	-0.122	-0.061	0	-9.609	-1.684	-1.536	0	0	-0.061	-1.632	9.678	1.804	-0.061	-0.061	0	0.276	9.914	0.675	0	-0.061	-0.061	1506696656
-9.451	-2.669	-1.414	0	-0.061	-0.061	3.084	-8.728	0.492	-0.061	0	0	4.097	9.479	1.974	-0.061	-0.061	-0.061	-9.621	-1.657	-1.54	0	0	0	-1.605	9.728	1.821	-0.061	-0.061	0	0.261	9.923	0.703	-0.061	0	-0.061	1506696656
-9.455	-2.667	-1.426	-0.061	-0.061	-0.061	3.112	-8.703	0.481	0	0	0	4.118	9.469	1.957	0	-0.061	-0.061	-9.615	-1.664	-1.55	0	0	0	-1.581	9.682	1.815	-0.061	-0.061	-0.061	0.292	9.914	0.694	0	-0.061	-0.061	1506696656
-9.454	-2.662	-1.416	-0.061	-0.061	-0.061	3.109	-8.66	0.426	0	-0.061	-0.061	4.108	9.44	1.97	0	-0.061	-0.061	-9.615	-1.664	-1.55	0	-0.061	0	-1.581	9.682	1.815	-0.061	0	-0.061	0.293	9.91	0.706	-0.061	0	0	1506696656
-9.442	-2.67	-1.428	-0.061	-0.061	-0.061	3.096	-8.636	0.364	0	-0.061	-0.061	4.126	9.435	2.013	0	-0.061	-0.122	-9.624	-1.664	-1.554	-0.061	-0.061	0	-1.576	9.691	1.809	0	-0.061	-0.061	0.282	9.917	0.683	-0.061	-0.061	-0.061	1506696656
-9.444	-2.677	-1.432	-0.061	-0.061	-0.061	3.112	-8.612	0.329	0	-0.061	0	4.18	9.46	2.066	0	-0.061	-0.061	-9.611	-1.678	-1.555	0	-0.061	0	-1.599	9.72	1.827	0	-0.061	-0.061	0.301	9.91	0.676	-0.061	0	0	1506696656
-9.448	-2.667	-1.439	-0.061	-0.061	0	3.115	-8.612	0.331	-0.061	0	0	4.205	9.465	2.099	0	-0.061	-0.061	-9.611	-1.678	-1.555	-0.061	-0.061	0	-1.599	9.72	1.827	-0.061	0	-0.061	0.284	9.91	0.702	-0.061	0	0	1506696656
-9.438	-2.665	-1.445	0	0	0	3.155	-8.613	0.331	-0.061	0	0	4.213	9.49	2.147	0	-0.061	-0.061	-9.581	-1.678	-1.542	0	-0.061	-0.061	-1.608	9.72	1.829	-0.061	-0.061	-0.061	0.303	9.911	0.7	-0.061	0	0	1506696656
-9.452	-2.662	-1.414	-0.061	0	0	3.34	-8.661	0.291	-0.183	-0.244	-0.183	4.213	9.489	2.174	-0.061	-0.061	-0.061	-9.609	-1.659	-1.541	0	-0.061	0	-1.591	9.702	1.83	-0.061	-0.061	0	0.301	9.912	0.675	-0.061	-0.061	0	1506696656
-9.46	-2.633	-1.42	-0.061	-0.061	-0.061	3.452	-8.647	0.402	-0.244	-1.16	-0.549	4.223	9.495	2.147	-0.061	-0.061	0	-9.609	-1.659	-1.541	0	-0.061	-0.061	-1.591	9.702	1.83	-0.061	-0.061	0	0.294	9.911	0.674	-0.061	-0.061	0	1506696656
-9.442	-2.65	-1.432	-0.061	0	-0.061	3.84	-8.482	0.44	-0.122	-1.099	-0.671	4.182	9.454	2.099	-0.061	-0.061	0	-9.609	-1.633	-1.54	-0.061	-0.061	-0.061	-1.549	9.688	1.841	-0.061	0	0	0.286	9.916	0.691	-0.061	-0.061	0	1506696656
-9.427	-2.653	-1.428	-0.061	-0.061	-0.061	4.061	-8.419	0.467	0	0.183	-0.61	4.154	9.415	2.048	-0.061	0	0	-9.609	-1.633	-1.54	-0.061	-0.061	-0.061	-1.586	9.678	1.812	-0.061	0	0	0.3	9.904	0.674	-0.061	0	-0.061	1506696656
-9.432	-2.706	-1.407	-0.061	0	0	3.59	-8.455	0.44	0	0.244	-0.549	4.168	9.415	2.013	-0.061	0	0	-9.609	-1.633	-1.54	-0.061	-0.061	-0.061	-1.586	9.678	1.812	-0.061	0	0	0.31	9.898	0.685	-0.061	0	-0.061	1506696656
-9.451	-2.712	-1.408	0	0	0	3.401	-8.501	0.41	0.061	0.122	-0.488	4.199	9.439	1.992	0	0	0	-9.588	-1.696	-1.544	-0.061	-0.061	-0.061	-1.64	9.69	1.814	-0.061	0	0	0.284	9.902	0.714	-0.061	0	0	1506696656
-9.435	-2.705	-1.395	0	0	0	3.326	-8.568	0.397	0.061	0.427	-0.366	4.174	9.466	1.989	0	-0.061	0.061	-9.624	-1.717	-1.565	0	0	-0.061	-1.613	9.672	1.806	0	-0.061	0	0.256	9.928	0.725	-0.061	0	0	1506696656
-9.451	-2.692	-1.395	0.061	0	0	3.249	-8.623	0.293	0.061	0.61	-0.183	4.116	9.457	2.012	0	-0.122	0.061	-9.624	-1.717	-1.565	0	0	-0.061	-1.613	9.672	1.806	0	-0.061	0	0.25	9.928	0.714	-0.061	-0.061	0	1506696656
-9.436	-2.661	-1.41	0.061	0	0	3.103	-8.666	0.267	0	0.549	-0.122	4.054	9.491	2.001	0	-0.122	0	-9.61	-1.704	-1.565	0.061	-0.061	-0.061	-1.553	9.745	1.826	0	0	-0.061	0.226	9.929	0.724	-0.061	-0.122	0	1506696656
-9.479	-2.594	-1.43	0.061	0	0	2.97	-8.599	0.234	0	0.183	-0.061	4.02	9.525	2.053	0	-0.061	-0.061	-9.595	-1.696	-1.57	0.061	-0.061	0	-1.66	9.738	1.808	-0.061	-0.061	-0.061	0.287	9.918	0.741	-0.061	-0.122	0	1506696656
-9.464	-2.607	-1.455	0	0	0	3.001	-8.546	0.234	0	0.122	0.061	4.012	9.549	2.107	0	-0.061	-0.061	-9.595	-1.696	-1.57	0.061	0	0	-1.66	9.738	1.808	0	-0.183	-0.061	0.325	9.909	0.719	-0.061	-0.061	0	1506696656
-9.44	-2.627	-1.457	0.061	0	0	3.041	-8.479	0.212	-0.061	0.183	0.244	4.039	9.557	2.12	-0.061	-0.183	-0.122	-9.61	-1.637	-1.574	0.061	0	0	-1.643	9.739	1.848	-0.061	-0.183	-0.061	0.321	9.915	0.706	-0.061	-0.061	0	1506696656
-9.446	-2.616	-1.455	0	0	0	3.101	-8.475	0.251	-0.122	0.122	0.427	4.112	9.516	2.146	-0.061	-0.183	-0.122	-9.611	-1.625	-1.567	0.061	0	0	-1.515	9.728	1.849	-0.061	-0.244	-0.061	0.348	9.902	0.705	-0.061	-0.061	0	1506696656
-9.451	-2.6	-1.457	0	0	0	3.231	-8.497	0.305	-0.183	0.183	0.488	4.164	9.478	2.138	-0.061	-0.122	-0.183	-9.611	-1.625	-1.567	0	0	0	-1.515	9.728	1.849	-0.061	-0.183	-0.061	0.335	9.898	0.714	-0.061	-0.061	0	1506696656
-9.464	-2.591	-1.462	0	0	0	3.31	-8.527	0.367	-0.183	0.244	0.549	4.228	9.42	2.164	-0.061	-0.061	-0.183	-9.604	-1.639	-1.555	0	0	0	-1.495	9.677	1.827	-0.061	-0.122	-0.061	0.367	9.903	0.718	-0.061	-0.061	0	1506696657
-9.464	-2.598	-1.444	-0.061	0	0	3.393	-8.608	0.451	-0.122	0.183	0.488	4.293	9.396	2.143	-0.061	-0.061	-0.122	-9.616	-1.619	-1.561	0	-0.061	0	-1.491	9.695	1.845	-0.061	-0.061	-0.061	0.358	9.9	0.717	-0.061	-0.061	0	1506696657
-9.465	-2.576	-1.443	-0.061	0	0	3.451	-8.66	0.519	-0.122	0.061	0.305	4.364	9.424	2.145	-0.122	-0.061	-0.061	-9.616	-1.619	-1.561	0	-0.061	0	-1.519	9.715	1.863	-0.061	-0.061	0	0.371	9.906	0.733	-0.061	-0.061	0	1506696657
-9.469	-2.58	-1.467	-0.061	-0.061	-0.061	3.48	-8.667	0.542	-0.061	0	0.183	4.37	9.418	2.108	-0.061	0	0	-9.616	-1.607	-1.562	-0.061	-0.061	0	-1.486	9.716	1.872	-0.061	0	0	0.362	9.917	0.724	-0.061	0	0	1506696657
-9.442	-2.604	-1.464	-0.061	-0.061	0	3.481	-8.654	0.584	0	-0.061	0.061	4.343	9.397	2.092	-0.061	0	0	-9.613	-1.626	-1.559	-0.122	0	0	-1.471	9.701	1.883	-0.061	0.061	0	0.328	9.909	0.708	-0.061	0	0	1506696657
-9.453	-2.583	-1.456	-0.061	0	0	3.457	-8.617	0.58	0.061	-0.122	-0.061	4.316	9.384	2.111	-0.061	0.061	0.061	-9.613	-1.626	-1.559	-0.122	-0.061	-0.061	-1.485	9.69	1.869	-0.061	0.061	0.061	0.361	9.915	0.752	-0.061	0	0	1506696657
-9.47	-2.573	-1.483	-0.061	-0.061	0	3.423	-8.593	0.557	0.061	-0.122	-0.061	4.264	9.412	2.132	-0.061	0.061	0.061	-9.606	-1.614	-1.565	-0.122	-0.061	-0.061	-1.513	9.694	1.887	-0.061	0.122	0.061	0.351	9.905	0.751	-0.061	0	0	1506696657
-9.472	-2.583	-1.477	-0.061	-0.061	0	3.37	-8.587	0.525	0.061	-0.061	-0.122	4.247	9.429	2.143	-0.061	0.061	0.061	-9.613	-1.65	-1.565	-0.122	-0.061	0	-1.534	9.711	1.879	-0.122	0.122	0.061	0.371	9.904	0.727	-0.061	0	0	1506696657
-9.459	-2.6	-1.461	-0.061	-0.061	0	3.33	-8.585	0.484	0.061	-0.061	-0.183	4.191	9.471	2.165	-0.061	0.122	0.061	-9.613	-1.65	-1.565	-0.122	-0.061	-0.061	-1.564	9.726	1.876	-0.122	0.122	0.061	0.367	9.915	0.75	-0.061	0	0	1506696657
-9.46	-2.603	-1.452	-0.061	-0.061	0	3.265	-8.585	0.438	0.061	-0.061	-0.183	4.133	9.478	2.171	-0.061	0.061	0.061	-9.595	-1.671	-1.577	-0.122	-0.061	0	-1.564	9.715	1.873	-0.122	0.061	0.061	0.347	9.91	0.744	-0.061	0	0	1506696657
-9.464	-2.583	-1.449	-0.061	-0.061	0	3.217	-8.571	0.42	0.061	-0.122	-0.183	4.102	9.477	2.17	-0.061	0.061	0.061	-9.599	-1.653	-1.578	-0.122	-0.061	0	-1.567	9.708	1.887	-0.122	0.061	0.061	0.335	9.908	0.756	-0.061	0	0	1506696657
-9.466	-2.571	-1.45	0	0	0	3.18	-8.565	0.421	0	-0.061	-0.122	4.053	9.475	2.16	-0.061	0.061	0	-9.599	-1.653	-1.578	-0.122	-0.061	0	-1.556	9.696	1.92	-0.122	0	0.061	0.358	9.909	0.737	-0.061	0	0	1506696657
-9.472	-2.56	-1.474	0	-0.061	-0.061	3.152	-8.565	0.419	0	-0.061	-0.061	4.046	9.466	2.145	-0.061	0	0	-9.615	-1.651	-1.611	-0.061	0	0	-1.54	9.707	1.926	-0.122	0	0	0.337	9.909	0.748	-0.061	0	0	1506696657
-9.461	-2.56	-1.431	0	-0.061	-0.061	3.164	-8.583	0.457	-0.061	0	0	4.066	9.458	2.122	-0.061	0	-0.061	-9.615	-1.651	-1.611	-0.061	0	0	-1.524	9.704	1.913	-0.122	0	0	0.319	9.908	0.742	-0.061	-0.061	0	1506696657
-9.488	-2.554	-1.449	0	0	0	3.174	-8.583	0.492	-0.061	-0.061	0	4.095	9.447	2.128	-0.061	0	-0.061	-9.625	-1.669	-1.64	-0.061	0	0	-1.501	9.702	1.908	-0.061	-0.061	0	0.361	9.908	0.767	-0.061	-0.061	-0.061	1506696657
-9.475	-2.516	-1.45	0	-0.061	-0.061	3.214	-8.588	0.507	-0.061	-0.061	0.061	4.142	9.439	2.131	-0.061	0	-0.061	-9.646	-1.623	-1.677	-0.061	0	0	-1.475	9.714	1.933	-0.061	-0.061	-0.061	0.378	9.903	0.762	0	-0.061	-0.061	1506696657
-9.479	-2.506	-1.453	-0.061	0	-0.061	3.271	-8.586	0.548	-0.061	0	0.061	4.195	9.432	2.159	-0.061	-0.061	-0.061	-9.646	-1.623	-1.677	-0.061	-0.061	0	-1.432	9.723	1.966	-0.061	-0.061	-0.061	0.406	9.922	0.774	-0.061	-0.061	0	1506696657
-9.505	-2.528	-1.468	-0.061	-0.061	-0.061	3.305	-8.588	0.548	-0.061	-0.061	0.122	4.198	9.402	2.192	0	-0.061	-0.061	-9.667	-1.61	-1.692	0	-0.122	0	-1.381	9.708	1.981	-0.061	-0.061	-0.061	0.394	9.906	0.756	-0.061	-0.061	0	1506696657
-9.457	-2.549	-1.464	0	0	-0.061	3.371	-8.586	0.574	-0.061	-0.061	0.122	4.216	9.387	2.25	0	0	-0.122	-9.641	-1.587	-1.637	0	-0.122	0	-1.378	9.701	1.995	-0.061	0	-0.061	0.398	9.921	0.756	0	-0.061	-0.061	1506696657
-9.465	-2.513	-1.461	-0.061	0	-0.061	3.389	-8.588	0.575	-0.061	0.061	0.061	4.256	9.384	2.29	0	0	-0.122	-9.617	-1.591	-1.611	-0.061	-0.122	0	-1.438	9.66	1.974	-0.061	0	-0.061	0.397	9.916	0.781	0	-0.061	0	1506696657
-9.471	-2.489	-1.463	0	0	-0.061	3.352	-8.57	0.573	0	-0.061	0	4.248	9.381	2.303	-0.061	0	-0.061	-9.595	-1.608	-1.579	0	-0.122	0	-1.455	9.649	1.966	-0.061	0	-0.061	0.404	9.902	0.761	-0.061	-0.061	-0.061	1506696657
-9.49	-2.489	-1.442	0	0	-0.061	3.342	-8.531	0.53	0	-0.122	-0.061	4.266	9.372	2.242	-0.061	-0.061	-0.061	-9.624	-1.607	-1.613	-0.061	-0.061	0	-1.453	9.67	1.961	-0.061	0	-0.061	0.404	9.9	0.772	0	0	-0.061	1506696657
-9.539	-2.48	-1.448	0.061	0	0	3.332	-8.547	0.447	0	-0.061	-0.061	4.266	9.386	2.16	-0.061	0	-0.061	-9.624	-1.607	-1.613	0	-0.061	0	-1.448	9.694	1.963	-0.061	0	-0.061	0.398	9.899	0.744	0	0	-0.061	1506696657
-9.613	-2.432	-1.5	0.122	-0.122	-0.061	3.286	-8.53	0.412	-0.061	-0.061	-0.061	4.228	9.384	2.128	0	-0.061	-0.061	-9.653	-1.633	-1.62	0	-0.061	0	-1.419	9.7	1.938	0	0	-0.061	0.36	9.909	0.712	0	-0.061	-0.122	1506696657
-9.539	-2.408	-1.614	0.061	-0.366	-0.244	3.24	-8.533	0.398	-0.122	-0.122	-0.061	4.211	9.377	2.084	0.061	0	-0.061	-9.577	-1.871	-1.743	0	-0.061	0	-1.391	9.697	1.851	0	0	-0.061	0.115	10.011	0.668	-0.061	-0.122	-0.305	1506696657
-9.336	-2.511	-1.698	0.061	-0.366	-0.305	3.174	-8.423	0.42	-0.183	-0.183	-0.061	4.21	9.382	2.047	0.061	0	-0.122	-9.577	-1.871	-1.743	-0.061	-0.061	0.061	-1.32	9.727	1.702	0	-0.061	-0.122	0.079	9.976	0.535	0	-0.183	-0.488	1506696658
-9.361	-2.562	-1.799	0.061	-0.305	-0.305	3.067	-8.317	0.483	-0.305	-0.244	-0.061	4.242	9.377	1.997	0.061	0.061	-0.183	-9.613	-2.001	-1.806	-0.061	-0.122	0.061	-1.154	9.757	1.597	0	0	-0.183	0.266	9.838	0.479	-0.061	0.061	-0.61	1506696658
-9.409	-2.379	-1.944	0.122	-0.183	-0.366	2.988	-8.282	0.543	-0.427	-0.244	0	4.347	9.415	1.918	0.061	0.122	-0.305	-9.606	-2.263	-1.957	-0.061	-0.183	0.122	-1.064	9.869	1.48	0	0.122	-0.244	0.293	9.872	0.52	0	0	-0.61	1506696658
-9.442	-2.178	-2.149	0.122	-0.244	-0.427	2.948	-8.36	0.633	-0.549	-0.244	0.122	4.439	9.495	1.822	0.122	0.122	-0.427	-9.606	-2.263	-1.957	-0.061	-0.244	0.122	-1.084	9.989	1.364	-0.061	0.061	-0.305	0.292	9.909	0.321	0	-0.244	-0.61	1506696658
-9.392	-2.162	-2.265	0.122	-0.244	-0.488	2.921	-8.514	0.726	-0.61	-0.305	0.183	4.493	9.618	1.76	0.122	0.061	-0.488	-9.599	-2.225	-2.038	-0.122	-0.305	0.122	-1.068	10.081	1.325	-0.061	0	-0.427	0.415	9.927	0.266	-0.061	-0.244	-0.671	1506696658
-9.293	-2.192	-2.262	0.061	-0.244	-0.488	2.931	-8.624	0.865	-0.671	-0.366	0.244	4.508	9.603	1.751	0.122	-0.061	-0.549	-9.47	-2.135	-2.027	-0.183	-0.366	0.122	-0.941	10	1.336	-0.061	-0.061	-0.61	0.473	9.94	0.274	-0.122	-0.305	-0.793	1506696658
-9.262	-2.308	-2.254	-0.244	-0.366	-0.366	2.963	-8.692	1.025	-0.671	-0.305	0.244	4.511	9.409	1.768	0.183	0	-0.671	-9.47	-2.135	-2.027	-0.244	-0.61	0.061	-0.754	9.819	1.336	-0.183	0	-0.732	0.596	9.906	0.421	-0.244	-0.305	-0.793	1506696658
-8.987	-2.61	-2.131	-0.732	-0.61	-0.122	3.042	-8.787	1.176	-0.671	-0.305	0.244	4.486	9.189	1.828	0.244	0.244	-0.793	-9.479	-2.094	-1.89	-0.305	-0.732	0	-0.693	9.643	1.341	-0.244	0.183	-0.793	1.141	9.867	0.853	-0.488	-0.122	-0.549	1506696658
-8.719	-2.817	-1.482	-0.854	-0.183	0.488	3.042	-8.787	1.176	-0.671	-0.305	0.244	4.524	9.141	1.883	0.244	0.305	-0.916	-9.423	-1.986	-1.549	-0.305	-0.916	-0.061	-0.891	9.572	1.395	-0.305	0.427	-0.854	2.399	9.832	1.803	-1.038	0.916	0.183	1506696658
-9.546	-2.633	-0.981	-0.916	0.183	0.854	2.839	-8.876	1.304	-0.61	0	0.305	4.575	9.174	1.948	0.183	0.305	-0.793	-9.423	-1.986	-1.549	-0.122	-1.221	-0.061	-1.379	9.42	1.574	-0.305	0.488	-0.854	3.813	9.905	3.1	-2.319	2.258	1.892	1506696658
-11.06	-2.613	-0.602	-0.732	-1.343	0.793	2.668	-8.524	1.17	-0.244	-0.488	0.366	4.456	9.146	1.975	0.122	0.061	-0.488	-9.756	-1.66	-1.272	0	-1.16	0	-1.854	9.271	2.016	-0.122	0.549	-0.732	3.652	11.167	3.674	-3.845	1.77	3.54	1506696658
-11.42	-1.944	0.476	-0.427	-1.77	0.305	2.673	-8.692	0.859	0.122	-0.244	1.221	4.256	9.369	1.985	0.183	-0.183	-0.122	-10.299	-0.763	-1.451	0.183	-1.282	0	-2.256	9.607	2.411	0.061	0.61	-0.61	4.047	12.688	4.125	-4.944	0.427	4.639	1506696658
-10.6	-1.164	0.87	-0.427	-1.221	-0.61	2.795	-9.17	0.335	0.488	-0.366	1.831	3.991	9.875	2.134	0.305	-0.366	0.122	-10.299	-0.763	-1.451	0.122	-0.977	0.122	-2.291	9.908	2.915	0.305	0.488	-0.732	3.375	12.706	3.177	-3.723	0.732	5.432	1506696658
-10.105	-1.598	0.404	-0.366	-1.16	-0.854	3.217	-9.442	-0.208	0.488	-0.366	1.831	3.754	10.033	2.396	0.61	-0.183	0.244	-10.161	-0.516	-1.616	0.122	-0.732	0.244	-2.122	10.116	3.291	0.305	0.549	-0.916	-0.355	11.251	1.846	-1.343	-2.136	4.639	1506696658
-8.68	-1.465	0.81	0	-0.854	-0.549	3.217	-9.442	-0.208	0.671	-0.671	1.953	3.549	10.08	2.846	0.916	0.427	0.061	-9.995	-0.652	-1.955	0.183	-0.977	0.122	-2.102	10.023	3.169	0.122	0.122	-1.038	-0.529	8.848	1.76	-1.038	-1.526	2.869	1506696658
-8.167	-0.798	1.034	-0.488	0.305	-0.305	3.754	-8.836	-0.955	0.61	-1.038	1.831	3.333	9.684	3.391	0.854	0.854	-0.122	-9.009	-0.524	-1.708	0.244	-0.488	0.061	-1.932	9.203	3.079	0.061	-0.305	-1.038	0.781	7.574	2.031	0.549	-1.892	1.77	1506696658
-8.894	-0.677	0.636	-0.549	0.061	-0.488	3.857	-7.807	-0.884	-0.061	-0.488	1.282	2.98	8.719	3.67	0.61	0.549	-0.244	-8.885	-0.197	-1.346	0.366	-0.854	0.122	-1.726	8.337	3.051	-0.061	-0.244	-1.038	1.781	6.072	1.702	1.404	0.244	0.732	1506696658
-8.808	-1.048	1.043	-0.671	-0.061	-0.61	3.998	-7.478	-0.688	-0.366	0.366	1.404	2.815	8.129	3.799	0.244	-0.061	-0.488	-9.199	0.144	-1.156	0.427	-0.671	-0.122	-1.657	8.009	2.912	0	-0.244	-0.854	2.702	6.035	2.639	1.953	3.174	0.061	1506696658
-9.373	-1.458	0.819	-0.732	0.732	-0.305	4.008	-7.809	-0.633	-0.244	0.671	1.404	2.866	8.162	3.618	-0.061	-0.61	-0.854	-9.199	0.144	-1.156	0.122	-0.61	-0.183	-1.686	8.49	3.165	0.305	-0.122	-0.488	1.744	6.593	3.548	2.563	2.625	-0.305	1506696658
-10.379	-1.724	0.134	-0.366	0.122	-0.244	3.927	-8.63	-0.733	0.061	-0.183	1.038	3.261	8.813	3.388	-0.061	-0.916	-1.221	-9.467	0.316	-1.18	-0.061	-0.366	-0.183	-1.8	9.287	3.374	0.244	0.061	-0.305	2.256	7.476	4.564	2.869	0.305	-0.427	1506696658
-10.416	-1.311	0.969	-0.305	0.244	-0.122	4.121	-9.132	-0.863	0.183	-0.977	0.244	3.797	9.282	3.309	0.122	-0.61	-1.221	-9.69	0.085	-1.253	-0.244	-0.549	-0.427	-1.964	9.391	3.424	0.122	-0.122	-0.305	5.392	9.165	6.863	2.197	-0.061	0	1506696658
-11.226	-1.365	0.701	-1.099	0.427	-0.061	4.176	-9.31	-0.91	0.183	-0.977	0.244	4.084	9.257	3.186	0.366	0	-0.916	-9.438	-0.187	-0.909	-0.366	-0.366	-0.671	-2.338	9.213	3.35	-0.061	-0.061	-0.305	6.918	10.623	7.958	0	-0.366	1.16	1506696658
-11.36	-2.769	0.114	-0.671	0	0.488	4.07	-9.831	-0.811	-0.122	-0.793	-1.221	4.051	9.465	3.051	0.305	0	-0.488	-10.556	-0.512	-0.842	-0.61	0.244	-0.793	-2.889	9.592	2.949	0	-0.183	0	4.38	8.61	3.882	0.488	-2.441	0.366	1506696658
-11.311	-3.621	-0.251	0.183	-0.183	0.732	3.828	-10.995	-0.532	-0.061	-0.366	-1.526	4.027	10.591	2.704	0.122	-0.61	-0.305	-11.14	-0.737	-0.158	-0.427	1.038	-0.61	-3.185	10.643	2.84	0.549	-0.549	0.427	6.743	9.442	1.208	0.183	-0.244	-0.305	1506696658
-9.202	-3.502	0.359	-0.183	0.305	0.244	3.553	-11.376	-0.343	-0.122	0.061	-1.892	4.321	11.451	2.145	0.061	-1.16	0	-11.904	-1.19	-0.108	-0.366	0.488	-0.549	-3.369	11.538	2.883	0.854	0.244	0.732	5.268	11.34	3.335	-3.052	1.404	-0.671	1506696658
-9.11	-4.288	-1.775	0.549	0.916	-0.366	3.535	-11.271	0.095	-0.305	1.221	-2.136	4.947	11.804	2.071	0.488	-0.305	0.488	-10.969	-1.759	0.385	-0.366	0.854	-0.549	-3.748	11.573	2.408	0.244	0.61	0.916	0.065	8.434	1.223	0.977	-0.671	-1.099	1506696659
-8.678	-4.362	-2.06	1.099	0.366	0.061	3.225	-10.548	0.462	-0.183	2.808	-2.686	5.182	11.576	2.289	0.549	1.526	1.404	-10.25	-1.867	0.624	-0.793	0.61	-0.305	-3.875	10.543	1.689	-0.366	0.366	0.793	0.708	9.711	-0.074	2.014	-2.014	-1.831	1506696659
-8.297	-3.986	-1.467	0.61	1.77	0.244	2.05	-9.533	0.731	0.244	2.258	-3.601	4.4	10.658	2.305	0	1.77	2.258	-9.501	-3.113	0.632	-0.488	0.305	-0.427	-3.609	9.228	0.877	-0.61	0.183	0.854	2.291	10.237	0.035	1.221	-0.549	-1.648	1506696659
-8.882	-3.662	-1.738	1.038	1.648	0.244	0.986	-8.827	0.961	0.61	0.488	-3.784	3.554	10.024	1.961	-0.916	0.916	2.502	-9.379	-3.596	0.579	-0.061	-0.122	-0.488	-3.236	8.769	0.189	-0.61	0.427	1.038	1.458	9.572	0.292	1.587	-0.427	-1.831	1506696659
-9.077	-2.945	-1.988	0.854	0.793	0.122	0.714	-8.439	1.078	0.854	0.061	-3.052	3.138	10.043	1.217	-1.77	-0.061	2.197	-9.452	-3.287	0.191	0.122	-0.061	-0.244	-3.127	9.122	0.044	-0.305	0.305	1.282	0.626	9.599	0.506	1.587	-1.648	-2.014	1506696659
-8.89	-2.345	-1.843	0.977	0.671	-0.183	0.591	-8.019	1.059	0.732	0.244	-1.831	2.909	10.021	0.251	-2.075	-1.16	1.831	-9.076	-2.785	-0.172	0.122	-0.244	0	-2.817	9.393	0.464	0.305	-0.183	1.343	0.922	9.673	0.041	1.892	-2.991	-2.319	1506696659
-8.397	-1.999	-1.641	0.977	0.916	-0.427	0.383	-7.373	0.897	0.488	0	-0.732	3.143	9.528	-0.256	-1.648	-1.526	1.526	-8.674	-2.815	-0.483	0.122	-0.488	0.061	-2.28	9.385	0.938	0.183	0.061	0.916	2.326	9.751	0.044	1.831	-2.136	-2.38	1506696659
-8.674	-2.029	-1.98	1.038	1.282	-0.427	0.504	-6.877	0.736	0.244	-0.366	0.244	3.548	9.02	-0.226	-0.793	-0.916	1.282	-8.367	-2.744	-0.639	0.244	-0.488	0.183	-1.909	9.158	1.062	-0.305	0.122	0.305	2.553	9.461	-0.011	1.648	-1.038	-2.319	1506696659
-8.948	-2.094	-2.476	1.038	0.549	-0.549	0.846	-6.69	0.638	0.061	-0.549	1.16	3.801	8.626	0.102	-0.061	0.366	0.977	-8.437	-2.641	-0.794	0.244	-0.427	0.183	-1.751	8.762	0.992	-0.488	0.122	-0.244	2.309	9.314	0.124	1.709	-0.671	-2.197	1506696659
-8.929	-1.942	-2.365	0.977	0.122	-0.61	1.196	-6.877	0.518	-0.061	-0.977	2.014	3.578	8.367	0.384	0.244	0.854	0.488	-8.387	-2.661	-0.846	0.366	-0.427	0.244	-1.573	8.687	0.803	-0.427	-0.244	-0.61	1.242	9.587	0.132	1.099	-1.587	-2.319	1506696659
-9.079	-1.762	-2.171	1.099	0.122	-0.549	1.605	-7.245	0.45	-0.183	-1.404	2.686	3.384	8.299	0.648	0.305	0.366	-0.244	-8.333	-2.708	-0.944	0.366	-0.122	0.366	-1.372	8.942	0.708	-0.183	-0.305	-0.793	1.415	9.393	0.157	1.038	-1.953	-1.892	1506696659
-9.193	-1.615	-2.232	1.099	0.122	-0.61	1.605	-7.245	0.45	-0.183	-1.404	2.686	3.729	8.348	0.926	0.305	-0.061	-1.099	-8.253	-2.931	-0.967	0.427	0.244	0.549	-1.418	9.211	0.705	0	-0.427	-0.793	1.172	9.481	0.065	0.61	-1.892	-2.014	1506696659
-9.128	-1.694	-2.81	1.038	0.244	-0.854	2.827	-7.699	0.922	-1.038	-0.793	3.357	4.345	8.646	1.225	0.305	0	-1.648	-8.577	-3.04	-1.11	0.488	0.427	0.61	-1.534	9.671	0.687	-0.183	-0.793	-0.732	0.958	9.594	-0.415	0.427	-1.587	-2.136	1506696659
-9.739	-1.853	-3.205	1.16	0.122	-0.122	3.301	-8.236	1.241	-1.221	-0.122	3.54	4.828	9.226	1.491	0.244	-0.061	-1.953	-9.015	-2.839	-1.284	0.549	0.61	0.916	-1.542	10.149	0.877	-0.244	-1.16	-0.854	0.989	9.895	-0.67	0.061	-1.77	-2.197	1506696659
-10.84	-2.245	-3.141	-0.671	-1.099	0.916	3.388	-8.908	1.342	-1.16	-0.122	3.357	5.212	9.924	1.948	0.122	-0.183	-2.075	-9.176	-2.966	-1.128	0.305	1.465	0.977	-1.634	10.721	0.922	-0.854	-1.404	-1.099	2.436	10.413	0.166	-0.732	-1.221	-1.831	1506696659
-11.574	-3.323	-3.163	-2.686	-1.343	1.282	3.796	-10.125	1.504	-1.16	-0.122	3.357	5.422	10.755	2.442	-0.061	-0.244	-2.075	-12.17	-2.633	-0.772	0.854	1.892	0.305	-2.401	11.437	1.605	-0.854	-1.587	-0.916	4.354	11.311	1.309	-1.648	-0.427	-0.977	1506696659
-11.529	-5.176	-2.35	-1.282	-1.892	1.526	4.87	-12.852	1.629	-0.244	0.061	2.441	5.356	12.147	2.671	-0.366	-0.61	-2.014	-13.123	0.166	-0.339	0.671	-0.671	1.282	-2.622	12.219	3.163	0	-0.732	-0.854	6.648	12.538	2.963	-3.296	1.587	1.282	1506696659
-9.009	-5.874	0.267	-1.099	-0.61	1.709	5.363	-12.785	0.931	-0.244	0.061	2.441	5.503	11.822	2.926	-0.183	-0.549	-1.282	-11.02	-0.412	0.91	-0.427	0.061	0.732	-3.7	10.925	3.907	-0.61	0.488	-0.916	4.808	13.761	3.376	-5.066	2.808	3.113	1506696659
-10.965	-4.93	-0.297	-0.977	0.061	1.099	4.392	-11.396	0.25	0.366	1.099	-2.808	5.585	10.176	3.467	0.488	1.526	0.183	-11.379	-0.075	1.244	0	-0.305	0.122	-4.523	8.933	3.833	-1.526	-0.061	-0.488	0.757	12.287	0.031	-2.136	2.747	5.188	1506696659
-10.43	-3.24	-1.221	-0.366	-2.625	0.122	3.225	-12.175	-0.562	1.221	0	-4.822	4.6	9.946	3.561	0.122	2.625	1.404	-11.048	0.687	1.09	-0.732	-0.061	0	-4.307	8.419	3.578	-1.099	0.183	-0.244	-1.014	14.165	-0.815	-4.211	0	5.432	1506696659
-7.93	-3.225	-0.114	-0.366	-0.732	0.183	2.363	-12.014	-1.505	2.197	-1.831	-5.737	3.199	9.818	2.96	-0.793	1.038	1.77	-9.991	-0.089	0.751	-0.305	-0.183	-0.305	-4.211	8.233	3.292	-0.305	0.427	0.183	-2.083	12.969	-0.912	-3.479	-2.197	6.165	1506696659
-7.763	-2.152	-0.164	-0.488	0.366	0.305	1.887	-10.398	-2.073	1.77	-2.197	-6.104	2.745	9.068	2.629	-1.282	-0.671	1.892	-9.991	-0.089	0.751	-0.305	-0.183	-0.305	-3.996	7.702	3.182	0.061	0.122	0.671	-1.67	10.619	0.816	-2.808	-2.441	4.395	1506696659
-7.836	-1.589	-0.322	-0.977	-0.427	-0.122	1.793	-8.935	-2.065	0.916	-1.16	-5.615	2.946	8.4	2.383	-1.221	-0.732	2.136	-9.991	-0.089	0.751	-0.305	-0.183	-0.305	-3.347	7.313	3.297	0.061	-0.061	0.671	-0.388	8.783	1.145	-0.977	0.122	3.784	1506696659
-7.708	-1.48	0.207	-1.404	0.122	0.305	1.793	-7.814	-1.686	0.366	0.61	-4.272	3.066	7.957	2.249	-0.793	-0.061	2.136	-8.175	0.202	-0.199	-0.793	0.366	-0.671	-2.809	7.241	3.362	-0.122	0.183	0.488	0.328	7.334	1.157	0	2.441	2.502	1506696659
-8.423	-0.999	0.108	-1.77	0.427	0.305	1.436	-7.039	-1.292	0.183	1.282	-2.808	3.037	7.659	2.199	-0.366	0.549	1.953	-8.361	0.08	-0.563	-0.671	0.366	-0.671	-2.518	7.236	3.298	-0.122	0.427	0.427	0.323	6.23	1.715	0.488	3.479	1.892	1506696659
-9.26	-1.099	-0.226	-1.953	0	-0.122	1.317	-6.529	-0.991	0.122	0.793	-1.526	3.039	7.65	2.298	0	0.671	1.709	-8.629	0.025	-0.965	-0.793	0.305	-0.793	-2.485	7.448	3.448	-0.061	0.427	0.244	1.93	6.624	2.932	0.977	5.127	1.892	1506696660
-9.116	-1.731	-0.244	-1.831	0.244	0.183	1.69	-6.609	-0.78	0.183	-0.183	-0.366	3.207	7.923	2.475	0.183	0.488	1.404	-8.894	-0.142	-1.342	-0.916	0.305	-0.854	-2.45	7.986	3.613	0.183	0.244	0.061	3.438	7.367	2.353	1.099	3.113	0.916	1506696660
-8.88	-2.206	0.41	-1.892	0.427	0.183	2.424	-7.009	-0.821	0.366	-0.916	0.488	3.424	8.129	2.713	0.427	0.183	1.038	-9.307	-0.362	-1.733	-0.977	-0.488	-1.038	-2.187	8.436	3.637	0.305	0.061	-0.122	3.116	7.605	3.124	0.854	2.319	-0.488	1506696660
-9.722	-2.027	0.784	-1.465	0.366	0.183	3.177	-7.309	-0.919	0.366	-1.587	0.977	3.687	8.051	2.954	0.61	0	0.549	-9.104	-0.262	-1.683	-1.099	-0.427	-1.038	-1.866	8.6	3.712	0.427	0.122	-0.366	4.59	9.033	6.864	-0.854	1.953	-0.427	1506696660
-10.761	-2.321	0.164	-2.441	-0.977	0	3.998	-7.395	-0.817	0.122	-2.075	1.221	4.012	7.75	3.072	0.977	0.061	0.061	-9.201	-0.16	-1.778	-1.16	0	-0.671	-1.701	8.811	3.835	0.488	0.671	-0.427	2.991	9.247	5.571	-0.366	0.488	1.465	1506696660
-12.24	-7.361	-4.098	-0.977	0.549	-1.343	4.88	-7.796	-0.569	0	-1.526	1.221	4.382	7.885	3.119	1.404	0.366	-0.488	-10.258	-0.518	-1.056	-1.343	1.038	-0.427	-1.791	9.361	3.744	0.366	0.977	-0.305	0.385	5.91	2.652	0.122	-5.554	-0.671	1506696660
-9.411	-5.676	-1.884	3.54	-1.587	-1.465	5.187	-8.728	-0.446	0.305	-1.099	1.587	4.701	8.825	3.045	1.709	0.427	-1.221	-14.152	-2.647	-2.055	-1.465	-2.686	-0.854	-2.212	10.798	3	0.61	1.587	-0.061	5.547	11.687	4.242	2.93	-1.77	0.244	1506696660
-6.523	-4.339	-0.646	-3.174	0.122	-0.244	5.19	-9.833	-0.425	0.732	-2.136	1.892	5.247	11.279	2.629	1.526	0.183	-2.075	-10.33	-4.396	-0.106	-0.305	-3.357	-1.16	-3.159	11.823	1.647	0.549	2.563	-0.183	2.677	14.604	4.433	-6.409	7.751	1.038	1506696660
-8.61	-6.148	-4.829	1.77	4.333	-1.099	5.7	-8.489	0.098	-0.183	-2.014	1.404	5.916	11.694	1.881	1.16	0.854	-1.648	-10.96	-3.061	2.241	-0.793	-3.296	-0.183	-4.644	10.427	1.145	-0.183	3.601	-0.732	-6.552	2.978	-0.335	0.244	-4.395	-0.977	1506696660
-10.287	-4.412	-4.699	1.16	-2.319	0.305	6.688	-7.539	1.762	-1.709	1.709	0.732	5.661	11.279	1.243	1.038	2.075	-0.366	-9.923	-5.1	1.878	0.488	-3.479	-0.244	-6.035	9.591	0.002	-0.977	2.991	-0.61	3.401	11.995	-0.859	-0.244	-3.174	1.526	1506696660
-8.494	-2.889	-2.403	-0.244	2.014	-1.282	6.276	-8.362	2.617	-1.709	1.709	0.732	4.764	11.469	0.407	0.305	1.648	0.305	-8.995	-4.614	2.473	-0.122	-3.296	-0.671	-6.548	9.132	-0.276	-0.488	1.465	-0.427	2.034	8.775	-0.071	-0.061	-1.343	0.366	1506696660
-9.881	-4.079	-4.106	0.244	-0.549	-1.465	3.955	-8.827	2.259	-1.16	4.883	-0.183	3.811	10.468	-0.12	-0.305	0	0.732	-8.603	-3.844	2.865	-0.183	-3.235	-0.732	-6.112	8.562	-0.374	-0.244	0.183	-0.244	3.803	9.811	0.903	0.793	-0.366	-0.427	1506696660
-8.28	-4.142	-2.757	0.244	0.061	-1.282	2.993	-8.376	1.906	0.671	-1.587	-0.916	3.748	9.125	-0.334	-0.488	-0.671	0.671	-8.185	-4.406	3.059	0.488	-2.441	-0.488	-4.846	7.957	-0.291	0.061	0.061	0.244	3.803	9.811	0.903	0.793	-0.366	-0.427	1506696660
-7.313	-3.974	-2.757	-0.122	0.549	-1.526	3.707	-7.527	1.522	0.122	-1.282	-1.099	4.09	8.397	-0.45	-0.488	-0.305	0.366	-7.777	-3.718	2.996	0.671	-2.869	-0.488	-3.823	7.852	-0.298	0	0.671	0.244	3.803	9.811	0.903	0.793	-0.366	-0.427	1506696660
-7.634	-5.024	-3.451	0.854	0.549	-1.709	3.836	-6.667	0.946	-0.366	1.282	-0.977	4.229	7.655	-0.615	-0.366	0.061	0.305	-7.289	-3.51	3.085	0.305	-2.808	-0.671	-3.531	7.388	-0.057	0.122	1.099	0.244	3.803	9.811	0.903	0.793	-0.366	-0.427	1506696660
-7.788	-5.018	-3.182	1.282	0.61	-0.977	3.237	-6.052	0.563	-0.61	2.38	-0.854	4.329	7.077	-0.785	0	-0.061	0.366	-7.185	-3.484	3.38	0.305	-2.808	-0.61	-3.579	7.214	-0.111	0.244	1.038	0.61	3.803	9.811	0.903	0.793	-0.366	-0.427	1506696660
-7.211	-4.182	-2.504	1.404	0.854	-1.038	2.443	-5.498	0.291	-0.854	1.831	-0.793	4.504	7.357	-0.726	0.183	-0.183	0.305	-6.954	-3.612	3.603	0.427	-3.601	-0.854	-3.372	7.623	-0.275	0.183	0.61	0.671	3.803	9.811	0.903	0.793	-0.366	-0.427	1506696660
-7.361	-3.731	-2.684	1.77	0.916	-1.648	2.117	-5.609	0.039	-0.977	0.854	-0.549	4.643	7.465	-0.5	0.305	-0.183	0.305	-6.362	-4.217	3.767	0.977	-3.113	-0.732	-3.372	7.623	-0.275	0.183	0.61	0.671	3.803	9.811	0.903	0.793	-0.366	-0.427	1506696660
-7.744	-3.809	-2.53	1.587	0.122	-2.075	2.194	-5.501	-0.325	-1.16	0	-0.305	4.774	7.992	-0.29	0.305	-0.183	0.305	-6.12	-3.691	3.786	1.526	-2.808	-0.366	-3.372	7.623	-0.275	0.183	0.61	0.671	3.433	9.91	1.39	0.427	0.122	-0.549	1506696660
-8.193	-3.961	-1.964	1.221	-0.61	-2.808	2.467	-5.449	-0.373	-1.343	0.366	0.061	4.341	8.272	-0.202	0.061	-0.122	0.244	-5.688	-3.723	4.071	1.648	-2.319	-0.916	-3.805	7.886	-0.234	0.732	0.916	1.343	4.491	8.434	2.444	-1.099	0.305	0.854	1506696660
-7.014	-4.162	-1.219	1.526	0	-2.563	2.536	-5.754	-0.579	-1.282	0.732	0.427	3.97	8.285	0.019	0.061	-0.793	0.366	-5.961	-2.631	4.411	1.77	-3.174	-0.549	-3.26	7.65	-0.163	1.099	0.122	1.038	3.882	8.171	3.921	-1.953	0.916	0.793	1506696660
-7.12	-4.651	-1.592	1.221	0.183	-2.014	2.603	-6.002	-0.681	-1.343	0.122	0.977	3.826	8.119	0.231	0.122	-1.099	0.305	-5.658	-2.403	4.922	1.709	-2.747	-0.549	-2.95	8.007	0.08	0.916	0.366	0.916	2.263	7.51	4.743	-2.38	-1.526	0.244	1506696660
-7.478	-5.649	-1.266	0.793	-0.671	-2.197	3.082	-6.777	-0.522	-1.282	-0.061	1.404	3.933	8.057	0.482	0.244	-0.916	-0.183	-5.691	-1.803	5.52	1.404	-2.808	-0.305	-2.686	8.351	0.25	0.916	0.793	0.916	3.585	8.04	3.883	-2.625	-2.075	0.549	1506696660
-7.875	-5.802	-1.302	-0.183	0	-2.747	3.082	-6.777	-0.522	-1.282	-0.061	1.404	3.838	8.436	0.636	0.427	-0.977	-0.671	-5.771	-1.704	6.066	1.282	-2.441	-0.244	-2.56	8.782	0.298	1.16	0.61	0.916	5.633	8.137	3.307	-2.502	-0.488	0.793	1506696660
-7.704	-6.227	-1.267	0	-0.244	-2.38	3.363	-7.965	-0.813	-0.488	1.282	1.404	3.894	8.99	0.583	0.488	-1.526	-0.916	-7.053	-1.554	6.196	1.404	-2.93	-0.488	-2.729	9.037	0.602	1.282	1.221	0.916	6.434	8.107	3.019	-1.892	0	1.16	1506696660
-7.714	-6.796	-1.043	-0.549	0.977	-1.892	3.067	-9.061	-0.73	0	0.977	1.404	4.193	9.308	0.507	0.732	-1.709	-0.977	-5.084	-1.811	7.324	1.099	-2.075	0.183	-2.868	9.566	0.309	1.099	1.648	0.488	6.62	7.674	3.37	-1.465	0.549	1.404	1506696661
-7.754	-7.244	-1.19	-0.732	1.099	-1.831	2.582	-9.747	-0.827	0	0.977	1.404	4.559	9.967	0.749	0.977	-1.221	-0.854	-5.605	-1.171	7.567	0.854	-3.723	0	-2.754	9.71	0.059	0.977	1.526	0	5.794	7.248	4.169	-1.099	0	1.465	1506696661
-7.169	-7.003	-0.865	-1.465	1.77	-2.197	2.957	-10.045	-1.034	0	0.122	1.648	4.766	10.085	0.779	1.282	-0.183	-0.427	-5.215	-1.321	8.369	0.732	-3.479	0	-3.086	9.926	0.183	0.732	2.136	-0.427	5.904	7.013	4.93	-1.099	0	1.465	1506696661
-6.833	-7.136	-1.665	-0.244	1.526	-0.854	2.957	-10.045	-1.034	0	0.122	1.648	4.849	10.483	0.889	1.648	1.221	-0.366	-4.325	-1.81	9	0.854	-2.991	0.122	-3.242	10.615	-0.566	-0.244	3.113	-0.671	4.863	6.604	6.05	-0.732	0	1.465	1506696661
-7.004	-7.77	-1.889	0.427	1.282	-0.732	2.957	-10.045	-1.034	0	0.122	1.648	4.765	11.044	0.796	1.77	2.686	-0.854	-3.616	-1.727	9.305	0.854	-2.258	0.061	-2.56	11.291	-0.849	-0.488	3.357	-0.793	4.03	6.787	6.668	-1.77	-0.549	0.793	1506696661
-7.276	-7.613	-2.415	0.916	0.61	-0.488	2.957	-10.045	-1.034	0	0.122	1.648	4.226	11.3	0.318	1.831	3.479	-1.343	-3.527	-1.266	9.522	0.549	-1.892	0.061	-2.547	11.312	-0.849	-0.427	3.601	-0.793	5.233	6.838	6.574	-2.563	0.122	0.366	1506696661
-6.734	-7.815	-1.936	0.61	0.732	-0.732	2.957	-10.045	-1.034	0	0.122	1.648	4.236	12.043	1.292	1.526	4.089	-1.587	-3.697	-1.089	9.613	0.488	-1.648	0.305	-3.219	11.316	-0.839	-0.244	3.113	-0.61	5.795	6.782	6.02	-2.563	0.122	0.366	1506696661
-6.493	-7.971	-2.04	0.244	1.282	-0.549	2.957	-10.045	-1.034	0	0.122	1.648	3.882	11.488	1.306	1.282	3.357	-1.221	-3.5	-1.09	9.801	0.427	-1.404	0.305	-3.319	11.533	-0.669	-0.916	1.953	-0.488	5.779	6.619	5.936	-2.014	-0.366	0.305	1506696661
-6.899	-7.733	-2.409	0.122	0.854	-0.793	2.957	-10.045	-1.034	0	0.122	1.648	3.048	11.328	0.851	0.61	1.465	-1.099	-3.438	-0.796	9.854	0.366	-1.221	0.366	-3.463	10.457	-1.107	-0.916	2.075	-0.305	6.375	6.001	5.846	-1.526	-0.305	0.366	1506696661
-6.515	-7.527	-2.534	0.122	0.854	-0.854	3.295	-10.663	-0.572	-0.488	1.831	1.831	2.634	11.155	-0.231	-0.122	-1.038	-0.793	-3.481	-0.565	9.951	0.183	-1.221	0.244	-3.953	9.624	-1.674	0	1.16	-0.061	6.673	5.807	5.837	-1.343	-0.122	0.244	1506696661
-6.254	-7.851	-2.521	-0.366	0.854	-0.793	1.714	-10.844	-1.27	-0.671	-2.014	0.671	3.076	10.616	-1.427	-0.061	-1.587	-0.366	-3.116	-0.719	10.025	0.061	-1.221	0	-4.151	9.428	-1.73	0.305	-0.488	0.244	6.842	5.808	6.172	-1.526	0.488	0.427	1506696661
-6.035	-8.181	-2.84	-0.427	0.916	-0.61	2.468	-10.793	-1.468	-0.671	-2.014	0.671	2.653	10.596	-1.591	0.183	-2.197	-0.366	-2.768	-0.524	10.202	-0.122	-0.916	-0.061	-3.396	9.769	-1.436	0.671	-0.305	0.427	6.3	5.648	6.027	-0.854	-0.305	0.366	1506696661
-6.02	-8.54	-3.089	-0.183	1.038	-0.61	2.722	-10.85	-0.98	-1.038	-0.854	0.305	2.74	10.762	-1.712	0.244	-2.991	-0.427	-2.793	-0.531	10.253	-0.366	-1.038	-0.122	-3.11	9.944	-1.707	1.221	0.122	0.671	6.565	5.923	6.537	-1.038	0.061	0.183	1506696661
-6.013	-8.751	-3.147	0	0.916	-0.427	3.071	-10.856	-0.654	-1.099	-1.16	-0.061	2.95	11.02	-1.337	0.122	-2.625	-0.488	-2.464	-1.012	10.422	-0.488	-0.732	-0.366	-3.137	10.3	-1.983	1.038	-0.061	0.61	6.261	5.802	6.609	-0.732	0.122	-0.061	1506696661
-6.158	-8.996	-3.26	-0.183	0.732	-0.427	2.832	-10.611	-0.596	-1.099	-1.16	-0.061	3.582	11.409	-1.201	0.183	-3.052	-0.122	-2.335	-1.451	10.586	-0.366	-0.61	-0.488	-3.33	10.814	-2.119	0.916	-0.244	0.549	6.511	5.685	6.775	-0.732	0.122	-0.061	1506696661
-6.306	-9.143	-3.341	0.183	0.244	-0.244	2.556	-10.489	-0.907	-0.671	-0.671	0.061	4.061	12.024	-1.148	0.183	-2.991	0.366	-2.14	-1.707	10.781	-0.305	-0.366	-0.488	-3.364	11.361	-2.497	0.977	-0.793	0.61	6.582	5.682	7.153	-0.183	0	-0.366	1506696661
-6.285	-9.168	-3.291	0.183	0.244	-0.305	1.985	-10.463	-2.147	-0.244	-0.366	0.244	3.799	12.309	-0.869	-0.122	-2.38	0.305	-2.199	-1.918	11.026	-0.122	-0.122	-0.488	-3.159	11.713	-2.511	0.916	-0.916	0.671	6.554	5.603	7.174	0.183	-0.122	-0.549	1506696661
-6.217	-9.258	-3.333	0.244	0.183	-0.244	1.768	-10.575	-2.141	0	0.732	-0.122	4.265	12.508	-1.096	0.061	-1.526	0.61	-2.32	-1.922	11.201	0	0	-0.427	-3.07	11.984	-2.479	0.854	-0.916	0.427	6.593	5.752	7.057	0.61	-0.305	-0.732	1506696661
-6.164	-9.35	-3.412	0.427	-0.061	-0.488	1.64	-11.507	-1.69	-0.061	-0.854	-0.732	3.586	12.596	-0.967	0.061	-1.648	0.671	-2.315	-1.711	11.367	0.244	0.122	-0.427	-2.785	12.151	-2.238	0.549	-0.732	0.244	6.593	5.752	7.057	0.61	-0.305	-0.732	1506696661
-5.969	-9.42	-3.424	0.366	-0.061	-0.488	2.316	-12.03	-2.309	-0.122	-1.282	-1.526	3.39	12.598	-0.685	-0.061	-1.099	0.427	-2.164	-1.272	11.481	0.305	0.305	-0.488	-2.897	11.947	-2.462	0.671	-0.732	0.427	6.593	5.752	7.057	0.61	-0.305	-0.732	1506696661
-5.686	-9.482	-3.333	0.366	-0.061	-0.427	2.262	-12.164	-2.483	-0.366	-1.099	-1.892	3.836	12.556	-0.796	-0.183	-1.099	0.854	-2.196	-1.025	11.535	-0.061	0.61	-0.549	-3.352	11.557	-2.511	0.732	-1.099	0.427	6.111	6.659	6.453	1.709	-0.488	-1.526	1506696661
-5.431	-9.243	-3.319	0.61	-0.122	-0.122	2.241	-11.939	-2.022	-0.366	0.854	-2.136	3.395	12.482	-0.528	-0.305	-0.916	1.16	-2.384	-1.111	11.305	-0.244	0.732	-0.671	-3.366	11.381	-2.467	0.671	-1.404	0.427	6.191	6.919	6.142	1.953	-0.488	-1.648	1506696661
-5.07	-8.898	-3.066	0.793	0.244	0.427	1.841	-11.866	-1.955	-0.183	-0.488	-2.441	3.326	12.368	-0.377	-0.488	-1.587	1.404	-2.334	-1.431	10.95	-0.183	0.916	-0.854	-3.374	11.326	-2.686	0.732	-1.404	0.549	5.8	6.982	5.544	1.953	-0.488	-1.648	1506696661
-4.993	-8.308	-2.963	0.671	0.427	0.916	2.852	-11.28	-2.062	-0.61	-0.671	-2.441	3.51	12.158	-0.913	-0.549	-2.441	1.831	-2.172	-1.407	10.603	-0.244	1.16	-0.977	-3.863	11.067	-2.862	0.244	-2.258	0.61	5.496	7.014	5.125	2.563	-1.038	-1.77	1506696661
-5.004	-7.827	-2.972	0.671	0.488	1.282	2.84	-10.945	-1.879	-0.793	0.122	-2.258	4.264	11.955	-1.004	-0.61	-1.77	2.563	-2.078	-1.603	10.133	-0.244	1.526	-1.038	-3.801	10.659	-3.115	0.061	-2.625	0.183	5.383	6.971	4.73	2.136	-1.465	-1.831	1506696661
-5.083	-7.485	-2.939	0.671	0.427	1.709	3.129	-10.368	-1.755	-0.793	0.122	-2.258	4.295	11.63	-1.08	-0.549	-0.916	2.991	-2.088	-1.769	9.618	-0.183	1.831	-1.282	-3.807	10.244	-3.177	-0.183	-3.296	-0.061	5.824	7.068	4.205	1.709	-0.977	-1.77	1506696662
-5.17	-7.184	-2.711	0.549	0.427	2.136	3.565	-9.617	-2.06	-0.671	0.061	-1.831	4.578	11.116	-1.359	-0.549	-1.709	3.235	-2.005	-1.92	9.117	-0.244	2.319	-1.343	-3.647	10.024	-3.012	-0.549	-4.028	0.061	5.763	6.995	4.191	1.709	-0.977	-1.77	1506696662
-5.267	-7.136	-2.823	0.549	0.854	2.502	3.753	-8.862	-2.217	-1.16	0	-1.648	4.939	10.513	-1.784	-0.305	-3.662	3.479	-2.103	-2.104	8.571	-0.122	2.93	-1.404	-3.189	9.628	-3.013	-0.549	-4.517	-0.244	5.271	7.187	3.943	0.854	-0.732	-1.404	1506696662
-5.596	-6.882	-3.005	0.854	0.549	2.93	4.106	-8.081	-1.952	-1.221	0.549	-1.465	5.535	9.816	-1.73	-0.488	-2.319	3.479	-2.56	-2.229	8.099	-0.244	3.296	-1.526	-2.698	9.15	-3.048	-0.366	-4.272	-0.671	4.996	7.254	3.796	0.488	-0.61	-1.465	1506696662
-5.568	-6.732	-3.141	1.099	0.61	2.991	3.758	-7.308	-2.123	-1.526	-0.793	-1.221	5.291	9.069	-2.211	-0.732	-2.075	3.357	-2.797	-2.797	7.692	-0.061	3.601	-1.709	-2.694	8.841	-2.857	-0.366	-3.723	-0.61	4.774	7.657	3.685	0.488	-0.671	-1.404	1506696662
-5.536	-6.381	-3.121	1.343	0.671	3.052	4.015	-6.663	-2.417	-1.526	-0.793	-1.221	4.972	8.44	-2.573	-0.916	-2.441	2.869	-2.829	-3.296	7.16	0.244	3.967	-2.014	-3.092	8.646	-2.9	-0.366	-3.662	-0.427	4.608	7.862	3.261	0.183	-0.549	-1.282	1506696662
-5.834	-7.155	-3.402	1.526	0.854	3.052	4.015	-6.663	-2.417	-1.526	-0.793	-1.221	4.758	7.832	-2.635	-1.099	-2.869	2.502	-3.242	-3.546	6.639	0.793	4.395	-2.197	-3.503	7.951	-2.981	-0.305	-3.967	-0.244	3.98	8.141	2.84	-0.244	-0.671	-1.221	1506696662
-5.986	-8.155	-3.731	2.686	1.404	2.93	4.015	-6.663	-2.417	-1.526	-0.793	-1.221	4.715	7.283	-2.668	-1.587	-2.441	2.563	-4.059	-4.164	6.205	1.343	4.517	-2.563	-3.817	7.062	-3.058	-0.305	-4.456	-0.061	2.742	9.652	2.628	0	-0.732	-1.343	1506696662
-5.857	-8.988	-3.49	4.089	1.77	2.441	4.081	-6.022	-2.114	-1.77	-0.122	-0.977	4.615	6.901	-2.555	-2.136	-2.502	2.502	-5.255	-5.05	5.84	2.563	4.395	-3.052	-3.927	6.895	-3.232	-0.305	-4.944	0.244	0.781	11.005	2.06	0.122	-1.465	-1.831	1506696662
-5.876	-8.433	-2.707	5.92	3.357	2.502	4.081	-6.022	-2.114	-1.892	0.549	-0.549	4.9	6.864	-2.726	-2.808	-2.869	2.319	-7.05	-5.575	5.697	3.906	3.967	-3.418	-3.707	7.398	-3.412	-0.122	-5.92	0.549	-0.683	11.605	2.121	0.122	-1.465	-1.831	1506696662
-7.112	-6.849	-1.708	6.531	3.174	1.892	3.736	-5.278	-3.487	-2.686	0.671	0.488	5.241	7.077	-3.006	-3.601	-3.052	1.831	-7.925	-4.908	4.923	5.066	3.052	-3.296	-3.234	8.526	-3.301	0.244	-6.897	0.732	-1.592	10.494	3.248	0.183	-5.798	-3.54	1506696662
-8.466	-5.911	-1.236	6.348	2.93	0.916	4.107	-5.467	-4.282	-3.296	1.892	2.502	5.679	7.322	-3.286	-4.333	-3.418	1.282	-7.626	-3.51	4.861	5.432	2.747	-3.113	-2.323	9.292	-2.6	0.793	-7.385	0.305	0.263	10.968	2.884	0.305	-6.47	-3.54	1506696662
-8.366	-5.014	-0.786	5.676	1.282	0.732	4.108	-5.595	-4.584	-3.845	2.93	2.869	6.272	7.48	-3.06	-4.7	-3.418	0.916	-7.179	-1.994	4.558	5.493	2.441	-2.686	-1.936	9.36	-1.546	1.099	-6.775	-0.427	1.229	9.531	1.253	0.305	-6.47	-3.54	1506696662
-7.114	-3.868	-0.284	5.127	2.136	1.221	3.869	-5.498	-4.39	-3.967	3.418	2.441	6.522	7.317	-2.501	-4.7	-3.418	0.671	-6.449	-0.913	4.321	5.188	2.686	-2.136	-2.426	9.15	-0.413	1.16	-6.165	-0.61	4.28	9.732	1.248	-1.465	-12.695	-3.479	1506696662
-7.252	-2.665	-0.297	5.31	3.296	2.014	3.567	-5.032	-4.412	-3.662	3.479	1.77	6.729	7.022	-2.399	-4.272	-3.662	0.671	-6.178	-0.255	4.235	4.944	3.174	-1.892	-2.879	8.758	0.334	0.427	-6.226	-0.488	9.064	9.226	4.27	-3.601	-8.24	-1.953	1506696662
-8.472	-1.732	-0.458	3.54	1.099	1.587	3.462	-4.496	-5.333	-3.113	3.174	1.221	7.098	6.709	-2.071	-3.54	-3.235	0.854	-6.711	0.224	3.898	4.395	3.723	-1.953	-2.872	8.338	0.675	-0.366	-6.042	-0.427	7.023	7.762	4.32	-4.944	-3.54	-1.831	1506696662
-8.454	-2.097	0.423	1.77	1.16	0.488	3.899	-4.201	-6.599	-2.686	3.662	0.916	6.961	6.667	-1.379	-3.174	-2.991	0.916	-7.586	0.963	3.58	3.967	4.028	-1.892	-2.436	8.098	0.835	-0.977	-6.165	-0.671	0.958	7.443	3.927	-3.601	-2.258	-3.845	1506696662
-8.721	-4.296	0.598	1.16	1.465	0.183	4.183	-4.244	-7.454	-2.686	3.296	0.671	6.639	6.498	-0.87	-3.479	-3.296	1.099	-8.315	1.47	3.192	3.357	3.967	-1.953	-2.329	7.653	1.452	-0.244	-6.165	-1.099	-2.339	10.057	1.735	-3.845	-3.052	-5.432	1506696662
-7.925	-5.788	1.012	1.343	1.526	0.366	4.771	-4.508	-7.791	-2.93	3.479	0.61	6.604	6.376	-0.623	-4.028	-3.784	1.221	-9.204	1.308	2.573	2.869	3.723	-1.77	-2.409	7.644	1.891	0.793	-6.226	-1.282	-2.876	9.664	0.633	-3.845	-3.052	-5.432	1506696662
-6.741	-6.443	1.361	2.197	3.113	0.671	4.853	-4.697	-7.726	-3.174	4.15	0.793	6.635	6.277	-0.579	-4.333	-4.15	1.221	-9.29	0.467	2.42	2.991	2.869	-1.77	-2.33	7.765	2.105	1.343	-6.165	-1.404	-0.793	8.477	-0.806	-1.831	-5.676	-4.761	1506696662
-7.293	-5.438	0.768	3.174	2.869	1.038	4.242	-4.54	-7.137	-3.296	4.517	0.671	6.791	6.047	-0.901	-4.272	-3.967	1.16	-9.274	-0.124	2.369	3.357	2.441	-1.77	-2.401	7.829	2.462	1.648	-5.493	-1.099	4.755	7.482	1.325	1.587	-6.287	-1.099	1506696662
-8.374	-4.582	-1.334	2.014	2.747	1.587	3.926	-4.486	-6.828	-3.296	4.211	1.282	7.102	6.014	-1.254	-3.906	-3.967	1.099	-9.31	-0.169	2.412	3.723	2.014	-1.648	-2.795	7.817	2.682	1.587	-4.7	-0.854	8.251	7.704	1.37	1.587	-6.287	-1.099	1506696662
-8.946	-4.187	-1.895	3.479	1.099	1.282	3.613	-4.655	-6.583	-2.93	4.089	1.709	7.32	6.223	-1.47	-3.357	-3.845	1.221	-10.255	-0.813	2.116	3.174	1.526	-1.892	-3.388	8.024	2.443	1.465	-4.395	-0.549	8.679	11.166	6.115	0	-2.014	1.16	1506696662
-8.062	-4.13	-0.157	2.686	2.869	2.319	3.563	-4.926	-6.55	-2.563	3.479	1.892	7.569	6.882	-1.659	-3.113	-3.662	1.221	-8.882	-1.233	2.155	4.089	1.282	-1.953	-3.703	8.872	1.622	1.343	-4.822	-0.427	2.133	8.478	3.693	0	-2.014	1.16	1506696662
-9.385	-3.539	-1.773	1.587	2.197	1.587	4.234	-5.188	-6.751	-2.625	3.418	2.014	8.064	7.126	-1.951	-3.296	-4.15	1.343	-8.575	-1.077	2.006	3.662	2.075	-1.831	-3.498	9.324	1.079	1.648	-4.883	-0.549	0.658	8.984	2.848	0.427	-2.197	1.526	1506696662
-9.455	-5.178	-3.115	3.662	0.61	1.221	5.253	-5.814	-6.202	-3.113	3.906	1.831	8.464	6.818	-1.982	-3.601	-3.662	1.526	-9.028	-2.132	1.694	3.418	2.258	-1.77	-3.09	9.481	0.294	1.526	-5.066	-0.671	2.074	10.42	2.661	1.221	-4.333	0.061	1506696663
-8.567	-5.973	-2.123	4.028	1.526	1.77	5.612	-6.26	-5.222	-3.601	3.723	1.16	8.425	6.302	-2.181	-4.028	-2.991	1.526	-9.765	-4.01	1.463	3.662	2.563	-1.587	-2.759	9.981	-0.459	1.343	-5.31	-0.549	0.961	9.583	0.416	2.93	-2.075	1.221	1506696663
-8.503	-5.615	-2.915	4.7	3.784	1.953	5.267	-6.437	-4.82	-3.601	3.296	0.793	8.618	5.853	-2.978	-4.333	-2.93	1.099	-10.574	-4.595	1.245	4.333	2.197	-0.854	-2.572	10.887	-0.83	1.282	-5.31	-0.061	0.255	11.269	-0.207	2.93	-2.075	1.221	1506696663
-8.985	-4.546	-4.048	5.31	3.174	1.526	4.627	-6.163	-4.526	-3.418	2.563	1.038	9.481	5.877	-4.474	-4.333	-2.686	0.732	-10.944	-4.666	0.864	4.761	1.77	-0.549	-2.168	11.446	-0.487	1.16	-4.639	0.488	-0.429	11.164	-0.459	2.014	-3.174	0.488	1506696663
-8.736	-3.736	-4.011	5.127	3.174	1.16	4.989	-6.225	-4.127	-2.93	2.075	1.648	10.298	6.388	-4.53	-4.15	-2.136	0.732	-10.69	-3.823	0.311	5.005	0.427	-0.549	-1.78	11.689	0.251	1.099	-3.845	0.427	-0.429	11.164	-0.459	1.709	-3.967	-0.305	1506696663
-8.201	-3.382	-3.686	5.249	3.967	0.916	5.973	-6.415	-3.954	-2.625	2.136	1.892	10.264	6.638	-3.314	-3.906	-2.136	0.977	-9.95	-2.858	0.154	4.578	0.61	-0.549	-1.651	11.061	0.652	0.854	-3.784	0.183	-0.429	11.164	-0.459	1.709	-3.967	-0.305	1506696663
-8.862	-3.115	-4.155	4.944	3.54	0.977	6.617	-6.158	-3.808	-2.808	2.197	1.648	9.782	6.428	-2.36	-3.601	-1.831	1.16	-9.283	-2.199	0.083	4.272	0.122	-0.549	-1.525	10.115	0.901	0.305	-4.272	0	2.579	9.8	-1.02	1.831	-4.395	-1.282	1506696663
-9.028	-3.155	-4.037	5.127	1.221	1.404	6.612	-5.591	-4.002	-2.93	2.136	1.16	8.893	5.692	-1.689	-3.357	-1.648	1.221	-8.4	-2.174	0.419	4.028	0.122	-0.427	-1.147	9.143	1.004	-0.244	-4.089	-0.183	2.222	9.631	-0.038	1.831	-4.395	-1.282	1506696663
-8.191	-3.034	-2.915	5.31	1.77	1.892	6.193	-4.837	-4.094	-3.052	2.075	0.732	8.484	4.869	-1.571	-3.052	-1.221	1.221	-7.97	-2.651	0.538	4.15	0.793	-0.488	-1.031	8.492	0.928	-0.671	-3.54	-0.061	3.104	9.121	-0.379	1.587	-5.066	-1.282	1506696663
-8.114	-1.954	-3.191	5.432	2.258	1.526	5.84	-4.337	-4.097	-2.991	1.709	0.427	8.52	4.518	-1.66	-2.991	-0.793	1.16	-8.226	-2.801	0.176	4.517	1.221	-0.427	-1.066	8.373	0.888	-0.977	-3.357	0.366	3.97	9.07	-0.295	0.977	-4.517	-0.244	1506696663
-9.271	-1.31	-3.621	5.127	0.793	1.282	6.118	-3.95	-3.919	-2.991	1.77	0.244	8.702	4.736	-1.725	-3.174	-1.099	1.282	-8.485	-2.424	-0.391	4.517	1.404	-0.305	-1.102	8.803	1.169	-0.488	-3.54	0.549	2.973	9.142	-0.42	0.977	-4.517	-0.244	1506696663
-9.545	-1.43	-2.897	4.7	0.549	1.221	6.51	-3.615	-3.84	-2.869	1.282	0.122	8.949	5.156	-1.762	-3.479	-1.648	1.526	-8.735	-1.708	-0.746	4.15	1.648	-0.122	-0.921	9.292	1.471	0.305	-3.967	0.244	2.365	9.494	-0.989	0.427	-4.395	-0.122	1506696663
-8.917	-0.973	-2.762	4.089	0.977	0.549	6.915	-3.15	-3.997	-2.625	1.038	0.122	9.064	5.304	-1.577	-3.662	-2.38	1.648	-9.274	-1.243	-1.188	3.723	1.77	0	-0.401	9.622	1.838	0.854	-4.089	-0.183	2.263	9.276	-1.13	0.549	-3.662	-0.549	1506696663
-10.44	-1.327	-3.509	3.174	0.854	0.732	7.169	-2.81	-4.319	-2.502	0.671	0.244	9.077	5.163	-1.172	-3.662	-2.38	1.465	-9.818	-0.995	-1.229	3.357	1.953	0.305	0.304	9.927	2.126	0.61	-4.089	-0.916	3.049	10.405	-0.116	0.549	-3.662	-0.549	1506696663
-10.773	-2.645	-2.795	2.014	-0.854	1.099	7.403	-2.821	-5.117	-2.686	0.488	0.427	8.994	4.638	-0.842	-3.418	-2.319	0.793	-10.09	-1.45	-1.144	3.052	1.587	0.488	0.723	10.208	2.176	0.183	-4.333	-1.282	3.237	11.36	1.275	0	-2.258	-0.366	1506696663
-10.682	-3.478	-1.396	1.16	2.747	1.648	7.423	-3.106	-5.997	-3.113	0.671	0.916	9.599	4.411	-0.77	-3.235	-2.014	-0.061	-11.794	-2.262	-0.778	3.174	1.892	-0.122	0.502	11.248	2.205	-0.488	-4.272	-1.221	4.749	12.663	2.259	-1.221	-3.113	0.061	1506696663
-12.118	-3.046	-3.949	0.122	-0.061	1.221	7.362	-3.762	-6.855	-3.235	0.671	1.892	10.557	5.144	-1.043	-3.418	-2.014	-0.977	-12.569	0.068	-0.305	3.967	0.977	0.916	0.234	12.242	3.243	-0.122	-3.601	-1.099	4.049	14.021	3.851	-4.883	-1.099	3.296	1506696663
-10.929	-5.379	-2.32	0.427	-3.967	2.014	7.811	-4.869	-7.797	-3.174	1.038	2.625	11.799	5.869	-1.456	-3.052	-2.38	-0.732	-11.319	0.31	0.951	2.319	0	0.671	-0.769	10.972	4.234	0.671	-2.197	-1.099	0.973	12.853	0.048	-4.883	-1.099	3.296	1506696663
-9.488	-5.509	0.06	2.258	1.465	1.648	8.019	-5.306	-7.217	-2.93	2.686	2.319	11.416	6.002	-0.078	-2.441	-0.61	0.122	-11.629	0.33	1.013	2.991	-0.244	-0.488	-1.97	9.298	4.313	-0.305	-1.526	-0.549	-0.166	13.483	-0.906	-4.15	-2.625	4.272	1506696663
-10.818	-4.122	-1.098	2.136	-1.526	0.977	7.306	-5.513	-6.77	-2.563	2.319	1.892	10.215	5.895	0.786	-2.075	-0.854	0.671	-10.72	0.554	1.014	2.502	-0.061	-0.732	-2.434	8.717	4.027	-0.183	-2.441	0	-1.593	12.557	0.085	-4.272	-2.869	4.578	1506696663
-8.711	-3.189	-0.628	2.502	-0.854	0.244	6.27	-5.42	-7.111	-2.014	1.77	1.587	9.841	5.969	0.105	-2.075	-1.16	0.916	-10.43	0.301	0.516	2.38	0.183	-0.916	-2.085	9.327	3.864	0.244	-2.258	0.244	-0.833	11.445	0.508	-4.272	-2.869	4.578	1506696663
-7.546	-2.054	-0.063	2.38	0	0.061	5.478	-4.974	-6.739	-1.648	2.075	1.16	9.628	5.892	-0.656	-2.014	-0.916	1.038	-9.196	0.476	0.34	2.136	0.366	-0.732	-1.883	9.17	3.664	0.488	-2.014	0.244	-0.807	8.96	1.225	-3.601	-3.296	4.15	1506696663
-6.918	-1.453	0.328	1.709	0.427	0.061	4.84	-4.254	-5.327	-1.343	1.648	0.671	8.814	5.491	-0.179	-1.831	-0.854	1.343	-8.394	0.489	0.077	2.075	0.183	-0.793	-1.791	8.123	3.463	0.671	-2.319	0.183	0.412	6.854	1.036	-2.258	-1.77	1.953	1506696663
-6.667	-1.458	0.568	1.709	1.038	0.183	4.334	-3.323	-4.438	-1.099	0.977	0.366	7.897	4.762	0.452	-1.587	-0.916	1.404	-7.793	0.651	-0.097	1.892	0.488	-0.671	-1.28	7.15	3.35	0.549	-2.563	0.122	1.212	5.495	0.839	-2.258	-1.77	1.953	1506696663
-7.26	-1.177	0.567	1.465	0.977	0.488	4.262	-2.634	-4.395	-0.916	0.366	0.671	7.397	4.048	0.743	-1.343	-0.732	1.282	-7.596	0.859	-0.27	1.404	0.61	-0.671	-0.453	6.776	3.372	0.427	-2.38	-0.061	1.351	5.178	1.095	0.366	-0.183	0.854	1506696663
-8.567	-0.362	0.488	0.61	1.282	0.61	4.673	-2.227	-4.652	-0.916	-0.122	0.671	7.309	3.6	0.992	-1.221	-0.793	0.977	-8.076	0.898	-0.445	0.793	0.793	-0.732	0.298	6.751	3.591	0.549	-1.953	-0.427	2.585	5.588	1.22	1.648	0.671	0.244	1506696664
-9.703	-0.103	0.457	-0.488	0.732	-0.183	5.457	-2.006	-5.105	-0.793	-0.244	0.427	7.618	3.205	1.189	-1.221	-1.038	0.671	-9.074	0.818	-0.853	0.488	0.366	-0.671	0.676	7.486	3.807	0.793	-1.465	-0.671	3.725	6.94	2.744	1.648	0.671	0.244	1506696664
-10.865	-1.145	0.08	-0.854	0.122	0.061	6.409	-2.126	-5.487	-0.366	0	0	8.739	3.058	0.975	-1.099	-1.221	0.122	-9.476	0.703	-1.25	0	0.671	-0.427	0.701	8.961	4.085	1.038	-1.16	-0.488	6.43	8.471	6.346	1.16	2.258	-0.977	1506696664
-11.307	-1.573	0.869	0.305	0.916	0.854	6.931	-2.712	-5.864	0.183	-0.488	-0.366	10.318	3.244	0.585	-0.793	-1.16	-0.183	-9.825	0.282	-1.523	-0.549	0.916	-0.488	0.727	9.804	4.248	1.038	-0.977	-0.305	7.787	10.944	9.295	-1.221	1.099	0.549	1506696664
-12.825	-1.963	0.523	-1.648	-0.793	0.061	7.421	-3.284	-5.699	0.488	-0.854	-0.61	11.393	3.497	0.818	-0.427	-0.671	0	-9.914	-0.41	-1.488	-0.244	0.977	-0.732	0.568	9.971	4.159	0.61	-0.793	-0.366	2.737	8.259	3.608	-1.221	1.099	0.549	1506696664
-12.244	-4.741	-2.206	0.671	-1.038	-0.061	7.872	-3.619	-5.492	0.732	-0.732	-0.549	11.925	3.748	1.129	-0.122	-0.488	0.244	-12.664	-1.081	-1.363	-0.671	1.099	-0.305	0.345	10.84	3.929	0.305	-0.549	-0.061	7.059	13.853	3.06	-1.282	-1.648	-1.099	1506696664
-9.185	-3.455	-0.359	1.221	-1.16	0.488	8.233	-4.176	-6.181	1.038	-0.977	0.183	12.853	4.402	0.232	0.122	-0.488	-0.183	-12.445	-2.119	-0.727	-0.244	-1.038	-0.488	-0.105	13.075	3.357	-0.244	-0.427	0.427	-0.371	9.752	2.383	-2.686	4.272	-0.61	1506696664
-8.046	-4.059	-0.518	-0.732	2.136	-0.183	8.842	-4.747	-6.735	0.793	-0.671	0.488	13.896	5.505	-1.064	0.366	0	-0.305	-10.941	-1.742	0.224	-0.061	-0.732	-0.061	-0.44	13.17	3.419	0	0.854	0.671	-1.821	6.723	-1.251	-2.686	4.272	-0.61	1506696664
-10.05	-4.829	-4.569	2.319	0.244	-0.183	8.96	-4.686	-6.019	0.427	0.977	-0.122	13.099	5.682	-0.779	0.732	1.709	0.366	-10.929	-1.903	1.043	-1.16	0	0.183	-1.349	11.443	2.689	-1.038	1.77	0.549	3.798	11.791	-1.32	2.625	-4.272	-2.563	1506696664
-9.193	-3.576	-2.847	0.671	0.61	0.61	8.13	-4.332	-5.306	-0.061	0.916	-0.732	11.303	5.15	-0.281	0.671	2.014	0.732	-10.311	-3.803	1.153	-0.488	-0.488	-0.244	-2.049	10.247	1.253	-1.77	0.61	1.221	2.036	9.855	-0.374	0.183	-1.282	-1.526	1506696664
-9.103	-2.929	-2.163	0.244	1.709	-0.122	7.23	-4.504	-5.166	-0.366	0.061	-0.977	10.444	4.856	-0.995	0.305	1.709	0.61	-10.116	-3.826	1.044	0.061	0.061	-0.122	-1.733	10.201	0.937	-1.831	0.122	1.892	0.84	10.066	-0.109	1.221	-0.793	-1.892	1506696664
-9.396	-2.734	-2.595	0.61	0.061	-0.366	6.838	-4.778	-5.341	-0.488	-0.122	-0.854	10.192	4.821	-2.025	-0.061	1.77	0.61	-9.726	-3.26	0.276	0.549	-0.122	0.244	-1.134	10.119	1.264	-1.16	0.793	1.831	1.471	10.002	-0.407	1.953	-2.136	-2.808	1506696664
-8.455	-2.5	-2.05	0.671	0.488	-0.183	6.794	-4.511	-4.439	-0.732	0.732	-0.549	9.576	4.816	-2.096	-0.366	1.465	0.793	-9.067	-2.879	-0.071	0.61	-0.122	0.488	-0.915	9.603	1.515	-0.305	1.099	1.343	2.393	9.68	-0.195	2.075	-2.014	-2.502	1506696664
-8.202	-1.866	-2.095	0.732	0.427	-0.427	6.601	-3.793	-2.991	-0.793	0.671	-0.366	8.78	4.626	-1.498	-0.671	0.793	0.854	-8.335	-2.294	-0.212	0.488	-0.366	0.488	-0.788	8.92	1.544	0.244	0.732	0.732	2.302	9.272	0.237	2.075	-2.014	-2.502	1506696664
-8.367	-1.951	-2.574	0.916	0.244	-0.732	6.492	-2.967	-2.387	-0.366	-0.061	-0.549	8.075	4.039	-1.172	-0.549	-0.061	0.732	-7.832	-2.134	-0.292	0.122	-0.061	0.427	-0.382	8.263	1.688	0.366	0.061	0.427	1.689	9.331	0.502	1.709	-0.977	-2.502	1506696664
-8.23	-2.255	-2.539	1.099	0	-0.671	6.582	-2.499	-2.854	-0.061	-0.061	-0.854	7.94	3.247	-0.967	-0.122	-0.061	0.366	-7.751	-2.243	-0.365	0.183	0.183	0.427	0.255	7.996	2.015	-0.061	0.305	0.244	1.946	9.15	0.421	1.099	-1.038	-2.258	1506696664
-8.647	-2.388	-2.469	1.465	-0.366	-0.488	6.588	-2.5	-3.46	-0.061	-0.061	-0.854	8.222	2.629	-0.447	0.305	0.427	-0.061	-7.84	-2.556	-0.496	0.183	0.183	0.427	0.831	7.949	2.091	-0.427	0.793	0.183	1.859	9.377	0.775	1.099	-1.038	-2.258	1506696664
-8.628	-1.771	-2.156	1.587	-0.183	-0.244	6.781	-2.584	-3.914	-0.061	-0.488	-1.038	8.774	2.61	0.343	0.244	0.549	-0.305	-7.968	-2.773	-0.715	0.427	0.122	0.183	0.904	8.211	1.922	-0.61	0.854	0.305	1.632	9.351	0.498	0.549	-1.465	-1.77	1506696664
-8.732	-0.885	-2.534	0.549	0.183	-0.183	6.931	-2.466	-4.205	-0.366	-0.427	-0.671	9.513	2.9	0.636	-0.244	0.366	-0.183	-8.503	-2.559	-0.811	0.671	-0.061	0.183	0.659	8.57	1.724	-0.488	0.183	0.244	1.596	9.286	-0.388	0	-2.014	-1.709	1506696664
-9.385	-0.964	-2.895	0.488	0.244	0	7.3	-2.19	-4.285	-0.61	-0.244	-0.305	9.993	3.182	0.412	-0.793	0.244	0	-8.685	-2.04	-1.09	0.488	0.244	0.549	0.584	9.069	1.853	-0.183	-0.61	0.244	2.613	9.548	-0.044	-0.427	-1.709	-1.831	1506696664
-10.137	-2.428	-2.955	-0.793	-1.282	0.916	8.004	-1.999	-4.364	-0.61	0.061	-0.122	10.414	3.577	0.166	-1.099	0.305	-0.061	-9.917	-2.708	-0.792	0.183	1.953	0.427	0.55	9.8	2.376	0.122	-0.671	0.183	5.941	10.652	1.802	-1.77	-0.183	-0.671	1506696664
-11.204	-3.616	-2.725	-0.732	0.61	1.892	8.747	-2.216	-4.887	-0.366	0.427	0.183	10.848	4.219	0.056	-1.099	0.183	-0.366	-12.52	-1.843	-0.729	0.977	-0.061	-0.061	0.762	11.158	2.932	0.183	-1.099	0.061	5.77	13.048	3.994	-3.357	1.282	1.465	1506696664
-12.548	-3.986	-2.549	-0.061	-2.075	1.587	9.396	-3.171	-6.017	0.305	0	0.671	11.244	4.784	0.322	-0.977	0.061	-0.793	-12.022	-0.367	0.115	0.488	0.061	0.793	0.682	11.445	3.698	0.488	-1.16	-0.427	3.785	14.281	3.638	-3.357	1.282	1.465	1506696664
-10.764	-5.203	-0.238	-0.183	-0.793	1.77	9.61	-3.918	-7.015	0	0.61	0.916	11.472	4.719	0.791	-0.732	0.854	-0.671	-11.504	-1.116	0.958	0.366	-0.732	0	0.142	10.673	3.912	0.854	0.244	-0.366	0.406	13.068	0.456	-3.54	0.916	3.845	1506696664
-10.799	-3.996	0.389	0.244	0	1.404	9.193	-3.905	-6.404	-0.549	2.869	0.793	10.944	4.844	1.843	-0.671	1.282	-0.427	-10.935	-1.125	1.498	0.854	-0.305	-0.366	-0.739	10.093	3.516	0.427	1.282	0.427	-1.195	12.592	0.356	-3.052	-0.549	4.395	1506696664
-10.933	-2.766	-1.296	-0.732	-2.319	0.305	8.101	-3.671	-5.028	-0.366	3.113	0.854	10.355	5.241	2.121	-0.793	-0.183	-0.183	-11.084	-0.223	1.236	0.427	0.305	-0.366	-1.303	10.194	3.255	0.244	0.671	1.038	-1.175	12.006	-0.06	-3.052	-0.549	4.395	1506696664
-9.128	-2.811	-0.427	-0.366	-1.587	0	7.027	-3.631	-4.725	0.122	1.343	1.038	10.246	5.558	1.78	-0.732	-0.488	-0.244	-10.802	0.233	0.569	0.244	-0.061	-0.183	-0.834	10.582	3.555	0.61	0.122	0.916	-1.408	10.274	0.636	-2.197	-2.319	4.578	1506696665
-8.013	-2.304	0.315	-0.732	0.183	-0.305	6.699	-3.649	-5.343	0.427	1.16	0.977	9.926	5.181	1.562	-0.366	-0.122	-0.488	-10.106	0.395	0.124	-0.183	-0.122	-0.122	0.224	10.212	3.865	0.671	0.671	0.61	0.269	8.5	0.809	-1.526	-2.258	3.723	1506696665
-8.51	-1.924	-0.366	-1.038	-0.488	-0.366	6.48	-3.59	-5.186	0.61	1.648	0.61	9.341	4.52	2.085	0.305	0.671	-0.732	-9.478	0.313	-0.075	-0.549	-0.244	0	0.647	9.259	3.888	0.183	1.343	0.366	0.608	8.045	0.128	0.977	0.244	3.418	1506696665
-8.107	-1.784	0.199	-0.854	-0.244	-0.183	6.568	-3.625	-4.467	0.732	1.282	0.183	8.634	4.148	2.809	0.427	0.916	-0.854	-8.94	0.108	-0.097	-0.732	-0.793	-0.122	0.672	8.211	3.598	-0.244	1.526	0.183	0.379	7.573	1.111	1.587	2.93	2.441	1506696665
-8.105	-1.34	0.587	-1.526	0.183	-0.366	6.407	-3.395	-3.988	0.793	1.16	0.061	8.208	3.817	2.823	0.305	1.038	-0.916	-8.704	0.214	0.037	-0.854	-0.977	-0.366	0.389	7.539	3.255	-0.183	1.16	0.366	0.583	7.299	1.759	1.648	5.737	0.488	1506696665
-8.588	-1.014	-0.025	-1.404	0.793	-0.305	6.302	-3.313	-3.691	0.732	1.343	0.183	8.118	3.606	2.2	0.366	0.793	-0.916	-8.738	0.37	-0.029	-1.038	-0.916	-0.305	0.351	7.51	3.118	0.122	0.793	0.61	1.824	7.6	2.321	1.648	5.737	0.488	1506696665
-9.137	-1.556	-0.607	-1.831	0.366	-0.366	6.312	-3.503	-3.277	1.038	1.953	0.488	8.195	3.881	1.605	0.549	0.549	-0.977	-8.957	0.429	-0.013	-1.465	-0.916	-0.366	0.535	7.856	3.291	0.488	1.038	0.671	2.924	9.074	4.968	1.404	1.16	-0.977	1506696665
-8.903	-1.999	0.523	-1.587	1.221	-0.061	6.461	-3.866	-2.314	1.465	2.441	1.099	8.419	4.278	1.264	0.854	0.854	-0.977	-8.713	0.293	-0.041	-1.831	-0.916	-0.549	0.617	8.129	3.305	0.977	1.587	0.488	2.611	9.165	4.66	1.404	1.16	-0.977	1506696665
-10.466	-3.502	-0.389	-2.136	0.244	-0.305	6.375	-4.387	-1.638	2.197	3.54	1.648	8.388	4.527	1.336	1.16	1.77	-0.916	-9.172	-0.297	0.519	-2.075	-0.061	-0.549	0.529	8.25	2.956	1.16	1.892	0.427	3.068	9.259	1.529	-0.244	0.549	-0.427	1506696665
-10.708	-4.819	-1.922	-0.305	-0.366	-1.099	6.375	-5.356	-1.658	2.258	0.549	1.953	8.649	5.045	1.134	1.587	2.197	-0.916	-10.901	-1.804	0.542	-1.892	-0.916	-0.549	0.53	8.861	2.48	1.282	2.075	0.61	2.324	12.018	3.388	-0.549	-6.226	0	1506696665
-9.77	-4.455	-1.617	0.122	0.183	-1.099	7.233	-6.179	-1.238	2.38	1.953	2.258	8.5	6.063	1.005	1.587	2.258	-1.221	-11.654	-3.226	0.809	-1.648	-2.319	-0.549	0.679	10.128	1.885	2.014	1.892	0.427	2.324	12.018	3.388	-0.854	1.77	0.183	1506696665
-8.972	-3.888	-1.689	-1.16	1.282	-1.343	7.15	-6.858	-1.042	2.197	3.174	2.808	8.686	7.332	0.72	1.587	2.197	-1.892	-10.848	-2.72	1.286	-1.282	-3.052	-0.366	1.586	11.775	0.819	2.808	2.075	0.061	-1.026	9.208	-0.865	-0.671	1.709	-0.671	1506696665
-9.397	-4.134	-3.833	-0.305	0.488	-1.465	6.675	-6.988	-0.902	1.526	1.282	3.357	8.922	8.1	0.435	2.136	1.831	-2.441	-10.298	-2.334	2.188	-1.953	-2.563	0.366	1.325	11.81	0.187	2.319	3.113	-0.549	2.439	10.776	-0.236	1.77	-1.343	-1.16	1506696665
-8.809	-3.998	-3.062	0.244	0.244	-0.793	7.317	-6.831	-0.061	1.099	2.93	3.235	8.855	8.423	0.927	2.502	2.563	-2.197	-9.037	-3.839	2.512	-1.77	-2.686	0.244	-0.066	10.838	-0.316	1.892	3.967	-1.038	2.432	10.055	0.29	0.793	0.305	-0.732	1506696665
-8.563	-3.397	-2.529	-0.244	1.404	-0.61	6.681	-6.973	0.866	1.038	5.798	2.991	8.294	8.49	1.425	2.502	2.625	-1.831	-8.297	-4.53	3.049	-1.038	-1.709	-0.061	-0.922	10.281	-1.309	1.465	2.808	-0.732	2.509	9.417	-0.266	0.793	0.305	-0.732	1506696665
-9.489	-2.882	-3.547	-0.122	0.732	-0.916	6.681	-6.973	0.866	1.038	5.798	2.991	7.843	8.531	1.674	2.441	2.991	-1.892	-8.626	-3.791	2.982	-0.244	-1.526	-0.122	-0.991	10.308	-1.988	0.854	1.343	-0.244	2.797	9.904	-0.035	1.465	-0.916	-0.732	1506696665
-9.007	-3.341	-3.405	-0.122	-0.061	-1.038	5.181	-8.446	1.36	0.366	-0.61	2.686	7.41	8.848	1.503	2.197	2.319	-1.892	-8.502	-3.35	2.999	-0.244	-1.221	0	-0.886	10.149	-1.548	0.854	0.427	0.061	2.426	9.96	0.215	0.854	-0.122	-0.977	1506696665
-8.423	-3.726	-3.023	-0.122	0.488	-0.854	5.784	-8.453	1.628	0.061	-0.183	2.075	7.269	9.234	1.412	2.075	0.244	-1.404	-8.321	-3.297	2.993	-0.122	-1.16	0	-0.697	10.082	-0.982	0.854	0.427	-0.488	2.213	9.628	-0.002	0.854	-0.122	-0.977	1506696665
-8.628	-3.786	-3.407	0.122	0.305	-0.671	5.49	-8.129	2.013	-0.122	0.183	1.587	7.25	9.15	1.663	1.587	0.488	-0.793	-8.177	-3.153	3.225	-0.122	-0.977	-0.122	-0.55	9.721	-0.988	0.854	0.916	-1.221	2.175	9.631	-0.099	0.854	-0.061	-0.916	1506696665
-8.528	-4.175	-3.418	0.366	0.305	-0.427	5.542	-7.939	2.076	-0.305	0.61	1.099	6.777	8.6	2.034	1.16	0.427	-0.671	-8.154	-3.377	3.457	0	-0.793	-0.122	-0.65	9.516	-1.404	0.732	0.305	-1.038	2.175	9.631	-0.099	0.671	-0.244	-0.854	1506696665
-8.6	-4.094	-3.32	0.732	0.305	-0.244	4.841	-7.977	2.067	-0.549	1.16	0.977	7.474	8.806	2.505	0.793	0.854	-0.366	-8.111	-3.663	3.541	0.366	-0.488	-0.244	-1.133	9.923	-1.595	0.427	-0.61	-0.732	2.181	9.884	0.073	0.366	-0.488	-0.61	1506696665
-8.685	-3.688	-3.341	0.854	0.061	-0.244	4.895	-7.982	1.926	-0.732	0.793	0.549	6.923	8.814	1.585	0.671	-0.183	-0.488	-8.083	-3.676	3.505	0.549	-0.427	-0.244	-0.638	10.14	-1.443	0	-1.282	-0.61	2.19	9.77	-0.152	-0.061	-0.427	-0.366	1506696665
-8.723	-3.773	-3.46	0.793	0.061	-0.244	5.55	-8	1.843	-0.916	1.099	0.061	7.265	8.817	2.065	0.061	0.916	-0.244	-8.113	-3.598	3.529	0.793	-0.244	-0.244	-0.54	10.023	-1.322	0	-0.61	-0.916	2.291	9.804	-0.205	-0.122	-0.671	-0.305	1506696665
-8.787	-4.089	-3.444	0.854	-0.122	-0.061	4.65	-7.717	1.875	-0.977	1.587	-0.061	6.205	8.387	2.253	-0.366	-0.671	-0.427	-8.262	-3.496	3.667	0.916	-0.061	-0.305	-0.554	9.752	-1.413	-0.061	-0.977	-0.732	2.107	9.885	-0.336	-0.244	-0.549	-0.305	1506696665
-8.78	-3.998	-3.199	0.854	0.122	0.061	4.936	-7.602	1.438	-1.16	0.916	0.122	7.028	8.373	1.992	-0.61	-0.916	-0.305	-8.717	-3.277	3.699	1.099	-0.061	-0.305	-0.682	9.807	-1.392	-0.305	-1.587	-0.549	1.859	9.873	-0.575	-0.427	-0.488	-0.183	1506696665
-8.862	-3.753	-3.345	0.671	0.305	-0.122	5.243	-8.105	1.335	-1.343	0.793	-0.366	6.826	8.429	1.873	-0.732	-0.488	-0.488	-8.989	-2.896	3.68	1.099	-0.183	-0.244	-0.546	10.091	-1.298	-0.427	-1.953	-0.549	1.818	9.929	-0.633	-0.366	-0.61	-0.305	1506696666
-8.914	-3.975	-3.454	0.671	-0.305	-0.122	5.373	-8.238	1.579	-1.343	0.916	-0.366	6.199	8.396	1.979	-1.099	-1.587	-0.854	-8.589	-2.568	3.718	0.854	-0.122	-0.244	-0.422	10.048	-0.785	-0.244	-1.526	-0.549	1.949	9.956	-0.303	-0.366	-0.61	-0.305	1506696666
-8.491	-4.633	-2.945	0.977	-0.61	0.244	4.526	-7.699	1.51	-1.343	0.916	-0.366	6.405	8.064	1.782	-1.16	-1.587	-1.099	-8.21	-2.839	3.791	0.793	0	-0.366	-0.581	9.81	-0.684	-0.244	-1.343	-0.488	1.817	9.86	0.228	-0.549	0	-0.366	1506696666
-8.07	-5.056	-2.377	1.709	-0.122	0.549	4.855	-7.354	1.284	-1.343	-0.305	-0.305	6.671	7.868	1.982	-1.282	-0.671	-1.343	-8.092	-3.317	3.767	1.221	0.244	-0.488	-0.556	9.569	-0.919	-0.488	-0.793	0	1.483	9.885	0.732	-0.732	0.305	-0.122	1506696666
-8.302	-4.733	-2.263	2.136	0.183	0.732	4.918	-7.516	0.957	-1.526	-0.732	-0.488	7.442	8.567	2.312	-1.587	-0.427	-1.038	-8.157	-3.425	3.75	1.953	0.366	-0.549	-1.243	9.843	-1.14	-0.671	-0.61	0.366	1.004	9.979	0.9	-0.916	-0.366	0.305	1506696666
-8.879	-4.418	-2.247	2.197	-0.244	0.61	5.024	-7.766	0.895	-1.709	-0.427	-0.61	6.028	8.874	2.439	-2.014	-0.977	-1.221	-8.351	-2.992	3.791	2.563	0.793	-0.488	-2.01	10.299	-1.217	-1.038	-1.892	0.793	1.03	9.884	0.602	-1.648	-1.343	0.488	1506696666
-9.128	-4.778	-2.085	2.502	-0.427	0.366	5.093	-7.893	0.754	-2.014	0.122	-0.427	5.505	9.633	2.369	-2.319	-1.831	-1.282	-8.634	-2.771	3.62	3.113	1.099	-0.427	-1.845	10.179	-0.668	-0.977	-2.38	0.916	1.067	10.261	0.316	-1.465	-1.587	0.549	1506696666
-9.226	-5.213	-1.784	3.418	0	0.427	5.474	-7.988	0.464	-2.014	0.122	-0.427	5.893	10.739	2.005	-2.686	-2.441	-0.671	-8.984	-2.702	3.183	3.479	1.16	-0.61	-2.762	10.41	-0.01	-0.793	-2.991	0.732	0.4	10.787	0.446	-1.343	-0.854	0.671	1506696666
-9.1	-4.764	-1.303	4.211	0.122	0.427	5.334	-8.049	-0.17	-1.953	1.465	-0.244	5.711	11.087	1.701	-2.563	-2.197	0.305	-9.491	-2.568	2.84	3.967	0.793	-0.549	-2.838	10.628	0.182	-0.732	-3.845	-0.061	0.227	10.584	1.036	-1.587	-1.16	0.488	1506696666
-8.86	-3.863	-0.657	4.456	0.854	0.305	5.265	-8.434	-0.193	-1.953	1.465	-0.244	4.782	10.936	1.689	-2.197	-2.075	0.671	-9.491	-2.568	2.84	3.967	0.793	-0.549	-2.341	10.841	0.09	-0.977	-4.272	-0.793	0.488	9.786	1.479	-1.648	-2.38	0.122	1506696666
-9.171	-3.773	-0.766	4.395	1.221	-0.183	5.595	-8.466	-0.584	-2.014	1.099	-0.366	4.339	10.458	1.4	-1.831	-1.892	0.427	-9.491	-2.568	2.84	3.967	0.793	-0.549	-2.048	10.648	0.25	-0.977	-4.822	-1.099	-0.08	9.873	0.941	-1.404	-3.418	-0.305	1506696666
-9.184	-4.104	-1.036	4.944	1.343	-0.305	5.937	-8.252	-0.206	-2.136	1.953	-0.305	4.174	9.869	1.304	-1.526	-2.014	-0.244	-9.542	-0.573	2.21	5.127	1.038	-0.549	-1.872	10.375	0.416	-0.916	-5.249	-1.465	0.14	10.057	0.641	-1.16	-4.883	-0.793	1506696666
-8.735	-3.959	-1.059	5.554	1.465	0	6.454	-7.882	-0.443	-2.197	4.272	-0.366	4.014	9.318	1.475	-1.282	-2.686	-1.099	-9.399	-0.157	2.021	5.005	1.099	-0.671	-1.727	10.063	0.59	-0.793	-5.676	-1.892	0.412	9.721	0.412	-1.404	-7.385	-0.977	1506696666
-8.314	-3.755	-0.873	5.493	2.014	0.122	6.477	-7.229	-0.627	-2.808	4.15	-0.427	4.072	8.884	1.403	-1.038	-3.54	-2.075	-9.115	-0.106	1.993	5.066	1.221	-0.854	-1.629	9.732	0.504	-0.671	-6.226	-2.075	1.14	9.47	1.25	-1.282	-9.399	-1.526	1506696666
-8.538	-3.612	-0.888	5.493	2.014	0.244	6.548	-6.65	-0.824	-3.601	3.784	-0.488	4.368	8.558	0.986	-0.916	-3.54	-2.93	-8.941	-0.085	1.955	5.127	1.16	-1.038	-1.559	9.423	0.407	-0.61	-6.714	-2.014	1.153	9.473	0.803	-2.014	-8.728	-2.014	1506696666
-8.948	-3.542	-0.909	5.493	1.953	0.366	6.953	-6.03	-1.266	-4.15	4.761	-0.366	4.727	8.506	0.764	-1.099	-3.418	-3.601	-9.168	0.12	1.896	5.249	1.282	-1.16	-1.503	9.189	0.49	-0.549	-6.592	-2.014	0.358	9.893	-0.29	-2.197	-7.202	-2.38	1506696666
-9.093	-3.595	-0.705	5.127	1.831	0.305	7.412	-5.633	-1.418	-4.517	5.798	-0.244	4.895	8.762	0.595	-1.465	-3.906	-4.15	-9.439	0.36	1.799	5.127	1.282	-1.099	-1.61	9.205	0.551	-0.183	-6.531	-1.953	0.231	10.433	-0.351	-1.892	-6.104	-2.93	1506696666
-8.996	-3.742	-0.445	4.944	1.831	0.366	7.364	-5.236	-1.324	-4.517	5.798	-0.244	4.956	9.235	0.329	-1.953	-5.188	-4.456	-9.66	0.727	1.675	5.127	1.343	-1.099	-1.798	9.347	0.709	0.244	-6.775	-1.892	0.374	10.573	0.104	-2.258	-5.92	-3.418	1506696666
-8.988	-3.774	-0.315	4.761	1.587	0.488	7.364	-5.236	-1.324	-4.761	5.249	0.061	4.851	9.679	0.053	-2.441	-7.08	-4.456	-9.719	0.997	1.604	5.066	1.099	-1.038	-1.916	9.512	0.921	0.366	-7.141	-1.892	0.761	10.414	0.776	-1.953	-5.92	-3.357	1506696666
-8.803	-3.78	-0.117	4.578	1.77	0.244	7.846	-5.4	-1.975	-3.845	3.174	0.305	4.85	9.9	-0.188	-2.747	-8.606	-4.211	-9.683	0.981	1.468	4.944	1.16	-0.977	-1.958	9.404	1.244	0.549	-7.263	-1.892	0.969	10.341	1.388	-1.343	-5.737	-2.93	1506696666
-8.882	-3.74	-0.089	4.272	1.892	0.061	8.234	-5.489	-2.012	-3.296	4.028	0.122	5.105	9.961	-0.462	-2.747	-8.911	-3.784	-9.612	0.964	1.323	4.944	1.16	-1.038	-1.945	9.276	1.579	0.671	-7.08	-1.831	1.261	9.991	1.799	-1.343	-5.432	-2.441	1506696666
-8.838	-3.822	0.105	4.15	1.77	-0.061	7.733	-5.544	-2.789	-2.502	4.639	-0.488	5.236	9.965	-0.749	-2.38	-7.812	-3.296	-9.67	1.096	1.157	4.883	0.977	-1.16	-2	9.357	1.916	0.427	-6.775	-1.953	1.39	9.262	2.253	-1.587	-5.127	-2.075	1506696666
-8.507	-3.671	0.419	4.028	2.014	-0.061	7.399	-5.581	-3.582	-1.953	4.272	-0.671	4.821	9.47	-0.677	-1.831	-6.409	-2.808	-9.684	1.16	0.946	4.883	0.793	-1.099	-2.17	8.988	2.292	0.671	-6.104	-2.319	1.581	8.516	2.066	-0.549	-6.165	-0.732	1506696666
-8.205	-3.037	0.577	3.723	2.502	0.061	6.967	-5.704	-3.862	-1.77	3.784	-0.549	4.821	9.47	-0.677	-1.282	-5.371	-2.502	-9.39	1.378	0.865	4.883	0.671	-1.038	-2.17	8.988	2.292	0.671	-6.104	-2.319	1.47	7.887	1.796	-0.549	-6.165	-0.732	1506696666
-8.471	-2.583	0.536	3.296	2.625	0.488	6.087	-5.794	-4.176	-1.648	2.93	-0.488	4.407	8.976	-0.577	-0.854	-5.188	-2.197	-9.153	1.607	0.927	4.639	0.732	-1.038	-2.303	8.619	2.5	0.916	-5.798	-2.38	2.076	7.623	2.747	0	-7.263	-0.305	1506696666
-10.391	-2.797	-0.504	2.563	1.282	0.793	5.393	-5.94	-4.622	-1.465	1.831	-0.488	4.203	8.63	-0.38	-0.549	-5.31	-2.014	-9.428	1.468	1.026	4.456	1.099	-0.916	-2.267	8.429	2.436	1.343	-5.554	-2.136	3.363	9.542	1.359	0.244	-9.277	-0.916	1506696667
-11.118	-4.405	-1.343	3.54	0.732	0.732	5.102	-6.386	-4.432	-1.221	1.709	-0.122	4.226	8.936	-0.264	-0.244	-5.493	-2.136	-10.651	0.035	0.615	4.089	1.099	-1.038	-2.329	9.003	1.942	1.587	-5.31	-1.831	8.617	10.17	5.474	2.747	-4.211	-0.732	1506696667
-9.642	-4.201	-0.45	4.517	0.671	1.587	4.377	-7.096	-4.083	-1.099	0.305	0.244	4.395	10.099	-0.298	-0.183	-5.615	-2.625	-10.446	-1.419	0.226	4.822	0.793	-1.16	-2.259	10.263	1.153	1.831	-5.249	-1.343	1.869	9.81	2.763	1.099	-1.038	0.916	1506696667
-8.808	-2.661	-0.982	3.601	1.892	1.099	3.975	-8.141	-3.304	-1.099	0.305	0.244	4.772	11.157	-0.499	-0.366	-5.92	-3.113	-10.099	-1.168	0.001	4.578	0.671	-0.732	-2.155	11.097	0.756	2.136	-5.188	-0.977	-1.309	9.985	0.427	1.648	-1.16	1.709	1506696667
-9.105	-3.272	-2.937	4.395	1.892	0.549	3.975	-8.141	-3.304	-1.465	-0.549	0.732	5.353	11.225	-0.202	-0.488	-5.92	-2.93	-9.763	-1.364	0.016	4.089	0.854	-0.793	-2.032	10.874	0.575	1.892	-5.493	-0.916	0.494	10.068	0.349	1.587	-4.15	0.305	1506696667
-8.619	-4.321	-2.46	5.249	2.136	1.343	4.351	-8.568	-2.218	-1.465	-0.549	0.732	5.706	10.657	0.371	-0.488	-5.676	-2.136	-10.427	-2.342	-0.319	4.272	0.671	-0.977	-1.968	10.411	0.178	1.221	-5.981	-0.916	1.596	10.159	-0.072	2.197	-3.54	0.061	1506696667
-8.672	-3.205	-2.925	4.761	3.418	1.404	4.876	-9.459	1.413	-3.418	6.653	2.563	5.893	10.576	0.537	-0.793	-5.066	-1.526	-10.445	-2.418	-0.408	4.7	0.366	-0.854	-1.513	10.533	-0.135	0.793	-5.798	-0.793	1.011	10.161	-1.061	1.709	-2.258	0.549	1506696667
-9.445	-2.621	-4.078	4.7	3.052	0.549	3.284	-9.88	1.91	-3.967	9.521	2.563	5.937	10.432	0.147	-1.099	-5.005	-1.038	-10.846	-2.005	-0.394	4.395	0.793	-0.488	-1.044	10.612	-0.059	0.732	-5.005	-0.793	0.829	10.368	-1.379	1.526	-2.93	0.244	1506696667
-9.509	-2.84	-4.223	4.517	2.258	0.427	1.671	-9.604	2.065	-3.967	9.521	2.563	5.822	10.039	0.028	-1.221	-5.127	-0.61	-10.392	-1.638	-0.434	4.333	-0.122	-0.549	-0.793	10.369	0.176	0.977	-4.517	-0.732	0.274	10.255	-1.396	1.465	-2.93	-0.122	1506696667
-9.106	-3.157	-3.48	4.822	1.953	0.61	1.686	-9.372	2.403	-1.953	1.221	3.357	5.65	9.412	-0.025	-1.038	-5.127	-0.183	-9.8	-1.531	-0.42	3.906	-0.244	-0.732	-0.553	9.866	0.449	1.099	-4.15	-0.61	1.515	10.055	-0.95	1.465	-4.089	-0.427	1506696667
-9.032	-2.372	-3.249	5.249	2.38	0.61	2.54	-9.028	2.678	-0.732	1.038	3.418	5.606	8.697	-0.041	-0.549	-4.456	0.244	-9.368	-1.552	-0.324	3.723	-0.244	-0.671	-0.334	9.333	0.749	1.038	-3.296	-0.61	2.254	9.679	-0.712	1.221	-3.906	-0.488	1506696667
-9.488	-1.481	-3.214	4.7	1.221	0.244	3.313	-8.564	2.567	-0.732	1.038	3.418	5.541	8.378	0.055	0	-3.113	0.488	-9.067	-1.838	-0.34	3.723	-0.366	-0.732	-0.467	8.996	0.727	0.854	-2.38	-0.61	2.175	9.636	-0.406	1.16	-3.174	-0.488	1506696667
-9.452	-1.187	-2.711	4.333	1.16	0.061	3.357	-8.23	2.302	0.122	2.441	3.54	5.217	8.477	0.133	0.305	-2.197	0.61	-8.815	-1.89	-0.49	3.784	-0.183	-0.732	-0.867	8.994	0.719	0.977	-2.014	-0.366	2.899	9.545	0.068	1.099	-3.845	-0.427	1506696667
-9.569	-1.017	-2.682	3.845	0.671	0.122	3.342	-7.894	1.91	0.183	1.953	3.479	4.744	8.94	0.181	0.427	-2.197	0.793	-8.891	-1.529	-0.505	3.784	-0.244	-0.61	-1.168	9.252	0.733	1.16	-2.136	-0.244	3.248	9.455	-0.13	0.854	-3.784	-0.366	1506696667
-9.612	-1.299	-2.754	3.357	0.122	0.122	3.608	-7.379	1.41	0.244	1.648	3.479	4.377	9.33	0.223	0.549	-2.93	1.038	-8.943	-1.047	-0.446	3.418	-0.061	-0.366	-1.263	9.585	0.955	1.404	-2.502	-0.488	3.304	9.531	-0.145	0.549	-3.113	-0.305	1506696667
-9.433	-1.541	-2.365	3.845	0.061	0.183	4.351	-7.174	1.116	0.122	2.502	3.479	4.332	9.573	0.548	0.854	-2.991	1.16	-8.787	-1.462	-0.246	2.991	0.244	-0.122	-1.195	9.847	1.071	1.282	-2.319	-0.793	2.22	9.512	0.352	0.488	-2.686	-0.305	1506696667
-9.137	-0.92	-2.43	2.991	-0.122	0.244	4.351	-7.174	1.116	0.122	2.502	3.479	4.54	9.806	1.266	1.038	-1.709	1.038	-8.32	-2.183	0.051	3.235	0.549	-0.183	-1.451	9.934	0.65	0.366	-2.38	-0.854	2.385	9.259	-0.557	0	-3.174	-0.061	1506696667
-9.487	-2.137	-2.141	2.319	0.244	0.488	4.907	-7.405	0.175	0.244	3.723	2.93	4.437	10.162	2.188	0.671	0	0.916	-8.854	-2.14	0.244	3.418	0.732	-0.061	-1.933	10.013	0.328	-0.549	-3.052	-0.854	2.852	9.344	-0.266	-0.61	-3.174	-0.122	1506696667
-10.616	-3.972	-2.379	2.136	-0.244	1.221	4.843	-7.925	0.056	-0.183	2.808	0.305	3.625	10.683	2.472	-0.366	-0.366	0.61	-10.788	-1.998	0.498	3.54	2.075	-0.061	-2.604	10.368	0.518	-0.488	-3.479	-0.61	4.425	11.42	1.11	-0.732	-3.296	0.366	1506696667
-10.964	-3.881	-2.157	2.014	1.465	1.831	5.216	-9.716	-0.067	-0.305	2.502	-1.099	2.58	11.902	1.895	-1.709	-3.967	-0.366	-12.301	-0.444	0.78	3.784	1.038	0.488	-2.747	11.574	1.036	0.061	-4.028	-0.183	4.132	13.514	3.273	-1.831	-2.93	1.709	1506696667
-11.746	-3.909	-1.932	2.319	-1.16	1.648	5.862	-11.816	-0.516	-0.305	2.808	-2.258	3.388	12.512	1.218	-2.747	-6.042	-0.671	-11.775	0.039	1.299	3.784	1.038	0.488	-2.683	11.97	2.086	0.854	-3.174	-0.122	4.132	13.514	3.273	-3.967	-2.808	2.747	1506696667
-11.092	-3.976	0.093	2.38	-0.977	1.343	5.734	-12.505	-0.937	-0.305	2.808	-2.258	4.633	11.623	1.053	-2.38	-4.7	-0.061	-10.953	0.002	1.707	2.869	0.366	-0.061	-3.125	10.916	2.755	0.122	-2.502	-0.122	-0.842	13.696	0.129	-5.371	-1.587	3.418	1506696667
-10.493	-3.116	0.595	1.709	-1.587	0.427	5.047	-12.767	-0.871	-0.488	3.296	-5.92	4.721	10.622	1.65	-1.831	-1.77	0.793	-10.512	0.461	1.477	2.502	0.122	-0.366	-3.391	9.704	2.634	-0.549	-2.93	-0.122	-0.833	12.05	-0.298	-4.639	-3.052	3.357	1506696667
-9.232	-2.783	0.102	1.587	-1.16	0.061	4.115	-13.586	-1.129	-0.366	2.747	-7.507	3.758	10.355	1.512	-1.892	-0.549	1.038	-9.789	0.575	1.074	2.258	0.488	-0.427	-3.016	9.427	2.657	-0.244	-2.808	-0.061	-0.37	10.087	0.611	-4.272	-4.272	3.235	1506696667
-7.918	-2.505	0.467	2.197	-0.732	0	3.124	-13.616	-1.483	-0.061	1.831	-8.728	2.785	9.814	1.255	-1.892	-0.549	1.038	-9.507	0.691	0.51	2.258	0.488	-0.427	-2.708	9.167	2.626	0	-2.808	-0.122	-0.37	10.087	0.611	-3.723	-2.93	2.502	1506696667
-7.612	-1.757	0.997	1.587	0.122	0.244	2.419	-12.589	-1.486	0.061	1.404	-9.216	2.503	8.857	1.375	-2.136	-2.991	0.61	-8.954	0.928	0.586	1.831	0.366	-0.366	-2.286	8.36	2.74	0.366	-2.991	-0.061	1.126	7.122	1.516	-2.991	-2.38	1.892	1506696668
-8.038	-1.498	1.138	0.916	0.305	0.183	2.003	-11.154	-1.255	0.061	1.404	-9.216	2.694	8.077	1.471	-2.136	-2.991	0.61	-8.94	1.219	0.48	1.831	0.366	-0.366	-1.668	7.89	3.107	0.244	-2.502	-0.244	1.126	7.122	1.516	-2.014	-0.671	0.977	1506696668
-8.527	-1.842	1.165	0.916	0.488	0.122	1.671	-9.945	-1.186	-0.244	2.075	-7.141	2.914	7.739	1.518	-1.038	-2.136	0.183	-9.143	1.379	0.356	1.16	0.183	-0.488	-1.25	7.881	3.443	0.122	-1.953	-0.488	1.037	7.047	1.622	-0.793	1.709	0.427	1506696668
-8.745	-1.674	1.469	0.549	0.854	0.061	1.188	-8.966	-1.262	-0.183	1.77	-5.31	3.171	7.93	1.973	-0.488	-1.526	-0.183	-9.422	1.578	0.197	0.732	0.183	-0.427	-1.073	8.252	3.643	0.122	-1.465	-0.671	1.004	7.454	1.743	-0.122	2.686	-0.244	1506696668
-9.489	-1.489	1.195	-0.305	0.122	-0.183	0.763	-8.012	-1.206	-0.122	1.099	-3.357	3.299	8.141	2.236	0.061	-1.16	-0.732	-9.579	1.525	0.024	0.305	0.122	-0.366	-1.019	8.644	3.951	0.122	-1.465	-0.671	2.998	7.836	2.505	0.244	2.258	-0.549	1506696668
-9.594	-1.505	1.016	-0.549	-0.183	-0.183	0.703	-7.331	-0.922	-0.244	0.549	-1.343	3.755	8.406	2.69	0.488	-0.916	-1.099	-9.665	1.223	-0.103	-0.122	0.244	-0.488	-1.056	8.83	4.139	0.427	-0.488	-0.488	4.059	8.374	3.991	1.16	0.549	-0.61	1506696668
-9.457	-1.833	1.253	-0.427	0.122	0.305	0.757	-6.705	-0.757	-0.305	0.244	0.732	3.993	8.673	3.21	0.732	-0.427	-1.221	-9.668	0.932	-0.135	-0.427	0.061	-0.61	-1.266	8.819	4.072	0.366	-0.244	-0.427	5.187	8.768	5.985	1.343	0.366	-0.977	1506696668
-9.137	-1.379	1.519	-0.793	0.366	0.244	1.044	-6.398	-0.73	-0.305	0.244	0.732	4.066	8.902	3.563	0.671	-0.366	-1.099	-9.516	0.586	-0.191	-0.488	0.183	-0.732	-1.609	8.862	3.841	0.305	-0.122	-0.244	5.187	8.768	5.985	0.977	1.343	-0.366	1506696668
-9.592	-1.107	1.55	-1.221	0.488	-0.183	1.737	-6.735	-0.674	-0.732	-0.305	4.883	4.144	9.345	3.573	0.366	-0.366	-0.977	-9.546	0.869	-0.371	-0.671	0.549	-0.549	-1.866	9.162	3.844	0.427	-0.122	0	2.987	8.399	3.65	0.549	2.136	0.427	1506696668
-10.311	-1.912	0.988	-2.014	0.366	-0.244	2.841	-7.645	-0.566	-1.099	-0.061	6.775	4.207	9.698	3.468	0.183	-0.671	-0.61	-10.032	0.931	-0.323	-1.038	0.977	-0.488	-1.882	9.378	3.93	0.427	-0.244	-0.061	0.886	8.111	1.742	0.916	0.549	0.977	1506696668
-11.42	-4.314	-0.324	-0.854	-0.305	-0.549	3.676	-8.977	-0.39	-1.099	-0.061	6.775	4.298	9.865	3.219	0.244	-0.732	-0.305	-11.111	-0.178	-0.528	-1.099	0.916	-0.549	-1.67	9.698	3.72	0.366	-0.366	-0.183	0.886	8.111	1.742	2.441	-0.732	-1.404	1506696668
-10.641	-4.542	0.077	0.549	-0.671	0.122	4.048	-10.755	-0.378	-1.404	0.183	8.972	4.46	10.32	2.527	0.427	0.244	-0.366	-11.702	-1.254	-0.44	-1.038	-0.61	-0.488	-1.651	10.399	3.272	0.244	0.366	-0.244	1.322	11.712	3.847	-0.916	-0.488	-0.793	1506696668
-8.278	-2.83	1.288	-0.488	0.793	0.122	4.309	-12.48	-0.34	-1.282	-1.099	9.155	4.404	11.024	1.498	0.61	0.916	-0.549	-10.458	-1.787	0.264	-0.488	-0.305	-0.427	-2.322	10.997	2.578	0.122	1.099	-0.183	-0.252	7.837	0.551	-0.854	1.465	-0.305	1506696668
-9.372	-3.141	-1.182	-0.732	2.38	-0.61	5.34	-13.475	0.327	-1.282	-1.099	9.155	4.237	11.139	0.926	0.671	0.793	-0.183	-10.525	-1.676	0.782	-0.488	-0.793	-0.183	-3.266	10.683	2.137	-0.061	1.282	-0.244	-0.252	7.837	0.551	2.441	-0.549	-0.366	1506696668
-9.417	-3.256	-2.76	0.549	0.977	-0.854	6.913	-12.687	1.824	-1.587	-0.061	6.653	4.051	10.781	0.534	0.549	0.793	0.488	-9.761	-2.066	0.865	-0.793	-0.732	-0.366	-3.9	9.915	1.492	-0.122	0.61	-0.305	2.556	10.239	0.688	1.465	-1.404	-0.854	1506696668
-9.28	-3.607	-3.168	-0.366	0.61	-0.793	7.084	-10.914	3.051	-1.892	1.831	3.906	3.736	10.141	0.127	0.305	0.488	0.916	-9.336	-2.832	1.116	-1.038	-0.671	-0.793	-3.737	9.262	0.934	-0.122	0	-0.427	1.547	10.289	0.512	1.648	-0.183	-0.366	1506696668
-8.983	-4.217	-2.533	-0.366	0.977	-0.427	5.518	-9.759	3.17	-1.892	1.831	3.906	3.49	9.515	-0.175	0.305	0.488	0.916	-9.27	-3.457	1.452	-1.038	-0.671	-0.793	-3.34	9.065	0.212	-0.244	0.122	-0.427	1.547	10.289	0.512	0.854	0.488	-0.793	1506696668
-8.945	-3.999	-2.366	0.122	1.038	-0.061	4.516	-9.307	3.179	-1.648	1.099	1.16	3.374	9.338	-0.617	-0.244	-0.366	0.244	-9.619	-3.656	1.32	-0.366	-0.732	-0.671	-3.076	9.256	-0.252	-0.122	0.427	-0.061	1.041	9.816	-0.12	0.977	-0.427	-0.61	1506696668
-9.015	-2.985	-2.407	0.122	0.916	-0.244	4.477	-9.239	3.436	0.305	-0.732	-2.258	3.426	9.436	-1.328	-0.488	-0.916	-0.549	-9.044	-3.296	1.104	-0.244	-0.61	-0.427	-3.102	9.42	-0.111	0.549	0.977	0.122	2.056	9.761	0.023	0.977	-1.587	-0.549	1506696668
-9.188	-2.509	-2.736	0.122	0.427	-0.732	4.322	-8.843	3.45	1.16	0.305	-3.113	3.542	9.319	-1.828	-0.305	-1.404	-0.671	-8.618	-3.579	0.878	-0.122	-0.732	-0.488	-3.381	9.276	0.224	0.916	1.038	0.061	2.056	9.761	0.023	1.038	-1.221	-0.793	1506696668
-8.872	-2.869	-2.556	0	0.305	-0.916	4.322	-8.843	3.45	1.16	0.305	-3.113	3.868	9.342	-1.529	0.183	-0.977	-0.488	-8.558	-3.747	0.979	-0.061	-0.427	-0.427	-3.555	9.167	0.19	0.61	0.488	0	2.364	9.753	0.512	0.854	0.122	-0.793	1506696668
-8.857	-3.658	-2.645	0.183	0.488	-0.732	2.809	-7.957	2.684	1.648	0.977	-3.906	4.144	9.75	-1.079	0.61	-0.061	-0.305	-8.777	-3.67	1.043	0.122	-0.549	-0.305	-3.478	9.409	0.109	0.366	0.183	-0.122	1.69	9.774	0.596	0.671	0.427	-0.732	1506696668
-8.885	-4.083	-2.687	0.671	0.305	-0.244	2.099	-8.215	2.096	1.648	0.977	-3.906	4.119	10.195	-0.918	0.732	0.488	-0.122	-8.843	-3.941	1.132	0.366	-0.61	-0.122	-3.426	9.801	0.081	0.244	0.305	-0.366	1.69	9.774	0.596	0.427	-0.183	-0.549	1506696668
-9.111	-3.677	-2.753	1.099	0.305	0	1.501	-8.643	1.304	1.709	0.488	-3.845	3.998	10.337	-0.519	0.488	0.61	0	-8.874	-4.284	1.154	0.732	-0.549	-0.061	-3.707	9.792	-0.115	0.061	0.183	-0.427	1.498	9.918	0.165	0.183	-0.977	-0.305	1506696668
-9.17	-3.061	-2.865	1.221	0.244	-0.305	1.224	-8.759	0.634	1.282	-0.732	-3.418	3.771	10.372	-0.112	0.061	0.244	0.122	-8.85	-4.182	1.116	1.099	-0.122	0.061	-4.011	9.676	-0.191	0.061	-0.366	-0.305	1.963	9.953	-0.069	0.061	-1.343	-0.305	1506696668
-9.137	-3.114	-3.046	1.16	0.122	-0.427	1.224	-8.759	0.634	1.282	-0.732	-3.418	3.499	10.479	-0.066	0.061	0.244	0.122	-8.988	-3.896	1.008	1.099	-0.122	0.061	-3.951	9.765	-0.142	0.061	-1.038	-0.244	1.963	9.953	-0.069	0	-1.099	-0.427	1506696669
-9.178	-3.439	-2.974	1.16	0.061	-0.244	1.353	-8.461	0.645	0.488	0	-2.747	3.402	10.391	0.012	-0.854	-1.709	0.061	-9.051	-3.456	1.069	1.282	-0.183	0.122	-3.504	9.847	-0.011	0.061	-1.038	-0.244	1.98	9.86	0	-0.244	-0.854	-0.427	1506696669
-9.141	-3.61	-2.78	1.221	-0.305	0.061	0.932	-8.092	0.812	-1.465	2.014	-0.366	3.566	10.063	0.139	-0.977	-1.77	-0.244	-9.269	-3.268	1.304	1.282	-0.183	0.122	-2.951	9.824	0.151	0.061	-1.648	-0.427	1.786	9.854	0.007	-0.427	-0.793	-0.366	1506696669
-9.016	-3.4	-2.44	1.099	0.183	0.244	0.584	-8.087	0.811	-1.465	2.014	-0.366	3.735	9.945	0.079	-0.977	-1.221	-0.732	-9.789	-3.102	1.336	1.282	0	0.244	-2.633	9.963	0.345	-0.305	-1.282	-0.488	1.786	9.854	0.007	-0.427	-1.282	-0.366	1506696669
-9.583	-2.958	-2.711	0.793	-0.122	0	0.833	-8.674	0.932	-2.014	1.343	0.549	3.774	10.329	-0.036	-0.854	-0.977	-1.221	-9.721	-2.294	1.389	1.099	-0.183	0.488	-2.637	10.317	0.705	-0.244	-0.793	-0.549	1.608	9.979	-0.406	-0.488	-1.343	-0.305	1506696669
-9.714	-3.316	-2.54	0.366	-1.16	-0.244	1.273	-9.299	1.184	-1.831	0.244	1.953	3.895	10.337	0.083	-0.61	-0.977	-1.282	-9.369	-1.971	1.579	1.099	-0.183	0.488	-3.091	10.19	1.245	-0.305	-0.61	-0.671	1.59	10.119	0.24	-0.427	-1.038	-0.549	1506696669
-9.034	-4.096	-1.446	0.488	-1.526	-0.061	1.852	-9.357	1.388	-1.831	0.244	1.953	4.149	9.934	0.56	-0.305	-0.366	-0.916	-9.077	-2.324	1.674	0.793	-0.122	0.366	-3.528	9.509	1.336	-0.671	-1.099	-0.61	1.59	10.119	0.24	-0.549	-0.061	-0.671	1506696669
-8.796	-4.241	-0.723	0.671	-0.916	0.244	1.852	-9.357	1.388	-1.587	0.366	2.136	4.143	9.654	1.024	-0.366	0.244	-0.427	-9.109	-2.032	1.864	1.099	0.244	0.366	-3.67	8.892	1.367	-0.977	-1.221	-0.488	0.994	10.03	1.93	-0.854	0.549	-0.122	1506696669
-9.152	-3.984	-0.561	0.549	-1.038	0	2.491	-9.009	1.305	-1.099	-0.854	1.587	3.809	9.593	1.19	-0.854	0	-0.061	-9.583	-1.264	1.812	1.099	0.244	0.366	-3.768	8.681	1.779	-0.671	-0.977	-0.305	0.982	10.436	2.096	-0.916	-0.427	0.305	1506696669
-8.899	-3.651	0.089	0.61	-0.977	-0.183	3.009	-9.353	1.184	-0.61	-1.16	1.526	3.497	9.786	1.19	-1.16	-0.916	0.305	-9.753	-0.614	1.684	1.038	0.061	0.366	-3.787	8.849	2.439	-0.061	-0.916	-0.122	0.982	10.436	2.096	-1.343	-1.221	0.671	1506696669
-8.769	-3.141	0.772	0.549	-0.549	-0.061	3.461	-9.617	0.741	0.244	-0.916	1.343	3.508	9.716	1.449	-0.977	-1.343	0.732	-9.643	0.187	1.629	0.854	0	0.427	-3.551	8.914	3.186	0.122	-0.793	-0.183	1.721	9.458	2.05	-2.014	-1.099	0.977	1506696669
-9.324	-2.646	0.965	0	-0.427	-0.061	3.621	-9.399	0.188	0.854	-0.854	0.854	3.754	9.278	1.885	-0.427	-0.427	1.221	-9.702	0.663	1.598	0.854	0	0.427	-3.237	8.623	3.825	0	-0.488	-0.305	1.471	8.863	1.049	-1.587	-0.244	1.038	1506696669
-9.512	-2.912	0.955	-0.427	-0.488	-0.183	3.685	-9.355	-0.212	1.16	-0.977	0.244	3.76	9.097	2.208	0.244	1.221	1.465	-9.936	1.019	1.495	0.549	-0.061	0.244	-3.04	8.55	4.021	-0.305	-0.183	-0.305	1.471	8.863	1.049	-0.366	0.427	0.488	1506696669
-9.094	-3.118	0.965	-0.671	-0.427	-0.122	3.65	-9.751	-0.761	1.526	-1.16	-0.366	3.289	9.19	2.501	0.488	2.014	1.343	-9.805	1.066	1.413	-0.122	-0.061	0	-2.881	8.687	4.018	-0.244	0.061	-0.244	0.956	8.96	1.52	0.427	0.671	-0.122	1506696669
-8.739	-3.054	0.956	-0.977	-0.183	-0.122	3.442	-9.872	-1.394	1.709	-1.526	-1.16	2.777	9.054	2.707	0.61	1.526	0.977	-9.617	1.123	1.434	-0.122	-0.061	0	-2.745	8.646	3.923	-0.061	0.488	-0.183	1.008	8.967	1.942	0.854	1.343	-0.427	1506696669
-8.617	-3.36	0.878	-1.221	0.061	-0.305	3.242	-9.451	-1.561	1.709	-1.526	-1.16	2.621	8.738	2.827	0.671	0.732	0.61	-9.385	1.01	1.504	-0.732	0	-0.122	-2.812	8.412	3.802	-0.122	0.732	0.061	1.008	8.967	1.942	1.282	2.136	-0.732	1506696669
-8.881	-4.088	0.617	-0.977	0.244	-0.366	3.141	-9.217	-1.36	0.977	-0.793	-2.319	2.774	8.745	2.933	0.61	0.732	0.305	-9.78	0.675	1.355	-0.977	-0.305	-0.244	-2.963	8.33	3.732	-0.061	0.977	0.305	-0.315	9.833	1.865	1.587	1.892	-0.916	1506696669
-8.984	-4.369	0.543	-0.732	0.61	-0.122	2.774	-9.26	-1.335	0.671	-0.61	-2.319	2.887	9.153	2.756	0.488	0.732	0	-9.805	0.374	1.465	-0.977	-0.305	-0.244	-3.15	8.588	3.571	0.183	1.221	0.488	0.62	10.017	2.166	1.404	-0.061	-0.916	1506696669
-9.552	-4.484	0.059	-0.854	0.427	-0.122	2.352	-9.177	-1.36	0.671	-0.61	-2.319	2.963	9.606	2.458	0.488	0.732	0	-10.046	-0.19	1.458	-1.221	0	-0.244	-3.546	8.89	3.316	0.244	1.404	0.549	0.62	10.017	2.166	1.099	-0.671	-0.793	1506696669
-9.13	-3.874	0.181	-0.671	0.183	0.061	2.239	-8.959	-1.249	0.549	-0.916	-2.136	3.167	10.101	2.141	0.244	-0.061	-0.122	-9.689	-0.818	1.482	-0.916	-0.549	-0.488	-4.015	9.071	2.954	0.183	1.221	0.549	1.596	10.137	1.701	0.61	0.671	-0.122	1506696669
-8.837	-3.225	0.053	-0.854	0.671	-0.122	2.417	-8.454	-0.916	-0.183	-0.488	-0.854	3.36	10.32	1.718	0.061	-0.122	0.122	-9.333	-0.865	1.718	-0.916	-0.549	-0.488	-4.412	9.059	2.653	0.122	0.854	0.427	-0.103	9.254	0.784	0.488	1.038	0.305	1506696669
-9.528	-3.646	-0.991	-0.732	0.549	-0.427	2.734	-7.924	-0.318	-0.183	-0.488	-0.854	3.358	10.304	1.266	-0.061	0	0.427	-9.543	-1.223	1.574	-0.854	-0.122	-0.427	-4.539	9.036	2.328	0.061	0.305	0.244	-0.103	9.254	0.784	0.854	0.671	-0.244	1506696669
-9.202	-3.874	-1.412	-0.366	0.061	-0.244	2.939	-8.114	0.444	-1.16	1.16	0.793	3.167	10.219	0.906	-0.061	-0.244	0.366	-9.447	-1.854	1.477	-0.854	0	-0.488	-4.21	9.312	1.963	0.183	-0.244	0.061	1.172	10.07	0.598	0.793	-0.244	-0.61	1506696669
-8.879	-3.784	-1.465	-0.488	0.671	0	2.956	-8.351	0.88	-0.977	1.16	1.099	3.156	10.028	0.708	0	-0.549	-0.122	-9.312	-2.543	1.446	-0.854	0	-0.488	-3.663	9.615	1.365	0.061	-0.305	0	1.316	9.838	0.263	0.793	0.244	-0.244	1506696669
-9.234	-3.686	-2.077	-0.244	0.61	0	2.822	-8.204	1.092	-0.977	1.16	1.099	3.362	9.861	0.618	0	-0.427	-0.732	-9.405	-3.021	1.328	-0.671	0.061	-0.427	-3.334	9.684	0.982	-0.061	-0.244	0	1.316	9.838	0.263	0.671	0.305	-0.183	1506696669
-9.374	-3.597	-2.51	-0.244	0.244	0.061	3.059	-8.15	1.601	-0.793	0.244	1.16	3.517	9.875	0.452	-0.122	-0.427	-1.343	-9.426	-3.212	1.199	-0.427	0.122	-0.244	-3.202	9.764	0.695	0	-0.244	0	1.243	10.015	-0.342	0.671	0	-0.122	1506696670
-9.241	-3.643	-2.586	-0.122	0.061	0.183	3.391	-8.317	2.15	-0.793	-0.122	1.099	3.692	9.994	0.298	-0.305	-0.732	-1.77	-9.193	-3.535	1.16	-0.427	0.122	-0.244	-3.133	9.843	0.51	0.122	-0.305	0	1.553	9.956	-0.468	0.427	-0.244	-0.061	1506696670
-9.062	-3.722	-2.376	0.244	0.122	0.244	3.603	-8.391	2.414	-0.732	0.122	1.099	4.087	10.088	0.208	-0.488	-0.916	-1.953	-9.269	-3.802	0.968	-0.366	0.305	-0.244	-3.156	9.847	0.365	0	-0.427	0.061	1.553	9.956	-0.468	0.305	-0.183	0	1506696670
-9.213	-3.472	-2.312	0.488	0.244	0.305	3.675	-8.454	2.537	-0.671	0.488	0.977	4.475	10.182	0.134	-0.549	-0.854	-1.831	-9.08	-3.661	0.896	-0.061	0.122	-0.183	-3.124	9.828	0.437	0	-0.549	0.061	1.205	9.916	-0.313	0.122	-0.122	0.183	1506696670
-9.281	-3.173	-2.507	0.549	-0.122	0.061	3.614	-8.355	2.611	-0.488	0.732	0.854	4.737	10.026	0.181	-0.61	-0.793	-1.404	-8.978	-3.639	0.848	0.061	0.183	-0.061	-3.177	9.665	0.547	0	-0.549	0	1.32	9.884	-0.418	0.061	-0.549	0.183	1506696670
-9.301	-3.226	-2.408	0.427	-0.305	0.061	3.512	-8.02	2.549	-0.488	0.732	0.854	4.831	9.763	0.245	-0.549	-0.732	-0.793	-9.166	-3.578	0.843	0.244	0.183	-0.061	-3.144	9.475	0.546	-0.061	-0.916	0.061	1.32	9.884	-0.418	0	-0.488	0.061	1506696670
-9.22	-3.177	-2.284	0.244	-0.244	-0.061	3.405	-7.905	2.421	-0.061	0.671	0.854	4.813	9.733	0.213	-0.488	-0.854	-0.305	-9.57	-3.042	0.841	0.427	0.061	0	-2.873	9.528	0.7	-0.061	-0.977	0.061	1.531	9.918	-0.563	0	-0.183	0.061	1506696670
-9.165	-3.326	-1.966	0	-0.122	-0.183	3.352	-8.311	2.22	0.305	0.549	0.916	4.743	9.794	0.161	-0.366	-0.916	0.061	-9.762	-2.608	0.928	0.427	0.061	0	-2.492	9.753	1.014	0.122	-0.549	-0.061	0.87	9.795	-0.566	-0.183	0.122	0.061	1506696670
-9.237	-3.466	-1.857	-0.122	-0.061	-0.183	3.262	-8.928	1.87	0.305	0.549	0.916	4.67	9.622	0.273	0	-0.671	0.305	-9.939	-2.255	0.955	0.427	0	0.122	-2.275	9.8	1.346	0.183	-0.122	-0.183	0.87	9.795	-0.566	-0.183	-0.061	-0.122	1506696670
-9.337	-3.396	-1.897	0	-0.122	-0.244	3.241	-9.446	1.459	0.977	-0.427	0.244	4.65	9.459	0.599	0.549	0.061	0.488	-9.58	-1.87	1.089	0.061	-0.305	0.122	-2.159	9.747	1.694	0.183	0.366	-0.122	1.136	9.946	-0.373	-0.122	-0.061	-0.183	1506696670
-9.147	-3.515	-1.572	0	-0.244	-0.061	3.313	-9.591	1.061	1.099	-0.671	-0.549	4.615	9.306	1.06	0.854	0.977	0.671	-9.216	-2.012	1.391	0.061	-0.305	0.122	-2.409	9.457	1.791	0	0.793	0	1.078	9.811	-0.121	-0.122	0.183	-0.305	1506696670
-9.14	-3.559	-1.187	0.305	0.122	0.305	3.342	-9.243	0.745	1.099	-0.671	-0.549	4.492	9.327	1.577	0.854	1.77	0.977	-9.155	-2.153	1.65	-0.122	-0.183	-0.061	-2.89	9.17	1.585	-0.122	0.732	0.366	1.078	9.811	-0.121	-0.183	0.061	-0.366	1506696670
-9.341	-3.208	-1.152	0.427	0.122	0.549	3.12	-9.079	0.529	0.549	0	-1.648	4.167	9.784	1.822	0.427	1.709	1.16	-9.097	-2.115	1.709	0	0.366	0	-3.274	9.274	1.452	-0.061	0.977	0.793	1.262	9.814	0.404	-0.244	-0.244	-0.244	1506696670
-9.471	-2.884	-1.208	0.305	0	0.549	2.911	-9.019	0.364	0.366	0.183	-1.709	3.856	10.274	1.696	-0.122	0.732	1.343	-9.069	-2.068	1.589	0	0.366	0	-3.704	9.539	1.491	0.061	0.854	1.099	1.438	9.845	0.329	-0.305	-0.61	-0.183	1506696670
-9.355	-2.943	-1.093	0.183	-0.122	0.488	2.766	-8.714	0.278	0.183	0.305	-1.526	3.636	10.439	1.591	-0.549	-0.183	1.709	-9.215	-1.915	1.318	0	0.732	0	-3.704	9.539	1.491	0.061	0.854	1.099	1.438	9.845	0.329	-0.305	-0.488	-0.244	1506696670
-9.179	-3.131	-1.016	0.122	-0.061	0.488	2.706	-8.358	0.232	0.183	0.305	-1.526	3.677	10.323	1.756	-0.732	-0.427	1.953	-9.344	-1.778	1.054	0	0.854	-0.061	-3.704	9.539	1.491	0.061	0.854	1.099	0.785	9.778	0.394	-0.244	-0.122	-0.305	1506696670
-9.118	-3.244	-1.018	0.183	-0.061	0.488	2.669	-8.362	0.227	-0.183	0.366	-1.038	3.688	10.085	1.823	-0.732	-0.183	2.014	-9.426	-1.741	0.78	0	0.977	0	-2.934	9.487	1.961	-0.061	-0.427	1.16	0.782	9.772	0.423	-0.183	-0.244	-0.366	1506696670
-9.099	-3.328	-0.938	0.244	0.061	0.488	2.647	-8.288	0.157	-0.305	0.183	-0.854	3.571	9.829	1.827	-0.732	0.122	1.709	-9.639	-1.615	0.517	0	1.038	0	-2.43	9.487	2.025	-0.183	-0.488	1.038	0.782	9.772	0.423	-0.183	-0.244	-0.305	1506696670
-9.228	-3.281	-0.946	0.244	0.061	0.427	2.754	-8.405	0.231	-0.488	0.183	-0.61	3.388	9.618	1.845	-0.671	0.183	1.282	-9.639	-1.615	0.517	0.061	0.916	0	-2.056	9.531	2.073	-0.244	-0.427	0.854	0.731	9.792	0.519	-0.244	0	-0.183	1506696670
-9.343	-3.263	-0.953	0.244	0	0.366	2.851	-8.441	0.299	-0.61	0.244	-0.366	3.285	9.416	1.838	-0.61	0.061	0.732	-9.875	-1.568	0.144	0	0.793	0.061	-1.803	9.526	2.123	-0.244	-0.305	0.671	0.163	9.93	0.401	-0.244	-0.061	-0.122	1506696670
-9.368	-3.159	-0.915	0.244	0.061	0.244	2.923	-8.437	0.422	-0.793	0.427	-0.061	3.268	9.374	1.793	-0.549	-0.122	0.183	-9.904	-1.584	-0.05	0.061	0.61	0.061	-1.704	9.582	2.166	-0.244	-0.366	0.488	0.163	9.93	0.401	-0.244	-0.183	-0.183	1506696670
-9.39	-3.082	-0.883	0.183	0.061	0.183	2.942	-8.482	0.507	-0.793	0.427	-0.061	3.358	9.377	1.736	-0.427	-0.244	-0.366	-9.92	-1.572	-0.112	0	0.549	0	-1.644	9.652	2.183	-0.183	-0.366	0.244	0.24	9.916	0.5	-0.244	-0.183	-0.183	1506696670
-9.426	-2.968	-0.884	0.183	0.061	0.122	2.967	-8.476	0.583	-0.916	0.61	0.61	3.54	9.372	1.749	-0.244	-0.305	-0.854	-9.836	-1.622	-0.127	0	0.366	0.061	-1.622	9.715	2.195	-0.183	-0.366	0.061	0.297	9.912	0.614	-0.244	-0.122	-0.122	1506696670
-9.501	-2.827	-0.944	0.183	0	0.061	3.059	-8.451	0.714	-0.977	0.61	0.916	3.713	9.368	1.816	-0.122	-0.244	-1.282	-9.749	-1.694	-0.096	0.061	0.305	0.061	-1.665	9.71	2.159	-0.244	-0.427	0	0.297	9.912	0.614	-0.183	-0.183	-0.122	1506696670
-9.497	-2.772	-0.915	0.122	0	0.122	3.194	-8.571	0.861	-0.977	0.61	0.916	3.883	9.458	1.96	-0.122	-0.305	-1.587	-9.725	-1.714	-0.095	0.061	0.305	0.061	-1.698	9.695	2.101	-0.183	-0.427	0	0.455	9.911	0.668	-0.183	-0.183	-0.122	1506696670
-9.435	-2.744	-0.897	0.183	0.061	0.122	3.31	-8.673	0.975	-0.732	0.61	1.16	4.106	9.572	2.096	-0.244	-0.427	-1.648	-9.67	-1.639	-0.122	0.122	0.305	0.061	-1.742	9.629	2.137	-0.122	-0.488	0	0.634	9.872	0.762	-0.122	-0.244	-0.061	1506696671
-9.494	-2.689	-0.988	0.183	0	0.122	3.421	-8.821	1.091	-0.732	0.61	1.16	4.296	9.659	2.151	-0.244	-0.427	-1.648	-9.634	-1.607	-0.157	0.122	0.366	0.122	-1.8	9.636	2.146	-0.122	-0.549	0	0.634	9.872	0.762	-0.122	-0.244	-0.061	1506696671
-9.49	-2.688	-1.013	0.122	0	0.122	3.56	-8.853	1.152	-0.244	0.305	0.916	4.496	9.611	2.201	-0.366	-0.549	-1.221	-9.67	-1.61	-0.231	0.122	0.427	0.122	-1.803	9.61	2.195	-0.122	-0.732	0	0.598	9.872	0.719	-0.061	-0.122	0	1506696671
-9.488	-2.783	-1.023	0.122	0.061	0.183	3.674	-8.832	1.129	0	0.183	0.549	4.661	9.567	2.23	-0.427	-0.549	-0.854	-9.671	-1.565	-0.297	0.122	0.427	0.122	-1.687	9.622	2.199	-0.122	-0.732	0	0.473	9.914	0.695	-0.061	-0.183	-0.061	1506696671
-9.457	-2.763	-1.107	0.183	0	0.183	3.728	-8.874	1.028	0.244	0.061	0.183	4.739	9.488	2.207	-0.427	-0.488	-0.549	-9.65	-1.596	-0.388	0.122	0.488	0.122	-1.537	9.653	2.193	-0.122	-0.732	0.061	0.473	9.914	0.695	-0.061	-0.244	0	1506696671
-9.471	-2.689	-1.109	0.183	0.061	0.183	3.762	-8.744	0.882	0.366	-0.061	-0.122	4.765	9.39	2.199	-0.427	-0.427	-0.183	-9.719	-1.598	-0.5	0.122	0.549	0.122	-1.389	9.637	2.166	-0.122	-0.671	0.122	0.47	9.891	0.617	-0.061	-0.305	0	1506696671
-9.49	-2.625	-1.148	0.183	0.061	0.183	3.78	-8.652	0.75	0.366	-0.061	-0.366	4.764	9.289	2.208	-0.366	-0.366	0.122	-9.761	-1.577	-0.585	0.122	0.488	0.061	-1.206	9.592	2.163	-0.122	-0.549	0.183	0.532	9.908	0.59	-0.061	-0.244	0	1506696671
-9.508	-2.528	-1.182	0.183	0.061	0.122	3.73	-8.574	0.568	0.305	-0.061	-0.549	4.728	9.286	2.19	-0.305	-0.244	0.305	-9.701	-1.556	-0.638	0.061	0.427	0.122	-1.083	9.644	2.165	-0.122	-0.366	0.244	0.532	9.908	0.59	-0.061	-0.244	0	1506696671
-9.508	-2.48	-1.209	0.122	0	0.122	3.692	-8.575	0.492	0.244	0	-0.671	4.622	9.281	2.259	-0.244	-0.122	0.427	-9.696	-1.54	-0.732	0.122	0.366	0.061	-1.068	9.625	2.172	-0.122	-0.244	0.305	0.601	9.905	0.575	0	-0.244	0.061	1506696671
-9.507	-2.445	-1.23	0.061	0	0.122	3.619	-8.574	0.421	0.122	0.061	-0.854	4.499	9.25	2.31	-0.244	-0.061	0.61	-9.721	-1.556	-0.784	0.061	0.305	0.061	-1.085	9.552	2.21	-0.122	-0.183	0.305	0.69	9.889	0.568	-0.061	-0.183	0	1506696671
-9.514	-2.432	-1.247	0	-0.061	0.122	3.504	-8.595	0.427	0.122	0.061	-0.854	4.395	9.271	2.327	-0.244	0	0.671	-9.727	-1.497	-0.855	0.061	0.305	0	-1.022	9.555	2.217	-0.122	-0.122	0.366	0.69	9.889	0.568	0	-0.122	0	1506696671
-9.493	-2.408	-1.244	0	0	0.122	3.393	-8.622	0.445	0.061	0.061	-0.977	4.308	9.312	2.279	-0.244	0	0.671	-9.727	-1.497	-0.855	0	0.244	0	-0.964	9.627	2.25	-0.061	-0.061	0.305	0.694	9.885	0.546	0	-0.122	0	1506696671
-9.525	-2.36	-1.258	-0.122	0	0.061	3.271	-8.644	0.479	-0.122	0.122	-1.099	4.216	9.314	2.245	-0.122	0	0.549	-9.758	-1.507	-0.986	-0.061	0.244	-0.061	-0.928	9.674	2.235	-0.061	0	0.305	0.715	9.875	0.488	-0.061	-0.061	0	1506696671
-9.538	-2.376	-1.276	-0.122	0	0.061	3.167	-8.601	0.562	-0.183	0.183	-1.038	4.169	9.274	2.235	-0.061	0.122	0.488	-9.767	-1.529	-1.041	-0.122	0.183	-0.061	-0.859	9.65	2.229	0	0	0.244	0.715	9.875	0.488	-0.061	0	0	1506696671
-9.522	-2.413	-1.25	-0.122	-0.061	0	3.045	-8.534	0.628	-0.183	0.183	-1.038	4.121	9.249	2.259	0	0.122	0.305	-9.777	-1.585	-1.064	-0.183	0.183	-0.061	-0.821	9.664	2.226	0	0.122	0.122	0.639	9.868	0.49	0	0	0	1506696671
-9.515	-2.412	-1.25	-0.183	-0.061	0	2.976	-8.518	0.737	-0.183	0.122	-0.61	4.118	9.244	2.281	0.061	0.183	0.122	-9.784	-1.62	-1.114	-0.244	0.122	-0.122	-0.809	9.661	2.177	0	0.122	0.122	0.603	9.883	0.459	0	0.061	0	1506696671
-9.544	-2.439	-1.278	-0.183	-0.061	-0.061	2.951	-8.437	0.818	-0.183	0.122	-0.61	4.126	9.29	2.257	0.061	0.122	-0.061	-9.763	-1.669	-1.162	-0.244	0.061	-0.122	-0.8	9.715	2.169	0	0.183	0.061	0.603	9.883	0.459	0	0.061	-0.061	1506696671
-9.52	-2.437	-1.25	-0.183	-0.061	-0.122	2.932	-8.379	0.863	-0.183	0.122	-0.244	4.199	9.326	2.266	0.122	0.061	-0.183	-9.763	-1.723	-1.152	-0.244	0	-0.122	-0.831	9.75	2.139	0	0.183	0	0.599	9.904	0.483	0	0.061	-0.061	1506696671
-9.533	-2.46	-1.253	-0.183	-0.061	-0.122	3.004	-8.396	0.872	-0.122	-0.122	0.305	4.283	9.361	2.231	0.122	0.122	-0.244	-9.743	-1.711	-1.117	-0.305	0	-0.122	-0.904	9.759	2.131	0	0.183	-0.061	0.546	9.914	0.473	0	0.122	-0.061	1506696671
-9.528	-2.474	-1.243	-0.183	-0.061	-0.122	3.185	-8.469	0.833	-0.061	-0.122	0.549	4.349	9.363	2.248	0.122	0.061	-0.244	-9.729	-1.711	-1.109	-0.244	-0.061	-0.061	-0.945	9.751	2.135	0	0.183	-0.122	0.546	9.914	0.473	0	0.061	-0.061	1506696671
-9.515	-2.463	-1.229	-0.183	-0.061	-0.122	3.35	-8.484	0.782	-0.061	-0.183	0.671	4.416	9.333	2.269	0.122	0.061	-0.244	-9.689	-1.725	-1.092	-0.305	-0.061	-0.061	-0.971	9.714	2.115	0	0.183	-0.183	0.59	9.914	0.501	0	0.061	-0.061	1506696671
-9.51	-2.479	-1.253	-0.183	-0.061	-0.122	3.514	-8.491	0.782	-0.061	-0.183	0.671	4.443	9.329	2.255	0.122	0.061	-0.244	-9.67	-1.699	-1.034	-0.244	-0.183	-0.061	-1.005	9.704	2.107	0.061	0.183	-0.183	0.59	9.914	0.501	0	0.061	-0.061	1506696671
-9.505	-2.463	-1.23	-0.183	-0.061	-0.122	3.65	-8.454	0.816	-0.061	-0.122	0.732	4.473	9.342	2.249	0.122	0.061	-0.244	-9.679	-1.725	-1.044	-0.244	-0.183	-0.061	-1.017	9.705	2.067	0	0.244	-0.183	0.59	9.914	0.501	0	0.061	-0.061	1506696671
-9.521	-2.444	-1.226	-0.183	0	-0.122	3.714	-8.434	0.855	0	-0.183	0.671	4.492	9.418	2.198	0.183	0.061	-0.122	-9.679	-1.725	-1.044	-0.244	-0.183	-0.061	-1.062	9.77	2.065	0.061	0.244	-0.183	0.674	9.883	0.525	0	0.061	-0.061	1506696671
-9.536	-2.432	-1.236	-0.183	-0.061	-0.183	3.767	-8.442	0.83	0	-0.183	0.671	4.461	9.428	2.21	0.183	0.122	-0.061	-9.69	-1.682	-0.998	-0.183	-0.183	-0.061	-1.089	9.8	2.055	0	0.183	-0.183	0.633	9.891	0.535	0	0.061	-0.061	1506696671
-9.55	-2.444	-1.219	-0.244	-0.061	-0.183	3.877	-8.479	0.781	0.061	-0.366	0.488	4.437	9.397	2.265	0.183	0.122	-0.061	-9.69	-1.682	-0.998	-0.244	-0.183	0	-1.084	9.75	2.072	0	0.244	-0.183	0.633	9.891	0.535	0	0.061	-0.061	1506696672
-9.539	-2.527	-1.218	-0.183	-0.122	-0.183	3.941	-8.516	0.732	0.061	-0.366	0.366	4.386	9.394	2.308	0.183	0.244	-0.061	-9.673	-1.681	-0.928	-0.183	-0.305	0	-1.08	9.745	2.094	0	0.305	-0.183	0.63	9.892	0.508	0	0.122	-0.061	1506696672
-9.491	-2.53	-1.237	-0.244	-0.061	-0.183	3.908	-8.502	0.711	-0.061	-0.183	0	4.323	9.397	2.355	0.122	0.183	-0.061	-9.666	-1.701	-0.89	-0.244	-0.244	0	-1.157	9.704	2.038	-0.061	0.366	-0.122	0.624	9.895	0.525	0	0.061	-0.061	1506696672
-9.496	-2.553	-1.254	-0.244	-0.061	-0.183	3.786	-8.527	0.714	-0.061	-0.183	0	4.291	9.442	2.326	0.061	0.183	-0.061	-9.666	-1.701	-0.89	-0.183	-0.244	0	-1.227	9.705	2.035	-0.061	0.244	-0.061	0.624	9.895	0.525	0	0.061	-0.061	1506696672
-9.508	-2.603	-1.25	-0.244	-0.061	-0.183	3.639	-8.545	0.679	0	-0.244	-0.244	4.273	9.488	2.262	0.061	0.122	0	-9.715	-1.621	-0.83	-0.183	-0.244	0	-1.227	9.761	2.085	-0.061	0.244	-0.122	0.645	9.883	0.493	0	0.122	-0.061	1506696672
-9.496	-2.662	-1.263	-0.183	-0.061	-0.183	3.539	-8.521	0.638	0	-0.244	-0.244	4.271	9.483	2.193	0.061	0.122	0	-9.709	-1.668	-0.813	-0.244	-0.305	0	-1.245	9.782	2.088	-0.061	0.244	-0.122	0.514	9.918	0.474	0.061	0.122	-0.061	1506696672
-9.447	-2.716	-1.244	-0.183	0	-0.183	3.451	-8.539	0.591	0	-0.244	-0.305	4.221	9.499	2.177	0.061	0.183	0	-9.709	-1.668	-0.813	-0.183	-0.305	0	-1.309	9.765	2.064	-0.122	0.305	-0.122	0.514	9.918	0.474	0	0.061	-0.061	1506696672
-9.454	-2.729	-1.284	-0.183	0	-0.183	3.451	-8.539	0.591	-0.061	-0.183	-0.305	4.165	9.46	2.158	0.061	0.122	0	-9.697	-1.711	-0.69	-0.183	-0.305	0	-1.369	9.691	2.022	-0.122	0.244	-0.122	0.516	9.897	0.498	0	0	-0.061	1506696672
-9.493	-2.737	-1.29	-0.122	-0.061	-0.183	3.304	-8.525	0.541	-0.122	-0.122	-0.244	4.133	9.446	2.122	0	0.122	0	-9.703	-1.704	-0.604	-0.122	-0.305	0	-1.416	9.648	2.01	-0.061	0.244	-0.122	0.52	9.938	0.444	0.061	0	0	1506696672
-9.451	-2.772	-1.258	-0.122	0	-0.183	3.257	-8.518	0.56	-0.122	-0.122	-0.244	4.088	9.473	2.066	0	0.061	0	-9.703	-1.704	-0.604	-0.122	-0.366	0	-1.457	9.666	2.018	-0.061	0.244	-0.122	0.52	9.938	0.444	0	0.061	0	1506696672
-9.445	-2.787	-1.255	-0.061	-0.061	-0.122	3.228	-8.498	0.574	-0.183	0	-0.061	4.084	9.475	2.016	0	0.061	0	-9.665	-1.69	-0.534	-0.061	-0.366	0	-1.525	9.66	2	-0.061	0.244	-0.061	0.437	9.904	0.423	0	-0.061	0	1506696672
-9.438	-2.767	-1.273	-0.061	0	-0.122	3.205	-8.527	0.577	-0.183	0	0.061	4.061	9.501	2.009	0	0.061	0	-9.612	-1.688	-0.395	-0.061	-0.305	0	-1.595	9.67	1.992	-0.061	0.244	-0.061	0.536	9.892	0.427	0.061	-0.061	0	1506696672
-9.417	-2.751	-1.272	0	-0.061	-0.122	3.213	-8.558	0.586	-0.183	0	0.061	4.021	9.521	1.999	0	0.061	0	-9.612	-1.688	-0.395	0	-0.244	0	-1.66	9.656	1.992	-0.061	0.122	-0.061	0.536	9.892	0.427	0	-0.061	0	1506696672
-9.368	-2.768	-1.253	0	0	-0.122	3.235	-8.571	0.581	-0.122	-0.061	0.061	3.992	9.518	1.998	0	-0.061	0.061	-9.624	-1.677	-0.384	0	-0.244	0	-1.674	9.66	2.013	-0.061	0.061	-0.061	0.526	9.871	0.416	0	-0.061	0	1506696672
-9.454	-2.75	-1.287	0	-0.061	-0.061	3.261	-8.55	0.578	-0.061	-0.061	0.122	3.985	9.466	2.012	0	-0.061	0	-9.642	-1.632	-0.307	0	-0.122	0	-1.639	9.628	2.018	-0.061	0	-0.122	0.65	9.886	0.423	0	-0.122	0	1506696672
-9.445	-2.72	-1.262	0	-0.061	-0.061	3.269	-8.551	0.555	-0.061	-0.061	0.122	3.97	9.481	2.049	0	-0.061	0	-9.642	-1.632	-0.307	0	-0.122	0	-1.596	9.643	2.004	-0.061	0	-0.122	0.65	9.886	0.423	0	-0.061	0	1506696672
-9.439	-2.725	-1.292	0	0	-0.061	3.269	-8.551	0.555	-0.061	-0.061	0.122	3.96	9.516	2.089	0	-0.122	-0.122	-9.627	-1.64	-0.298	0.061	-0.061	0	-1.592	9.678	2.018	-0.061	-0.061	-0.061	0.587	9.877	0.397	0	-0.061	0	1506696672
-9.451	-2.771	-1.317	0	-0.061	-0.061	3.305	-8.595	0.505	-0.061	-0.122	0.122	4.015	9.509	2.114	-0.061	-0.061	-0.122	-9.634	-1.616	-0.295	0	0	0	-1.603	9.676	2.011	-0.061	-0.122	-0.061	0.62	9.89	0.385	0	-0.061	-0.061	1506696672
-9.392	-2.781	-1.287	-0.061	0	-0.061	3.36	-8.565	0.482	-0.061	-0.122	0.122	4.067	9.494	2.137	-0.061	-0.061	-0.122	-9.674	-1.625	-0.343	0	0	0	-1.54	9.682	2.047	-0.061	-0.183	-0.061	0.608	9.904	0.362	0	-0.061	-0.061	1506696672
-9.442	-2.801	-1.316	0	0	-0.061	3.36	-8.565	0.482	-0.061	-0.061	0.122	4.097	9.454	2.119	-0.061	-0.122	-0.183	-9.689	-1.586	-0.348	0	0	0	-1.483	9.679	2.032	-0.061	-0.122	-0.122	0.652	9.889	0.389	0	-0.061	0	1506696672
-9.451	-2.773	-1.303	0	0	-0.061	3.382	-8.534	0.486	-0.061	-0.061	0.122	4.161	9.445	2.121	-0.061	-0.061	-0.183	-9.685	-1.609	-0.337	0	-0.122	0	-1.446	9.686	2.061	-0.061	-0.122	-0.122	0.639	9.896	0.368	0	-0.061	0	1506696672
-9.441	-2.737	-1.299	-0.061	0	-0.061	3.383	-8.583	0.479	-0.061	-0.061	0	4.161	9.445	2.121	-0.061	-0.061	-0.183	-9.685	-1.609	-0.337	0	-0.061	-0.061	-1.457	9.672	2.03	-0.061	0	-0.061	0.639	9.896	0.368	0	-0.061	0	1506696672
-9.458	-2.766	-1.327	-0.061	-0.061	-0.061	3.391	-8.604	0.488	-0.061	-0.061	0	4.21	9.432	2.132	-0.061	-0.061	-0.183	-9.683	-1.586	-0.319	-0.061	-0.061	0	-1.503	9.665	2.015	-0.061	-0.061	-0.061	0.618	9.885	0.321	0	-0.061	0	1506696672
-9.427	-2.828	-1.288	-0.061	-0.061	-0.061	3.372	-8.597	0.535	-0.061	-0.061	0	4.274	9.472	2.088	-0.061	-0.061	-0.122	-9.703	-1.591	-0.348	-0.061	-0.061	0	-1.509	9.695	2.042	-0.061	-0.061	0	0.59	9.92	0.34	0	0	0	1506696672
-9.404	-2.834	-1.279	-0.061	0	-0.061	3.344	-8.58	0.562	-0.061	0	-0.061	4.304	9.46	2.058	-0.061	-0.061	-0.122	-9.703	-1.591	-0.348	-0.061	0	0	-1.474	9.707	2.061	-0.061	0	0	0.59	9.92	0.34	0	0	0	1506696672
-9.416	-2.787	-1.303	-0.061	0	-0.061	3.256	-8.635	0.55	0	-0.061	-0.061	4.276	9.423	2.064	0	0.061	0	-9.683	-1.595	-0.339	-0.061	-0.061	0	-1.486	9.672	2.046	-0.061	0.061	0	0.574	9.897	0.33	0	-0.061	0	1506696673
-9.424	-2.78	-1.329	-0.061	0	-0.061	3.238	-8.605	0.493	0	-0.183	-0.122	4.206	9.405	2.07	0	0	0.061	-9.69	-1.602	-0.348	-0.061	-0.061	0	-1.487	9.64	2.029	-0.061	0.061	0	0.647	9.883	0.319	0	0	0	1506696673
-9.414	-2.799	-1.306	-0.061	0	-0.061	3.222	-8.562	0.483	0	-0.183	-0.122	4.187	9.432	2.062	0	0	0.061	-9.69	-1.602	-0.348	-0.061	-0.061	0	-1.487	9.652	2.025	0	0.061	0.061	0.647	9.883	0.319	0	0	0	1506696673
-9.426	-2.809	-1.299	-0.061	0	-0.061	3.183	-8.561	0.469	0	-0.061	0	4.154	9.477	2.054	0	0.061	0.122	-9.676	-1.605	-0.351	-0.061	-0.061	0	-1.494	9.686	2.064	-0.061	0.122	0	0.611	9.873	0.325	0	0	0	1506696673
-9.422	-2.833	-1.315	-0.061	0	0	3.222	-8.558	0.452	0	-0.061	0	4.112	9.512	2.082	0	0.061	0.122	-9.686	-1.584	-0.341	-0.061	0	0	-1.515	9.723	2.048	-0.061	0.061	0	0.638	9.898	0.364	0	-0.061	0	1506696673
-9.416	-2.821	-1.296	0	0	0	3.247	-8.581	0.452	-0.061	-0.122	0	4.055	9.506	2.139	0	0.061	0.122	-9.686	-1.584	-0.341	-0.122	-0.061	0	-1.517	9.714	2.048	-0.061	0.061	0	0.638	9.898	0.364	-0.061	-0.061	0	1506696673
-9.436	-2.783	-1.324	-0.061	0	0	3.248	-8.594	0.453	-0.061	-0.122	-0.061	4.026	9.513	2.175	0	0.061	0.061	-9.7	-1.593	-0.351	-0.122	-0.061	0	-1.505	9.704	2.061	-0.061	0.061	0	0.629	9.897	0.339	-0.061	-0.061	0	1506696673
-9.417	-2.78	-1.33	0	0	0	3.262	-8.571	0.473	-0.061	-0.122	-0.061	4.024	9.528	2.195	-0.061	0.061	-0.061	-9.685	-1.59	-0.37	-0.122	-0.061	0	-1.522	9.707	2.084	-0.061	0.061	0	0.634	9.891	0.335	-0.061	-0.061	0	1506696673
-9.404	-2.804	-1.325	0	0	0	3.262	-8.571	0.473	-0.061	-0.122	0	4.052	9.519	2.201	-0.061	0.061	-0.061	-9.685	-1.59	-0.37	-0.061	-0.061	0	-1.529	9.702	2.096	-0.122	0	0	0.634	9.891	0.335	0	-0.061	0	1506696673
-9.41	-2.795	-1.322	0.061	0	0	3.287	-8.542	0.518	-0.061	-0.061	0	4.07	9.542	2.206	-0.122	0.061	-0.061	-9.686	-1.597	-0.366	-0.061	-0.061	0	-1.548	9.716	2.076	-0.122	0	0	0.676	9.873	0.347	-0.061	-0.061	0	1506696673
-9.442	-2.674	-1.357	0	0	0	3.334	-8.579	0.508	-0.061	-0.061	0.061	4.075	9.557	2.187	-0.122	0	-0.061	-9.69	-1.613	-0.373	-0.061	0	0	-1.56	9.72	2.066	-0.122	0	0	0.687	9.878	0.346	-0.061	-0.122	0	1506696673
-9.475	-2.68	-1.367	-0.061	-0.061	-0.061	3.36	-8.583	0.492	-0.061	-0.061	0.061	4.059	9.502	2.153	-0.122	0	-0.061	-9.709	-1.583	-0.408	0	0	0	-1.518	9.702	2.104	-0.122	-0.122	0	0.729	9.861	0.279	-0.061	-0.061	0	1506696673
-9.427	-2.787	-1.377	-0.122	-0.061	-0.122	3.36	-8.583	0.492	0	-0.061	0.061	4.098	9.449	2.116	-0.122	-0.061	-0.061	-9.761	-1.531	-0.431	-0.061	-0.061	0	-1.419	9.671	2.158	-0.122	-0.061	-0.061	0.699	9.896	0.279	0	0	0	1506696673
-9.393	-2.858	-1.33	-0.061	-0.061	-0.061	3.381	-8.581	0.489	0	-0.061	0.061	4.076	9.372	2.095	-0.061	0.061	-0.122	-9.788	-1.453	-0.444	-0.061	-0.122	0	-1.335	9.642	2.194	-0.122	-0.061	-0.061	0.595	9.887	0.339	0	0.061	0	1506696673
-9.429	-2.805	-1.337	-0.061	0	-0.061	3.378	-8.654	0.449	0	-0.061	0.061	4.085	9.316	2.094	-0.061	0.061	-0.122	-9.799	-1.439	-0.416	-0.061	-0.122	0	-1.308	9.582	2.17	-0.061	0.061	-0.122	0.595	9.887	0.339	-0.061	0	0	1506696673
-9.438	-2.744	-1.342	-0.061	-0.061	-0.061	3.378	-8.654	0.449	0	-0.061	0	4.134	9.373	2.074	0	0.061	-0.183	-9.816	-1.495	-0.434	-0.061	-0.244	0	-1.355	9.631	2.178	-0.061	0.061	-0.122	0.693	9.898	0.362	-0.061	-0.061	0	1506696673
