# Supplementary material for: A deep learning approach for lower back-pain risk prediction during manual lifting
Source: PLoS One. 2021 Feb 19;16(2):e0247162. doi: 10.1371/journal.pone.0247162 (PMC7894914; doi:10.1371/journal.pone.0247162)
Supplement: S1 Data — (ZIP) [file pone.0247162.s001.zip › source-used/Subject_03_P1_Zone10_T2.csv]

Side_A_x	Side_A_y	Side_A_z	Side_G_x	Side_G_y	Side_G_z	LtWt_A_x	LtWt_A_y	LtWt_A_z	LtWt_G_x	LtWt_G_y	LtWt_G_z	RtWt_A_x	RtWt_A_y	RtWt_A_z	RtWt_G_x	RtWt_G_y	RtWt_G_z	Back_A_x	Back_A_y	Back_A_z	Back_G_x	Back_G_y	Back_G_z	UArm_A_x	UArm_A_y	UArm_A_z	UArm_G_x	UArm_G_y	UArm_G_z	Thig_A_x	Thig_A_y	Thig_A_z	Thig_G_x	Thig_G_y	Thig_G_z	Time_stp
-9.633	-2.207	-0.333	0.061	0	-0.061	3.704	-8.433	0.951	-0.488	0.61	0.122	4.205	9.21	2.844	0.122	0.061	0.122	-9.569	-1.407	-1.944	0.061	0	-0.061	-0.179	9.719	2.101	0.122	0.061	-0.061	0.333	9.914	0.713	0	-0.122	-0.061	1506696032
-9.616	-2.233	-0.301	0.061	0	-0.061	3.659	-8.475	1.01	-0.427	0.549	0.061	4.191	9.207	2.902	0.122	0	0	-9.576	-1.397	-1.938	0.061	0	-0.061	-0.185	9.715	2.11	0.061	-0.122	-0.122	0.356	9.909	0.718	0	-0.061	-0.061	1506696032
-9.606	-2.236	-0.293	0.061	0	0	3.577	-8.512	1.068	-0.305	0.305	0	4.225	9.202	2.938	0.061	-0.061	-0.061	-9.604	-1.406	-1.956	0.061	-0.061	-0.061	-0.129	9.721	2.122	0.061	-0.122	-0.183	0.384	9.908	0.761	0	-0.061	-0.061	1506696032
-9.606	-2.218	-0.286	0.061	0.061	0	3.528	-8.518	1.091	-0.183	0.122	-0.061	4.299	9.211	2.927	0	-0.061	-0.244	-9.569	-1.395	-1.946	0.061	-0.061	-0.061	-0.098	9.756	2.132	0	-0.122	-0.183	0.391	9.909	0.772	-0.061	-0.122	-0.061	1506696032
-9.644	-2.18	-0.294	0	0.061	0	3.542	-8.504	1.097	-0.122	0.122	0	4.384	9.201	2.905	0	-0.061	-0.244	-9.597	-1.383	-1.932	0.061	-0.122	-0.061	-0.118	9.755	2.123	0	-0.122	-0.183	0.371	9.905	0.763	-0.061	-0.061	0	1506696032
-9.649	-2.19	-0.297	0	0	-0.061	3.534	-8.49	1.069	-0.122	0.122	0	4.46	9.197	2.905	0	0	-0.305	-9.57	-1.414	-1.914	0.061	-0.061	-0.061	-0.138	9.744	2.09	0	-0.122	-0.183	0.319	9.903	0.766	-0.061	-0.061	0	1506696032
-9.639	-2.227	-0.322	0	0	-0.061	3.535	-8.512	1.024	-0.061	0.183	0.061	4.471	9.207	2.875	-0.122	-0.061	-0.366	-9.577	-1.431	-1.925	0.061	-0.061	-0.061	-0.142	9.759	2.078	0	-0.122	-0.122	0.325	9.909	0.752	-0.061	-0.061	-0.061	1506696032
-9.618	-2.241	-0.33	0	0	-0.061	3.546	-8.537	1.004	0	0.122	0.061	4.533	9.172	2.987	-0.183	0.061	-0.366	-9.603	-1.415	-1.906	0.061	-0.061	-0.061	-0.124	9.719	2.064	0	-0.122	-0.122	0.323	9.911	0.791	0	-0.061	0	1506696032
-9.633	-2.217	-0.337	0	0.061	0	3.557	-8.532	0.962	0	0.061	0	4.394	9.137	3.045	-0.183	0.061	-0.366	-9.585	-1.42	-1.897	0	-0.061	-0.061	-0.129	9.684	2.077	0	-0.122	-0.061	0.333	9.906	0.769	-0.061	-0.061	0	1506696032
-9.649	-2.193	-0.336	0	0	0	3.546	-8.464	0.926	0.061	0.061	0	4.532	9.17	2.975	-0.244	-0.122	-0.305	-9.56	-1.432	-1.86	0	-0.061	-0.061	-0.145	9.743	2.098	-0.061	-0.061	-0.061	0.358	9.908	0.79	-0.061	-0.061	0	1506696032
-9.652	-2.176	-0.34	0	0	0	3.536	-8.422	0.888	0.061	0.061	0	4.612	9.191	2.998	-0.183	0	-0.122	-9.566	-1.427	-1.865	0	-0.061	-0.061	-0.153	9.768	2.101	-0.061	-0.061	0	0.384	9.899	0.776	-0.061	-0.061	0	1506696032
-9.661	-2.155	-0.353	0	0	0	3.527	-8.419	0.852	0	0.061	0	4.504	9.21	3.034	-0.183	0	-0.122	-9.581	-1.438	-1.87	0	-0.061	0	-0.161	9.752	2.08	-0.061	-0.061	0	0.401	9.911	0.782	-0.061	-0.061	0	1506696032
-9.633	-2.169	-0.343	0	0	0	3.535	-8.431	0.848	0	0	0	4.509	9.183	2.974	-0.183	-0.122	0.061	-9.564	-1.444	-1.877	0	0	-0.061	-0.167	9.753	2.107	-0.122	-0.061	0.061	0.389	9.91	0.768	-0.061	-0.061	0	1506696032
-9.653	-2.181	-0.366	-0.061	0	0	3.53	-8.433	0.857	0	-0.061	0	4.449	9.134	2.885	-0.061	-0.061	0.122	-9.577	-1.428	-1.858	-0.061	0	-0.061	-0.111	9.755	2.108	-0.122	-0.061	0.061	0.368	9.903	0.772	-0.061	-0.061	0	1506696033
-9.655	-2.183	-0.364	-0.061	-0.061	0	3.531	-8.421	0.867	0	-0.061	-0.061	4.432	9.136	2.863	-0.061	-0.061	0.122	-9.599	-1.416	-1.86	-0.061	0	0	-0.057	9.726	2.129	-0.122	0.061	0	0.356	9.908	0.79	0	0	0	1506696033
-9.634	-2.188	-0.366	-0.061	-0.061	0	3.555	-8.41	0.902	0	-0.061	-0.061	4.394	9.147	2.887	0	0.122	0.122	-9.61	-1.421	-1.875	-0.122	0	-0.061	-0.075	9.722	2.115	-0.122	0.061	0	0.362	9.916	0.763	-0.061	-0.061	0	1506696033
-9.64	-2.189	-0.388	-0.061	-0.061	0	3.561	-8.447	0.902	0	-0.061	-0.061	4.31	9.138	2.926	0	0.122	0.122	-9.597	-1.445	-1.873	-0.122	0	0	-0.105	9.703	2.122	-0.061	0.061	0.061	0.359	9.903	0.78	0	0	0	1506696033
-9.63	-2.188	-0.396	-0.061	-0.061	0	3.546	-8.445	0.938	0	-0.061	-0.061	4.247	9.168	2.915	0.061	0.061	0.122	-9.592	-1.476	-1.876	-0.122	0	0	-0.145	9.715	2.159	-0.122	0.061	0.061	0.385	9.915	0.78	-0.061	0	0	1506696033
-9.635	-2.183	-0.404	-0.061	-0.061	0	3.524	-8.44	0.969	0	-0.122	-0.061	4.404	9.173	2.784	0.122	0	0.183	-9.597	-1.456	-1.914	-0.122	0	0	-0.147	9.728	2.168	-0.122	0	0	0.379	9.91	0.772	-0.061	0	0	1506696033
-9.647	-2.177	-0.379	-0.061	-0.061	0	3.504	-8.435	0.963	0	-0.122	-0.061	4.444	9.131	2.725	0.122	0	0.183	-9.606	-1.431	-1.895	-0.122	0	0	-0.1	9.7	2.162	-0.061	0.061	-0.061	0.358	9.922	0.767	-0.061	0	0	1506696033
-9.671	-2.196	-0.398	-0.061	-0.061	-0.061	3.504	-8.442	0.988	0	-0.061	0	4.335	9.124	2.838	0.122	0.122	0.122	-9.631	-1.482	-1.914	-0.122	-0.122	0	-0.078	9.665	2.137	0	0.061	-0.061	0.359	9.909	0.761	0	0	0	1506696033
-9.635	-2.198	-0.39	-0.061	-0.061	-0.061	3.515	-8.443	0.975	0	-0.061	0	4.321	9.126	2.981	0	0.061	-0.061	-9.597	-1.476	-1.884	-0.122	-0.061	-0.061	-0.081	9.648	2.141	0	0.061	0	0.319	9.921	0.758	0	0	0	1506696033
-9.641	-2.194	-0.385	-0.061	-0.061	-0.061	3.54	-8.479	0.999	0	-0.122	0	4.359	9.156	3.012	0	0.061	-0.061	-9.592	-1.464	-1.884	-0.061	-0.061	-0.061	-0.106	9.67	2.176	0	0.061	0	0.34	9.914	0.757	0	0	-0.061	1506696033
-9.644	-2.17	-0.388	-0.061	-0.061	-0.061	3.569	-8.457	0.998	0	-0.061	0.061	4.396	9.21	2.999	-0.061	0.061	-0.061	-9.591	-1.459	-1.871	-0.061	-0.061	-0.061	-0.121	9.723	2.193	-0.061	0.061	0	0.392	9.909	0.766	0	0	0	1506696033
-9.637	-2.159	-0.391	-0.061	-0.061	-0.061	3.594	-8.436	1.025	0	-0.122	0.061	4.396	9.21	2.999	-0.061	0.061	-0.061	-9.591	-1.436	-1.863	-0.061	0	-0.061	-0.152	9.732	2.176	-0.061	0	0	0.395	9.908	0.779	0	0	0	1506696033
-9.637	-2.169	-0.408	-0.061	-0.061	0	3.614	-8.399	1.011	0	-0.122	0	4.396	9.21	2.999	-0.061	0.061	-0.061	-9.594	-1.462	-1.847	-0.061	0	-0.061	-0.154	9.703	2.152	-0.061	0	0	0.409	9.898	0.744	0	-0.061	-0.061	1506696033
-9.621	-2.208	-0.398	-0.061	-0.061	0	3.622	-8.387	0.974	0.061	-0.122	0	4.402	9.098	2.805	-0.061	0.061	-0.061	-9.585	-1.462	-1.861	-0.061	0	-0.061	-0.135	9.661	2.152	-0.061	0	0	0.414	9.905	0.775	0	0	0	1506696033
-9.625	-2.204	-0.383	-0.061	0	0	3.622	-8.37	0.944	0	-0.122	0	4.387	9.076	2.769	-0.061	0	0	-9.577	-1.48	-1.871	-0.061	0	-0.061	-0.135	9.634	2.155	0	0	-0.061	0.406	9.904	0.776	-0.061	-0.061	0	1506696033
-9.656	-2.176	-0.38	0	-0.061	0	3.627	-8.364	0.885	0	-0.122	0	4.425	9.111	2.728	-0.061	0	0	-9.585	-1.485	-1.858	-0.061	0	-0.061	-0.134	9.664	2.144	0	0	0	0.406	9.899	0.787	-0.061	-0.061	0	1506696033
-9.644	-2.172	-0.362	0	-0.061	0	3.633	-8.381	0.9	-0.061	-0.122	-0.061	4.441	9.156	2.743	0	-0.061	0	-9.567	-1.48	-1.846	0	0.061	-0.061	-0.183	9.684	2.129	0	0	-0.061	0.372	9.932	0.764	-0.061	-0.061	0	1506696033
-9.656	-2.189	-0.367	0	-0.061	0	3.612	-8.388	0.928	-0.061	-0.061	-0.061	4.404	9.18	2.767	0	-0.122	0.061	-9.566	-1.493	-1.846	0	0.061	-0.061	-0.226	9.714	2.132	0	-0.061	-0.061	0.361	9.915	0.755	-0.061	-0.061	0	1506696033
-9.652	-2.172	-0.359	0	-0.061	0	3.571	-8.44	0.992	-0.061	-0.061	-0.061	4.375	9.195	2.84	0	-0.122	0.061	-9.58	-1.498	-1.855	0	0.061	-0.061	-0.206	9.717	2.135	0.061	-0.122	-0.061	0.365	9.92	0.751	-0.061	-0.061	0	1506696033
-9.636	-2.178	-0.376	0	-0.061	0	3.569	-8.457	1.029	-0.061	-0.122	-0.061	4.378	9.195	2.9	0	-0.183	0	-9.581	-1.493	-1.883	0	0.122	-0.061	-0.167	9.721	2.144	0	-0.122	-0.061	0.358	9.911	0.755	0	-0.061	0	1506696033
-9.665	-2.188	-0.388	0	-0.061	0	3.589	-8.463	1.062	0	-0.061	-0.061	4.337	9.185	2.927	0	-0.183	-0.061	-9.586	-1.47	-1.906	0	0.122	-0.061	-0.138	9.727	2.157	0	-0.122	-0.061	0.359	9.893	0.726	0	-0.061	-0.061	1506696033
-9.641	-2.175	-0.367	0	-0.061	0	3.589	-8.453	1.079	0	0	-0.061	4.386	9.178	2.968	0	-0.183	-0.061	-9.601	-1.457	-1.926	0	0.061	-0.061	-0.097	9.732	2.155	0	-0.122	-0.061	0.335	9.924	0.761	0	-0.061	-0.061	1506696033
-9.644	-2.157	-0.379	0	-0.061	0	3.59	-8.46	1.089	0	-0.061	-0.061	4.431	9.176	2.936	-0.061	-0.061	-0.061	-9.588	-1.48	-1.95	0	0.061	-0.061	-0.083	9.734	2.146	0	-0.122	-0.061	0.358	9.909	0.736	0	-0.061	0	1506696033
-9.639	-2.152	-0.365	0	-0.061	0	3.592	-8.477	1.061	0	0	-0.061	4.479	9.168	2.877	-0.061	-0.122	-0.122	-9.6	-1.469	-1.964	0	0.061	-0.061	-0.078	9.74	2.129	0	-0.122	-0.061	0.352	9.905	0.726	0	-0.061	-0.061	1506696033
-9.635	-2.131	-0.362	-0.061	-0.061	0	3.586	-8.455	1.031	0	0	-0.061	4.547	9.156	2.847	-0.061	-0.122	-0.122	-9.586	-1.47	-1.961	0	0.061	-0.061	-0.066	9.74	2.122	0	-0.122	-0.061	0.371	9.915	0.745	-0.061	0	-0.061	1506696033
-9.658	-2.144	-0.361	-0.061	0	-0.061	3.567	-8.436	0.987	0	-0.061	-0.061	4.565	9.137	2.821	-0.061	-0.061	-0.122	-9.575	-1.499	-1.976	-0.061	0.061	-0.061	-0.072	9.735	2.101	0	-0.122	-0.061	0.396	9.909	0.751	0	0	-0.061	1506696034
-9.649	-2.145	-0.348	-0.061	-0.061	-0.061	3.529	-8.4	0.951	0	-0.122	-0.061	4.584	9.131	2.783	-0.061	-0.122	-0.061	-9.579	-1.518	-1.982	-0.061	0.061	-0.061	-0.069	9.732	2.088	0	-0.061	-0.061	0.391	9.916	0.749	-0.061	0	-0.061	1506696034
-9.648	-2.134	-0.36	-0.061	-0.061	0	3.518	-8.374	0.919	0	-0.061	-0.061	4.587	9.112	2.799	-0.061	-0.122	-0.061	-9.577	-1.485	-2.013	-0.061	0	-0.061	-0.067	9.725	2.097	0	-0.061	-0.061	0.373	9.904	0.77	0	0	-0.061	1506696034
-9.659	-2.119	-0.347	-0.061	-0.061	0	3.51	-8.374	0.912	-0.061	-0.122	-0.061	4.561	9.094	2.795	0	-0.061	0	-9.574	-1.498	-2.024	-0.061	0.061	-0.061	-0.029	9.691	2.102	0	0	-0.061	0.392	9.905	0.772	-0.061	0	-0.061	1506696034
-9.673	-2.131	-0.349	-0.061	-0.061	0	3.525	-8.38	0.874	-0.061	-0.122	0	4.538	9.113	2.829	0	-0.061	0	-9.56	-1.505	-2.028	-0.061	-0.061	-0.061	-0.001	9.714	2.119	0	0	-0.061	0.404	9.905	0.775	0	0	-0.061	1506696034
-9.649	-2.11	-0.343	-0.061	-0.061	0	3.547	-8.429	0.934	-0.122	-0.061	0	4.528	9.136	2.875	0.061	0	0	-9.555	-1.464	-2.009	-0.061	0	0	-0.05	9.727	2.095	0	0.061	0	0.395	9.915	0.796	0	0	-0.061	1506696034
-9.673	-2.094	-0.339	-0.061	-0.061	-0.061	3.559	-8.418	1.001	-0.122	-0.061	0	4.52	9.177	2.894	0	0	0	-9.538	-1.486	-2.032	-0.122	0	-0.061	-0.12	9.719	2.097	0	0	0	0.415	9.892	0.77	0	0	0	1506696034
-9.67	-2.137	-0.334	-0.122	-0.061	-0.061	3.573	-8.446	1.062	-0.122	-0.061	0	4.512	9.19	2.885	0	0	0	-9.564	-1.473	-2.053	-0.122	0.061	-0.061	-0.081	9.767	2.104	0	0	0	0.395	9.904	0.785	0	0	-0.061	1506696034
-9.655	-2.147	-0.319	-0.061	-0.061	-0.061	3.586	-8.442	1.067	0	-0.183	0	4.491	9.189	2.895	0	0	0.061	-9.582	-1.458	-2.076	-0.122	0	0	-0.042	9.778	2.128	0	0.061	0	0.398	9.927	0.784	0	0.061	-0.061	1506696034
-9.648	-2.155	-0.324	-0.061	0	0	3.625	-8.449	1.017	0	-0.183	0	4.443	9.153	2.9	0	0.061	0	-9.555	-1.462	-2.066	-0.122	0	0	-0.041	9.747	2.129	0	0.061	0	0.356	9.906	0.745	0	0	-0.061	1506696034
-9.655	-2.132	-0.337	-0.061	-0.061	-0.061	3.659	-8.417	1.001	0	-0.061	0	4.46	9.146	2.899	-0.061	0.061	-0.061	-9.555	-1.485	-2.073	-0.122	0	-0.061	-0.071	9.709	2.101	0	0.061	0	0.368	9.909	0.75	0	0	-0.061	1506696034
-9.649	-2.147	-0.328	-0.061	-0.061	-0.061	3.668	-8.392	0.989	0	-0.061	0	4.471	9.165	2.845	-0.061	0.061	-0.061	-9.563	-1.504	-2.065	-0.122	0	0	-0.092	9.702	2.103	0	0.061	0	0.374	9.906	0.76	0	0	-0.061	1506696034
-9.655	-2.141	-0.327	-0.061	-0.061	-0.061	3.676	-8.398	0.971	0	-0.122	0	4.493	9.186	2.806	-0.061	0.061	0	-9.573	-1.485	-2.06	-0.061	0	0	-0.091	9.744	2.11	0	0.061	0	0.394	9.903	0.767	0	0	-0.061	1506696034
-9.642	-2.157	-0.322	-0.061	-0.061	-0.061	3.693	-8.39	0.953	0	-0.122	-0.061	4.493	9.186	2.806	0	0	0	-9.558	-1.476	-2.08	-0.061	0	0	-0.098	9.752	2.102	-0.061	0.061	0	0.366	9.912	0.755	0	0	-0.061	1506696034
-9.648	-2.143	-0.313	-0.061	-0.061	-0.061	3.697	-8.403	0.943	-0.061	-0.061	-0.061	4.459	9.154	2.797	0	0.061	0	-9.548	-1.494	-2.06	-0.061	0	0	-0.104	9.719	2.099	-0.061	0	0	0.392	9.899	0.775	0	0	-0.061	1506696034
-9.65	-2.147	-0.313	-0.061	-0.061	-0.061	3.682	-8.388	0.956	-0.061	-0.061	-0.061	4.429	9.153	2.81	0	0	0	-9.546	-1.5	-2.06	-0.061	0	0	-0.112	9.696	2.077	-0.061	0	0	0.374	9.905	0.748	0	0	-0.061	1506696034
-9.641	-2.151	-0.313	-0.061	-0.061	-0.061	3.674	-8.388	0.949	-0.061	-0.061	-0.061	4.457	9.177	2.798	-0.061	0	0	-9.545	-1.491	-2.043	-0.061	0	0	-0.13	9.716	2.077	0	0	0	0.348	9.917	0.756	0	-0.061	-0.061	1506696034
-9.642	-2.158	-0.299	0	-0.061	-0.061	3.656	-8.396	0.963	-0.061	-0.061	-0.061	4.46	9.167	2.808	-0.061	0	0	-9.55	-1.488	-2.055	-0.061	0	-0.061	-0.115	9.726	2.086	0	-0.061	0	0.377	9.912	0.748	0	-0.061	-0.061	1506696034
-9.643	-2.157	-0.318	-0.061	0	0	3.655	-8.422	0.964	-0.061	-0.061	-0.061	4.448	9.143	2.811	-0.061	0	0	-9.55	-1.497	-2.056	-0.061	0	-0.061	-0.099	9.701	2.085	0	-0.061	0	0.38	9.911	0.752	-0.061	-0.061	-0.061	1506696034
-9.646	-2.153	-0.328	-0.061	-0.061	0	3.673	-8.421	0.974	-0.061	-0.061	-0.061	4.455	9.142	2.801	-0.061	-0.061	0	-9.546	-1.488	-2.052	0	0	0	-0.09	9.694	2.08	0	0	0	0.368	9.904	0.738	0	-0.061	-0.061	1506696034
-9.643	-2.164	-0.33	-0.061	-0.061	0	3.668	-8.416	0.993	-0.061	0	-0.061	4.471	9.141	2.767	-0.061	-0.061	-0.061	-9.557	-1.483	-2.062	0	0	-0.061	-0.089	9.713	2.092	0	-0.061	-0.061	0.39	9.909	0.742	0	-0.061	-0.061	1506696034
-9.66	-2.151	-0.348	0	-0.061	0	3.668	-8.417	0.982	-0.061	0	-0.061	4.479	9.153	2.754	0	-0.061	-0.061	-9.572	-1.474	-2.083	0	0	-0.061	-0.072	9.734	2.099	0	-0.061	-0.061	0.364	9.914	0.732	-0.061	0	0	1506696034
-9.689	-2.144	-0.356	-0.061	-0.122	-0.061	3.668	-8.418	0.962	-0.061	0	-0.061	4.499	9.159	2.779	0	-0.061	-0.061	-9.566	-1.485	-2.068	0	-0.061	-0.061	-0.054	9.735	2.076	0	0	-0.061	0.351	9.914	0.72	0	-0.061	-0.061	1506696034
-9.666	-2.147	-0.323	-0.061	-0.183	-0.061	3.657	-8.427	0.944	-0.061	0	-0.061	4.52	9.198	2.835	0	-0.061	-0.061	-9.557	-1.505	-2.074	0	-0.061	-0.061	-0.098	9.757	2.083	0	0	-0.061	0.351	9.911	0.72	0	0	-0.061	1506696034
-9.661	-2.155	-0.285	-0.061	-0.122	-0.061	3.644	-8.439	0.957	-0.061	0	-0.061	4.553	9.239	2.896	0	-0.061	-0.061	-9.538	-1.505	-2.091	0	-0.061	-0.061	-0.122	9.793	2.086	0	-0.122	0	0.318	9.908	0.72	0	-0.061	-0.061	1506696034
-9.621	-2.138	-0.226	0	0	-0.122	3.632	-8.476	1.006	-0.061	0.061	0	4.553	9.239	2.896	0	-0.061	0	-9.563	-1.47	-2.084	0	0	-0.061	-0.051	9.744	2.055	0	-0.122	0	0.319	9.923	0.721	0	-0.061	-0.061	1506696035
-9.631	-2.175	-0.251	-0.061	0	-0.061	3.642	-8.531	1.066	0	0.061	0	4.536	9.156	2.937	-0.061	-0.061	0	-9.555	-1.492	-2.067	0	0	-0.061	0.022	9.686	2.078	0	-0.061	0	0.355	9.915	0.721	0	-0.061	-0.061	1506696035
-9.613	-2.171	-0.279	0	-0.061	0	3.622	-8.445	1.055	0.061	0	0	4.539	9.083	2.878	-0.061	-0.061	0	-9.522	-1.48	-2.029	-0.061	0	-0.061	0.013	9.671	2.056	-0.061	0.061	0	0.388	9.903	0.745	0	-0.061	-0.061	1506696035
-9.647	-2.138	-0.238	-0.061	-0.061	0	3.616	-8.381	1.044	0.061	-0.061	-0.061	4.527	9.099	2.755	-0.061	0	0	-9.542	-1.497	-1.985	-0.061	-0.061	-0.061	-0.09	9.642	2.027	-0.061	0	0.061	0.426	9.887	0.782	0	-0.061	-0.061	1506696035
-9.655	-2.125	-0.242	-0.061	0	0	3.618	-8.314	0.965	0.061	0.061	0	4.52	9.159	2.674	-0.061	0	0	-9.5	-1.517	-2.029	0	0.061	-0.061	-0.08	9.703	2.005	0	0	0.061	0.413	9.897	0.76	-0.061	0	-0.061	1506696035
-9.66	-2.163	-0.24	-0.061	0	0	3.59	-8.352	0.882	0.061	0.061	0	4.511	9.173	2.616	-0.061	-0.061	0	-9.591	-1.51	-2.078	-0.061	0	-0.061	-0.075	9.757	2.041	0	-0.061	0	0.385	9.896	0.755	0	0	-0.061	1506696035
-9.642	-2.202	-0.252	-0.061	0	0	3.604	-8.384	0.797	0	-0.122	-0.061	4.455	9.126	2.621	0	-0.061	0.061	-9.594	-1.494	-2.115	-0.061	-0.061	-0.061	0.022	9.755	2.061	0	-0.061	-0.061	0.396	9.918	0.743	-0.061	0	-0.061	1506696035
-9.616	-2.247	-0.304	-0.061	0	-0.061	3.627	-8.379	0.776	-0.061	-0.061	-0.061	4.441	9.103	2.682	0.061	-0.061	0	-9.612	-1.498	-2.138	-0.061	-0.061	-0.061	0.106	9.737	2.089	0.061	0.061	-0.122	0.336	9.912	0.732	0	0	-0.061	1506696035
-9.631	-2.187	-0.294	-0.061	0	-0.061	3.633	-8.311	0.831	-0.122	-0.061	0.061	4.494	9.126	2.797	0.122	0	-0.122	-9.588	-1.505	-2.095	-0.061	-0.122	-0.061	0.053	9.717	2.054	0.061	0.122	-0.122	0.292	9.912	0.746	0	-0.061	-0.061	1506696035
-9.659	-2.195	-0.281	-0.061	0	-0.061	3.682	-8.348	0.903	-0.183	0	0	4.494	9.126	2.797	0.122	0.061	-0.122	-9.599	-1.518	-2.068	-0.061	-0.122	-0.061	-0.06	9.745	2.047	0.061	0.061	-0.122	0.286	9.898	0.702	-0.061	-0.061	-0.061	1506696035
-9.648	-2.199	-0.288	-0.061	0	-0.061	3.653	-8.404	0.951	-0.122	-0.061	0	4.496	9.257	2.912	0.122	0	-0.122	-9.605	-1.538	-2.071	-0.061	-0.122	-0.061	-0.06	9.745	2.047	0.061	0.061	-0.122	0.316	9.922	0.729	0	0	-0.061	1506696035
-9.628	-2.21	-0.298	-0.061	0	-0.061	3.582	-8.458	1.016	-0.122	-0.183	0	4.494	9.225	2.931	0.061	-0.061	-0.061	-9.591	-1.537	-2.048	-0.061	-0.122	0	-0.06	9.745	2.047	0.061	0.061	-0.122	0.334	9.933	0.741	0	0	-0.061	1506696035
-9.611	-2.206	-0.282	-0.061	0.061	-0.061	3.567	-8.449	1.01	-0.122	-0.122	0.061	4.494	9.225	2.931	0	0	-0.122	-9.551	-1.558	-2.004	0	-0.183	-0.061	-0.09	9.738	2.035	-0.061	0	-0.122	0.33	9.906	0.752	-0.061	-0.061	0	1506696035
-9.642	-2.194	-0.292	0	0	-0.061	3.589	-8.411	1.024	-0.122	0	0.122	4.455	9.188	2.816	0	0.061	-0.122	-9.551	-1.535	-1.964	0	-0.122	-0.061	-0.138	9.71	2.004	-0.061	0	-0.061	0.339	9.898	0.764	-0.061	-0.061	0	1506696035
-9.66	-2.2	-0.3	0	0	-0.061	3.589	-8.417	1.036	-0.061	0	0.183	4.502	9.211	2.713	-0.061	-0.061	-0.122	-9.561	-1.53	-1.949	0	-0.122	-0.061	-0.172	9.74	2	0	0	-0.061	0.334	9.91	0.755	0	-0.061	0	1506696035
-9.66	-2.188	-0.305	0	0	-0.061	3.653	-8.465	0.987	-0.061	-0.061	0.122	4.502	9.211	2.713	-0.061	-0.061	-0.061	-9.557	-1.531	-1.93	0	-0.122	-0.061	-0.181	9.765	2.016	0	0	-0.061	0.311	9.916	0.721	-0.061	-0.061	-0.061	1506696035
-9.639	-2.201	-0.318	0	0	-0.061	3.699	-8.48	0.915	-0.061	0	0.061	4.491	9.202	2.626	0	-0.061	-0.061	-9.556	-1.516	-1.92	0	-0.061	-0.061	-0.17	9.738	2.006	0	0	-0.061	0.323	9.918	0.713	0	-0.061	-0.061	1506696035
-9.63	-2.211	-0.333	0	0	-0.061	3.694	-8.452	0.9	-0.061	0	0	4.442	9.146	2.613	0	0	-0.061	-9.557	-1.522	-1.896	0	-0.061	-0.061	-0.164	9.695	1.998	0	0	-0.061	0.353	9.914	0.738	0	-0.061	-0.061	1506696035
-9.629	-2.204	-0.327	0	0	-0.061	3.665	-8.421	0.898	-0.061	0	0	4.442	9.146	2.613	0.061	-0.061	-0.061	-9.556	-1.524	-1.881	0	-0.061	-0.061	-0.179	9.698	1.985	0	0	-0.061	0.374	9.915	0.755	0	-0.061	-0.061	1506696035
-9.627	-2.225	-0.328	-0.061	0	-0.061	3.638	-8.396	0.896	-0.061	0	0	4.451	9.204	2.69	0.061	-0.061	-0.061	-9.558	-1.53	-1.869	0	-0.061	-0.061	-0.203	9.719	1.992	0	0	-0.061	0.371	9.899	0.735	0	-0.061	-0.061	1506696035
-9.624	-2.242	-0.331	0	0	-0.061	3.619	-8.431	0.896	-0.061	0	0	4.448	9.245	2.716	0.061	-0.061	-0.061	-9.558	-1.54	-1.847	0	-0.061	-0.061	-0.227	9.755	1.993	0	0	-0.061	0.359	9.908	0.745	0	-0.061	-0.061	1506696035
-9.622	-2.265	-0.353	0	0	-0.061	3.596	-8.464	0.895	-0.061	0	-0.061	4.448	9.245	2.716	0.061	-0.061	0	-9.545	-1.572	-1.824	0	0	-0.061	-0.246	9.763	1.955	0	0	-0.061	0.351	9.917	0.732	0	-0.061	-0.061	1506696035
-9.619	-2.222	-0.348	0	0	-0.061	3.553	-8.467	0.91	-0.061	0	-0.061	4.414	9.262	2.741	0	-0.061	-0.061	-9.555	-1.571	-1.822	0	-0.061	-0.061	-0.268	9.761	1.96	0	-0.061	-0.061	0.339	9.921	0.757	-0.061	-0.061	0	1506696035
-9.633	-2.235	-0.348	0	0	-0.061	3.475	-8.459	0.918	-0.061	0	-0.061	4.414	9.262	2.741	-0.061	-0.061	0	-9.558	-1.561	-1.838	0	0	-0.061	-0.254	9.738	1.967	0	-0.061	-0.061	0.323	9.9	0.711	0	-0.061	-0.061	1506696035
-9.65	-2.277	-0.349	0	-0.061	0	3.435	-8.478	0.921	-0.061	0	-0.061	4.402	9.222	2.729	-0.061	-0.061	0	-9.563	-1.576	-1.836	0	-0.061	-0.061	-0.212	9.763	1.982	0	-0.061	0	0.345	9.906	0.732	-0.061	-0.061	-0.061	1506696035
-9.624	-2.271	-0.346	0	0	0	3.46	-8.482	0.933	-0.061	0.061	0	4.398	9.226	2.67	-0.061	-0.061	-0.061	-9.587	-1.544	-1.816	0	0	-0.061	-0.213	9.757	1.961	0	0	0	0.362	9.934	0.778	-0.061	-0.061	-0.061	1506696036
-9.63	-2.257	-0.341	0	-0.061	0	3.472	-8.502	0.953	-0.061	0.061	0	4.398	9.226	2.67	-0.061	0	-0.061	-9.561	-1.578	-1.806	0	0	-0.061	-0.27	9.743	1.954	-0.061	-0.061	0	0.327	9.929	0.746	-0.061	-0.061	0	1506696036
-9.621	-2.262	-0.342	0	-0.061	-0.061	3.482	-8.507	0.959	0	0	0	4.433	9.233	2.625	-0.061	-0.061	-0.061	-9.568	-1.566	-1.8	0	0	-0.061	-0.28	9.758	1.937	-0.061	-0.061	0	0.298	9.903	0.703	-0.061	-0.061	-0.061	1506696036
-9.613	-2.297	-0.313	0	0	0	3.497	-8.465	0.901	0	-0.061	0	4.449	9.229	2.617	-0.061	-0.061	0	-9.585	-1.576	-1.821	0	0.061	0	-0.25	9.77	1.945	-0.061	-0.061	0	0.285	9.906	0.709	0	-0.061	-0.061	1506696036
-9.611	-2.306	-0.331	0	0	0	3.512	-8.47	0.88	0	-0.061	-0.061	4.469	9.222	2.585	-0.061	-0.061	0	-9.58	-1.576	-1.81	0	0	0	-0.2	9.767	1.951	0	-0.061	0	0.284	9.918	0.714	-0.061	-0.061	-0.061	1506696036
-9.601	-2.284	-0.34	0	0	0	3.524	-8.431	0.853	-0.061	0	0	4.451	9.217	2.608	0	0	0	-9.58	-1.565	-1.818	0	0	0	-0.207	9.752	1.95	0	0	0	0.287	9.904	0.729	-0.061	-0.061	-0.061	1506696036
-9.611	-2.286	-0.325	0	0.061	0	3.548	-8.418	0.84	-0.061	0	0	4.453	9.245	2.677	0	0	0	-9.58	-1.55	-1.797	0	0	0	-0.236	9.769	1.951	0	0	0	0.274	9.914	0.749	-0.061	-0.061	-0.061	1506696036
-9.627	-2.281	-0.355	0	0	0	3.58	-8.429	0.86	-0.061	0	-0.061	4.453	9.245	2.677	0	0	0	-9.591	-1.544	-1.811	0	0	0	-0.23	9.79	1.967	-0.061	0	0	0.298	9.909	0.724	-0.061	0	0	1506696036
-9.616	-2.254	-0.355	0	0	0	3.582	-8.442	0.853	-0.061	0	-0.061	4.447	9.265	2.706	0	0	0	-9.587	-1.532	-1.82	-0.061	0	0	-0.236	9.796	1.991	-0.061	0	0	0.274	9.93	0.75	-0.061	-0.061	0	1506696036
-9.635	-2.224	-0.346	0	0	0	3.579	-8.465	0.879	-0.061	0	-0.122	4.388	9.252	2.777	-0.061	0	0	-9.572	-1.537	-1.833	-0.061	0	0	-0.232	9.771	2.001	-0.061	0	0	0.299	9.91	0.754	-0.061	-0.061	0	1506696036
-9.652	-2.216	-0.355	0	-0.061	0	3.529	-8.473	0.898	-0.061	0	-0.122	4.388	9.252	2.777	-0.061	0	0	-9.57	-1.528	-1.859	-0.061	0	0	-0.212	9.755	2.023	-0.061	0	0	0.295	9.909	0.738	-0.061	0	0	1506696036
-9.646	-2.235	-0.368	-0.061	-0.061	0	3.492	-8.455	0.918	-0.061	0	-0.122	4.368	9.233	2.783	-0.122	0	0	-9.577	-1.504	-1.866	-0.061	0	0	-0.175	9.752	2.01	-0.122	0	0	0.274	9.911	0.717	0	0	-0.061	1506696036
-9.646	-2.253	-0.361	0	-0.061	0	3.485	-8.464	0.939	-0.061	0	-0.061	4.375	9.235	2.754	-0.122	0.061	-0.061	-9.598	-1.515	-1.89	-0.061	0	0	-0.188	9.753	2.009	-0.122	0	0	0.28	9.915	0.725	0	0	-0.061	1506696036
-9.637	-2.21	-0.352	0	-0.061	0	3.463	-8.476	0.921	-0.061	0	-0.061	4.399	9.233	2.725	-0.122	0.061	-0.061	-9.597	-1.515	-1.895	-0.061	0	0	-0.182	9.746	2.004	-0.122	0	0	0.331	9.926	0.78	0	0	-0.061	1506696036
-9.658	-2.174	-0.347	-0.061	-0.061	0	3.486	-8.49	0.9	0	-0.061	-0.061	4.432	9.208	2.674	-0.122	0	-0.061	-9.576	-1.515	-1.902	-0.061	0	0	-0.19	9.719	2.016	-0.061	-0.061	0	0.311	9.904	0.772	0	0	-0.061	1506696036
-9.68	-2.156	-0.354	-0.061	-0.122	0	3.51	-8.453	0.901	0	-0.061	0	4.45	9.176	2.662	-0.122	0	-0.061	-9.589	-1.489	-1.925	-0.061	0	0	-0.14	9.711	2.031	-0.061	-0.061	0	0.312	9.911	0.75	0	0	-0.061	1506696036
-9.692	-2.183	-0.371	-0.061	-0.183	-0.061	3.543	-8.433	0.912	-0.061	-0.061	0	4.444	9.155	2.67	-0.061	-0.061	-0.061	-9.619	-1.465	-1.964	-0.061	0	0	-0.062	9.735	2.084	-0.061	-0.061	0	0.317	9.918	0.725	0	0	-0.061	1506696036
-9.649	-2.187	-0.333	-0.061	-0.244	-0.061	3.619	-8.441	0.909	0	-0.061	0	4.471	9.147	2.699	0	0	-0.061	-9.618	-1.475	-1.981	-0.061	0	0	-0.056	9.72	2.098	-0.061	0	-0.061	0.293	9.93	0.749	0.061	0	-0.061	1506696036
-9.627	-2.181	-0.307	-0.122	-0.183	-0.061	3.683	-8.454	0.912	0	-0.122	0	4.512	9.153	2.838	0	0	-0.061	-9.589	-1.494	-1.95	-0.061	-0.061	-0.061	-0.133	9.682	2.086	-0.061	0	0	0.329	9.911	0.776	0	0	-0.061	1506696036
-9.613	-2.184	-0.264	-0.122	-0.122	-0.061	3.703	-8.442	0.915	0	-0.061	-0.061	4.512	9.153	2.838	-0.061	0	0	-9.554	-1.503	-1.92	0	0	-0.061	-0.165	9.686	2.044	-0.061	-0.061	0	0.339	9.898	0.756	0	0	-0.061	1506696036
-9.607	-2.227	-0.227	-0.061	-0.061	-0.061	3.695	-8.46	0.973	-0.061	0	0	4.481	9.161	2.854	-0.061	-0.061	0	-9.572	-1.44	-1.934	-0.061	0.061	-0.061	-0.116	9.677	2.068	0	-0.061	0	0.335	9.899	0.717	0	-0.061	-0.061	1506696036
-9.607	-2.235	-0.228	0	0	0	3.677	-8.416	1.024	0	0	-0.061	4.468	9.131	2.751	-0.061	-0.061	0	-9.599	-1.439	-1.968	-0.061	-0.061	-0.061	-0.022	9.707	2.109	0	0	0	0.366	9.904	0.743	0	0	-0.061	1506696036
-9.628	-2.193	-0.234	0	0	0	3.6	-8.374	0.952	0	0	-0.061	4.468	9.131	2.751	-0.061	0	0	-9.55	-1.453	-1.933	-0.122	0	-0.061	-0.032	9.717	2.097	0	0.122	0	0.366	9.904	0.743	0	0	0	1506696036
-9.636	-2.139	-0.245	-0.061	0	0	3.642	-8.382	0.902	0.061	-0.122	-0.061	4.443	9.125	2.777	0	0.061	0	-9.56	-1.501	-1.922	-0.061	0	-0.061	-0.145	9.658	2.022	0	0.122	0	0.342	9.909	0.739	0	-0.061	0	1506696036
-9.634	-2.168	-0.243	-0.061	0.061	0	3.644	-8.35	0.829	0	0	0	4.423	9.168	2.706	-0.061	0	0	-9.552	-1.53	-1.931	-0.061	0	-0.061	-0.141	9.684	2	0	-0.061	0	0.377	9.916	0.75	-0.061	0	0	1506696036
-9.642	-2.183	-0.274	-0.061	0.061	0	3.597	-8.347	0.805	0	-0.061	-0.061	4.423	9.168	2.706	-0.061	-0.122	0	-9.604	-1.503	-1.961	-0.061	0	-0.061	-0.077	9.77	2.032	0	0	0	0.371	9.905	0.738	0	0	0	1506696037
-9.653	-2.183	-0.293	-0.061	0	0	3.634	-8.332	0.778	-0.061	-0.122	-0.061	4.48	9.193	2.628	0	-0.061	0	-9.61	-1.485	-1.983	-0.061	0	-0.061	-0.025	9.808	2.073	0	0.061	-0.061	0.334	9.915	0.709	-0.061	0	0	1506696037
-9.642	-2.162	-0.279	-0.061	0	-0.061	3.692	-8.368	0.819	-0.122	-0.122	-0.061	4.491	9.202	2.673	0.061	0.061	-0.061	-9.579	-1.499	-1.982	-0.122	0	0	-0.073	9.738	2.032	0	0.061	-0.061	0.312	9.906	0.709	0	0	0	1506696037
-9.647	-2.188	-0.287	-0.061	0	-0.061	3.667	-8.394	0.918	-0.122	-0.061	-0.122	4.437	9.147	2.762	0.061	0	-0.061	-9.601	-1.503	-1.952	-0.122	0	-0.061	-0.118	9.673	2.018	0	0	-0.061	0.303	9.897	0.708	0	0	-0.061	1506696037
-9.633	-2.219	-0.307	-0.061	0	0	3.559	-8.392	0.982	-0.061	-0.122	-0.061	4.42	9.159	2.799	0	-0.061	-0.061	-9.589	-1.509	-1.97	-0.061	-0.061	-0.061	-0.065	9.756	2.043	0	0	-0.061	0.366	9.911	0.732	0	0	-0.061	1506696037
-9.641	-2.194	-0.297	-0.061	-0.061	0	3.543	-8.442	0.994	-0.061	-0.122	0	4.477	9.22	2.808	0	0	-0.061	-9.568	-1.51	-1.962	-0.061	-0.061	-0.061	-0.116	9.782	2.06	0	0	-0.061	0.354	9.916	0.746	-0.061	0	0	1506696037
-9.655	-2.187	-0.304	-0.061	0	-0.061	3.596	-8.471	0.991	-0.122	-0.061	0.061	4.492	9.219	2.839	0.061	0.061	-0.061	-9.546	-1.51	-1.925	-0.061	-0.061	-0.061	-0.177	9.738	2.012	-0.061	0	-0.061	0.323	9.91	0.731	-0.061	-0.061	0	1506696037
-9.652	-2.189	-0.306	-0.061	-0.061	-0.061	3.594	-8.472	1.056	-0.061	0	0.061	4.461	9.207	2.828	-0.061	0	-0.061	-9.56	-1.532	-1.916	-0.061	0	-0.061	-0.176	9.728	1.977	0	0	0	0.324	9.912	0.696	0	0	0	1506696037
-9.639	-2.22	-0.313	0	0	-0.061	3.59	-8.458	1.059	0	-0.061	0.061	4.467	9.215	2.797	-0.061	0	-0.061	-9.558	-1.534	-1.932	-0.061	0	-0.061	-0.163	9.762	2.011	0	-0.061	0	0.287	9.911	0.695	0	0	-0.061	1506696037
-9.624	-2.202	-0.299	0	-0.061	-0.061	3.646	-8.46	0.988	0.061	-0.061	0	4.486	9.219	2.753	-0.061	-0.061	0	-9.579	-1.524	-1.931	-0.061	0	-0.061	-0.141	9.769	2.012	0	-0.061	0	0.309	9.927	0.706	0	-0.061	-0.061	1506696037
-9.64	-2.198	-0.325	-0.061	-0.061	-0.061	3.698	-8.421	0.904	0	-0.061	0	4.499	9.193	2.706	-0.061	0	0	-9.564	-1.524	-1.916	0	0	-0.061	-0.157	9.719	1.993	0	0	0	0.331	9.914	0.707	0	-0.061	-0.061	1506696037
-9.635	-2.207	-0.327	0	-0.061	-0.061	3.703	-8.382	0.873	-0.061	0	0	4.466	9.161	2.668	-0.061	0	0	-9.568	-1.524	-1.893	-0.061	0	-0.061	-0.182	9.697	1.98	0	-0.061	0	0.349	9.91	0.699	0	-0.061	-0.061	1506696037
-9.622	-2.212	-0.307	0	-0.061	0	3.714	-8.354	0.867	-0.061	0	0	4.448	9.173	2.662	-0.061	-0.061	0	-9.563	-1.524	-1.912	0	0	-0.061	-0.166	9.749	2.01	0	0	0	0.345	9.912	0.709	0	0	-0.061	1506696037
-9.65	-2.206	-0.304	-0.061	-0.061	0	3.736	-8.386	0.869	-0.061	0	-0.061	4.473	9.199	2.65	0	-0.061	0	-9.58	-1.513	-1.93	0	0	-0.061	-0.157	9.763	2.011	0	0	0	0.336	9.906	0.701	-0.061	-0.061	-0.061	1506696037
-9.66	-2.211	-0.329	-0.061	-0.061	0	3.719	-8.408	0.869	-0.061	0	-0.122	4.441	9.203	2.683	0	-0.061	0	-9.582	-1.524	-1.938	0	0	0	-0.154	9.744	2.015	0	-0.061	0	0.324	9.908	0.691	-0.061	-0.061	-0.061	1506696037
-9.643	-2.243	-0.306	-0.061	-0.061	-0.061	3.659	-8.409	0.906	-0.061	0	-0.122	4.399	9.198	2.713	0	-0.061	0	-9.585	-1.535	-1.943	0	0	0	-0.139	9.746	2.004	0	-0.061	-0.061	0.324	9.921	0.693	0	0	-0.061	1506696037
-9.623	-2.275	-0.293	0	-0.061	-0.061	3.596	-8.417	0.927	-0.061	0	-0.061	4.408	9.222	2.765	0	-0.061	-0.061	-9.592	-1.541	-1.952	0	0	0	-0.153	9.768	1.982	0	-0.061	-0.061	0.291	9.926	0.7	0	0	-0.061	1506696037
-9.634	-2.257	-0.3	0	0	-0.061	3.561	-8.434	0.945	-0.061	0.061	-0.061	4.421	9.259	2.753	-0.061	-0.061	-0.061	-9.588	-1.529	-1.982	0	0	0	-0.167	9.772	2.004	0	-0.061	-0.061	0.27	9.912	0.687	-0.061	-0.061	-0.061	1506696037
-9.631	-2.226	-0.288	0	-0.061	-0.061	3.535	-8.443	0.939	-0.061	0	-0.061	4.425	9.237	2.74	-0.061	-0.061	-0.061	-9.61	-1.512	-1.958	0	0	0	-0.151	9.75	2.029	-0.061	-0.061	-0.061	0.267	9.914	0.684	-0.061	-0.061	-0.061	1506696037
-9.65	-2.217	-0.279	0	-0.061	-0.061	3.516	-8.448	0.926	-0.061	0	0	4.43	9.225	2.738	-0.061	-0.061	-0.061	-9.593	-1.531	-1.955	0	-0.061	-0.061	-0.118	9.752	2.016	0	-0.061	-0.061	0.291	9.911	0.713	0	-0.061	-0.061	1506696037
-9.635	-2.214	-0.295	0	-0.061	-0.061	3.536	-8.454	0.889	-0.061	0	0.061	4.413	9.21	2.734	-0.061	-0.061	-0.122	-9.601	-1.474	-1.94	0	-0.061	0	-0.121	9.741	2.017	-0.061	-0.061	-0.061	0.306	9.909	0.701	0	-0.061	-0.061	1506696037
-9.642	-2.214	-0.299	0	-0.061	-0.061	3.577	-8.411	0.898	-0.122	0.061	0.061	4.436	9.192	2.712	-0.061	-0.061	-0.122	-9.563	-1.509	-1.927	0	-0.061	0	-0.157	9.735	1.999	-0.061	-0.061	-0.061	0.313	9.9	0.712	0	-0.061	-0.061	1506696037
-9.639	-2.223	-0.282	0	-0.061	-0.061	3.609	-8.414	0.91	-0.122	0.061	0.061	4.46	9.193	2.688	-0.061	-0.061	-0.122	-9.591	-1.495	-1.926	0	-0.061	0	-0.15	9.752	2.006	-0.061	-0.061	-0.061	0.311	9.904	0.713	-0.061	0	-0.061	1506696037
-9.644	-2.211	-0.285	0	0	-0.061	3.612	-8.41	0.88	-0.061	-0.061	0	4.482	9.202	2.684	0	-0.061	-0.122	-9.593	-1.482	-1.924	0	-0.061	0	-0.147	9.752	2.015	-0.061	-0.061	-0.061	0.335	9.906	0.732	-0.061	-0.061	0	1506696037
-9.637	-2.202	-0.286	-0.061	-0.061	-0.061	3.638	-8.414	0.815	-0.061	-0.061	0	4.515	9.192	2.68	0	0	-0.061	-9.566	-1.485	-1.919	0	-0.061	0	-0.144	9.735	2.024	-0.061	0	-0.122	0.343	9.915	0.695	0	-0.061	0	1506696037
-9.635	-2.213	-0.294	-0.061	0	-0.061	3.614	-8.406	0.852	-0.122	0	0	4.478	9.17	2.748	0	0	-0.061	-9.57	-1.482	-1.9	0	-0.061	0	-0.176	9.717	2.032	0	-0.061	-0.061	0.336	9.906	0.69	-0.061	-0.061	-0.061	1506696038
-9.642	-2.213	-0.291	-0.061	0	0	3.606	-8.437	0.891	-0.061	-0.061	-0.061	4.488	9.19	2.753	-0.061	0	0	-9.573	-1.476	-1.891	-0.061	0	0	-0.161	9.732	2.049	0	0	-0.061	0.339	9.9	0.718	-0.061	0	0	1506696038
-9.635	-2.205	-0.293	-0.061	0	0	3.621	-8.442	0.914	-0.061	-0.061	-0.061	4.484	9.208	2.768	0	0	0	-9.566	-1.475	-1.877	-0.061	0	0	-0.193	9.745	2.04	-0.061	0	0	0.342	9.916	0.707	-0.061	-0.061	0	1506696038
-9.637	-2.211	-0.309	-0.061	-0.061	0	3.61	-8.451	0.914	-0.061	0	-0.061	4.448	9.213	2.773	-0.061	0	0	-9.563	-1.494	-1.873	-0.061	0	-0.061	-0.208	9.729	2.031	-0.061	0	0	0.354	9.904	0.694	-0.061	0	0	1506696038
-9.643	-2.223	-0.291	0	-0.061	0	3.592	-8.458	0.927	0	0	-0.061	4.416	9.203	2.749	-0.061	0	0	-9.572	-1.489	-1.901	-0.061	0	-0.061	-0.208	9.729	2.031	-0.061	0	0	0.335	9.91	0.73	-0.061	0	0	1506696038
-9.635	-2.225	-0.295	-0.061	-0.061	0	3.576	-8.466	0.909	0	-0.061	-0.061	4.404	9.21	2.735	-0.061	0	0	-9.566	-1.482	-1.891	-0.061	0	-0.061	-0.193	9.739	2.034	-0.061	0	0	0.319	9.917	0.717	-0.061	0	0	1506696038
-9.641	-2.226	-0.298	0	-0.061	0	3.589	-8.457	0.885	0	-0.061	-0.061	4.394	9.207	2.702	-0.061	0	0	-9.58	-1.488	-1.881	-0.061	0	-0.061	-0.201	9.743	2.027	-0.061	0	0	0.316	9.923	0.713	-0.061	0	0	1506696038
-9.63	-2.202	-0.281	-0.061	-0.061	0	3.584	-8.453	0.869	0	0	-0.061	4.411	9.21	2.674	-0.061	0	0	-9.585	-1.486	-1.888	-0.061	0	-0.061	-0.218	9.735	2.015	0	0	0	0.327	9.926	0.738	-0.061	-0.061	0	1506696038
-9.639	-2.249	-0.307	-0.061	-0.061	0	3.575	-8.455	0.859	0	-0.061	0	4.398	9.226	2.662	-0.061	-0.061	0	-9.585	-1.48	-1.893	-0.061	0.061	-0.061	-0.202	9.734	2.024	0	-0.061	0	0.319	9.906	0.693	0	0	0	1506696038
-9.628	-2.259	-0.295	-0.061	-0.061	0	3.59	-8.423	0.851	0	-0.061	-0.061	4.406	9.202	2.676	-0.061	-0.061	0	-9.591	-1.486	-1.916	-0.061	0	-0.061	-0.154	9.738	2.027	0	0	0	0.295	9.915	0.684	-0.061	0	-0.061	1506696038
-9.622	-2.268	-0.285	-0.061	-0.061	0	3.604	-8.405	0.849	0	-0.061	-0.061	4.411	9.201	2.695	0	0	0	-9.599	-1.492	-1.939	-0.061	0	-0.061	-0.138	9.746	2.029	0	0	0	0.269	9.918	0.697	0	0	-0.061	1506696038
-9.637	-2.238	-0.301	-0.061	-0.061	0	3.597	-8.425	0.845	0	-0.061	-0.061	4.411	9.201	2.695	0	0	0	-9.586	-1.5	-1.939	-0.061	0	-0.061	-0.165	9.728	2.031	0	0	0	0.304	9.921	0.709	-0.061	0	0	1506696038
-9.642	-2.244	-0.292	-0.061	-0.061	0	3.614	-8.43	0.854	-0.061	-0.061	-0.061	4.411	9.201	2.695	0	0	0	-9.572	-1.499	-1.937	-0.061	0	-0.061	-0.177	9.745	2.032	0	0	0	0.287	9.905	0.701	-0.061	0	0	1506696038
-9.63	-2.245	-0.275	-0.061	0	0	3.592	-8.424	0.861	-0.061	-0.061	-0.061	4.444	9.22	2.737	0	0	0	-9.57	-1.534	-1.92	-0.061	0	-0.061	-0.182	9.745	2.011	0	0	0	0.295	9.922	0.705	-0.061	-0.061	0	1506696038
-9.642	-2.227	-0.279	0	-0.061	0	3.59	-8.411	0.876	-0.061	0	0	4.449	9.241	2.749	-0.061	0	0	-9.576	-1.53	-1.948	-0.061	0	-0.061	-0.182	9.745	2.011	0	0	0	0.321	9.912	0.714	-0.061	0	0	1506696038
-9.633	-2.213	-0.3	-0.061	0	-0.061	3.582	-8.414	0.874	-0.061	-0.061	-0.061	4.433	9.234	2.728	-0.061	0	0	-9.572	-1.485	-1.938	-0.061	0	0	-0.182	9.745	2.011	0	0	0	0.298	9.908	0.695	-0.061	-0.061	0	1506696038
-9.644	-2.244	-0.293	0	0	0	3.594	-8.423	0.871	-0.061	-0.061	0	4.406	9.207	2.723	-0.061	-0.061	0	-9.6	-1.511	-1.966	-0.061	0	0	-0.133	9.714	2.042	-0.061	0	-0.061	0.303	9.906	0.705	-0.061	0	0	1506696038
-9.641	-2.233	-0.276	0	-0.061	0	3.602	-8.428	0.867	-0.061	-0.061	0	4.383	9.185	2.702	-0.061	0	-0.061	-9.581	-1.475	-1.933	-0.061	0	-0.061	-0.097	9.749	2.04	-0.061	0	-0.061	0.31	9.924	0.729	-0.061	0	0	1506696038
-9.639	-2.207	-0.29	-0.061	0	0	3.627	-8.435	0.895	-0.061	0	0	4.406	9.204	2.731	0	0.061	-0.061	-9.57	-1.488	-1.904	-0.061	0	-0.061	-0.177	9.735	2.024	0	0	-0.061	0.309	9.914	0.73	-0.061	-0.061	0	1506696038
-9.64	-2.226	-0.303	-0.061	-0.061	0	3.631	-8.44	0.914	-0.061	0	0	4.424	9.21	2.722	0	0	-0.061	-9.567	-1.492	-1.922	-0.061	0	0	-0.221	9.749	2.007	-0.061	-0.061	-0.061	0.342	9.908	0.718	-0.061	0	0	1506696038
-9.634	-2.23	-0.287	0	0	0	3.618	-8.419	0.912	0	-0.061	-0.061	4.441	9.234	2.726	-0.061	-0.061	-0.061	-9.591	-1.495	-1.951	-0.061	0	0	-0.181	9.769	2.021	-0.061	-0.061	-0.061	0.336	9.914	0.731	-0.061	0	0	1506696038
-9.652	-2.216	-0.304	0	0	0	3.601	-8.406	0.853	0	-0.122	-0.061	4.472	9.232	2.731	-0.061	0	-0.061	-9.573	-1.481	-1.952	-0.061	0	0	-0.14	9.765	2.058	-0.061	0	-0.061	0.319	9.918	0.712	-0.061	0	0	1506696038
-9.641	-2.211	-0.305	0	0	0	3.639	-8.409	0.806	-0.061	0	-0.061	4.462	9.213	2.766	0	0	-0.061	-9.57	-1.482	-1.949	-0.061	0	0	-0.146	9.727	2.048	-0.061	0	0	0.322	9.915	0.725	-0.061	-0.061	0	1506696038
-9.624	-2.187	-0.31	0	0	0	3.636	-8.402	0.803	-0.061	0	-0.061	4.455	9.186	2.799	-0.061	0	-0.061	-9.574	-1.48	-1.963	-0.061	0	0	-0.164	9.689	2.025	-0.061	-0.061	0	0.322	9.912	0.737	-0.061	0	0	1506696038
-9.658	-2.162	-0.28	0.061	0	0	3.649	-8.396	0.835	-0.061	0	-0.061	4.461	9.168	2.784	-0.061	0	0	-9.574	-1.48	-1.963	-0.061	0	0	-0.164	9.689	2.025	-0.061	-0.061	0	0.33	9.891	0.705	-0.061	0	0	1506696039
-9.696	-2.077	-0.225	0.244	-0.122	0.061	3.655	-8.392	0.87	-0.061	-0.061	-0.061	4.479	9.165	2.743	-0.061	0	0	-9.563	-1.449	-1.995	-0.061	0	0	-0.05	9.741	2.064	-0.061	0	0	0.284	9.906	0.684	-0.061	-0.061	-0.061	1506696039
-9.629	-1.95	-0.297	0.244	-0.305	0.061	3.669	-8.393	0.888	-0.061	0	-0.061	4.484	9.147	2.718	0	0.061	-0.061	-9.447	-1.488	-2.027	-0.061	0	0.061	-0.041	9.671	2.044	-0.061	0.061	-0.061	0.236	9.897	0.621	-0.122	-0.061	-0.122	1506696039
-9.531	-1.827	-0.404	0.122	-0.305	0	3.622	-8.379	0.952	-0.061	-0.061	-0.061	4.437	9.064	2.744	0	0.061	-0.061	-9.421	-1.689	-2.107	-0.061	0	0.061	-0.01	9.564	1.901	-0.061	0	-0.061	0.378	9.862	0.608	-0.183	-0.122	-0.305	1506696039
-9.64	-1.768	-0.693	-0.061	0	-0.061	3.546	-8.242	0.983	-0.061	-0.122	-0.122	4.454	8.99	2.718	0	0.122	-0.122	-9.538	-1.757	-2.29	-0.122	0.061	0	0.22	9.648	1.796	-0.061	0	-0.061	0.464	9.831	0.603	-0.366	0.183	-0.488	1506696039
-9.676	-1.979	-0.854	0.366	-0.122	0.061	3.476	-8.175	0.986	-0.122	-0.122	-0.061	4.529	9.04	2.608	0	0.183	-0.305	-9.532	-1.869	-2.402	-0.183	-0.122	0	0.444	9.729	1.736	0	-0.061	0	0.654	9.918	0.654	-0.122	0.366	-0.488	1506696039
-9.607	-1.701	-0.855	0.305	0.183	0.061	3.437	-8.18	0.975	-0.183	-0.122	0.061	4.652	8.987	2.446	0.061	0.122	-0.366	-9.595	-2.18	-2.516	-0.183	-0.122	0	0.54	9.82	1.601	0	0.122	-0.244	0.629	9.917	0.575	-0.183	0.061	-0.427	1506696039
-9.792	-1.347	-1.046	0	0.244	-0.183	3.439	-8.233	1.04	-0.366	-0.122	0.122	4.922	9.16	2.366	0.183	0.244	-0.488	-9.558	-2.174	-2.687	-0.061	-0.244	0	0.493	10.026	1.475	0	0.122	-0.244	0.624	9.904	0.513	-0.244	-0.183	-0.427	1506696039
-9.822	-1.403	-1.168	-0.122	-0.061	-0.427	3.441	-8.455	1.186	-0.488	-0.122	0.244	4.953	9.302	2.309	0.183	0.122	-0.488	-9.558	-2.174	-2.687	0	-0.244	0	0.441	9.921	1.464	0	-0.244	-0.488	0.657	9.906	0.386	-0.244	-0.122	-0.488	1506696039
-9.768	-1.592	-1.03	-0.366	-0.061	-0.549	3.437	-8.492	1.442	-0.549	-0.183	0.366	4.823	9.085	2.299	0.183	-0.366	-0.427	-9.558	-2.174	-2.687	0	-0.244	0	0.652	9.739	1.451	0	-0.244	-0.488	0.52	9.897	0.391	-0.183	0.183	-0.549	1506696039
-9.56	-1.881	-0.878	-0.488	-0.305	-0.549	3.478	-8.378	1.696	-0.549	-0.122	0.488	4.846	8.917	2.353	0.244	-0.366	-0.488	-9.587	-2.058	-2.604	0	-0.244	0	0.867	9.639	1.491	-0.061	-0.122	-0.854	0.329	9.934	0.691	-0.305	0.244	-0.549	1506696039
-9.289	-2.267	-0.742	-0.671	-0.183	-0.244	3.527	-8.441	1.847	-0.549	-0.122	0.488	4.834	8.842	2.378	0.366	-0.061	-0.671	-9.658	-2.006	-2.466	0	-0.793	-0.122	0.767	9.66	1.558	-0.061	-0.122	-0.854	0.796	9.819	1.272	-0.488	0.366	-0.305	1506696039
-9.271	-2.391	-0.55	-0.61	-0.366	0.305	3.531	-8.533	1.9	-0.488	0	0.61	4.77	8.948	2.407	0.427	-0.061	-0.793	-9.697	-1.887	-2.29	0.061	-1.038	-0.122	0.396	9.648	1.747	-0.122	0.183	-0.977	2.381	9.684	2.194	-0.977	1.465	0.732	1506696039
-10.255	-2.422	-0.005	-0.549	-0.854	0.732	3.547	-8.563	1.784	-0.183	-0.061	0.671	4.746	9.082	2.472	0.488	-0.061	-0.671	-9.752	-1.644	-1.954	0.122	-1.404	-0.122	-0.071	9.642	2.036	-0.061	0.488	-1.16	3.596	10.116	3.383	-2.441	2.747	1.892	1506696039
-10.505	-2.126	0.873	-0.183	-2.258	0.305	3.475	-8.391	1.566	-0.061	0	0.732	4.571	9.234	2.533	0.488	-0.183	-0.488	-9.855	-1.336	-1.845	0.305	-1.709	0.061	-0.452	9.801	2.482	0	0.61	-1.16	3.418	11.434	4.022	-3.906	1.404	3.052	1506696039
-10.424	-0.83	1.769	0	-0.916	0.061	3.364	-8.253	1.213	0	0.061	0.916	4.354	9.436	2.701	0.61	-0.244	-0.305	-9.796	-1.005	-1.687	0.305	-1.709	0.061	-0.841	9.847	2.848	0	0.61	-1.16	4.473	12.462	4.176	-4.211	0.244	4.578	1506696039
-10.532	-0.215	2.004	-0.916	-0.977	-0.916	3.36	-8.262	0.726	0.061	0.122	1.16	4.121	9.624	2.885	0.793	-0.122	-0.122	-9.731	-0.561	-1.702	0.366	-1.587	0.183	-1.041	9.999	3.242	0.183	0.61	-1.221	1.498	12.118	3.305	-3.052	-0.549	5.127	1506696039
-10.247	-1.199	1.317	-0.549	-1.038	-1.221	3.539	-8.362	0.218	0	0.061	1.404	3.957	9.869	3.218	0.977	0.366	0	-10.028	-0.453	-1.944	0.122	-0.977	0.305	-1.067	10.19	3.342	0.122	0.061	-1.282	-1.817	10.186	2.296	-2.075	-3.357	4.089	1506696039
-9.089	-1.125	1.869	-0.061	-0.732	-0.488	3.738	-8.685	-0.151	0	0.061	1.404	3.652	9.961	3.722	0.977	0.671	-0.122	-10.028	-0.453	-1.944	0.122	-0.977	0.305	-1.067	10.19	3.342	0.122	0.061	-1.282	0.343	8.563	2.407	-0.488	-3.662	2.686	1506696039
-8.597	-0.429	2.019	-0.427	-0.488	-0.244	3.944	-8.886	-0.471	0.122	-0.854	1.343	3.244	9.219	4.087	0.793	0.366	-0.366	-8.933	-0.328	-1.442	0.122	-0.732	0.122	-0.746	8.777	3.169	-0.061	-0.366	-1.16	2.749	7.041	1.773	0.549	-2.014	1.648	1506696039
-8.544	0.108	2.024	-0.366	-0.244	-0.244	4.133	-8.204	-0.644	0.122	-0.854	1.343	3.182	8.326	4.231	0.427	0.061	-0.549	-8.809	-0.154	-1.166	0.305	-0.854	0.122	-0.817	8.204	3.089	-0.122	-0.366	-0.854	3.918	5.995	1.876	1.648	1.953	0.671	1506696039
-8.631	-0.02	2.065	-0.977	-0.122	-0.61	4.206	-7.6	-0.449	-0.122	-0.793	0.977	3.191	8.05	4.119	0.061	-0.183	-0.732	-8.809	-0.154	-1.166	0.488	-0.671	0	-0.817	8.204	3.089	-0.122	-0.366	-0.854	3.202	5.907	2.729	2.38	4.395	0.488	1506696039
-9.384	-0.831	2.062	-0.854	0.305	-0.305	4.206	-7.6	-0.449	-0.549	-0.427	0.793	3.313	8.358	3.877	-0.061	-0.671	-0.916	-9.424	0.825	-1.178	0.122	-0.427	-0.122	-0.591	8.892	3.62	0.183	-0.244	-0.427	1.635	6.738	3.986	3.174	3.845	-0.244	1506696039
-10.253	-1.351	2.03	-1.099	-0.183	0.427	4.317	-8.269	0.01	-0.305	0.61	0.916	3.735	8.655	3.761	0	-0.671	-0.977	-9.942	0.674	-1.171	-0.305	-0.183	-0.244	-0.479	9.203	3.765	0.183	-0.244	-0.427	2.817	7.491	5.162	2.563	-0.366	-0.793	1506696039
-10.42	-0.903	2.914	-0.854	0.061	0.732	4.189	-9.125	0.01	0.183	-0.427	0.366	4.146	8.807	3.699	0.244	-0.366	-0.977	-9.542	0.083	-1.06	-0.732	-0.183	-0.366	-0.79	9.418	3.698	0.183	-0.122	-0.244	5.538	8.921	8.291	1.16	1.221	-0.366	1506696039
-11.163	-1.54	2.376	-1.038	0.549	0.488	4.223	-9.85	-0.037	0.183	-0.427	0.366	4.461	9.128	3.694	0.305	0.122	-0.793	-10.174	-0.16	-0.767	-0.854	-0.488	-0.732	-1.597	9.871	3.48	0.122	0.244	0.549	6.348	9.711	7.011	0.61	-0.732	1.404	1506696040
-11.639	-3.307	1.279	0.427	0.183	0.793	4.212	-10.284	0.002	0.488	-1.831	-1.221	4.649	10.188	3.554	0.183	0.183	-0.305	-11.311	-1.008	-0.531	-0.977	1.282	-0.671	-2.071	10.802	3.006	0.122	0.244	0.549	3.376	8.94	0.438	1.404	-3.54	-0.977	1506696040
-10.348	-2.711	1.562	0.916	-0.732	0.916	4.234	-10.921	0.237	0.549	-1.099	-1.465	4.768	11.427	3.223	-0.122	-0.366	0.244	-11.597	-1.79	-0.428	-0.671	1.343	-0.671	-2.16	11.761	2.913	0.183	-0.61	0.854	8.186	13.266	4.828	-3.418	0.549	0.549	1506696040
-9.186	-2.951	1.168	-0.061	1.404	-0.061	3.894	-11.08	0.377	0.549	-0.427	-1.465	5.072	11.984	2.802	-0.305	-0.793	0.916	-10.178	-1.83	0.426	-0.366	0.244	-0.916	-2.72	11.573	2.385	0.305	0.305	1.404	0.062	8.39	2.139	0.488	-0.916	-1.404	1506696040
-9.272	-4.085	-1.361	1.404	0.793	-0.366	3.512	-10.415	0.537	0.549	0.183	-1.282	5.435	11.405	2.694	-0.366	0.305	2.014	-10.31	-2.7	0.306	-0.488	1.526	-0.488	-2.806	10.361	1.538	-0.305	-0.305	1.343	0.982	9.518	-0.336	1.953	-1.892	-1.892	1506696040
-8.603	-3.764	-0.626	0.977	1.282	0.305	3.478	-9.22	0.772	0.549	0.183	-1.282	4.902	10.663	2.472	-0.671	1.099	2.869	-9.857	-3.479	0.208	-0.671	0.977	-0.427	-2.024	9.767	0.837	-0.305	-0.305	1.343	2.16	10.135	-0.409	1.038	-0.977	-1.587	1506696040
-9.002	-3.307	-0.501	1.099	2.075	0	2.868	-8.415	0.831	0.183	1.648	-1.892	3.951	10.421	2.024	-1.282	0.549	2.808	-9.729	-3.533	-0.036	-0.183	0.732	-0.488	-1.306	9.787	0.468	-0.305	0.549	1.465	1.197	9.543	-0.24	1.587	-1.16	-1.953	1506696040
-9.282	-2.732	-1.142	1.16	1.526	-0.305	1.938	-8.532	0.849	0.427	0.488	-2.38	3.553	10.22	1.5	-1.892	-0.244	2.258	-9.598	-3.332	-0.669	0.061	0.305	-0.366	-1.054	9.808	0.415	-0.305	0.549	1.465	0.731	9.873	-0.309	1.831	-1.892	-2.258	1506696040
-9.171	-2.211	-1.188	0.977	1.831	-0.671	1.604	-8.518	0.999	0.488	-0.549	-2.136	3.419	9.763	0.958	-2.075	-0.854	1.648	-9.1	-2.744	-0.912	0.427	-0.183	-0.183	-0.778	9.546	0.774	0	0.671	1.526	0.773	9.898	-0.462	1.831	-2.502	-2.258	1506696040
-9.126	-2.042	-1.245	1.099	0.549	-0.732	1.796	-8.105	1.205	0.488	-0.549	-2.136	3.521	8.929	0.609	-1.77	-1.282	1.221	-8.597	-2.958	-0.957	0.183	-0.244	0.122	-0.334	9.24	1.013	0.305	0.244	1.038	1.592	9.924	-0.287	1.77	-2.319	-2.319	1506696040
-8.628	-2.001	-1.007	1.099	1.221	-0.61	1.577	-7.363	1.4	-0.061	0.61	-0.916	3.852	8.338	0.601	-1.099	-0.977	0.793	-8.349	-2.905	-1.072	0.305	-0.61	0.061	-0.023	9.092	0.955	0.305	0.244	1.038	1.84	9.636	-0.27	1.587	-1.831	-2.197	1506696040
-9.094	-1.757	-1.408	1.221	0.793	-0.732	1.236	-6.802	1.503	-0.244	0.488	-0.183	4.262	8.122	0.755	-0.488	0.061	0.366	-8.242	-2.835	-1.132	0.427	-0.671	0.122	0.025	8.927	0.97	-0.305	0.366	0.61	2.009	9.373	-0.061	1.526	-1.648	-2.014	1506696040
-8.887	-1.468	-1.5	1.038	0.488	-0.977	1.214	-6.806	1.506	-0.244	0.488	-0.183	4.297	8.028	0.751	0	0.977	0	-8.131	-2.774	-1.321	0.427	-0.305	0.244	0.031	8.969	0.892	-0.366	0.244	-0.244	1.718	9.409	-0.189	1.099	-1.953	-2.014	1506696040
-9.302	-1.561	-1.376	1.343	0.366	-0.793	1.481	-6.923	1.431	-0.305	-0.488	1.038	3.984	8.123	0.877	0.305	0.732	-0.427	-8.131	-2.774	-1.321	0.427	-0.122	0.305	0.031	8.969	0.892	-0.366	0.244	-0.244	1.715	9.321	-0.022	0.549	-1.892	-1.892	1506696040
-9.391	-1.232	-1.324	1.221	0.122	-0.671	2.004	-7.187	1.464	-0.427	-0.488	1.404	3.93	8.171	1.079	0.427	0.122	-0.854	-8.19	-2.868	-1.401	0.427	0.061	0.366	0.016	8.991	0.796	-0.366	-0.183	-0.671	1.587	9.477	-0.01	0.244	-1.648	-1.892	1506696040
-9.519	-1.175	-1.814	0.854	0.305	-0.61	2.272	-7.333	1.489	-0.549	-0.427	1.709	4.113	8.411	1.284	0.427	-0.183	-1.465	-8.686	-2.978	-1.455	0.488	0.122	0.488	0.267	9.556	0.613	-0.183	-1.16	-1.099	1.291	9.506	-0.437	0.183	-1.465	-1.892	1506696040
-9.941	-0.906	-2.03	1.099	-0.183	-0.122	2.474	-7.553	1.652	-0.671	-0.854	2.075	4.282	8.896	1.61	0.427	-0.488	-2.136	-8.655	-2.906	-1.549	0.671	0.305	0.61	0.195	10.005	0.785	-0.183	-1.16	-1.099	1.503	9.877	-0.273	-0.244	-1.648	-1.77	1506696040
-10.153	-1.193	-1.487	0.244	-0.305	0.671	2.957	-7.931	1.873	-0.671	-0.854	2.075	4.511	9.467	2.072	0.244	-0.916	-2.563	-8.655	-2.906	-1.549	0.61	0.488	0.793	0.195	10.005	0.785	-0.305	-1.282	-1.343	2.658	10.374	0.746	-1.282	-1.221	-1.709	1506696040
-11.21	-2.253	-1.445	-2.075	-1.465	2.197	3.582	-8.147	1.952	-0.427	-0.977	2.563	4.788	10.453	2.629	-0.061	-1.282	-2.686	-9.07	-3.545	-1.122	0.366	2.197	0.61	-0.384	10.44	0.802	-0.732	-1.831	-1.343	4.441	11.07	1.666	-3.052	-0.671	-0.854	1506696040
-11.515	-3.506	-1.857	-2.258	0	2.197	4.181	-8.93	2.104	-0.793	-0.488	2.686	5.003	12.3	3.034	-0.61	-1.953	-2.686	-12.804	-2.281	-0.902	1.587	1.099	0.305	-1.177	11.475	1.464	-0.671	-2.625	-0.793	6.228	12.153	2.82	-5.615	1.831	0.977	1506696040
-11.25	-6.272	-0.096	0.427	-1.892	2.136	5.245	-12.141	2.267	-0.122	0.366	2.625	5.175	12.22	3.244	-0.732	-2.93	-1.831	-10.976	-0.949	0.688	0.488	0.244	1.404	-1.409	11.246	3.941	0.549	-2.075	-1.16	4.642	12.858	3.941	-5.92	2.319	3.113	1506696040
-10.179	-5.265	0.976	0.061	0.488	2.136	5.788	-12.59	1.087	-0.122	0.366	2.625	6.075	10.112	3.953	0.061	-0.793	-0.549	-10.976	-0.949	0.688	-0.732	0.732	0.488	-1.409	11.246	3.941	-0.061	-0.488	-1.282	1.095	12.148	1.011	-3.479	2.075	4.517	1506696040
-12.266	-3.077	-0.298	-0.366	-1.404	1.221	5.097	-11.332	0.577	0.366	1.16	-2.502	6.01	9.884	4.319	0.244	2.869	0.366	-12.078	-0.603	0.773	0.244	-0.366	0	-2.365	9.898	3.699	-1.343	-0.244	-0.61	-0.859	14.259	0	-2.014	1.282	5.066	1506696040
-9.854	-2.019	-0.239	-1.16	-2.625	0	3.956	-12.684	-0.151	0.916	0.183	-4.578	4.285	10.427	3.714	-0.488	2.075	0.916	-10.07	0.087	0.148	0.122	-0.488	0.244	-2.152	9.63	3.557	-1.038	0.122	-0.122	-2.101	13.18	0.311	-1.16	-1.404	6.042	1506696040
-8.172	-2.043	0.432	-0.916	-0.916	0.366	2.811	-12.014	-1.242	1.77	-1.709	-5.554	3.366	9.574	3.207	-0.916	-0.854	1.526	-9.32	0.445	-0.187	-0.244	-0.122	-0.061	-2.316	8.509	3.256	-0.122	0.671	-0.061	-2.448	11.33	1.473	-0.488	-1.953	5.066	1506696040
-7.805	-1.379	0.194	-1.343	-0.671	0.061	2.418	-9.789	-1.456	1.77	-1.709	-5.554	3.793	8.48	3.031	-0.793	-0.732	2.136	-8.39	0.151	-0.413	-0.366	-0.671	-0.122	-1.645	7.693	3.126	-0.122	0.183	0.183	-0.487	9.351	1.499	-0.183	0.061	4.089	1506696041
-7.104	-1.317	0.88	-1.404	-0.244	0.061	2.47	-8.436	-1.305	0.366	-0.061	-4.822	3.845	7.724	2.791	-0.61	0.732	2.441	-7.984	0.374	-0.41	-0.549	-0.366	-0.366	-0.886	7.3	3.141	-0.183	-0.244	0.183	0.257	7.958	1.147	0.427	2.197	2.991	1506696041
-7.423	-0.851	0.998	-1.038	0.427	0.244	2.071	-7.6	-1.025	0.244	1.282	-3.601	3.366	7.093	2.58	-0.305	1.221	2.319	-8.12	0.209	-0.56	-0.671	-0.427	-0.427	-0.794	7.179	3.006	-0.427	0.793	0.061	-0.018	6.625	1.456	0.549	4.272	2.38	1506696041
-8.372	-0.144	0.792	-1.343	0.427	0.061	1.518	-6.663	-0.786	0.244	1.038	-2.502	3.082	6.989	2.663	-0.061	1.282	1.953	-8.345	-0.138	-0.873	-0.671	-0.122	-0.427	-1.017	7.521	3.129	-0.427	0.793	0.061	1.064	6.655	2.201	0.549	5.249	1.648	1506696041
-9.405	-0.601	0.782	-1.648	0.366	0.183	1.501	-6.188	-0.398	0.122	0.061	-1.343	2.9	7.5	2.78	0.061	1.038	1.465	-9.001	-0.293	-1.2	-0.732	-0.122	-0.488	-1.184	8.288	3.293	-0.305	0.793	0.305	2.358	6.772	2.141	0.61	2.991	0.793	1506696041
-9.787	-1.151	0.865	-1.648	0.061	0.244	2.114	-6.397	-0.207	0.061	-0.61	-0.427	2.933	8.22	2.958	0.183	0.549	0.916	-9.466	-0.391	-1.621	-0.916	0.305	-0.427	-1.117	9.083	3.668	0.366	0.671	0.183	3.009	7.369	2.717	0.305	1.16	-0.366	1506696041
-10.033	-1.808	1.08	-1.892	-0.366	-0.183	2.791	-6.917	-0.372	0.183	-1.404	0.183	3.181	8.735	3.161	0.427	0.244	0.244	-9.582	-0.426	-1.899	-0.916	-0.122	-0.427	-0.944	9.556	3.878	0.366	0.671	0.183	3.691	8.936	4.826	-1.099	1.221	-0.549	1506696041
-9.764	-1.621	1.671	-1.038	-0.427	-0.061	3.474	-7.496	-0.62	0.183	-1.404	0.183	3.643	8.808	3.427	0.793	0.305	-0.061	-9.802	-0.749	-2.041	-1.099	-0.061	-0.366	-0.882	9.444	3.876	0.366	0.549	-0.183	5.029	10.026	6.882	-0.977	1.465	1.282	1506696041
-9.174	-0.946	2.231	-0.916	0.366	0.061	4.304	-7.752	-0.825	0.122	-2.747	0.488	4.015	8.552	3.682	1.16	0.732	-0.305	-9.802	-0.749	-2.041	-1.038	-0.244	-0.427	-0.668	9.253	3.814	0.183	0.183	-0.61	1.968	7.471	4.682	1.465	-0.366	0.488	1506696041
-12.895	-4.443	-0.562	-2.747	1.465	-0.854	5.115	-7.602	-0.804	0	-2.747	0.916	4.096	8.44	3.752	1.221	0.793	-0.61	-12.272	-0.433	-0.938	-0.671	-0.427	-0.366	-0.538	9.606	3.836	0.183	0.183	-0.61	-0.757	6.468	2.767	2.808	-2.808	-2.075	1506696041
-12.063	-5.599	-2.631	2.319	-1.709	-1.709	5.594	-7.399	-0.445	-0.061	-1.648	1.343	4.149	9.149	3.447	1.465	0.183	-1.038	-13.069	-2.445	-1.741	-1.221	0.732	-0.183	-0.538	9.606	3.836	0.244	0.549	-0.793	8.814	13.773	5.873	0.793	2.075	0.305	1506696041
-6.534	-3.56	0.863	-0.427	-1.038	-0.305	5.718	-8.131	-0.299	-0.061	-1.648	1.343	4.632	11.177	3.061	1.404	-0.244	-1.892	-13.069	-2.445	-1.741	-0.366	-4.395	-0.977	-0.627	11.214	3.013	0.854	1.099	-0.793	1.253	12.482	3.551	-3.479	2.136	0.488	1506696041
-7.691	-4.4	-1.888	-2.014	6.104	-1.343	6.249	-9.317	-0.383	0.122	-1.648	2.258	5.477	10.673	2.567	1.282	0.854	-1.587	-10.414	-2.89	1.919	-0.671	-2.502	-0.854	-3.216	9.776	1.386	0.549	2.319	-0.977	-2.419	5.406	0.529	0.793	-3.235	-0.549	1506696041
-10.447	-4.534	-4.445	1.526	-2.258	-0.671	6.702	-8.393	0.11	-0.488	-0.427	1.953	5.466	9.909	1.829	1.221	2.686	-0.488	-9.135	-4.439	2.147	-1.038	-3.845	-0.366	-4.226	8.94	0.471	-0.427	3.479	-1.099	2.903	11.474	-0.447	-0.977	-1.221	0.732	1506696041
-9.254	-3.572	-2.489	0.122	1.77	-0.61	7.122	-7.818	1.431	-1.648	2.625	0.854	4.656	10.068	1.127	0.488	2.38	0.061	-9.135	-4.439	2.147	-0.061	-3.235	-0.366	-4.284	8.975	0.194	-0.732	2.686	-0.549	2.516	9.408	0.502	0.183	-1.953	1.099	1506696041
-9.333	-3.25	-2.125	-0.244	1.587	-2.197	5.875	-8.348	1.983	-0.916	4.822	-0.244	3.813	9.618	0.512	-0.183	0.122	0.488	-8.547	-3.186	2.896	0	-3.418	-0.854	-4.143	8.655	0.081	-0.244	1.892	-0.244	2.149	10.239	0.852	0.061	-1.221	-0.183	1506696041
-9.599	-3.742	-2.555	0.061	-0.488	-1.465	3.576	-8.341	1.476	0.427	1.526	-0.61	3.896	9.121	0.221	-0.427	-1.099	0.61	-8.547	-3.186	2.896	-0.427	-3.174	-0.916	-4.143	8.655	0.081	0.427	1.16	-0.244	2.718	10.118	1.115	-0.061	-0.061	-0.305	1506696041
-8.464	-3.112	-2.115	-0.427	0.916	-1.587	3.345	-7.935	1.528	0.305	-1.77	-0.366	3.896	9.121	0.221	-0.427	-1.099	0.61	-8.059	-4.097	3.242	0.366	-3.113	-0.671	-3.785	8.385	-0.163	0.305	0.732	0.122	4.014	9.012	1.077	0.488	-0.732	-0.122	1506696041
-8.099	-3.682	-2.499	-0.183	0.732	-1.953	4.167	-7.403	1.442	-0.244	0	-0.305	3.896	9.121	0.221	-0.427	-1.099	0.61	-7.752	-3.655	3.311	0.427	-3.357	-0.732	-3.39	7.906	0.206	0.305	0.488	0.488	4.436	9.268	1.872	0.061	0.549	0	1506696041
-8.136	-4.613	-2.568	0.671	0.732	-1.343	4.069	-6.802	0.963	-0.244	0	-0.305	4.016	8.184	-0.437	-0.305	-0.366	1.16	-7.084	-3.395	3.659	0.305	-3.296	-0.977	-3.39	7.906	0.206	0.549	0.427	0.366	3.113	8.972	2.17	-0.427	-0.427	-0.122	1506696041
-7.874	-4.319	-2.413	1.16	0.61	-0.916	3.22	-6.296	0.632	-0.732	2.136	-0.488	4.047	7.948	-0.319	0	-0.488	1.099	-6.674	-3.39	3.828	0.305	-3.296	-0.977	-3.089	7.856	-0.061	0.549	1.404	0.61	3.884	8.873	2.036	-0.671	-0.854	0.244	1506696041
-7.327	-3.76	-2.034	1.282	0.732	-1.465	2.745	-5.892	0.402	-0.732	1.892	-0.488	4.183	7.771	-0.077	0.183	0	0.916	-5.981	-4.109	4.095	0.671	-2.747	-0.854	-2.949	7.832	-0.303	0.549	1.404	0.61	4.046	8.758	2.376	-0.916	-0.549	0.671	1506696041
-8.157	-3.953	-1.656	1.16	0.427	-2.38	2.468	-5.606	0.085	-0.793	1.892	-0.427	4.12	7.747	0.05	0.183	0.122	0.793	-6.558	-3.333	4.168	1.282	-2.808	-0.977	-2.748	7.759	-0.29	0.549	0.854	0.854	3.496	8.601	2.403	-1.221	-0.549	0.732	1506696041
-8.209	-4.438	-1.828	0.916	-0.366	-2.808	1.934	-5.489	-0.209	-0.793	1.648	-0.305	3.962	7.891	0.226	0.183	-0.183	0.61	-6.558	-3.333	4.168	1.709	-2.869	-0.916	-2.44	8.213	-0.29	1.221	0.366	0.977	3.912	9.003	2.491	-1.465	0	0.977	1506696041
-7.373	-4.712	-0.967	1.526	0.366	-2.136	1.768	-6.266	-0.251	-0.793	1.648	-0.305	3.822	8.244	0.383	0.122	-0.916	0.305	-5.985	-2.411	5.265	1.282	-2.991	-0.61	-2.156	8.599	0.036	1.221	0.366	0.977	4.289	8.793	3.584	-1.343	0.549	0.977	1506696041
-7.952	-4.784	-0.982	0.488	0.305	-2.625	1.782	-6.605	-0.505	-0.671	0.122	0.671	3.973	8.421	0.471	0.244	-1.343	-0.061	-5.985	-2.411	5.265	1.465	-2.747	-0.549	-2.156	8.599	0.036	1.465	0.549	0.732	2.936	7.873	3.901	-2.014	0.061	0.671	1506696042
-8.355	-5.566	-1.138	0.61	0.549	-2.502	2.239	-6.958	-0.592	-0.854	-0.793	1.038	4.12	8.58	0.565	0.488	-1.831	-0.244	-5.923	-2.03	5.67	1.282	-2.686	-0.366	-2.25	9.106	0.415	1.526	0.488	0.793	3.303	8.222	4.224	-1.526	-1.343	0.549	1506696042
-8.244	-5.471	-1.263	0.977	-0.488	-2.319	2.978	-7.913	-0.66	-0.61	0	1.343	4.314	8.897	0.513	0.732	-2.136	-0.427	-6.083	-2.186	6.007	1.221	-2.563	-0.305	-1.861	9.525	0.445	1.526	0.488	0.793	4.23	8.446	4.223	-1.953	-1.038	0.244	1506696042
-7.562	-5.429	-0.487	0	0.671	-2.319	3.134	-8.283	-0.859	-0.61	0	1.343	4.518	9.54	0.561	0.977	-2.136	-0.488	-6.221	-1.901	6.443	1.282	-2.625	-0.244	-1.861	9.525	0.445	1.831	0.854	0.366	5.327	7.72	3.941	-2.075	-0.305	0.122	1506696042
-7.45	-5.212	-0.621	-0.793	1.221	-2.258	3.092	-8.781	-0.774	-0.061	1.282	1.404	4.736	10.031	0.919	1.038	-1.892	-0.549	-5.953	-1.591	6.754	1.343	-2.869	0	-2.347	10.03	-0.078	1.648	2.014	-0.183	5.883	7.406	3.741	-2.258	-0.305	0.427	1506696042
-7.79	-6.272	-1.005	-1.892	1.465	-2.258	2.793	-8.794	-0.69	-0.183	1.282	1.404	4.933	9.786	0.866	1.343	-1.404	-0.244	-5.163	-1.107	7.145	1.038	-2.563	-0.061	-2.483	9.692	-0.03	1.648	1.587	-0.61	5.742	6.791	4.32	-1.709	0	0.916	1506696042
-7.862	-6.999	-1.79	-0.305	0.366	-1.953	2.911	-8.904	-0.12	-0.183	1.282	1.404	4.868	9.737	0.989	1.526	-0.793	0	-4.941	-0.896	7.578	0.427	-2.441	0.244	-2.483	9.692	-0.03	1.648	0.916	-0.671	5.136	6.989	5.067	-2.441	-0.122	0.793	1506696042
-7.34	-6.709	-1.444	1.038	-0.305	-1.587	3.119	-9.665	0.54	-0.305	0.977	1.526	4.898	10.013	0.994	1.648	-0.061	-0.427	-4.506	-1.451	8.053	0.305	-2.197	0.122	-1.412	10.624	-0.999	1.343	1.587	-0.854	4.784	7.228	6.174	-2.563	0.488	0.366	1506696042
-6.81	-6.819	-1.072	-0.061	0.854	-1.404	2.982	-10.277	0.554	-0.122	0.183	1.221	4.704	10.292	1.14	1.465	1.099	-1.099	-4.38	-2.138	8.397	0.61	-1.892	0.061	-1.412	10.624	-0.999	0.488	2.502	-0.916	4.985	6.71	5.895	-2.563	-0.244	0.061	1506696042
-6.976	-7.001	-1.218	-0.488	1.099	-1.526	2.562	-10.356	0.471	-0.122	0.183	1.221	4.242	10.549	0.908	1.099	0.549	-1.404	-4.32	-0.581	9.388	0.854	-1.892	0.122	-2.444	10.245	-1.762	0.061	2.136	-0.793	5.702	6.593	5.3	-2.747	0.61	0.427	1506696042
-7.269	-8.36	-1.885	-1.526	1.77	-1.709	2.562	-10.356	0.471	0	-0.427	0.732	4.121	10.679	0.382	0.854	-0.427	-1.343	-4.32	-0.581	9.388	0.427	-1.831	0.427	-2.771	10.139	-1.355	0.427	1.099	-0.61	5.815	6.23	5.361	-2.258	0.061	0.61	1506696042
-7.214	-8.935	-2.671	-0.366	0.793	-1.343	1.939	-10.401	0.423	0	0.488	1.648	4.57	10.928	0.197	0.977	-0.549	-1.099	-4.578	-0.234	9.818	-0.122	-1.892	0.61	-2.549	10.713	-1.229	0.671	0.671	-0.549	6.715	6.749	5.959	-1.404	0.244	0.671	1506696042
-6.373	-8.419	-2.241	-0.305	1.526	-1.221	1.29	-11.477	0.043	0.427	0.366	1.709	4.773	10.819	0.086	0.854	-0.488	-0.854	-4.125	-1.034	10.073	-0.061	-2.136	0.366	-2.466	10.463	-1.842	0.61	1.465	-0.61	6.34	6.942	6.467	-1.16	0.854	0.671	1506696042
-6.644	-8.165	-2.905	-0.854	1.587	-1.892	0.592	-11.118	-0.565	0.244	-1.343	1.282	4.335	10.737	-0.029	0.549	-0.366	-0.549	-4.125	-1.034	10.073	-0.122	-2.197	0.183	-3.222	9.944	-2.426	0	1.831	-0.671	5.318	6.764	6.674	-0.916	0.366	0.366	1506696042
-5.995	-8.254	-2.906	0	1.282	-2.258	1.008	-10.67	-0.995	-0.427	-1.282	1.282	3.511	11.157	-0.188	0.061	-1.526	-0.549	-3.585	-0.946	10.186	-0.427	-2.258	0.061	-3.642	10.313	-2.655	0.549	1.587	-0.61	6.115	6.562	6.621	-0.854	0.793	0.183	1506696042
-5.455	-8.642	-3.013	-0.732	1.404	-1.465	1.587	-10.917	-1.471	-0.977	0.122	1.282	3.959	11.483	-0.335	0.061	-1.648	-0.549	-2.817	-1.129	10.228	-0.549	-1.831	0	-3.642	10.313	-2.655	0.732	0.427	-0.244	5.545	5.984	6.654	-0.549	0.732	0.061	1506696042
-5.462	-8.665	-3.267	-0.122	0.793	-0.732	1.87	-10.923	-1.221	-1.099	0.549	1.16	4.109	11.458	-0.663	0	-1.221	-0.366	-2.163	-1.292	10.237	-0.61	-1.648	-0.122	-3.119	10.819	-2.79	0.732	0	0.244	5.851	5.692	6.796	-0.488	0.549	0	1506696042
-5.312	-8.818	-3.242	-0.427	0.488	-1.038	2.032	-10.633	-0.878	-1.16	0.305	0.671	4.335	11.547	-0.813	-0.122	-1.343	-0.122	-1.706	-1.719	10.407	-0.549	-1.16	-0.244	-3.098	10.921	-3.08	0.244	0.366	-0.061	5.812	5.429	6.959	-0.244	0.305	-0.061	1506696042
-5.167	-9.177	-3.37	-0.244	0.244	-0.366	2.235	-10.543	-0.597	-0.793	-0.305	0.183	4.37	11.697	-1.199	0	-1.892	-0.061	-1.55	-2.125	10.66	-0.427	-0.793	-0.183	-2.958	11.261	-2.896	0.366	0.305	0.122	5.861	5.51	7.116	0	0.244	-0.061	1506696042
-5.071	-9.234	-3.341	-0.122	0	-0.427	2.271	-10.597	-0.342	-0.427	-1.587	-0.061	5.362	11.584	-2.351	0.427	-0.305	0.427	-1.55	-2.125	10.66	-0.244	-0.549	-0.122	-2.631	11.361	-3.058	0.366	0.061	0.122	5.465	5.565	7.435	0.305	0	-0.183	1506696042
-4.945	-9.532	-3.488	0.183	0	-0.244	2.183	-10.773	-0.372	-0.183	-2.258	-0.244	4.243	11.872	-1.48	0.122	-0.122	0.061	-1.554	-2.092	10.929	-0.122	-0.366	-0.122	-2.445	11.317	-3.438	0.366	0.183	0	5.399	5.834	7.484	0.549	-0.244	-0.305	1506696042
-4.913	-9.594	-3.573	0.366	0	-0.244	1.855	-11.074	-0.179	0.305	-1.282	-0.183	4.286	11.956	-1.245	-0.183	-0.732	0	-1.616	-1.903	11.27	0	-0.061	-0.061	-3.36	11.259	-3.138	0.305	0.488	0.244	5.16	6.18	7.449	0.854	-0.427	-0.549	1506696042
-4.938	-9.664	-3.729	0.61	-0.183	-0.244	1.725	-11.62	-0.099	0.305	-1.282	-0.183	4.242	12.133	-1.081	-0.183	-0.488	0.244	-1.616	-1.903	11.27	0.122	0.061	-0.122	-3.358	11.31	-3.279	0.549	-0.427	0.427	5.309	6.49	7.333	1.221	-0.61	-0.793	1506696042
-4.681	-9.717	-3.638	0.61	-0.183	0.061	2.053	-11.877	-0.616	-0.244	-0.793	-0.916	4.098	12.4	-0.921	-0.183	0.671	0.61	-1.647	-1.559	11.423	0.183	0.244	-0.183	-3.39	11.37	-3.359	0.61	-0.244	0.305	5.283	6.892	7.058	1.465	-0.732	-1.099	1506696042
-4.667	-9.555	-3.743	0.671	-0.305	0.366	2.049	-12.147	-0.396	-0.61	0.183	-1.404	3.713	12.365	-0.805	-0.366	0.671	0.854	-1.56	-1.658	11.335	0.061	0.488	-0.427	-3.39	11.37	-3.359	0.122	0.122	0.122	5.487	7.014	6.373	1.831	-1.16	-1.282	1506696042
-4.328	-9.502	-3.717	0.977	-0.183	0.732	1.859	-12.336	-0.258	-0.61	0.183	-1.404	3.6	12.321	-0.784	-0.549	0.549	1.16	-1.465	-1.656	11.157	-0.061	0.854	-0.671	-4.028	10.852	-3.533	0.122	-0.732	0.183	5.619	7.375	5.936	2.319	-1.465	-1.404	1506696043
-4.247	-9.045	-3.49	1.099	0.061	1.038	1.47	-11.922	-0.786	-0.366	0.671	-1.953	3.663	12.067	-1.06	-0.549	-0.549	1.465	-1.656	-1.794	10.854	-0.122	1.038	-0.854	-4.028	10.852	-3.533	0.061	-1.282	0.305	5.288	7.812	5.344	2.197	-1.465	-1.648	1506696043
-4.177	-9.056	-3.557	1.465	0.488	1.526	2.233	-11.209	-1.395	-0.732	-1.709	-2.258	3.762	11.64	-1.036	-0.854	-1.709	1.526	-1.666	-2.03	10.57	-0.061	1.343	-1.038	-3.286	10.28	-3.882	0.122	-1.709	0.183	4.762	7.978	4.831	2.136	-1.587	-1.709	1506696043
-4.465	-8.786	-3.594	2.197	0.732	1.953	3.035	-10.652	-1.786	-0.732	-1.709	-2.258	4.198	11.27	-1.226	-0.793	-2.319	1.709	-1.699	-2.229	10.267	0.061	1.587	-1.221	-3.554	9.982	-3.797	0.061	-2.319	0.244	4.737	8.227	4.128	2.258	-2.197	-1.831	1506696043
-4.613	-8.429	-3.342	2.625	1.099	2.136	3.147	-10.078	-2.059	-1.099	-0.977	-2.014	4.679	11.172	-1.437	-0.793	-2.441	2.197	-1.823	-2.408	9.948	0.183	1.831	-1.526	-3.723	9.881	-3.997	0.183	-2.625	0.122	4.929	8.545	3.676	1.648	-1.892	-1.892	1506696043
-4.822	-8.238	-3.073	2.686	1.526	2.197	3.576	-9.591	-2.382	-1.343	-0.793	-1.831	4.844	10.873	-1.181	-1.099	-2.258	2.197	-1.784	-2.667	9.615	0.305	2.136	-1.77	-3.326	9.746	-4.098	0.183	-3.418	0.061	4.851	8.427	3.147	1.282	-1.953	-2.014	1506696043
-5.241	-7.616	-2.933	2.686	1.831	2.625	3.752	-8.825	-2.327	-1.465	0	-1.404	4.809	10.584	-1.394	-1.221	-2.93	2.014	-1.792	-2.877	9.146	0.488	2.625	-2.014	-3.313	9.412	-4.065	0	-3.479	0	4.437	8.477	2.83	1.221	-1.892	-2.014	1506696043
-5.227	-6.942	-2.762	2.686	1.77	2.502	3.796	-8.132	-2.629	-1.465	0	-1.404	4.868	10.009	-1.648	-1.465	-3.174	2.014	-1.943	-3.159	8.55	0.732	2.991	-2.197	-3.497	8.833	-4.132	-0.183	-3.723	0	4.652	8.159	2.518	0.793	-1.587	-2.197	1506696043
-5.163	-6.849	-2.408	2.563	2.075	2.441	3.932	-7.439	-2.609	-2.075	0.671	-0.732	4.826	9.508	-1.726	-1.892	-3.723	2.136	-2.174	-3.225	7.965	0.854	3.418	-2.319	-3.497	8.833	-4.132	-0.183	-4.761	-0.122	4.456	8.107	2.2	0.732	-1.404	-2.136	1506696043
-5.245	-6.7	-2.195	2.991	2.014	2.808	3.521	-6.815	-2.314	-2.563	0.916	-0.549	4.711	9.327	-2.042	-2.075	-4.15	2.136	-2.403	-3.356	7.392	1.099	3.662	-2.319	-3.626	8.14	-4.161	-0.305	-4.7	-0.244	4	8.118	2.23	0.61	-1.831	-2.136	1506696043
-5.507	-6.432	-2.056	2.869	1.953	3.357	3.633	-6.407	-2.207	-2.563	0.916	-0.549	4.406	8.693	-2.327	-2.319	-3.357	2.075	-2.418	-3.424	6.892	1.465	4.211	-2.502	-3.862	7.394	-3.95	-0.488	-5.31	-0.305	4.267	8.238	2.202	0.305	-1.953	-1.709	1506696043
-6.13	-6.364	-1.7	2.808	1.831	3.479	3.882	-5.992	-1.924	-2.93	1.77	-0.305	4.407	8.082	-2.736	-2.38	-3.296	2.075	-2.868	-3.397	6.566	2.075	4.395	-2.563	-3.96	6.901	-3.695	-0.732	-5.981	-0.488	4.801	7.868	2.089	0.488	-1.709	-1.038	1506696043
-6.651	-6.641	-1.536	2.991	1.892	3.174	4.138	-5.668	-2.132	-3.418	2.869	-0.244	4.28	7.775	-3.299	-2.563	-3.235	2.014	-3.551	-3.473	6.337	2.625	4.7	-2.686	-3.96	6.901	-3.695	-0.61	-6.042	-0.244	4.169	8.157	2.326	0.427	-1.465	-0.854	1506696043
-7.233	-7.037	-1.269	3.845	2.258	2.747	4.305	-5.73	-2.358	-3.662	3.906	-0.061	4.527	7.692	-3.799	-2.808	-4.028	2.014	-4.832	-3.811	6.155	3.54	5.127	-2.991	-4.292	7.454	-3.449	-0.488	-6.714	0.366	2.701	9.247	2.518	0.305	-1.709	-0.793	1506696043
-7.326	-7.191	-0.474	4.456	2.441	2.136	4.201	-6.005	-3.09	-3.662	3.906	-0.061	5.077	7.789	-4.089	-3.113	-4.089	2.014	-6.892	-3.796	5.412	4.456	4.883	-3.174	-3.752	8.269	-3.267	-0.488	-6.714	0.366	0.787	10.038	2.298	0.549	-2.747	-1.282	1506696043
-7.946	-7.441	-0.365	5.188	3.662	1.831	4.339	-6.435	-4.176	-3.784	3.784	0.305	5.406	7.645	-4.13	-3.601	-4.456	1.892	-7.917	-2.768	5.057	4.944	4.089	-3.113	-3.114	8.557	-2.588	0.061	-7.446	0.183	-0.354	10.541	2.463	0.488	-3.601	-1.587	1506696043
-8.195	-6.783	-0.764	6.409	2.747	1.953	4.947	-6.444	-5.039	-3.845	4.211	1.282	5.736	7.021	-3.658	-4.028	-4.639	1.709	-8.126	-2.409	4.606	5.249	3.784	-3.235	-2.859	8.49	-1.86	0.916	-8.057	-0.488	-1.165	11.926	2.463	-0.549	-5.615	-1.953	1506696043
-6.906	-5.264	0.062	6.287	2.747	1.465	4.913	-6.145	-5.274	-4.15	4.822	1.343	6.292	6.57	-2.981	-4.272	-4.517	1.587	-8.035	-2.328	4.075	5.737	3.418	-2.991	-2.775	8.522	-1.498	1.77	-7.568	-0.671	-0.726	11.194	1.066	-2.014	-9.766	-2.197	1506696043
-7.724	-4.102	-0.439	6.47	3.174	1.221	4.593	-5.493	-5.248	-4.333	4.761	1.221	6.799	6.16	-2.646	-4.272	-4.333	1.587	-7.419	-1.725	3.569	6.226	3.418	-2.625	-2.864	8.16	-0.894	1.282	-7.141	-0.61	0.408	10.392	0.557	-2.319	-11.902	-1.953	1506696043
-8.113	-3.356	-0.44	5.981	2.014	1.465	4.357	-4.838	-5.606	-4.456	5.005	1.16	7.169	5.831	-2.088	-4.211	-3.784	1.831	-7.263	-0.645	3.281	6.104	3.662	-2.625	-2.568	7.817	-0.138	0.793	-7.568	-0.305	2.257	9.952	0.181	-1.831	-13.062	-1.343	1506696043
-7.972	-3.066	0.341	5.005	2.075	1.404	4.073	-4.186	-5.67	-4.517	5.188	1.038	7.224	5.751	-1.244	-4.333	-3.479	2.014	-7.791	0.203	2.814	5.859	3.723	-2.502	-2.149	7.829	0.316	0.793	-7.446	-0.244	5.041	9.677	0.849	-4.15	-9.277	-1.404	1506696043
-8.398	-3.316	0.707	4.211	2.075	1.038	4.235	-3.787	-6.357	-4.456	4.517	0.793	7.434	5.91	-0.75	-4.578	-3.357	2.136	-8.32	0.676	2.33	5.554	3.723	-2.319	-2.005	7.89	1.018	0.671	-7.141	-0.305	3.811	9.275	2.213	-5.127	-4.089	-2.136	1506696043
-8.772	-3.888	0.979	3.967	1.465	0.732	4.84	-3.628	-7.114	-4.333	4.272	0.427	7.428	5.843	-0.118	-4.761	-3.357	2.197	-8.87	0.904	1.821	5.127	3.357	-2.136	-1.866	8.051	1.554	0.916	-7.08	-0.366	0.894	9.554	1.914	-4.578	-3.235	-2.625	1506696043
-8.356	-4.031	1.586	3.662	1.526	0.366	5.402	-3.578	-7.378	-4.211	4.333	0.061	7.45	5.745	0.236	-4.944	-3.235	2.014	-9.317	0.926	1.483	5.127	3.174	-2.075	-1.866	8.051	1.554	1.038	-6.897	-0.305	-0.524	9.551	1.73	-3.479	-4.089	-2.869	1506696043
-8.056	-3.98	1.859	3.662	2.258	0.122	5.326	-3.391	-7.157	-4.211	4.15	0	7.643	5.894	0.354	-4.944	-2.808	1.648	-9.68	0.683	1.081	5.127	2.93	-1.77	-1.348	8.722	2.694	0.732	-6.653	-0.061	-0.273	9.397	1.769	-3.235	-5.188	-2.686	1506696043
-8.337	-3.457	1.457	3.601	2.258	0.061	5.064	-3.17	-7.004	-4.272	3.845	0.122	7.748	5.852	0.536	-4.822	-2.625	1.282	-10.067	0.83	0.694	5.249	1.831	-1.587	-1.213	8.729	3.274	0.793	-6.226	-0.061	1.726	8.67	1.939	-2.441	-4.456	-1.892	1506696044
-8.207	-2.444	1.298	3.418	2.014	0	4.875	-3.06	-6.901	-4.517	3.845	0.61	7.971	5.485	0.962	-4.578	-1.953	0.916	-9.818	1.029	0.432	5.249	0.916	-1.404	-1.213	8.729	3.274	0.916	-5.432	0	3.078	7.649	2.184	-1.16	-4.578	-1.221	1506696044
-8.466	-2.135	1.593	2.686	1.709	0.488	4.546	-3.089	-6.44	-4.578	3.662	1.099	7.994	5.444	1.238	-4.395	-1.648	0.793	-9.05	1.181	0.373	4.883	1.465	-1.343	-1.062	8.041	3.677	0.488	-4.883	0.488	4.069	6.681	2.613	-0.122	-5.432	-1.16	1506696044
-9.095	-3.315	0.836	0.671	1.587	0.305	4.258	-3.073	-5.865	-4.272	3.174	1.587	7.94	5.717	0.745	-4.211	-2.014	0.854	-8.898	1.785	0.025	4.395	2.014	-1.404	-1.062	8.041	3.677	0.488	-4.761	0.61	4.302	5.752	3.019	1.221	-5.615	-0.732	1506696044
-10.779	-6.059	-1.498	4.089	2.258	0.244	4.425	-3.091	-5.661	-3.723	2.869	1.953	7.935	5.804	0.257	-3.723	-2.075	0.671	-10.314	1.958	0.24	3.479	2.258	-1.282	-0.489	9.647	3.409	0.732	-4.639	0.122	2.647	9.705	3.606	2.441	-4.395	-1.404	1506696044
-8.509	-4.6	0.254	5.188	1.953	1.16	5.292	-3.942	-5.794	-3.052	2.319	1.953	8.656	6.461	-0.65	-3.54	-2.441	-0.366	-12.126	-0.572	-0.867	3.845	-1.77	-1.099	-0.703	11.746	2.48	0.977	-4.272	-0.305	7.594	11.771	4.963	0.366	-0.244	1.16	1506696044
-9.43	-4.826	-1.635	2.258	3.784	1.16	6.442	-5.417	-5.891	-2.563	1.77	1.709	10.18	7.092	-1.556	-3.235	-2.563	-0.793	-10.048	-1.279	1.581	2.441	1.404	-1.16	-1.717	11.525	1.946	0.916	-3.906	-0.427	-2.647	8.711	1.158	1.465	-6.592	0.061	1506696044
-10.028	-5.274	-2.97	5.798	1.404	1.282	7.19	-6.532	-5.349	-2.441	1.526	1.343	10.818	7.269	-1.288	-2.93	-1.526	-0.305	-10.755	-2.363	1.621	2.686	0.305	-1.16	-2.659	10.884	0.869	0.244	-2.93	-0.488	1.518	11.325	1.452	1.038	-7.324	-0.61	1506696044
-8.693	-3.425	-2.096	4.944	3.052	0.916	7.245	-6.925	-3.719	-2.563	1.343	1.221	10.453	7.326	-1.287	-3.235	-1.465	0.244	-10.292	-3.452	1.713	3.845	0.671	-1.16	-2.406	10.652	0.65	-0.732	-3.479	-0.244	2.72	9.652	-0.519	2.258	-4.395	0	1506696044
-9.561	-2.934	-2.835	3.296	4.333	0.183	7.265	-7.08	-2.781	-3.113	1.282	1.465	10.013	6.799	-2.061	-3.54	-1.953	0.549	-10.84	-2.929	1.322	4.15	0.61	-1.16	-1.598	10.657	1.007	-0.488	-4.272	-0.366	2.847	11.074	-1.062	1.892	-2.625	-0.549	1506696044
-9.88	-3.676	-3.512	4.639	2.136	-0.122	7.529	-6.947	-3.135	-3.418	1.77	1.892	9.543	6.114	-2.521	-3.418	-2.136	0.488	-10.56	-2.054	0.87	3.845	0.122	-0.793	-0.825	10.341	1.264	0.244	-4.517	-0.549	0.935	10.659	-0.859	2.075	-3.174	-1.404	1506696044
-9.049	-3.975	-2.753	4.761	1.526	0.671	7.544	-6.29	-3.238	-3.235	1.343	2.075	9.101	5.337	-2.5	-3.174	-2.319	0.305	-9.774	-2.357	0.994	3.662	0.244	-0.793	-0.437	9.72	1.215	0.732	-3.967	-0.916	1.42	10.351	-0.934	2.441	-4.028	-1.343	1506696044
-8.439	-3.472	-2.032	4.883	3.54	1.221	7.791	-5.534	-3.103	-2.747	1.221	1.587	8.766	4.703	-2.194	-2.869	-2.197	0.122	-9.037	-2.399	0.947	3.845	0.183	-0.671	-0.516	9.065	1.341	0.732	-3.296	-0.977	2.156	9.951	-0.679	2.319	-4.272	-1.343	1506696044
-9.057	-2.117	-2.982	4.883	1.892	0.793	7.441	-4.612	-2.998	-2.441	1.526	1.16	8.721	4.416	-1.643	-2.625	-2.258	0.183	-8.332	-2.162	0.709	3.723	0.366	-0.671	-0.516	9.065	1.341	0.671	-2.869	-0.916	2.005	9.566	-0.495	2.014	-4.395	-1.282	1506696044
-8.92	-1.798	-2.572	4.517	0.549	0.305	7.063	-3.974	-2.662	-2.319	1.648	0.854	8.881	4.241	-1.034	-2.563	-2.258	0.366	-7.991	-2.153	0.391	3.601	0.977	-0.793	-0.773	8.699	1.349	0.732	-2.869	-0.732	2.328	9.397	-0.665	1.77	-4.639	-1.16	1506696044
-8.652	-1.329	-2.223	4.028	1.465	0.305	6.905	-3.711	-2.556	-2.258	1.526	0.671	9.056	4.113	-0.562	-2.563	-2.258	0.549	-8.25	-2.138	-0.066	3.784	1.099	-0.671	-0.025	8.68	1.559	0.732	-3.235	-0.488	3.45	9.263	-0.361	1.221	-4.211	-1.038	1506696044
-9.802	-1.187	-2.312	3.662	0.366	0.488	6.757	-3.502	-2.918	-2.197	1.404	0.61	9.344	4.034	-0.401	-2.563	-2.258	0.61	-8.589	-1.608	-0.328	3.479	1.099	-0.61	0.573	9.124	1.84	0.61	-3.357	-0.488	3.6	9.154	-0.258	0.61	-2.991	-0.732	1506696044
-10.351	-0.845	-2.078	2.563	-0.549	0.305	6.753	-3.278	-3.441	-2.136	1.282	0.549	9.569	3.932	-0.215	-2.502	-2.258	0.488	-8.839	-1.254	-0.623	3.052	1.099	-0.488	0.573	9.124	1.84	0.671	-3.296	-0.732	2.36	9.507	-0.379	0.366	-3.174	-0.916	1506696044
-9.635	-1.043	-1.519	2.258	0.122	-0.366	7.004	-3.165	-3.71	-2.075	1.16	0.549	9.898	3.829	-0.045	-2.38	-2.136	0.183	-9.258	-1.197	-0.774	2.38	1.221	-0.427	1.026	9.611	2.116	0.61	-3.113	-0.977	1.555	9.856	-0.879	0.305	-2.808	-1.343	1506696044
-10.171	-1.696	-1.524	1.892	0.366	0.183	7.314	-3.243	-3.819	-2.014	1.038	0.488	10.427	3.72	0.083	-2.258	-1.587	-0.183	-9.648	-1.56	-0.741	2.014	1.282	-0.183	1.209	10.463	1.921	0.305	-3.174	-0.977	1.631	10.033	-1.15	0.183	-2.319	-1.343	1506696044
-10.636	-2.067	-1.424	1.892	-0.183	0.732	7.641	-3.508	-3.851	-2.014	0.916	0.244	10.999	3.814	0.114	-2.319	-1.099	-0.427	-9.743	-2.149	-1.065	1.953	0.977	0.122	1.209	10.463	1.921	-0.061	-2.93	-0.916	2.152	10.72	0.534	-0.488	-2.258	-1.282	1506696044
-11.44	-3.127	-0.909	0.305	0.488	1.465	7.784	-3.748	-3.872	-2.136	0.61	0.183	11.67	4.748	-0.002	-2.563	-0.549	-0.549	-10.361	-3.047	-0.718	1.465	2.625	0.061	0.736	11.062	1.724	-0.793	-2.563	-0.61	3.999	11.572	1.101	-1.709	-2.197	-0.671	1506696044
-11.604	-2.903	-1.689	-0.244	1.892	1.465	7.821	-3.866	-3.883	-2.319	0.549	0.427	12.043	6.131	-0.495	-2.625	-0.671	-0.549	-12.897	-1.936	-0.656	2.747	2.136	0.061	0.037	11.855	2.225	-1.282	-3.479	-0.61	5.599	13.101	2.936	-4.089	-0.854	1.526	1506696044
-10.855	-4.615	-0.524	1.465	-5.066	1.892	8.313	-4.563	-4.596	-2.319	0.549	0.427	11.768	6.63	-0.697	-2.197	-0.854	-0.244	-11.732	0.199	-0.123	2.258	-1.526	1.038	-0.217	12.117	3.37	-0.244	-3.296	-0.854	3.892	13.47	4.511	-5.859	-0.305	2.93	1506696044
-8.881	-4.883	1.397	0.549	0.977	2.563	9.129	-5.347	-5.806	-1.953	-0.244	1.709	10.549	6.264	0.298	-1.648	0.61	0.183	-9.812	-0.659	1.805	1.343	0.916	0.488	-1.04	10.519	4.236	-0.061	-0.549	-0.977	1.219	11.604	0.298	-2.747	-0.549	4.578	1506696044
-11.739	-3.265	0.122	0.977	-0.122	1.343	9.384	-5.058	-4.88	-2.258	2.38	0.916	9.418	6.086	0.872	-1.221	0.183	0.427	-10.954	0.011	1.425	1.709	-0.244	-0.122	-2.583	8.92	4.191	-1.099	-0.854	-0.061	0.504	13.218	-1.079	-4.15	-0.305	4.456	1506696045
-10.276	-2.635	-0.02	0.427	-2.319	0.244	8.415	-5.223	-5.003	-1.953	2.136	0.732	9.516	6.197	0.391	-1.221	-0.366	0.549	-11.227	0.762	1.036	0.793	1.038	-0.305	-2.583	8.92	4.191	-0.488	-2.075	0.671	-1.168	12.79	-0.273	-3.174	-1.221	5.31	1506696045
-8.19	-2.412	0.707	0.061	-0.488	0.488	7.403	-5.463	-6.153	-1.282	0.854	0.488	9.53	6.026	0.177	-1.099	-0.366	0.61	-10.574	0.708	0.279	0.916	0	-0.305	-1.336	9.666	4.554	0.366	-0.671	0.366	-1.354	10.975	0.221	-2.075	-2.258	4.7	1506696045
-7.803	-1.241	0.423	-0.427	-0.488	-0.061	6.974	-5.199	-6.44	-0.916	1.404	0	8.775	5.355	0.963	-0.916	-0.61	0.793	-9.509	0.888	-0.117	0.305	0.122	-0.183	-1.19	9.087	4.31	0.61	-0.427	0.122	-0.161	9.046	1.3	-0.854	-0.977	3.479	1506696045
-7.296	-1.422	0.633	-0.854	-0.366	-0.244	6.193	-4.405	-5.158	-0.427	1.404	-0.549	8.051	4.438	1.542	-0.793	-0.366	1.038	-8.418	0.537	-0.159	0	0.488	-0.366	-1.214	7.789	3.875	0.671	-1.038	0.183	0.933	7.586	1.048	0.305	2.625	3.113	1506696045
-6.539	-1.517	1.101	-0.732	-0.061	-0.122	5.495	-3.348	-4.012	-0.305	0.549	-0.793	7.513	3.792	1.591	-0.61	0	0.977	-7.855	0.427	-0.081	-0.122	0.427	-0.488	-0.532	6.833	3.468	0.366	-1.221	0.183	-0.157	6.339	0.629	0.732	3.54	1.587	1506696045
-6.559	-1.268	1.495	-0.916	0.916	-0.183	5.126	-2.566	-3.785	-0.183	0.305	-0.671	7.282	3.604	1.506	-0.366	0.244	0.732	-7.63	0.524	-0.334	-0.244	0.549	-0.488	0.22	6.761	3.304	-0.244	-0.61	0	-0.426	5.754	1.044	1.16	2.93	0.854	1506696045
-7.782	-1.053	1.317	-1.343	1.465	-0.305	5.236	-2.14	-3.689	-0.244	0	-0.549	7.418	3.699	1.628	-0.183	0.122	0.366	-8.075	0.394	-0.764	-0.61	0.61	-0.366	0.123	6.913	3.685	-0.305	-0.183	-0.122	0.835	6.023	1.481	1.526	0.244	0.183	1506696045
-10.294	-0.818	0.214	-1.465	0.366	0.183	5.65	-2.171	-3.734	-0.122	-0.122	-0.549	8.265	3.988	1.532	-0.183	-0.305	0	-8.731	0.242	-1.26	-0.488	0.305	-0.183	0.035	7.807	4.04	0.122	-0.061	-0.122	3.243	6.873	2.61	1.953	-0.916	0.122	1506696045
-11.027	-1.556	0.729	-0.793	0.916	0.244	6.318	-2.369	-3.973	0.183	-0.549	-0.488	9.369	4.344	1.4	0.061	-0.366	-0.122	-9.452	0.191	-1.633	-1.16	0.61	-0.244	-0.004	9.18	4.438	0.488	0.122	-0.183	7.011	9.399	5.559	0.61	1.099	0.366	1506696045
-11.884	-0.023	1.702	-0.61	0.183	1.038	7.147	-2.57	-4.07	0.488	-0.305	-0.366	10.063	4.557	1.559	0.427	-0.488	0	-9.628	-0.23	-1.869	-1.221	0.183	-0.793	-0.004	9.18	4.438	0.427	-0.122	-0.305	8.223	11.12	6.824	-0.854	3.418	1.16	1506696045
-11.981	-1.912	0.901	-2.991	-0.854	-0.122	8.047	-2.836	-4.145	0.916	-0.549	-0.244	10.564	4.609	1.644	0.732	-0.305	0.122	-9.323	-0.337	-1.651	-0.977	0.793	-0.916	-0.25	9.418	4.502	0.366	-0.061	-0.366	2.505	6.781	2.942	0.427	-2.38	-0.183	1506696045
-12.88	-7.819	-2.777	1.343	-1.16	-0.427	9.128	-3.262	-4.455	1.16	-0.793	-0.061	11.067	5.156	1.4	0.793	-0.183	-0.366	-11.976	-1.215	-1.686	-1.526	2.075	-0.61	-0.709	12.478	3.896	0.122	-0.183	0	-0.127	11.313	0.3	2.563	-2.014	-4.028	1506696045
-8.125	-4.073	0.897	2.319	-1.892	0.854	10.286	-3.907	-4.827	1.038	-0.244	0.305	12.167	6.186	0.343	0.61	-0.671	-1.038	-14.095	-2.617	-1.714	-1.465	-0.305	-0.854	-0.709	12.478	3.896	0	-0.549	0.305	6.405	14.522	6.559	-4.639	2.991	1.282	1506696045
-7.79	-3.128	0.583	-0.916	4.578	0.122	10.424	-4.451	-5.219	0.854	0.305	0.549	12.484	6.479	-0.053	0.916	0.366	-0.549	-9.691	-3.11	0.561	0.427	-0.793	-0.549	-1.168	12.754	3.478	0.427	0.549	0.549	-5.296	4.466	-1.213	0.977	-5.127	-1.343	1506696045
-10.861	-4.317	-4.142	3.052	1.404	-0.183	9.588	-4.163	-4.667	0.427	0.549	0.122	11.45	6.307	0.435	0.793	2.075	0.244	-10.609	-3.21	1.062	-0.183	0.305	-0.305	-2.969	9.793	1.73	-0.854	1.953	0.916	2.523	11.529	-1.949	1.465	-3.296	-1.404	1506696045
-10.081	-3.74	-2.043	0.549	-0.305	0.61	8.722	-3.724	-3.502	0.061	1.282	-0.244	10.207	6.117	0.116	0.061	1.648	0.488	-9.944	-3.974	0.764	0.671	0	-0.122	-2.969	9.793	1.73	-1.709	0.854	1.648	1.593	10.313	0.477	0.427	-0.854	-1.404	1506696045
-8.636	-3.785	-1.096	1.465	1.831	-0.244	7.855	-3.673	-3.074	-0.244	1.404	0	9.732	5.852	-0.702	-0.854	0.427	0.61	-9.81	-3.421	0.358	0.61	0.305	-0.183	-2.504	9.767	1.471	-0.732	-0.122	2.258	0.297	10.397	0.031	1.038	-1.709	-2.686	1506696045
-9.036	-3.399	-2.341	2.319	0.244	-0.427	7.375	-4.145	-3.083	0	1.038	0	9.506	5.361	-1.267	-1.221	-0.122	0.793	-9.433	-3.194	-0.08	0.61	-0.061	-0.061	-0.827	9.402	1.488	0.427	0.183	1.953	0.02	10.055	-0.883	1.465	-3.967	-2.258	1506696045
-8.399	-2.926	-1.91	1.831	0.916	-0.244	7.307	-4.376	-3.036	0.305	0.183	-0.244	9.085	4.868	-0.988	-1.221	0.244	0.916	-9.166	-3.249	-0.342	0.977	-0.122	0.122	-0.827	9.402	1.488	0.793	0.305	1.587	2.357	10.087	-0.528	1.099	-3.113	-2.014	1506696045
-8.374	-2.613	-1.995	1.709	0.61	-0.183	7.789	-4.191	-2.149	0.427	1.343	-0.671	8.803	4.511	-0.433	-0.977	0.244	0.793	-8.784	-2.988	-0.479	1.038	-0.122	0.183	-0.304	8.891	1.652	0.793	0.305	1.465	1.926	9.606	-0.225	0.732	-2.38	-1.77	1506696045
-8.653	-2.424	-1.858	2.075	0.366	-0.183	7.671	-3.863	-1.562	0.488	1.892	-0.732	8.898	4.132	0.028	-0.793	0.549	0.671	-8.356	-2.852	-0.538	1.099	-0.244	0.122	0.746	8.778	1.998	0.488	0.366	1.343	1.896	9.073	-0.578	0.732	-2.563	-1.648	1506696045
-8.937	-2.034	-1.942	1.892	0	-0.427	7.61	-3.542	-1.388	0.366	2.014	-0.61	9.064	3.692	0.455	-0.549	0.977	0.366	-8.356	-2.852	-0.538	1.099	-0.244	0.122	0.746	8.778	1.998	0	0.366	1.16	2.46	9.061	-0.355	0.732	-1.038	-1.404	1506696045
-9.337	-1.883	-1.945	2.258	-0.183	-0.488	7.467	-3.242	-1.39	0.366	2.014	-0.61	9.304	3.411	0.883	-0.366	1.465	0.061	-8.356	-2.852	-0.538	1.099	-0.244	0.122	1.31	8.79	2.043	-0.305	0.61	1.16	1.556	9.331	0.087	0.366	-1.099	-1.465	1506696045
-9.507	-1.182	-1.553	1.892	-0.427	-0.488	7.9	-2.902	-1.308	0.122	1.648	-0.671	9.607	3.39	1.113	-0.427	1.709	-0.183	-8.375	-3.053	-1.017	1.343	-0.244	0.061	1.528	8.935	2.067	-0.61	0.488	1.343	1.221	9.707	0.443	0.061	-1.77	-1.587	1506696045
-9.52	-0.786	-1.409	1.465	-0.305	-0.671	8.038	-2.519	-1.255	0.122	1.648	-0.671	9.843	3.6	1.425	-0.549	2.075	-0.488	-8.685	-2.923	-1.128	1.282	-0.183	0.244	1.865	9.173	2.059	-0.854	0.183	1.343	1.619	9.64	0.043	-0.183	-1.831	-1.831	1506696046
-9.613	-0.767	-1.695	1.099	-0.305	-0.488	8.088	-2.296	-1.087	-0.366	1.038	-0.305	9.851	4.002	1.852	-0.671	1.526	-0.732	-8.948	-2.737	-1.394	1.343	0.061	0.549	2.25	9.484	2.135	-0.793	-0.244	1.221	2.027	9.628	-0.225	-0.366	-1.465	-1.892	1506696046
-9.933	-1.364	-1.347	0.427	-0.671	-0.061	8.667	-2.352	-0.995	-0.366	0.854	-0.427	10.079	4.427	2.11	-0.793	1.099	-0.793	-9.119	-2.443	-1.488	1.038	0.122	0.793	2.663	9.503	2.594	-0.793	-0.244	0.793	2.145	9.848	0.081	-0.61	-1.587	-2.075	1506696046
-10.692	-2.751	-1.23	-0.732	-0.671	0.732	8.667	-2.352	-0.995	-0.366	0.854	-0.427	10.25	4.788	2.419	-0.793	1.099	-0.793	-10.708	-2.767	-1.297	0.732	0.854	0.671	2.743	9.833	2.993	-0.916	0.061	0.366	3.935	10.519	0.572	-1.038	-0.488	-1.526	1506696046
-12.212	-3.435	-2.114	-0.549	-0.244	0.977	9.05	-2.86	-1.062	-0.366	1.465	-0.244	10.255	5.115	2.393	-0.671	0.732	-1.526	-12.87	-1.628	-1.084	0.854	-0.732	0.549	2.664	10.482	3.619	-0.549	-0.61	0.244	6.224	11.697	2.415	-2.014	1.465	0.488	1506696046
-10.873	-4.644	-0.479	0.977	-2.686	0.854	9.615	-3.942	-1.535	-0.183	2.136	0.549	9.914	5.061	2.287	-0.183	0.61	-1.587	-12.074	-0.179	-0.36	0.427	-1.77	0.916	2.334	9.591	4.49	-0.061	-0.549	-0.244	4.337	13.786	3.817	-4.15	2.014	2.136	1506696046
-9.02	-5.337	1.52	-0.366	0.977	1.221	9.812	-4.57	-1.513	-0.183	2.136	0.549	9.399	5.046	2.781	-0.183	0.61	-1.587	-11.396	-0.902	1.091	-0.061	-1.648	0.244	2.334	9.591	4.49	0.244	1.587	-0.488	0.979	11.987	1.444	-3.418	1.038	2.808	1506696046
-11.311	-3.572	0.842	-0.61	-0.366	0	9.711	-4.532	-1.055	-0.183	2.319	1.221	8.461	5.228	3.23	0	2.014	-1.587	-11.141	-0.323	1.86	0.549	-2.38	-0.122	1.116	8.953	3.868	0.244	2.441	0.061	-0.632	12.372	-0.437	-2.502	0.427	3.662	1506696046
-10.117	-3.09	-0.228	-0.916	-2.808	-1.16	9.249	-4.41	-0.798	-0.549	3.418	1.099	7.65	5.869	3.157	-0.183	0.366	-1.648	-10.725	0.313	1.961	-0.122	-1.831	0.122	0.154	8.819	3.468	0.793	1.77	0.671	-2.042	11.986	-0.13	-2.441	-0.61	3.967	1506696046
-7.846	-3.371	0.711	-1.038	-0.671	-0.916	9.249	-4.41	-0.798	-0.549	3.418	1.099	7.385	6.653	2.921	-0.244	-1.16	-1.587	-9.857	-0.071	1.652	-0.488	-2.258	0	0.051	9.009	3.324	1.465	1.16	0.793	-1.786	10.249	-0.065	-1.16	-2.38	3.479	1506696046
-7.685	-3.01	0.76	-1.526	-0.183	-1.038	8.152	-4.563	-0.596	-0.183	2.441	1.465	7.523	6.724	2.78	-0.061	0.183	-1.587	-9.038	-0.031	1.889	-0.671	-2.136	0	0.328	9.201	3.186	1.648	1.16	0.488	-0.421	8.672	1.016	-0.061	0.244	2.686	1506696046
-8.296	-3.106	0.794	-1.404	-0.366	-0.671	7.472	-4.739	-0.135	0.183	1.953	1.587	6.918	6.465	3.017	0.122	2.869	-1.77	-8.469	-0.129	2.261	-0.793	-2.075	0.061	0.233	8.459	2.801	1.282	1.038	0.305	1.114	8.073	0.725	1.587	3.113	2.136	1506696046
-8.277	-3.222	0.857	-1.282	-0.366	-0.671	6.056	-4.725	-0.389	0.183	0.305	1.587	6.076	6.956	2.845	0.488	1.16	-1.77	-8.264	-0.486	2.546	-0.793	-1.892	0	0.233	8.459	2.801	1.099	1.404	0.427	0.774	8.374	1.231	1.404	6.592	1.099	1506696046
-8.458	-3.316	1.098	-1.404	0.122	-0.854	6.453	-4.987	-0.278	0.122	0.916	1.465	6.32	7.519	2.583	0.916	0.916	-1.709	-8.48	-0.498	2.652	-0.793	-1.77	-0.061	-0.227	9.298	2.43	0.854	1.587	0.366	-1.002	8.136	0.867	1.465	6.47	0.244	1506696046
-8.947	-3.541	0.796	-1.282	-0.366	-0.732	6.41	-5.527	-0.039	0	1.465	1.892	6.441	8.02	2.387	1.282	2.808	-1.709	-8.789	-0.341	2.979	-0.916	-1.709	0.061	0.268	9.692	2.272	0.854	0.977	0.061	-0.232	8.461	1.153	2.747	1.343	-0.244	1506696046
-8.982	-3.814	0.76	-1.648	-0.061	-0.61	5.912	-6.193	-0.005	-0.305	0.854	2.136	6.059	8.587	2.664	1.526	2.075	-1.465	-8.727	-0.629	3.159	-1.038	-1.343	0.366	0.268	9.692	2.272	1.099	1.099	-0.244	1.287	9.509	3.225	2.075	-0.488	-0.977	1506696046
-8.922	-4.022	0.962	-1.343	-0.061	-0.61	6.108	-6.791	0.356	-0.427	0.366	2.258	6.142	8.825	3.108	1.587	1.587	-1.16	-8.65	-1.116	3.387	-0.732	-1.099	0.366	0.057	10.027	2.22	1.038	1.709	-0.793	2.055	10.225	4.413	0.793	2.563	-0.977	1506696046
-9.317	-3.793	0.774	-1.099	0.366	-0.366	6.571	-7.183	0.694	-0.366	0.549	2.319	6.266	8.853	3.557	1.648	2.258	-0.793	-8.557	-1.19	3.613	-0.549	-0.793	0.366	-0.414	9.966	1.948	0.977	1.343	-0.916	1.906	9.868	3.384	0.732	1.221	0.183	1506696046
-9.009	-4.157	0.33	-0.854	0.488	-0.61	6.858	-7.403	1.207	-0.366	0.549	2.319	5.814	8.794	3.848	1.648	2.258	-0.793	-8.811	-1.111	3.74	-0.488	-0.793	0.366	-0.414	9.966	1.948	0.793	0.549	-0.916	1.14	9.221	0.977	1.77	-1.648	-0.366	1506696046
-9.217	-4.957	0.104	-0.61	0.671	-0.549	6.818	-7.417	1.494	-0.183	0.488	1.831	5.838	8.801	3.396	1.77	2.563	-0.671	-8.869	-0.901	3.912	-0.427	-0.488	0.366	-0.262	10.024	2.021	0.854	0.366	-0.854	0.863	10.296	1.787	0.732	0.61	-1.587	1506696046
-9.271	-4.362	-0.22	-0.366	0.061	-0.305	6.818	-7.417	1.494	-0.183	0.244	1.648	6.103	8.955	3.474	2.014	3.784	-0.488	-9.166	-0.784	3.898	-0.549	-0.61	0.305	0.194	10.277	2.151	0.793	0.366	-0.793	1.961	10.34	1.318	1.404	0	-0.061	1506696046
-8.875	-4.232	-0.482	-0.366	0.305	-0.61	6.425	-7.735	0.882	-0.366	0.549	1.709	5.335	8.926	3.821	2.014	3.784	-0.488	-8.993	-1.029	4.018	-0.61	-0.549	0.244	0.194	10.277	2.151	0.793	0.977	-1.038	1.835	10.387	1.842	0.549	0.061	-0.549	1506696046
-8.827	-4.119	-0.544	-0.366	0.488	-0.427	6.425	-7.735	0.882	-0.366	0.549	1.709	5.426	9.055	3.872	1.77	2.075	0	-8.866	-1.171	3.985	-0.488	-0.549	0.061	-0.077	10.183	1.763	0.793	1.465	-1.038	1.037	9.824	0.781	0.732	0.061	-0.488	1506696046
-8.887	-3.948	-0.798	-0.61	0.305	-0.427	6.281	-7.818	1.168	-0.549	0.366	1.587	5.219	9.016	3.789	1.404	1.16	0.366	-8.605	-0.939	3.984	-0.671	-0.549	-0.061	-0.62	9.607	1.299	0.549	0.732	-0.854	1.184	9.475	0.395	0.916	-1.221	-0.61	1506696046
-8.912	-4.243	-1.005	-0.61	0.122	-0.427	6.113	-7.424	1.562	0.183	-0.305	1.221	5.126	8.69	3.433	1.404	-0.061	0.549	-8.5	-0.993	3.986	-0.977	-0.427	-0.061	-0.62	9.607	1.299	0.671	0.183	-0.793	2.079	9.659	0.505	0.854	-0.122	-0.671	1506696046
-8.795	-4.487	-0.983	-0.488	0.122	-0.305	6.641	-7.466	2.236	0.671	-0.244	0.854	5.803	8.68	3.149	1.404	0.977	0.549	-8.539	-1.462	4.039	-0.854	-0.488	-0.122	-0.519	9.635	1.097	0.732	0	-0.671	2.105	9.944	0.409	0.732	0.488	-0.427	1506696047
-8.71	-4.416	-0.961	-0.488	0.183	-0.183	6.57	-7.259	2.505	0.732	-0.183	0.671	6.161	8.888	3.685	0.977	1.404	0.854	-8.435	-1.711	4.161	-0.732	-0.366	-0.183	-0.044	9.819	0.88	0.549	0.549	-0.671	1.42	9.792	0.435	0.671	0.183	-0.244	1506696047
-8.831	-4.473	-1.107	-0.427	0.122	-0.122	5.911	-7.099	2.535	0.732	-0.183	0.671	5.967	8.77	3.804	0.977	1.404	0.854	-8.445	-1.945	4.236	-0.488	-0.244	-0.122	-0.498	9.939	0.599	0.549	0.854	-0.732	1.536	9.746	0.315	0.671	-0.183	-0.183	1506696047
-8.844	-4.38	-1.068	-0.305	0.061	0	5.588	-6.958	2.671	0.793	0.244	0.793	5.432	8.57	3.467	0.488	0.671	0.549	-8.436	-2.175	4.221	-0.244	-0.183	-0.122	-0.769	9.924	0.36	0.488	0.122	-0.244	1.832	9.942	0.267	0.488	0.061	0.061	1506696047
-8.74	-4.309	-0.956	-0.366	0.183	0	5.632	-6.843	2.391	0.488	0.244	0.732	5.474	8.65	3.396	0.488	0.671	0.549	-8.494	-2	4.195	-0.122	-0.183	-0.122	-0.364	9.938	0.445	0.488	0	0	1.577	9.816	0.083	0.366	0.122	0.061	1506696047
-8.784	-3.911	-0.897	-0.427	0.366	0.122	6.369	-7.289	2.17	0.488	0.244	0.732	5.629	8.569	3.43	0.244	0	0.427	-8.512	-1.725	4.132	-0.183	-0.122	0	-0.356	10.024	0.568	0.61	0.183	-0.061	1.681	9.599	0.002	0.488	-0.061	0.244	1506696047
-9.182	-3.472	-1.006	-0.916	0.305	-0.061	5.702	-7.32	2.094	0.305	0.122	0.427	5.559	8.351	3.522	0.305	0.061	0.366	-8.415	-1.394	4.198	-0.366	-0.061	0	-0.351	9.908	0.712	0.427	0.366	-0.061	2.035	9.595	0.038	0.549	0.366	0.305	1506696047
-9.229	-3.414	-0.92	-1.221	0.183	-0.244	4.783	-7.366	2.274	0.183	0.366	0.427	5.747	8.39	3.671	0.305	0.061	0.366	-8.605	-1.249	4.15	-0.61	0	0.122	-0.272	9.79	0.764	0.366	0.549	0.061	1.644	9.767	0.13	0.427	0.305	0.061	1506696047
-9.124	-3.488	-0.884	-1.648	0.305	-0.305	5.108	-7.867	2.474	0.427	-0.183	0.427	5.871	8.588	3.622	0.305	-0.305	0.366	-8.784	-1.175	4.022	-0.916	0.122	0.305	-0.02	10.03	0.762	0.244	0.549	0.122	1.2	9.548	0.329	0.549	0.122	-0.183	1506696047
-8.953	-3.338	-1.097	-1.892	0.427	-0.427	4.695	-8.424	2.238	0.854	-1.038	0.366	6.059	8.619	3.436	0.488	0.183	0.488	-9.043	-0.89	3.767	-1.343	0.061	0.549	0.298	10.233	0.888	0.122	0.732	-0.122	1.792	9.728	0.132	0.793	0.488	-0.244	1506696047
-8.993	-2.979	-1.433	-2.319	0.427	-0.61	4.576	-9.168	2.128	1.038	-1.953	-0.244	5.856	8.574	3.308	0.488	0.183	0.488	-9.155	-0.639	3.51	-2.014	0.061	0.732	0.324	10.174	1.105	0.061	0.854	-0.427	2.109	9.599	-0.199	0.732	1.404	-0.183	1506696047
-9.17	-2.712	-2.189	-3.296	0.488	-0.916	4.742	-9.595	2.396	1.526	-2.441	-1.404	5.883	8.58	3.278	0.854	-0.061	0.671	-9.243	-0.414	3.237	-2.747	-0.061	0.854	0.464	10.052	1.318	-0.061	1.099	-0.854	1.96	9.477	-0.498	0.793	2.258	-0.244	1506696047
-9.332	-3.271	-2.847	-3.418	-0.427	-1.038	4.742	-9.595	2.396	1.526	-2.441	-1.404	6.447	8.597	3.134	1.099	1.16	0.916	-9.213	-0.534	3.024	-3.662	-0.183	0.977	0.427	10.051	1.324	-0.122	1.343	-1.282	1.834	9.889	-0.407	0.488	1.831	-0.671	1506696047
-9.184	-3.547	-2.938	-3.479	-0.793	-0.793	3.598	-9.686	2.47	1.831	-3.113	-2.136	6.832	8.501	3.094	1.099	1.16	0.916	-8.982	-1.422	2.967	-4.211	-0.366	0.977	0.022	10.334	0.605	-0.305	1.648	-1.648	2.312	9.787	-0.202	0.488	1.648	-0.61	1506696047
-9.004	-3.371	-3.159	-3.967	-0.793	-0.671	3.598	-9.686	2.47	1.831	-3.113	-2.136	6.944	8.329	2.992	1.465	2.258	1.221	-8.782	-2.222	3.091	-4.272	-0.366	0.854	0.022	10.334	0.605	-0.854	2.136	-1.953	2.832	9.737	-0.328	0.244	1.587	-0.549	1506696047
-9.123	-3.265	-3.543	-4.272	-1.404	-0.793	2.925	-8.662	1.37	1.099	-2.808	-0.488	7.485	8.224	2.96	2.319	3.479	2.136	-8.936	-2.518	3.037	-4.333	-0.366	0.793	-0.389	10.514	0.246	-1.526	2.258	-1.831	3.167	9.722	-0.426	0.305	2.136	-0.366	1506696047
-8.841	-3.351	-3.683	-4.517	-1.404	-0.793	2.893	-8.104	0.873	0.977	-2.38	1.16	7.834	7.887	2.259	2.319	3.479	2.136	-8.994	-2.305	2.943	-4.578	-0.305	0.916	-1.138	10.463	0.223	-1.831	1.648	-1.648	2.848	9.842	-0.523	0.122	2.625	-0.366	1506696047
-8.74	-3.636	-3.919	-4.7	-1.587	-0.671	3.089	-8.026	0.488	0.977	-2.38	1.16	8.326	7.449	1.639	2.869	3.418	2.441	-8.894	-2.284	2.76	-4.822	-0.122	1.099	-1.195	10.229	0.422	-1.648	1.343	-1.282	2.475	9.713	-0.699	0.122	2.808	-0.366	1506696047
-8.643	-3.789	-3.966	-4.456	-1.648	-0.732	3.122	-8.325	0.091	1.343	-3.723	4.211	8.041	6.843	1.353	3.601	3.723	1.892	-8.838	-2.55	2.528	-5.127	-0.183	1.099	-0.678	10.091	0.584	-1.77	2.38	-1.282	2.283	9.743	-0.895	0.122	2.991	-0.305	1506696047
-8.463	-3.75	-4.12	-4.456	-1.465	-0.793	3.039	-8.658	-0.456	2.136	-4.7	4.639	7.464	6.498	1.452	3.601	3.723	1.892	-8.831	-2.991	2.376	-5.249	0	1.221	-0.671	9.78	0.481	-1.526	4.211	-0.977	1.92	9.784	-1.09	0	3.052	-0.305	1506696047
-8.721	-3.755	-4.547	-4.639	-1.77	-0.854	2.939	-9.004	-1.178	3.235	-5.859	4.456	7.212	6.572	1.483	3.906	3.906	0.732	-8.863	-3.32	2.214	-5.249	-0.183	1.282	-1.171	9.542	0.059	-1.404	4.761	-0.549	1.615	9.805	-1.182	-0.061	2.869	-0.244	1506696047
-8.5	-3.881	-4.643	-4.639	-2.258	-0.854	2.79	-9.262	-1.774	4.272	-7.507	4.028	7.275	6.812	1.622	3.784	4.089	0.305	-8.795	-3.614	2.078	-5.249	-0.305	1.221	-1.79	9.531	-0.225	-1.343	4.761	0	1.538	9.872	-1.129	-0.183	2.991	-0.366	1506696047
-8.192	-3.857	-4.75	-4.639	-1.77	-0.793	2.895	-9.457	-2.123	5.066	-9.033	3.601	7.361	7.185	1.751	3.784	4.089	0.305	-8.8	-3.699	1.95	-5.249	-0.183	1.282	-2.267	9.615	-0.379	-1.404	4.395	0.61	1.983	9.908	-1.092	-0.488	3.662	-0.305	1506696047
-8.18	-3.981	-5.008	-4.639	-2.075	-0.977	2.895	-9.457	-2.123	5.066	-9.033	3.601	7.769	7.657	1.626	2.93	3.845	-0.122	-8.818	-3.734	1.894	-5.371	-0.305	1.282	-2.466	9.715	-0.418	-1.343	4.395	0.977	1.925	9.932	-1.315	-0.977	4.456	-0.183	1506696047
-7.931	-4.151	-5.105	-4.517	-2.136	-1.099	3.246	-9.621	-2.924	5.127	-10.254	2.869	7.972	7.919	1.532	2.93	3.845	-0.122	-8.92	-3.875	1.724	-5.432	-0.366	1.16	-2.704	9.739	-0.431	-1.343	4.578	1.16	1.083	10	-1.528	-1.16	4.578	-0.183	1506696047
-7.727	-4.221	-4.981	-4.089	-2.136	-1.038	3.506	-9.606	-3.106	5.127	-10.254	2.869	7.738	8.064	1.183	2.441	4.15	-0.061	-8.802	-4.134	1.571	-5.249	-0.305	1.16	-2.889	9.747	-0.538	-1.343	4.517	1.343	0.455	10.068	-1.39	-1.404	3.906	-0.061	1506696048
-7.54	-3.889	-4.847	-3.845	-1.77	-1.038	3.699	-9.296	-2.887	4.456	-8.972	2.625	7.661	8.098	0.898	1.953	4.028	0	-8.495	-4.381	1.465	-5.188	-0.366	0.977	-2.878	9.764	-0.737	-1.526	4.395	1.404	0.535	10.021	-1.125	-1.648	3.418	-0.183	1506696048
-7.832	-3.519	-4.843	-3.906	-1.587	-0.977	3.586	-8.68	-2.438	2.136	-4.578	2.502	7.364	8.033	0.542	1.099	3.601	0.061	-8.252	-4.389	1.298	-5.127	-0.366	0.854	-2.908	9.599	-0.877	-1.709	4.211	1.465	0.864	10.026	-0.621	-1.953	3.357	-0.122	1506696048
-8.848	-3.522	-4.377	-4.395	-2.441	-0.732	3.112	-7.966	-2.072	2.136	-4.578	2.502	7.211	8.091	0.252	1.099	3.601	0.061	-8.397	-4.401	1.203	-5.066	-0.366	0.732	-2.89	9.459	-0.938	-1.77	3.906	1.465	0.729	9.842	-0.164	-1.953	2.808	-0.061	1506696048
-8.766	-3.135	-3.7	-5.005	-2.502	-0.549	3.112	-7.966	-2.072	1.16	-3.906	2.319	7.202	8.452	0.099	0.549	3.296	-0.183	-9.202	-4.309	1.262	-5.005	0.122	0.732	-2.857	9.617	-0.892	-1.892	3.601	1.587	1.44	9.619	0.684	-1.831	3.235	-0.061	1506696048
-8.955	-2.037	-3.898	-5.188	-1.526	-0.854	2.768	-7.867	-1.388	0.549	-4.15	2.136	6.895	9.24	0.084	0.549	1.953	-0.427	-10.116	-3.127	0.743	-4.456	-0.305	0.977	-2.789	10.334	-0.379	-1.648	3.479	1.77	1.967	9.967	1.147	-1.77	3.479	-0.061	1506696048
-10.268	-2.306	-4.139	-5.676	-2.991	-1.099	2.975	-8.903	-1.019	0.305	-5.127	2.38	6.551	9.129	0.394	0.549	1.953	-0.427	-10.232	-1.601	0.183	-5.127	-0.183	0.977	-2.725	10.44	1.334	-0.61	3.479	1.465	4.102	10.379	1.053	-1.953	5.066	0.305	1506696048
-10.941	-2.948	-1.833	-5.554	-3.845	-0.244	2.975	-8.903	-1.019	0.305	-5.127	2.38	6.417	8.886	1.303	0.916	0.916	0	-10.14	-1.744	-0.2	-5.432	-0.366	0.732	-2.562	10	2.832	0	4.028	1.099	5.083	10.002	2.006	-1.709	7.812	1.282	1506696048
-10.908	-3.073	-1.993	-5.798	-5.493	0.488	4.136	-10.094	-0.807	1.16	-5.981	2.38	5.414	9.276	2.631	2.258	4.15	0.671	-10.6	-1.675	-0.752	-5.31	0.244	0.488	-1.796	9.775	3.174	-0.793	4.517	1.221	5.467	9.495	2.668	0.305	12.39	1.16	1506696048
-9.902	-4.273	-1.186	-5.31	-4.089	0.61	-5.149	-19.7	12.425	1.465	-6.165	1.953	4.668	9.774	2.681	2.441	4.456	0.183	-11.012	-1.765	-1.08	-5.066	0	0.305	-1.755	10.125	3.143	-0.854	4.761	1.221	4.254	9.909	2.277	0.427	11.292	1.282	1506696048
-8.575	-3.89	0.181	-4.639	-2.625	0.427	4.849	-9.314	-0.884	0.916	-5.127	1.953	4.384	9.942	2.85	2.441	4.456	0.183	-10.678	-1.396	-1.215	-4.639	-0.854	0.549	-1.602	10.369	3.03	-0.671	4.883	1.099	3.941	9.999	1.256	0.488	9.888	3.601	1506696048
-7.73	-2.626	0.319	-4.944	-1.831	0.122	4.849	-9.314	-0.884	1.648	-6.042	0.122	4.417	9.805	3.109	2.258	3.723	-0.122	-9.902	-1.458	-1.205	-4.578	-0.732	0.854	-1.7	10.128	2.835	-0.916	5.188	0.916	0.912	9.885	-0.085	1.587	7.69	4.761	1506696048
-7.976	-2.273	0.157	-4.7	-1.16	0.244	4.616	-7.348	-0.591	1.282	-5.249	-0.427	4.273	9.711	3.204	2.014	4.089	-0.183	-9.324	-1.546	-1.162	-4.333	-0.854	0.916	-2.17	9.599	2.714	-1.343	5.066	0.732	-1.002	9.807	-1.15	1.465	6.592	5.493	1506696048
-8.646	-1.912	0.081	-4.7	-2.319	0.183	4.051	-7.019	-0.557	0.854	-4.211	-0.854	4.273	9.711	3.204	1.587	4.883	0.061	-9.121	-1.398	-1.16	-3.967	-0.732	1.099	-2.571	9.101	2.591	-1.648	4.395	0.671	-0.799	9.708	-0.701	1.465	6.592	5.493	1506696048
-8.417	-1.503	-0.103	-4.822	-1.892	0.122	3.553	-7.056	-0.683	0.916	-4.395	-1.221	3.368	9.308	3.112	1.038	4.578	0.244	-9.055	-1.032	-1.116	-3.845	-0.977	1.16	-2.598	8.838	2.799	-1.648	3.845	0.549	-0.067	9.67	-0.153	2.197	2.441	5.493	1506696048
-8.9	-1.27	-0.175	-4.578	-1.465	0.305	3.553	-7.056	-0.683	0.916	-4.395	-1.221	3.333	8.882	3.132	0.549	3.784	0.244	-8.975	-0.732	-1.05	-3.906	-0.61	1.038	-2.486	8.661	3.107	-1.709	3.601	0.427	1.962	9.767	0.904	3.784	4.517	4.944	1506696048
-9.333	-0.986	-0.267	-4.517	-1.709	0.427	3.5	-7.978	-1.024	0.977	-4.944	-0.427	3.275	8.453	3.232	0.305	3.601	0.183	-8.975	-0.541	-1.195	-3.906	-0.61	0.671	-2.323	8.431	3.272	-1.709	3.052	0.61	2.388	9.6	1.518	4.272	6.897	3.906	1506696048
-9.325	-0.674	0.062	-4.761	-1.221	0.366	3.655	-8.641	-1.159	0.977	-4.944	-0.427	3.305	7.964	3.261	0.183	3.479	-0.061	-9.07	-0.312	-1.442	-3.967	-0.549	0.244	-1.964	8.161	3.385	-1.648	2.563	0.793	1.846	9.176	0.937	3.296	6.409	2.502	1506696048
-9.388	-0.522	0.173	-4.456	-0.793	0.305	3.942	-9.1	-1.012	0.732	-4.944	-0.183	3.575	7.573	3.212	0.061	2.625	-0.488	-9.075	-0.075	-1.589	-3.967	-0.488	0	-1.45	7.948	3.512	-1.282	2.197	0.916	0.974	8.778	1.876	2.502	5.554	1.343	1506696048
-9.83	-1.064	-0.148	-4.639	-0.305	0.122	4.368	-9.355	-0.413	-0.305	-2.869	0.305	3.974	7.514	3.104	0.061	2.625	-0.488	-9.006	-0.127	-1.76	-3.906	0	-0.244	-1.077	7.934	3.58	-0.916	2.319	1.099	2.639	8.681	3.194	2.38	4.7	0.854	1506696048
-10.293	-1.293	0.389	-3.723	-0.854	0.488	4.533	-9.475	0.361	-0.549	-0.793	0.671	4.378	7.71	2.917	0.061	2.258	-0.671	-9.312	-0.203	-2.086	-4.028	0.549	-0.549	-0.909	8.112	3.636	-0.488	2.197	1.282	4.762	10.097	4.377	0.854	5.981	0.671	1506696048
-10.062	-0.79	1.419	-3.662	-1.038	0.854	4.137	-9.41	1.024	-0.549	-0.793	0.671	4.759	7.947	2.693	0.183	1.709	-0.549	-9.238	-0.541	-2.266	-3.784	0.305	-0.854	-0.866	8.35	3.774	-0.061	2.136	1.404	3.167	8.884	3.344	0.793	2.197	0.488	1506696048
-12.184	-3.894	-0.127	-4.456	-0.305	0	3.492	-9.292	1.517	-0.427	0.244	0.977	5.082	8.549	2.48	0.366	1.099	-0.122	-9.741	-0.987	-1.765	-3.662	1.953	-0.854	-0.866	8.35	3.774	-0.061	2.136	1.404	1.853	7.97	-0.066	2.136	0.61	-1.648	1506696048
-11.541	-5.861	-1.221	-0.671	-2.014	-0.305	3.232	-10.351	1.534	0	-0.61	1.587	5.37	10.652	2.128	0.793	0.977	0.427	-12.796	-2.662	-2.218	-3.54	1.648	-0.916	-0.866	8.35	3.774	-0.061	2.136	1.404	5.085	14.736	3.565	-0.732	2.991	-1.16	1506696048
-7.577	-4.901	1.84	-0.671	-0.854	0.549	3.632	-11.134	0.719	0.854	-2.869	2.258	5.763	12.851	1.851	1.099	0.977	0.61	-12.004	-3.061	-1.999	-1.282	-0.732	-0.854	-1.579	11.849	3.144	1.16	2.869	1.953	-0.918	10.625	2.668	-0.977	3.296	-0.305	1506696049
-9.226	-3.903	-1.453	-1.648	3.906	-0.427	4.962	-9.033	0.713	1.77	-4.456	2.075	5.873	12.017	1.936	0.854	0.977	0.793	-11.216	-2.433	-0.433	-1.953	-0.671	-0.366	-2.373	12.474	3.173	1.16	4.211	1.282	-1.443	9.024	-1.687	2.502	-1.404	-1.343	1506696049
-10.686	-4.07	-3.286	-0.183	-1.587	-0.671	6.149	-7.661	1.749	1.77	-4.456	2.075	5.081	11.861	2.06	1.343	2.258	2.441	-10.871	-3.359	-0.133	-2.136	-1.648	-0.366	-3.384	10.996	2.493	0.122	3.723	0.793	0.651	10.733	-0.997	1.343	-0.183	-0.977	1506696049
-8.472	-4.142	-0.834	-1.221	0.793	-0.244	5.276	-8.519	1.626	-0.305	1.526	-0.549	4.289	12.239	1.726	1.404	3.723	3.845	-9.737	-3.975	0.444	-1.892	-0.793	-0.244	-3.637	10.523	1.348	-0.671	2.93	0.916	0.672	10.442	0.065	1.465	-0.122	-1.465	1506696049
-8.586	-3.613	-1.078	-0.488	3.052	-0.244	3.657	-9.263	0.916	0.061	-0.366	-1.953	3.508	11.654	0.975	0.61	3.784	4.028	-9.359	-4.13	0.421	-1.221	-0.793	-0.183	-3.881	10.529	0.863	-0.732	2.747	0.916	-0.112	9.784	-0.474	1.77	-0.488	-1.587	1506696049
-9.677	-2.629	-2.524	0.183	0.183	-1.099	3.356	-8.465	1.296	0.061	-0.366	-1.953	2.851	10.488	0.532	-0.366	2.686	3.723	-8.92	-3.543	0.086	-0.732	-1.282	0	-3.728	9.836	0.797	-0.427	1.953	1.16	0.055	10.011	-0.384	1.831	-2.625	-1.648	1506696049
-8.677	-2.686	-2.048	-0.488	0.305	-0.916	3.356	-8.465	1.296	-0.122	-1.587	-2.93	2.716	9.397	0.403	-0.916	1.099	3.357	-8.38	-3.287	0.285	-1.038	-0.549	-0.061	-3.394	8.998	1.067	-0.122	1.465	0.977	2.143	10.062	-0.087	1.343	-1.892	-1.709	1506696049
-8.598	-2.926	-1.812	-0.488	0.61	-0.366	3.058	-7.51	1.721	-0.549	-0.122	-3.357	2.717	8.879	0.171	-0.977	0.122	3.052	-8.397	-3.298	0.367	-0.549	-0.916	-0.244	-3.085	8.39	1.05	-0.122	0.793	0.671	2.365	9.514	-0.199	1.038	-0.793	-1.404	1506696049
-9.054	-3.131	-2.272	0.122	0.244	-0.305	2.235	-7.546	1.669	-0.61	1.343	-3.235	2.812	8.649	0.012	-0.732	-0.122	2.441	-8.442	-3.187	0.624	-0.488	-0.488	-0.061	-2.738	8.564	1.058	-0.061	0.488	0.488	2.482	9.445	-0.254	0.977	-0.488	-1.16	1506696049
-8.93	-3.571	-2.036	0.488	0.366	-0.183	1.786	-7.84	1.863	-0.427	1.465	-2.747	3.036	8.705	0.103	-0.366	0.061	1.404	-8.516	-3.741	0.513	0	-0.671	-0.183	-2.664	8.92	1.073	0.061	0.671	0.244	1.949	9.658	-0.146	0.61	-0.122	-0.854	1506696049
-9.085	-3.452	-1.843	1.282	0.61	-0.061	1.72	-8.378	1.967	-0.488	0.427	-1.16	3.479	9.045	0.23	0	0.244	0.244	-8.732	-3.941	0.354	0.305	-0.366	-0.244	-2.742	9.283	0.991	0.061	0.427	0.122	0.757	9.796	-0.089	0.366	-1.099	-0.61	1506696049
-9.4	-2.582	-2.012	1.099	0.183	-0.244	1.806	-8.406	2.007	-0.488	0.427	-1.16	4.091	9.43	0.549	0.244	0.122	-0.671	-8.983	-3.808	0.118	0.671	-0.183	-0.122	-2.795	9.568	0.999	0.305	-0.061	-0.183	0.743	9.868	-0.541	0.305	-1.587	-0.671	1506696049
-9.473	-2.537	-2.117	0.854	0.244	-0.427	1.806	-8.406	2.007	-0.61	0.61	-0.549	4.504	9.484	0.898	0.305	-0.122	-1.16	-9.213	-3.601	-0.056	0.916	-0.366	-0.061	-2.828	9.755	1.138	0.366	-0.732	-0.61	1.133	9.751	-0.924	0.305	-1.099	-0.793	1506696049
-9.42	-2.921	-2.25	1.343	0.061	-0.244	1.961	-8.142	2.177	-0.732	0.793	0.977	4.881	9.421	1.312	0.366	-0.488	-1.465	-9.306	-3.362	-0.129	1.038	-0.122	0.122	-2.506	9.915	1.266	0.427	-1.282	-0.977	1.318	9.966	-0.654	0.122	-0.671	-0.854	1506696049
-9.298	-2.632	-2.129	1.343	-0.061	0.122	2.113	-8.118	2.048	-0.732	0.793	0.977	5.306	9.313	1.763	0.488	-0.793	-1.77	-9.059	-3.146	-0.188	1.16	0.183	0.244	-1.998	10.123	1.408	0.427	-1.526	-1.282	1.43	9.872	-0.25	-0.183	-0.671	-0.732	1506696049
-9.416	-2.363	-2.024	1.282	-0.122	0.305	2.492	-7.968	2.01	-0.427	0.122	1.892	5.545	9.044	2.129	0.549	-0.732	-2.075	-8.983	-3.092	-0.209	1.099	0.244	0.244	-1.572	10.112	1.433	0.244	-1.709	-1.526	1.225	9.814	-0.477	-0.427	-1.16	-0.671	1506696049
-9.461	-2.717	-1.884	0.854	-0.366	0.488	2.824	-8.047	1.975	-0.427	0.122	1.892	5.545	9.044	2.129	0.671	-0.549	-2.319	-9.131	-3.164	-0.063	1.038	0.549	0.305	-1.382	10.067	1.347	-0.061	-1.77	-1.465	1.585	9.895	-0.167	-0.427	-1.16	-0.671	1506696049
-10.293	-3.214	-1.611	-0.305	-0.305	0.854	2.824	-8.047	1.975	-0.488	0.122	2.136	5.965	10.151	2.473	0.671	-0.427	-2.625	-11.32	-3.127	0.042	0.977	0.793	0.183	-1.331	10.417	1.317	-0.244	-1.77	-1.16	2.949	10.131	0.117	-0.977	-1.038	0.122	1506696049
-11.246	-2.999	-2.145	-0.122	-1.221	0	2.975	-9.198	1.804	-0.549	-0.244	2.441	5.99	10.904	2.661	0.549	-0.61	-3.052	-11.227	-1.103	-0.22	1.404	-0.244	0.916	-1.097	11.488	2.054	0.244	-1.038	-0.977	3.263	11.374	1.726	-1.953	0.732	1.343	1506696049
-10.119	-3.828	-0.926	0.549	-3.235	0.305	3.834	-10.085	0.54	0.549	-1.099	1.221	6.057	9.595	3.252	0.244	-1.404	-2.991	-9.898	-1.375	0.353	0.305	-0.244	0.671	-1.36	10.914	3.064	0.488	0.183	-1.404	2.907	12.087	2.338	-3.235	1.892	1.892	1506696049
-8.283	-4.006	1.572	0.183	-1.892	0.854	3.944	-8.626	0.69	0.549	-1.099	1.221	5.973	8.553	4.054	0.427	-1.343	-1.831	-8.898	-2.043	1.211	0.793	-0.61	0.061	-2.639	8.988	2.868	-0.427	-0.366	-1.16	0.921	11.405	2.805	-3.113	1.892	2.319	1506696049
-8.496	-3.098	1.616	-0.427	-0.366	0.244	3.533	-8.854	0.544	-0.244	1.404	-0.977	5.173	9.055	3.961	0.61	0.549	-0.488	-9.408	-0.803	1.298	1.16	-0.366	0.427	-3.177	8.096	2.694	-1.404	-0.793	-0.366	-1.354	10.04	1.193	-2.808	0.549	2.136	1506696049
-9.893	-3.085	0.97	0	-0.916	-0.183	2.906	-9.238	-0.048	0.427	0.427	-1.099	4.036	9.831	2.923	-0.061	1.648	0.183	-9.988	0.568	1.007	0.671	0.305	0.854	-2.812	8.586	3.531	-0.61	0.122	0	-1.576	9.209	-0.4	-1.404	-1.282	2.136	1506696049
-9.646	-2.94	0.973	0.366	-1.099	-0.427	2.371	-9.39	-0.565	0.427	0.427	-1.099	3.724	9.985	3.017	-0.793	0.061	0.488	-10.72	0.988	0.679	-0.061	-0.305	0.793	-2.793	9.444	4.35	0.366	0.793	-0.122	-0.121	10.184	-0.498	-0.793	-0.854	1.404	1506696049
-8.89	-2.527	1.347	0	-0.61	-0.488	2.214	-9.403	-1.309	1.221	-1.038	-1.16	3.724	9.985	3.017	-0.671	-1.282	0.916	-10.038	0.359	0.571	-0.183	-0.427	0.488	-2.859	9.488	4.372	-0.061	0.732	0	0.817	9.467	0.743	-0.366	0.549	0.732	1506696049
-8.594	-2.579	1.548	-0.366	-0.793	-0.305	2.214	-9.403	-1.309	1.648	-2.38	-1.282	4.107	9.711	3.89	-0.122	0.183	1.465	-9.254	0.166	0.788	-0.061	-0.427	0.183	-2.937	8.756	4.297	-0.549	0.488	0	1.383	8.435	1.499	-0.366	0.549	0.732	1506696050
-8.527	-2.568	1.693	-0.549	-0.366	-0.244	2.372	-8.75	-1.794	1.404	-2.869	-1.404	2.956	8.768	3.225	0.061	2.136	1.831	-9.16	0.415	1.05	-0.061	-0.122	0.122	-3.018	8.003	4.003	-0.977	0.366	0.122	1.025	8.528	1.924	1.404	5.737	-0.305	1506696050
-8.516	-2.634	1.727	-0.61	0.122	-0.488	2.853	-8.239	-1.499	0.488	-1.77	-1.282	2.956	8.768	3.225	-0.183	2.136	1.953	-9.421	0.867	0.915	-0.183	-0.244	0.122	-3.031	7.791	3.859	-0.793	0.427	0.305	-1.309	8.393	2.101	1.831	2.747	-0.732	1506696050
-9.056	-2.765	1.394	-0.854	0	-0.427	2.823	-8.973	-1.008	-0.427	0.854	-0.366	2.172	8.754	2.469	-0.549	0.732	1.587	-9.795	1.207	0.877	-0.671	-0.122	0	-3.017	7.997	4.012	-0.061	0.61	0.366	-0.724	9.158	2.504	2.197	0.244	-1.221	1506696050
-8.847	-2.909	1.738	-0.854	0.305	-0.183	2.823	-8.973	-1.008	-0.427	0.854	-0.366	2.492	8.49	2.344	-0.671	-0.366	1.099	-9.732	1.042	0.834	-0.916	-0.244	-0.183	-2.864	8.236	4.192	0.366	0.793	0.305	1.657	9.769	2.862	1.343	-0.854	-1.099	1506696050
-8.85	-2.732	1.634	-1.038	0.427	0	2.339	-9.353	-0.678	0.122	-0.488	-0.305	2.492	8.49	2.344	-0.061	-0.366	0.671	-9.532	0.7	0.804	-0.977	-0.122	-0.366	-2.798	8.311	4.301	0.366	0.977	0.366	2.559	9.544	2.121	1.404	1.16	-0.61	1506696050
-9.679	-3.265	1.069	-1.526	1.221	-0.061	2.492	-9.091	-0.34	0.122	-0.488	-0.305	2.883	8.679	2.515	0.671	0.488	0.305	-9.512	0.42	0.921	-1.099	0.183	-0.549	-2.909	8.317	4.15	0.122	1.038	0.427	1.715	9.589	2.278	0.793	1.587	-0.671	1506696050
-9.85	-3.545	1.273	-0.549	0.488	-0.244	2.492	-9.091	-0.34	0.183	-0.793	-0.244	2.689	9.253	2.413	1.099	1.038	-0.061	-9.958	-0.083	0.644	-1.038	-0.244	-0.732	-3.126	8.51	3.814	0.183	0.916	0.488	0.644	10.889	2.7	0.732	1.648	-0.793	1506696050
-9.371	-3.448	1.068	-0.732	0.366	0.366	2.641	-9.126	-0.08	0.183	-0.549	0.183	2.689	9.253	2.413	1.099	0.427	-0.549	-9.842	-0.291	0.953	-1.221	0.549	-0.732	-3.182	8.991	3.462	0.488	0.854	0.549	-0.47	10.35	1.793	0.366	-1.343	-0.61	1506696050
-9.337	-2.584	0.232	-0.732	1.221	0	2.786	-9.034	0.15	0.183	-0.549	0.183	3.427	10.033	2.7	0.854	-0.244	-0.977	-9.842	-0.291	0.953	-1.221	0.549	-0.732	-3.311	9.292	3.153	0.732	0.977	0.488	1.156	9.976	0.488	1.099	-1.892	-0.244	1506696050
-9.619	-2.962	-0.55	-0.854	-0.122	-0.122	3.024	-8.823	0.429	0.183	0	1.16	3.895	10.013	2.767	0.549	-0.366	-1.099	-9.842	-0.291	0.953	-1.221	0.549	-0.732	-3.406	9.339	2.791	0.671	0.488	0.549	2.201	10.111	1.798	0.549	1.221	-0.488	1506696050
-9.109	-3.579	-0.657	-0.916	0.488	0	3.238	-8.381	0.742	0	0.244	1.16	3.895	10.013	2.767	0.305	-0.305	-0.977	-9.458	-2.31	0.487	-1.038	0.427	-0.854	-3.357	9.363	2.285	0.366	-0.183	0.549	1.311	9.825	0.356	0.793	1.526	-0.305	1506696050
-9.36	-3.61	-1.166	-0.488	0.732	-0.061	3.267	-8.122	1.053	-0.183	0.244	0.977	4.206	10.189	2.127	0	-0.366	-0.854	-9.935	-2.625	0.311	-0.916	0.488	-0.671	-2.663	9.761	1.782	0.244	-0.427	0.427	0.105	9.953	-0.01	0.793	0.061	-0.061	1506696050
-9.544	-3.191	-1.628	-0.61	0.732	0	3.378	-8.494	1.526	-0.183	-0.122	0.793	4.456	10.182	1.652	-0.366	-0.977	-1.099	-9.952	-2.803	-0.057	-0.671	0.305	-0.366	-2.119	10.324	1.54	0.366	0.061	0.305	0.714	10.067	-0.042	0.61	-0.549	-0.122	1506696050
-9.66	-3.006	-1.843	-0.61	0.244	0	3.378	-8.494	1.526	-0.305	-0.305	0.61	4.456	10.182	1.652	-0.549	-1.343	-1.404	-9.501	-3.098	-0.062	-0.854	0	-0.366	-1.836	10.371	1.33	0.427	0.183	0.305	1.267	10.003	-0.347	0.549	0.61	-0.061	1506696050
-9.622	-3.207	-1.853	-0.061	0.122	-0.122	3.53	-8.099	2.104	-0.427	-0.122	0.305	5.06	9.333	1.276	-0.488	-1.099	-1.465	-9.196	-3.651	0.017	-0.732	0.122	-0.366	-1.822	9.908	1.099	0.305	0.244	0.427	1.034	9.951	-0.384	0.549	0.427	-0.122	1506696050
-9.463	-3.214	-1.616	0.122	0	0	3.53	-8.099	2.104	-0.61	0.244	0.122	5.229	9.609	1.055	-0.305	-0.549	-1.343	-9.197	-3.862	-0.191	-0.244	-0.122	-0.366	-1.766	9.776	0.736	0.061	0.244	0.671	0.861	10.051	-0.141	0.366	0.061	-0.061	1506696050
-9.466	-2.783	-1.587	0.305	0	0.183	3.54	-8.285	2.473	-0.671	0.732	0.061	5.229	9.609	1.055	-0.305	-0.061	-1.221	-8.979	-3.637	-0.17	-0.244	0.061	-0.305	-1.788	9.811	0.636	0.061	0.366	0.732	0.908	9.982	0.106	0.061	-0.61	0.061	1506696050
-9.613	-2.437	-1.528	0.366	-0.366	0.122	3.344	-8.25	2.597	-0.549	0.793	0	5.174	9.589	0.757	-0.427	-0.122	-0.732	-8.869	-3.612	-0.2	-0.061	-0.183	-0.244	-1.969	9.655	0.697	0.305	0.244	0.61	1.646	9.861	0.14	0	-0.427	0.061	1506696050
-9.6	-2.667	-0.999	-0.061	-0.366	0.183	3.214	-7.93	2.64	-0.549	0.793	0	5.035	9.397	0.697	-0.305	-0.732	0	-9.488	-3.881	0.085	-0.061	0.488	-0.244	-2.085	9.524	0.628	0.305	0	0.671	1.785	9.835	-0.01	-0.061	0.122	0.122	1506696050
-9.621	-2.405	-0.895	-0.305	0.305	0.122	3.348	-8.899	2.628	-0.305	0.488	0	5.108	9.696	0.707	-0.183	-1.038	0.549	-10.152	-3.001	-0.106	0.732	-0.244	0	-1.78	10.074	0.597	0.122	-0.183	0.732	0.975	9.85	-0.288	0	0	0.122	1506696050
-9.726	-2.294	-1.333	0	-0.366	-0.061	3.368	-9.341	2.113	0.854	-0.61	-0.244	5.057	10.124	0.882	0	-0.793	0.793	-9.688	-1.936	-0.189	0.061	0.305	0.61	-1.276	10.905	1.345	0.854	0.366	0.427	1.047	9.934	-0.345	0.122	-0.183	-0.183	1506696050
-9.375	-2.866	-1.099	0	-0.244	0.122	3.547	-8.842	1.67	0.854	-0.61	-0.244	5.07	9.226	1.732	0.488	-0.549	1.16	-9.064	-2.537	-0.053	-0.244	0.427	0.244	-1.225	10.585	1.881	0.549	0.977	-0.061	1.742	9.794	-0.08	0	0.549	-0.183	1506696050
-9.467	-2.896	-0.687	0.061	-0.122	0.244	3.552	-8.661	1.348	0.977	-0.916	-0.977	5.07	9.226	1.732	1.282	0.488	1.648	-9.307	-2.48	0.031	-0.122	0.305	0	-1.438	9.548	1.647	-0.061	0.305	0.244	0.952	9.872	0.24	-0.122	0.366	-0.122	1506696050
-9.563	-2.627	-0.748	0.122	0.061	0.244	3.273	-8.935	0.878	0.854	-0.732	-1.587	4.521	9.662	2.774	1.404	2.686	1.77	-9.533	-2.237	-0.043	-0.061	0.488	0.183	-1.231	9.333	1.509	-0.427	0.366	0.427	0.467	9.916	0.128	-0.122	-0.366	-0.183	1506696050
-9.761	-2.601	-0.758	0.244	-0.244	0.305	3.273	-8.935	0.878	0.916	-0.671	-1.831	3.533	9.979	2.556	0.916	3.479	1.709	-9.497	-2.204	-0.207	-0.183	0.671	0.183	-1.165	9.794	1.632	-0.244	0.793	0.427	0.858	9.972	0.124	-0.183	-0.671	-0.244	1506696051
-9.536	-2.432	-0.568	0.244	-0.183	0.305	3.088	-8.598	0.546	0.793	-0.916	-1.77	3.533	9.979	2.556	0.305	1.709	1.282	-9.509	-2.146	-0.397	-0.122	0.61	0.122	-1.449	10.069	1.658	-0.244	0.671	0.671	1.19	9.926	0.17	-0.122	-0.366	-0.183	1506696051
-9.42	-2.377	-0.532	0.061	0	0.183	3.169	-8.201	0.616	0.427	-0.61	-1.465	3.625	9.759	3.082	-0.305	0.061	0.977	-9.539	-2.038	-0.548	-0.122	0.671	0.183	-1.595	9.863	1.682	-0.183	0.183	0.793	0.915	9.863	0.24	-0.122	-0.366	-0.244	1506696051
-9.448	-2.55	-0.538	0.122	-0.061	0.183	2.92	-7.983	0.675	-0.183	0.427	-0.488	3.625	9.759	3.082	-0.732	-0.183	0.793	-9.572	-1.987	-0.7	-0.122	0.671	0.183	-1.526	9.652	1.9	-0.244	-0.183	0.732	0.778	9.831	0.266	-0.183	-0.549	-0.305	1506696051
-9.482	-2.579	-0.44	0.061	-0.122	0.244	2.804	-8.034	0.726	-0.183	0.427	-0.488	3.685	9.603	2.834	-0.916	-0.061	0.61	-9.69	-1.806	-0.839	-0.061	0.671	0.122	-1.296	9.652	2.097	-0.427	-0.366	0.549	0.955	9.816	0.274	-0.122	-0.488	-0.244	1506696051
-9.458	-2.572	-0.337	0.122	0	0.122	2.975	-8.149	0.764	-0.183	0.061	0	3.586	9.449	2.625	-0.916	-0.244	0.366	-9.774	-1.7	-0.955	-0.061	0.488	0.122	-1.044	9.686	2.168	-0.427	-0.488	0.427	0.831	9.838	0.334	-0.122	-0.122	-0.183	1506696051
-9.49	-2.651	-0.359	0.183	-0.061	0.061	3.242	-8.247	0.866	-0.183	-0.061	0.854	3.79	9.146	2.17	-0.916	-0.488	-0.061	-9.735	-1.65	-1.018	-0.061	0.488	0.122	-0.852	9.757	2.218	-0.366	-0.488	0.305	0.574	9.851	0.342	-0.122	-0.183	-0.244	1506696051
-9.505	-2.641	-0.249	0.183	-0.061	0.061	3.466	-8.391	0.98	-0.183	-0.061	0.854	3.79	9.146	2.17	-0.732	-0.488	-0.488	-9.758	-1.715	-1.083	-0.061	0.488	0.122	-0.802	9.654	2.217	-0.305	-0.427	0.244	0.481	9.854	0.351	-0.122	-0.244	-0.183	1506696051
-9.537	-2.577	-0.256	0.122	0	0	3.582	-8.473	1.043	-0.244	0.122	1.038	4.073	9.077	2.032	-0.549	-0.488	-0.732	-9.78	-1.726	-1.174	0.061	0.366	0.061	-0.785	9.563	2.222	-0.244	-0.488	0.122	0.468	9.88	0.397	-0.122	-0.183	-0.183	1506696051
-9.591	-2.649	-0.279	0.183	0	0	3.716	-8.536	1.084	-0.244	0.061	1.038	4.073	9.077	2.032	-0.427	-0.549	-0.916	-9.805	-1.619	-1.182	0.122	0.305	0.122	-0.75	9.591	2.275	-0.122	-0.427	0	0.488	9.906	0.427	-0.061	-0.061	-0.183	1506696051
-9.576	-2.595	-0.22	0.244	-0.061	0	3.892	-8.549	1.093	-0.183	-0.061	1.038	4.243	9.117	2.06	-0.244	-0.61	-0.977	-9.753	-1.611	-1.154	0.122	0.183	0.061	-0.779	9.633	2.271	-0.061	-0.427	-0.122	0.422	9.933	0.421	-0.061	-0.061	-0.122	1506696051
-9.564	-2.525	-0.26	0.183	0	0	4.058	-8.513	1.141	-0.061	0.122	0.916	4.439	9.158	2.16	-0.122	-0.549	-0.977	-9.682	-1.61	-1.091	0.122	0.244	0.061	-0.818	9.624	2.287	0	-0.427	-0.122	0.349	9.915	0.415	-0.061	-0.183	-0.122	1506696051
-9.582	-2.519	-0.279	0.183	-0.061	0	4.156	-8.445	1.141	-0.061	0.122	0.916	4.589	9.177	2.315	0	-0.366	-0.854	-9.636	-1.615	-1.05	0.183	0.244	0.061	-0.84	9.61	2.265	0.061	-0.366	-0.183	0.443	9.906	0.443	0	-0.183	-0.122	1506696051
-9.531	-2.455	-0.261	0.122	-0.061	0	4.156	-8.445	1.141	-0.061	0.122	0.671	4.676	9.214	2.457	0.061	-0.305	-0.671	-9.605	-1.628	-1.064	0.183	0.305	0.061	-0.883	9.625	2.255	0.061	-0.366	-0.122	0.456	9.896	0.358	0	-0.183	-0.061	1506696051
-9.579	-2.467	-0.307	0.122	0	0.061	4.252	-8.355	1.11	0	0.183	0.305	4.746	9.312	2.751	0.061	-0.244	-0.427	-9.58	-1.592	-1.078	0.183	0.305	0.061	-0.867	9.678	2.21	0.061	-0.366	-0.122	0.444	9.88	0.367	0	-0.244	-0.061	1506696051
-9.562	-2.491	-0.346	0.122	-0.061	0.061	4.268	-8.336	1.05	0	0.122	-0.061	4.746	9.312	2.751	0	-0.244	-0.183	-9.582	-1.59	-1.14	0.122	0.427	0.061	-0.847	9.719	2.187	0	-0.366	-0.061	0.44	9.884	0.321	0	-0.183	-0.061	1506696051
-9.508	-2.495	-0.291	0.122	0	0.061	4.247	-8.386	0.931	0	0	-0.427	4.73	9.304	2.862	-0.122	-0.244	0	-9.561	-1.623	-1.217	0.122	0.427	0.061	-0.799	9.708	2.194	0	-0.427	0.061	0.34	9.848	0.303	0	-0.122	-0.122	1506696051
-9.585	-2.493	-0.358	0.122	-0.061	0.061	4.072	-8.491	0.768	-0.183	0.061	-1.099	4.668	9.274	2.938	-0.183	-0.183	0.183	-9.652	-1.601	-1.314	0.061	0.427	0.061	-0.664	9.692	2.189	-0.061	-0.366	0.122	0.342	9.883	0.282	0	-0.244	-0.122	1506696051
-9.564	-2.448	-0.329	0.061	-0.061	0.061	3.9	-8.524	0.754	-0.183	0.061	-1.099	4.603	9.265	2.95	-0.305	-0.183	0.244	-9.66	-1.603	-1.452	0.122	0.305	0.061	-0.555	9.72	2.23	-0.061	-0.305	0.183	0.443	9.9	0.331	0	-0.122	-0.061	1506696051
-9.574	-2.5	-0.307	0.061	0	0.061	3.9	-8.524	0.754	-0.305	0.183	-1.282	4.549	9.275	2.905	-0.366	-0.183	0.244	-9.665	-1.586	-1.486	0.061	0.244	0.061	-0.484	9.752	2.233	-0.122	-0.183	0.244	0.384	9.892	0.317	-0.061	-0.061	-0.061	1506696051
-9.591	-2.489	-0.324	0.061	-0.061	0.061	3.725	-8.516	0.794	-0.366	0.305	-1.343	4.505	9.275	2.828	-0.366	-0.122	0.305	-9.722	-1.576	-1.587	0	0.244	0.061	-0.463	9.764	2.231	-0.122	-0.122	0.244	0.309	9.917	0.267	0	-0.122	-0.061	1506696051
-9.561	-2.428	-0.285	0.061	0	-0.061	3.725	-8.516	0.794	-0.366	0.305	-1.343	4.46	9.266	2.76	-0.305	0	0.244	-9.714	-1.558	-1.659	0	0.122	0.061	-0.437	9.746	2.254	-0.183	-0.122	0.244	0.274	9.903	0.264	-0.061	-0.122	-0.061	1506696051
-9.557	-2.463	-0.278	0.061	0.061	-0.061	3.565	-8.494	0.851	-0.427	0.427	-1.282	4.387	9.21	2.632	-0.305	0	0.305	-9.753	-1.579	-1.701	0	0.122	0.061	-0.415	9.701	2.285	-0.122	0	0.122	0.342	9.889	0.276	0	-0.061	-0.061	1506696051
-9.595	-2.451	-0.324	0.061	0.122	-0.061	3.565	-8.494	0.851	-0.427	0.427	-1.282	4.387	9.21	2.632	-0.305	0	0.305	-9.709	-1.585	-1.731	0.061	-0.061	0	-0.406	9.737	2.277	-0.122	-0.061	0.061	0.336	9.916	0.307	0	-0.061	-0.061	1506696051
-9.63	-2.43	-0.36	0	0.061	-0.061	3.565	-8.494	0.851	-0.427	0.427	-1.282	4.387	9.21	2.632	-0.305	0	0.305	-9.708	-1.55	-1.709	0	0.061	0.061	-0.398	9.714	2.255	-0.061	0	-0.061	0.33	9.912	0.331	-0.061	-0.061	0	1506696051
-9.634	-2.408	-0.376	0	-0.061	-0.061	3.353	-8.47	0.874	-0.427	0.427	-1.282	4.212	9.118	2.515	-0.061	0	0	-9.688	-1.622	-1.741	0	0	0	-0.48	9.637	2.242	-0.061	-0.061	-0.122	0.36	9.929	0.291	0	-0.061	0	1506696052
-9.573	-2.458	-0.386	0	0	-0.061	3.353	-8.47	0.874	-0.366	0.305	-1.099	4.18	9.137	2.537	0	-0.061	-0.122	-9.682	-1.589	-1.717	0.061	-0.061	0	-0.425	9.694	2.247	0	-0.122	-0.122	0.401	9.917	0.313	0	-0.061	0	1506696052
-9.576	-2.438	-0.385	0.061	0	0	3.353	-8.47	0.874	-0.366	0.305	-1.099	4.232	9.177	2.578	0.061	-0.122	-0.244	-9.67	-1.572	-1.684	0.061	-0.122	0	-0.431	9.708	2.272	0.061	-0.061	-0.183	0.416	9.911	0.293	-0.061	-0.061	0	1506696052
-9.594	-2.401	-0.396	0.061	0	0	3.211	-8.47	0.879	-0.366	0.305	-1.099	4.313	9.156	2.628	0.122	-0.061	-0.305	-9.622	-1.568	-1.634	0.061	-0.122	0	-0.487	9.691	2.261	0	-0.122	-0.183	0.392	9.892	0.281	0	-0.122	0	1506696052
-9.579	-2.379	-0.401	0.061	0	-0.061	3.211	-8.47	0.879	-0.305	0.183	-0.916	4.369	9.186	2.701	0.122	-0.061	-0.305	-9.607	-1.587	-1.608	0.061	-0.122	0	-0.53	9.678	2.242	0.061	-0.061	-0.244	0.406	9.889	0.292	-0.061	-0.061	0	1506696052
-9.591	-2.359	-0.396	0.061	0	0	3.175	-8.397	0.934	-0.305	0.183	-0.916	4.429	9.179	2.737	0.061	-0.122	-0.305	-9.598	-1.615	-1.577	0.061	-0.061	0	-0.574	9.667	2.21	0.061	-0.122	-0.183	0.42	9.877	0.276	0	-0.122	0	1506696052
-9.604	-2.357	-0.422	0.061	0	-0.061	3.116	-8.357	0.993	-0.366	0.244	-0.549	4.492	9.237	2.767	0	-0.183	-0.305	-9.623	-1.577	-1.576	0.061	-0.061	0	-0.577	9.709	2.186	0.061	-0.122	-0.183	0.47	9.897	0.287	-0.061	-0.061	0	1506696052
-9.622	-2.387	-0.414	0.061	0	-0.061	4.017	-8.477	0.971	-0.366	0.244	-0.549	4.551	9.256	2.756	0	-0.183	-0.244	-9.611	-1.599	-1.583	0.061	-0.061	0	-0.586	9.727	2.182	0	-0.122	-0.122	0.441	9.899	0.27	-0.061	-0.061	0	1506696052
-9.606	-2.387	-0.421	0.061	0	-0.061	4.195	-8.465	0.878	0.061	-0.122	0.61	4.565	9.25	2.725	0	-0.122	-0.183	-9.635	-1.586	-1.578	0.061	-0.061	0	-0.557	9.739	2.195	0	-0.122	-0.122	0.476	9.92	0.287	-0.061	-0.061	0	1506696052
-9.579	-2.355	-0.413	0	0	0	4.195	-8.465	0.878	0	-0.061	0.305	4.573	9.229	2.713	0	-0.122	-0.122	-9.621	-1.573	-1.554	0.061	-0.122	0	-0.529	9.738	2.178	0	-0.061	-0.122	0.496	9.893	0.311	-0.061	-0.061	0	1506696052
-9.761	-2.376	-0.481	-0.061	0	0	4.103	-8.362	0.828	-0.061	0.061	-0.183	4.559	9.177	2.669	0	-0.061	-0.061	-9.649	-1.585	-1.517	0	-0.122	0	-0.524	9.692	2.17	0	0	-0.061	0.565	9.914	0.324	-0.061	-0.061	0.061	1506696052
-9.807	-2.432	-0.546	0.061	-0.244	-0.061	4.012	-8.391	0.791	-0.061	0.061	-0.183	4.54	9.19	2.631	0	-0.061	-0.061	-9.711	-1.644	-1.512	0	-0.122	0	-0.543	9.717	2.139	0	0.061	-0.061	0.337	10.098	0.303	-0.122	-0.122	0	1506696052
-9.52	-2.537	-0.511	0.122	-0.122	-0.061	4.012	-8.391	0.791	-0.122	0.061	-0.366	4.538	9.301	2.564	0	0	-0.061	-9.672	-1.742	-1.53	0	-0.183	0	-0.589	9.828	2.095	0	0.061	-0.061	0.22	10.036	0.189	-0.122	-0.366	-0.122	1506696052
-9.323	-2.499	-0.502	0.183	0	-0.061	3.781	-8.361	0.773	-0.305	0.061	-0.671	4.524	9.385	2.528	0	0.061	-0.061	-9.564	-1.843	-1.531	0.061	-0.183	0	-0.626	9.856	1.998	0	0.061	-0.061	0.33	9.812	0.085	-0.122	-0.305	-0.061	1506696052
-9.484	-2.437	-0.544	0.122	0.061	0	3.664	-8.3	0.86	-0.305	0.061	-0.671	4.433	9.331	2.51	0	0	0	-9.566	-1.91	-1.443	0.061	-0.122	0	-0.664	9.727	1.939	-0.061	0	-0.122	0.551	9.72	0.225	-0.122	-0.122	0	1506696052
-9.627	-2.322	-0.505	0.122	0	0	3.664	-8.3	0.86	-0.488	0.244	-0.732	4.34	9.231	2.473	-0.061	-0.061	0	-9.582	-1.904	-1.408	0.061	-0.122	0	-0.721	9.656	1.906	-0.122	0	-0.122	0.675	9.849	0.29	-0.122	-0.122	0	1506696052
-9.854	-2.251	-0.562	0.061	-0.183	0.061	3.365	-8.435	1.064	-0.427	0.366	-0.427	4.264	9.335	2.399	-0.122	-0.061	-0.061	-9.67	-1.73	-1.36	0.183	-0.183	0.061	-0.732	9.762	1.945	0	-0.061	-0.122	0.669	9.935	0.292	-0.183	-0.122	0.061	1506696052
-9.896	-2.346	-0.675	0.061	-0.549	-0.061	3.297	-8.495	1.054	-0.427	0.366	-0.427	4.216	9.381	2.311	-0.061	-0.244	-0.122	-9.727	-1.705	-1.353	0.061	-0.183	0.061	-0.751	9.851	2.027	0	-0.061	-0.183	0.573	10.13	0.322	-0.244	-0.122	0	1506696052
-9.61	-2.649	-0.835	0.061	-0.488	-0.122	3.341	-8.582	1.016	-0.305	0.244	-0.183	4.277	9.427	2.275	0	-0.122	-0.183	-9.753	-1.919	-1.34	0.061	-0.183	0	-0.731	9.923	1.989	0	-0.122	-0.244	0.452	10.14	0.24	-0.244	-0.183	-0.122	1506696052
-9.24	-2.889	-0.726	0.305	-0.183	-0.061	3.409	-8.544	0.953	-0.244	0.183	-0.061	4.291	9.494	2.283	0.061	-0.061	-0.305	-9.696	-2.095	-1.306	0.122	-0.305	0	-0.743	9.934	1.82	-0.061	-0.183	-0.244	0.398	9.936	0.084	-0.366	-0.305	-0.061	1506696052
-9.123	-2.748	-0.735	0.366	0	0	3.42	-8.344	0.946	-0.305	0.244	0	4.274	9.422	2.293	0	-0.122	-0.366	-9.594	-2.235	-1.221	0.305	-0.427	0	-0.799	9.783	1.682	-0.061	-0.183	-0.305	0.285	9.735	-0.026	-0.366	-0.305	0	1506696052
-9.272	-2.659	-0.758	0.244	0.122	-0.061	3.395	-8.13	1.007	-0.488	0.366	0	4.279	9.282	2.194	-0.122	-0.244	-0.366	-9.592	-2.21	-1.071	0.427	-0.488	0	-0.871	9.611	1.601	-0.061	-0.183	-0.366	0.341	9.639	-0.025	-0.488	-0.244	0	1506696052
-9.701	-2.725	-0.914	0.244	-0.183	-0.061	3.307	-8.099	0.98	-0.61	0.671	0.122	4.271	9.231	2.015	-0.183	-0.305	-0.366	-9.782	-2.127	-1.026	0.427	-0.61	0.061	-0.904	9.58	1.625	-0.061	-0.183	-0.366	0.581	9.892	0.132	-0.488	-0.122	0.061	1506696052
-9.604	-2.78	-0.591	0.488	-0.122	-0.183	3.307	-8.099	0.98	-0.671	0.793	0.366	4.237	9.36	1.79	-0.061	-0.427	-0.366	-9.744	-2.114	-1.002	0.427	-0.793	0	-0.906	9.789	1.683	0	-0.122	-0.488	0.49	10.033	0.286	-0.61	0.061	0.061	1506696052
-9.503	-2.631	-0.284	0.488	-0.061	-0.122	3.271	-8.306	0.885	-0.61	0.732	0.488	4.244	9.518	1.666	0.061	-0.427	-0.427	-9.581	-2.149	-0.889	0.549	-0.916	0	-0.961	9.912	1.668	0.061	-0.061	-0.61	0.079	9.912	0.254	-0.549	-0.244	0.122	1506696052
-9.562	-2.46	-0.237	0.488	-0.305	-0.244	3.518	-8.37	0.732	-0.854	1.038	0.549	4.238	9.381	1.644	0.183	-0.244	-0.427	-9.531	-1.977	-0.729	0.549	-0.793	0.061	-1.086	9.731	1.67	0	-0.122	-0.671	0.287	9.857	0.611	-0.488	-0.122	0.122	1506696053
-9.277	-2.224	0.226	0.61	-0.305	-0.061	3.552	-8.465	0.773	-0.854	1.038	0.549	4.145	9.268	1.693	0.305	-0.244	-0.427	-9.415	-1.711	-0.596	0.549	-0.793	0.061	-1.177	9.587	1.808	0.061	-0.061	-0.732	0.561	9.672	1.047	-0.61	0.061	0.183	1506696053
-9.836	-1.8	0.419	0.244	0.244	0	3.473	-8.451	0.751	-0.854	1.16	0.427	4.059	9.196	1.83	0.366	-0.366	-0.427	-9.65	-1.274	-0.427	0.732	-0.671	0.183	-1.28	9.477	2.034	0.244	-0.061	-0.732	0.991	9.838	1.692	-0.732	0.549	0.244	1506696053
-9.989	-1.513	0.237	0.061	-0.122	-0.244	3.383	-8.813	0.705	-0.366	0.916	0.488	4.053	9.266	1.998	0.549	-0.427	-0.366	-9.817	-0.848	-0.419	0.427	-0.61	0.244	-1.272	9.643	2.383	0.305	0.061	-0.671	0.9	10	1.125	-0.366	-0.488	0	1506696053
-10.105	-2.176	-0.087	-0.488	-0.549	-0.366	3.408	-8.96	0.518	-0.366	0.916	0.488	4.168	9.604	2.33	0.732	-0.183	-0.366	-9.75	-0.764	-0.287	0.427	-0.61	0.244	-1.314	9.927	2.627	0.305	0.122	-0.732	1.09	9.945	0.982	-0.244	-0.061	-0.061	1506696053
-9.67	-3.345	0.145	-0.305	-0.671	-0.305	3.497	-8.996	0.226	0.061	0.366	0.366	4.209	9.674	2.762	0.854	0.305	-0.244	-10.006	-1.075	-0.233	0.122	-0.183	0.183	-1.34	9.915	2.585	0.183	0	-0.671	0.767	10.32	1.651	-0.488	0.244	-0.061	1506696053
-9.493	-4.058	0.376	0.366	-0.244	-0.366	3.558	-9.04	-0.051	0.244	-0.183	0.061	4.131	9.665	3.179	0.732	0.671	-0.244	-10.079	-1.572	-0.124	0.183	-0.366	0	-1.398	9.783	2.299	-0.061	0.061	-0.488	0.153	10.255	1.653	-0.488	0.244	-0.061	1506696053
-9.642	-4.237	0.29	0.854	-0.427	-0.61	3.503	-8.949	-0.2	0.122	-0.488	-0.305	3.996	9.818	3.348	0.244	0.61	-0.305	-10.054	-1.9	-0.071	0.183	-0.366	0	-1.619	9.756	2.017	-0.122	0.305	-0.305	-0.883	10.515	1.218	-0.732	-1.099	0.366	1506696053
-9.204	-3.801	0.508	1.282	-0.427	-0.671	3.447	-8.503	-0.17	-0.122	-0.427	-0.549	3.793	9.934	3.128	-0.366	-0.122	-0.183	-9.805	-1.787	0.13	0.854	-1.099	-0.122	-2.05	9.661	1.918	-0.061	0.183	-0.183	-0.949	10.579	1.535	-1.343	-1.709	0.488	1506696053
-8.862	-2.866	1.187	1.038	-0.244	-0.427	3.334	-8.081	0.077	-0.854	1.221	-0.061	3.72	9.856	2.731	-0.854	-0.977	0.122	-9.418	-1.223	0.522	1.221	-1.404	0	-2.311	9.494	1.977	-0.061	0	-0.061	0.187	9.927	2.235	-1.465	-1.038	0.732	1506696053
-9.676	-2.088	1.334	0.366	-0.549	-0.122	3.334	-8.081	0.077	-0.854	1.221	-0.061	3.778	9.538	2.293	-0.916	-1.221	0.549	-9.316	-0.408	1.241	1.221	-1.404	0	-2.43	9.182	2.271	0	0	-0.122	1	9.471	2.444	-1.221	0.122	0.61	1506696053
-9.824	-2.089	1.504	0.061	-1.038	-0.061	2.962	-8.561	0.377	-0.732	1.587	0.305	3.834	9.342	1.919	-0.671	-0.854	0.916	-9.679	0.303	1.518	1.038	-1.16	0.061	-2.513	9.207	2.671	0	0.244	-0.122	1.578	9.432	2.065	-0.793	-0.916	0.549	1506696053
-9.378	-2.09	1.515	-0.244	-0.793	-0.061	2.925	-9.612	0.056	-0.061	1.16	0.61	3.844	9.616	1.796	-0.122	-0.183	1.038	-9.466	0.465	1.592	0	-0.122	0.183	-2.57	9.709	2.901	0	0.549	-0.061	2.095	9.3	1.741	-0.244	-1.831	0.427	1506696053
-8.87	-2.339	1.592	-0.732	-0.549	-0.061	2.937	-10.134	-0.611	0.916	0	0.366	3.762	9.9	1.967	0.244	0.61	0.977	-9.317	0.559	1.589	0	-0.122	0.183	-2.619	9.879	2.944	-0.122	0.549	0.061	0.943	9.275	2.309	-0.671	-0.793	-0.305	1506696053
-8.501	-2.821	1.577	-0.732	-0.305	-0.061	3.035	-9.745	-1.093	1.648	-1.77	-0.732	3.659	9.484	2.314	0.61	1.404	0.977	-9.207	0.459	1.499	-0.793	0.427	0.061	-2.512	9.345	2.897	-0.305	0.305	0.122	-0.366	8.783	2.521	-0.244	-0.549	-0.916	1506696053
-8.223	-3.358	1.392	-0.793	0	-0.183	3.084	-9.293	-1.159	0.977	-2.319	-2.747	3.444	8.942	2.69	0.732	1.892	0.916	-9.226	0.396	1.432	-1.099	0.61	0	-2.189	8.734	2.889	-0.427	0.488	0.122	-0.963	8.748	1.857	0.305	-0.366	-1.526	1506696053
-8.233	-4.03	1.337	-0.671	0.366	-0.183	2.901	-9.027	-1.186	0.977	-2.319	-2.747	3.149	8.75	2.827	0.549	1.77	0.793	-9.39	0.319	1.425	-1.099	0.61	0	-2.182	8.565	2.79	-0.427	0.916	0.244	-1.644	9.167	1.674	0.244	-0.122	-2.075	1506696053
-8.414	-4.374	1.315	-0.671	0.427	-0.183	2.433	-8.692	-1.166	0.671	-1.16	-2.808	2.951	8.847	2.824	0.305	1.282	0.61	-9.516	0.033	1.363	-1.221	0.366	-0.061	-2.371	8.536	2.745	-0.244	1.038	0.427	-2.109	9.506	1.904	0.366	0.366	-2.136	1506696053
-8.378	-4.59	1.34	-0.671	0.305	-0.366	2.433	-8.692	-1.166	0.671	-0.366	-2.38	2.996	9.001	2.674	0.061	0.793	0.488	-9.518	-0.213	1.388	-1.221	0.244	-0.244	-2.552	8.673	2.713	0	1.221	0.549	-1.884	9.746	2.017	0.61	0.549	-2.014	1506696053
-8.341	-4.715	1.373	-0.549	0.427	-0.427	1.745	-7.866	-0.943	0.671	-0.488	-1.526	3.226	9.257	2.394	-0.061	0.671	0.488	-9.382	-0.431	1.498	-1.221	0.244	-0.244	-2.905	8.844	2.552	-0.061	1.465	0.61	-1.439	9.575	1.779	0.732	0.793	-1.77	1506696053
-8.141	-4.681	1.558	-0.488	0.366	-0.366	1.786	-7.708	-0.919	0.61	-0.793	-0.488	3.375	9.457	2.061	-0.122	0.793	0.61	-9.265	-0.585	1.638	-1.038	-0.366	-0.366	-3.342	8.799	2.357	-0.061	1.221	0.61	-0.891	9.217	1.349	1.343	1.099	-1.282	1506696053
-7.752	-4.541	1.414	-1.404	0.549	-0.793	1.933	-7.753	-0.988	0.305	-0.671	1.221	3.269	9.436	1.732	-0.122	0.671	0.916	-9.091	-0.623	1.824	-0.916	-0.61	-0.305	-3.461	8.74	2.166	-0.061	0.916	0.61	-1.41	8.769	1.074	1.953	0.793	-0.61	1506696053
-7.924	-4.948	1.371	-1.343	1.16	-0.793	1.933	-7.753	-0.988	0.305	-0.671	1.221	3.202	9.502	1.531	-0.122	0.427	0.977	-9.276	-0.575	1.686	-0.916	-0.61	-0.305	-3.309	8.892	2.091	-0.061	1.038	0.549	-2.084	8.507	1.529	1.77	-0.671	0.244	1506696053
-9.288	-4.814	0.624	-0.854	1.831	-0.671	2.145	-8.137	-0.931	0.122	-0.305	1.587	3.183	9.677	1.373	-0.061	0.366	0.977	-9.954	-0.636	1.457	-1.221	-0.854	-0.122	-3.013	9.167	2.211	0.061	1.099	0.244	-2.493	9.493	1.812	1.526	-1.099	0.427	1506696053
-11.166	-4.23	-0.621	-0.671	1.709	-0.732	1.81	-9.564	-0.663	0.061	-0.488	1.831	3.084	9.835	1.278	0.244	0.305	0.732	-11.11	-1.293	0.813	-1.343	-0.793	-0.183	-2.635	9.72	2.355	0.122	1.16	-0.244	-1.731	11.282	0.354	2.014	-1.77	-0.122	1506696053
-12.391	-3.694	-2.355	-0.61	0.977	-0.488	1.81	-9.564	-0.663	0.366	-1.709	2.197	3.009	10.5	1.226	0.732	0.305	0	-12.519	-2.077	-0.066	-1.343	-0.793	-0.183	-2.082	11.032	2.287	0.183	0.793	-0.671	2.455	12.542	0.75	1.892	0.122	0.305	1506696054
-11.331	-2.523	-2.025	-0.916	-0.183	-0.366	1.812	-10.869	-0.537	0.793	-3.235	3.296	3.109	11.532	1.255	1.221	0.305	-1.404	-11.919	-2.731	-0.512	-1.465	-1.343	-0.427	-1.415	12.323	2.054	0.488	0.427	-1.221	3.414	12.745	1.433	1.892	0.122	0.305	1506696054
-10.452	-2.11	-1.463	-2.136	0	-0.061	4.097	-11.191	0.62	0.671	-4.028	4.639	3.298	11.401	1.477	1.587	0.305	-2.869	-11.043	-3.493	-0.324	-0.977	-1.282	-0.366	-0.94	12.117	1.465	0.305	0.244	-1.77	0.994	11.923	1.016	-0.366	0.122	1.038	1506696054
-10.174	-2.077	-1.832	-2.38	0.244	0	4.097	-11.191	0.62	-0.549	-2.441	5.432	3.693	10.879	1.678	1.831	0.427	-3.967	-10.641	-3.17	-0.096	-0.977	-1.282	-0.366	-0.685	11.279	0.902	0.061	0.061	-2.014	1.671	10.369	-1.032	0.244	0.427	0.916	1506696054
-9.627	-2.095	-2.101	-2.136	0.122	-0.183	5.798	-10.751	2.507	-0.549	-2.441	5.432	4.104	11.013	1.67	1.648	0.427	-4.822	-9.794	-2.591	-0.129	-0.854	-1.16	0.244	-0.727	10.957	0.836	0.244	0.244	-2.075	1.609	9.947	-1.67	0.854	1.709	0.793	1506696054
-8.882	-2.796	-2.058	-1.465	0.488	-0.427	3.771	-9.729	2.956	-1.587	2.808	4.028	4.591	11.341	1.651	1.343	0.183	-5.127	-8.899	-2.549	0.011	-1.404	-0.488	0.122	-1.278	10.704	1.184	0.549	0.61	-2.014	0.735	9.741	-1.104	0.793	1.587	0.061	1506696054
-8.674	-3.186	-2.086	-0.671	0.122	-0.183	3.525	-9.104	2.503	-0.427	-0.488	2.441	5.246	10.917	2.017	1.221	-0.061	-4.395	-8.537	-2.737	0.294	-1.404	-0.488	0.122	-2.017	9.946	1.175	0.366	0	-1.831	0.587	9.388	-0.852	0.916	1.892	0	1506696054
-8.696	-3.025	-2.056	-0.488	0.61	-0.305	3.525	-9.104	2.503	0.793	-3.235	0.916	5.892	10.012	2.498	1.099	0.427	-3.113	-8.311	-2.982	0.593	-1.038	-0.305	-0.122	-2.415	9.101	1.041	-0.061	-0.549	-1.587	0.123	9.308	-0.573	0.916	1.892	0	1506696054
-8.759	-3.246	-2.049	0	0.244	-0.305	4.124	-8.405	2.198	1.404	-3.601	-0.305	6.022	9.197	2.617	0.61	1.16	-1.648	-8.311	-3.372	0.687	-0.549	-0.183	-0.244	-2.608	8.614	0.955	-0.427	-0.366	-1.221	0.756	9.665	0.591	-0.061	0.488	-0.061	1506696054
-8.975	-3.106	-1.767	0.061	-0.183	-0.305	4.585	-7.686	1.895	1.343	-2.319	-0.916	5.528	8.928	2.42	-0.061	0.671	-0.427	-8.708	-3.469	0.712	-0.549	-0.183	-0.244	-2.834	8.504	0.693	-0.671	-0.488	-0.549	1.743	9.735	0.592	-0.549	0.305	0.427	1506696054
-9.239	-2.653	-1.761	-0.366	-0.061	-0.427	4.319	-7.537	1.693	0.977	-0.732	-1.099	5.006	8.995	2.145	-0.854	-0.61	0.549	-9.305	-2.927	0.671	-0.122	-0.244	-0.427	-2.644	8.551	0.581	-0.427	-0.854	0.061	1.849	9.619	0.042	-0.549	0.305	0.427	1506696054
-9.518	-3.067	-2.14	-0.61	-0.305	-0.549	3.841	-7.868	1.3	0.366	0.61	-1.099	4.782	9.188	1.414	-1.221	-1.709	1.282	-9.7	-2.45	0.65	0	-0.671	-0.122	-2.049	8.976	0.904	0.061	-0.488	0.366	1.958	9.989	-0.161	-0.671	1.282	0.488	1506696054
-9.068	-3.469	-1.979	-0.549	-0.549	-0.488	3.169	-8.5	0.782	-0.061	1.465	-1.343	4.811	9.533	0.538	-0.977	-1.892	1.831	-9.525	-2.241	0.91	0	-0.671	-0.122	-1.568	9.671	1.402	0.427	0.488	0.244	0.898	9.942	-0.145	-0.854	1.282	0.549	1506696054
-8.894	-3.732	-1.859	-0.244	0	-0.427	2.466	-8.88	0.347	-0.061	1.343	-2.075	4.945	9.692	0.201	-0.244	-0.916	2.197	-9.277	-2.486	1.101	-0.122	-0.671	0.122	-1.65	10.005	1.504	0.244	1.77	0.122	0.581	9.774	-0.19	-0.854	1.282	0.549	1506696054
-9.1	-3.725	-2.111	0.183	-0.427	-0.244	1.994	-8.934	0.165	0.122	0.488	-2.991	4.945	9.692	0.201	-0.244	-0.916	2.197	-8.882	-2.882	1.385	-0.244	-0.671	0.366	-2.348	9.891	1.187	-0.305	2.197	0.244	1.177	9.854	0.06	-0.916	-0.122	0.488	1506696054
-9.156	-3.633	-2.055	0.305	-0.427	-0.061	1.668	-8.687	0.091	-0.305	-0.366	-3.784	4.945	9.692	0.201	-0.244	-0.916	2.197	-8.636	-3.165	1.595	-0.305	-0.488	0.305	-3.161	9.603	0.889	-0.671	1.953	0.305	1.486	9.679	0.13	-0.916	-0.122	0.427	1506696054
-9.319	-3.753	-1.961	0.61	-0.732	0.061	1.668	-8.687	0.091	-0.305	-0.366	-3.784	4.945	9.692	0.201	-0.244	-0.916	2.197	-8.65	-3.571	1.937	0	-0.183	0.244	-3.817	9.371	0.599	-0.732	1.526	0.366	1.678	9.832	0.362	-0.916	-0.122	0.427	1506696054
-9.332	-3.737	-1.663	0.854	-0.793	0.427	1.584	-8.193	0.234	-0.916	0.061	-3.235	4.945	9.692	0.201	-0.244	-0.916	2.197	-8.679	-3.704	2.138	0	-0.183	0.244	-4.319	9.46	0.178	-0.732	0.977	0.549	1.329	9.837	0.671	-1.16	-0.488	0.366	1506696054
-9.372	-3.735	-1.11	0.671	-1.16	0.549	1.633	-7.917	0.998	-1.709	0.671	-2.136	4.945	9.692	0.201	-0.244	-0.916	2.197	-9.422	-3.68	2.565	0.549	-0.183	0.366	-4.552	9.762	0.061	-0.488	0.366	0.793	1.851	9.77	0.56	-1.038	-1.099	0.305	1506696054
-9.323	-3.028	-0.811	0	-0.366	0.427	1.696	-8.841	1.361	-2.319	1.343	-0.854	4.945	9.692	0.201	-0.244	-0.916	2.197	-10.482	-1.938	1.778	1.465	-0.366	0.977	-4.479	10.279	0.468	-0.244	-0.366	0.732	2.309	9.844	0.219	-1.038	-1.099	0.305	1506696054
-10.195	-2.981	-1.548	-0.122	-0.549	0	1.798	-9.606	1.495	-2.258	1.77	0.488	4.989	9.818	0.322	0.61	1.099	2.502	-9.421	-0.689	1.89	1.465	-0.366	0.977	-3.9	10.694	1.913	0.427	-0.366	0.244	1.914	10.058	0.414	-0.671	0.305	0.366	1506696054
-9.484	-4.492	-0.679	0.793	-2.38	0.427	1.896	-9.351	1.322	-1.343	1.16	1.343	4.989	9.818	0.322	0.61	1.099	2.502	-8.757	-1.513	1.849	0.244	0.488	1.099	-3.632	10.008	2.684	-0.427	0.183	-0.488	1.314	10.001	1.103	-0.854	0.977	0.122	1506696054
-8.382	-4.273	0.977	1.16	-0.183	0.854	1.896	-9.351	1.322	-0.366	-0.061	1.526	3.28	9.251	2.127	0.61	1.099	2.502	-9.353	-1.264	1.607	0.854	0.732	0.549	-3.653	9.009	2.328	-1.465	-1.221	-0.122	0.452	9.85	2.202	-0.854	0.977	0.122	1506696054
-9.398	-2.951	0.456	0.427	-0.793	0.549	2.257	-9.58	0.603	0.427	-1.16	1.282	2.802	9.394	2.858	0.427	3.418	-0.427	-9.616	-0.373	1.258	0.854	0.732	0.549	-3.127	8.982	2.547	-1.221	-1.099	0	0.918	9.871	3.252	-1.16	-1.099	0.244	1506696054
-9.505	-2.613	0.865	0.427	-1.16	0.366	2.909	-9.502	0.334	1.038	-2.136	1.282	1.882	9.6	2.741	-0.488	1.282	-1.404	-9.617	0.319	1.176	0.916	0.427	0.61	-3.167	9.064	2.923	-0.61	-0.549	-0.244	1.902	9.765	3.186	-1.099	-1.465	0.427	1506696054
-9.771	-2.744	1.425	0	-1.282	0.549	3.506	-9.406	0.019	1.282	-2.258	1.587	1.759	9.374	2.633	-0.488	1.282	-1.404	-10.031	1.119	1.172	0.732	0.732	0.549	-3.332	8.679	3.385	-0.122	-1.16	0	2.888	9.743	2.809	-1.099	-1.465	0.427	1506696055
-9.68	-2.773	1.482	0	-1.587	0.671	3.607	-9.788	-0.701	1.404	-1.282	1.709	2.555	9.246	3.212	-1.099	-2.258	-1.953	-9.927	1.288	1.059	0.366	0.366	0.488	-3.012	8.513	3.994	-0.122	-1.16	0	3.084	9.655	2.297	-0.61	1.587	0.549	1506696055
-9.476	-2.82	1.587	-0.305	-1.587	0.549	3.607	-9.788	-0.701	1.648	-0.732	1.526	3.274	9.353	3.492	-0.854	-1.465	-1.953	-9.983	1.092	0.882	0.244	0.793	0.549	-2.603	8.802	4.402	-0.244	-0.793	-0.122	3.174	9.574	2.359	-0.549	2.869	0.549	1506696055
-8.8	-2.852	1.692	-0.488	-1.221	0.305	3.601	-9.617	-1.424	1.831	-1.282	0.916	3.62	9.308	3.397	-0.427	-0.305	-1.892	-9.861	1.219	0.817	0	0.671	0.061	-2.588	8.853	4.38	-0.488	-0.671	-0.061	1.638	9.223	1.669	-0.549	2.869	0.549	1506696055
-8.294	-2.993	1.578	-0.671	-0.793	-0.061	3.95	-8.988	-1.396	1.587	-1.953	0.061	3.548	9.11	3.39	-0.305	-0.061	-1.648	-9.649	1.458	0.867	0	0.671	0.061	-2.645	8.464	4.301	-0.427	-0.61	0	0.163	8.87	1.45	0.427	0.854	-0.488	1506696055
-7.982	-3.357	1.681	-0.427	-0.305	0	4.067	-8.556	-1.418	1.16	-1.648	-0.549	3.498	8.786	3.23	-0.305	-0.305	-1.16	-9.572	1.273	0.86	-0.183	0.671	0.061	-2.692	8.082	4.176	-0.244	-0.427	-0.061	-0.595	8.655	1.507	0.916	1.038	-0.671	1506696055
-8.008	-3.506	1.698	-0.305	0.305	0.061	4.067	-8.556	-1.418	0.732	-0.549	-0.977	3.498	8.786	3.23	-0.305	-0.305	-1.16	-9.572	1.273	0.86	-0.427	0.305	-0.122	-2.812	7.832	4.011	0	-0.305	0.061	-0.595	8.655	1.507	0.916	1.038	-0.671	1506696055
-8.342	-3.711	1.707	-0.244	0.305	-0.122	3.673	-8.434	-1.409	0.488	-0.122	-1.282	3.695	8.384	2.799	-0.244	-0.549	0	-9.588	0.791	0.93	-0.305	0.732	-0.305	-2.94	7.825	3.949	0.183	-0.061	0.305	-0.654	9.01	1.458	1.404	0.732	-1.404	1506696055
-8.648	-3.899	1.785	-0.122	0.61	-0.183	3.327	-8.509	-1.345	0.305	-0.366	-1.465	3.766	8.546	2.53	-0.122	-0.427	0.61	-9.674	0.642	0.904	-0.183	0.488	-0.366	-3.054	7.991	3.915	0.366	0.183	0.427	-0.409	9.533	1.61	1.648	0.793	-1.465	1506696055
-9.019	-4.24	1.648	-0.244	0.916	-0.366	3.188	-8.748	-1.115	0.122	-0.366	-1.465	3.72	8.83	2.297	-0.122	-0.427	0.61	-10.027	0.456	0.858	-0.122	0.427	-0.549	-3.236	8.181	3.884	0.61	0.305	0.549	-0.208	10.127	2.091	1.648	0.793	-1.465	1506696055
-9.336	-4.527	1.688	0.122	1.221	-0.244	3.188	-8.748	-1.115	-0.183	0	-1.282	3.504	9.265	2.103	0.366	-0.244	1.709	-10.159	0.232	0.945	-0.061	0	-0.793	-3.33	8.525	3.754	0.854	0.305	0.488	-0.118	10.533	2.303	1.404	1.282	-1.282	1506696055
-10.255	-4.448	0.974	0.244	0.793	-0.122	3.195	-8.911	-0.903	-0.427	0.549	-0.977	3.333	9.849	1.997	0.61	-0.366	2.075	-10.556	-0.304	0.947	0.122	-0.122	-0.916	-3.457	9.027	3.464	0.977	0.366	0.366	-0.081	11.141	1.797	1.038	-1.526	-0.488	1506696055
-9.067	-3.146	0.845	0.671	0.671	-0.061	3.158	-9.148	-0.299	-0.732	1.282	-0.671	3.192	10.484	1.971	0.732	-0.244	2.075	-9.625	-0.797	1.007	0.366	-0.671	-1.038	-3.579	9.607	2.991	0.916	0.305	0.244	1.91	10.889	2.099	1.038	-1.526	-0.488	1506696055
-8.994	-2.658	0.666	-0.183	0.854	0.183	3.21	-8.453	0.273	-0.977	1.892	-0.549	3.047	10.574	2.077	0.61	-0.061	1.892	-8.971	-1.05	1.36	0.366	-0.671	-1.038	-3.659	9.533	2.559	0.854	-0.061	0	1.587	9.505	1.495	0.061	0.793	0.488	1506696055
-9.652	-2.933	-0.187	-0.061	0.977	0.061	3.174	-8.215	1.011	-1.465	2.625	-0.732	2.876	9.939	2.21	0.488	0.061	1.587	-9.368	-1.566	1.249	0.183	-0.183	-0.916	-3.571	9.182	2.059	0.488	-0.549	-0.061	1.077	9.77	0.805	0.549	0.183	0.122	1506696055
-9.804	-2.992	-0.807	0.305	0.244	-0.061	3.174	-8.215	1.011	-1.77	3.479	-0.854	2.541	9.836	2.199	0.488	0.061	1.587	-9.623	-2.064	0.932	0.061	-0.122	-1.038	-3.133	9.575	1.608	0.427	-1.038	0.061	0.785	10.117	0.595	0.549	0.183	0.122	1506696055
-9.496	-2.929	-0.648	-0.244	0.671	0.122	2.705	-8.815	1.424	-1.404	3.174	-0.916	2.455	10.141	1.915	-0.183	-1.099	-0.549	-9.805	-2.513	0.762	-0.122	0.122	-0.854	-2.537	10.316	1.211	0.549	-1.038	-0.122	0.998	10.003	0.536	0.305	-0.61	0.305	1506696055
-9.75	-2.699	-1.062	-0.244	0.732	0.244	2.034	-9.135	1.445	-0.793	1.282	-0.977	2.716	10.038	1.619	-0.427	-1.831	-1.892	-9.623	-2.795	0.739	-0.122	0.366	-0.671	-2.086	10.518	1.052	0.488	-0.977	-0.244	1.534	9.915	0.153	0.305	-0.61	0.305	1506696055
-9.792	-2.692	-1.535	-0.061	0.244	0.061	2.074	-8.873	1.913	-0.671	0	-0.977	3.201	9.85	1.357	-0.427	-2.136	-2.93	-9.217	-3.118	0.668	-0.183	0.305	-0.305	-1.864	10.343	0.975	0.305	-0.671	-0.183	1.315	9.965	0.031	0.244	0	0.366	1506696055
-9.524	-2.985	-1.512	0.122	0.061	0.183	2.627	-8.415	2.882	-0.793	0.549	-0.671	3.877	10.018	1.224	-0.427	-1.709	-3.662	-8.983	-3.615	0.574	-0.183	0.305	-0.305	-2.013	10.119	0.749	0	-0.549	-0.061	1.357	9.897	-0.083	0.305	0.061	0.122	1506696055
-9.506	-3.021	-1.254	0.488	0.061	0.366	2.627	-8.415	2.882	-0.671	1.343	-0.366	4.482	10.369	1.071	-0.61	-0.732	-3.845	-9.092	-3.792	0.44	-0.244	0.488	-0.366	-2.303	9.912	0.482	-0.183	-0.793	0.061	1.43	9.844	-0.142	0.061	-0.183	0.244	1506696055
