# Supplementary material for: A deep learning approach for lower back-pain risk prediction during manual lifting
Source: PLoS One. 2021 Feb 19;16(2):e0247162. doi: 10.1371/journal.pone.0247162 (PMC7894914; doi:10.1371/journal.pone.0247162)
Supplement: S1 Data — (ZIP) [file pone.0247162.s001.zip › source-used/Subject_03_P1_Zone10_T3.csv]

Side_A_x	Side_A_y	Side_A_z	Side_G_x	Side_G_y	Side_G_z	LtWt_A_x	LtWt_A_y	LtWt_A_z	LtWt_G_x	LtWt_G_y	LtWt_G_z	RtWt_A_x	RtWt_A_y	RtWt_A_z	RtWt_G_x	RtWt_G_y	RtWt_G_z	Back_A_x	Back_A_y	Back_A_z	Back_G_x	Back_G_y	Back_G_z	UArm_A_x	UArm_A_y	UArm_A_z	UArm_G_x	UArm_G_y	UArm_G_z	Thig_A_x	Thig_A_y	Thig_A_z	Thig_G_x	Thig_G_y	Thig_G_z	Time_stp
-9.741	-1.725	-0.206	0	0	-0.061	7.063	-1.995	6.231	-0.061	-0.061	-0.061	4.666	9.036	2.984	-0.061	0	-0.061	-9.592	-1.663	-1.695	-0.061	-0.061	0	-0.049	9.713	2.225	-0.061	0	-0.061	0.427	9.899	1.141	-0.061	-0.061	-0.061	1506696501
-9.725	-1.725	-0.206	0	-0.061	-0.061	7.041	-2.017	6.242	0	0	-0.061	4.676	9.027	2.968	-0.061	0	-0.061	-9.595	-1.665	-1.7	-0.061	-0.061	0	-0.049	9.697	2.222	-0.061	0	-0.061	0.419	9.908	1.154	-0.061	-0.061	-0.061	1506696501
-9.739	-1.732	-0.214	-0.061	-0.061	-0.061	7.041	-2.017	6.242	0	-0.061	0	4.674	9.016	2.974	0	0	-0.061	-9.591	-1.659	-1.706	-0.061	-0.061	0	-0.038	9.69	2.205	-0.061	0	-0.061	0.419	9.908	1.154	-0.061	-0.061	-0.061	1506696501
-9.732	-1.741	-0.211	-0.061	-0.061	-0.061	7.043	-2.004	6.235	0	-0.061	0	4.664	9.003	2.955	0	0	-0.061	-9.585	-1.659	-1.7	-0.061	-0.061	0	-0.035	9.677	2.216	-0.061	0	-0.061	0.434	9.892	1.184	0	-0.061	-0.061	1506696501
-9.711	-1.748	-0.188	-0.061	-0.061	-0.061	7.011	-2	6.203	-0.061	0	0	4.675	8.994	2.954	0	0	-0.061	-9.579	-1.675	-1.672	-0.061	-0.061	-0.061	-0.048	9.678	2.226	0	0	-0.061	0.439	9.899	1.187	0	-0.061	-0.061	1506696501
-9.727	-1.744	-0.207	-0.061	0	-0.061	7.011	-2	6.203	0	-0.061	0	4.681	9.018	2.979	0	0	-0.061	-9.567	-1.67	-1.69	-0.061	-0.061	0	-0.063	9.683	2.201	0	0	-0.061	0.439	9.899	1.187	0	0	-0.061	1506696501
-9.735	-1.765	-0.208	0	-0.061	-0.061	7.031	-2.015	6.212	0	-0.122	0	4.661	9.019	2.978	0	0	-0.061	-9.569	-1.67	-1.682	-0.061	-0.061	0	-0.068	9.686	2.208	0	0	-0.061	0.458	9.904	1.156	-0.061	0	-0.061	1506696501
-9.725	-1.755	-0.206	0	-0.061	-0.061	7.06	-1.991	6.247	0	-0.122	0	4.664	9.01	2.966	0	0	-0.061	-9.581	-1.665	-1.689	-0.061	-0.061	-0.061	-0.063	9.684	2.213	0	0	-0.061	0.434	9.911	1.174	0	-0.061	-0.061	1506696501
-9.729	-1.741	-0.179	-0.061	0	-0.061	7.06	-1.991	6.247	0	-0.183	0	4.667	9.019	2.978	0	0	0	-9.598	-1.672	-1.715	-0.061	-0.122	-0.061	-0.045	9.686	2.207	0	0	-0.061	0.434	9.911	1.174	0	-0.061	-0.061	1506696501
-9.741	-1.736	-0.187	0	-0.061	-0.061	7.133	-2	6.203	0	-0.061	0	4.651	9.039	2.978	0	0	-0.061	-9.591	-1.658	-1.687	-0.061	-0.122	-0.061	-0.008	9.722	2.232	0	0	-0.061	0.447	9.89	1.183	0	0	0	1506696501
-9.744	-1.755	-0.218	-0.061	0	-0.061	7.124	-1.948	6.17	-0.061	-0.061	0	4.673	9.036	3.016	0	0.061	-0.061	-9.587	-1.662	-1.678	-0.061	-0.061	0	-0.06	9.702	2.218	0	0.061	-0.061	0.421	9.912	1.163	0	0	-0.061	1506696501
-9.715	-1.814	-0.214	-0.061	-0.061	-0.061	7.124	-1.948	6.17	-0.122	0	0	4.673	9.062	3.013	0	0	-0.061	-9.605	-1.666	-1.669	-0.061	-0.061	0	-0.105	9.711	2.18	0	0	-0.061	0.421	9.912	1.163	0	0	-0.061	1506696501
-9.707	-1.816	-0.197	-0.061	0	-0.061	7.098	-2.019	6.221	-0.061	-0.061	0	4.693	9.071	3.003	-0.061	-0.061	0	-9.595	-1.658	-1.657	-0.061	-0.061	-0.061	-0.074	9.732	2.198	-0.061	0	-0.061	0.402	9.903	1.163	0	0	-0.061	1506696501
-9.71	-1.802	-0.187	0	0	-0.061	7.102	-1.997	6.24	0	0	0	4.688	9.065	2.981	0	0	0	-9.579	-1.66	-1.635	-0.061	-0.061	0	-0.055	9.723	2.204	-0.061	0.061	-0.061	0.41	9.904	1.166	0	0	-0.061	1506696502
-9.72	-1.776	-0.181	-0.061	0	-0.061	7.078	-1.977	6.172	0	0	-0.061	4.628	9.054	2.984	0	0.061	-0.061	-9.577	-1.672	-1.617	-0.061	-0.061	0	-0.103	9.7	2.178	-0.061	0.061	-0.061	0.41	9.904	1.166	0	-0.061	-0.061	1506696502
-9.727	-1.79	-0.194	-0.061	0	-0.061	7.07	-1.955	6.124	-0.061	-0.061	-0.061	4.591	9.077	2.993	-0.061	0	-0.061	-9.591	-1.647	-1.62	-0.061	-0.061	0	-0.135	9.68	2.186	-0.061	0	-0.061	0.407	9.889	1.159	0	0	-0.061	1506696502
-9.722	-1.826	-0.205	-0.061	0	-0.061	7.132	-1.968	6.188	-0.061	-0.061	-0.061	4.599	9.071	2.951	-0.061	0	-0.061	-9.609	-1.643	-1.622	-0.061	-0.061	0	-0.098	9.723	2.217	-0.061	0	-0.061	0.396	9.908	1.154	0	0	-0.061	1506696502
-9.703	-1.846	-0.208	-0.061	0	-0.061	7.114	-2.006	6.222	0	0	-0.061	4.595	9.091	2.938	0	0.061	-0.061	-9.604	-1.643	-1.614	-0.061	-0.061	0	-0.102	9.751	2.242	-0.061	0	-0.061	0.396	9.908	1.154	0	0	-0.061	1506696502
-9.697	-1.848	-0.219	-0.061	0	0	7.086	-1.989	6.206	0	-0.061	0	4.589	9.094	2.972	0	0.061	-0.061	-9.583	-1.66	-1.587	-0.061	-0.061	0	-0.148	9.72	2.218	-0.061	0	-0.061	0.398	9.906	1.145	0	0	-0.061	1506696502
-9.714	-1.834	-0.232	-0.061	0	0	7.105	-1.952	6.163	0	-0.061	0	4.579	9.077	3.007	-0.061	0.061	-0.061	-9.588	-1.657	-1.571	-0.061	-0.061	0	-0.161	9.695	2.216	-0.061	0	-0.061	0.398	9.9	1.105	0	0	0	1506696502
-9.725	-1.845	-0.262	-0.061	0	0	7.161	-1.95	6.173	0	-0.061	0	4.593	9.076	3.005	-0.061	0.061	-0.061	-9.585	-1.66	-1.574	-0.061	-0.061	0	-0.181	9.691	2.217	-0.061	0	-0.061	0.398	9.9	1.105	0	0	0	1506696502
-9.709	-1.851	-0.264	0	0	0	7.177	-1.938	6.199	0	0	-0.061	4.603	9.083	2.99	-0.061	0	-0.061	-9.594	-1.65	-1.567	-0.061	-0.061	0	-0.189	9.708	2.227	-0.061	-0.061	-0.061	0.376	9.91	1.109	0	0	-0.061	1506696502
-9.697	-1.847	-0.273	0	0	0	7.139	-1.958	6.187	0	0	-0.061	4.618	9.074	2.976	-0.061	0	-0.061	-9.587	-1.637	-1.567	-0.061	-0.061	0	-0.176	9.701	2.236	-0.061	-0.061	0	0.384	9.898	1.115	0	0	-0.061	1506696502
-9.695	-1.848	-0.291	0	0	0	7.135	-1.97	6.155	0	0	0	4.593	9.046	2.961	-0.061	0	-0.061	-9.585	-1.643	-1.538	-0.061	-0.061	0	-0.152	9.682	2.231	-0.061	-0.061	0	0.384	9.898	1.115	0	-0.061	0	1506696502
-9.727	-1.826	-0.279	0	0	0	7.102	-1.948	6.16	-0.061	-0.061	0	4.591	9.042	2.952	-0.061	0	0	-9.585	-1.643	-1.538	0	-0.061	0	-0.161	9.673	2.248	-0.061	0	0	0.376	9.899	1.091	-0.061	0	0	1506696502
-9.705	-1.833	-0.282	0	0	0	7.127	-1.958	6.192	-0.061	0	0	4.588	9.044	2.956	-0.061	0	0	-9.616	-1.656	-1.561	0	-0.061	-0.061	-0.163	9.683	2.243	-0.061	-0.061	0	0.367	9.908	1.107	0	-0.061	0	1506696502
-9.717	-1.821	-0.273	0	0	0	7.132	-1.991	6.211	-0.061	0	0	4.614	9.082	2.956	-0.061	0	0	-9.597	-1.632	-1.543	0	-0.061	-0.061	-0.164	9.719	2.244	-0.061	-0.061	0	0.367	9.908	1.107	-0.061	-0.061	-0.061	1506696502
-9.719	-1.826	-0.298	0	0	0	7.129	-1.985	6.198	-0.061	0	0	4.605	9.059	2.957	-0.061	0	0	-9.601	-1.647	-1.53	0	-0.061	0	-0.156	9.682	2.247	-0.061	-0.061	0	0.406	9.889	1.092	-0.061	-0.061	0	1506696502
-9.732	-1.826	-0.298	0	0	0	7.104	-1.976	6.198	-0.061	0.061	0	4.587	9.065	2.972	-0.061	0	0	-9.605	-1.652	-1.552	0	0	0	-0.136	9.676	2.233	-0.061	-0.061	0	0.401	9.899	1.123	-0.061	-0.061	-0.061	1506696502
-9.717	-1.811	-0.291	0	0	0	7.108	-1.958	6.19	-0.061	0	0	4.587	9.075	2.991	-0.061	0	0	-9.617	-1.626	-1.578	0	0	0	-0.147	9.701	2.25	-0.061	-0.061	0	0.401	9.899	1.123	-0.061	-0.061	0	1506696502
-9.733	-1.792	-0.287	0	0	0	7.139	-1.97	6.196	-0.061	0	-0.061	4.547	9.063	3.019	-0.061	0	0	-9.647	-1.652	-1.579	0	-0.061	0	-0.123	9.691	2.261	-0.061	-0.061	0	0.407	9.904	1.129	-0.061	-0.061	0	1506696502
-9.734	-1.803	-0.287	0	0	0	7.064	-1.983	6.16	-0.061	0.061	-0.061	4.52	9.073	3.029	-0.061	0	-0.061	-9.633	-1.626	-1.559	0	-0.061	0	-0.072	9.725	2.284	-0.061	-0.061	0	0.392	9.898	1.135	-0.061	-0.061	0	1506696502
-9.725	-1.781	-0.281	0	0	0	6.978	-1.961	6.144	-0.061	-0.061	0	4.565	9.071	3.068	-0.061	0	-0.061	-9.604	-1.638	-1.554	0	-0.061	0	-0.11	9.709	2.28	-0.061	0	-0.061	0.392	9.898	1.135	-0.061	-0.061	0	1506696502
-9.738	-1.787	-0.307	0	0	0	7.088	-1.96	6.188	-0.122	-0.061	0	4.571	9.071	3.053	-0.061	0	-0.061	-9.604	-1.637	-1.538	0	-0.061	0	-0.163	9.683	2.275	-0.061	-0.122	0	0.38	9.893	1.123	-0.061	-0.122	0	1506696502
-9.721	-1.82	-0.293	0	0	0	7.162	-2.001	6.276	-0.061	0	-0.061	4.597	9.071	3.06	-0.122	-0.061	-0.061	-9.621	-1.617	-1.534	0	-0.061	0	-0.123	9.708	2.279	-0.061	-0.122	0	0.394	9.903	1.132	-0.061	-0.061	-0.061	1506696502
-9.721	-1.806	-0.284	0	0	0	7.13	-1.991	6.296	0	0.061	-0.061	4.644	9.063	3.037	-0.122	0	-0.061	-9.612	-1.62	-1.536	0	-0.061	0	-0.087	9.707	2.302	-0.061	-0.061	0	0.394	9.903	1.132	-0.061	-0.061	-0.061	1506696502
-9.72	-1.779	-0.297	0	0	0	7.111	-1.964	6.245	-0.061	0.122	-0.061	4.625	9.038	3.035	-0.061	0	0	-9.61	-1.617	-1.543	0	0	0	-0.09	9.685	2.294	-0.061	-0.061	0	0.365	9.902	1.13	-0.061	-0.061	0	1506696502
-9.722	-1.771	-0.292	0	0	0	7.089	-1.928	6.185	-0.061	0.061	-0.061	4.613	9.007	3.06	-0.122	-0.061	0	-9.627	-1.623	-1.554	0	0	0	-0.081	9.635	2.296	-0.061	-0.122	0	0.364	9.899	1.145	0	-0.061	-0.061	1506696502
-9.737	-1.782	-0.292	0	0	0	7.04	-1.939	6.212	-0.061	0.061	-0.061	4.603	9.001	3.018	-0.061	-0.061	0	-9.629	-1.613	-1.561	0	-0.061	0	-0.045	9.66	2.322	-0.061	-0.061	0	0.408	9.916	1.154	-0.061	-0.061	-0.061	1506696503
-9.719	-1.756	-0.317	0	-0.061	0	6.962	-1.985	6.237	-0.061	0	-0.061	4.591	9.024	3.028	-0.061	0	-0.061	-9.633	-1.592	-1.568	0	-0.061	0	-0.057	9.678	2.308	-0.061	-0.061	0	0.4	9.892	1.152	0	-0.061	-0.061	1506696503
-9.727	-1.739	-0.316	0	-0.061	-0.061	6.989	-1.981	6.196	-0.061	0	-0.061	4.566	9.006	3.025	-0.061	0	-0.061	-9.634	-1.585	-1.587	0	-0.061	0	-0.051	9.644	2.323	-0.061	-0.061	-0.061	0.376	9.908	1.147	-0.061	-0.061	-0.061	1506696503
-9.717	-1.738	-0.319	0	-0.061	-0.061	7.003	-1.994	6.209	-0.061	-0.061	-0.061	4.547	9	3.025	-0.061	-0.061	-0.061	-9.625	-1.583	-1.589	0	0	0	-0.041	9.64	2.318	-0.061	-0.061	-0.061	0.413	9.889	1.146	0	-0.061	-0.061	1506696503
-9.728	-1.75	-0.318	0	-0.061	-0.061	7.001	-1.983	6.235	0	-0.061	-0.061	4.547	9.008	3.029	0	0	-0.061	-9.625	-1.578	-1.602	0	-0.061	0	-0.045	9.648	2.327	0	-0.061	-0.061	0.431	9.92	1.153	0	0	-0.061	1506696503
-9.733	-1.747	-0.317	-0.061	0	-0.061	7.043	-1.956	6.242	0	-0.061	-0.061	4.572	9.003	3.018	0	0	-0.061	-9.622	-1.587	-1.585	0	-0.061	0	-0.066	9.653	2.333	0	0	-0.122	0.432	9.912	1.148	-0.061	-0.061	-0.061	1506696503
-9.746	-1.747	-0.323	-0.061	-0.061	-0.061	7.039	-1.954	6.247	-0.061	-0.061	-0.061	4.583	8.998	3.034	0	-0.061	-0.061	-9.615	-1.605	-1.567	0	-0.061	0	-0.111	9.639	2.308	0	-0.061	-0.061	0.432	9.912	1.148	0	-0.061	-0.061	1506696503
-9.719	-1.759	-0.313	-0.061	-0.061	-0.061	7.038	-1.957	6.27	-0.061	-0.061	-0.061	4.589	9.003	3.019	0	-0.061	-0.061	-9.604	-1.585	-1.568	0	0	-0.061	-0.1	9.64	2.314	0	-0.061	-0.061	0.433	9.899	1.153	0	-0.061	-0.061	1506696503
-9.719	-1.767	-0.319	-0.061	-0.061	-0.061	7.046	-1.933	6.264	-0.061	-0.061	0	4.6	9.004	3.021	0	-0.061	-0.061	-9.6	-1.589	-1.553	0	0	-0.061	-0.103	9.648	2.316	0	-0.061	-0.061	0.422	9.898	1.154	0	-0.061	-0.061	1506696503
-9.71	-1.782	-0.301	0	-0.061	-0.061	7.041	-1.949	6.27	-0.061	0	-0.061	4.6	9.001	3.01	0.061	-0.061	-0.061	-9.587	-1.59	-1.53	0	0	-0.061	-0.109	9.652	2.312	0	0	-0.061	0.422	9.898	1.154	0	0	-0.061	1506696503
-9.717	-1.792	-0.305	0	-0.061	0	7.033	-1.958	6.243	-0.061	-0.061	-0.061	4.608	9.019	3.016	0.061	-0.061	-0.061	-9.577	-1.609	-1.528	0	0	-0.061	-0.139	9.658	2.293	0	0	-0.061	0.438	9.89	1.144	0	0	-0.061	1506696503
-9.719	-1.791	-0.291	0	-0.061	0	7.023	-1.983	6.251	0	-0.061	0	4.626	9.048	3.036	0	-0.061	0	-9.595	-1.616	-1.554	0	0.061	-0.061	-0.16	9.677	2.275	0.061	-0.061	-0.061	0.403	9.891	1.15	-0.061	0	-0.061	1506696503
-9.733	-1.78	-0.294	0	-0.122	-0.061	7.059	-1.963	6.29	0	-0.061	0	4.609	9.059	3.034	0	-0.122	0	-9.597	-1.586	-1.566	0	0.061	-0.061	-0.129	9.698	2.299	0	-0.061	0	0.403	9.891	1.15	-0.061	0	-0.061	1506696503
-9.714	-1.798	-0.279	0	-0.061	-0.061	7.102	-1.939	6.266	0	-0.061	0	4.597	9.043	3.062	0	-0.061	0	-9.643	-1.634	-1.603	0	0.061	-0.061	-0.11	9.674	2.286	0	-0.061	-0.061	0.372	9.906	1.125	-0.061	-0.061	-0.061	1506696503
-9.739	-1.811	-0.278	0	-0.061	-0.061	7.083	-1.948	6.214	-0.061	0	0	4.567	9.079	3.057	0	-0.061	0	-9.622	-1.616	-1.616	0	0	-0.061	-0.08	9.715	2.284	0	-0.061	-0.061	0.39	9.911	1.123	0	-0.061	-0.061	1506696503
-9.71	-1.812	-0.251	0	-0.061	-0.061	6.99	-1.946	6.178	-0.061	-0.061	0	4.593	9.083	3.08	0	-0.061	-0.061	-9.615	-1.647	-1.583	0	0	-0.061	-0.132	9.703	2.286	0	-0.061	-0.061	0.376	9.92	1.134	-0.061	-0.061	-0.061	1506696503
-9.726	-1.818	-0.281	-0.061	-0.061	-0.061	7.032	-1.927	6.211	-0.122	-0.122	0	4.602	9.075	3.035	0	-0.061	0	-9.621	-1.641	-1.564	0	0	-0.061	-0.158	9.696	2.257	0	-0.122	0	0.341	9.92	1.121	0	-0.061	-0.061	1506696503
-9.714	-1.832	-0.279	0	-0.061	-0.061	7.086	-1.995	6.282	-0.061	-0.061	0	4.599	9.07	2.98	-0.061	-0.122	0	-9.63	-1.628	-1.585	0	0	-0.061	-0.116	9.722	2.235	0	-0.122	0	0.356	9.891	1.126	0	-0.061	-0.061	1506696503
-9.727	-1.834	-0.242	0	-0.061	-0.061	7.082	-1.981	6.273	-0.061	-0.061	0	4.634	9.069	2.948	0	-0.061	0	-9.627	-1.654	-1.587	0	0	-0.061	-0.093	9.732	2.239	0	-0.061	-0.061	0.366	9.899	1.11	0	-0.061	-0.061	1506696503
-9.715	-1.832	-0.231	0	-0.061	-0.061	7.051	-1.958	6.23	-0.061	-0.061	0	4.612	9.056	2.937	0	-0.061	0	-9.609	-1.68	-1.591	0	-0.061	-0.061	-0.129	9.702	2.217	0	-0.061	-0.061	0.382	9.892	1.125	0	-0.061	-0.061	1506696503
-9.688	-1.852	-0.239	0	-0.061	-0.061	6.94	-1.999	6.248	-0.061	-0.183	0	4.61	9.046	2.95	0	-0.061	0	-9.609	-1.68	-1.591	0	0	-0.061	-0.151	9.664	2.196	0	-0.061	-0.061	0.348	9.903	1.13	0	0	-0.061	1506696503
-9.71	-1.843	-0.231	0	0	-0.061	6.861	-2.03	6.393	0	-0.305	0.061	4.593	9.05	2.938	0	-0.122	0	-9.613	-1.699	-1.604	0.061	-0.061	-0.061	-0.126	9.715	2.195	0	-0.061	-0.061	0.346	9.918	1.146	0	0	-0.061	1506696503
-9.717	-1.854	-0.226	0	0	-0.061	6.667	-2.134	6.515	0.183	-0.183	0.122	4.597	9.106	2.934	0	-0.061	-0.061	-9.619	-1.68	-1.564	0.061	-0.061	-0.061	-0.142	9.772	2.216	0	-0.061	-0.061	0.353	9.906	1.136	-0.061	-0.061	0	1506696503
-9.71	-1.87	-0.23	0	0	-0.061	5.682	-2.208	6.551	0.427	-0.488	0.61	4.605	9.162	2.982	0	-0.122	0	-9.621	-1.69	-1.536	0.061	-0.061	0	-0.231	9.784	2.213	0	-0.061	-0.061	0.321	9.912	1.122	-0.061	-0.061	-0.061	1506696503
-9.69	-1.914	-0.215	0.061	0	-0.061	4.62	-2.46	6.406	0.854	-1.282	1.465	4.569	9.167	3.049	-0.061	-0.183	0	-9.609	-1.7	-1.54	0.061	-0.061	0	-0.276	9.747	2.199	0	-0.183	0	0.327	9.917	1.125	-0.061	-0.061	-0.061	1506696503
-9.685	-1.949	-0.197	0.122	0	0	4.228	-2.987	5.907	1.404	-1.831	2.197	4.51	9.15	3.065	-0.122	-0.244	0	-9.631	-1.705	-1.583	0.061	0	0	-0.251	9.717	2.2	0	-0.244	0	0.312	9.902	1.117	-0.061	-0.061	0	1506696504
-9.733	-1.902	-0.207	0.122	0	0	4.454	-3.627	5.236	1.709	-2.563	3.113	4.494	9.14	3.015	-0.122	-0.183	-0.061	-9.616	-1.692	-1.599	0.061	0	0	-0.117	9.729	2.219	0	-0.244	-0.061	0.284	9.891	1.114	0	-0.061	0	1506696504
-9.75	-1.824	-0.199	0.183	-0.061	0	4.632	-3.708	4.213	1.587	-2.625	4.089	4.487	9.082	2.93	-0.122	-0.122	-0.122	-9.597	-1.666	-1.584	0.061	-0.061	0	-0.111	9.709	2.211	0	-0.122	-0.061	0.288	9.892	1.17	0	-0.122	0	1506696504
-9.713	-1.859	-0.182	0.183	0	-0.061	4.733	-4.319	3.46	1.282	-2.502	5.127	4.54	9.082	2.87	-0.061	-0.183	-0.183	-9.612	-1.759	-1.639	0.122	0	0	-0.214	9.715	2.149	0	-0.244	0	0.294	9.914	1.159	0	-0.122	0	1506696504
-9.741	-1.865	-0.221	0.244	0	-0.061	4.932	-5.28	2.756	0.916	-3.174	5.493	4.621	9.143	2.828	-0.122	-0.305	-0.122	-9.637	-1.78	-1.744	0.122	0.061	0.061	-0.164	9.738	2.104	0	-0.305	-0.061	0.321	9.909	1.15	0	-0.122	0	1506696504
-9.758	-1.826	-0.245	0.305	-0.061	-0.122	5.243	-5.975	2.044	0.671	-4.211	6.042	4.582	9.062	2.747	-0.061	-0.244	-0.122	-9.639	-1.566	-1.658	0.183	-0.122	0.061	0.001	9.715	2.128	0.061	-0.366	-0.183	0.327	9.9	1.145	0	-0.122	0	1506696504
-9.759	-1.794	-0.25	0.305	-0.122	-0.122	6.29	-6.682	1.586	0.244	-4.028	6.592	4.581	8.958	2.71	0.061	-0.244	-0.305	-9.646	-1.67	-1.693	0.122	0	0	0.091	9.694	2.094	0.122	-0.244	-0.183	0.282	9.916	1.126	0	-0.244	0	1506696504
-9.703	-1.796	-0.26	0.244	-0.122	-0.122	6.663	-7.456	1.468	-0.122	-3.845	6.409	4.716	9.003	2.743	0.122	-0.122	-0.305	-9.629	-1.683	-1.708	0.122	0	0.061	0.079	9.722	2.089	0.061	-0.183	-0.244	0.305	9.935	1.084	0.061	-0.305	0	1506696504
-9.741	-1.769	-0.294	0.305	-0.122	-0.183	6.682	-8.153	1.206	-0.488	-4.456	6.226	4.706	9.073	2.806	0.122	-0.183	-0.244	-9.639	-1.595	-1.645	0.122	-0.122	0.061	0.019	9.767	2.038	0.061	-0.183	-0.305	0.415	9.908	1.093	0.061	-0.244	-0.061	1506696504
-9.728	-1.75	-0.288	0.244	-0.061	-0.183	7.366	-8.608	1.39	-0.793	-4.028	6.042	4.695	9.058	2.89	0.122	-0.183	-0.244	-9.633	-1.637	-1.619	0.061	-0.061	0	-0.038	9.715	2.025	0.061	-0.244	-0.244	0.528	9.885	1.034	0.061	-0.183	0	1506696504
-9.695	-1.773	-0.268	0.183	-0.061	-0.183	7.502	-8.886	1.688	-0.854	-3.357	5.249	4.743	9.059	2.938	0.061	-0.183	-0.244	-9.649	-1.67	-1.579	0.061	-0.122	0	-0.084	9.721	2.028	0.061	-0.183	-0.244	0.443	9.904	1.006	0.061	-0.183	-0.061	1506696504
-9.691	-1.839	-0.263	0.183	-0.061	-0.183	7.034	-9.122	1.704	-0.549	-3.967	4.211	4.743	9.189	2.96	0	-0.244	-0.183	-9.6	-1.64	-1.546	0.061	-0.122	0.061	-0.142	9.808	2.013	0	-0.183	-0.244	0.483	9.904	0.97	0.061	-0.244	-0.061	1506696504
-9.713	-1.83	-0.239	0.183	-0.061	-0.183	6.687	-9.209	1.64	-0.183	-4.822	3.235	4.735	9.186	2.943	-0.061	-0.183	-0.183	-9.594	-1.617	-1.486	0	-0.122	0.061	-0.141	9.802	2	-0.061	-0.183	-0.183	0.553	9.892	0.967	0	-0.122	-0.122	1506696504
-9.737	-1.857	-0.256	0.122	-0.061	-0.183	6.493	-9.068	1.474	0.122	-5.188	2.502	4.666	9.104	2.883	-0.061	-0.061	-0.183	-9.594	-1.617	-1.486	-0.061	-0.061	0.061	-0.142	9.728	1.973	-0.061	-0.122	-0.183	0.494	9.897	0.979	0.061	-0.122	-0.122	1506696504
-9.697	-1.857	-0.212	0.061	-0.061	-0.183	6.412	-8.721	1.174	0.366	-4.883	2.014	4.636	9.073	2.79	-0.061	-0.061	-0.183	-9.583	-1.525	-1.451	-0.183	0	0	-0.148	9.715	1.977	-0.061	-0.061	-0.122	0.462	9.917	0.958	0	-0.183	-0.122	1506696504
-9.698	-1.847	-0.187	-0.061	-0.061	-0.183	6.342	-8.441	0.965	0.427	-4.15	1.587	4.713	9.088	2.694	0	0	-0.183	-9.612	-1.425	-1.437	-0.244	0	0	-0.165	9.743	2.042	-0.061	0.061	-0.122	0.507	9.905	0.991	0	-0.122	-0.122	1506696504
-9.683	-1.891	-0.178	-0.183	-0.061	-0.122	6.196	-8.221	0.824	0.366	-3.479	1.16	4.771	9.091	2.669	0.061	0.122	-0.061	-9.607	-1.433	-1.412	-0.305	-0.061	0	-0.227	9.732	2.067	-0.061	0.122	-0.122	0.54	9.903	0.98	0	0	-0.122	1506696504
-9.63	-2.006	-0.134	-0.244	-0.061	-0.122	6.107	-8.074	0.872	0.183	-2.747	0.732	4.73	9.086	2.714	0.122	0.183	0	-9.622	-1.413	-1.396	-0.305	-0.122	0	-0.301	9.69	2.088	-0.061	0.244	-0.122	0.506	9.881	0.952	0	0.061	-0.183	1506696504
-9.661	-2.04	-0.092	-0.244	0	-0.061	6.025	-7.99	0.983	0	-1.709	0.305	4.646	9.107	2.793	0.122	0.183	0.061	-9.629	-1.386	-1.359	-0.305	-0.122	0	-0.358	9.676	2.119	-0.061	0.305	-0.061	0.494	9.877	0.993	0	0.122	-0.122	1506696504
-9.704	-2.049	-0.117	-0.305	0	-0.122	5.821	-8	1.133	-0.122	-0.732	-0.061	4.553	9.178	2.846	0.061	0.244	0.122	-9.629	-1.386	-1.359	-0.366	-0.183	0	-0.389	9.746	2.144	-0.061	0.366	0	0.488	9.889	1.046	-0.061	0.183	-0.122	1506696504
-9.692	-2.131	-0.117	-0.366	-0.061	-0.061	5.534	-8.137	1.267	-0.183	-0.122	-0.366	4.509	9.245	2.891	0.122	0.366	0.122	-9.617	-1.44	-1.34	-0.305	-0.183	0	-0.476	9.784	2.187	-0.061	0.427	0.061	0.329	9.908	0.955	-0.061	0.183	-0.122	1506696504
-9.622	-2.244	-0.085	-0.305	0.061	-0.061	5.236	-8.313	1.32	-0.122	0.244	-0.732	4.42	9.314	2.933	0.061	0.366	0.122	-9.622	-1.481	-1.335	-0.305	-0.183	0	-0.569	9.781	2.151	-0.122	0.427	0.061	0.236	9.938	1.022	-0.061	0.183	-0.122	1506696504
-9.628	-2.292	-0.128	-0.244	0.122	-0.061	4.919	-8.48	1.242	0	0.488	-1.099	4.327	9.324	2.951	-0.061	0.305	0.183	-9.622	-1.481	-1.335	-0.305	-0.183	0	-0.616	9.752	2.132	-0.183	0.305	0.061	0.193	9.928	0.989	-0.061	0.244	-0.122	1506696504
-9.64	-2.262	-0.163	-0.183	0.122	-0.061	4.585	-8.604	1.132	0.061	0.61	-1.343	4.232	9.312	2.889	-0.122	0.244	0.122	-9.655	-1.517	-1.351	-0.305	-0.183	0	-0.586	9.741	2.147	-0.122	0.244	0.122	0.132	9.917	1.023	-0.061	0.183	-0.122	1506696504
-9.652	-2.259	-0.189	-0.183	0.061	-0.061	4.261	-8.698	0.979	0.183	0.549	-1.587	4.187	9.282	2.812	-0.122	0.244	0.122	-9.647	-1.503	-1.345	-0.244	-0.122	0	-0.578	9.725	2.168	-0.183	0.244	0.122	0.024	9.924	0.989	-0.061	0.061	-0.061	1506696504
-9.637	-2.225	-0.217	-0.183	0.061	-0.061	3.918	-8.721	0.843	0.244	0.488	-1.648	4.193	9.226	2.74	-0.122	0.183	0.061	-9.631	-1.518	-1.331	-0.183	-0.122	0	-0.62	9.666	2.17	-0.122	0.183	0.122	0.022	9.926	1.041	-0.061	0	-0.061	1506696505
-9.641	-2.202	-0.273	-0.061	0.061	-0.061	3.616	-8.625	0.706	0.305	0.305	-1.587	4.176	9.199	2.692	-0.122	0.122	0.061	-9.631	-1.518	-1.331	-0.183	-0.061	-0.061	-0.622	9.637	2.156	-0.122	0.061	0.061	0.059	9.918	1.014	0	-0.061	-0.122	1506696505
-9.635	-2.211	-0.258	-0.061	0	-0.061	3.387	-8.504	0.596	0.366	0.183	-1.404	4.174	9.172	2.631	-0.122	0	0.061	-9.612	-1.517	-1.343	-0.122	0	-0.061	-0.604	9.622	2.164	-0.061	-0.061	0.061	0.087	9.911	1.005	0	-0.061	-0.122	1506696505
-9.637	-2.198	-0.287	0.061	0	0	3.207	-8.368	0.493	0.305	0	-1.099	4.183	9.138	2.597	-0.061	-0.061	0	-9.625	-1.54	-1.375	-0.061	0	-0.061	-0.53	9.613	2.164	0	-0.122	0.061	0.103	9.885	1.034	0	-0.061	-0.061	1506696505
-9.641	-2.153	-0.26	0.061	-0.061	0	3.096	-8.233	0.428	0.244	-0.122	-0.671	4.226	9.093	2.58	-0.061	-0.061	0	-9.622	-1.538	-1.376	0	0	-0.061	-0.473	9.595	2.138	0	-0.122	0	0.185	9.909	1.069	0	-0.061	-0.061	1506696505
-9.665	-2.153	-0.3	0.061	-0.061	0	3.068	-8.099	0.392	0.061	-0.122	-0.244	4.285	9.093	2.591	0	-0.122	-0.061	-9.619	-1.541	-1.372	0	0.061	-0.061	-0.477	9.611	2.117	0.061	-0.122	0	0.181	9.9	1.073	0	-0.061	-0.061	1506696505
-9.688	-2.127	-0.31	0.122	-0.122	0	3.162	-8.012	0.443	-0.122	0	0.305	4.339	9.134	2.634	0	-0.183	-0.061	-9.623	-1.53	-1.391	0.061	0.061	-0.061	-0.473	9.661	2.135	0.061	-0.183	-0.061	0.156	9.91	1.041	0	-0.122	-0.061	1506696505
-9.689	-2.071	-0.306	0.061	-0.183	0	3.252	-8.029	0.517	-0.244	0.061	0.732	4.413	9.144	2.728	0.061	-0.244	0	-9.671	-1.549	-1.468	0.061	0.122	-0.061	-0.444	9.682	2.127	0.061	-0.244	-0.061	0.179	9.911	1.031	0	-0.122	-0.061	1506696505
-9.713	-2.082	-0.309	0	-0.305	0	3.387	-8.13	0.644	-0.244	-0.122	1.038	4.455	9.184	2.81	0.061	-0.244	-0.061	-9.671	-1.549	-1.468	0.061	0.122	-0.061	-0.348	9.764	2.152	0.122	-0.305	-0.061	0.156	9.904	0.985	0	-0.122	-0.061	1506696505
-9.601	-2.108	-0.2	0.061	-0.122	0	3.603	-8.227	0.807	-0.244	-0.183	1.221	4.511	9.225	2.956	0.061	-0.183	-0.061	-9.646	-1.519	-1.452	0.061	0.061	-0.122	-0.294	9.814	2.141	0.122	-0.244	0	0.157	9.915	0.985	0	-0.122	-0.061	1506696505
-9.63	-2.091	-0.175	0	-0.122	-0.061	3.845	-8.391	0.979	-0.244	-0.244	1.343	4.609	9.182	3.043	0	-0.122	-0.061	-9.617	-1.523	-1.44	0.061	0.122	-0.122	-0.248	9.749	2.089	0	-0.305	0	0.171	9.914	0.98	0	-0.122	-0.061	1506696505
-9.635	-2.134	-0.208	0.061	0	-0.061	4.093	-8.504	1.096	-0.122	-0.183	1.282	4.621	9.129	3.047	-0.122	-0.183	-0.061	-9.636	-1.491	-1.48	0	0.122	-0.061	-0.171	9.727	2.119	0	-0.244	0	0.138	9.899	0.927	0	-0.122	-0.061	1506696505
-9.63	-2.105	-0.182	0	0	0	4.254	-8.491	1.15	-0.061	-0.183	1.038	4.693	9.121	2.984	-0.122	-0.122	0	-9.649	-1.504	-1.538	-0.061	0.122	-0.061	-0.148	9.74	2.101	-0.061	-0.183	0.061	0.17	9.902	0.944	0	-0.122	-0.061	1506696505
-9.673	-2.059	-0.193	0	0	0	4.316	-8.518	1.166	0.122	-0.305	0.732	4.711	9.095	2.868	-0.122	0	0	-9.65	-1.489	-1.552	-0.061	0.061	-0.061	-0.067	9.756	2.101	-0.061	-0.122	0.061	0.176	9.908	0.935	0	-0.122	-0.061	1506696505
-9.672	-1.994	-0.185	-0.061	0	0	4.377	-8.48	1.125	0.183	-0.427	0.427	4.721	9.062	2.761	-0.061	0.061	0	-9.673	-1.494	-1.589	-0.183	0.061	-0.061	-0.051	9.739	2.071	-0.061	0	0	0.218	9.908	0.973	0	-0.061	-0.061	1506696505
-9.684	-2.034	-0.213	-0.122	0	-0.061	4.384	-8.355	1.048	0.244	-0.427	0.122	4.706	9.033	2.689	0	0.061	0	-9.65	-1.51	-1.605	-0.183	0.061	-0.061	-0.085	9.716	2.053	0	0.061	0	0.195	9.916	0.977	0	0	-0.061	1506696505
-9.665	-2.07	-0.244	-0.183	-0.061	0	4.323	-8.268	0.963	0.244	-0.488	-0.061	4.723	9.056	2.629	0.061	0.122	0	-9.65	-1.528	-1.635	-0.244	0	-0.061	-0.067	9.765	2.088	0	0.183	0	0.215	9.897	0.973	0	0	-0.061	1506696505
-9.671	-2.042	-0.207	-0.244	-0.061	0	4.244	-8.25	0.892	0.244	-0.427	-0.244	4.722	9.098	2.693	0.122	0.183	0.061	-9.65	-1.53	-1.665	-0.305	0	-0.061	-0.102	9.782	2.076	0	0.244	-0.061	0.233	9.908	1.025	0	0.061	-0.061	1506696505
-9.672	-2.078	-0.206	-0.183	-0.061	-0.061	4.097	-8.276	0.824	0.244	-0.427	-0.427	4.666	9.091	2.792	0.122	0.183	0.061	-9.624	-1.566	-1.684	-0.305	0	-0.061	-0.161	9.729	2.076	0	0.244	-0.061	0.178	9.893	0.949	-0.061	0.122	-0.061	1506696505
-9.683	-2.138	-0.203	-0.183	-0.061	-0.061	3.965	-8.287	0.804	0.183	-0.427	-0.549	4.633	9.138	2.915	0.122	0.183	0.061	-9.621	-1.609	-1.702	-0.305	-0.061	-0.061	-0.219	9.749	2.056	0	0.244	0	0.153	9.89	0.943	0	0.061	-0.061	1506696505
-9.652	-2.177	-0.185	-0.183	-0.061	-0.061	3.871	-8.315	0.793	0.061	-0.366	-0.549	4.602	9.182	2.949	0.061	0.183	0.061	-9.621	-1.609	-1.702	-0.244	-0.061	-0.061	-0.23	9.78	2.089	0	0.183	0	0.138	9.916	0.963	0	0.183	-0.061	1506696505
-9.647	-2.182	-0.189	-0.122	-0.061	-0.061	3.773	-8.326	0.802	0	-0.244	-0.488	4.56	9.196	2.96	0	0.122	0.061	-9.627	-1.604	-1.701	-0.244	-0.061	-0.061	-0.256	9.771	2.095	-0.061	0.183	0	0.051	9.918	0.959	0	0.122	-0.061	1506696505
-9.662	-2.177	-0.187	-0.061	-0.061	-0.061	3.668	-8.313	0.845	-0.061	-0.183	-0.366	4.503	9.19	2.939	0	0.122	0.061	-9.598	-1.616	-1.692	-0.183	-0.061	-0.061	-0.288	9.744	2.085	-0.061	0.183	0	0.038	9.911	0.945	0	0.061	-0.061	1506696505
-9.661	-2.15	-0.179	-0.061	-0.061	-0.061	3.598	-8.297	0.901	-0.061	-0.122	-0.244	4.447	9.179	2.891	-0.061	0.122	0.061	-9.598	-1.616	-1.692	-0.183	-0.061	-0.061	-0.33	9.731	2.061	-0.061	0.122	0.061	0.086	9.911	0.993	0	0.061	-0.061	1506696505
-9.658	-2.14	-0.172	-0.061	0	-0.061	3.567	-8.278	0.967	-0.061	-0.122	-0.061	4.42	9.195	2.798	-0.061	0.061	0	-9.591	-1.611	-1.687	-0.122	-0.061	-0.061	-0.353	9.747	2.06	-0.061	0.061	0	0.1	9.911	0.979	0	0.061	-0.061	1506696505
-9.655	-2.165	-0.19	-0.061	-0.061	-0.061	3.577	-8.295	0.974	-0.061	-0.122	0.122	4.404	9.191	2.713	-0.061	0	0	-9.607	-1.58	-1.674	-0.061	-0.061	0	-0.34	9.746	2.088	-0.061	0	0	0.057	9.9	0.941	0	0	-0.061	1506696506
-9.636	-2.163	-0.2	-0.061	-0.061	0	3.653	-8.326	0.979	0	-0.122	0.183	4.394	9.136	2.694	-0.061	0	0	-9.607	-1.58	-1.674	-0.061	-0.061	-0.061	-0.3	9.707	2.094	-0.061	0	-0.061	0.087	9.921	0.953	0	0	-0.061	1506696506
-9.648	-2.16	-0.202	0	0	0	3.761	-8.344	0.955	0	-0.122	0.244	4.393	9.109	2.67	0	0	-0.061	-9.604	-1.572	-1.652	-0.061	-0.061	0	-0.28	9.697	2.066	-0.061	0	-0.061	0.089	9.917	0.935	0	0	0	1506696506
-9.672	-2.149	-0.246	-0.061	-0.061	-0.061	3.836	-8.347	0.95	0	-0.061	0.244	4.424	9.146	2.695	0	0	-0.122	-9.637	-1.567	-1.644	-0.061	0	0	-0.334	9.715	2.05	0	-0.061	-0.061	0.035	9.898	0.915	0	0	0	1506696506
-9.628	-2.169	-0.231	-0.061	-0.061	-0.061	3.893	-8.345	0.916	0	-0.122	0.183	4.486	9.189	2.71	0	-0.061	-0.061	-9.637	-1.567	-1.644	-0.061	0	-0.061	-0.333	9.75	2.067	0	-0.122	-0.122	0.071	9.936	0.907	0	0	-0.061	1506696506
-9.649	-2.198	-0.244	-0.061	0	-0.061	3.941	-8.397	0.883	0.061	-0.122	0.183	4.518	9.144	2.751	0.061	-0.061	-0.061	-9.661	-1.58	-1.665	-0.061	0	0	-0.249	9.751	2.085	0	-0.061	-0.122	0.08	9.911	0.871	0	0.061	-0.061	1506696506
-9.636	-2.193	-0.255	-0.061	0	-0.061	3.99	-8.375	0.861	0	-0.122	0.061	4.563	9.123	2.833	0.061	0	-0.122	-9.623	-1.554	-1.601	0	-0.061	-0.061	-0.218	9.728	2.083	0	0	-0.122	0.069	9.904	0.885	0	0	0	1506696506
-9.633	-2.182	-0.245	-0.061	-0.061	-0.061	4.003	-8.331	0.858	-0.061	-0.061	0	4.594	9.134	2.86	0	0.061	-0.122	-9.623	-1.554	-1.601	0	-0.061	-0.061	-0.317	9.709	2.046	-0.061	0	-0.061	0.079	9.924	0.873	0	0	0	1506696506
-9.64	-2.216	-0.272	0	0	0	3.981	-8.323	0.878	-0.061	0.061	-0.061	4.62	9.18	2.868	-0.061	-0.061	-0.061	-9.593	-1.574	-1.577	-0.061	-0.061	-0.061	-0.341	9.743	2.037	-0.061	-0.061	-0.061	0.102	9.904	0.848	0	0	0	1506696506
-9.649	-2.211	-0.251	0	0	0	3.869	-8.313	0.883	0	-0.061	-0.122	4.652	9.189	2.826	-0.061	0	0	-9.607	-1.581	-1.615	-0.061	-0.061	0	-0.316	9.777	2.046	-0.061	0	0	0.08	9.914	0.842	0	0	0	1506696506
-9.652	-2.193	-0.243	0	0	0	3.832	-8.333	0.861	0	-0.122	-0.183	4.607	9.183	2.793	-0.061	0	0	-9.607	-1.581	-1.615	-0.061	-0.061	0	-0.315	9.77	2.05	-0.061	0	0	0.061	9.933	0.834	0	-0.061	0	1506696506
-9.647	-2.182	-0.23	0	-0.061	0	3.802	-8.349	0.809	0	-0.061	-0.183	4.555	9.16	2.795	-0.061	0	0	-9.6	-1.589	-1.61	-0.061	0	0	-0.333	9.726	2.038	-0.061	0	0	0.075	9.922	0.871	0	-0.061	0	1506696506
-9.652	-2.152	-0.218	0	0	-0.061	3.737	-8.351	0.816	-0.061	0	-0.183	4.518	9.141	2.763	-0.061	0	0	-9.605	-1.583	-1.623	0	0	0	-0.33	9.71	2.049	-0.061	-0.061	0	0.08	9.918	0.889	0	-0.061	0	1506696506
-9.654	-2.168	-0.227	0	-0.061	0	3.694	-8.351	0.835	-0.061	0	-0.122	4.477	9.147	2.722	-0.061	0	0	-9.589	-1.584	-1.613	0	0	0	-0.312	9.727	2.062	-0.061	0	0	0.08	9.906	0.86	0	-0.061	0	1506696506
-9.65	-2.159	-0.233	0	-0.061	0	3.676	-8.354	0.876	-0.061	0	-0.122	4.467	9.177	2.717	-0.061	0	0	-9.605	-1.565	-1.611	0	0	0	-0.319	9.755	2.068	-0.061	-0.061	0	0.093	9.912	0.889	0	-0.122	0	1506696506
-9.653	-2.149	-0.227	0	-0.061	0	3.659	-8.358	0.885	-0.061	-0.061	-0.061	4.455	9.164	2.751	-0.061	0	0	-9.594	-1.541	-1.619	-0.061	0	0	-0.337	9.727	2.086	-0.061	-0.061	-0.061	0.122	9.915	0.883	-0.061	-0.061	0	1506696506
-9.661	-2.144	-0.258	0	-0.061	0	3.668	-8.357	0.903	-0.061	0	0	4.441	9.152	2.806	-0.061	0	-0.061	-9.595	-1.567	-1.62	-0.061	0	0	-0.33	9.697	2.072	-0.061	-0.061	-0.061	0.099	9.909	0.89	-0.061	-0.061	0	1506696506
-9.661	-2.135	-0.243	0	-0.061	0	3.7	-8.362	0.902	-0.061	-0.061	0	4.463	9.158	2.824	-0.061	-0.061	-0.061	-9.603	-1.558	-1.637	0	0	0	-0.3	9.727	2.089	-0.061	-0.061	-0.061	0.121	9.912	0.871	0	-0.061	0	1506696506
-9.66	-2.116	-0.232	0	-0.061	0	3.744	-8.36	0.894	-0.061	-0.061	0	4.51	9.15	2.84	-0.061	-0.061	-0.061	-9.603	-1.549	-1.662	0	0	0	-0.281	9.732	2.101	-0.061	-0.122	-0.061	0.142	9.915	0.896	-0.061	-0.061	0	1506696506
-9.662	-2.101	-0.255	0	-0.061	0	3.785	-8.343	0.877	-0.061	0	0.061	4.549	9.142	2.847	-0.061	-0.061	-0.061	-9.607	-1.553	-1.68	0	0	0	-0.28	9.735	2.105	-0.061	-0.122	0	0.134	9.921	0.884	-0.061	-0.061	0	1506696506
-9.655	-2.11	-0.242	0	-0.061	0	3.858	-8.356	0.883	-0.061	0	0.061	4.576	9.126	2.834	-0.061	-0.061	-0.061	-9.599	-1.534	-1.695	0	0	0	-0.258	9.711	2.079	-0.061	-0.122	0	0.139	9.924	0.895	-0.061	-0.061	0	1506696506
-9.654	-2.095	-0.227	0	-0.061	0	3.903	-8.35	0.883	-0.061	0	0	4.603	9.098	2.817	-0.061	-0.061	-0.061	-9.613	-1.523	-1.694	0	0	0	-0.232	9.702	2.088	-0.061	-0.122	0	0.148	9.915	0.863	-0.061	-0.061	0	1506696506
-9.66	-2.089	-0.224	0	-0.061	0	3.927	-8.348	0.907	0	-0.061	-0.061	4.609	9.071	2.812	-0.061	0	0	-9.601	-1.513	-1.707	0	0	0	-0.206	9.701	2.116	-0.061	-0.061	0	0.151	9.916	0.9	-0.061	-0.061	0	1506696506
-9.655	-2.078	-0.228	0	-0.061	0	3.926	-8.347	0.9	0	-0.061	-0.061	4.615	9.069	2.801	-0.061	0	0	-9.611	-1.504	-1.714	0	0	-0.061	-0.199	9.702	2.111	-0.061	-0.061	0	0.129	9.905	0.895	-0.061	-0.061	0	1506696506
-9.673	-2.079	-0.212	0	-0.061	0	3.906	-8.342	0.901	0	-0.061	-0.061	4.633	9.083	2.81	-0.061	0	0	-9.598	-1.524	-1.731	-0.061	0	-0.061	-0.214	9.711	2.099	0	0	0	0.154	9.924	0.922	-0.061	-0.061	0	1506696506
-9.66	-2.094	-0.213	0	0	0	3.886	-8.338	0.902	0	0	-0.122	4.618	9.098	2.815	-0.061	-0.061	0.061	-9.587	-1.532	-1.736	-0.061	0	-0.061	-0.22	9.723	2.098	0	-0.061	0	0.154	9.911	0.902	-0.061	0	0	1506696507
-9.653	-2.09	-0.208	0	-0.061	0	3.831	-8.32	0.894	0	0	-0.122	4.59	9.097	2.832	0	-0.061	0.061	-9.611	-1.506	-1.755	0	0	-0.061	-0.199	9.723	2.123	0	-0.061	0	0.12	9.915	0.91	-0.061	-0.061	-0.061	1506696507
-9.659	-2.071	-0.201	0	0	0	3.791	-8.318	0.88	0	-0.061	-0.061	4.541	9.097	2.853	0	0	0	-9.613	-1.501	-1.768	-0.061	0	-0.061	-0.153	9.731	2.122	0	0	0	0.15	9.921	0.925	-0.061	-0.061	0	1506696507
-9.691	-2.068	-0.234	0	0	0	3.772	-8.342	0.843	0	0	0	4.511	9.147	2.885	0	0	-0.061	-9.601	-1.548	-1.784	0	-0.061	-0.061	-0.158	9.757	2.115	0	0	0	0.165	9.9	0.924	-0.061	-0.061	0	1506696507
-9.679	-2.047	-0.236	0	0	0	3.784	-8.317	0.876	-0.061	0	0	4.541	9.167	2.931	0	0	-0.061	-9.627	-1.515	-1.784	0	0	0	-0.243	9.767	2.102	-0.061	0	-0.061	0.156	9.922	0.95	0	-0.061	0	1506696507
-9.688	-2.064	-0.238	-0.061	-0.061	0	3.785	-8.325	0.872	-0.061	0	0	4.539	9.179	2.929	-0.061	0	-0.061	-9.589	-1.541	-1.771	-0.061	0	0	-0.234	9.783	2.095	-0.061	-0.061	0	0.156	9.917	0.944	-0.061	0	0	1506696507
-9.671	-2.061	-0.224	0	0	0	3.784	-8.332	0.919	-0.061	0	0	4.577	9.152	2.913	-0.061	0	-0.061	-9.61	-1.519	-1.773	-0.061	0	0	-0.195	9.77	2.138	-0.061	-0.061	0	0.184	9.906	0.941	-0.061	0	0	1506696507
-9.673	-2.068	-0.213	0	0	0	3.799	-8.318	0.904	-0.061	-0.122	0	4.582	9.125	2.882	-0.061	0.061	-0.061	-9.619	-1.515	-1.776	-0.061	-0.061	0	-0.171	9.75	2.129	-0.061	-0.061	-0.061	0.173	9.917	0.953	-0.061	0	0	1506696507
-9.672	-2.073	-0.228	0	0	-0.061	3.88	-8.317	0.907	-0.061	0	0	4.587	9.094	2.879	-0.061	0	-0.061	-9.605	-1.516	-1.778	-0.061	-0.061	0	-0.161	9.721	2.135	-0.061	0	0	0.166	9.918	0.927	-0.061	0	0	1506696507
-9.64	-2.086	-0.187	0.061	0.061	0	3.865	-8.3	0.907	-0.061	0	0	4.622	9.058	2.846	-0.061	0.061	-0.061	-9.61	-1.515	-1.782	-0.061	-0.061	0	-0.139	9.692	2.121	-0.061	0	0	0.126	9.905	0.907	0	-0.061	-0.061	1506696507
-9.708	-2.001	-0.176	0.183	0.122	0.061	3.893	-8.309	0.914	-0.061	-0.061	0	4.649	9.065	2.791	0	0.061	-0.061	-9.63	-1.52	-1.79	-0.061	-0.061	0	-0.09	9.721	2.129	-0.061	0.061	-0.061	0.114	9.903	0.892	0	-0.061	-0.061	1506696507
-9.776	-1.948	-0.261	0.122	-0.061	0.061	3.919	-8.309	0.919	-0.061	-0.061	-0.061	4.67	9.059	2.763	0.061	0.122	-0.061	-9.634	-1.516	-1.805	-0.061	-0.122	0	-0.056	9.749	2.085	-0.061	0.122	-0.061	0.109	9.917	0.867	-0.061	-0.061	-0.061	1506696507
-9.522	-1.875	-0.333	0.122	-0.061	-0.122	3.893	-8.294	0.93	-0.061	-0.061	-0.061	4.676	9	2.73	0.061	0.183	-0.122	-9.594	-1.566	-1.885	-0.061	-0.183	0.061	0.004	9.696	1.992	0	0.122	-0.122	-0.118	10.014	0.864	-0.183	-0.244	-0.244	1506696507
-9.613	-1.893	-0.607	0.061	0	-0.122	3.811	-8.234	0.925	-0.061	-0.122	-0.122	4.724	8.849	2.637	0.122	0.305	-0.183	-9.518	-1.709	-1.951	-0.122	-0.122	0.061	0.195	9.606	1.876	0.061	0.122	-0.122	-0.227	9.895	0.822	-0.183	-0.488	-0.488	1506696507
-9.652	-1.845	-0.78	0.244	0.122	-0.122	3.643	-8.051	0.916	-0.122	-0.183	-0.183	4.833	8.873	2.489	0.244	0.427	-0.366	-9.635	-1.846	-1.999	-0.122	-0.305	0.061	0.421	9.723	1.736	0.061	0.366	-0.183	0.128	9.841	0.872	-0.122	-0.244	-0.61	1506696507
-9.716	-1.47	-0.915	0.061	0.183	-0.183	3.523	-8.002	0.89	-0.305	-0.305	-0.061	5.026	9.115	2.407	0.305	0.488	-0.488	-9.615	-2.08	-2.117	-0.122	-0.366	0.122	0.42	9.985	1.576	0.061	0.549	-0.244	0.367	9.905	0.776	0	-0.122	-0.61	1506696507
-9.697	-1.293	-1.151	-0.122	0.183	-0.488	3.493	-8.191	1.035	-0.671	-0.244	0.183	5.071	9.281	2.515	0.305	0.427	-0.366	-9.542	-2.079	-2.317	-0.183	-0.427	0.183	0.223	10.034	1.442	0	0.366	-0.366	0.396	9.91	0.571	-0.122	-0.427	-0.61	1506696507
-9.641	-1.272	-1.321	-0.183	0.061	-0.549	3.493	-8.191	1.035	-0.671	-0.244	0.183	5.071	9.281	2.515	0.305	0.244	-0.305	-9.542	-2.079	-2.317	-0.183	-0.427	0.183	0.223	10.034	1.442	-0.122	0	-0.488	0.396	9.91	0.571	-0.122	-0.427	-0.61	1506696507
-9.598	-1.209	-1.39	-0.427	0.061	-0.61	3.524	-8.26	1.278	-0.732	-0.305	0.183	4.928	9.03	2.668	0.244	0.122	-0.366	-9.494	-2.05	-2.304	-0.244	-0.488	0.122	0.486	9.792	1.437	-0.183	-0.061	-0.61	0.601	9.856	0.516	-0.183	-0.244	-0.671	1506696507
-9.5	-1.177	-1.486	-0.671	0	-0.61	3.5	-8.337	1.497	-0.732	-0.305	0.183	4.845	8.777	2.789	0.244	0.305	-0.549	-9.481	-1.912	-2.196	-0.366	-0.671	0	0.72	9.607	1.504	-0.305	0.122	-0.671	0.623	9.847	0.525	-0.366	0	-0.671	1506696507
-9.493	-1.662	-1.579	-0.977	-0.122	-0.488	3.518	-8.434	1.683	-0.671	-0.366	0.244	4.834	8.701	2.828	0.244	0.427	-0.793	-9.442	-1.69	-2.058	-0.549	-0.671	0	0.738	9.568	1.605	-0.305	0.366	-0.671	0.147	9.929	0.679	-0.61	-0.427	-0.793	1506696507
-9.455	-2.199	-1.421	-1.221	-0.549	0.122	3.584	-8.624	1.775	-0.549	-0.427	0.305	4.984	8.879	2.927	0.183	0.488	-0.854	-9.507	-1.732	-1.889	-0.732	-0.732	-0.122	0.506	9.63	1.566	-0.61	0.427	-0.793	1.433	9.899	1.206	-0.854	-0.183	-0.671	1506696507
-9.935	-2.442	-0.77	-1.221	-0.427	0.793	3.639	-8.839	1.712	-0.122	-0.549	0.183	5.011	8.881	2.902	0.061	0.488	-0.61	-9.659	-1.86	-1.756	-0.732	-0.977	-0.305	-0.103	9.411	1.83	-0.488	0.427	-0.732	3.899	9.64	2.574	-1.465	3.113	0.732	1506696507
-10.895	-2.603	0.005	-0.916	-1.648	0.916	3.78	-8.821	1.415	0	-0.854	0.061	4.825	9.073	2.747	-0.061	0.183	-0.366	-9.959	-1.92	-1.532	-0.549	-1.221	-0.366	-0.372	9.542	2.049	-0.427	0.61	-0.671	4.522	10.452	3.71	-2.38	3.845	2.38	1506696507
-10.087	-2.01	1.617	-0.549	-1.526	0.488	3.953	-8.684	1.059	-0.122	-1.343	-0.061	4.76	9.42	2.561	0	0.061	-0.122	-9.906	-1.788	-1.442	-0.183	-1.343	-0.244	-0.817	9.82	2.507	-0.061	0.977	-0.61	3.417	12.246	4.272	-3.601	1.465	3.418	1506696507
-10.844	-0.586	1.919	-0.854	-0.977	-0.122	4.302	-8.514	0.726	-0.122	-0.732	0.183	4.498	9.469	2.411	0.244	-0.061	0.305	-9.775	-1.266	-1.437	0.061	-1.099	0	-1.251	9.832	3.134	0.122	0.854	-0.671	3.954	12.398	4.459	-4.15	0.366	5.005	1506696508
-10.822	-1.261	1.116	-0.916	-1.343	-1.038	4.335	-8.024	0.413	-0.183	-0.427	0.366	4.223	9.5	2.653	0.793	0.061	0.61	-9.995	-0.666	-1.601	0	-0.793	0.183	-1.077	9.983	3.589	0.183	0.549	-0.793	0.29	12.59	3.558	-2.38	0.793	6.226	1506696508
-9.29	-1.702	1.543	0.122	-0.977	-0.488	4.236	-7.863	0.148	-0.122	-1.038	0.61	3.951	9.66	3.192	1.099	0.671	0.488	-10.197	-0.668	-1.902	-0.183	-0.793	0.183	-0.65	10.079	3.537	0.122	0.305	-1.038	-2.373	10.692	1.363	-3.174	-2.197	4.7	1506696508
-8.294	-0.727	1.832	-0.244	-0.366	-0.122	4.737	-8.018	-0.286	0.183	-1.099	0.977	3.674	9.034	3.834	1.16	1.221	0.244	-9.444	-0.721	-1.785	0	-0.671	0.061	-0.622	9.31	3.448	0.061	0.183	-0.977	0.45	8.4	2.261	-0.61	-3.113	4.089	1506696508
-8.159	-0.006	1.663	-0.61	0.427	-0.549	4.969	-7.504	-0.773	0.305	-0.854	0.916	3.263	8.391	4.252	0.977	1.221	0.061	-9.054	-0.508	-1.625	0.366	-0.854	0.122	-0.72	8.502	3.348	-0.183	0	-0.977	1.519	7.159	1.919	0	-1.343	2.319	1506696508
-8.638	-0.017	1.531	-1.038	0.061	-0.793	4.889	-6.961	-0.834	-0.122	-1.404	0.671	2.858	8.148	4.408	0.488	0.427	-0.122	-8.936	-0.153	-1.451	0.305	-0.732	0	-0.656	8.217	3.399	-0.061	-0.244	-0.916	1.909	5.801	2.155	1.465	1.465	1.038	1506696508
-8.772	-0.581	1.605	-1.099	0.488	-0.61	5.306	-6.745	-0.697	-0.549	-0.671	0.732	2.756	8.064	4.32	0.305	-0.427	-0.61	-9.115	0.467	-1.369	0	-0.732	-0.061	-0.257	8.431	3.652	0.122	-0.183	-0.916	2.083	5.667	2.289	2.625	2.197	0.305	1506696508
-9.996	-0.821	1.168	-1.038	0.244	0	5.49	-7.026	-0.608	-0.549	0.793	0.854	3.207	8.131	4.238	0.366	-0.366	-1.16	-9.19	0.792	-1.316	-0.366	-0.671	-0.061	-0.117	8.788	3.862	0.122	0.061	-0.793	2.455	6.724	3.405	3.479	2.625	-0.183	1506696508
-10.514	-0.809	1.438	-0.854	0.183	0.366	5.071	-7.832	-0.463	-0.183	0.549	0.671	3.675	8.392	4.264	0.549	0.122	-1.526	-9.488	0.488	-1.256	-0.916	-0.305	-0.305	-0.354	9.054	3.842	0	0.183	-0.427	3.579	7.336	4.261	3.418	0.549	-0.671	1506696508
-11.621	-1.698	1.619	-2.258	-0.244	-0.122	4.706	-8.868	-0.374	0.305	-0.671	0.305	3.961	8.967	4.083	0.488	0.122	-1.587	-9.386	-0.078	-1.236	-0.977	-0.244	-0.732	-1.007	9.321	3.705	0	0.061	-0.122	7.196	9.27	8.565	1.038	2.319	-0.122	1506696508
-11.704	-3.687	1.058	0.305	0.122	-0.244	4.54	-9.716	-0.321	0.732	-1.709	-0.122	4.127	10.21	3.554	0.244	-0.732	-1.404	-11.018	-0.461	-1.129	-1.16	0.732	-0.854	-1.559	10.259	3.353	0.183	-0.366	0.122	5.792	9.094	8.075	0.977	2.075	0.916	1506696508
-11.105	-2.853	1.878	0.793	-0.244	1.404	4.408	-10.897	-0.15	0.916	-2.38	-0.366	4.599	11.453	2.842	0.061	-1.526	-1.038	-11.506	-1.276	-0.587	-0.427	0.488	-0.671	-1.93	11.287	3.262	0.977	-0.061	0.305	0.934	11.204	3.192	0.977	-3.601	-0.488	1506696508
-9.093	-2.031	2.029	-0.305	0.916	-0.122	4.323	-11.371	0.029	0.854	-2.258	-0.305	5.492	11.611	2.28	0.244	-0.61	-0.183	-11.287	-1.656	0.09	-0.122	-0.244	-0.732	-3.015	11.641	3.052	0.793	0.671	0.61	6.989	12.623	4.209	-3.906	-2.869	-0.61	1506696508
-10.166	-3.993	-1.741	1.099	-0.122	-0.916	4.54	-10.877	0.374	0.427	-0.305	0	5.772	11.392	2.333	0.427	0.854	1.221	-10.265	-1.924	0.711	-0.122	1.16	-0.427	-3.722	10.977	2.422	0.244	0	0.916	1.261	7.014	1.608	0.488	0.183	-1.343	1506696508
-8.312	-4.244	-0.896	1.221	0.244	0	4.478	-10.084	0.712	0.305	2.319	0.122	4.996	10.819	2.322	0.061	0.793	2.441	-10.064	-2.334	0.939	-0.732	1.038	-0.366	-3.329	10.028	1.561	0	-0.61	0.916	2.403	10.68	0.139	1.465	-0.916	-1.648	1506696508
-8.643	-4.211	-0.724	0.854	2.441	0.061	3.235	-8.817	0.604	0.671	2.502	-0.671	4.209	10.525	2.158	-0.732	0	2.869	-10.064	-2.334	0.939	-0.732	1.038	-0.366	-2.487	9.686	0.982	-0.061	-0.244	0.977	2.036	9.53	-0.311	1.343	-1.16	-1.648	1506696508
-9.64	-3.796	-1.18	1.465	1.221	0	1.773	-8.28	0.55	1.343	-0.366	-1.465	3.905	10.497	1.805	-1.282	-0.183	2.625	-10.064	-2.334	0.939	-0.732	1.038	-0.366	-2.052	9.856	0.642	0.061	0.671	1.099	1.341	9.835	0.054	1.77	-0.732	-1.953	1506696508
-9.101	-2.759	-1.08	1.343	1.343	-0.122	1.476	-8.19	0.589	1.648	-2.563	-1.404	3.584	10.377	1.144	-1.465	-0.305	2.197	-9.717	-3.192	0.256	0.366	0	0.061	-1.86	10.069	0.81	0.183	0.793	1.221	0.045	9.983	0.079	1.587	-2.014	-2.441	1506696508
-8.807	-2.036	-1.293	1.343	1.16	-0.61	2.181	-7.978	0.7	1.465	-2.136	-0.854	3.419	9.763	0.731	-1.221	-0.488	1.77	-9.104	-2.961	-0.163	0.366	-0.183	0.244	-1.737	9.917	1.05	0.183	0.671	1.099	0.719	10.227	-0.507	2.014	-3.113	-2.686	1506696508
-8.379	-1.98	-1.146	1.16	0.854	-0.793	2.487	-7.441	0.785	0.854	-0.61	-0.427	3.571	9.162	0.811	-0.793	-0.183	1.404	-8.516	-3.035	-0.496	0.488	-0.427	0.244	-1.39	9.418	1.062	-0.305	0.244	0.916	2.066	9.896	-0.572	2.075	-2.563	-2.686	1506696508
-8.144	-2.262	-1.052	1.343	1.16	-0.488	2.335	-6.912	0.864	0.244	0.244	-0.122	3.681	8.561	1.104	-0.427	0.549	1.16	-8.219	-2.54	-0.683	0.549	-0.549	0.305	-1.098	8.726	1.225	-0.488	0.122	0.305	2.302	9.464	-0.303	1.892	-1.587	-2.441	1506696508
-8.839	-2.037	-1.506	1.221	1.282	-0.549	2.169	-6.54	0.926	0	0.427	0.305	3.527	8.049	1.299	-0.305	0.854	0.854	-8.105	-2.365	-0.78	0.671	-0.305	0.549	-0.81	8.287	1.122	-0.671	0	-0.305	2.072	9.046	-0.054	1.953	-1.282	-2.197	1506696508
-9.391	-1.784	-1.698	1.404	-0.305	-0.732	2.052	-6.429	0.919	0	-0.061	0.549	3.292	7.747	1.41	-0.305	0.549	0.183	-8.227	-2.324	-0.859	0.671	-0.244	0.549	-0.651	8.376	1.075	-0.488	-0.305	-0.488	2.095	8.988	0.051	1.648	-1.282	-1.709	1506696508
-9.381	-1.687	-1.617	0.916	0	-0.488	2.205	-6.623	0.889	0	-0.793	0.732	3.357	7.916	1.497	-0.366	-0.122	-0.854	-8.132	-2.473	-1.019	0.549	0.061	0.427	-0.429	8.881	0.818	-0.366	-0.854	-0.427	1.182	9.695	0.566	0.916	-2.014	-1.953	1506696508
-9.495	-1.566	-1.515	0.916	0	-0.854	2.533	-7.09	0.874	0	-1.099	1.038	3.856	8.093	1.609	-0.427	-0.549	-1.648	-8.431	-2.556	-1.055	0.61	0.244	0.427	-0.249	9.174	0.873	-0.244	-1.221	-0.549	1.238	9.514	-0.069	0.671	-2.136	-1.831	1506696508
-9.668	-1.546	-2.067	0.732	0.244	-0.671	2.923	-7.247	0.811	-0.244	-1.16	1.343	4.468	8.545	1.729	-0.427	-0.854	-2.258	-8.837	-2.422	-1.217	0.549	0.488	0.549	-0.147	9.668	1.09	-0.305	-1.282	-0.732	0.827	9.709	-0.396	0.366	-2.136	-1.77	1506696509
-10.078	-1.205	-2.089	0.793	-0.427	0.183	3.439	-7.449	0.902	-0.793	-0.671	1.587	4.974	9.357	2.001	-0.366	-0.977	-2.502	-9.04	-2.577	-1.303	0.549	0.916	0.671	-0.372	10.401	1.128	-0.732	-1.526	-0.916	1.032	10.113	-0.301	-0.183	-2.502	-1.77	1506696509
-10.697	-1.847	-1.504	-1.282	-0.793	1.648	4.046	-8.197	1.176	-1.282	0.305	1.77	5.341	10.423	2.504	-0.366	-1.038	-2.502	-9.61	-3.143	-0.742	0.427	2.686	0.61	-1.364	11.073	1.504	-1.099	-2.136	-0.732	2.997	10.523	0.54	-1.16	-2.014	-1.526	1506696509
-11.872	-3.234	-1.706	-1.831	1.16	2.258	4.357	-9.101	1.379	-1.648	1.038	1.648	5.373	12.263	2.812	-0.549	-1.526	-2.502	-12.8	-2.005	-0.912	1.831	0.549	0.061	-1.361	12.389	2.924	-0.305	-2.319	-0.427	5.499	11.047	1.346	-2.319	-0.549	-0.549	1506696509
-12.188	-4.474	-1.663	0.549	-2.991	1.77	4.838	-11.868	1.643	-1.282	1.465	1.831	5.536	11.849	3.226	-0.427	-1.709	-1.709	-12.426	0.941	-0.116	0.549	0.427	1.343	-1.403	11.811	4.283	0.122	-0.427	-1.038	7.337	12.61	3.061	-4.456	2.197	1.404	1506696509
-8.821	-5.337	0.924	0.061	-2.014	2.075	5.582	-12.663	1.475	-0.244	2.014	0.977	6.063	9.499	3.89	0.366	0.854	-0.183	-10.453	-0.574	0.885	-0.183	0.305	0.366	-2.877	9.356	3.987	-1.343	-0.305	-0.732	4.081	13.815	3.125	-5.371	2.686	2.869	1506696509
-10.308	-4.417	0.974	-0.122	2.869	1.953	5.142	-10.872	0.847	-0.244	2.747	-1.648	5.2	9.366	3.924	0.244	2.869	0.793	-11.16	-0.256	1.315	0.061	0.793	-0.244	-3.052	8.826	3.74	-1.404	-1.038	-0.061	0.044	11.852	-0.227	-2.869	1.16	3.906	1506696509
-11.31	-2.407	-0.802	-0.366	-2.991	0.549	3.362	-11.661	0.128	0.488	1.526	-3.845	3.469	10.22	3.554	-0.732	0.732	0.916	-11.256	0.65	0.323	-0.244	0.366	0.244	-2.184	9.566	3.77	-0.061	0	0.244	-0.681	12.907	-0.708	-4.089	0.122	4.395	1506696509
-8.583	-2.566	0.105	-0.793	-2.014	0.854	2.176	-12.517	-0.738	2.38	-1.282	-4.883	3.26	9.356	3.322	-1.099	-1.709	1.16	-9.92	0.099	0.049	-0.183	0.671	0	-2.155	9.016	3.911	0.366	0.488	0.366	-1.576	12.234	-0.401	-2.075	-2.014	5.31	1506696509
-7.985	-1.738	0.624	-0.854	-0.061	0.549	1.913	-10.256	-1.327	2.441	-3.357	-5.066	3.981	8.345	3.257	-0.61	-0.549	1.709	-9.464	0.276	-0.3	-0.244	-0.061	-0.244	-2.095	8.088	3.682	-0.122	-0.244	0.61	-1.766	10.834	0.883	-1.465	-1.953	4.761	1506696509
-7.818	-1.123	0.388	-1.404	-0.671	0.122	2.172	-8.293	-1.389	1.465	-2.502	-4.517	3.961	8.136	3.096	-0.305	1.282	2.014	-8.698	0.199	-0.532	-0.427	0.244	-0.366	-1.438	7.884	3.728	-0.427	-0.061	0.427	-0.176	9.14	1.524	-0.061	0.488	3.906	1506696509
-7.747	-1.238	0.869	-1.343	-0.305	0.305	2.73	-7.326	-1.18	0.732	0	-2.991	3.298	7.85	2.984	-0.122	1.343	2.014	-8.478	0.587	-0.778	-0.61	0.488	-0.366	-1.109	7.675	3.677	-0.427	0.305	0.122	0.471	8.196	1.156	0.793	3.479	3.296	1506696509
-8.396	-0.546	0.778	-1.282	0.549	0.366	2.519	-6.589	-1.059	0.366	1.221	-1.77	3.082	7.587	3.103	0	1.099	1.831	-8.599	0.39	-1.101	-0.671	-0.061	-0.427	-1.121	7.501	3.675	-0.244	0.305	0.122	0.266	7.22	1.385	0.732	5.005	2.319	1506696509
-9.193	-0.322	0.817	-1.709	0.305	0.305	2.36	-6.106	-0.95	0.122	0.549	-1.099	3.131	7.635	3.314	0.061	0.916	1.526	-8.725	0.248	-1.341	-0.916	0	-0.549	-0.947	7.825	3.848	-0.061	0.305	0.122	1.292	7.506	2.242	0.305	5.92	1.831	1506696509
-9.184	-0.774	0.802	-2.38	-0.244	0.305	2.95	-6.277	-0.815	0.061	-0.183	-0.488	3.32	7.814	3.622	0.122	0.793	1.099	-8.787	-0.038	-1.706	-1.038	-0.244	-0.61	-0.776	8.285	3.88	0	0.366	0	1.802	7.278	2.219	0.427	3.113	0.671	1506696509
-9.115	-1.323	0.876	-2.563	-0.366	-0.061	3.668	-6.593	-1.017	0.305	-0.366	-0.122	3.521	7.716	3.764	0.305	0.732	0.61	-8.905	0.041	-1.988	-1.221	-0.244	-0.732	-0.435	8.479	4.054	0.244	0.061	0	2.832	7.517	2.973	0.732	0.61	-0.305	1506696509
-9.247	-1.61	1.32	-1.709	-0.122	-0.122	4.163	-6.903	-1.125	0.183	-1.16	0	3.761	7.363	3.846	0.305	0.732	0.61	-9.07	0.356	-2.256	-1.404	-0.366	-0.671	0.047	8.533	4.192	0.244	0.061	0	4.587	8.715	5.308	0.366	1.709	-0.061	1506696509
-10.744	-2.895	1.797	-2.075	0.061	0.427	4.61	-7.092	-1.03	0.122	-1.831	-0.061	4.209	7.251	3.896	1.038	0.671	-0.183	-9.132	0.086	-2.394	-1.465	0	-0.488	0.334	8.701	4.137	0.183	0.854	-0.244	3.68	9.143	5.234	-0.366	2.991	1.099	1506696509
-13.925	-6.099	-3.152	0.427	0.549	-1.099	5.069	-7.297	-0.561	0.122	-1.77	0	4.551	8.234	3.646	1.404	0.732	-0.854	-11.591	-0.793	-1.382	-1.709	0.916	-0.61	-0.153	10.006	3.734	0.183	1.404	-0.061	1.372	7.32	3.244	-0.305	-1.648	-0.244	1506696509
-9.079	-4.396	0.1	2.075	-1.953	-1.404	5.084	-8.13	-0.116	0.244	-2.197	0.671	4.962	11.045	3.129	1.221	0.122	-1.77	-13.927	-2.933	-2.754	-0.977	-3.662	-1.16	-0.784	11.886	2.835	1.038	2.136	-0.122	4.621	13.296	4.341	1.77	-1.465	-0.366	1506696509
-7.362	-4.049	-0.315	-2.808	2.808	-1.465	5.453	-9.765	0.004	0.61	-2.686	1.648	5.627	11.677	2.26	1.221	0.122	-1.77	-11.033	-2.905	-0.236	-0.671	-1.892	-0.916	-2.256	11.645	2.489	1.038	2.136	-0.122	0.723	12.178	3.417	-3.357	3.174	0.916	1506696509
-9.829	-4.967	-4.371	1.465	3.601	-2.686	6.083	-9.229	0.295	0.061	-2.258	1.831	5.718	10.607	1.627	1.404	1.587	-0.244	-11.762	-2.688	0.639	-1.038	-5.127	-0.671	-3.567	10.136	1.698	-0.183	3.052	-1.099	-3.06	6.193	-0.581	1.77	-3.54	-0.549	1506696509
-9.848	-5.222	-3.011	0.305	-1.526	-0.671	6.876	-8.104	1.408	0.061	-2.258	1.831	5.119	10.218	1.174	1.404	1.587	-0.244	-9.91	-4.697	1.248	-0.427	-3.784	-0.61	-3.993	9.476	0.815	-0.183	3.052	-1.099	2.707	12.257	0.1	-2.014	0.366	0.427	1506696509
-8.358	-3.43	-1.314	0.122	2.93	-1.648	6.58	-8.11	2.358	-1.77	4.456	1.343	4.368	9.673	0.897	0.732	1.404	0.366	-9.132	-4.118	1.916	0	-4.089	-0.977	-3.949	9.101	0.44	-0.061	2.686	-0.305	0.258	9.634	0.656	0.183	-1.831	-0.061	1506696509
-10.279	-3.177	-3.039	0.61	0.732	-2.136	4.323	-8.309	1.957	-0.671	3.906	0.854	4.169	9.136	0.738	0.183	0.488	0.549	-8.458	-3.429	2.397	0.122	-3.906	-0.793	-3.975	8.483	0.201	0.305	2.136	-0.061	2.029	10.121	0.86	0.366	-2.319	-0.549	1506696509
-8.678	-3.121	-2.458	-0.061	-0.732	-2.075	2.954	-7.899	1.855	0	-0.244	0.671	4.168	8.623	0.504	0.183	0.488	0.549	-7.918	-3.768	2.543	0.427	-3.54	-0.732	-3.898	8.029	0.178	0.305	2.136	-0.061	3.735	9.899	1.448	0.183	-0.793	-0.488	1506696510
-7.058	-3.56	-1.729	-0.122	1.221	-2.197	3.676	-7.129	1.628	-0.122	-1.099	0.549	4.103	8.129	0.071	-0.183	-0.61	1.099	-7.306	-3.426	2.779	0.61	-3.784	-0.671	-3.642	7.752	0.218	0.732	0.977	0.427	3.906	9.336	2.226	-0.061	0.122	-0.61	1506696510
-7.994	-4.613	-2.571	0.61	0.977	-1.831	4.222	-6.22	1.089	-0.427	1.16	0.305	4.173	7.961	-0.118	-0.061	-0.732	1.16	-6.751	-3.018	3.261	0.366	-3.479	-0.732	-3.062	7.909	-0.051	0.671	0.854	0.366	3.374	8.726	2.034	0.061	-1.038	-0.427	1506696510
-7.766	-4.831	-2.69	1.099	0.61	-1.587	3.68	-5.454	0.719	-0.732	2.014	0.061	4.274	7.662	-0.221	-0.061	-0.732	1.16	-6.895	-3.311	3.606	0.488	-3.174	-0.61	-3.062	7.909	-0.051	0.671	0.854	0.366	4.158	8.67	1.894	-0.122	-0.61	0.061	1506696510
-7.644	-4.424	-2.515	1.038	0.977	-1.648	3.163	-5.221	0.536	-0.916	1.709	0	4.174	7.824	-0.51	0.183	-0.244	1.038	-6.66	-3.974	3.662	0.854	-3.54	-0.549	-2.908	8.016	-0.117	0.854	1.465	0.61	3.681	9.098	2.074	-0.61	-0.366	0.366	1506696510
-7.574	-4.449	-2.273	1.099	0.366	-2.38	3.163	-5.221	0.536	-0.916	1.709	0	3.95	8.122	-0.61	0.61	-0.183	0.488	-6.15	-3.811	3.939	1.16	-3.052	-0.671	-2.665	8.226	-0.367	0.916	1.404	0.549	3.357	8.994	2.187	-1.099	-1.282	0.488	1506696510
-7.973	-5.143	-1.998	0.549	0.061	-3.296	2.558	-5.725	-0.146	-0.854	1.465	-0.122	3.876	8.071	-0.389	0.793	-0.305	0.305	-6.326	-3.505	4.279	1.404	-3.418	-0.793	-2.45	8.024	-0.524	0.977	1.343	-0.061	4.088	9.021	2.217	-1.404	-0.61	0.732	1506696510
-8.161	-5.669	-2.385	0.61	0.671	-3.479	2.271	-5.987	-0.423	-0.793	0.854	-0.183	3.645	7.784	-0.133	0.793	-0.671	0.122	-6.693	-2.116	4.683	1.404	-4.456	-0.488	-2.308	7.672	-0.121	1.343	0.854	-0.427	3.858	9.083	1.846	-1.099	0.183	0.793	1506696510
-7.205	-5.821	-1.954	1.526	0.549	-2.808	2.098	-6.376	-0.834	-1.099	-1.648	0	3.429	8.159	-0.044	0.916	-1.465	-0.488	-6.008	-2.829	5.255	0.916	-3.784	-0.671	-2.54	8.465	-0.282	1.709	1.465	-0.549	3.503	9.826	2.625	-1.404	0.244	0.488	1506696510
-7.675	-5.967	-1.358	0.488	1.892	-2.563	2.736	-6.912	-0.867	-1.404	-1.16	0.549	3.615	8.744	0.301	0.793	-1.892	-1.282	-5.527	-2.603	6.002	1.648	-4.211	-0.61	-3.128	8.829	-0.473	1.526	1.648	0.122	2.687	9.043	4.102	-1.709	-0.122	0.183	1506696510
-8.26	-5.144	-1.622	0.671	0.305	-2.563	2.985	-8.138	-0.997	-1.404	-1.16	0.549	3.798	9.171	0.303	0.671	-2.441	-1.587	-4.8	-2.254	6.625	1.526	-3.479	-0.671	-3.498	8.933	-0.343	1.465	0.977	0.427	3.135	8.294	3.602	-1.709	-2.625	-0.244	1506696510
-7.001	-4.571	-1.354	0.061	0.793	-2.869	2.707	-8.547	-1.25	-0.793	0.61	1.282	4.138	9.572	0.203	0.671	-2.747	-1.587	-4.788	-1.75	6.766	1.648	-3.052	-0.732	-3.36	8.941	-0.091	2.136	1.099	0.427	5.826	8.099	3.278	-1.404	-0.488	0.244	1506696510
-6.838	-6.039	-0.946	-1.953	2.014	-3.113	2.472	-8.857	-0.964	-0.488	0.488	1.343	4.392	9.917	0.171	0.732	-3.113	-1.282	-4.918	-1.024	7.099	1.343	-3.296	-0.61	-3.338	9.278	-0.329	2.136	1.099	0.427	5.164	7.361	3.643	-2.014	-0.488	0.366	1506696510
-6.931	-6.838	-1.763	-0.427	1.587	-2.563	2.287	-9.094	-0.597	0	0.671	1.404	4.571	10.264	0.138	1.038	-2.991	-0.854	-4.224	-0.473	7.561	0.793	-2.93	-0.549	-3.015	9.658	-0.64	1.526	0.854	-0.305	4.865	7.051	4.839	-1.221	-0.671	0.488	1506696510
-6.594	-6.821	-1.688	-0.061	0.488	-2.563	2.053	-9.253	-0.434	0.305	0	1.648	4.709	10.273	0.278	1.343	-1.77	-0.61	-3.549	-1.017	7.903	0.549	-2.502	-0.427	-2.912	9.695	-0.658	1.648	1.526	-0.305	4.798	7.617	4.827	-2.747	0.61	0.305	1506696510
-5.998	-7.358	-1.726	-0.854	0.977	-2.869	1.739	-10.045	-0.732	0.916	-0.549	1.526	4.439	10.043	0.652	1.465	-0.366	-0.488	-3.533	-1.509	8.222	0.61	-2.197	-0.549	-3.082	9.513	-1.133	1.404	1.221	-0.427	4.933	7.296	4.764	-2.197	-0.122	0.366	1506696510
-5.846	-8.299	-2.073	-1.465	1.282	-3.235	1.227	-9.72	-1.09	0.977	-2.258	1.404	3.872	10.042	0.61	1.282	-0.244	-0.61	-3.883	-0.946	8.77	0.305	-2.38	-0.427	-2.608	9.427	-1.549	1.099	0.427	-0.549	5.76	7.391	4.437	-2.319	1.221	0.61	1506696510
-5.516	-8.943	-2.527	-0.854	1.526	-2.136	1.413	-9.717	-0.842	0.61	-2.075	1.709	3.731	10.206	0.457	1.038	-0.488	-0.793	-3.917	-0.831	9.301	0	-2.747	-0.183	-2.51	9.606	-1.363	1.099	0.427	-0.549	5.218	7.33	4.719	-1.892	1.221	1.038	1506696510
-5.376	-9.131	-2.903	-0.61	1.892	-2.075	1.54	-10.332	-0.669	0.61	-2.075	1.709	3.98	10.53	0.415	1.038	-0.488	-0.793	-3.421	-0.73	9.752	-0.244	-2.869	-0.183	-2.559	9.959	-1.755	1.16	1.343	-0.61	5.212	7.44	5.338	-2.319	1.16	0.793	1506696510
-4.827	-9.44	-3.119	-0.122	1.465	-2.38	1.497	-10.96	-0.601	0.549	-0.671	1.892	4.182	11.057	0.623	0.549	0.305	-1.099	-2.315	-0.977	9.988	-0.488	-2.747	-0.305	-3.065	10.343	-2.564	0.854	1.648	-0.488	4.715	7.267	6.499	-1.953	1.16	0.732	1506696510
-4.382	-9.802	-3.478	0.183	1.16	-1.831	1.517	-11.134	-0.713	0.549	-0.305	1.953	3.712	11.704	0.693	-0.122	-0.671	-0.732	-1.398	-1.571	10.325	-0.488	-2.38	-0.427	-4.014	10.447	-3.147	0.305	1.282	-0.305	4.496	7.139	6.782	-1.831	1.099	0.488	1506696510
-4.021	-9.871	-3.478	0.183	1.038	-1.77	1.392	-10.942	-0.592	-0.061	-0.61	1.526	3.646	12.224	0.136	-0.427	-2.075	-0.305	-1.42	-2.192	10.574	-0.305	-2.075	-0.488	-4.766	10.734	-3.592	0.122	-0.488	-0.122	4.585	6.925	6.767	-1.526	0.793	0.305	1506696510
-3.679	-9.93	-3.703	0.61	0.732	-1.16	1.09	-10.592	-0.682	-0.244	-1.953	1.16	3.713	12.647	-0.694	-0.488	-2.197	-0.244	-1.227	-2.438	10.902	0.122	-2.014	-0.488	-3.918	11.515	-3.565	0.244	-0.916	0	4.437	6.825	7.111	-1.221	0.671	0.244	1506696510
-3.35	-9.768	-3.196	0.183	0.61	-0.977	1.474	-10.402	-0.915	-0.427	-1.77	1.038	3.841	12.756	-1.371	-0.305	-1.831	-0.305	-0.598	-2.372	11.171	0.305	-1.77	-0.427	-3.442	11.866	-3.656	0	0.122	-0.183	4.8	6.645	7.204	-0.488	0.488	0	1506696510
-3.216	-10.086	-3.707	-0.061	0.61	-0.916	1.683	-10.688	-0.934	-0.366	-1.892	0.671	3.668	12.705	-1.664	0	-1.16	-0.305	-0.032	-2.407	11.39	0.488	-1.099	-0.122	-3.435	11.803	-3.719	-0.244	0.549	-0.488	4.491	6.532	7.202	-0.61	0.549	-0.183	1506696510
-3.113	-10.032	-3.764	0.366	0.122	-0.549	1.832	-11.36	-1.597	-0.549	-2.625	0.183	3.644	12.398	-2.475	0.305	-1.465	-0.122	0.05	-2.143	11.429	0.61	-0.977	-0.122	-3.741	11.35	-3.646	0.183	0.122	-0.366	4.565	6.479	7.331	0.122	-0.366	-0.244	1506696511
-2.914	-10.082	-3.586	-0.183	0.305	-0.488	1.683	-11.676	-1.535	-0.732	-1.953	0	4.041	11.876	-2.601	0.305	-1.465	-0.122	0.239	-1.735	11.524	0.427	-0.61	-0.122	-3.893	10.622	-3.932	0.793	-0.244	-0.183	5.143	6.711	7.271	0.061	-0.183	-0.366	1506696511
-2.939	-10.129	-3.876	0.122	0.061	-0.244	1.243	-11.756	-1.486	-0.854	-2.136	-0.183	3.633	11.663	-2.352	0.305	-0.732	0.305	0.15	-1.511	11.61	0.366	-0.427	-0.183	-3.552	10.317	-4.203	0.854	0	0	4.496	6.519	6.986	0.549	-0.549	-0.488	1506696511
-2.78	-9.978	-3.808	0.122	0.122	-0.183	1.75	-12.022	-1.007	-0.061	-0.732	-0.244	3.277	11.92	-1.909	0.183	-0.427	0.366	0.242	-1.205	11.542	0.061	-0.183	-0.244	-3.571	10.558	-3.88	0.793	-0.122	0.183	4.676	6.879	7.083	0.916	-0.793	-0.61	1506696511
-2.785	-10.028	-3.889	0.061	0.061	-0.061	1.772	-12.145	-0.773	-0.061	0.305	-0.488	3.34	11.92	-1.727	0.183	-0.427	0.366	0.164	-1.351	11.417	0.061	0	-0.366	-4.006	10.533	-3.652	0.671	-0.183	0	4.709	7.007	6.735	1.282	-0.916	-0.793	1506696511
-2.652	-9.981	-3.972	0.305	0	0.122	1.552	-12.17	-0.285	-0.061	0.916	-0.854	3.485	11.946	-1.386	0.305	-0.366	0.732	0.209	-1.184	11.315	-0.122	0.122	-0.427	-4.094	10.456	-3.908	0.549	-0.244	0.244	4.913	7.193	6.436	1.709	-1.099	-0.916	1506696511
-2.499	-9.866	-3.903	0.671	0	0.549	1.66	-12.077	-0.079	-0.488	1.892	-1.221	3.298	11.917	-1.501	0.244	0.183	0.977	0.213	-1.451	11.081	-0.183	0.427	-0.671	-4.24	10.186	-4.016	0.427	-0.732	0.244	4.868	7.488	6.113	2.014	-1.282	-1.099	1506696511
-2.442	-9.524	-3.699	0.732	0.244	0.977	1.428	-12.42	-0.488	-0.488	1.892	-1.221	3.488	12.157	-1.249	0.244	0.183	0.977	0.238	-1.375	10.926	-0.305	0.732	-0.854	-4.419	10.051	-3.985	0.427	-1.282	0.183	4.622	7.813	5.716	2.258	-1.404	-1.282	1506696511
-2.537	-9.122	-3.493	0.977	0.305	1.465	0.925	-11.929	-0.764	-1.343	1.831	-1.587	3.835	11.812	-1.257	0	-1.16	2.014	0.146	-1.509	10.659	-0.549	1.038	-1.038	-4.526	9.967	-4.077	0.427	-1.77	-0.061	4.633	7.943	5.254	2.625	-1.587	-1.404	1506696511
-2.7	-8.93	-3.43	1.282	0.061	1.831	1.434	-11.295	-1.165	-1.648	1.038	-1.343	4.219	11.533	-1.845	0.244	-1.038	2.136	0.206	-1.759	10.346	-0.427	1.404	-1.099	-4.254	10.045	-4.081	0.183	-2.197	-0.061	4.332	8.085	4.872	2.197	-1.648	-1.587	1506696511
-2.718	-8.861	-3.423	1.587	0.427	2.258	1.808	-10.545	-1.755	-1.282	1.16	-0.793	4.219	11.533	-1.845	0.244	-1.038	2.136	0.282	-2.009	10.024	-0.427	1.831	-1.282	-4.11	9.938	-4.218	0.183	-2.197	-0.061	4.156	7.909	4.191	2.197	-1.831	-1.465	1506696511
-3.114	-8.717	-3.267	2.075	0.61	2.563	1.916	-9.849	-2.389	-1.282	1.16	-0.793	4.706	10.538	-2.714	-0.122	-1.465	2.014	0.243	-2.432	9.838	-0.305	2.441	-1.526	-3.957	9.478	-4.657	0.427	-2.258	-0.122	4.157	8.305	3.833	1.892	-1.648	-1.221	1506696511
-3.396	-9.099	-3.101	2.38	1.16	3.052	2.223	-9.174	-2.495	-1.099	0.671	-0.488	4.706	10.538	-2.714	-0.122	-1.465	2.014	-0.181	-2.604	9.674	0.061	2.686	-1.648	-4.024	8.856	-4.59	0.427	-2.258	-0.122	4.036	8.513	3.698	1.16	-1.648	-1.343	1506696511
-3.9	-8.796	-3.18	2.563	1.77	3.296	2.358	-8.837	-2.528	-1.099	0.305	0.122	5.05	9.582	-2.518	-0.305	-1.953	2.075	-0.452	-2.72	9.354	0.305	3.052	-2.014	-4.654	8.376	-4.496	0.61	-3.479	0.427	3.693	8.451	3.328	0.977	-2.075	-1.465	1506696511
-4.211	-7.99	-2.85	2.441	1.831	3.357	2.586	-8.599	-2.438	-0.916	-0.061	0.183	4.937	9.07	-2.208	-0.488	-1.465	2.197	-0.864	-2.815	8.824	0.549	3.357	-2.319	-4.454	8.052	-4.302	0.61	-3.479	0.427	4.005	8.742	2.924	0.671	-2.136	-1.648	1506696511
-4.266	-7.086	-2.637	2.075	2.075	3.357	2.652	-8.25	-2.135	-0.916	-0.061	0.183	4.803	8.629	-1.942	-0.793	-1.77	2.136	-1.165	-2.858	8.305	0.61	3.601	-2.441	-4.052	7.873	-4.158	0.427	-3.906	0.854	4.337	8.613	2.405	0.122	-2.014	-1.709	1506696511
-4.358	-6.601	-2.554	1.648	2.563	3.357	2.723	-7.933	-2.007	-0.854	0.732	-0.061	5.047	8.248	-1.787	-0.793	-1.77	2.136	-1.147	-2.649	7.831	0.671	3.967	-2.441	-3.713	7.385	-3.878	-0.366	-4.15	0.549	4.838	8.204	2.189	0.366	-1.221	-1.465	1506696511
-5.078	-6.332	-2.704	1.221	2.258	3.418	2.87	-7.638	-1.915	-1.343	1.221	-0.061	4.996	8.086	-1.924	-1.038	-1.038	2.258	-1.456	-2.375	7.459	0.366	4.517	-2.563	-3.943	6.929	-3.711	-0.366	-4.15	0.549	4.815	8.19	2.328	-0.244	-0.916	-1.16	1506696511
-5.41	-6.511	-2.978	1.221	2.014	3.418	3.029	-7.403	-1.707	-1.831	2.197	-0.122	4.776	7.893	-2.237	-1.221	-1.16	2.563	-2.047	-2.674	7.082	0.244	4.7	-2.808	-4.164	6.357	-3.411	-1.038	-3.967	0.183	4.914	8.144	2.213	-0.244	-1.16	-0.977	1506696511
-5.785	-7.053	-2.885	1.892	2.014	3.662	3.157	-7.393	-1.729	-2.075	2.747	-0.244	4.788	7.674	-3.017	-1.465	-1.831	2.93	-2.688	-3.269	6.791	0.366	4.7	-3.052	-4.132	6.552	-3.698	-1.282	-4.211	0.122	4.457	8.506	2.28	-0.732	-0.488	-0.61	1506696511
-6.417	-7.537	-2.476	2.38	1.648	3.784	3.332	-7.307	-1.997	-2.38	3.418	-0.671	5.006	7.54	-4	-1.953	-2.625	3.052	-3.035	-4.142	6.541	0.61	4.822	-3.235	-4.181	6.923	-4.229	-1.038	-4.395	-0.183	3.723	8.543	2.823	-0.732	-0.854	-0.549	1506696511
-7.283	-8.33	-2.041	2.93	1.221	3.418	3.369	-6.808	-2.457	-2.625	4.028	-0.916	5.307	7.174	-4.65	-2.991	-2.93	2.869	-3.665	-5.194	6.431	1.404	5.005	-3.296	-4.389	7.141	-4.59	-0.061	-4.333	-0.366	3.186	8.939	2.503	-0.793	-0.977	-0.427	1506696511
-7.55	-8.933	-1.373	4.333	1.221	2.93	3.284	-6.001	-2.869	-2.869	4.272	-0.916	5.618	6.777	-4.82	-2.991	-2.93	2.869	-4.998	-6.558	6.234	2.747	5.249	-3.113	-5.142	7.514	-5.023	0.244	-6.165	0.244	2.28	9.567	2.266	-0.732	-1.404	-0.732	1506696511
-7.208	-7.784	-0.725	4.944	1.953	2.563	3.247	-5.7	-2.986	-3.113	4.639	-0.793	6.3	6.767	-4.802	-3.906	-3.174	2.625	-7.161	-6.697	5.328	4.7	4.883	-2.563	-5.295	8.337	-4.767	0.244	-6.165	0.244	-0.114	10.539	1.899	-0.183	-1.221	-1.343	1506696511
-7.508	-7.459	-0.256	5.615	2.38	1.099	3.077	-5.877	-3.368	-3.296	4.395	-0.488	7.189	6.676	-4.272	-5.432	-3.906	2.075	-8.333	-5.529	4.253	5.981	4.089	-2.319	-4.095	9.3	-3.972	1.892	-8.911	1.343	-2.085	11.086	2.175	0.122	-3.113	-2.258	1506696511
-7.986	-7.605	0.209	6.531	1.77	-0.061	3.191	-6.339	-4.055	-3.357	4.211	-0.244	7.381	6.07	-3.267	-5.432	-3.906	2.075	-8.813	-4.026	3.829	6.531	3.662	-2.136	-2.175	9.341	-2.218	2.258	-8.728	0.793	-1.688	11.527	2.818	0.122	-5.859	-2.563	1506696512
-8.079	-6.252	0.391	6.287	2.808	0.61	2.911	-6.245	-4.34	-3.113	3.967	-0.244	7.544	5.536	-2.42	-5.432	-3.723	1.709	-9.317	-1.573	3.786	6.653	2.686	-1.587	-0.518	9.807	-0.298	2.258	-8.728	0.793	-1.201	11.989	2.617	-0.61	-8.118	-2.136	1506696512
-8.714	-4.2	-0.142	5.615	2.502	0.732	2.889	-5.79	-5.223	-2.869	2.93	-0.122	7.746	5.447	-1.918	-3.662	-2.808	-0.183	-8.916	0.089	3.711	5.859	2.319	-1.099	-0.719	10.465	1.843	1.831	-3.418	-0.305	-0.859	11.1	2.518	-0.427	-9.399	-1.343	1506696512
-9.436	-2.912	-0.132	4.272	0.977	0.793	3.228	-5.32	-5.992	-2.808	2.319	0.61	7.746	5.447	-1.918	-3.662	-2.808	-0.183	-8.295	1.083	3.919	4.7	2.563	-0.916	-1.76	10.018	2.533	1.831	-3.418	-0.305	2.098	9.942	1.78	-0.854	-10.681	-1.221	1506696512
-8.613	-2.17	0.804	2.747	1.16	0.549	3.845	-5.331	-6.377	-2.747	2.563	0.854	8.157	6.481	0.7	-1.648	-2.441	-0.977	-8.146	1.79	3.82	3.601	2.319	-0.916	-2.944	9.149	2.387	-0.732	-3.906	0.061	5.754	10.281	1.775	-2.38	-8.423	-2.441	1506696512
-8.283	-2.695	1.327	1.892	0.671	0.366	4.133	-5.459	-6.273	-2.747	2.563	0.854	8.208	6.77	0.949	-1.831	-1.953	-0.488	-8.021	2.214	3.706	2.747	2.563	-0.854	-3.207	8.293	2.202	-1.099	-4.028	0.061	6.82	9.18	1.702	-2.747	-5.127	-2.258	1506696512
-7.795	-4.098	1.714	1.526	0.671	0.305	4.589	-5.37	-6.503	-2.563	2.441	0.183	8.208	6.77	0.949	-1.831	-1.953	-0.488	-7.988	2.012	3.314	2.258	2.93	-0.916	-3.14	7.634	2.187	-1.099	-4.028	0.061	3.784	8	3.109	-3.784	-0.122	-3.54	1506696512
-7.471	-5.38	1.998	1.526	1.221	0.122	5.222	-5.133	-7.139	-2.686	2.441	0.061	7.113	6.787	0.487	-2.319	-1.282	0.122	-8.23	1.562	2.824	2.014	3.113	-1.099	-3.668	7.236	2.249	-0.977	-3.296	-0.122	-1.013	8.216	3.592	-1.831	-2.258	-4.028	1506696512
-7.166	-6.022	2.064	2.197	1.221	0.183	5.574	-4.811	-6.915	-2.869	2.319	0	6.56	7.094	0.416	-2.93	-1.465	0.488	-8.898	0.884	2.515	2.258	2.808	-1.038	-4.005	7.145	2.158	-0.061	-4.028	-0.122	-2.834	9.837	2.338	-2.38	-5.432	-4.272	1506696512
-7.057	-5.041	1.772	2.502	2.258	0.549	5.364	-4.25	-6.429	-3.052	2.441	-0.244	6.577	7.389	0.146	-3.479	-2.258	0.732	-9.168	0.481	2.346	2.808	1.831	-0.977	-4.255	7.113	2.706	0.488	-4.517	0.061	-0.408	9.893	2.376	-2.991	-5.371	-2.808	1506696512
-7.692	-3.396	1.543	1.831	2.258	0.549	5.227	-3.747	-6.574	-3.235	2.563	0.061	6.419	7.491	0.136	-3.723	-2.014	1.282	-8.754	0.654	2.289	3.174	1.038	-1.099	-4.093	7.208	3.205	0.793	-3.723	0	1.031	8.575	2.253	-2.014	-3.174	-1.343	1506696512
-7.178	-1.793	1.546	1.16	0.427	1.099	4.755	-3.567	-6.467	-3.357	2.869	0.61	6.175	7.504	-0.011	-3.723	-2.014	1.282	-8.134	1.339	2.304	3.113	1.404	-1.282	-4.313	7.127	3.231	0.793	-3.845	0.183	1.806	7.174	2.111	-0.793	-6.042	-0.916	1506696512
-6.907	-1.936	2.023	-0.305	2.38	1.831	4.545	-3.723	-6.266	-3.296	3.113	1.038	6.172	7.32	-0.018	-3.54	-2.136	1.343	-7.892	2.189	1.954	2.625	1.831	-1.465	-3.902	7.081	3.609	0.916	-4.517	0.122	4.92	5.991	3.464	0.305	-6.775	-0.488	1506696512
-12.122	-7.564	-2.412	-0.61	2.136	0.854	4.823	-4.307	-6.344	-3.174	3.479	1.16	6.564	7.02	-0.154	-2.502	-2.625	1.038	-9.445	2.763	2.498	1.099	3.174	-1.16	-3.015	8.076	3.786	1.221	-3.967	-0.183	4.746	4.924	1.373	2.563	-3.723	-0.488	1506696512
-8.844	-7.781	0.364	6.226	0.916	1.709	5.234	-5.375	-6.522	-2.563	3.479	0.916	7.967	7.372	-1.343	-2.502	-2.625	1.038	-11.216	-1.599	0.725	2.441	-0.671	-1.526	-2.856	10.898	2.194	1.16	-3.662	0.061	3.664	12.871	6.795	0.244	-1.343	-1.343	1506696512
-8.388	-4.893	0.242	3.113	2.563	3.357	5.483	-6.385	-6.692	-1.953	2.502	0.61	9.859	7.522	-2.449	-2.319	-2.808	-0.122	-9.39	-2.671	2.079	2.258	3.052	-1.404	-3.358	10.956	1.36	0.671	-2.747	0.183	3.575	11.006	5.843	-1.099	-0.244	2.747	1506696512
-10.287	-3.863	-2.548	4.761	3.357	1.099	5.291	-6.684	-6.448	-1.953	1.587	0.122	10.409	7.758	-1.971	-2.197	-3.052	0.061	-10.613	-3.6	1.555	2.686	1.404	-1.099	-4.38	10.453	0.416	0.671	-2.747	0.183	-1.318	7.544	-0.024	1.953	-7.874	0.549	1506696512
-9.457	-4.761	-2.394	5.31	0.183	0.732	5.502	-6.393	-4.841	-2.014	2.686	-0.183	10.111	8.027	-1.544	-2.686	-1.648	1.099	-10.049	-4.533	0.852	3.845	2.197	-1.282	-4.416	10.726	-0.776	0.549	-5.127	0.61	1.897	11.127	1.199	1.831	-4.7	0.183	1506696512
-7.634	-4.774	-1.418	4.089	4.089	1.343	6.047	-6.074	-3.176	-2.258	2.014	0.732	9.727	7.509	-1.543	-3.784	-2.197	1.709	-10.732	-3.569	0.495	4.211	1.648	-0.977	-3.068	10.637	-0.694	0.671	-6.531	0.488	0.281	10.284	0.8	2.38	-4.028	-0.183	1506696512
-9.115	-3.752	-3.499	4.944	3.662	1.038	6.843	-5.699	-2.742	-3.052	1.038	1.709	9.264	6.601	-1.878	-4.883	-2.197	2.136	-11.313	-2.799	-0.023	4.639	0.671	-0.854	-1.348	10.305	0.202	0.977	-5.981	0.061	0.788	10.902	-0.445	2.502	-2.93	0.244	1506696512
-9.077	-3.584	-3.569	5.005	3.479	0.305	7.76	-5.526	-3.201	-3.54	1.709	2.075	8.624	5.786	-2.44	-4.883	-2.197	2.136	-10.554	-2.529	-0.092	4.272	0.427	-0.61	-0.26	10.152	1.061	1.099	-4.456	-0.305	1.018	10.842	-0.894	2.319	-3.296	-0.305	1506696512
-9.155	-4.081	-3.263	4.883	3.174	0.61	8.341	-5.502	-3.535	-3.54	2.258	1.77	8.295	5.111	-2.895	-4.517	-2.563	1.77	-9.664	-2.647	-0.099	4.395	-0.061	-0.977	-0.349	9.786	1.249	0.793	-3.845	-0.427	0.284	10.517	-0.729	1.709	-4.211	-0.854	1506696512
-9.195	-3.436	-2.961	5.615	2.563	0.854	8.015	-5.078	-3.658	-3.113	2.319	0.977	8.321	4.662	-2.646	-3.174	-2.319	0.977	-9.244	-2.428	-0.154	4.272	-0.244	-1.099	-0.554	9.269	1.148	0.305	-3.906	-0.488	0.2	10.349	-0.748	1.648	-6.226	-1.099	1506696512
-9.205	-2.212	-2.966	5.493	1.526	0.549	7.192	-4.45	-3.662	-2.808	2.258	0.671	8.321	4.662	-2.646	-3.174	-2.319	0.977	-8.652	-2.321	-0.134	4.211	0	-1.038	-0.519	8.935	1.157	0.305	-3.906	-0.488	2.205	10.024	-0.902	1.77	-5.371	-0.854	1506696512
-8.483	-1.571	-2.489	4.761	1.587	0.488	6.516	-4.046	-3.461	-2.686	2.197	0.854	8.632	4.011	-1.412	-2.991	-2.625	0.916	-8.58	-2.183	-0.242	4.395	0.183	-0.916	-0.59	8.667	1.156	0.61	-2.93	-0.61	2.869	9.448	-0.613	1.587	-4.456	-0.793	1506696512
-8.521	-1.524	-2.227	5.066	2.869	0.854	6.295	-3.808	-3.269	-2.747	1.953	0.854	9.092	3.736	-0.968	-3.113	-2.686	1.038	-8.67	-1.873	-0.36	4.395	0.305	-0.732	-0.617	8.777	1.229	0.793	-3.113	-0.427	2.932	9.274	-0.081	1.465	-5.798	-0.61	1506696513
-10.243	-0.147	-3.39	4.517	-0.305	0.732	6.166	-3.535	-3.344	-2.686	1.648	0.916	9.436	3.499	-0.727	-3.113	-2.686	1.038	-8.522	-1.577	-0.343	4.15	0.488	-0.61	-0.263	8.947	1.613	1.038	-3.357	-0.183	4.165	8.879	-0.042	0.61	-4.822	-0.061	1506696513
-9.865	-0.09	-2.223	3.052	-0.305	0.305	6.166	-3.199	-3.74	-2.441	1.648	0.854	9.812	3.285	-0.469	-3.052	-2.38	1.038	-8.721	-1.197	-0.489	3.845	0.671	-0.732	0.439	9.277	2.047	1.038	-3.357	-0.183	3.752	8.973	-0.694	0.488	-3.906	-0.305	1506696513
-10.038	-0.764	-1.861	3.052	-0.122	0	6.552	-3.042	-4.079	-2.319	1.526	0.732	10.069	3.366	-0.152	-2.747	-1.831	0.854	-9.095	-1.001	-0.684	3.235	1.038	-0.61	0.907	9.591	2.324	0.732	-3.174	-0.122	2.842	9.28	-0.84	0.488	-2.869	-0.854	1506696513
-9.538	-1.109	-1.336	2.808	0.244	-0.061	7.062	-3.101	-4.186	-2.075	1.404	0.427	10.231	3.639	0.077	-2.502	-0.916	0.61	-9.402	-1.352	-0.906	2.808	1.587	-0.366	0.869	10.054	2.306	0.122	-2.686	-0.366	1.765	9.397	-0.947	0.427	-2.686	-1.221	1506696513
-10.046	-0.914	-1.499	2.869	0.671	0.061	7.498	-3.322	-4.045	-2.014	1.221	0.183	10.617	3.961	-0.103	-2.441	-0.977	0.244	-9.892	-1.639	-1.249	2.747	1.038	-0.061	0.827	10.635	2.176	0.122	-2.686	-0.366	1.778	9.8	-1.188	0.305	-3.235	-1.343	1506696513
-10.786	-1.604	-1.321	0.977	0.183	0.061	7.452	-3.291	-3.969	-2.197	0.854	0.122	11.237	4.442	-0.317	-2.441	-0.916	-0.061	-10.299	-2.268	-0.956	2.136	1.648	-0.061	0.754	11.286	2.134	-0.305	-3.418	-0.61	2.565	10.182	-0.157	-0.244	-2.686	-1.465	1506696513
-11.854	-2.554	-0.926	-0.671	3.906	0.916	7.623	-3.189	-3.945	-2.502	0.671	0.488	11.505	5.544	-0.729	-2.563	-0.488	-0.366	-13.029	-1.325	-0.62	2.808	0.122	-0.183	0.563	12.304	2.705	-1.099	-3.418	-1.465	3.342	10.842	0.354	-0.549	-2.014	-1.221	1506696513
-13.943	-4.185	-2.659	1.038	-3.357	0.854	7.911	-3.498	-4.102	-2.441	0.549	1.282	11.76	6.651	-1.266	-2.625	-1.099	-0.793	-12.812	0.679	0.499	1.709	0.549	1.587	-0.749	12.518	3.615	-0.061	-2.563	-2.014	4.919	12.447	1.343	-1.953	-0.793	0.305	1506696513
-9.72	-5.195	-0.097	0.793	-2.075	1.587	8.68	-4.636	-5.462	-1.892	-0.305	1.953	11.306	7.181	-0.793	-2.014	-0.488	-0.671	-10.98	-1.852	1.369	1.282	0.366	0.244	-2.341	11.236	3.829	-0.122	-1.343	-1.831	5.256	14.412	3.935	-3.967	-0.244	1.526	1506696513
-10.798	-4.895	0.614	0.488	1.099	1.831	9.543	-5.692	-6.34	-2.258	0.916	1.587	10.085	6.802	0.392	-2.014	-0.488	-0.671	-10.974	-0.755	2.11	2.014	-0.122	0	-3.809	9.343	3.632	-0.793	-2.319	-1.16	3.034	12.635	1.609	-3.052	0	3.479	1506696513
-11.311	-3.531	-0.578	1.099	-2.502	0.427	8.803	-5.642	-5.572	-2.563	2.075	1.16	9.382	6.358	0.73	-1.831	0	-0.183	-10.551	0.285	1.977	1.526	0.122	-0.122	-3.354	8.819	3.907	-0.793	-2.319	-1.16	1.829	13.377	0.217	-3.601	0.549	4.639	1506696513
-8.589	-3.413	-0.045	1.404	-1.892	-0.061	7.516	-5.156	-5.656	-2.38	1.099	1.221	9.332	5.785	0.138	-2.075	-0.488	0.061	-10.271	0.085	1.274	1.282	-0.122	-0.488	-2.524	8.979	4.023	-0.183	-2.686	-0.61	-0.891	14.052	0.102	-4.517	-0.549	4.639	1506696513
-7.692	-2.427	0.446	0.854	-0.366	0.183	6.739	-4.78	-6.191	-2.014	0.977	1.282	9.137	5.071	0.129	-2.014	-0.854	0.122	-9.101	0.418	0.977	1.16	0.366	-0.488	-2.199	8.37	3.698	0.244	-1.953	-0.122	-1.52	12.459	0.702	-3.845	-2.136	5.127	1506696513
-7.514	-1.462	0.523	0.671	-0.488	0.183	6.318	-4.382	-6.057	-1.587	1.587	1.038	8.514	4.451	0.819	-1.709	-0.549	0.305	-8.302	0.407	0.599	1.038	0	-0.61	-1.759	7.204	3.435	0.244	-1.953	-0.122	-1.256	9.627	1.102	-2.93	-1.099	4.211	1506696513
-7.07	-1.328	0.749	0.61	-0.305	0.305	5.898	-3.738	-4.639	-1.16	1.038	0.549	7.967	3.864	1.12	-1.648	-0.427	0.732	-7.608	0.196	0.362	0.977	0.305	-0.854	-1.353	6.33	3.134	0.366	-2.014	0.122	0.08	7.721	0.819	-2.136	-0.305	3.296	1506696513
-6.959	-0.931	1.528	0.244	0.305	0.61	5.779	-3.03	-3.816	-0.854	0.427	0.244	7.917	3.42	0.933	-1.77	-0.427	1.282	-7.693	0.33	0.189	0.732	0.793	-0.854	-0.752	6.324	3.165	0.549	-1.953	0.244	0.376	6.131	0.323	-0.977	0.549	1.709	1506696513
-7.606	-0.202	1.43	-0.488	1.038	0.427	5.83	-2.454	-3.655	-0.732	0.488	0.061	8.068	3.396	0.896	-1.648	-0.305	1.526	-8.105	0.554	-0.074	0.671	0.854	-0.793	-0.019	7.361	3.458	0.549	-1.953	0.244	0.038	4.968	0.473	0.549	1.526	0.671	1506696513
-9.311	-0.852	1.291	-1.16	0.488	0.549	6.027	-2.242	-3.773	-0.549	0.305	-0.061	8.068	3.396	0.896	-1.282	-0.488	1.282	-8.599	0.9	-0.502	0	1.343	-0.61	0.086	8.319	4.504	0.366	-1.404	0.122	0.776	5.258	1.199	1.587	2.136	-0.366	1506696513
-9.953	-1.803	1.445	-1.221	-0.244	0.671	6.462	-2.433	-3.993	-0.305	0.488	-0.244	9.481	3.563	1.458	-0.732	-0.671	0.793	-8.811	0.206	-0.745	-0.427	1.282	-0.427	0.01	9.081	4.777	0.183	-0.549	0.183	3.338	6.979	3.365	0.793	3.418	-1.221	1506696513
-10.133	-0.737	2.387	-0.366	0.427	1.282	6.911	-2.952	-4.149	0.183	0.488	-0.427	10.27	3.664	1.509	-0.183	-0.793	0.427	-9.447	-0.389	-1.18	-0.549	0.916	-0.488	-0.134	9.345	4.633	0.183	-0.549	0.183	8.229	9.138	6.726	-0.61	2.808	0.122	1506696513
-11.22	-1.561	2.247	-3.052	-1.343	0.732	7.216	-3.441	-4.307	0.427	-0.061	-0.549	10.27	3.664	1.509	0.305	-0.122	0.305	-9.113	-0.227	-1.141	-0.366	1.343	-0.305	-0.193	9.591	4.705	-0.122	-0.244	0.549	5.588	9.135	7.259	-0.61	0.854	0.671	1506696513
-12.748	-6.586	-2.187	1.099	-0.549	-0.61	7.669	-3.681	-4.45	0.488	-0.244	-0.671	11.188	4.316	0.611	0.549	0.061	0.366	-12.748	-0.896	-1.585	-2.197	2.136	0.244	-0.397	11.298	4.23	0.244	-0.305	0.671	0.738	6.223	2.128	1.648	-7.08	-0.427	1506696513
-8.85	-4.419	0.3	2.563	-2.014	0.244	8.178	-4.246	-4.548	0.854	-0.427	-0.61	12.144	5.248	-0.87	0.61	-0.366	-0.122	-12.671	-2.686	-1.049	-1.038	-0.671	-0.366	-0.502	12.806	3.485	0.244	-0.305	0.671	6.074	13.687	4.753	-1.587	3.906	-0.671	1506696513
-8.13	-3.717	0.16	-0.793	4.15	0	8.453	-4.902	-5.24	1.221	-1.343	-0.366	12.144	5.248	-0.87	0.61	-0.977	-0.793	-10.52	-3.182	0.535	-0.305	-0.305	-0.244	-0.941	11.628	2.817	0.244	2.136	0.671	-2.61	10.457	1.576	-2.502	5.615	0.305	1506696513
-11.801	-4.457	-4.14	2.441	0.122	0.183	8.636	-4.75	-4.752	0.916	-0.61	-0.488	11.08	5.213	-0.443	0.854	0.366	-0.427	-12.243	-3.728	0.669	-0.671	-1.587	0.122	-1.838	10.732	1.543	-0.305	2.686	1.099	-3.283	5.191	-1.028	2.93	-4.395	-2.38	1506696514
-10.191	-2.801	-1.802	0.916	-0.122	0.427	8.533	-4.504	-3.701	0.61	0.305	-0.427	10.649	5.333	-0.928	0.732	1.831	-0.366	-10.874	-4.094	0.958	0.244	-0.488	0.427	-2.233	10.718	0.811	-0.305	2.686	1.099	3.328	11.318	-0.843	-1.77	-2.075	-1.404	1506696514
-9.708	-2.024	-1.287	0.183	2.136	-0.549	8.241	-4.673	-3.368	0.305	-0.183	0.061	10.649	5.333	-0.928	0.305	0.977	-0.427	-9.678	-3.722	0.557	0.549	-0.732	0.122	-1.759	10.485	0.977	-0.671	1.709	1.892	1.068	10.034	-0.14	1.404	-1.892	-1.526	1506696514
-9.641	-2.39	-2.022	1.343	-0.671	-0.854	8.134	-4.821	-3.57	0.549	-0.61	0.061	10.505	5.288	-1.573	0.061	1.038	-0.122	-8.933	-3.39	0.12	0.61	-0.183	-0.061	-1.14	9.818	1.244	-0.366	1.465	2.014	1.5	10.484	0.153	1.709	-1.709	-2.808	1506696514
-8.205	-2.381	-1.159	1.282	0.61	-0.671	8.275	-4.345	-3.481	0.549	-0.366	-0.244	8.814	4.427	-0.965	0	1.343	0.122	-8.583	-2.608	-0.044	0.549	-0.488	0.244	-0.623	9.009	1.281	-0.061	1.343	1.648	2.196	10.166	0.078	1.465	-1.465	-2.563	1506696514
-8.354	-2.225	-1.48	0.916	0.305	-0.366	8.016	-3.706	-2.767	0.305	0.305	-0.549	8.814	4.427	-0.965	-0.183	0.549	0.061	-7.884	-2.5	-0.099	0.305	-0.244	0.305	-0.228	8.165	1.409	0.122	1.282	1.465	2.218	9.446	0.617	1.587	-1.709	-2.136	1506696514
-8.232	-2.384	-1.542	1.648	-0.244	-0.488	7.552	-2.988	-2.262	0.366	0.244	-0.977	8.629	4.059	-0.522	-0.183	0.366	0.244	-7.669	-2.799	-0.206	0.488	-0.427	0.122	0.297	8.055	1.445	0.183	0.977	1.343	1.614	9.221	0.721	1.404	-2.502	-2.441	1506696514
-8.533	-2.115	-1.597	1.831	0.122	-0.427	7.218	-2.476	-2.103	0.549	0.183	-1.221	8.983	3.314	0.317	0	0.854	0.244	-7.866	-2.964	-0.298	0.549	-0.305	0.183	0.851	8.112	1.57	-0.122	0.671	1.282	2.2	8.869	0.483	1.099	-1.892	-2.014	1506696514
-9.135	-1.652	-1.477	2.075	-0.122	-0.488	7.23	-2.352	-2.338	0.488	0.854	-1.099	8.983	3.314	0.317	-0.061	1.282	0.122	-8.091	-3.261	-0.512	0.916	-0.427	0.122	1.134	8.628	1.507	-0.488	1.038	1.404	2.498	9.05	0.48	0.916	-1.221	-1.526	1506696514
-9.591	-1.097	-1.73	1.404	-0.244	-0.488	7.265	-2.314	-2.217	0.366	0.977	-0.793	9.733	4.006	0.854	-0.488	1.16	0	-8.66	-3.234	-0.614	1.16	-0.061	0.183	1.176	9.252	1.55	-0.427	-0.061	1.343	1.27	9.256	0.318	0.488	-1.77	-1.587	1506696514
-9.543	-0.748	-2.18	1.343	-0.183	-0.61	7.601	-2.348	-2.127	0.244	0.488	-0.061	9.953	4.504	0.891	-0.854	1.404	-0.122	-9.262	-2.589	-0.885	1.038	-0.305	0.366	1.641	9.653	2.044	-0.427	-0.061	1.343	1.318	9.778	0.069	0.244	-2.258	-2.014	1506696514
-9.27	-1.378	-1.641	0.854	-0.244	-0.061	7.6	-2.574	-2.722	0.122	-0.793	0.305	9.953	4.504	0.891	-0.793	1.587	-0.305	-9.033	-2.43	-0.885	0.671	-0.122	0.61	1.967	9.743	2.369	-0.366	-0.61	0.977	2.427	10.019	0.002	-0.305	-1.526	-2.014	1506696514
-10.273	-2.946	-0.592	-0.61	-0.427	1.099	8.21	-3.03	-3.383	0.122	-0.793	0.305	9.945	4.867	0.981	-0.549	1.77	-0.427	-10.887	-3.452	-0.407	1.038	0.427	0.244	1.693	10.195	2.603	-0.549	-0.122	0.183	3.157	9.662	1.046	-1.099	-1.831	-1.648	1506696514
-12.568	-2.909	-1.213	-1.465	0.977	0.488	8.434	-3.437	-3.25	-0.549	0.977	0.183	9.46	5.79	1.829	-0.549	3.113	-0.793	-13.235	-1.398	0.548	1.77	-1.709	0.183	1.419	10.763	3.347	-0.732	-0.122	0	5.389	10.776	1.631	-2.197	-1.221	-0.488	1506696514
-12.63	-4.317	-0.798	0	-2.014	-0.061	8.97	-4.236	-3.564	-0.305	1.099	0.977	9.46	5.79	1.829	-0.549	2.93	-1.465	-12.505	1.205	1.323	0.305	-1.709	0.977	1.218	10.933	4.203	0.61	-0.488	-0.61	5.901	12.77	2.573	-2.563	1.587	1.892	1506696514
-10.204	-5.664	1.709	-0.549	-0.244	0.793	9.142	-5.163	-4.179	-0.061	2.075	1.77	9.609	6.258	2.311	-0.305	-0.488	-1.831	-11.612	-0.189	2.244	-0.366	-1.343	0.305	0.659	10.622	4.151	0.61	-0.488	-0.61	2.51	14.36	2.968	-4.028	1.831	2.319	1506696514
-10.582	-3.992	1.398	-1.038	-0.488	-1.038	9.13	-5.417	-4.694	-0.305	2.93	1.77	8.636	6.474	3.015	0.183	1.221	-2.014	-11.149	-0.038	2.433	0.183	-2.38	0.061	-0.044	10.107	3.78	0.977	1.77	-0.732	-1.788	12.804	0.592	-3.296	0.977	2.563	1506696514
-9.807	-3.789	0.33	-0.732	-1.892	-1.648	8.849	-5.349	-4.215	-0.183	3.967	1.343	8.636	6.474	3.015	0.366	2.319	-2.075	-10.408	0.172	2.336	-0.549	-1.709	0.122	-0.752	9.625	3.279	0.671	2.075	-0.244	-2.954	12.068	0.366	-2.747	-0.427	2.625	1506696514
-7.483	-4.25	1.014	-0.488	-0.977	-1.099	7.821	-5.035	-3.591	0.061	4.456	0.977	7.443	6.837	3.499	0.244	1.709	-2.014	-9.254	0.06	2.476	-0.427	-2.258	0	-0.845	9.301	2.931	0.732	1.587	-0.183	-2.314	10.518	0.333	-0.977	-2.258	2.808	1506696514
-7.337	-3.744	1.15	-0.61	0.793	-0.916	7.072	-4.639	-2.946	0.244	3.662	1.038	6.781	6.453	3.601	0.122	1.648	-2.014	-8.623	0.147	2.722	-0.488	-2.136	0.183	-0.708	8.792	2.641	0.916	1.038	-0.244	-1.506	9.085	1.286	-0.671	-1.221	2.258	1506696514
-8.343	-3.274	0.535	-0.854	-0.244	-1.099	6.503	-4.304	-2.582	0.183	4.578	0.977	6.781	6.453	3.601	0.061	2.502	-2.258	-8.167	0	2.996	-0.427	-2.075	0.122	-0.798	8.495	2.627	0.977	0.977	0.061	0.092	8.153	1.579	0.793	0.122	1.892	1506696514
-8.269	-3.903	1.099	-0.61	-0.916	-1.099	6.02	-4.353	-2.275	-0.244	3.418	1.038	5.882	7.034	3.198	0.366	0.977	-2.197	-8.062	-0.234	3.2	-0.427	-1.953	0.061	-0.981	8.689	2.335	0.671	1.587	0.549	0.925	8.195	1.567	1.282	2.808	1.465	1506696514
-8.099	-4.003	1.646	-0.549	0.366	-0.793	6.052	-5.039	-1.851	-0.122	3.662	1.404	5.92	7.675	3.314	0.549	0.854	-2.197	-8.257	-0.035	3.431	-0.244	-1.892	0	-0.931	8.752	2.072	0.671	1.587	0.549	1.098	8.494	1.849	1.77	5.615	0.916	1506696514
-8.451	-3.479	1.041	-0.732	0.122	-0.671	5.812	-5.582	-1.176	0.061	2.93	1.526	5.92	7.675	3.314	0.488	1.343	-2.136	-8.38	0.348	3.669	-0.366	-1.77	0.122	-1.072	9.226	2.111	0.671	1.099	0.61	-0.646	8.521	1.282	1.709	4.7	0.366	1506696514
-8.455	-3.658	0.719	-1.221	0.427	-0.854	6.291	-6.498	-0.561	0.061	0.427	1.465	6.125	9.013	3.196	0.61	0.854	-1.892	-8.51	0.112	3.851	-0.549	-1.587	0.244	-0.997	9.756	2.316	0.793	0.916	0	-0.226	8.48	1.366	2.991	0.061	0.061	1506696514
-8.888	-4.09	0.939	-1.16	0.549	-0.916	6.765	-7.166	-0.473	0.183	1.282	1.526	6.144	9.059	3.365	0.732	0.732	-1.282	-8.386	0.161	4.079	-0.671	-1.343	0.183	-1.043	9.906	2.372	0.793	0.916	0	1.5	9.457	3.881	1.77	1.16	-0.977	1506696515
-9.227	-3.972	0.859	-1.221	0.061	-0.671	6.479	-7.312	0.14	0.305	1.465	1.77	6.144	9.059	3.365	0.977	1.77	-0.916	-8.451	0.227	4.316	-0.977	-1.099	0.183	-1.006	9.929	2.188	0.977	0.977	-0.488	1.341	10.085	4.762	0.549	1.77	-0.61	1506696515
-8.696	-4.142	0.538	-1.282	0.61	-1.038	6.016	-7.413	0.42	0.366	0.671	1.892	5.609	9.196	3.457	1.221	1.77	-0.366	-8.295	-0.435	4.474	-0.977	-1.099	0.244	-1.05	10.021	1.93	0.671	0.732	-0.916	1.347	9.438	2.851	1.221	-1.16	-0.305	1506696515
-9.225	-5.12	0.069	-1.038	0.244	-0.61	6.389	-7.722	0.59	0.366	0.305	1.953	5.609	9.196	3.457	1.282	1.648	0.122	-8.313	-0.729	4.872	-0.977	-0.854	0.244	-0.914	10.182	1.449	0.671	0.732	-0.916	0.807	9.386	0.3	2.319	-1.953	-1.526	1506696515
-9.13	-4.901	-0.252	-0.793	0.122	-0.305	6.487	-7.574	0.79	0.122	0.305	1.587	5.301	9.135	3.627	1.16	1.709	0.122	-8.428	-1.002	5.069	-0.916	-0.854	0.305	-0.769	10.52	1.201	0.732	0.671	-0.916	2.74	10.326	1.621	0.977	2.808	-0.305	1506696515
-8.916	-4.951	-0.604	-0.854	0	-0.671	6.686	-7.48	0.916	-0.061	0.305	1.282	6.495	9.461	3.271	1.038	1.038	0.366	-8.421	-1.297	5.158	-1.038	-0.732	0.305	-1.102	10.658	0.989	0.793	0.366	-1.16	2.728	10.49	1.854	1.038	0.366	-0.183	1506696515
-8.508	-4.803	-0.551	-0.732	0	-0.305	6.638	-7.598	1.196	0.305	0.549	1.038	6.495	9.461	3.271	1.16	0.305	0.916	-8.169	-1.426	5.168	-0.854	-0.61	0.305	-0.864	10.474	0.726	0.793	0.366	-1.16	0.701	10.658	2.219	0.366	1.16	-0.488	1506696515
-8.589	-4.674	-0.847	-0.854	0.061	-0.244	6.609	-7.412	1.778	0.61	-0.549	0.732	5.837	8.867	2.547	1.404	1.221	0.671	-7.823	-1.297	5.193	-0.854	-0.366	0.366	-0.419	10.061	0.452	0.854	0.122	-0.977	0.345	9.568	0.894	0.488	-1.77	-0.122	1506696515
-8.589	-4.786	-1.225	-0.671	-0.122	-0.244	6.869	-7.136	1.964	0.732	-0.244	0.671	5.96	8.835	2.994	1.648	0.732	0.366	-7.778	-1.372	5.139	-0.977	0.061	0.366	-1.104	9.677	0.329	0.732	1.038	-1.038	1.406	9.469	0.048	0.916	-0.61	-0.488	1506696515
-8.436	-5.203	-1.322	-0.61	-0.183	-0.183	6.48	-7.051	1.876	0.61	-0.122	0.732	5.96	8.835	2.994	1.343	0.549	0.488	-7.946	-1.549	5.093	-0.854	-0.122	0.183	-1.695	9.726	0.123	0.732	1.038	-1.038	2.186	9.811	-0.195	0.732	0.732	-0.305	1506696515
-8.38	-5.333	-1.403	-0.244	0.061	-0.061	7.051	-7.143	1.748	0.366	0.305	0.427	5.577	8.799	3.742	0.61	-1.099	0.61	-7.928	-1.854	5.144	-0.61	0	0.061	-1.731	9.794	-0.228	1.099	0.427	-0.854	1.226	9.872	0.16	0.61	0.732	-0.366	1506696515
-8.326	-5.387	-1.647	0	-0.183	0.122	6.528	-6.917	1.512	0.244	0.427	0.488	6.732	8.248	3.292	0.366	-1.16	0.549	-7.766	-2.314	5.178	-0.305	0.305	-0.122	-1.397	9.826	-0.27	0.488	-0.488	0.061	0.683	9.875	0.161	0.488	-0.366	-0.244	1506696515
-8.216	-5.382	-1.803	0.366	0.183	0.305	5.942	-6.669	1.688	0.244	0.122	0.61	6.732	8.248	3.292	0.427	0.549	0.488	-7.911	-2.275	5.076	0.061	0.488	-0.244	-1.133	10.149	-0.232	0.488	-0.488	0.061	1.108	9.862	-0.163	0.427	-0.854	-0.183	1506696515
-8.254	-5.21	-1.966	0.793	0.244	0.305	5.783	-6.514	1.852	0.244	0.488	0.916	5.729	8.215	2.991	0.366	0.488	0.183	-7.936	-2.397	4.902	0.244	0.427	-0.427	-0.938	10.203	-0.167	0.244	-0.122	0.366	1.803	9.938	-0.536	0.244	-0.305	0.061	1506696515
-8.265	-5.016	-1.933	1.099	0.488	0.305	6.269	-6.846	1.887	0.122	-0.61	0.549	6.276	8.046	2.842	0.305	0.61	0.183	-7.875	-2.507	4.846	0.427	0.366	-0.671	-1.069	9.982	-0.329	-0.244	0.305	0.793	1.5	9.958	-0.601	-0.122	-0.244	0.183	1506696515
-8.672	-5.088	-2.162	1.16	0.488	0.366	6.048	-6.921	2.195	0.061	-0.488	0.671	6.276	8.046	2.842	0.122	0.488	0.061	-7.98	-2.702	4.861	0.671	0.549	-0.854	-0.861	9.552	-0.758	-0.244	0.305	0.793	1.044	9.692	-0.668	-0.183	-0.854	0.183	1506696515
-8.588	-5.022	-2.23	1.404	0.488	0.427	5.596	-7.02	2.309	0.061	-1.709	0.732	6.29	8.126	2.881	-0.183	1.099	-0.061	-8.15	-2.889	4.672	0.671	0.549	-0.854	-0.941	9.619	-0.982	-0.183	0.244	1.099	1.19	9.892	-0.866	-0.244	-1.099	0.061	1506696515
-8.512	-4.817	-2.269	1.465	0.61	0.549	5.891	-7.129	2.144	-0.061	-0.977	0.732	5.187	8.701	2.74	-0.427	0.549	-0.427	-8.079	-3.045	4.536	1.099	0.549	-1.099	-0.629	9.799	-0.946	-0.366	-0.916	1.221	1.638	10.079	-0.714	-0.549	-0.916	0.305	1506696515
-8.57	-5.056	-2.259	1.892	0.549	0.671	5.867	-7.037	1.712	-0.305	0.305	0.61	5.187	8.701	2.74	-0.916	-1.343	-0.488	-7.821	-3.484	4.37	1.221	0.854	-1.038	-0.701	10.36	-1.225	-0.366	-0.916	1.221	1.769	9.912	-0.66	-0.854	-0.977	0.366	1506696515
-8.634	-5.201	-2.138	2.686	0.549	0.854	5.867	-7.037	1.712	-0.305	0.305	0.61	5.812	9.552	2.631	-1.343	-1.892	-0.366	-7.85	-4.103	4.229	1.953	1.709	-0.916	-1.322	10.792	-1.664	-0.549	-0.916	0.854	1.506	9.808	-0.651	-0.977	-1.16	0.427	1506696515
-8.723	-4.698	-2.194	3.174	0.61	0.854	5.163	-7.071	2.055	-0.488	0.793	0.427	6.094	10.641	2.433	-2.075	-2.38	-0.305	-8.202	-4.587	3.846	2.747	1.526	-0.671	-1.778	11.073	-1.89	-1.221	-3.662	-0.427	1.285	9.927	-0.614	-1.038	-1.465	0.488	1506696515
-8.829	-4.317	-2.399	3.357	0.366	0.671	5.136	-7.26	2.158	-0.977	0.366	-0.305	5.478	11.222	2.143	-2.747	-2.93	0.244	-8.146	-4.746	3.527	3.479	1.526	-0.61	-2.068	11.204	-1.864	-1.221	-3.662	-0.427	1.203	9.928	-0.653	-1.099	-1.77	0.488	1506696515
-8.702	-4.492	-2.16	3.418	0.183	0.793	4.917	-7.535	2.121	-1.221	0.793	-0.732	5.312	11.499	1.2	-2.808	-3.235	0.366	-8.326	-4.008	3.516	3.479	1.526	-0.61	-1.755	10.848	-1.664	-1.587	-5.249	-1.099	1.646	9.914	-0.492	-1.343	-1.892	0.366	1506696515
-8.624	-4.272	-1.827	3.662	0.793	0.854	5.134	-7.325	1.939	-1.221	0.793	-0.732	4.07	10.222	0.209	-2.625	-3.54	-0.122	-8.885	-3.376	3.332	4.395	1.465	-0.671	-1.22	10.25	-1.424	-2.136	-5.981	-2.869	2.208	9.668	-0.744	-1.404	-1.77	0.427	1506696515
-9.221	-3.898	-1.281	3.235	0.61	0.366	5.606	-7.672	1.645	-1.709	3.174	-1.282	4.07	10.222	0.209	-2.625	-3.723	-1.038	-9.238	-2.156	2.968	4.456	1.282	-0.732	-1.035	9.979	-1.03	-2.136	-5.981	-2.869	2.328	9.747	-0.888	-1.343	-1.343	0.61	1506696515
-9.25	-4.498	-0.301	3.357	0.488	0.061	5.868	-8.086	1.065	-1.709	3.174	-1.282	4.212	9.609	-0.127	-2.808	-3.54	-2.502	-9.844	-1.202	2.645	4.456	1.282	-0.732	-0.977	9.918	-0.477	-1.709	-6.409	-3.54	0.679	9.54	-0.743	-1.343	-1.465	0.122	1506696516
-9.304	-4.713	0.256	4.578	1.587	0.122	6.338	-8.26	1.547	-2.014	4.639	-2.014	4.393	9.265	-0.674	-2.93	-4.761	-4.272	-9.673	-0.746	2.334	4.272	1.282	-0.854	-1.14	10.097	0.112	-0.061	-7.385	-3.662	-0.471	9.995	-0.056	-1.282	-2.075	-0.671	1506696516
-10.127	-4.426	-0.435	5.31	1.16	-0.244	6.236	-7.979	1.443	-2.808	3.967	-2.258	4.7	9.087	-0.943	-3.052	-6.592	-5.798	-10.275	-1.208	1.865	4.333	1.648	-0.977	-1.251	10.165	0.492	-0.061	-7.385	-3.662	-0.611	10.201	1.157	-1.221	-3.357	-0.671	1506696516
-9.788	-3.662	0.036	5.554	1.892	-0.916	6.316	-7.606	1.211	-3.54	4.211	-1.953	5.522	9.446	-1.166	-3.113	-7.446	-6.775	-10.531	-1.333	1.336	4.333	1.648	-0.977	-1.127	10.405	0.823	0.793	-7.568	-3.174	0.913	11.383	1.074	-1.648	-6.287	-0.427	1506696516
-9.641	-3.506	0.274	5.676	2.502	-0.977	6.042	-6.98	1.016	-4.456	4.761	-1.343	6.605	10.257	-1.643	-2.869	-7.019	-7.141	-10.316	-0.773	1.115	5.554	0.916	-0.977	-1.196	10.548	1.294	1.038	-7.385	-2.563	0.367	11.146	0.584	-2.319	-8.667	-0.427	1506696516
-9.902	-3.236	-0.438	5.92	1.892	-0.366	5.691	-6.349	0.684	-5.371	4.395	-0.061	7.342	10.647	-1.693	-2.197	-5.981	-6.775	-9.838	-0.383	1.017	5.859	0.977	-0.854	-1.169	10.513	1.609	1.038	-7.385	-2.563	0.429	10.408	0.255	-1.892	-10.437	-0.61	1506696516
-9.612	-2.625	-0.42	5.737	1.099	-0.244	5.88	-5.943	0.206	-6.104	4.15	1.526	7.279	10.652	-1.16	-1.343	-5.371	-6.042	-9.396	-0.158	0.937	5.859	0.977	-0.854	-1.488	9.891	1.504	0.61	-6.531	-2.625	1.928	9.897	0.56	-1.526	-10.681	-0.427	1506696516
-8.764	-2.712	0.05	5.554	1.526	-0.122	6.176	-5.578	0.372	-6.836	4.578	2.747	7.113	10.295	-0.486	-0.61	-4.883	-5.249	-9.119	0.105	0.913	5.859	1.099	-1.16	-1.816	9.199	1.274	0	-6.348	-2.441	2.768	9.639	0.132	-1.77	-9.46	-1.526	1506696516
-8.534	-2.665	0.227	5.432	1.587	0.061	6.176	-5.578	0.372	-6.836	4.578	2.747	6.545	9.823	0.136	-0.549	-4.517	-4.395	-9.004	0.443	0.852	5.737	1.038	-1.099	-2.041	8.745	1.256	0	-6.348	-2.441	4.261	9.635	0.469	-2.319	-5.981	-1.343	1506696516
-8.795	-2.572	0.306	5.127	1.404	0.183	6.154	-5.629	0.752	-7.263	5.432	3.235	5.712	9.487	0.36	-0.854	-5.066	-3.601	-9.062	0.735	0.904	5.493	1.16	-1.099	-2.222	8.423	1.501	0.183	-6.348	-2.319	3.447	9.131	1.064	-2.38	-3.357	-1.404	1506696516
-8.768	-2.787	0.707	4.7	1.465	0	6.154	-5.629	0.752	-7.263	5.432	3.235	5.27	9.022	0.313	-1.282	-6.348	-2.869	-9.354	0.88	0.821	5.371	1.343	-1.099	-2.245	8.568	1.705	1.099	-6.653	-1.587	1.394	8.951	1.323	-2.319	-2.93	-2.502	1506696516
-8.884	-3.183	0.864	4.517	1.831	-0.122	5.856	-6.093	0.835	-6.47	6.775	2.869	5.09	8.972	0.384	-1.587	-7.446	-2.197	-9.721	1.028	0.694	5.249	1.526	-1.038	-1.988	8.955	2.168	1.099	-6.653	-1.587	-0.571	9.356	0.762	-1.953	-4.089	-2.93	1506696516
-9.178	-3.487	0.903	4.395	2.014	-0.427	5.574	-7.101	1.534	-5.188	6.836	2.869	5.21	9.132	0.764	-1.465	-7.324	-1.526	-10.078	1.12	0.434	5.249	1.526	-1.038	-1.65	9.354	2.909	1.16	-6.592	-1.404	-1.355	10.375	0.087	-2.014	-6.042	-2.991	1506696516
-9.022	-3.474	1	4.517	2.258	-0.427	5.594	-8.71	1.074	-1.404	5.432	2.502	5.321	9.253	1.193	-0.916	-6.409	-0.854	-10.05	1.008	0.278	4.883	1.404	-0.854	-1.427	9.502	3.375	1.343	-6.165	-1.404	-0.535	10.755	0.837	-2.563	-7.629	-2.563	1506696516
-8.776	-2.884	0.982	4.517	2.38	-0.061	5.245	-9.323	-0.479	1.526	0.61	1.587	5.143	9.229	1.808	-0.244	-5.005	-0.366	-9.656	0.885	0.178	4.822	1.16	-0.793	-1.662	9.115	3.413	1.099	-5.371	-1.526	1.224	10.073	1.357	-2.075	-9.216	-1.892	1506696516
-8.611	-1.956	0.92	3.906	2.319	0	5.575	-9.427	-1.236	2.075	0.244	0.61	4.972	9.092	2.712	0.061	-3.296	0.183	-9.226	0.932	-0.02	4.7	1.221	-0.793	-2.083	8.614	3.357	0.854	-4.761	-1.587	2.579	9.25	1.398	-2.014	-9.521	-1.648	1506696516
-8.964	-1.808	0.885	2.991	2.014	0.122	5.071	-9.048	-1.688	2.075	0.244	0.61	4.327	8.906	3.193	-0.061	-2.502	0.61	-9.058	1.188	-0.115	4.517	1.282	-0.732	-2.224	8.257	3.342	0.916	-4.944	-1.221	4.093	8.373	1.713	-1.892	-6.531	-1.465	1506696516
-8.934	-3.165	1.053	2.93	2.136	0.549	4.936	-8.983	-2.098	0.549	2.38	-0.793	3.572	8.635	3.091	-0.305	-3.052	0.916	-9.292	1.182	-0.311	4.395	1.404	-0.732	-1.922	8.112	3.362	0.916	-4.944	-1.221	4.107	7.68	2.503	-0.732	-4.7	-1.282	1506696516
-10.53	-4.71	-0.562	3.784	1.892	1.16	4.221	-9.038	-2.662	0.061	4.15	-1.221	3.104	8.367	2.78	-0.61	-4.272	0.854	-10.57	0.679	-0.232	4.395	1.404	-0.732	-1.638	8.575	3.182	1.099	-5.005	-1.038	2.184	8.094	2.779	-1.465	-5.249	-1.587	1506696516
-9.792	-3.196	-0.237	6.409	2.625	2.319	3.463	-9.378	-2.98	-0.122	3.906	-1.465	3.027	8.557	2.359	-0.916	-4.944	0.366	-10.356	-0.731	-0.837	4.517	0.305	-0.916	-1.706	9.461	2.536	2.136	-4.15	-0.488	1.733	10.273	1.969	2.319	-6.531	-0.183	1506696516
-10.14	-1.895	-0.878	3.906	1.221	1.465	2.662	-9.731	-3.011	-0.366	2.136	-1.587	3.438	9.249	2	-1.282	-5.371	-0.549	-9.768	-1.244	-0.548	4.517	0.305	-0.916	-2.048	9.682	1.964	2.136	-4.15	-0.488	7.454	9.698	4.206	0.671	-3.174	1.343	1506696516
-9.191	-2.65	-2.379	4.883	2.625	0.183	2.637	-9.227	-2.446	-1.099	1.892	-1.648	4.338	9.585	1.694	-1.465	-5.127	-1.038	-9.65	-2.036	-0.683	4.089	1.038	-1.099	-2.218	9.708	0.922	2.319	-3.967	-0.061	-0.116	10.025	1.704	1.038	-5.981	-0.305	1506696516
-9.503	-3.92	-2.872	5.249	1.343	0.977	2.787	-8.476	-1.406	-2.197	4.028	-1.465	5.193	9.732	1.517	-1.587	-4.333	-0.793	-10.222	-2.827	-0.708	4.028	0.488	-1.221	-1.707	10.141	0.226	1.465	-5.188	0.061	0.287	9.66	0.347	1.404	-7.751	-0.916	1506696516
-8.961	-3.438	-2.839	4.761	2.441	1.221	2.322	-8.091	-0.085	-3.479	6.409	-0.916	5.262	9.781	1.029	-1.587	-4.272	-0.671	-10.402	-2.871	-0.648	4.028	0.488	-1.221	-0.941	10.852	0.014	1.465	-5.188	0.061	2.61	9.904	0.764	2.197	-3.479	0.183	1506696516
-9.91	-2.894	-3.809	5.432	2.258	0.793	1.871	-8.547	1.048	-3.479	6.409	-0.916	5.686	10.095	0.396	-1.709	-5.249	-0.793	-10.776	-2.997	-0.813	4.089	0.427	-0.977	-1.091	10.972	0.215	1.099	-4.456	0.061	1.459	10.493	-0.185	1.709	-3.235	-0.305	1506696516
-9.606	-2.058	-3.626	4.822	1.587	0.305	1.184	-9.585	1.645	-4.395	7.812	0.671	6.349	10.133	-0.035	-1.648	-5.31	-0.61	-10.411	-3.171	-0.841	4.211	0.122	-1.038	-1.314	10.768	0.111	1.526	-3.906	-0.061	1.65	10.514	-1.016	1.648	-2.563	-0.305	1506696517
-9.319	-2.011	-3.15	4.7	2.258	0.366	0.471	-10.237	1.771	-4.395	7.812	0.671	6.462	9.857	-0.2	-1.404	-5.005	-0.183	-9.963	-2.999	-0.79	4.211	0.122	-1.038	-1.103	10.325	0.014	1.526	-3.906	-0.061	0.477	10.665	-1.261	1.465	-3.418	-0.488	1506696517
-9.403	-1.888	-2.835	4.578	1.892	0.366	0.218	-10.168	1.944	-2.808	5.066	1.648	6.324	9.325	-0.05	-1.038	-4.7	0.183	-9.502	-2.775	-0.65	4.15	0.366	-1.038	-0.717	9.847	0.054	1.343	-4.15	-0.061	0.766	10.379	-0.93	1.038	-4.944	-0.732	1506696517
-9.235	-1.468	-2.792	4.211	1.831	0.183	0.504	-9.763	2.261	-1.77	5.005	1.77	6.041	8.79	-0.09	-0.671	-4.272	0.366	-9.289	-2.675	-0.67	4.15	0.244	-0.916	-0.414	9.641	0.012	1.221	-3.784	-0.305	2.643	9.786	-0.94	1.099	-3.601	-0.671	1506696517
-9.479	-1.355	-2.83	3.845	1.465	-0.061	0.627	-9.394	2.339	-0.916	4.395	1.77	5.791	8.526	-0.085	-0.427	-3.723	0.244	-9.219	-2.552	-0.713	4.15	0.244	-0.916	-0.414	9.641	0.012	1.16	-3.418	-0.488	2.655	9.424	-0.965	1.282	-2.502	-0.732	1506696517
-9.506	-1.335	-2.614	3.662	1.526	-0.122	0.908	-9.006	2.151	-0.122	3.235	1.709	5.638	8.533	0.148	-0.244	-3.357	0	-9.298	-2.558	-0.834	3.723	0.244	-0.732	-0.108	9.743	0.147	1.282	-3.235	-0.671	2.164	9.605	-0.685	1.16	-2.502	-0.671	1506696517
-9.556	-1.388	-2.613	3.235	1.038	-0.244	1.294	-8.597	1.721	0.366	2.502	1.587	5.607	8.672	0.506	-0.061	-3.296	-0.244	-9.222	-2.64	-0.848	3.723	0.244	-0.732	0.029	9.92	0.254	1.343	-3.113	-0.916	2.037	9.739	-0.439	1.038	-2.625	-0.671	1506696517
-9.387	-1.427	-2.491	3.174	0.61	-0.122	1.688	-8.465	1.181	0.671	1.831	1.404	6.117	8.934	1.324	0.122	-2.441	-0.732	-8.799	-2.781	-0.689	3.235	0.061	-0.488	-0.045	10.139	0.264	1.038	-2.747	-1.16	2.773	9.505	-0.304	0.305	-2.563	-0.427	1506696517
-9.755	-1.078	-2.245	2.563	0.183	-0.244	2.163	-7.776	0.468	0.427	1.831	0.549	6.364	8.953	1.695	0.061	-1.953	-0.793	-8.685	-2.822	-0.633	2.747	0.061	-0.183	-0.245	10.135	0.19	0.244	-2.625	-1.038	2.46	9.497	-0.319	0.183	-2.014	-0.488	1506696517
-9.624	-1.32	-2.195	2.441	-0.305	-0.366	2.33	-7.409	0.421	0.427	1.831	0.549	6.453	9.009	1.979	-0.183	-1.587	-0.793	-8.675	-2.872	-0.567	2.747	0.061	-0.183	-0.352	10.225	0.109	0.244	-2.625	-1.038	1.465	9.684	-0.392	0.061	-2.258	-0.732	1506696517
-9.445	-1.402	-2.15	2.38	-0.244	-0.366	2.224	-7.413	0.227	-0.183	2.38	0.122	6.472	9.121	2.115	-0.549	-1.587	-0.793	-8.723	-2.841	-0.626	2.136	0.61	0.183	-0.353	10.269	0.132	-0.061	-2.625	-0.793	1.412	9.568	-0.63	0.061	-2.319	-0.854	1506696517
-9.68	-1.14	-2.042	2.258	-0.183	-0.061	2.07	-7.564	0.122	-0.793	2.014	-0.732	6.489	9.213	2.157	-0.977	-1.709	-0.732	-8.97	-2.925	-0.721	1.892	0.61	0.305	-0.377	10.262	0.193	-0.305	-2.625	-0.61	1.548	9.451	-0.788	0.061	-2.197	-0.916	1506696517
-9.593	-1.004	-1.838	2.014	-0.061	0	2.036	-7.748	0.148	-0.977	1.587	-1.099	6.342	9.237	2.096	-1.404	-2.014	-0.671	-8.976	-3.066	-0.585	1.892	0.61	0.305	-0.377	10.262	0.193	-0.549	-2.747	-0.549	2.01	9.798	-0.395	-0.305	-1.526	-1.038	1506696517
-10.328	-1.875	-1.961	0.427	-0.488	0.549	2.227	-8.128	0.368	-1.282	1.404	-1.282	6.282	9.475	2.139	-1.831	-2.258	-0.732	-10.483	-2.994	-0.443	1.892	0.793	0.488	-0.586	11.055	0.407	-0.793	-2.686	-0.366	1.835	9.81	-0.282	-0.488	-1.77	-1.221	1506696517
-11.676	-2.499	-1.963	-0.305	-0.427	0.793	2.827	-8.854	0.914	-1.587	1.892	-1.343	6.277	10.28	1.955	-2.136	-2.319	-0.854	-12.03	-1.363	-0.182	1.526	0.916	0.854	-0.746	11.801	1.671	-1.282	-2.563	-0.183	2.785	10.39	-0.097	-0.854	-1.77	-0.793	1506696517
-12.036	-3.732	-1.915	0.549	-2.136	1.038	3.134	-10.456	1.186	-1.16	1.953	-1.221	6.15	11.075	1.526	-2.197	-2.441	-0.916	-11.336	-0.986	0.279	1.526	0.916	0.854	-0.668	11.713	2.786	-0.366	-2.441	-0.061	3.72	11.75	1.37	-1.709	-0.122	0.305	1506696517
-10.081	-5.381	0.165	0.244	-2.502	1.648	2.938	-11.441	0.479	-0.244	0.732	-1.465	6.13	10.582	1.511	-1.526	-2.075	-0.549	-10.904	-2.565	1.017	0.793	0.549	0.244	-2.012	10.628	2.486	-0.183	-0.854	-0.305	3.541	13.108	2.14	-3.052	0.671	0.977	1506696517
-9.045	-4.883	1.47	0.732	0.122	1.343	3.189	-11.364	-0.083	0	0.183	-2.258	6.296	9.871	2.178	-0.61	0.244	0.061	-10.795	-0.999	1.347	1.587	-0.305	0.488	-2.619	9.598	2.546	-1.282	-0.183	0	1.848	12.069	1.424	-3.174	0.549	2.197	1506696517
-10.625	-3.614	0.092	0.366	-1.77	0.427	3.375	-11.422	-0.001	-0.244	1.099	-3.174	5.533	9.845	2.107	-0.549	2.014	0.61	-10.165	-0.104	1.395	1.587	-0.305	0.488	-2.814	9.112	3.205	-1.465	-0.244	0.549	0.163	11.179	0.682	-2.563	-0.183	3.845	1506696517
-9.752	-3.856	-0.133	0.488	-2.502	-0.183	3.162	-11.13	-0.184	-0.244	1.892	-3.845	4.303	9.695	1.597	-0.916	1.343	1.221	-10.497	-0.51	0.957	0.549	-0.488	0.122	-3.249	8.801	3.007	-0.671	0.61	0.366	-1.509	11.768	0.622	-2.808	-0.793	3.845	1506696517
-7.996	-2.932	0.95	0.183	-0.977	-0.366	2.476	-10.72	-0.773	-0.061	1.892	-4.15	3.492	9.593	1.605	-1.16	-0.305	1.648	-9.428	-0.164	1.081	0.671	-0.549	0	-3.249	8.801	3.007	-0.244	0.366	0.488	-2.072	12.297	0.255	-2.075	-1.343	3.906	1506696517
-8.453	-2.668	0.932	-0.366	-0.61	-0.183	1.706	-10.586	-1.3	0.61	1.099	-4.333	3.324	9.379	1.818	-1.221	-1.038	1.953	-9.026	0.243	1.074	0.671	-0.549	0	-3.013	8.537	2.853	-0.061	-0.427	0.427	-2.177	9.867	0.679	-1.77	-1.587	3.235	1506696517
-7.966	-2.414	1.402	-0.061	-0.671	0.122	1.23	-9.643	-1.751	0.793	0	-4.089	3.315	8.608	1.735	-0.916	-0.671	2.075	-8.931	0.08	0.989	0.244	-0.854	-0.427	-2.251	7.821	3.084	0.122	-0.122	0	-0.821	8.272	0.214	0.427	-0.122	2.441	1506696517
-7.923	-1.33	1.736	-0.61	0.305	0.488	1.062	-8.837	-1.833	0.549	-0.488	-3.479	3.073	8.041	1.64	-0.488	0.061	1.831	-8.89	0.348	1.142	0.061	-0.732	-0.427	-2.251	7.821	3.084	-0.183	-0.122	-0.122	-0.039	7.567	-0.371	0.916	0.916	1.038	1506696517
-8.506	-0.87	1.187	-1.16	0.793	0	1.181	-8.376	-1.585	0.122	-0.305	-2.319	2.779	7.851	1.676	-0.061	0.366	1.221	-8.933	0.872	1.376	0.061	-0.732	-0.427	-1.82	8.271	3.369	0.061	-0.122	-0.122	-0.111	6.871	-0.261	1.709	3.723	-0.183	1506696518
-8.675	-1.967	0.745	-1.77	0.122	-0.183	1.297	-8.012	-1.315	0.122	-0.305	-2.319	2.62	7.738	1.622	0.427	0.061	0.305	-9.177	1.007	1.346	-1.16	-0.305	-0.305	-1.724	8.618	3.59	0.427	0.488	-0.122	1.048	7.477	0.22	3.357	5.066	-0.916	1506696518
-8.052	-2.582	1.554	-1.282	1.221	0.427	1.126	-8.1	-1.187	-0.183	0.305	0.488	2.87	7.824	1.75	1.16	0.061	-0.61	-8.771	0.562	1.165	-1.16	-0.305	-0.305	-1.724	8.618	3.59	0.61	1.038	-0.061	2.395	9.375	2.785	1.709	3.723	-1.404	1506696518
-10.216	-3.113	0.486	-1.892	1.526	0.366	1.225	-8.656	-0.991	0.305	-0.061	1.587	3.555	8.192	2.224	1.831	0.916	-1.282	-9.607	-0.08	1.248	-1.709	0.122	-0.427	-1.908	9.048	3.074	0.427	1.16	0.122	1.745	8.842	3.81	0.977	-1.465	-0.732	1506696518
-10.561	-4.028	-0.981	-0.916	-0.61	-0.793	1.438	-8.993	-0.674	0.732	-0.793	2.441	4.177	8.909	2.533	2.136	1.77	-1.526	-10.411	-1.597	0.761	-2.258	0.916	-0.488	-1.908	9.048	3.074	0.305	1.16	0.183	0.181	9.131	-0.967	2.625	-1.343	-1.648	1506696518
-8.998	-3.68	-0.14	-1.038	0.061	-0.61	1.567	-9.634	-0.549	1.16	-1.77	3.113	4.466	10.117	2.411	1.77	1.77	-1.648	-9.799	-2.881	0.959	-1.953	-0.183	-0.732	-2.099	9.792	2.285	0.244	0.977	0.122	4.747	12.425	3.133	-1.343	3.052	0.305	1506696518
-8.92	-3.852	-0.465	-1.709	1.099	-0.244	1.954	-9.564	-0.3	0.977	-2.625	3.723	4.614	10.774	2.171	0.916	0.671	-1.587	-10.1	-3.296	1.195	-1.709	-0.244	-0.671	-2.842	10.401	0.822	0.427	1.16	-0.061	-1.331	9.655	0.516	0.732	1.221	-1.099	1506696518
-9.665	-3.815	-1.963	-0.732	0.61	-0.61	2.836	-8.953	0.345	0.977	-2.625	3.723	4.8	10.768	1.808	0.305	-0.122	-1.282	-9.757	-3.33	1.188	-1.343	-0.549	-0.488	-2.923	10.366	0.702	0.122	1.038	-0.183	0.543	10.08	-0.395	1.221	-0.793	-0.793	1506696518
-9.336	-3.616	-1.997	-0.854	0.305	-0.366	2.836	-8.953	0.345	0.122	-1.892	4.395	4.926	10.714	1.373	-0.183	-0.549	-1.038	-9.202	-3.78	1.245	-1.16	-0.549	-0.061	-2.923	10.366	0.702	0.122	0.793	-0.183	1.164	10.194	0.043	0.671	0.244	-0.366	1506696518
-9.319	-3.656	-1.851	-0.305	0.61	-0.244	3.658	-9.155	1.127	0.122	-1.892	4.395	4.859	10.287	0.934	-0.366	-0.549	-0.732	-9.099	-4.2	1.298	-1.099	-0.61	-0.061	-2.981	10.221	0.513	-0.061	0.61	-0.305	1.468	9.999	-0.669	0.61	0.305	-0.244	1506696518
-9.524	-3.297	-1.883	0	0.427	-0.244	3.731	-9.429	1.616	-0.61	1.16	4.639	4.758	9.966	0.585	-0.427	-0.366	-0.549	-9.044	-4.085	1.336	-0.427	-0.305	-0.183	-2.888	9.822	0.172	-0.366	0.122	-0.122	1.114	9.938	-0.9	0.671	0.122	-0.244	1506696518
-9.475	-3.161	-1.893	0.122	0.183	-0.122	3.202	-9.341	1.471	-0.244	-0.305	3.601	4.614	9.903	0.126	-0.488	-0.366	-0.488	-9.044	-4.085	1.336	-0.427	-0.305	-0.183	-2.888	9.822	0.172	-0.366	0.061	0	0.937	9.988	-0.648	0.671	-0.549	-0.427	1506696518
-9.324	-2.969	-1.914	0.305	-0.061	-0.183	4.163	-9.201	1.93	0.183	-1.648	1.404	4.453	9.802	-0.305	-0.61	-0.488	-0.427	-8.547	-4.064	1.327	-0.183	-0.366	-0.122	-3.082	9.471	0.122	-0.183	0.122	0	1.235	9.912	-0.432	0.549	-0.549	-0.427	1506696518
-9.155	-2.878	-1.878	0.305	-0.122	-0.122	4.445	-8.679	2.036	-0.061	-0.488	0.427	4.34	9.524	-0.426	-0.549	-0.732	-0.183	-8.427	-3.961	1.394	0	-0.244	-0.183	-3.025	9.205	0.099	-0.061	-0.183	0.061	1.804	9.787	-0.418	0.366	-0.183	-0.305	1506696518
-9.393	-2.929	-1.985	0.122	0	-0.061	4.252	-8.209	2.193	-0.244	0.488	-0.427	4.277	9.331	-0.413	-0.427	-0.854	0.061	-8.427	-3.961	1.394	0.183	0.061	-0.183	-3.025	9.205	0.099	0	-0.671	0.122	1.796	9.622	-0.445	0.244	0.061	-0.244	1506696518
-9.601	-3.01	-2.005	0	-0.366	-0.122	3.871	-7.995	2.292	-0.244	0.854	-1.038	4.185	9.369	-0.501	-0.305	-0.916	0.122	-9.26	-3.681	1.215	0.366	-0.061	-0.183	-2.214	9.633	0.306	0.061	-0.732	0	1.838	9.842	-0.443	0	0.061	-0.122	1506696518
-9.592	-3.022	-1.808	-0.061	-0.366	-0.122	3.439	-8.148	2.177	0	0.732	-1.587	4.088	9.562	-0.54	-0.122	-1.038	-0.122	-9.191	-3.518	1.197	0.366	-0.305	-0.244	-1.945	9.991	0.416	0.305	-0.549	-0.183	1.343	9.952	-0.546	-0.244	0	-0.183	1506696518
-9.582	-3.164	-1.781	0.244	-0.671	-0.122	3.119	-8.601	1.921	0.244	0.305	-2.136	4.217	9.622	-0.294	0.183	-0.793	-0.366	-8.914	-3.773	1.251	0.305	-0.366	-0.061	-1.945	9.991	0.416	0.427	-0.122	-0.366	1.126	9.887	-0.816	-0.183	-0.061	-0.244	1506696518
-9.349	-3.223	-1.369	0.549	-0.671	-0.061	2.932	-8.955	1.547	0.366	0.061	-2.808	4.406	9.598	0.147	0.549	-0.122	-0.61	-9.018	-4.175	1.189	0.366	-0.183	0.061	-2.309	10.086	0.29	0.244	0.061	-0.427	1.317	10	-0.575	-0.244	0.244	-0.305	1506696518
-9.205	-3.035	-1.298	0.671	-0.366	-0.122	2.781	-9.051	1.276	0.366	0.061	-2.808	4.46	9.952	0.544	0.61	0.366	-0.732	-9.105	-3.912	1.176	0.732	0	0.183	-2.309	10.086	0.29	-0.061	-0.122	-0.305	1.233	9.924	-0.374	-0.366	0	-0.244	1506696518
-9.294	-2.862	-1.469	0.793	-0.122	-0.122	2.549	-9.26	1.114	0.061	0.244	-3.357	4.362	10.433	0.941	0.244	0.183	-0.732	-9.105	-3.912	1.176	0.732	0	0.183	-2.421	10.277	0.359	-0.061	-0.305	-0.244	1.125	9.813	-0.341	-0.488	-0.427	-0.244	1506696518
-9.567	-2.656	-1.482	0.671	-0.122	-0.061	2.248	-9.148	0.997	-0.366	0.977	-3.296	4.254	10.435	1.157	-0.122	-0.366	-0.549	-9.274	-3.091	1.171	0.793	-0.061	0.427	-2.574	10.06	0.94	0.061	-0.427	-0.305	1.536	9.793	-0.3	-0.671	-0.305	-0.122	1506696518
-9.57	-2.984	-0.955	0.549	-0.122	-0.061	1.93	-8.745	0.922	-0.549	1.038	-2.747	4.253	10.139	1.442	-0.305	-0.793	-0.305	-9.576	-2.957	1.406	0.732	-0.061	0.427	-2.389	9.979	1.111	-0.061	-0.793	-0.366	1.529	9.886	-0.566	-0.61	-0.305	-0.244	1506696518
-9.455	-2.978	-0.59	0.671	0.305	0.122	1.675	-8.567	0.919	-0.61	0.732	-1.831	4.369	10.073	1.748	-0.366	-0.61	-0.183	-9.576	-2.957	1.406	0.61	0.427	0.366	-2.389	9.979	1.111	-0.305	-0.854	-0.305	1.229	9.841	-0.496	-0.549	-0.305	-0.366	1506696518
-9.611	-2.615	-0.786	0.916	0.183	0.061	1.627	-8.928	0.876	-0.488	0.366	-0.671	4.377	10.128	1.763	-0.488	-0.183	-0.305	-9.219	-1.987	1.323	0.916	0	0.427	-2.298	9.886	1.781	-0.366	-0.61	-0.122	0.924	9.875	-0.081	-0.427	-0.305	-0.366	1506696518
-9.343	-2.879	-0.373	1.038	0	0.244	1.895	-8.996	0.839	-0.488	0.366	-0.671	4.279	9.7	1.873	-0.61	-0.122	-0.122	-9.1	-1.999	1.34	0.671	0.427	0.488	-2.664	9.29	1.778	-0.305	-0.305	0	1.166	9.899	0.071	-0.305	-0.305	-0.549	1506696519
-9.243	-2.773	0.086	1.099	0.427	0.305	2.236	-8.695	0.841	-0.427	0.549	0.854	4.211	9.348	2.144	-0.671	-0.183	0.244	-9.262	-1.887	1.19	0.549	0.671	0.244	-2.664	9.29	1.778	-0.488	-0.793	0.366	1.238	9.832	0.429	-0.366	0	-0.549	1506696519
-9.465	-2.527	0.01	0.977	0.305	0.244	2.287	-8.716	0.793	-0.305	0.549	1.343	4.13	9.467	2.214	-0.977	-0.427	0.488	-9.374	-1.389	1.036	0.732	0.732	0.122	-2.558	9.146	1.866	-0.427	-1.038	0.671	0.634	9.805	0.987	-0.427	-0.305	-0.549	1506696519
-9.515	-2.489	0.097	0.854	0.061	0.244	2.287	-8.716	0.793	-0.305	0.549	1.343	3.976	9.516	1.966	-1.16	-0.793	0.732	-9.444	-1.135	0.877	0.732	0.854	0.183	-2.21	9.306	2.411	-0.183	-0.732	0.671	0.528	9.849	1.207	-0.366	-0.671	-0.549	1506696519
-9.564	-2.448	0.268	0.732	0	0.305	2.382	-8.903	0.666	0	0.122	1.77	3.926	9.353	2.054	-1.099	-0.977	0.916	-9.444	-1.135	0.877	0.61	0.977	0.183	-2.21	9.306	2.411	-0.122	-0.854	0.671	0.752	9.8	1.008	-0.305	-0.61	-0.549	1506696519
-9.616	-2.37	0.269	0.61	-0.122	0.366	3.027	-8.922	0.418	0.427	-0.549	2.136	3.993	9.277	2.189	-0.793	-0.61	0.977	-9.587	-0.97	0.489	0.488	0.977	0.122	-1.921	9.318	2.568	-0.183	-0.916	0.732	0.833	9.78	1.126	-0.244	-0.122	-0.488	1506696519
-9.577	-2.457	0.25	0.549	-0.183	0.305	3.454	-9.019	0.212	0.61	-0.427	1.953	4.003	9.304	2.357	-0.549	0.061	0.916	-9.648	-0.963	0.291	0.366	1.16	0.183	-1.445	9.516	2.761	-0.244	-0.671	0.671	0.528	9.859	1.245	-0.183	-0.183	-0.549	1506696519
-9.601	-2.54	0.343	0.488	-0.183	0.427	3.737	-9.025	0.045	0.549	-0.305	1.404	3.875	9.289	2.615	-0.427	0.549	0.732	-9.685	-1	0.089	0.244	1.099	0.122	-1.445	9.516	2.761	-0.305	-0.549	0.61	0.336	9.906	1.257	-0.305	-0.305	-0.549	1506696519
-9.583	-2.445	0.38	0.366	-0.183	0.366	3.93	-8.923	-0.067	0.427	-0.305	0.793	3.683	9.188	2.878	-0.427	0.427	0.488	-9.808	-0.975	-0.115	0.122	1.099	0.122	-1.154	9.409	2.781	-0.305	-0.671	0.61	0.322	9.899	1.396	-0.244	-0.427	-0.427	1506696519
-9.586	-2.481	0.341	0.305	-0.061	0.305	4.073	-8.744	-0.069	0.183	-0.183	0.183	3.603	9.168	3.016	-0.549	0	0.244	-9.895	-0.919	-0.312	0.061	1.099	0.122	-0.994	9.452	2.83	-0.305	-0.549	0.61	0.345	9.872	1.371	-0.122	-0.427	-0.305	1506696519
-9.558	-2.436	0.334	0.244	-0.061	0.244	4.082	-8.618	-0.041	0.061	0	-0.366	3.748	9.154	3.017	-0.61	-0.244	0	-9.923	-0.953	-0.474	-0.061	0.977	0.122	-0.994	9.452	2.83	-0.244	-0.488	0.488	0.268	9.892	1.22	-0.061	-0.244	-0.244	1506696519
-9.536	-2.427	0.304	0.061	-0.061	0.183	3.969	-8.472	0.005	0.061	0	-0.366	3.926	9.126	3.023	-0.61	-0.122	-0.183	-9.985	-1.043	-0.665	-0.183	0.854	0.122	-0.86	9.526	2.888	-0.183	-0.427	0.488	-0.072	9.891	1.151	0	-0.305	-0.244	1506696519
-9.581	-2.389	0.217	0.061	0	0.122	3.832	-8.394	0.079	-0.183	0	-0.854	4.049	9.135	2.992	-0.488	-0.122	-0.427	-10.036	-1.101	-0.812	-0.183	0.61	0.122	-0.609	9.637	2.893	-0.183	-0.305	0.427	-0.095	9.859	1.114	-0.061	-0.305	-0.244	1506696519
-9.582	-2.375	0.159	0	0	0	3.744	-8.366	0.15	-0.183	0	-0.854	4.185	9.129	2.877	-0.366	-0.122	-0.549	-10.009	-1.195	-0.933	-0.244	0.427	0.122	-0.609	9.637	2.893	-0.122	-0.122	0.366	0.061	9.866	1.049	0	-0.122	-0.183	1506696519
-9.594	-2.449	0.118	-0.183	0.061	0	3.682	-8.44	0.239	-0.427	0.122	-0.916	4.333	9.158	2.859	-0.305	-0.061	-0.61	-10.026	-1.235	-0.971	-0.183	0.183	0.122	-0.604	9.612	2.766	-0.244	-0.061	0.244	-0.116	9.867	0.944	0	0.061	-0.183	1506696519
-9.659	-2.421	0.032	-0.061	0.122	-0.122	3.612	-8.477	0.317	-0.549	0.122	-0.977	4.433	9.143	2.786	-0.183	0	-0.549	-10.026	-1.235	-0.971	-0.183	0.061	0.122	-0.621	9.661	2.681	-0.122	-0.061	0.122	-0.193	9.944	0.987	0.061	-0.061	-0.183	1506696519
-9.658	-2.359	-0.019	-0.061	0.061	-0.122	3.546	-8.65	0.426	-0.61	0.183	-0.977	4.494	9.196	2.795	-0.122	0	-0.427	-9.855	-1.414	-0.888	-0.122	-0.122	0.122	-0.621	9.661	2.681	-0.183	0.061	0.061	-0.166	9.956	0.981	0.122	-0.122	-0.122	1506696519
-9.672	-2.256	-0.059	-0.061	0	-0.122	3.487	-8.703	0.563	-0.671	0.305	-0.916	4.563	9.223	2.799	-0.122	0.061	-0.305	-9.771	-1.456	-0.876	-0.122	-0.061	0.061	-0.732	9.659	2.59	-0.122	0.061	0	-0.014	9.946	1.022	0.061	-0.122	-0.122	1506696519
-9.652	-2.254	-0.091	-0.061	0	-0.122	3.405	-8.715	0.685	-0.671	0.549	-0.916	4.548	9.229	2.812	-0.122	0.061	-0.122	-9.771	-1.456	-0.876	-0.061	-0.122	0.061	-0.841	9.594	2.488	-0.122	0	0	0.006	9.91	0.95	0.122	-0.122	-0.061	1506696519
-9.698	-2.304	-0.172	0.061	0	-0.061	3.266	-8.649	0.794	-0.61	0.61	-0.793	4.511	9.183	2.822	-0.122	0	0	-9.649	-1.529	-0.729	-0.061	-0.061	0.061	-0.841	9.594	2.488	-0.183	-0.061	-0.061	0.056	9.903	0.921	0.122	-0.122	-0.061	1506696519
-9.664	-2.243	-0.219	0.061	-0.061	-0.061	3.15	-8.612	0.895	-0.61	0.61	-0.793	4.477	9.179	2.841	-0.183	0	0.061	-9.637	-1.524	-0.676	0	0	0.061	-0.812	9.579	2.415	-0.122	-0.122	0.061	0.177	9.964	0.94	0.122	-0.122	0	1506696519
-9.599	-2.26	-0.251	-0.061	0	-0.061	3.079	-8.599	0.992	-0.427	0.488	-0.366	4.444	9.16	2.823	-0.183	-0.061	0.122	-9.637	-1.524	-0.676	0	0.061	0	-0.833	9.503	2.449	-0.122	-0.061	0.122	0.13	9.924	0.852	0.183	-0.244	0	1506696519
-9.576	-2.205	-0.33	0	0.122	0	3.019	-8.522	0.965	-0.183	0.244	-0.183	4.372	9.117	2.749	-0.244	-0.061	0.183	-9.637	-1.498	-0.714	0	0.122	0	-0.833	9.503	2.449	-0.061	-0.122	0.122	0.189	9.883	0.774	0.183	-0.366	0	1506696519
-9.57	-2.172	-0.415	-0.061	-0.061	0	3.088	-8.516	0.943	-0.183	0.244	-0.183	4.292	9.118	2.649	-0.183	-0.122	0.183	-9.658	-1.438	-0.786	0	0.122	0	-0.778	9.508	2.434	-0.061	-0.122	0.122	0.191	9.898	0.695	0.122	-0.427	0	1506696519
-9.615	-2.165	-0.461	-0.122	-0.061	0	3.169	-8.561	0.855	0.061	-0.061	0.122	4.234	9.095	2.564	-0.122	-0.122	0.183	-9.658	-1.438	-0.786	-0.061	0.183	0	-0.656	9.534	2.413	-0.061	-0.122	0.061	0.176	9.839	0.534	0.122	-0.427	0	1506696519
-9.58	-2.206	-0.455	-0.122	-0.122	0	3.169	-8.561	0.855	0.061	-0.061	0.122	4.212	9.049	2.527	-0.061	-0.122	0.122	-9.709	-1.487	-0.851	-0.122	0.183	0	-0.656	9.534	2.413	0	-0.122	0.061	0.373	9.897	0.551	0.122	-0.183	0	1506696520
-9.563	-2.253	-0.465	-0.183	-0.061	0	3.232	-8.55	0.701	0.061	-0.061	0.122	4.237	9.056	2.528	0	-0.122	0	-9.715	-1.511	-0.866	-0.122	0.183	-0.061	-0.603	9.601	2.364	0.061	-0.061	0	0.343	9.855	0.517	0.122	0	0	1506696520
-9.586	-2.344	-0.476	-0.183	0	0	3.232	-8.55	0.701	0.061	-0.061	0.122	4.26	9.109	2.518	0.061	-0.122	-0.122	-9.715	-1.511	-0.866	-0.122	0.244	-0.061	-0.615	9.635	2.357	0.061	-0.061	-0.061	0.226	9.873	0.48	0.061	-0.061	0	1506696520
-9.57	-2.387	-0.506	-0.061	0.061	0	3.232	-8.55	0.701	0.061	-0.061	0.122	4.347	9.126	2.567	0.122	-0.122	-0.122	-9.72	-1.53	-0.914	-0.122	0.061	-0.122	-0.615	9.635	2.357	0.122	-0.061	-0.061	0.228	9.892	0.477	0.061	-0.061	0	1506696520
-9.593	-2.365	-0.516	0	0	0.061	3.307	-8.57	0.557	0.183	-0.366	0.244	4.455	9.17	2.623	0.183	-0.061	-0.122	-9.589	-1.675	-0.861	-0.122	0.122	-0.122	-0.77	9.667	2.248	0.183	0	-0.061	0.111	9.918	0.401	0	-0.183	0	1506696520
-9.658	-2.261	-0.52	0	-0.061	0.061	3.405	-8.623	0.434	0.183	-0.366	0.244	4.52	9.211	2.72	0.122	-0.061	-0.122	-9.589	-1.675	-0.861	-0.061	0.122	-0.122	-0.857	9.684	2.178	0.122	0	0	0.039	9.896	0.288	0	-0.244	0	1506696520
-9.566	-2.283	-0.476	0	-0.061	0	3.58	-8.537	0.528	0.122	-0.427	0.244	4.565	9.27	2.76	0	-0.122	0	-9.595	-1.762	-0.907	-0.061	0.183	-0.183	-0.857	9.684	2.178	0.122	-0.122	0.061	0.127	9.938	0.318	0	-0.122	-0.061	1506696520
-9.585	-2.347	-0.493	0	-0.061	0.061	3.642	-8.472	0.725	-0.183	0.244	0.366	4.595	9.325	2.751	-0.061	-0.244	0.122	-9.628	-1.725	-0.944	0	0.183	-0.183	-0.848	9.725	2.16	0.122	-0.183	0.122	0.14	9.878	0.324	0	-0.061	-0.061	1506696520
-9.6	-2.308	-0.445	0	-0.061	0.061	3.707	-8.483	0.874	-0.183	0.244	0.305	4.615	9.313	2.706	-0.122	-0.183	0.183	-9.628	-1.725	-0.944	-0.061	0.183	-0.183	-0.666	9.753	2.141	0.061	-0.183	0.122	0.147	9.905	0.34	0	-0.061	-0.061	1506696520
-9.572	-2.259	-0.398	-0.061	0	0.061	3.748	-8.495	0.912	-0.061	0.183	0.061	4.572	9.271	2.663	-0.122	-0.122	0.183	-9.619	-1.769	-1.052	0	0.183	-0.122	-0.666	9.753	2.141	0.061	-0.183	0.122	0.156	9.912	0.404	-0.061	-0.061	-0.061	1506696520
-9.649	-2.283	-0.429	-0.061	-0.061	0	3.756	-8.51	0.902	0	0.183	-0.122	4.523	9.245	2.598	-0.122	-0.122	0.183	-9.689	-1.686	-1.114	0	0.244	-0.122	-0.592	9.749	2.129	0.061	-0.183	0.183	0.156	9.857	0.371	0	0.061	-0.061	1506696520
-9.648	-2.289	-0.401	-0.061	-0.061	0	3.695	-8.537	0.886	0.061	0.122	-0.305	4.5	9.19	2.545	-0.061	-0.122	0.122	-9.689	-1.686	-1.114	-0.061	0.244	-0.122	-0.438	9.763	2.17	0.061	-0.122	0.122	0.045	9.914	0.38	0	0.122	-0.061	1506696520
-9.639	-2.306	-0.335	-0.122	-0.061	0	3.598	-8.588	0.822	0.122	0	-0.427	4.494	9.198	2.512	0	-0.061	0.061	-9.732	-1.702	-1.19	-0.061	0.061	-0.122	-0.438	9.763	2.17	0.061	-0.122	0.061	0.002	9.946	0.409	-0.061	0.061	-0.061	1506696520
-9.621	-2.309	-0.342	-0.122	-0.061	0	3.517	-8.553	0.767	0.122	-0.061	-0.488	4.521	9.17	2.567	0.061	0	0	-9.672	-1.709	-1.237	-0.122	0.061	-0.122	-0.336	9.784	2.178	0.061	0	0.061	0.007	9.929	0.438	0	0.061	-0.061	1506696520
-9.625	-2.3	-0.341	-0.122	-0.061	-0.061	3.43	-8.495	0.687	0.122	0	-0.488	4.571	9.159	2.591	0.061	0.122	-0.061	-9.672	-1.709	-1.237	-0.122	0.061	-0.061	-0.462	9.762	2.144	0	0.122	0	-0.019	9.914	0.45	-0.061	0.061	-0.061	1506696520
-9.641	-2.316	-0.351	-0.122	-0.061	-0.061	3.32	-8.483	0.632	0.122	0	-0.488	4.567	9.229	2.646	0.061	0	-0.061	-9.716	-1.755	-1.32	-0.122	0.061	-0.061	-0.462	9.762	2.144	0.061	0.061	0	-0.02	9.893	0.423	0	0.061	-0.061	1506696520
-9.65	-2.332	-0.33	-0.061	-0.061	-0.061	3.194	-8.453	0.549	0.061	-0.183	-0.366	4.632	9.299	2.68	0.061	0	-0.061	-9.696	-1.755	-1.341	-0.122	0	-0.061	-0.459	9.842	2.159	0	0.061	-0.061	0.013	9.941	0.459	0	0.122	-0.061	1506696520
-9.658	-2.334	-0.328	-0.061	-0.061	-0.061	3.18	-8.406	0.49	0.061	-0.183	-0.366	4.632	9.281	2.707	0.061	0.061	0	-9.696	-1.755	-1.341	-0.122	-0.061	0	-0.473	9.804	2.178	0	0.061	-0.061	-0.03	9.957	0.482	-0.061	0.122	-0.061	1506696520
-9.644	-2.299	-0.305	0	-0.061	-0.061	3.199	-8.352	0.496	0	-0.183	-0.244	4.583	9.241	2.767	0.061	0.061	0	-9.679	-1.753	-1.321	-0.061	-0.061	0	-0.473	9.804	2.178	-0.061	0.061	-0.061	-0.05	9.958	0.477	-0.061	0	-0.061	1506696520
-9.627	-2.265	-0.298	0	-0.061	-0.061	3.213	-8.373	0.529	-0.122	-0.061	0	4.544	9.216	2.777	-0.061	0.061	-0.061	-9.652	-1.788	-1.312	-0.061	-0.122	0	-0.512	9.746	2.132	-0.061	0	-0.061	0.016	9.942	0.512	-0.061	-0.061	-0.061	1506696520
-9.637	-2.242	-0.306	0	-0.061	-0.061	3.31	-8.384	0.61	-0.244	0	0.366	4.511	9.229	2.724	-0.061	-0.061	-0.061	-9.616	-1.766	-1.286	0	-0.061	0	-0.55	9.728	2.164	-0.061	0	-0.061	0.045	9.921	0.506	-0.061	-0.061	-0.061	1506696520
-9.634	-2.214	-0.286	0.061	-0.061	-0.061	3.432	-8.408	0.689	-0.244	0	0.366	4.506	9.237	2.693	-0.122	-0.061	-0.061	-9.609	-1.714	-1.261	0	-0.061	0	-0.55	9.728	2.164	-0.061	-0.061	-0.061	0.072	9.929	0.538	-0.061	-0.061	-0.061	1506696520
-9.639	-2.212	-0.303	0.061	-0.061	-0.061	3.519	-8.476	0.766	-0.183	0	0.427	4.497	9.225	2.635	-0.061	0	-0.061	-9.625	-1.674	-1.276	0	-0.061	0	-0.559	9.741	2.182	-0.061	-0.061	-0.061	0.065	9.92	0.52	-0.061	-0.061	-0.061	1506696520
-9.627	-2.231	-0.3	0	-0.061	-0.061	3.613	-8.475	0.818	-0.122	0	0.427	4.465	9.185	2.621	-0.061	-0.061	-0.061	-9.625	-1.674	-1.276	0	-0.061	0	-0.51	9.704	2.192	-0.061	-0.061	-0.061	0.057	9.922	0.487	-0.061	-0.061	-0.061	1506696520
-9.637	-2.236	-0.297	0	-0.061	0	3.706	-8.508	0.833	-0.122	0	0.366	4.469	9.16	2.609	-0.061	-0.061	-0.122	-9.658	-1.66	-1.275	0	-0.061	0	-0.51	9.704	2.192	-0.061	-0.061	-0.061	0.062	9.909	0.49	-0.061	-0.061	-0.061	1506696520
-9.621	-2.226	-0.291	0	-0.061	-0.061	3.762	-8.537	0.804	-0.061	-0.061	0.244	4.503	9.149	2.608	-0.061	-0.061	-0.122	-9.634	-1.65	-1.248	0	-0.061	0	-0.482	9.688	2.2	-0.061	-0.061	-0.061	0.1	9.93	0.537	-0.061	-0.061	-0.061	1506696521
-9.622	-2.244	-0.28	0	-0.061	-0.061	3.762	-8.537	0.804	-0.061	-0.061	0.244	4.545	9.147	2.629	-0.061	0	-0.122	-9.634	-1.65	-1.248	0	-0.061	0	-0.519	9.694	2.205	-0.061	-0.061	-0.061	0.072	9.904	0.51	-0.061	-0.061	0	1506696521
-9.637	-2.28	-0.286	0	-0.061	-0.061	3.798	-8.553	0.752	0	-0.061	0.061	4.578	9.168	2.653	-0.061	0	-0.122	-9.64	-1.663	-1.269	0	0	0	-0.519	9.694	2.205	-0.061	-0.061	-0.061	0.068	9.902	0.516	-0.061	-0.061	-0.061	1506696521
-9.619	-2.287	-0.285	0	-0.061	0	3.746	-8.49	0.671	0	0	-0.183	4.596	9.166	2.677	-0.061	-0.061	-0.061	-9.64	-1.663	-1.269	0	-0.061	0	-0.531	9.697	2.216	-0.061	-0.122	-0.061	0.043	9.92	0.532	-0.061	-0.061	-0.061	1506696521
-9.617	-2.263	-0.276	0.061	0	0	3.655	-8.476	0.632	0	0	-0.183	4.594	9.131	2.692	-0.061	-0.061	0	-9.659	-1.619	-1.273	0	0	0	-0.517	9.683	2.232	-0.061	-0.061	-0.061	0.059	9.916	0.54	-0.061	-0.122	0	1506696521
-9.646	-2.247	-0.269	0.061	-0.061	0	3.573	-8.519	0.543	-0.061	0	-0.244	4.553	9.174	2.686	-0.061	-0.061	-0.061	-9.654	-1.61	-1.238	0.061	-0.122	0	-0.517	9.683	2.232	-0.061	-0.061	-0.061	0.098	9.905	0.531	-0.061	-0.061	0	1506696521
-9.644	-2.25	-0.263	0.061	0	0	3.573	-8.519	0.543	-0.061	0	-0.244	4.515	9.183	2.707	-0.061	-0.061	0	-9.654	-1.61	-1.238	0.061	-0.061	0	-0.517	9.716	2.243	0	-0.061	-0.061	0.071	9.905	0.538	-0.061	-0.061	0	1506696521
-9.636	-2.244	-0.266	0.061	-0.061	-0.061	3.534	-8.506	0.565	-0.122	0.061	-0.244	4.479	9.184	2.674	-0.061	-0.061	0	-9.659	-1.62	-1.225	0.061	-0.061	0	-0.583	9.69	2.224	-0.061	-0.061	-0.061	0.035	9.91	0.522	-0.061	-0.061	0	1506696521
-9.606	-2.263	-0.248	0.061	0	0	3.461	-8.513	0.571	-0.122	0.122	-0.183	4.438	9.199	2.657	-0.061	-0.122	0	-9.646	-1.628	-1.221	0.061	-0.061	-0.061	-0.583	9.69	2.224	0	-0.122	-0.061	0.049	9.904	0.531	-0.061	-0.061	0	1506696521
-9.623	-2.253	-0.252	0.061	0	0	3.38	-8.527	0.614	-0.122	0.122	-0.183	4.448	9.192	2.628	-0.061	-0.122	-0.061	-9.653	-1.61	-1.231	0.061	-0.061	0	-0.544	9.701	2.237	0	-0.122	-0.061	0.057	9.895	0.541	-0.061	-0.061	0	1506696521
-9.639	-2.225	-0.254	0.061	0	-0.061	3.35	-8.54	0.583	-0.061	0	-0.183	4.437	9.199	2.616	0	-0.061	-0.061	-9.636	-1.611	-1.231	0.061	-0.061	0	-0.551	9.71	2.253	0	-0.122	-0.061	0.044	9.886	0.531	-0.061	-0.061	0	1506696521
-9.637	-2.216	-0.242	0.061	0	-0.061	3.35	-8.54	0.583	-0.061	0.061	-0.122	4.43	9.182	2.629	0	-0.122	-0.061	-9.639	-1.614	-1.232	0.061	0	-0.061	-0.572	9.69	2.235	0	-0.122	-0.061	0.063	9.897	0.551	-0.061	-0.061	-0.061	1506696521
-9.639	-2.217	-0.23	0	0	-0.061	3.339	-8.518	0.613	-0.122	0.122	0	4.469	9.174	2.643	0	-0.122	-0.122	-9.653	-1.628	-1.247	0.061	-0.061	-0.061	-0.559	9.674	2.227	0	-0.183	-0.061	0.086	9.904	0.573	-0.061	-0.061	-0.061	1506696521
-9.631	-2.217	-0.233	0	0	-0.061	3.39	-8.515	0.636	-0.061	0.061	0.061	4.514	9.18	2.644	0	-0.122	-0.122	-9.674	-1.603	-1.247	0.061	-0.061	-0.061	-0.486	9.731	2.251	0	-0.122	-0.122	0.08	9.912	0.575	0	-0.061	-0.061	1506696521
-9.635	-2.241	-0.252	0	0	-0.061	3.456	-8.52	0.647	-0.061	0	0.122	4.538	9.17	2.671	0	-0.061	-0.122	-9.666	-1.595	-1.224	0	-0.061	-0.061	-0.486	9.731	2.251	0	-0.122	-0.122	0.093	9.911	0.596	0	-0.061	-0.061	1506696521
-9.629	-2.249	-0.249	0	0	-0.061	3.456	-8.52	0.647	-0.061	0.061	0.122	4.557	9.159	2.705	0	-0.061	-0.122	-9.671	-1.598	-1.227	0	-0.061	-0.061	-0.489	9.704	2.236	0	-0.061	-0.122	0.095	9.912	0.598	0	-0.061	-0.061	1506696521
-9.637	-2.254	-0.254	0	0	-0.061	3.479	-8.514	0.627	-0.061	0	0.122	4.599	9.18	2.707	0	-0.061	-0.122	-9.647	-1.609	-1.205	0	-0.061	-0.061	-0.484	9.722	2.206	0	0	-0.122	0.095	9.912	0.598	0	-0.061	-0.061	1506696521
-9.649	-2.22	-0.25	0	0	-0.061	3.537	-8.494	0.575	-0.061	0	0.061	4.625	9.204	2.717	0	0	-0.061	-9.641	-1.609	-1.203	0	-0.061	-0.061	-0.53	9.726	2.206	0	-0.061	-0.061	0.066	9.908	0.574	0	-0.061	-0.061	1506696521
-9.637	-2.237	-0.255	0	0	-0.061	3.537	-8.494	0.575	-0.061	0	0.061	4.628	9.211	2.702	0	0	0	-9.65	-1.619	-1.208	0	-0.061	0	-0.531	9.735	2.219	0	0	-0.061	0.06	9.908	0.562	0	-0.061	-0.061	1506696521
-9.631	-2.21	-0.262	-0.061	0	-0.061	3.525	-8.513	0.598	-0.061	0	0	4.595	9.192	2.687	0	0	0	-9.659	-1.629	-1.224	0	-0.122	0	-0.528	9.709	2.206	-0.061	0	-0.061	0.118	9.914	0.598	0	0	-0.061	1506696521
-9.622	-2.225	-0.256	-0.061	0	-0.061	3.525	-8.513	0.598	-0.061	0	0	4.548	9.188	2.68	-0.061	0	0	-9.643	-1.613	-1.175	0	-0.061	0	-0.528	9.709	2.206	-0.061	0	0	0.112	9.904	0.565	0	0	-0.061	1506696521
-9.639	-2.227	-0.284	-0.061	0	0	3.518	-8.502	0.627	-0.061	0	0	4.521	9.22	2.668	-0.061	0.061	0	-9.648	-1.616	-1.162	0	-0.061	0	-0.557	9.711	2.194	-0.061	0	0	0.11	9.903	0.596	-0.061	0	-0.061	1506696521
-9.616	-2.244	-0.244	-0.061	0	0	3.505	-8.492	0.66	-0.061	0.061	-0.061	4.481	9.201	2.639	0	0.061	0	-9.659	-1.589	-1.169	0	-0.122	0	-0.548	9.696	2.213	-0.061	0	0	0.12	9.911	0.596	0	0	0	1506696521
-9.679	-2.316	-0.281	-0.061	0.061	0	3.492	-8.533	0.677	-0.061	0	-0.061	4.444	9.196	2.623	0	0.061	0	-9.685	-1.621	-1.165	-0.061	-0.061	0	-0.548	9.696	2.213	-0.061	0	0	0.127	9.912	0.603	-0.061	0	0	1506696521
-9.71	-2.304	-0.323	-0.061	0.061	0	3.454	-8.575	0.646	0	-0.061	-0.122	4.478	9.253	2.64	0	0.122	-0.061	-9.716	-1.599	-1.117	-0.061	-0.183	-0.061	-0.467	9.775	2.22	0	0.061	0	0.207	9.988	0.646	-0.061	0	0.061	1506696521
-9.668	-2.303	-0.31	-0.061	0.061	0	3.436	-8.586	0.683	0	0	-0.061	4.552	9.238	2.655	0.061	0.244	-0.061	-9.701	-1.564	-1.048	-0.122	-0.183	0	-0.663	9.731	2.15	-0.061	0.183	-0.061	0.169	10.027	0.689	-0.061	0	0.122	1506696522
-9.674	-2.294	-0.362	-0.061	0.061	0.061	3.368	-8.54	0.671	0.061	0	-0.122	4.589	9.272	2.678	0	0.244	0	-9.603	-1.676	-0.959	-0.122	-0.122	0	-0.663	9.731	2.15	-0.061	0.122	0	-0.025	9.987	0.616	-0.122	-0.183	0.061	1506696522
-9.667	-2.326	-0.406	-0.122	-0.061	0.061	3.368	-8.54	0.671	0.061	0	-0.122	4.587	9.338	2.664	-0.122	0.183	0.061	-9.61	-1.702	-0.933	-0.122	-0.061	0.061	-0.711	9.778	2.086	-0.122	0.183	0.061	0.041	9.953	0.63	-0.183	-0.305	0.061	1506696522
-9.789	-2.382	-0.456	0	-0.061	0.183	3.303	-8.478	0.589	0.061	-0.122	-0.183	4.576	9.368	2.62	-0.122	0.183	0.061	-9.652	-1.75	-0.906	-0.122	-0.061	0.061	-0.712	9.812	2.052	-0.122	0.122	0.122	0.142	9.95	0.562	-0.183	-0.183	0.061	1506696522
-9.68	-2.426	-0.557	0.061	-0.183	0.183	3.273	-8.41	0.556	0.061	-0.122	-0.183	4.558	9.397	2.595	-0.122	0.183	0.061	-9.688	-1.782	-0.908	-0.122	-0.122	0.061	-0.665	9.861	2.067	-0.122	0.183	0.122	0.047	10.023	0.529	-0.183	-0.183	0.122	1506696522
-9.656	-2.413	-0.569	0.061	-0.305	0.183	3.262	-8.404	0.496	-0.061	-0.122	-0.122	4.528	9.399	2.56	-0.183	0.244	0.061	-9.686	-1.809	-0.9	-0.183	-0.122	0.122	-0.662	9.877	2.031	-0.183	0.183	0.122	0.018	9.997	0.49	-0.244	-0.427	0.061	1506696522
-9.5	-2.292	-0.592	0.061	-0.366	0.122	3.31	-8.423	0.479	-0.183	-0.122	-0.122	4.439	9.421	2.545	-0.183	0.244	0	-9.64	-1.896	-0.867	-0.183	-0.061	0.122	-0.706	9.874	1.981	-0.244	0.244	0.061	0.105	9.94	0.426	-0.305	-0.366	0.122	1506696522
-9.53	-2.306	-0.708	0	-0.305	0	3.31	-8.423	0.479	-0.183	-0.122	-0.122	4.368	9.384	2.48	-0.244	0.183	0	-9.639	-1.925	-0.88	-0.061	-0.061	0.122	-0.781	9.813	1.932	-0.305	0.122	0.122	0.053	9.799	0.324	-0.244	-0.305	0.061	1506696522
-9.634	-2.409	-0.788	0.061	-0.244	0.061	3.271	-8.399	0.616	-0.305	-0.122	-0.183	4.291	9.332	2.383	-0.305	0.061	0	-9.702	-1.865	-0.878	-0.122	-0.061	0.183	-0.775	9.755	1.954	-0.305	0	0.061	0.114	9.857	0.279	-0.244	-0.183	0	1506696522
-9.689	-2.399	-0.743	0.061	-0.305	0	3.262	-8.492	0.682	-0.305	-0.122	-0.061	4.249	9.331	2.269	-0.244	0.061	-0.122	-9.82	-1.872	-0.903	-0.122	-0.183	0.122	-0.666	9.774	1.97	-0.244	-0.061	0	0.108	9.982	0.33	-0.305	-0.061	-0.061	1506696522
-9.664	-2.45	-0.701	0.061	-0.305	-0.061	3.316	-8.667	0.706	-0.305	-0.122	-0.061	4.283	9.336	2.183	-0.122	0.122	-0.244	-9.825	-1.913	-0.873	-0.061	-0.183	0.122	-0.61	9.822	1.966	-0.244	0.061	-0.122	0.112	10.066	0.356	-0.305	-0.122	-0.061	1506696522
-9.577	-2.462	-0.618	0.061	-0.305	0	3.356	-8.759	0.755	-0.366	-0.061	-0.061	4.292	9.325	2.113	-0.122	0.122	-0.305	-9.826	-2.004	-0.853	0	-0.244	0.122	-0.702	9.781	1.899	-0.244	0.061	-0.183	0.218	10.057	0.492	-0.427	-0.061	-0.061	1506696522
-9.5	-2.515	-0.602	0	-0.305	-0.061	3.307	-8.765	0.836	-0.366	0	-0.061	4.264	9.277	2.022	-0.122	-0.061	-0.305	-9.769	-2.041	-0.782	0.061	-0.305	0.061	-0.818	9.704	1.845	-0.183	-0.061	-0.244	0.246	9.989	0.581	-0.488	-0.061	0	1506696522
-9.441	-2.689	-0.554	0.061	-0.183	-0.122	3.217	-8.678	0.915	-0.366	0	-0.061	4.231	9.246	1.926	-0.061	-0.183	-0.305	-9.771	-2.037	-0.719	0.183	-0.366	0.061	-0.867	9.623	1.842	-0.122	-0.122	-0.366	0.146	9.935	0.62	-0.549	-0.122	0.061	1506696522
-9.489	-2.821	-0.517	0.122	-0.305	-0.183	3.118	-8.576	0.909	-0.305	0.061	0	4.181	9.271	1.842	0.061	-0.305	-0.366	-9.822	-2.01	-0.672	0.244	-0.427	0.061	-0.873	9.649	1.867	-0.061	-0.061	-0.427	0.152	9.903	0.729	-0.671	0.122	0.122	1506696522
-9.481	-2.929	-0.443	0.183	-0.366	-0.305	3.023	-8.514	0.791	-0.244	0	0.122	4.122	9.363	1.811	0.183	-0.366	-0.366	-9.904	-1.981	-0.653	0.366	-0.549	0.122	-0.924	9.684	1.901	0.061	-0.061	-0.549	-0.019	9.944	0.621	-0.671	0.061	0.183	1506696522
-9.491	-3.144	-0.391	0.244	-0.488	-0.488	2.939	-8.507	0.598	-0.244	0	0.122	4.122	9.363	1.811	0.183	-0.366	-0.366	-9.945	-1.971	-0.581	0.488	-0.732	0.122	-0.994	9.745	1.971	0.061	0	-0.732	-0.236	10.002	0.647	-0.793	0.061	0.244	1506696522
-9.593	-3.517	-0.152	0.671	-0.488	-0.732	2.945	-8.486	0.366	-0.366	-0.061	0.488	4.122	9.363	1.811	0.183	-0.366	-0.366	-9.972	-2.01	-0.544	0.732	-1.038	0.122	-1.164	9.758	2.023	0.061	0	-0.916	-0.548	10.028	0.815	-1.038	0.061	0.244	1506696522
-9.707	-3.512	0.249	0.977	-0.61	-0.854	3.04	-8.472	0.244	-0.549	0.244	0.732	3.848	9.659	2.109	0.427	-0.366	-0.427	-9.859	-1.973	-0.36	0.916	-1.16	0.122	-1.337	9.78	2.073	0.122	-0.061	-1.038	-0.592	10.145	1.108	-1.099	-0.122	0.427	1506696522
-9.371	-2.918	0.768	1.16	-0.244	-0.977	3.107	-8.46	0.173	-0.549	0.244	0.732	3.742	9.716	2.277	0.366	-0.488	-0.427	-9.813	-1.768	-0.16	1.221	-1.282	0.122	-1.608	9.756	2.204	0.061	-0.061	-1.099	-0.775	10.403	1.398	-1.221	-0.671	0.427	1506696522
-9.554	-2.285	1.309	1.099	-0.183	-0.854	3.188	-8.538	0.208	-0.793	1.038	1.282	3.65	9.625	2.487	0.305	-0.488	-0.366	-9.556	-1.201	0.111	1.465	-1.404	0.183	-1.92	9.6	2.504	0.183	-0.122	-1.16	-0.883	10.186	1.705	-1.343	-0.977	0.366	1506696522
-9.672	-1.65	1.602	0.732	-0.427	-0.61	3.268	-8.49	0.29	-0.61	1.16	1.343	3.604	9.415	2.773	0.366	-0.427	-0.183	-9.394	-0.367	0.593	1.343	-1.221	0.244	-2.132	9.402	2.924	0.183	-0.244	-1.099	-0.646	9.64	1.94	-0.916	-1.404	0.183	1506696522
-9.696	-1.713	1.604	0.122	-0.427	-0.305	3.498	-8.672	0.347	-0.183	1.221	1.343	3.621	9.312	3.157	0.488	-0.061	-0.122	-9.304	0.298	1.032	1.038	-0.854	0.244	-2.26	9.253	3.265	0.122	-0.244	-0.916	0.206	9.13	2.003	-0.244	-2.441	0	1506696522
-9.485	-1.846	1.473	0.061	-0.793	0.061	3.685	-9.149	0.278	0.549	0.916	0.916	3.578	9.469	3.561	0.488	0.427	-0.122	-9.381	0.687	1.263	0.427	-0.122	0.244	-2.302	9.341	3.449	0	-0.122	-0.61	2.578	9.336	3.082	-0.244	-2.075	0.122	1506696522
-8.898	-2.164	1.64	-0.427	-0.427	0.061	3.653	-9.641	-0.059	1.282	-0.305	0	3.469	9.469	3.914	0.305	0.549	-0.183	-9.225	0.729	1.206	0.061	0.183	0.061	-2.332	9.387	3.49	-0.061	-0.244	-0.305	2.896	9.058	2.134	0.427	-1.953	-0.244	1506696522
-8.731	-2.756	1.635	-0.366	0	-0.061	3.665	-9.655	-0.522	1.282	-0.305	0	3.413	9.131	4.121	0.061	0.366	-0.061	-9.192	0.707	1.136	-0.244	0.488	0	-2.21	9.088	3.461	-0.183	-0.366	0	1.237	9.317	2.684	-0.488	0.671	-0.61	1506696523
-8.623	-3.242	1.461	-0.061	0.183	-0.061	3.665	-9.655	-0.522	1.648	-1.587	-1.282	3.547	8.954	4.114	-0.305	0.305	-0.061	-9.241	0.555	1.086	-0.427	0.671	-0.061	-2.011	8.827	3.372	-0.305	-0.183	0.305	-0.962	9.057	2.608	0	0.244	-0.732	1506696523
-8.685	-3.671	1.407	0	0.549	-0.122	3.537	-9.122	-1.062	1.282	-1.953	-2.808	3.675	9.032	3.88	-0.671	0.183	0	-9.374	0.34	1.019	-0.61	0.793	-0.183	-1.988	8.824	3.269	-0.305	0.061	0.671	-2.013	9.149	2.45	0.305	-1.282	-1.648	1506696523
-8.847	-3.821	1.442	0.122	0.671	-0.061	3.356	-8.859	-1.107	1.038	-1.038	-2.747	3.793	9.148	3.473	-0.916	-0.122	0.305	-9.558	0.146	0.918	-0.671	0.732	-0.244	-2.034	8.9	3.255	-0.183	0.183	1.038	-2.119	9.708	2.141	0.305	-1.465	-1.953	1506696523
-8.568	-3.585	1.525	0.061	0.732	-0.061	2.919	-8.552	-1.168	0.732	-0.488	-2.38	3.996	9.311	3.012	-0.977	-0.244	0.732	-9.64	-0.047	0.903	-0.549	0.732	-0.244	-2.195	8.961	3.241	-0.122	0.305	1.16	-1.86	9.97	2.127	0.183	-0.549	-1.892	1506696523
-8.373	-3.431	1.523	-0.366	0.671	-0.244	2.657	-8.29	-1.12	0.488	-0.244	-1.709	4.053	9.365	2.62	-0.916	0.061	1.343	-9.515	-0.135	0.933	-0.427	0.488	-0.366	-2.439	8.971	3.201	-0.122	0.427	1.221	-0.884	9.592	2.245	0.549	-0.061	-1.953	1506696523
-8.436	-3.835	1.215	-0.488	0.183	-0.122	2.626	-8.111	-0.935	0.305	0.061	-0.977	3.864	9.266	2.312	-0.732	0.183	1.892	-9.442	0.01	0.885	-0.305	0.427	-0.366	-2.588	8.848	3.169	-0.122	0.305	1.16	-0.971	8.991	1.525	0.671	0.61	-1.648	1506696523
-8.174	-4.198	1.268	-0.671	0.732	-0.183	2.659	-7.96	-0.755	0.122	0.305	-0.488	3.613	9.113	2.098	-0.488	0.183	2.319	-9.418	0.006	0.949	-0.305	0.244	-0.366	-2.522	8.623	3.144	-0.061	0.183	1.038	-1.43	8.72	1.284	1.465	-0.122	-1.099	1506696523
-8.455	-4.581	1.023	-0.61	0.977	-0.305	2.671	-8.01	-0.573	0.183	0.305	-0.305	3.402	9.161	1.977	-0.244	0.244	2.441	-9.6	0.008	1.01	-0.366	0.183	-0.366	-2.259	8.628	3.155	0.122	0.427	0.854	-1.327	8.849	1.379	1.77	-0.122	-0.549	1506696523
-9.472	-4.605	0.61	-0.488	1.099	-0.305	2.644	-8.403	-0.44	0.305	-0.061	-0.244	3.232	9.494	1.968	0	0.427	2.258	-9.871	-0.245	0.817	-0.366	0.183	-0.244	-2.07	9.024	3.025	0.183	0.671	0.671	-0.882	9.037	1.854	1.77	0.549	0.061	1506696523
-9.862	-4.265	0.19	-0.671	1.038	-0.793	2.529	-8.763	-0.368	0.305	-0.061	-0.244	3.035	9.654	2.023	0.305	0.488	1.831	-10.125	-0.603	0.541	-0.488	-0.244	-0.305	-1.942	9.408	2.981	0.305	0.61	0.305	-3.077	10.136	1.26	1.953	-0.61	0.427	1506696523
-10.178	-3.942	-0.306	-0.366	1.709	-0.549	2.46	-9.164	-0.281	0.244	-0.916	-0.244	2.862	9.677	2.159	0.549	0.549	1.16	-10.276	-1.102	0.245	-0.61	-0.183	-0.427	-1.839	9.682	2.827	0.183	0.488	-0.061	-2.791	10.775	0.81	1.77	-2.014	0	1506696523
-11.328	-3.714	-1.13	-0.488	0.793	-0.183	2.494	-9.444	-0.031	0	-0.61	0.305	2.633	9.692	2.204	0.732	0.305	0.122	-10.8	-1.631	-0.16	-0.61	-0.122	-0.549	-1.607	9.964	2.583	0.244	-0.061	-0.488	-0.36	11.031	1.233	1.526	-0.732	0.061	1506696523
-11.014	-2.762	-2.083	0.305	0.244	-0.122	2.527	-9.757	0.671	0	-0.61	0.305	2.55	9.896	2.067	0.854	-0.549	-1.404	-11.712	-1.854	-0.946	-0.488	-0.549	-0.61	-0.851	10.566	2.405	0.549	-0.305	-0.916	1.55	11.343	0.312	1.587	0.427	0.549	1506696523
-10.081	-1.534	-1.848	-0.732	0.244	-0.122	2.369	-9.951	1.404	-0.244	-0.061	2.441	3.067	10.002	2.029	0.977	-1.343	-3.052	-11.198	-2.292	-1.625	-0.61	-0.854	-0.671	-0.2	11.151	2.107	0.916	-0.366	-1.526	2.076	11.502	0.343	1.099	1.038	1.465	1506696523
-10.306	-2.018	-1.918	-1.16	0.427	0	2.783	-9.753	2.353	-0.366	-0.061	3.784	3.979	9.839	2.003	1.282	-1.465	-4.15	-10.301	-2.873	-1.47	-0.549	-0.854	-0.977	-0.006	10.939	1.648	0.916	-1.038	-1.831	0.069	11.104	0.383	0.122	0.061	0.854	1506696523
-10.134	-1.772	-1.895	-0.549	0	-0.122	3.338	-9.441	3.322	-0.61	0.305	5.005	5.045	10.227	2.098	1.282	-0.977	-4.944	-10.32	-3.116	-1.225	-0.244	-1.221	-0.916	0.234	10.697	1.151	0.671	-1.16	-1.953	1.408	10.677	-0.599	0.305	0.671	0.793	1506696523
-9.341	-1.853	-1.663	-0.854	0.732	-0.061	3.894	-9.899	3.822	-0.549	0.488	5.798	6.038	10.922	2.004	0.977	-0.427	-5.249	-10.066	-3.297	-1.09	-0.122	-1.038	-0.671	0.121	10.818	0.902	0.61	-0.549	-1.892	1.193	10.137	-1.314	0.488	0.732	0.854	1506696523
-9.159	-2.278	-2.079	-0.244	0.916	-0.244	4.529	-10.513	3.766	0.061	0.244	5.432	6.381	11.054	1.771	0.793	-0.977	-4.578	-9.447	-3.431	-1.073	0.061	-0.793	-0.549	-0.556	10.859	0.892	0.793	-0.305	-1.709	0.669	9.896	-0.986	0.427	0.488	0.427	1506696523
-9.048	-2.364	-2.037	0	0.732	-0.427	4.742	-9.926	3.263	0.488	-0.244	4.089	6.577	10.391	1.853	0.732	-1.892	-3.235	-9.015	-3.333	-0.921	0.122	-0.793	-0.61	-1.306	10.362	0.965	0.732	-1.038	-1.648	0.688	9.63	-0.866	0.244	0.488	0.183	1506696523
-8.955	-2.507	-1.977	0.122	0.732	-0.549	4.711	-8.878	2.762	0.488	-0.854	2.502	6.808	9.606	1.872	0.671	-1.709	-1.831	-8.843	-3.103	-0.65	0	-0.793	-0.549	-1.437	9.713	0.925	0.488	-1.587	-1.587	0.626	9.465	-0.876	0.244	0.305	0.183	1506696523
-9.161	-2.519	-2.053	0.244	0.549	-0.366	4.712	-8.149	2.322	0.488	-0.793	1.343	6.721	9.089	1.681	0.61	-0.732	-0.793	-8.721	-3.18	-0.291	0.061	-0.671	-0.488	-1.109	9.388	0.843	0.183	-1.16	-1.587	0.744	9.531	-0.269	0.061	0.183	0.122	1506696523
-9.4	-2.348	-2.102	0	0.122	-0.366	4.554	-7.697	2.024	0.488	-0.488	0.488	6.19	8.971	1.459	0.61	-0.061	-0.183	-8.733	-3.298	-0.01	0.244	-0.671	-0.488	-0.946	9.354	0.671	0	-0.366	-1.404	1.416	9.595	-0.157	-0.061	0.305	0.244	1506696523
-9.331	-2.338	-2.07	-0.305	0	-0.549	4.411	-7.285	1.889	0.488	-0.488	0.488	5.692	8.949	1.303	0.61	0.122	0.305	-8.978	-3.375	0.228	0.366	-0.732	-0.427	-1.285	9.288	0.569	-0.061	0	-0.916	1.714	9.764	-0.238	-0.305	0.916	0.488	1506696523
-9.411	-2.74	-2.095	-0.488	-0.061	-0.549	4.411	-7.285	1.889	0.305	0	-0.183	5.359	9.302	1.068	0.549	0.183	0.671	-9.136	-3.266	0.437	0.122	-0.977	-0.305	-1.33	9.386	0.473	0.061	0.305	-0.488	1.177	9.775	-0.255	-0.488	0.366	0.427	1506696523
-9.219	-3.009	-2.198	-0.427	-0.183	-0.427	3.785	-7.586	1.645	0	0.61	-1.038	5.138	9.739	0.791	0.61	0.549	1.099	-9.188	-3.122	0.624	0.061	-0.61	0	-1.534	9.757	0.604	0.183	1.221	-0.366	1.134	9.893	-0.173	-0.549	0.488	0.488	1506696524
-9.185	-3.052	-2.284	-0.244	-0.122	-0.488	3.785	-7.586	1.645	-0.244	0.854	-2.075	4.888	10.112	0.666	0.732	1.038	1.465	-9.106	-3.269	0.749	-0.122	-0.671	0.244	-1.961	10.037	0.601	0.183	1.648	-0.305	1.183	9.772	-0.367	-0.488	0.488	0.488	1506696524
-9.369	-3.12	-2.391	-0.244	-0.427	-0.488	2.749	-8.819	1.132	-0.366	0.244	-4.089	4.569	10.384	0.664	0.793	1.465	1.892	-8.897	-3.592	0.861	-0.183	-0.793	0.244	-2.499	10.119	0.51	-0.122	1.709	-0.183	1.511	9.934	-0.2	-0.854	0.488	0.488	1506696524
-9.266	-3.437	-2.332	-0.244	-0.488	-0.366	2.384	-9.148	0.937	-0.61	0.183	-4.7	4.244	10.521	0.609	0.671	1.831	2.197	-8.801	-3.586	1.224	-0.366	-0.671	0.366	-3.011	9.991	0.377	-0.427	1.526	-0.122	1.397	9.872	-0.355	-0.854	0.427	0.549	1506696524
-9.354	-3.687	-2.377	-0.183	-0.488	-0.244	2.09	-9.189	0.898	-0.977	0.61	-4.822	3.851	10.584	0.524	0.427	2.075	2.38	-8.821	-3.655	1.608	-0.183	-0.793	0.488	-3.382	9.734	0.219	-0.732	1.282	-0.122	0.84	9.851	-0.239	-0.916	0.366	0.427	1506696524
-9.392	-3.968	-2.135	0	-1.038	-0.122	1.767	-9.079	0.91	-1.465	1.099	-4.395	3.354	10.781	0.316	0	1.831	2.319	-8.906	-3.853	1.921	-0.061	-0.671	0.549	-3.795	9.664	0.134	-0.916	1.221	-0.061	0.968	9.908	-0.243	-0.854	-0.244	0.183	1506696524
-8.975	-4.09	-1.669	0.183	-0.854	-0.122	1.383	-9.302	1.048	-1.648	1.526	-3.601	2.942	10.951	0.078	-0.488	1.099	2.014	-9.022	-3.695	1.95	0.122	-0.488	0.61	-4.163	9.735	0.099	-0.916	0.977	0.061	1.177	9.952	-0.194	-0.793	-0.061	0.305	1506696524
-8.736	-4.258	-1.292	0.122	-0.549	-0.122	0.997	-9.219	1.205	-1.648	1.526	-2.563	2.707	10.72	-0.109	-0.732	0.366	1.648	-9.056	-3.281	2.083	0.244	-0.305	0.732	-4.295	9.71	0.401	-0.671	0.366	-0.061	0.702	10.078	0.372	-1.038	0.244	0.244	1506696524
-9.268	-4.559	-1.505	0.122	-0.977	-0.244	0.703	-8.732	1.422	-1.526	1.038	-1.404	2.677	10.33	-0.089	-0.549	0.183	1.221	-9.349	-2.586	2.097	0.427	-0.549	0.977	-4.201	9.598	0.897	-0.61	0.122	-0.305	0.52	9.826	0.687	-0.854	-0.183	0.183	1506696524
-9.038	-4.767	-1.054	1.038	-1.648	-0.244	0.544	-8.375	1.591	-1.221	0.244	-0.122	2.777	9.989	0.268	-0.183	0.61	0.61	-9.039	-2.345	2.158	0.427	-0.366	0.916	-4.132	9.457	1.473	-0.61	0.122	-0.427	0.739	10.024	0.52	-0.854	0.244	0.488	1506696524
