# Supplementary material for: A deep learning approach for lower back-pain risk prediction during manual lifting
Source: PLoS One. 2021 Feb 19;16(2):e0247162. doi: 10.1371/journal.pone.0247162 (PMC7894914; doi:10.1371/journal.pone.0247162)
Supplement: S1 Data — (ZIP) [file pone.0247162.s001.zip › source-used/Subject_03_P1_Zone11_T1.csv]

Side_A_x	Side_A_y	Side_A_z	Side_G_x	Side_G_y	Side_G_z	LtWt_A_x	LtWt_A_y	LtWt_A_z	LtWt_G_x	LtWt_G_y	LtWt_G_z	RtWt_A_x	RtWt_A_y	RtWt_A_z	RtWt_G_x	RtWt_G_y	RtWt_G_z	Back_A_x	Back_A_y	Back_A_z	Back_G_x	Back_G_y	Back_G_z	UArm_A_x	UArm_A_y	UArm_A_z	UArm_G_x	UArm_G_y	UArm_G_z	Thig_A_x	Thig_A_y	Thig_A_z	Thig_G_x	Thig_G_y	Thig_G_z	Time_stp
-9.642	-2.233	-0.278	-0.122	-0.061	0	3.497	-8.497	1.105	0	-0.183	0.061	4.51	9.162	2.809	-0.061	0.061	0.061	-9.623	-1.389	-1.626	-0.183	0	-0.061	-0.182	9.723	2.107	-0.061	0.122	0	0.268	9.915	0.731	0	0	-0.061	1506696312
-9.635	-2.229	-0.254	-0.183	-0.061	0	3.548	-8.485	1.09	0.061	-0.183	0.061	4.472	9.156	2.757	-0.061	0.061	0.061	-9.63	-1.392	-1.645	-0.183	0	-0.061	-0.154	9.729	2.099	-0.061	0.122	0	0.281	9.915	0.733	0	0	-0.061	1506696312
-9.628	-2.253	-0.256	-0.183	-0.061	0	3.575	-8.44	1	0.061	-0.183	0	4.448	9.158	2.744	0	0.122	0.061	-9.6	-1.404	-1.637	-0.183	0	0	-0.173	9.731	2.097	-0.061	0.183	0	0.275	9.9	0.729	0	0	-0.061	1506696312
-9.618	-2.271	-0.276	-0.183	-0.061	0	3.542	-8.41	0.986	0.061	-0.183	-0.061	4.443	9.178	2.778	0	0.183	0	-9.615	-1.425	-1.638	-0.183	0	0	-0.209	9.714	2.086	-0.061	0.183	0	0.3	9.915	0.738	-0.061	0	-0.061	1506696312
-9.615	-2.286	-0.275	-0.122	-0.061	0	3.542	-8.41	0.986	0	-0.183	-0.122	4.432	9.196	2.768	-0.061	0.122	0	-9.603	-1.439	-1.631	-0.183	0	0	-0.256	9.7	2.095	-0.061	0.122	0	0.258	9.902	0.726	-0.061	0	-0.061	1506696312
-9.616	-2.302	-0.262	-0.122	-0.061	0	3.472	-8.443	0.983	0	-0.183	-0.122	4.423	9.205	2.802	-0.061	0.061	0.061	-9.61	-1.44	-1.626	-0.122	0	0	-0.274	9.708	2.11	-0.061	0.061	0	0.215	9.902	0.718	0	0	-0.061	1506696312
-9.625	-2.333	-0.272	-0.122	-0.061	0	3.472	-8.443	0.983	0	-0.183	-0.122	4.408	9.196	2.805	-0.061	0.061	0.061	-9.619	-1.457	-1.671	-0.122	0	0	-0.248	9.722	2.123	-0.061	0.061	0	0.189	9.922	0.705	0	0	-0.061	1506696312
-9.603	-2.333	-0.28	-0.061	-0.061	0	3.435	-8.503	1.037	0	-0.122	-0.122	4.372	9.209	2.806	-0.061	0.061	0	-9.619	-1.424	-1.665	-0.122	0.061	-0.061	-0.217	9.749	2.134	-0.061	0.061	0	0.172	9.93	0.714	0	0	-0.061	1506696312
-9.615	-2.321	-0.286	-0.061	-0.061	0	3.407	-8.485	1.061	-0.061	-0.061	-0.061	4.35	9.195	2.834	-0.061	0.061	0	-9.634	-1.421	-1.659	-0.061	0.061	0	-0.251	9.708	2.125	-0.061	0.061	0	0.158	9.926	0.677	0	0	-0.061	1506696312
-9.612	-2.341	-0.295	-0.061	-0.061	0	3.433	-8.504	1.103	0	-0.061	0	4.34	9.201	2.823	-0.061	0	0	-9.63	-1.432	-1.702	-0.061	0	0	-0.243	9.728	2.117	-0.061	-0.061	0	0.156	9.915	0.682	0	-0.061	-0.061	1506696312
-9.618	-2.345	-0.292	-0.061	-0.061	0	3.433	-8.504	1.103	0	-0.061	0	4.372	9.203	2.81	-0.122	0	-0.061	-9.655	-1.434	-1.707	-0.061	0	0	-0.221	9.737	2.144	-0.061	-0.061	0	0.171	9.923	0.688	0	-0.061	-0.061	1506696312
-9.613	-2.336	-0.297	-0.061	-0.061	0	3.529	-8.463	1.017	0	-0.122	0	4.384	9.205	2.795	-0.061	0	-0.061	-9.662	-1.432	-1.715	0	0	0	-0.194	9.747	2.15	-0.122	-0.061	-0.061	0.16	9.93	0.674	0	0	-0.061	1506696312
-9.617	-2.335	-0.291	0	-0.061	0	3.537	-8.436	0.999	0	-0.061	0	4.375	9.189	2.797	-0.061	-0.061	-0.061	-9.654	-1.419	-1.72	0	0	0	-0.181	9.723	2.152	-0.061	-0.061	-0.061	0.172	9.922	0.677	0	-0.061	-0.061	1506696313
-9.601	-2.317	-0.258	-0.061	-0.061	0	3.56	-8.403	0.988	-0.061	0	0	4.388	9.14	2.781	-0.061	-0.061	-0.061	-9.646	-1.419	-1.692	0	-0.061	0	-0.195	9.668	2.15	-0.061	-0.061	-0.061	0.159	9.923	0.684	0	-0.061	-0.061	1506696313
-9.63	-2.308	-0.267	0	0	0	3.585	-8.424	0.983	-0.061	0	0	4.414	9.144	2.796	-0.061	-0.061	-0.061	-9.63	-1.409	-1.671	0	-0.061	0	-0.185	9.689	2.164	-0.061	-0.061	-0.122	0.182	9.906	0.691	0	-0.061	0	1506696313
-9.629	-2.299	-0.272	0	0	0	3.582	-8.443	0.985	-0.061	0.061	0	4.453	9.178	2.793	-0.061	-0.061	-0.061	-9.633	-1.391	-1.682	0	0	0	-0.209	9.733	2.169	-0.061	-0.061	-0.122	0.187	9.912	0.685	0	-0.061	-0.061	1506696313
-9.621	-2.306	-0.274	0	0	0	3.539	-8.455	0.969	-0.061	0	-0.061	4.444	9.178	2.802	0	-0.061	-0.061	-9.63	-1.383	-1.692	0	0	0	-0.223	9.728	2.174	-0.061	-0.061	-0.122	0.182	9.918	0.683	0	-0.061	-0.061	1506696313
-9.618	-2.299	-0.27	0	0	0	3.539	-8.455	0.969	-0.061	0	-0.061	4.42	9.161	2.86	-0.061	-0.061	-0.061	-9.613	-1.385	-1.675	0	-0.061	0	-0.207	9.692	2.181	-0.061	-0.061	-0.122	0.205	9.912	0.685	-0.061	-0.061	0	1506696313
-9.619	-2.273	-0.254	0	0	0	3.456	-8.457	0.988	-0.122	0.061	-0.061	4.401	9.124	2.882	-0.061	-0.122	-0.061	-9.618	-1.377	-1.668	0.061	0	0	-0.194	9.659	2.176	0	-0.061	-0.061	0.219	9.918	0.709	-0.061	-0.122	0	1506696313
-9.639	-2.237	-0.237	0	-0.061	0	3.449	-8.485	1.018	-0.122	0.061	-0.061	4.432	9.148	2.881	-0.061	-0.061	-0.061	-9.597	-1.358	-1.635	0	0	0	-0.193	9.696	2.17	-0.061	-0.061	-0.061	0.233	9.905	0.725	-0.061	-0.122	0	1506696313
-9.644	-2.253	-0.254	0	-0.061	0	3.45	-8.507	1.044	-0.061	0.061	-0.061	4.493	9.19	2.903	-0.061	-0.061	-0.061	-9.595	-1.345	-1.64	0	0.061	0	-0.225	9.735	2.175	-0.061	-0.061	-0.061	0.23	9.914	0.707	-0.061	-0.061	0	1506696313
-9.635	-2.271	-0.243	0	-0.061	0	3.421	-8.514	1.043	0	0	-0.122	4.499	9.205	2.912	-0.061	-0.061	0	-9.603	-1.358	-1.656	0	0.061	0	-0.231	9.752	2.162	-0.061	-0.061	0	0.218	9.924	0.711	0	-0.061	-0.061	1506696313
-9.617	-2.289	-0.26	0	-0.061	0	3.421	-8.514	1.043	0	0	-0.122	4.504	9.205	2.951	-0.122	-0.061	0	-9.635	-1.377	-1.701	0	0.061	0	-0.183	9.768	2.178	-0.061	-0.061	0	0.218	9.924	0.711	0	-0.061	-0.061	1506696313
-9.619	-2.29	-0.258	0	-0.061	0	3.406	-8.463	0.956	0	-0.061	-0.122	4.466	9.166	2.962	-0.122	-0.061	0	-9.639	-1.364	-1.744	0	0.061	0	-0.154	9.705	2.22	-0.122	-0.061	0	0.215	9.91	0.726	0	-0.061	-0.061	1506696313
-9.607	-2.32	-0.262	0	0	0	3.406	-8.463	0.956	0	-0.061	-0.061	4.427	9.116	2.954	-0.122	-0.061	0	-9.656	-1.359	-1.773	0	0	0	-0.144	9.66	2.232	-0.122	-0.061	0	0.183	9.91	0.693	0	-0.061	-0.061	1506696313
-9.603	-2.332	-0.27	0	0	0	3.468	-8.451	0.928	-0.061	0	0	4.396	9.113	2.909	-0.122	-0.061	0	-9.664	-1.342	-1.788	0.061	0	0	-0.126	9.65	2.245	-0.061	-0.061	0	0.151	9.9	0.685	0	-0.061	-0.061	1506696313
-9.604	-2.317	-0.263	0	0	0	3.468	-8.451	0.928	-0.061	0.061	0.061	4.383	9.129	2.841	-0.122	-0.061	-0.061	-9.676	-1.325	-1.812	0.061	0	0	-0.124	9.674	2.249	-0.061	-0.061	-0.061	0.151	9.9	0.685	0	-0.061	-0.061	1506696313
-9.619	-2.254	-0.258	0	0	0	3.503	-8.47	0.963	-0.061	0	0.061	4.375	9.121	2.823	-0.061	-0.061	-0.061	-9.666	-1.297	-1.81	0.061	-0.061	-0.061	-0.147	9.676	2.271	0	-0.061	-0.061	0.183	9.91	0.697	0	-0.061	-0.061	1506696313
-9.621	-2.235	-0.246	-0.061	0.061	0	3.567	-8.48	0.986	-0.061	0	0.061	4.371	9.094	2.798	0	-0.122	-0.061	-9.662	-1.282	-1.775	0	-0.061	-0.061	-0.114	9.665	2.256	0	-0.061	-0.122	0.212	9.909	0.703	-0.061	-0.061	-0.061	1506696313
-9.641	-2.243	-0.254	-0.061	0.061	0	3.59	-8.469	1.007	-0.061	0	0.061	4.37	9.113	2.818	0.061	-0.061	-0.122	-9.639	-1.316	-1.781	0.061	-0.122	-0.061	-0.074	9.71	2.259	0	-0.061	-0.122	0.246	9.912	0.73	-0.061	-0.061	-0.061	1506696313
-9.641	-2.205	-0.251	-0.061	0	0	3.59	-8.469	1.007	-0.061	0.061	0	4.419	9.148	2.889	0.061	0	-0.122	-9.639	-1.297	-1.741	0	-0.061	0	-0.139	9.726	2.212	0	0	-0.122	0.25	9.916	0.774	-0.061	-0.061	-0.061	1506696313
-9.637	-2.231	-0.288	-0.061	0	0	3.505	-8.489	1.042	-0.061	0	0	4.451	9.18	2.94	0.061	0	-0.122	-9.607	-1.354	-1.726	0	-0.061	0	-0.207	9.729	2.202	0	0	-0.122	0.232	9.896	0.744	-0.061	-0.061	-0.061	1506696313
-9.619	-2.28	-0.287	-0.061	0	0	3.457	-8.482	1.044	-0.061	0.061	0	4.494	9.211	2.999	0	-0.061	-0.061	-9.628	-1.353	-1.709	0	-0.061	0	-0.212	9.739	2.216	0	0	-0.122	0.237	9.92	0.737	-0.061	0	-0.061	1506696313
-9.618	-2.299	-0.286	-0.061	0	0	3.457	-8.482	1.044	0	0	-0.061	4.5	9.195	3.039	-0.061	0	-0.061	-9.64	-1.343	-1.738	0	-0.061	0	-0.169	9.743	2.253	-0.061	-0.061	-0.122	0.208	9.921	0.741	-0.061	0	-0.061	1506696313
-9.621	-2.298	-0.294	-0.061	0	0	3.427	-8.458	1.001	-0.061	0	0	4.468	9.173	3.054	-0.061	0	-0.061	-9.63	-1.349	-1.717	0	-0.061	0	-0.141	9.721	2.248	-0.061	0	-0.061	0.178	9.916	0.73	-0.061	0	-0.061	1506696313
-9.621	-2.275	-0.294	0	0	0	3.435	-8.447	1.013	-0.061	0	0	4.471	9.153	3.054	-0.122	0.061	-0.061	-9.613	-1.343	-1.683	0	-0.061	0	-0.17	9.69	2.216	-0.061	0	-0.061	0.201	9.92	0.752	0	-0.061	-0.061	1506696313
-9.627	-2.256	-0.315	-0.061	0	0	3.435	-8.447	1.013	-0.061	0.061	0.061	4.479	9.148	3.011	-0.122	0	-0.061	-9.616	-1.339	-1.656	0	-0.061	0	-0.213	9.689	2.216	-0.061	0	-0.061	0.218	9.917	0.762	0	-0.061	-0.061	1506696313
-9.642	-2.266	-0.33	0	0	0	3.508	-8.475	1.002	-0.061	0	0	4.485	9.171	2.956	-0.122	0	0	-9.613	-1.32	-1.646	0	-0.061	0	-0.22	9.729	2.233	-0.122	0	0	0.208	9.906	0.766	0	-0.061	-0.061	1506696314
-9.616	-2.28	-0.339	-0.061	0	0	3.508	-8.475	1.002	0	0	-0.061	4.45	9.162	2.891	-0.122	0.061	0	-9.633	-1.315	-1.646	-0.061	-0.061	0	-0.208	9.714	2.244	-0.122	0	0	0.219	9.924	0.762	0	-0.061	-0.061	1506696314
-9.606	-2.287	-0.34	-0.061	0	0	3.486	-8.47	1.002	0	0	-0.061	4.388	9.14	2.86	-0.122	0	0	-9.627	-1.328	-1.65	-0.061	-0.061	0	-0.184	9.68	2.238	-0.122	0	0	0.221	9.909	0.736	-0.061	-0.061	0	1506696314
-9.633	-2.26	-0.349	-0.061	0	0	3.486	-8.47	1.002	0	0	-0.061	4.343	9.126	2.858	-0.061	0.061	0	-9.643	-1.334	-1.656	-0.061	-0.061	0	-0.191	9.653	2.236	-0.061	0.061	0	0.23	9.903	0.749	-0.061	-0.061	0	1506696314
-9.627	-2.259	-0.355	-0.061	0	0	3.419	-8.473	0.999	0	0	-0.061	4.32	9.148	2.865	-0.061	0	0	-9.653	-1.321	-1.677	-0.061	-0.061	0	-0.195	9.686	2.268	-0.061	0.061	-0.061	0.208	9.909	0.72	-0.061	-0.061	0	1506696314
-9.64	-2.272	-0.356	-0.061	0	0	3.419	-8.473	0.999	0	0	-0.061	4.326	9.178	2.878	0	0	-0.061	-9.654	-1.32	-1.674	-0.061	-0.061	0	-0.197	9.72	2.289	-0.061	0.061	-0.061	0.208	9.915	0.729	-0.061	0	0	1506696314
-9.622	-2.275	-0.356	-0.061	-0.061	0	3.407	-8.504	1.014	-0.061	0	0	4.338	9.178	2.938	0	0	-0.061	-9.649	-1.327	-1.664	-0.061	-0.061	0	-0.219	9.722	2.273	-0.061	0	-0.061	0.193	9.924	0.721	-0.061	0	0	1506696314
-9.609	-2.287	-0.355	-0.061	0	0	3.432	-8.528	1.018	-0.061	0	0	4.338	9.183	2.986	-0.061	0	-0.061	-9.64	-1.33	-1.65	-0.061	-0.061	0	-0.215	9.704	2.273	-0.061	0	-0.061	0.172	9.914	0.738	-0.061	0	0	1506696314
-9.613	-2.274	-0.349	-0.061	-0.061	0	3.435	-8.496	1.052	0	0	0	4.366	9.155	3.027	-0.061	0	-0.061	-9.654	-1.327	-1.623	0	-0.061	0	-0.203	9.679	2.267	-0.061	0	-0.061	0.224	9.923	0.741	-0.061	0	-0.061	1506696314
-9.625	-2.266	-0.356	-0.061	-0.061	0	3.431	-8.466	1.043	0	-0.061	-0.061	4.381	9.144	3.029	-0.061	0	-0.061	-9.652	-1.324	-1.631	-0.061	-0.061	0	-0.197	9.679	2.289	-0.061	0	-0.061	0.238	9.917	0.745	-0.061	0	-0.061	1506696314
-9.628	-2.267	-0.36	-0.061	-0.061	0	3.451	-8.455	1.03	0	-0.061	0	4.399	9.144	3.018	-0.061	0	-0.061	-9.635	-1.311	-1.607	0	-0.061	0	-0.218	9.676	2.305	-0.061	0	-0.061	0.197	9.908	0.756	-0.061	-0.061	0	1506696314
-9.636	-2.28	-0.353	-0.061	-0.061	0	3.475	-8.454	1.028	0	0	0	4.412	9.142	3	-0.061	0	0	-9.641	-1.325	-1.604	0	-0.061	0	-0.244	9.655	2.297	-0.061	0	0	0.202	9.922	0.758	0	0	0	1506696314
-9.613	-2.279	-0.343	0	-0.061	0	3.498	-8.445	1.032	0	0	-0.061	4.407	9.143	2.973	-0.122	0	0	-9.636	-1.335	-1.616	0	0	0	-0.246	9.654	2.278	-0.061	-0.061	0	0.193	9.912	0.737	0	-0.061	-0.061	1506696314
-9.615	-2.277	-0.345	0	-0.061	0	3.475	-8.433	1.016	0	0	-0.061	4.363	9.115	2.936	-0.122	-0.061	0	-9.637	-1.316	-1.613	0	0	0	-0.215	9.634	2.308	-0.061	-0.061	0	0.196	9.911	0.758	0	-0.061	-0.061	1506696314
-9.644	-2.253	-0.328	0	-0.061	0	3.475	-8.433	1.016	0	-0.061	-0.061	4.329	9.089	2.891	-0.061	-0.061	0	-9.677	-1.335	-1.633	0	-0.061	0	-0.172	9.628	2.297	-0.061	0	-0.061	0.224	9.9	0.766	-0.061	-0.061	0	1506696314
-9.629	-2.259	-0.334	0	-0.061	0	3.508	-8.415	1.01	0	-0.061	-0.061	4.305	9.121	2.891	0	-0.061	0	-9.634	-1.32	-1.601	0	0	0	-0.2	9.668	2.299	0	0	-0.061	0.203	9.912	0.738	0	-0.061	-0.061	1506696314
-9.631	-2.255	-0.346	0	-0.061	0	3.499	-8.424	1.005	-0.061	-0.061	-0.061	4.313	9.147	2.923	0	-0.061	0	-9.644	-1.322	-1.593	0	0.061	0	-0.282	9.659	2.273	0	-0.061	-0.061	0.197	9.909	0.741	0	-0.061	-0.061	1506696314
-9.616	-2.272	-0.331	0	-0.061	0	3.484	-8.448	1.013	-0.061	0	-0.061	4.282	9.143	2.903	-0.061	-0.122	0	-9.646	-1.325	-1.627	0	0.061	0	-0.256	9.66	2.278	0	-0.122	-0.061	0.214	9.893	0.733	0	-0.061	-0.061	1506696314
-9.611	-2.266	-0.339	-0.061	-0.061	0	3.455	-8.439	0.997	0	-0.061	-0.122	4.296	9.138	2.888	0	-0.183	-0.061	-9.673	-1.32	-1.658	0	0.061	0	-0.191	9.678	2.296	0	-0.122	-0.122	0.209	9.905	0.703	0	-0.061	-0.061	1506696314
-9.616	-2.284	-0.339	-0.061	-0.061	0	3.457	-8.441	0.988	-0.061	-0.122	-0.061	4.31	9.143	2.882	0.061	-0.122	-0.061	-9.678	-1.29	-1.688	0	0.061	0	-0.154	9.709	2.321	0	-0.122	-0.122	0.194	9.902	0.726	0	-0.061	-0.061	1506696314
-9.615	-2.278	-0.333	-0.061	-0.061	0	3.473	-8.443	0.986	-0.122	-0.061	-0.061	4.346	9.156	2.93	0.061	-0.122	-0.122	-9.67	-1.282	-1.709	0	0	0	-0.133	9.723	2.323	0	-0.061	-0.183	0.221	9.912	0.737	0	-0.061	-0.061	1506696314
-9.616	-2.277	-0.333	-0.061	-0.061	-0.061	3.473	-8.443	0.986	-0.122	-0.061	-0.061	4.413	9.132	2.998	0.061	-0.061	-0.122	-9.661	-1.293	-1.687	0	0	0	-0.148	9.683	2.314	0	-0.061	-0.183	0.202	9.917	0.718	0	-0.061	-0.061	1506696314
-9.611	-2.298	-0.333	-0.061	-0.061	0	3.516	-8.483	1.056	-0.122	-0.061	0	4.438	9.141	3.046	0.061	-0.061	-0.122	-9.658	-1.32	-1.675	0	-0.061	-0.061	-0.167	9.69	2.274	0	-0.061	-0.122	0.224	9.922	0.751	0	-0.061	-0.061	1506696314
-9.627	-2.289	-0.327	-0.061	-0.061	0	3.511	-8.488	1.092	-0.122	-0.122	-0.061	4.486	9.16	3.068	0	-0.061	-0.122	-9.639	-1.286	-1.654	0	-0.061	-0.061	-0.16	9.717	2.287	0	-0.061	-0.122	0.23	9.917	0.75	0	-0.061	-0.061	1506696314
-9.637	-2.278	-0.321	-0.061	-0.061	0	3.511	-8.488	1.092	-0.122	-0.122	-0.061	4.536	9.148	3.079	0	0	-0.061	-9.627	-1.293	-1.622	0	-0.061	-0.061	-0.183	9.708	2.285	0	0	-0.061	0.205	9.92	0.725	0	-0.061	-0.061	1506696314
-9.621	-2.29	-0.316	-0.061	-0.061	0	3.693	-8.485	1.231	-0.061	0.183	0	4.546	9.142	3.079	-0.061	0.061	0	-9.63	-1.288	-1.592	0	-0.061	-0.061	-0.211	9.694	2.278	-0.061	0	-0.061	0.214	9.927	0.733	0	-0.061	-0.061	1506696315
-9.631	-2.317	-0.323	-0.061	-0.061	0	3.693	-8.485	1.231	-0.061	0.183	0	4.518	9.176	3.037	-0.061	0	0	-9.658	-1.31	-1.61	-0.061	0	-0.061	-0.245	9.711	2.253	-0.061	0	0	0.226	9.922	0.709	0	-0.061	-0.061	1506696315
-9.586	-2.334	-0.336	-0.061	-0.061	0	3.655	-8.498	1.188	0	0.122	-0.061	4.506	9.177	2.966	-0.122	0	0.061	-9.649	-1.312	-1.627	-0.061	0	-0.061	-0.245	9.721	2.256	-0.061	0	0	0.199	9.923	0.696	0	-0.061	-0.061	1506696315
-9.603	-2.342	-0.33	-0.061	-0.061	0	3.496	-8.418	0.959	0.061	0	-0.244	4.297	9.128	2.765	0	0	0	-9.667	-1.334	-1.651	-0.061	-0.061	-0.061	-0.201	9.683	2.229	0	0.061	-0.061	0.138	9.893	0.702	0	-0.061	-0.061	1506696315
-9.625	-2.302	-0.307	-0.061	-0.061	0	3.382	-8.386	0.88	0.061	0	-0.244	4.297	9.128	2.765	0	0	0	-9.667	-1.334	-1.651	-0.061	-0.122	-0.061	-0.201	9.683	2.229	0	0.061	-0.061	0.173	9.912	0.693	0	-0.061	-0.061	1506696315
-9.612	-2.292	-0.312	-0.061	-0.061	0	3.382	-8.386	0.88	0	0	-0.183	4.339	9.196	2.762	0.061	0	0	-9.622	-1.349	-1.622	0	-0.061	-0.061	-0.29	9.738	2.226	0	0.122	-0.061	0.195	9.915	0.703	0	-0.061	-0.061	1506696315
-9.605	-2.324	-0.312	-0.061	0	0	3.332	-8.406	0.828	-0.061	0	-0.061	4.344	9.225	2.806	0.061	0	0	-9.615	-1.366	-1.592	0	-0.061	0	-0.378	9.721	2.205	0	0	-0.061	0.194	9.906	0.715	0	0	-0.061	1506696315
-9.606	-2.323	-0.312	0	-0.061	0	3.278	-8.435	0.924	-0.122	0	0	4.297	9.211	2.858	0	-0.061	0	-9.609	-1.363	-1.561	0	0	0	-0.345	9.696	2.193	0	-0.061	-0.061	0.197	9.916	0.727	0	0	-0.061	1506696315
-9.607	-2.338	-0.31	0	-0.061	0	3.293	-8.421	0.986	-0.122	-0.061	0	4.278	9.201	2.901	0	-0.061	-0.061	-9.619	-1.383	-1.578	0	0	0	-0.285	9.697	2.194	0	-0.061	-0.061	0.187	9.91	0.705	0	-0.061	-0.061	1506696315
-9.609	-2.31	-0.292	0	-0.061	0	3.293	-8.421	0.986	-0.122	-0.122	0.061	4.292	9.219	2.936	0	-0.061	-0.061	-9.624	-1.339	-1.599	0	0	0	-0.276	9.725	2.229	0	-0.061	-0.061	0.189	9.911	0.736	0	-0.061	-0.061	1506696315
-9.617	-2.284	-0.287	0	-0.061	0	3.339	-8.445	1.017	-0.122	-0.122	0.122	4.317	9.197	2.943	0	-0.061	-0.061	-9.647	-1.312	-1.622	0	0.061	0	-0.285	9.708	2.235	-0.061	-0.122	-0.122	0.189	9.911	0.736	-0.061	-0.061	-0.061	1506696315
-9.631	-2.283	-0.287	0	-0.061	0	3.418	-8.476	1.034	-0.122	-0.122	0.122	4.338	9.185	2.945	-0.061	-0.061	-0.122	-9.653	-1.346	-1.644	0	0	0	-0.238	9.725	2.248	-0.061	-0.122	-0.122	0.19	9.912	0.72	-0.061	-0.061	-0.061	1506696315
-9.609	-2.281	-0.284	0	-0.061	0	3.503	-8.516	1.056	-0.122	-0.122	0.183	4.378	9.184	2.958	-0.061	-0.061	-0.122	-9.66	-1.292	-1.635	0	0	0	-0.201	9.721	2.247	-0.061	-0.061	-0.122	0.211	9.928	0.729	-0.061	-0.061	-0.061	1506696315
-9.612	-2.32	-0.291	-0.061	-0.061	0	3.586	-8.496	1.097	-0.122	-0.122	0.183	4.454	9.156	2.946	-0.061	-0.061	-0.122	-9.643	-1.294	-1.644	-0.061	0	0	-0.22	9.698	2.244	-0.061	-0.061	-0.061	0.207	9.915	0.711	-0.061	-0.061	-0.061	1506696315
-9.6	-2.353	-0.282	-0.061	-0.061	0	3.712	-8.454	1.129	0	-0.061	0.061	4.494	9.152	2.925	-0.061	-0.061	-0.122	-9.66	-1.272	-1.645	-0.061	0	0	-0.206	9.702	2.251	-0.061	-0.061	-0.061	0.194	9.923	0.735	0	-0.061	-0.061	1506696315
-9.616	-2.32	-0.279	-0.061	-0.061	0	3.712	-8.454	1.129	0	-0.061	0.061	4.541	9.137	2.902	-0.061	0	-0.061	-9.672	-1.281	-1.651	-0.061	0	0	-0.173	9.703	2.279	-0.061	0	-0.061	0.205	9.908	0.719	0	-0.061	-0.061	1506696315
-9.624	-2.316	-0.284	-0.061	-0.061	0	3.713	-8.423	0.98	0	-0.122	-0.061	4.528	9.129	2.901	-0.061	0	0	-9.644	-1.287	-1.66	-0.061	0	0	-0.164	9.705	2.266	-0.061	0	-0.061	0.159	9.905	0.717	0	-0.061	-0.061	1506696315
-9.616	-2.321	-0.268	-0.061	-0.061	0	3.713	-8.423	0.98	0	-0.061	-0.061	4.506	9.126	2.924	-0.061	0	0	-9.653	-1.297	-1.663	-0.061	0	0	-0.205	9.695	2.25	-0.061	0.061	0	0.159	9.905	0.717	-0.061	-0.061	-0.061	1506696315
-9.597	-2.311	-0.254	-0.061	-0.061	0	3.683	-8.417	0.94	-0.061	0	-0.061	4.473	9.13	2.92	-0.061	0	0.061	-9.653	-1.297	-1.663	-0.061	0	0	-0.228	9.674	2.253	-0.061	0	0	0.167	9.899	0.746	0	-0.061	-0.061	1506696315
-9.622	-2.324	-0.29	-0.061	-0.061	0	3.567	-8.431	0.958	-0.061	0	-0.122	4.426	9.146	2.9	-0.061	0	0.061	-9.644	-1.31	-1.659	0	-0.061	0	-0.214	9.69	2.244	-0.061	0.061	0	0.173	9.898	0.736	0	-0.061	-0.061	1506696315
-9.615	-2.321	-0.282	-0.061	-0.061	0	3.567	-8.431	0.958	-0.061	0	-0.122	4.375	9.168	2.9	-0.061	0	0	-9.653	-1.276	-1.654	-0.061	-0.061	0	-0.23	9.71	2.266	-0.061	0.061	0	0.175	9.922	0.76	0	-0.061	-0.061	1506696315
-9.615	-2.326	-0.284	-0.061	-0.061	0	3.45	-8.464	0.976	-0.061	0	-0.122	4.321	9.189	2.894	0	0	0	-9.644	-1.281	-1.654	-0.061	-0.061	0	-0.243	9.708	2.285	-0.061	0.061	-0.061	0.179	9.923	0.735	0	-0.061	-0.061	1506696315
-9.621	-2.3	-0.281	-0.061	-0.061	0	3.401	-8.479	0.974	-0.061	0	-0.122	4.278	9.191	2.914	-0.061	0	0	-9.636	-1.304	-1.639	-0.061	0	0	-0.291	9.692	2.247	-0.061	0	-0.061	0.19	9.914	0.737	0	-0.061	-0.061	1506696315
-9.628	-2.315	-0.272	-0.061	-0.061	0	3.401	-8.479	0.974	-0.061	-0.061	-0.061	4.253	9.197	2.909	-0.061	0	-0.061	-9.643	-1.308	-1.666	0	0	0	-0.305	9.694	2.248	-0.061	-0.061	-0.061	0.19	9.914	0.737	0	-0.061	-0.061	1506696315
-9.619	-2.304	-0.256	-0.061	-0.061	0	3.409	-8.484	0.963	-0.061	-0.061	0	4.305	9.172	2.864	-0.061	0	-0.061	-9.649	-1.278	-1.659	0	0	0	-0.25	9.695	2.287	-0.061	-0.061	-0.061	0.177	9.91	0.73	0	-0.061	-0.061	1506696316
-9.612	-2.332	-0.288	-0.061	-0.061	0	3.441	-8.476	0.983	-0.061	-0.061	0	4.305	9.172	2.864	-0.061	0	-0.061	-9.649	-1.278	-1.659	0	0	0	-0.25	9.695	2.287	-0.061	-0.061	-0.061	0.163	9.914	0.719	0	-0.061	-0.061	1506696316
-9.6	-2.344	-0.287	-0.061	-0.061	0	3.496	-8.454	0.975	-0.061	-0.061	0.061	4.317	9.15	2.876	0	-0.061	-0.122	-9.653	-1.272	-1.652	-0.061	0	0	-0.224	9.673	2.261	-0.061	-0.061	-0.061	0.171	9.918	0.732	0	-0.061	-0.061	1506696316
-9.594	-2.339	-0.294	0	-0.061	0	3.496	-8.454	0.975	-0.061	-0.061	0.061	4.39	9.149	2.891	0	0	-0.122	-9.644	-1.285	-1.663	0	0	0	-0.226	9.674	2.261	-0.061	-0.061	-0.061	0.16	9.911	0.712	-0.061	-0.061	-0.061	1506696316
-9.617	-2.332	-0.288	-0.061	0	0	3.535	-8.463	0.962	-0.061	-0.061	0.061	4.442	9.148	2.899	0	-0.061	-0.061	-9.631	-1.275	-1.644	0	0	0	-0.25	9.678	2.263	-0.061	-0.061	-0.061	0.16	9.911	0.712	-0.061	-0.061	-0.061	1506696316
-9.616	-2.353	-0.285	-0.061	-0.061	0	3.598	-8.436	0.951	-0.061	-0.061	0	4.467	9.138	2.905	0	-0.061	-0.061	-9.664	-1.284	-1.648	0	0	0	-0.257	9.696	2.257	0	-0.061	-0.061	0.157	9.92	0.713	-0.061	-0.061	-0.061	1506696316
-9.605	-2.366	-0.273	-0.061	0	0	3.598	-8.436	0.951	-0.061	-0.061	0	4.459	9.16	2.902	0	-0.061	0	-9.67	-1.29	-1.641	0	0	-0.061	-0.231	9.711	2.274	0	0	-0.061	0.166	9.92	0.724	-0.061	-0.061	-0.061	1506696316
-9.613	-2.347	-0.29	-0.061	-0.061	0	3.61	-8.457	0.95	-0.061	0	0	4.445	9.156	2.906	0	0	0	-9.665	-1.298	-1.625	0	-0.061	0	-0.217	9.707	2.273	0	0	-0.061	0.157	9.916	0.714	-0.061	-0.061	-0.061	1506696316
-9.589	-2.382	-0.288	0	0	0	3.592	-8.446	0.947	-0.061	0	0	4.412	9.172	2.929	0	0	0	-9.654	-1.302	-1.621	0	-0.061	0	-0.261	9.7	2.266	0	0	-0.061	0.121	9.906	0.708	-0.061	0	-0.061	1506696316
-9.6	-2.363	-0.284	0	-0.061	0	3.592	-8.446	0.947	-0.061	0	-0.061	4.366	9.186	2.936	-0.061	-0.061	0	-9.656	-1.264	-1.61	0	0	-0.061	-0.29	9.704	2.272	0	0	-0.061	0.12	9.91	0.714	0	-0.061	-0.061	1506696316
-9.606	-2.361	-0.258	-0.061	0	0	3.499	-8.478	0.931	-0.061	0	-0.061	4.317	9.178	2.927	-0.061	-0.061	0	-9.686	-1.303	-1.646	0	-0.061	-0.061	-0.261	9.704	2.26	-0.061	0	-0.061	0.123	9.908	0.697	0	-0.061	-0.061	1506696316
-9.622	-2.363	-0.272	0	-0.061	0	3.491	-8.477	0.967	-0.061	0	-0.061	4.29	9.217	2.901	0	0	-0.061	-9.667	-1.263	-1.616	0	-0.061	-0.061	-0.246	9.729	2.283	0	0	-0.061	0.134	9.922	0.733	0	-0.061	-0.061	1506696316
-9.611	-2.35	-0.276	-0.061	-0.122	0	3.491	-8.477	0.967	-0.061	0	-0.061	4.295	9.207	2.9	0	0	-0.061	-9.652	-1.284	-1.596	0	-0.061	0	-0.311	9.7	2.257	-0.061	0	-0.061	0.12	9.917	0.726	0	-0.061	-0.061	1506696316
-9.607	-2.345	-0.28	-0.061	-0.183	0	3.454	-8.473	0.974	-0.061	0.061	-0.061	4.282	9.205	2.894	-0.061	-0.061	-0.061	-9.637	-1.312	-1.626	0	-0.061	-0.061	-0.324	9.7	2.249	-0.061	-0.061	-0.061	0.12	9.917	0.726	0	-0.061	-0.061	1506696316
-9.629	-2.324	-0.257	-0.061	-0.183	-0.061	3.432	-8.492	0.982	0	0	0	4.319	9.219	2.914	-0.061	-0.061	-0.061	-9.64	-1.314	-1.601	0.061	-0.061	-0.061	-0.342	9.728	2.278	-0.061	-0.061	-0.061	0.134	9.895	0.748	0	-0.061	-0.061	1506696316
-9.634	-2.364	-0.227	-0.122	-0.183	-0.061	3.418	-8.495	0.953	0	-0.061	-0.061	4.386	9.266	2.932	-0.061	-0.061	-0.061	-9.63	-1.309	-1.589	0.061	0	-0.061	-0.311	9.786	2.266	-0.061	-0.183	-0.061	0.124	9.916	0.726	0	-0.061	-0.061	1506696316
-9.572	-2.427	-0.156	0	-0.061	-0.061	3.504	-8.617	1.089	-0.061	0.061	0	4.399	9.243	3.004	-0.061	0	-0.061	-9.665	-1.258	-1.585	0	0	-0.061	-0.252	9.751	2.248	-0.061	-0.183	0	0.108	9.932	0.69	0	-0.061	-0.061	1506696316
-9.525	-2.442	-0.156	0	0	0	3.464	-8.461	1.086	0	0.183	0.061	4.435	9.099	2.993	-0.122	-0.061	0	-9.641	-1.267	-1.59	0	0.061	0	-0.243	9.599	2.26	-0.061	-0.183	0	0.089	9.915	0.718	0	-0.061	-0.061	1506696316
-9.552	-2.437	-0.189	0	0	0.061	3.464	-8.461	1.086	0.122	0	0	4.447	9.038	2.938	-0.122	-0.061	0	-9.613	-1.29	-1.541	0	-0.061	-0.061	-0.178	9.564	2.267	-0.061	-0.183	0	0.151	9.895	0.745	0	-0.122	-0.061	1506696316
-9.585	-2.39	-0.182	0	0	0.061	3.475	-8.367	0.961	0.122	-0.183	-0.061	4.417	9.027	2.854	-0.122	0	0	-9.634	-1.268	-1.534	-0.061	-0.061	-0.061	-0.181	9.564	2.225	-0.061	0	0	0.193	9.912	0.757	0	-0.061	-0.061	1506696316
-9.606	-2.369	-0.208	-0.061	0.061	0.061	3.596	-8.342	0.779	0.061	0	0	4.408	9.065	2.732	-0.061	-0.061	0	-9.658	-1.282	-1.573	0	-0.061	-0.061	-0.184	9.612	2.224	0	0.061	0	0.16	9.915	0.738	-0.061	-0.061	0	1506696316
-9.615	-2.353	-0.248	-0.061	0	0.061	3.596	-8.342	0.779	-0.061	0.061	0	4.461	9.179	2.678	0	0	0.061	-9.659	-1.261	-1.58	0	0	-0.061	-0.184	9.612	2.224	0	0.061	0	0.153	9.914	0.705	-0.061	-0.061	0	1506696316
-9.604	-2.357	-0.254	-0.061	-0.061	0	3.565	-8.475	0.812	-0.061	0.061	-0.061	4.393	9.214	2.725	0.061	0	0.061	-9.659	-1.262	-1.554	-0.122	0.061	0	-0.34	9.758	2.263	0	0.061	-0.061	0.068	9.902	0.675	-0.061	0	0	1506696316
-9.603	-2.353	-0.227	-0.061	0	0	3.385	-8.479	0.835	-0.061	-0.061	-0.183	4.262	9.213	2.832	0.122	-0.061	0.061	-9.656	-1.278	-1.599	-0.122	0.061	-0.061	-0.293	9.72	2.245	0	0	-0.061	0.066	9.91	0.681	-0.061	0	0	1506696316
-9.606	-2.35	-0.218	-0.061	0	0	3.385	-8.479	0.835	-0.061	-0.183	-0.244	4.225	9.201	2.956	0.061	-0.061	-0.061	-9.655	-1.293	-1.613	-0.061	0	-0.061	-0.215	9.708	2.28	0.061	0	-0.122	0.116	9.915	0.714	0	-0.061	-0.061	1506696316
-9.609	-2.377	-0.252	-0.061	-0.061	0	3.274	-8.498	0.94	-0.061	-0.244	-0.122	4.276	9.222	3.071	0.061	0	-0.122	-9.655	-1.302	-1.611	-0.061	0	-0.061	-0.255	9.726	2.274	0.061	0	-0.122	0.141	9.918	0.72	0	0	-0.061	1506696316
-9.594	-2.379	-0.228	-0.061	-0.061	0	3.274	-8.498	0.94	-0.122	-0.183	0	4.326	9.237	3.115	0	0	-0.061	-9.644	-1.315	-1.598	-0.061	0	-0.061	-0.294	9.722	2.26	-0.061	-0.061	-0.061	0.121	9.914	0.721	0	0	-0.061	1506696317
-9.579	-2.385	-0.212	-0.061	-0.061	0	3.339	-8.527	1.056	-0.122	-0.061	0.061	4.36	9.227	3.086	-0.122	-0.061	-0.061	-9.646	-1.3	-1.623	-0.061	0	-0.061	-0.286	9.726	2.236	-0.061	-0.061	-0.061	0.097	9.905	0.703	0	0	-0.061	1506696317
-9.605	-2.367	-0.214	-0.061	-0.061	0	3.369	-8.568	1.136	-0.061	-0.061	0.061	4.408	9.184	2.979	-0.122	-0.061	-0.061	-9.65	-1.3	-1.623	-0.061	0	-0.061	-0.23	9.721	2.237	-0.061	-0.061	-0.061	0.097	9.905	0.703	0	0	-0.061	1506696317
-9.607	-2.347	-0.219	-0.061	-0.061	0	3.499	-8.513	1.101	0.061	-0.183	0.061	4.466	9.136	2.887	-0.061	0	-0.061	-9.667	-1.291	-1.659	-0.061	0	-0.061	-0.165	9.704	2.273	-0.061	0	-0.061	0.126	9.92	0.718	-0.061	0	-0.061	1506696317
-9.622	-2.338	-0.221	-0.061	-0.061	0	3.499	-8.513	1.101	0.061	-0.122	0.061	4.487	9.098	2.818	-0.061	0	-0.061	-9.672	-1.303	-1.676	-0.061	0	-0.061	-0.159	9.671	2.259	-0.061	0	-0.061	0.13	9.918	0.72	0	0	0	1506696317
-9.613	-2.352	-0.242	-0.061	-0.061	0	3.552	-8.471	1.02	0.061	-0.061	0.122	4.492	9.087	2.785	0	0	0	-9.654	-1.322	-1.665	-0.061	0	-0.061	-0.181	9.662	2.231	0	0	-0.061	0.13	9.918	0.72	0	0	0	1506696317
-9.611	-2.36	-0.246	-0.061	0	0	3.665	-8.412	0.928	0	-0.061	0.122	4.497	9.097	2.78	0	0	0	-9.648	-1.32	-1.682	-0.061	0	-0.061	-0.203	9.659	2.232	0	0	-0.061	0.152	9.912	0.708	0	0	0	1506696317
-9.587	-2.33	-0.237	-0.061	0	0	3.665	-8.412	0.928	0	-0.061	0.061	4.48	9.103	2.799	0.061	-0.061	0.061	-9.666	-1.305	-1.688	-0.061	0	-0.061	-0.196	9.665	2.236	0.061	0	-0.061	0.115	9.908	0.695	0	0	0	1506696317
-9.622	-2.355	-0.257	-0.061	0	0	3.67	-8.403	0.918	0	-0.061	0	4.433	9.119	2.842	0.061	0	0.061	-9.655	-1.352	-1.715	0	-0.122	-0.061	-0.152	9.695	2.251	0.061	0.061	-0.061	0.115	9.908	0.695	0	0	0	1506696317
-9.606	-2.334	-0.255	-0.061	-0.061	0	3.613	-8.4	0.98	-0.061	-0.061	-0.061	4.382	9.149	2.909	0.061	0	0	-9.668	-1.316	-1.669	-0.061	-0.061	-0.061	-0.159	9.702	2.247	0.061	0.061	-0.061	0.189	9.927	0.705	0	-0.061	-0.061	1506696317
-9.604	-2.308	-0.248	-0.061	0	0	3.613	-8.4	0.98	-0.122	0	-0.061	4.364	9.191	2.963	0.061	0	0	-9.623	-1.364	-1.647	-0.061	-0.061	-0.061	-0.242	9.702	2.21	0	0.061	-0.061	0.183	9.909	0.699	0	0	0	1506696317
-9.633	-2.318	-0.262	-0.061	-0.061	0	3.543	-8.429	1.014	-0.061	0	-0.061	4.346	9.234	2.975	0	-0.061	-0.061	-9.634	-1.369	-1.638	-0.061	-0.061	-0.061	-0.282	9.738	2.204	0	0	-0.061	0.183	9.909	0.699	-0.061	0	0	1506696317
-9.625	-2.33	-0.246	-0.061	0	0	3.461	-8.503	1.048	-0.061	-0.061	-0.061	4.375	9.217	2.917	0	0	-0.061	-9.633	-1.371	-1.644	0	-0.061	-0.061	-0.232	9.763	2.211	0	-0.061	-0.061	0.172	9.926	0.719	-0.061	0	0	1506696317
-9.597	-2.309	-0.245	-0.061	-0.061	0	3.391	-8.489	1.041	-0.061	0	0	4.383	9.176	2.873	-0.061	0	-0.061	-9.623	-1.389	-1.64	0	-0.061	-0.061	-0.246	9.705	2.163	-0.061	-0.061	-0.061	0.182	9.909	0.718	0	-0.061	0	1506696317
-9.612	-2.323	-0.25	-0.061	0	0	3.4	-8.483	1.037	-0.061	0	0	4.419	9.159	2.839	-0.061	-0.061	-0.061	-9.625	-1.385	-1.619	0	-0.061	-0.061	-0.252	9.684	2.15	-0.061	-0.061	-0.061	0.175	9.903	0.709	0	0	0	1506696317
-9.616	-2.34	-0.255	-0.061	0	0	3.4	-8.483	1.037	0	0	0	4.465	9.15	2.805	-0.061	-0.061	-0.061	-9.644	-1.378	-1.601	0	-0.061	-0.061	-0.227	9.711	2.171	-0.061	-0.061	-0.061	0.179	9.912	0.708	-0.061	0	0	1506696317
-9.627	-2.327	-0.275	-0.061	-0.061	0	3.472	-8.484	0.989	0	0	0	4.498	9.176	2.787	0	0	-0.061	-9.64	-1.357	-1.599	0	0	0	-0.223	9.74	2.176	-0.061	-0.061	-0.061	0.167	9.928	0.705	0	0	0	1506696317
-9.603	-2.339	-0.281	-0.061	-0.061	0	3.472	-8.484	0.989	0	0	0	4.474	9.162	2.806	0	0	0	-9.628	-1.373	-1.597	0	0	0	-0.252	9.722	2.153	0	0	-0.061	0.182	9.91	0.691	-0.061	-0.061	0	1506696317
-9.616	-2.353	-0.291	-0.061	-0.061	0	3.487	-8.476	0.963	0	0	0	4.461	9.15	2.854	0	0	0	-9.625	-1.379	-1.604	0	0	0	-0.258	9.685	2.151	0	0	-0.061	0.161	9.909	0.694	0	-0.061	0	1506696317
-9.581	-2.369	-0.288	-0.061	-0.061	0	3.494	-8.447	0.939	-0.061	-0.061	-0.061	4.436	9.161	2.875	-0.061	0	0	-9.631	-1.379	-1.598	0	0	0	-0.234	9.702	2.166	0	0	-0.061	0.133	9.912	0.656	0	0	0	1506696317
-9.599	-2.385	-0.285	-0.061	0	0	3.485	-8.448	0.928	-0.061	-0.061	-0.061	4.426	9.184	2.865	0	0	0	-9.644	-1.366	-1.587	0	0	0	-0.237	9.719	2.178	-0.061	0	-0.061	0.142	9.898	0.653	0	0	0	1506696317
-9.619	-2.351	-0.298	0	0	0.061	3.466	-8.466	0.939	-0.061	0	-0.061	4.414	9.204	2.853	-0.061	0.061	0	-9.655	-1.366	-1.591	-0.061	-0.061	0	-0.244	9.743	2.183	-0.061	0	-0.061	0.17	9.929	0.684	0	-0.061	0	1506696317
-9.611	-2.33	-0.275	-0.061	0	0	3.466	-8.466	0.939	-0.061	0	-0.061	4.39	9.222	2.869	-0.061	0	0	-9.64	-1.367	-1.59	0	0	0	-0.285	9.732	2.17	-0.061	0	-0.061	0.171	9.916	0.65	-0.061	0	0	1506696317
-9.622	-2.338	-0.3	-0.061	-0.061	0	3.429	-8.509	0.995	-0.061	0	-0.061	4.372	9.216	2.872	-0.061	0	0	-9.652	-1.366	-1.589	0	0	0	-0.305	9.72	2.18	-0.061	0	0	0.156	9.924	0.682	-0.061	0	0	1506696317
-9.611	-2.345	-0.297	-0.061	0	0	3.429	-8.509	0.995	-0.061	-0.061	-0.061	4.352	9.198	2.848	-0.061	0	0	-9.65	-1.349	-1.583	-0.061	0	0	-0.292	9.722	2.195	-0.061	-0.061	-0.061	0.145	9.915	0.69	-0.061	-0.061	0	1506696318
-9.607	-2.366	-0.301	-0.061	0	0	3.415	-8.515	1.028	-0.061	0	-0.061	4.347	9.172	2.841	-0.061	0	-0.061	-9.674	-1.352	-1.602	-0.061	0	0	-0.236	9.717	2.2	-0.061	-0.061	-0.061	0.151	9.911	0.666	-0.061	0	0	1506696318
-9.592	-2.364	-0.297	-0.061	0	0	3.393	-8.522	1.05	0	0	0	4.388	9.173	2.857	0	0.061	-0.061	-9.649	-1.353	-1.608	-0.061	0	0	-0.242	9.721	2.213	-0.061	0	-0.061	0.148	9.909	0.694	-0.061	0	0	1506696318
-9.604	-2.341	-0.304	-0.061	0	0	3.417	-8.512	1.024	0	0	0	4.41	9.172	2.87	-0.061	0	-0.061	-9.64	-1.361	-1.593	-0.061	0	0	-0.254	9.708	2.199	-0.061	0	-0.061	0.148	9.903	0.69	-0.061	0	0	1506696318
-9.619	-2.338	-0.327	0	-0.061	0	3.417	-8.512	1.024	0	0	0	4.439	9.177	2.87	-0.061	0	-0.061	-9.647	-1.369	-1.58	0	0	0	-0.263	9.704	2.172	-0.061	0	-0.061	0.147	9.924	0.687	-0.061	-0.061	0	1506696318
-9.597	-2.33	-0.294	-0.061	0	0	3.445	-8.477	0.985	0	0	0	4.466	9.19	2.842	-0.061	0	0	-9.647	-1.353	-1.593	0	0	0	-0.273	9.725	2.189	-0.061	0	0	0.134	9.918	0.702	-0.061	0	0	1506696318
-9.616	-2.328	-0.313	0	0	0	3.438	-8.466	0.956	0	0	0	4.424	9.178	2.841	-0.061	0	0	-9.678	-1.365	-1.623	0	-0.061	0	-0.226	9.708	2.205	-0.061	0	-0.061	0.154	9.914	0.712	-0.061	-0.061	0	1506696318
-9.617	-2.333	-0.294	0	0	0	3.463	-8.465	0.921	0	-0.061	0	4.401	9.186	2.881	-0.061	0	0	-9.641	-1.335	-1.592	-0.061	0	0	-0.2	9.729	2.216	-0.061	0.061	-0.061	0.179	9.914	0.701	-0.061	-0.061	0	1506696318
-9.603	-2.315	-0.312	-0.061	0	0	3.476	-8.441	0.962	-0.061	0	0	4.402	9.177	2.93	-0.061	0.061	0	-9.653	-1.321	-1.585	-0.061	-0.061	0	-0.249	9.696	2.222	-0.061	0.061	-0.061	0.152	9.91	0.707	-0.061	0	0	1506696318
-9.611	-2.314	-0.334	-0.061	-0.061	0.061	3.476	-8.441	0.962	-0.061	0	-0.061	4.382	9.191	2.932	-0.061	0	0	-9.635	-1.328	-1.584	-0.061	0	0	-0.285	9.697	2.222	-0.061	0	0	0.189	9.908	0.707	-0.061	-0.061	0	1506696318
-9.61	-2.304	-0.301	-0.061	0	0.061	3.486	-8.464	0.991	0	0	-0.061	4.388	9.197	2.923	-0.061	0	0	-9.652	-1.321	-1.593	-0.061	0	0	-0.261	9.71	2.231	-0.061	0	0	0.189	9.908	0.707	-0.061	-0.061	0	1506696318
-9.611	-2.298	-0.304	-0.061	0	0.061	3.464	-8.471	0.976	0	-0.061	-0.061	4.378	9.197	2.887	-0.061	0.061	0	-9.66	-1.311	-1.611	-0.061	0	0	-0.242	9.725	2.256	-0.061	0	-0.061	0.191	9.914	0.73	-0.061	0	0	1506696318
-9.615	-2.29	-0.318	-0.061	0	0.061	3.487	-8.482	0.959	0	-0.061	-0.061	4.364	9.176	2.912	-0.061	0	0	-9.653	-1.296	-1.628	-0.061	0	0	-0.22	9.714	2.273	-0.061	0	-0.061	0.2	9.91	0.715	-0.061	0	0	1506696318
-9.606	-2.284	-0.309	-0.061	0	0	3.47	-8.459	0.977	-0.061	0	-0.061	4.37	9.148	2.925	-0.061	0	-0.061	-9.643	-1.297	-1.616	-0.061	0	0	-0.246	9.677	2.266	-0.061	0	0	0.173	9.91	0.711	-0.061	-0.061	0	1506696318
-9.621	-2.3	-0.3	-0.061	0	0.061	3.481	-8.478	1.012	-0.061	-0.061	-0.061	4.368	9.155	2.927	-0.061	0	-0.061	-9.646	-1.304	-1.621	-0.061	0	0	-0.228	9.68	2.279	-0.061	0	-0.061	0.184	9.898	0.735	-0.061	0	0	1506696318
-9.618	-2.29	-0.303	-0.061	0	0.061	3.481	-8.478	1.012	0	0	-0.061	4.388	9.148	2.955	-0.061	0	-0.061	-9.662	-1.297	-1.619	-0.061	0	0	-0.215	9.685	2.285	-0.061	0	0	0.181	9.912	0.751	-0.061	-0.061	0	1506696318
-9.627	-2.259	-0.322	-0.061	-0.061	0.061	3.49	-8.478	1.026	0	-0.061	-0.061	4.393	9.123	2.943	-0.061	0	0	-9.642	-1.297	-1.625	-0.061	0	0	-0.208	9.662	2.285	-0.061	0	0	0.195	9.914	0.751	-0.061	-0.061	0	1506696318
-9.628	-2.249	-0.282	0	-0.122	0.061	3.505	-8.448	1.007	0	0	-0.061	4.383	9.106	2.921	-0.061	0	0	-9.63	-1.293	-1.627	-0.061	0	0	-0.217	9.648	2.278	-0.061	0	0	0.215	9.889	0.76	-0.061	-0.061	0	1506696318
-9.516	-2.232	-0.255	-0.061	-0.244	0	3.505	-8.448	1.007	0	0	0	4.39	9.115	2.911	-0.061	0	0	-9.601	-1.264	-1.664	0	0	0	-0.22	9.648	2.3	-0.061	0	0	0.165	9.875	0.733	-0.061	-0.061	0	1506696318
-9.421	-2.198	-0.067	-0.061	-0.183	0.061	3.51	-8.433	1.008	0	0	-0.061	4.343	9.033	2.931	-0.061	-0.061	0.061	-9.501	-1.135	-1.671	0.061	0	0	-0.23	9.577	2.393	-0.061	-0.061	-0.061	0.147	9.759	0.83	0	-0.061	0	1506696318
-9.53	-2.099	0.037	0	-0.427	0.305	3.499	-8.374	1.01	0	-0.061	-0.061	4.267	8.909	2.962	0	-0.061	0.061	-9.664	-0.981	-1.732	0	0.061	0	-0.193	9.44	2.536	0	0	-0.061	0.38	9.77	1.101	-0.122	-0.183	0	1506696318
-9.538	-2.025	0.395	0.122	-0.305	0.488	3.595	-8.352	1.01	0	0	0	4.192	8.959	3.023	0.061	-0.061	0.061	-9.666	-0.927	-1.822	0.061	0	-0.061	-0.169	9.479	2.653	0.061	0	-0.061	1.018	9.725	1.354	-0.183	-0.183	0	1506696318
-9.915	-1.883	0.591	-0.061	-0.488	0.366	3.595	-8.352	1.01	0.061	0	0.122	4.119	9.008	3.096	0.122	-0.183	0.061	-9.769	-0.717	-1.899	0.122	-0.061	-0.061	-0.23	9.502	2.801	0.122	-0.061	-0.122	0.877	9.744	1.26	-0.183	0.427	0.244	1506696318
-9.981	-2.073	0.683	-0.183	-0.854	0.061	3.822	-8.478	0.786	0.122	0	0.244	4.104	9.069	3.212	0.244	-0.244	0.122	-9.908	-0.518	-1.979	0.061	0	-0.061	-0.221	9.567	2.998	0.122	-0.061	-0.122	0.2	9.977	1.223	-0.122	0.916	0.366	1506696318
-9.647	-2.352	0.957	-0.061	-0.671	-0.061	3.822	-8.478	0.786	0.061	-0.122	0.244	4.002	9.121	3.36	0.305	-0.183	0.061	-9.929	-0.428	-2.015	0.061	-0.122	-0.122	-0.153	9.613	3.113	0.244	-0.061	-0.244	-0.203	10.023	1.258	0.061	0.854	0.366	1506696318
-9.524	-2.318	1.103	-0.061	-0.427	-0.122	3.847	-8.555	0.727	0.122	-0.244	0.366	3.93	9.03	3.517	0.366	-0.183	0	-9.878	-0.379	-1.982	0.061	-0.244	-0.122	-0.081	9.506	3.158	0.305	0	-0.305	-0.048	9.922	1.227	0.244	0.366	0.305	1506696319
-9.531	-2.219	1.05	-0.122	-0.549	-0.244	3.905	-8.339	0.504	0.183	-0.427	0.366	3.908	8.981	3.656	0.366	0	-0.061	-9.819	-0.51	-1.89	0.061	-0.366	-0.122	-0.112	9.412	3.085	0.244	0.183	-0.366	-0.083	9.89	1.196	0.366	0.183	0.305	1506696319
-9.506	-2.162	0.938	-0.183	-0.61	-0.244	3.905	-8.339	0.504	0.122	-0.427	0.366	3.86	9.092	3.661	0.305	-0.061	-0.183	-9.786	-0.598	-1.836	0.061	-0.488	-0.183	-0.279	9.449	2.949	0.244	0.122	-0.305	0.019	9.898	1.159	0.366	0.305	0.244	1506696319
-9.126	-2.193	0.878	-0.305	-0.183	-0.061	3.765	-8.387	0.541	0.183	-0.549	0.305	3.834	9.189	3.506	0.244	-0.244	-0.183	-9.869	-0.535	-1.739	0	-0.61	-0.183	-0.354	9.54	2.881	0.244	0	-0.366	0.354	9.8	1.017	0.366	0.305	0.183	1506696319
-9.148	-1.957	0.693	-0.122	1.038	0	3.362	-8.6	0.757	0.244	-0.793	0.244	3.915	9.278	3.259	0.305	-0.122	-0.305	-9.928	-0.551	-1.761	-0.061	-0.793	-0.183	-0.228	9.721	2.829	0.183	0.061	-0.488	0.738	9.664	0.727	0.488	0	0.183	1506696319
-9.683	-1.751	-0.081	-0.305	0.854	-0.183	3.362	-8.6	0.757	0.366	-1.16	0.366	3.949	9.179	2.97	0.305	-0.122	-0.305	-9.945	-0.494	-1.827	-0.427	-0.854	-0.183	-0.017	9.729	2.785	0.244	0.122	-0.671	0.366	9.771	0.438	0.549	0.183	0.122	1506696319
-9.703	-1.566	-0.511	0.122	0.488	0.061	3.307	-8.876	0.889	0.549	-1.404	0.305	3.963	8.731	2.718	0.793	0.305	-0.732	-9.649	-1.02	-1.907	-0.671	-1.099	-0.305	0.304	9.397	2.523	0.305	0.244	-0.854	0.886	9.842	0.288	0.427	-0.061	-0.061	1506696319
-9.612	-0.775	-0.547	-0.061	1.221	0.061	3.036	-8.8	1.101	0.793	-1.831	0.061	4.177	8.613	2.534	0.916	0.671	-1.16	-9.221	-1.767	-1.908	-0.732	-1.099	-0.549	0.529	9.325	1.932	0.305	0.244	-0.854	1.517	9.738	0.225	0.427	-0.183	-0.061	1506696319
-10.026	-0.36	-0.807	-0.305	1.099	-0.122	2.625	-8.603	1.353	1.099	-2.747	-0.244	4.541	8.917	2.424	0.916	0.854	-1.587	-9.216	-2.332	-1.91	-0.732	-1.099	-0.549	0.425	9.561	1.223	0.244	0.61	-0.854	2.034	9.631	0.081	0.427	0.061	-0.061	1506696319
-10.401	-0.487	-0.729	-0.488	0.549	-0.305	2.536	-8.519	1.493	1.404	-3.418	-0.366	5.003	9.333	2.293	0.732	0.549	-1.709	-9.542	-2.644	-2.003	-0.671	-0.427	-0.549	0.237	9.957	0.859	0.305	0.183	-0.732	2.034	9.631	0.081	0.366	0.244	-0.061	1506696319
-10.243	-0.54	-0.725	-0.671	0.549	-0.61	2.901	-8.39	1.704	1.16	-2.93	0	5.295	9.732	2.06	0.61	-0.549	-1.709	-9.678	-2.701	-2.279	-0.427	-0.549	-0.427	0.36	10.439	0.852	0.488	-0.061	-0.61	1.099	10.003	-0.353	0.305	-0.244	-0.244	1506696319
-10.015	-0.938	-0.94	-0.793	0.244	-0.977	3.519	-8.453	2.309	0.61	-1.709	0.732	5.788	9.74	1.968	0.61	-0.549	-1.709	-9.381	-2.678	-2.312	-0.427	-0.549	-0.427	0.47	10.494	0.98	0.61	0.061	-0.671	1.085	10.037	-0.226	0.61	-0.61	-0.549	1506696319
-9.366	-1.666	-0.935	-0.366	0.183	-1.038	3.718	-8.418	2.918	0.183	-0.549	1.343	6.223	9.277	2.027	0.671	-0.366	-0.854	-9.146	-2.82	-2.183	-0.488	-0.671	-0.183	0.492	10.062	0.995	0.488	0	-0.793	1.085	10.037	-0.226	0.732	-0.244	-0.977	1506696319
-9.233	-1.78	-0.95	0.122	0.305	-0.793	3.607	-7.174	2.862	0.122	-0.61	1.526	6.197	8.914	2.235	0.793	0.488	-0.305	-8.914	-2.954	-1.967	-0.366	-0.732	0.061	0.591	9.678	0.837	0.122	0.427	-0.916	0.732	9.51	-0.194	0.793	0.183	-1.16	1506696319
-9.505	-1.469	-1.202	0.366	0.427	-0.916	3.607	-7.174	2.862	0.183	-0.793	1.465	5.904	8.92	2.405	0.793	0.488	-0.305	-8.843	-3.302	-1.865	-0.366	-0.732	0.061	0.482	9.579	0.569	-0.061	0.977	-0.671	0.825	9.526	-0.211	0.916	-0.183	-1.099	1506696319
-9.841	-1.471	-1.444	0.488	0.061	-1.038	3.661	-6.795	2.475	0.061	-0.977	1.404	5.564	9.233	2.482	0.305	0.854	0	-9.054	-3.469	-1.857	0.122	-0.732	0.305	0.159	9.755	0.389	-0.183	0.977	-0.244	0.825	9.526	-0.211	0.916	-0.427	-1.16	1506696319
-9.633	-1.609	-1.505	0.488	-0.061	-1.099	3.723	-6.931	2.005	-0.183	-1.16	1.404	5.309	9.642	2.411	-0.122	0.366	0.183	-9.313	-3.195	-1.897	0.427	-0.916	0.427	-0.012	10.106	0.446	-0.183	0.793	0	0.745	9.905	-0.672	0.854	-0.671	-1.282	1506696319
-9.485	-1.774	-1.65	0.488	0.305	-1.038	3.938	-7.498	1.601	-0.61	-1.038	1.465	5.144	9.865	2.239	-0.305	-0.061	0.427	-9.41	-2.827	-1.817	0.427	-0.916	0.427	0	10.335	0.67	-0.244	0.549	-0.183	0.62	9.889	-0.802	0.793	-0.854	-1.404	1506696319
-9.863	-1.768	-1.731	0.793	0.732	-0.854	4.288	-7.827	1.578	-1.099	-0.427	1.404	4.998	9.916	2.141	-0.305	0	0.61	-9.481	-2.865	-1.61	0.183	-0.977	0.671	0.038	10.458	0.746	-0.671	0.427	-0.549	0.62	9.889	-0.802	0.488	-1.038	-1.404	1506696319
-10.655	-1.609	-2.21	0.549	0.427	-0.61	4.451	-8.068	1.904	-1.526	0.366	1.038	4.808	10.238	2.172	-0.244	0.366	0.427	-9.988	-2.937	-1.366	0.183	-0.916	0.488	-0.111	10.855	0.79	-1.038	0.366	-0.549	0.926	10.593	-1.044	0.122	-1.343	-1.465	1506696319
-11.218	-1.97	-1.767	-0.793	-0.488	0.122	4.045	-8.698	2.196	-1.77	0.549	0.427	4.499	11.19	2.186	-0.244	0.366	0.427	-10.769	-2.304	-0.492	0.183	-0.916	0.488	-0.763	11.582	0.953	-1.282	0	-0.549	1.577	11.178	-0.38	-0.244	-1.526	-1.526	1506696319
-12.044	-2.248	-1.456	-1.099	-0.305	0.977	3.564	-9.866	2.389	-1.526	0.244	-0.061	4.204	11.813	2.005	-0.61	-0.122	0	-11.706	-1.209	-0.041	-0.122	-1.831	0.732	-1.367	11.916	1.52	-0.977	-0.366	-0.61	1.577	11.178	-0.38	-0.977	-1.221	-1.343	1506696319
-11.494	-2.968	-1.536	-0.427	-2.808	0.732	3.734	-11.167	2.909	-0.916	-0.183	-0.183	4.358	11.39	1.999	-0.427	0.305	0.366	-10.085	-1.48	1.062	-0.549	0.732	0.977	-2.339	11.431	2.017	-0.854	0.671	-0.549	2.9	12.764	2.413	-2.014	-0.366	-0.488	1506696319
-8.805	-3.679	0.024	-1.038	-0.671	1.404	3.734	-11.167	2.909	-0.183	0.183	-0.549	4.45	10.874	2.09	-0.427	1.953	0.854	-9.82	-1.631	1.244	-0.549	0.732	0.977	-3.655	10.304	1.981	-1.526	0.366	-0.183	2.793	11.494	2.863	-3.296	0.305	0.122	1506696319
-9.249	-4.365	0.846	-0.977	1.221	1.831	3.518	-10.641	2.651	0.366	0.305	-1.343	3.592	10.267	2.031	-0.793	1.831	1.709	-9.804	0.38	1.651	-0.061	0.793	0.854	-3.923	9.138	2.352	-1.282	-0.671	0	2.793	11.494	2.863	-4.272	0.732	1.099	1506696319
-10.189	-3.524	-0.01	-0.488	-1.587	1.16	2.827	-9.703	1.562	1.099	0.488	-2.075	2.83	9.682	1.881	-1.099	0.305	2.319	-9.967	0.41	1.273	-0.305	0.61	0.732	-3.436	8.507	2.881	-1.282	-0.671	0	0.349	10.36	0.218	-3.723	1.648	2.625	1506696320
-9.526	-3.189	-0.089	-1.038	-0.793	1.038	2.827	-9.703	1.562	1.892	0	-2.441	2.83	9.682	1.881	-1.099	0.305	2.319	-9.967	0.41	1.273	-0.305	0.61	0.732	-3.213	8.6	3.162	-0.854	0	-0.122	0.349	10.36	0.218	-2.136	1.526	3.357	1506696320
-8.957	-3.207	-0.108	-1.038	-1.648	0.793	2.558	-9.566	0.884	2.563	-0.916	-2.686	2.939	9.496	2.054	-0.854	0.793	2.136	-9.524	0.572	0.209	-0.366	0.671	0.427	-2.873	8.756	3.359	-0.671	0.183	0.061	-0.898	10.997	-0.389	-1.953	1.221	3.784	1506696320
-8.67	-3.163	0.251	-0.916	-1.831	0.671	2.338	-9.268	-0.883	2.991	-1.709	-2.869	2.676	8.818	2.198	-0.427	1.221	1.831	-9.104	0.595	-0.189	-0.549	0.305	0.366	-2.364	8.452	3.624	-0.549	0.061	-0.122	-0.563	10.078	1.218	-1.282	0.366	4.089	1506696320
-8.046	-2.726	0.309	-1.038	-1.709	0.427	2.338	-9.268	-0.883	2.93	-2.258	-3.235	2.412	8.102	2.488	0	1.465	1.404	-8.891	0.511	-0.451	-0.549	0.305	0.366	-1.97	7.982	3.596	-0.854	0.122	-0.244	-0.227	10.043	1.3	-0.488	0.916	4.639	1506696320
-8.086	-2.048	0.461	-0.916	-1.282	0.244	2.318	-8.5	-1.345	2.258	-2.563	-3.357	2.132	7.659	2.761	0.061	1.343	0.671	-8.934	0.648	-0.674	-0.488	-0.061	-0.061	-1.828	7.625	3.536	-0.671	0.122	-0.244	-0.227	10.043	1.3	-0.183	1.77	4.822	1506696320
-7.928	-1.683	0.903	-0.977	-0.427	-0.061	2.462	-7.805	-1.41	1.343	-2.014	-2.808	1.879	7.378	2.811	0.061	0.488	-0.122	-9.094	0.902	-0.788	-0.549	-0.061	-0.183	-1.742	7.454	3.596	-0.244	0.122	-0.183	-0.543	8.731	1.229	-0.183	2.93	4.395	1506696320
-8.289	-1.385	1.229	-0.793	0.61	0.061	2.505	-7.313	-1.386	0.427	-0.671	-1.77	1.964	7.417	2.811	0.122	-0.488	-0.854	-9.14	0.991	-0.956	-0.549	-0.061	-0.183	-1.653	7.618	3.817	0.244	0.366	-0.183	-0.618	7.935	1.325	0	1.892	3.479	1506696320
-8.892	-0.902	1.206	-0.793	0.732	0.061	2.248	-7.089	-1.336	-0.183	0.427	-0.549	2.396	7.699	2.891	0.366	-0.732	-1.526	-9.021	0.909	-1.153	-0.732	0.305	-0.488	-1.668	7.974	3.97	0.488	0.366	-0.122	-0.618	7.935	1.325	0.427	-0.061	2.319	1506696320
-9.257	-0.551	1.183	-1.099	0	-0.122	1.952	-7.437	-0.889	-0.61	0.427	0.793	2.798	8.032	3.033	0.366	-0.732	-1.526	-9.016	0.792	-1.442	-0.793	0.366	-0.732	-1.723	8.203	4.082	0.549	0.122	-0.061	3.168	7.41	1.645	0.732	-1.282	1.404	1506696320
-9.625	-0.632	1.181	-1.282	0.183	0.061	2.268	-7.833	-0.578	-1.038	0.183	2.075	3.096	8.364	3.273	0.977	-0.671	-2.197	-9.012	0.69	-1.61	-0.793	0.366	-0.732	-1.631	8.327	4.072	0.549	-0.183	-0.122	4.717	7.873	2.062	1.587	-0.183	0.61	1506696320
-9.697	-0.708	1.266	-1.465	0.916	0	2.268	-7.833	-0.578	-1.343	0.061	3.113	3.363	8.64	3.505	0.977	-0.793	-2.258	-9.05	0.638	-1.659	-0.977	0.305	-1.16	-1.585	8.447	3.991	0.61	-0.366	-0.183	4.717	7.873	2.062	1.526	2.014	0.122	1506696320
-10.684	-0.4	1.7	-1.343	0.244	0.366	2.684	-8.329	-0.221	-1.526	0.183	3.967	3.646	8.931	3.634	0.977	-0.793	-2.258	-9.154	0.725	-1.732	-1.282	0.488	-1.282	-1.538	8.628	4.003	0.854	-0.488	0	5.835	9.674	5.84	0.61	4.456	0.305	1506696320
-12.311	-3.218	1.489	-2.686	-1.099	0.183	3.158	-8.998	0.233	-1.587	0.427	4.517	4.058	9.469	3.508	0.854	-1.404	-1.953	-10.152	0.463	-1.382	-1.282	0.488	-1.282	-1.487	9.25	4.008	1.038	-0.366	0.061	1.871	7.771	3.821	-1.099	4.028	0.427	1506696320
-12.519	-6.484	-0.63	0.732	-1.526	0.427	3.716	-9.856	0.84	-1.526	0.793	4.761	4.679	11.273	2.97	1.038	-1.465	-1.831	-12.761	-1.321	-1.579	-1.648	1.892	-1.16	-1.583	11.081	3.535	0.793	-0.183	0.244	1.871	7.771	3.821	0.061	-1.587	-0.977	1506696320
-8.479	-3.005	1.247	1.526	-1.099	1.099	4.222	-11.24	1.375	-1.16	0.61	4.639	5.706	13.127	2.718	1.038	-1.465	-1.831	-12.068	-2.458	-0.965	-0.977	0.549	-1.16	-2.193	12.693	2.907	1.16	1.099	0.427	8.287	14.223	3.93	0.671	-6.531	-2.441	1506696320
-8.264	-2.412	0.949	-1.831	2.502	0.061	4.238	-12.345	1.677	-0.549	-0.549	3.784	6.29	12.202	2.531	0.793	2.014	0.427	-9.819	-2.05	0.933	-0.183	-1.77	-0.793	-3.986	11.742	2.36	0.122	1.587	0.244	-2.826	5.626	0.358	-3.967	4.028	1.221	1506696320
-10.568	-4.603	-3.365	1.892	-0.122	-0.549	4.337	-11.228	1.896	-0.549	-0.549	3.784	5.259	11.309	2.312	0.366	2.38	2.747	-10.487	-3.385	0.969	-0.244	0.122	-0.183	-4.969	10.085	1.445	-0.854	0.427	0.122	-2.826	5.626	0.358	1.16	-1.648	-1.465	1506696320
-9.094	-4.356	-1.233	0.671	1.526	0.916	5.066	-8.675	2.378	-0.427	-1.465	0.549	4.169	11.939	1.994	0.366	2.38	2.747	-10.045	-3.53	0.738	-0.61	-0.061	-0.488	-4.667	10.015	0.525	-0.854	0.427	0.122	0.432	10.176	0.462	1.343	-1.587	-0.977	1506696320
-9.461	-3.691	-1.096	0.366	1.221	0.671	5.731	-8.101	2.827	-0.366	1.587	-0.427	3.332	11.456	1.114	-0.854	1.221	3.418	-10.177	-2.858	0.486	0.244	-0.122	-0.305	-3.58	10.069	0.565	-0.122	-0.549	0.671	-0.233	10.023	0.171	0.488	-1.16	-0.671	1506696320
-9.515	-2.889	-1.79	1.526	0.305	0	4.559	-8.906	2.582	0.488	2.197	-1.709	3.332	11.456	1.114	-2.075	-0.488	3.174	-10.177	-2.858	0.486	0.183	0.183	0.061	-3.58	10.069	0.565	-0.122	-0.549	0.671	-0.233	10.023	0.171	1.16	-2.869	-2.014	1506696320
-8.887	-2.482	-1.504	1.343	0.549	-0.122	2.868	-9.373	2.046	1.282	-0.549	-3.235	3.315	9.392	0.429	-2.38	-1.77	2.808	-8.74	-3.297	-0.103	0.427	-0.244	0.122	-2.724	9.115	0.977	0.183	-0.122	0.916	2.155	10.081	-0.346	1.404	-2.563	-1.77	1506696320
-8.921	-2.326	-1.695	1.16	0.549	-0.305	2.883	-9.057	1.774	1.221	-1.77	-4.272	3.417	8.855	0.523	-2.075	-1.587	2.441	-8.508	-2.868	-0.285	0.854	0	0	-2.335	8.714	1.065	-0.122	-0.671	1.099	1.683	9.587	-0.087	1.221	-2.136	-1.526	1506696320
-8.715	-2.655	-1.536	1.587	0.244	-0.305	3.353	-8.63	1.547	0.732	-0.061	-4.578	3.283	8.455	0.733	-1.465	-0.305	1.465	-8.64	-2.797	-0.495	0.916	-0.183	-0.122	-1.786	8.515	1.195	-0.183	-0.916	0.732	1.683	9.587	-0.087	1.16	-2.014	-1.465	1506696320
-8.794	-2.357	-1.323	1.77	0.183	-0.061	3.021	-8.227	1.309	0.366	1.953	-4.211	3.354	8.332	0.884	-1.465	-0.305	1.465	-8.443	-2.841	-0.368	0.977	-0.854	-0.366	-1.547	8.607	1.188	-0.183	-0.671	0.366	2.334	9.314	0.531	0.671	-2.136	-1.282	1506696320
-9.185	-1.857	-1.372	1.831	-0.305	-0.122	2.262	-7.996	1.107	0	2.502	-3.54	3.796	8.276	1.107	-1.343	-0.244	0.793	-8.585	-2.946	-0.432	1.282	-0.793	-0.366	-1.745	8.61	1.128	-0.183	-0.671	0.183	2.029	9.109	0.1	0.122	-1.526	-0.916	1506696321
-9.41	-1.597	-1.269	1.77	-0.183	-0.305	1.556	-7.622	0.95	-0.549	2.014	-2.075	4.953	8.811	1.239	-1.282	-0.488	0.061	-8.845	-3.12	-0.53	1.77	-0.61	-0.305	-1.804	8.842	1.071	-0.183	-1.16	0	1.748	9.234	-0.15	0	-1.404	-0.732	1506696321
-9.438	-1.389	-1.031	1.709	0.366	-0.427	1.55	-7.57	1.018	-0.793	1.831	-1.282	5.716	8.908	1.29	-0.793	-1.953	-0.305	-9.601	-2.393	-0.824	1.892	-0.427	-0.305	-0.876	10.282	1.552	0.305	-1.892	-0.61	1.888	9.398	-0.301	-0.183	-1.282	-0.854	1506696321
-9.611	-1.036	-0.901	1.77	0.427	-0.427	1.76	-7.732	1.141	-0.916	1.465	-0.549	6.487	8.687	1.605	-0.244	-1.77	-0.488	-9.682	-2.222	-0.985	1.709	-0.183	0.061	-0.169	10.776	1.843	0.183	-1.648	-1.16	1.888	9.398	-0.301	-0.244	-1.221	-0.916	1506696321
-10.337	-0.69	-1.058	1.526	0.427	-0.427	2.052	-7.849	1.209	-1.038	0.977	0	7.066	8.199	2.095	-0.244	-1.77	-0.488	-9.682	-2.222	-0.985	1.404	-0.183	0.244	0.269	10.734	1.997	0.122	-1.221	-1.587	1.597	9.587	-0.584	-0.366	-1.404	-1.16	1506696321
-10.031	-0.496	-1.078	1.526	-0.183	-0.793	2.686	-7.961	1.419	-1.16	0.488	0.183	7.296	7.994	2.824	0.305	-0.793	-0.793	-9.458	-2.75	-0.964	1.16	0.122	0.488	0.299	10.648	1.775	-0.183	-1.038	-1.587	2.475	10.127	-0.081	-0.183	-1.526	-1.587	1506696321
-9.549	-1.763	-0.994	-0.488	-0.366	-0.549	3.247	-8.049	1.608	-1.221	0	0.122	7.389	8.256	3.485	0.671	0	-1.099	-10.783	-2.744	-0.876	0.977	0.427	0.61	0.151	10.728	1.637	-0.183	-1.038	-1.587	2.475	10.127	-0.081	-0.183	-0.793	-1.892	1506696321
-10.03	-3	-1.116	-1.282	0.916	0.427	3.649	-7.896	1.794	-1.343	-0.366	0.122	7.401	8.508	3.86	0.549	0	-1.282	-11.677	-1.078	-0.41	1.404	-0.122	0.427	0.166	10.716	2.224	-0.427	-1.221	-1.404	3.067	10.392	1.614	-0.427	-0.732	-1.892	1506696321
-11.44	-4.585	-1.432	0.916	-0.977	0.305	4.096	-8.186	1.969	-1.343	-0.366	0.671	7.428	8.28	4.006	0.244	-0.427	-1.343	-10.856	-0.646	0.47	0.854	-0.916	0.854	-0.17	10.252	3.188	0.305	0.366	-1.343	5.301	11.588	3.898	-1.282	-1.038	-0.732	1506696321
-9.945	-6.216	0.758	2.136	-3.052	1.526	4.506	-8.72	1.848	-1.221	-0.366	1.221	7.484	7.934	4.087	0.305	0.549	-0.244	-10.391	-2.25	1.652	0.305	-0.854	1.038	-1.509	9.412	3.09	-0.122	1.648	-0.854	5.301	11.588	3.898	-2.991	0.854	1.099	1506696321
-9.667	-3.95	2.352	0.366	0.366	0.366	4.874	-8.608	1.396	-1.099	-0.427	1.038	6.879	8.039	3.868	0.305	0.549	-0.244	-10.391	-2.25	1.652	0.854	-1.709	0.183	-2.379	8.741	2.98	-0.671	1.282	0.305	3.968	12.88	5.682	-4.822	1.526	2.502	1506696321
-11.416	-2.789	1.025	-1.709	-1.892	-1.343	5.143	-8.563	0.349	-1.16	0.061	0.854	5.767	8.556	3.5	0.244	1.892	0.427	-10.891	1.093	2.415	1.77	-3.052	0.183	-2.504	8.954	3.449	0.122	2.38	0.488	-2.049	12.325	0.097	-4.333	-0.122	3.601	1506696321
-9.46	-3.58	0.865	-0.793	-2.502	-2.38	5.143	-8.563	0.349	-0.977	1.099	0.977	4.912	8.88	3.031	0.122	0.854	1.038	-9.989	0.715	2.383	0.732	-2.625	0.916	-2.555	9.345	3.625	0.488	3.296	0.488	-2.049	12.325	0.097	-2.869	-1.648	3.967	1506696321
-7.51	-3.92	1.712	-0.916	0	-1.709	5.143	-8.563	0.349	-0.977	1.099	0.977	4.673	8.904	2.882	0.122	0.854	1.038	-9.241	1.091	2.498	0.427	-3.479	0.61	-2.871	9.245	3.413	0.305	3.418	0.305	-0.557	9.924	1.709	-2.93	-2.136	3.784	1506696321
-8.155	-3.429	1.363	-0.916	0.427	-1.831	4.346	-8.006	-1.116	0.061	0.305	0.244	4.412	8.416	2.635	0.61	1.038	1.221	-8.452	1.224	2.774	0.122	-2.808	0.793	-3.291	8.46	3.077	-0.183	2.93	0.244	0.52	8.537	2.012	-1.831	-0.488	3.113	1506696321
-8.13	-3.541	1.168	-0.305	-0.244	-1.892	4.346	-8.006	-1.116	0.366	-0.183	-0.671	3.726	7.959	2.481	1.343	2.808	1.465	-7.925	0.807	2.911	-0.366	-2.808	0.732	-3.129	7.768	2.698	-0.366	2.197	0.122	0.52	8.537	2.012	-0.488	1.953	2.808	1506696321
-8.002	-3.651	1.418	-0.305	0	-1.465	4.1	-7.878	-1.468	0.488	-0.366	-1.282	3.003	7.466	2.305	1.343	2.808	1.465	-7.704	0.683	3.369	-0.671	-3.113	0.427	-3.095	7.095	2.427	-0.305	2.441	0.061	0.167	7.311	2.009	0.305	4.517	2.319	1506696321
-7.912	-2.927	1.433	-0.793	-0.061	-1.343	3.759	-7.726	-1.729	0.61	-0.366	-1.709	2.688	7.223	2.141	1.221	2.319	1.343	-7.435	0.87	3.621	-0.793	-2.686	0.244	-3.157	6.888	1.93	-0.061	2.197	0.183	0.581	7.393	3.098	0.732	3.418	1.465	1506696321
-7.275	-2.698	1.377	-1.77	0.61	-1.282	3.321	-7.302	-1.95	0.366	-0.366	-1.892	2.981	7.473	1.884	0.977	1.465	0.977	-7.138	1.065	3.774	-0.916	-3.174	0.183	-3.152	6.913	1.706	0.366	2.136	0.244	0.581	7.393	3.098	0.671	-1.526	0.549	1506696321
-7.467	-2.954	1.019	-2.441	1.16	-1.404	3.088	-7.11	-1.943	0.061	-0.366	-1.648	3.247	7.766	1.323	0.793	0.916	0.671	-7.44	1.17	3.805	-1.038	-2.319	0.305	-3.382	7.08	1.771	0.732	1.892	0.061	4.277	6.407	2.393	0.549	-2.747	0.244	1506696321
-7.562	-4.479	0.469	-3.845	-0.061	-1.831	3.058	-7.259	-1.822	-0.244	-0.671	-1.282	3.59	7.904	1.067	0.732	-0.488	0.732	-7.198	0.745	4.121	-1.404	-2.625	0.122	-3.346	7.313	1.715	1.099	1.404	-0.183	1.061	6.185	-0.153	0.977	-0.549	0.061	1506696321
-7.894	-6.111	-1.083	0.488	3.662	-3.662	3.23	-7.533	-1.614	-0.427	-0.916	-1.038	3.881	7.838	1.13	0.732	-1.465	0.916	-7.053	-1.054	3.667	-1.709	-2.441	0.183	-3.043	7.891	1.48	1.343	1.831	-0.427	1.061	6.185	-0.153	1.16	2.075	-1.587	1506696321
-6.871	-5.396	-0.653	0.061	0.427	-1.587	3.565	-7.84	-1.231	-0.488	-0.732	-0.916	3.881	7.838	1.13	0.916	-2.319	0.671	-7.053	-1.054	3.667	-1.526	-4.944	-0.549	-3.078	7.797	0.93	1.343	1.831	-0.427	7.727	10.489	8.741	4.944	-0.549	4.395	1506696321
-7.772	-5.418	-0.145	-0.732	0.244	-2.625	3.433	-7.248	-0.841	-0.488	-0.549	-1.221	4.739	7.491	1.55	0.977	-1.953	0.366	-6.01	-2.359	5.204	-1.526	-2.319	-0.854	-3.143	8.29	0.224	0.854	0.671	0.122	-1.883	3.218	3.67	-5.676	5.737	0.305	1506696321
-8.028	-5.587	-1.095	0	0.549	-2.136	3.133	-6.953	-0.573	-0.488	-1.221	-1.038	4.916	8.028	1.786	0.916	-1.465	-0.183	-5.333	-2.924	5.974	-0.854	-3.723	-0.854	-2.998	9.016	-0.263	0.671	0.61	0.488	-1.883	3.218	3.67	0.183	-5.066	-1.099	1506696322
-7.183	-5.626	-1.006	0.671	0.183	-2.014	3.124	-6.273	-0.416	-0.671	-1.77	-0.488	5.002	8.577	1.681	0.488	-1.282	-0.977	-5.784	-2.151	6.553	0.244	-2.563	-0.793	-3.027	9.239	-0.518	0.793	0.549	1.038	6.773	8.224	3.677	-2.197	-2.441	1.038	1506696322
-7.951	-6.105	-1.01	0.061	0.977	-2.197	3.844	-5.883	-0.211	-0.916	-0.732	0.305	5.091	9.149	1.186	-0.183	-1.587	-1.587	-5.873	-1.54	6.875	0.671	-2.38	-0.732	-2.907	9.366	-0.273	1.282	0.122	1.038	4.498	7.582	3.493	-2.808	2.747	1.099	1506696322
-7.72	-6.428	-1.069	-0.793	0.671	-2.197	4.457	-6.197	0.303	-0.977	0.244	1.099	5.408	9.775	0.855	-0.671	-2.502	-1.892	-5.873	-1.54	6.875	0.305	-2.441	-0.488	-2.775	9.777	-0.13	1.282	0.122	1.038	4.498	7.582	3.493	-1.709	1.404	1.282	1506696322
-6.917	-6.759	-0.943	0.061	0.671	-1.526	4.624	-6.924	0.407	-0.61	0	1.404	5.774	9.969	0.514	-0.793	-2.991	-1.953	-5.227	-1.987	7.511	0.366	-2.258	-0.427	-2.659	10.078	-0.295	1.648	0.183	0.977	4.215	8.219	4.349	-1.526	0.366	0.854	1506696322
-6.893	-6.636	-1.292	-0.732	0.732	-1.587	5.033	-7.69	0.291	-0.122	-0.549	1.343	6.22	9.939	0.481	-0.61	-3.052	-1.77	-4.815	-1.203	7.762	0.671	-2.136	-0.183	-2.539	10.214	-0.418	1.099	-0.122	0.427	4.273	7.521	4.595	-2.38	0.854	0.793	1506696322
-7.056	-6.723	-1.515	-0.793	0.916	-1.831	5.115	-8.234	-0.048	0.305	-0.427	0.916	6.387	9.761	0.596	-0.183	-1.831	-1.343	-4.815	-1.203	7.762	0.488	-2.014	-0.244	-2.389	10.13	-0.519	0.732	0.366	0.122	4.273	7.521	4.595	-1.77	-0.549	0.916	1506696322
-6.741	-7.296	-1.641	-0.61	0.549	-1.099	5.021	-8.679	-0.146	0.366	-0.244	0.732	6.387	9.761	0.596	0.183	-0.061	-0.854	-4.528	-1.133	8.02	0.305	-1.77	-0.244	-2.424	9.922	-0.656	0.732	0.366	0.122	5.278	7.648	4.925	-1.465	0.488	1.099	1506696322
-6.22	-7.537	-1.646	-1.038	0.671	-0.793	4.912	-8.857	-0.03	0.366	0.793	0.671	5.66	9.579	0.93	0.366	0.793	-0.427	-4.047	-1.243	8.72	0.183	-1.648	-0.244	-2.424	9.922	-0.656	0.61	0.793	-0.061	5.182	6.827	4.884	-1.648	0.244	0.977	1506696322
-6.21	-7.575	-2.129	-0.916	1.038	-0.854	4.441	-8.96	-0.074	0.305	1.526	0.916	5.428	9.707	1.129	0.427	0.916	-0.122	-4.047	-1.243	8.72	0.061	-1.587	-0.183	-2.066	9.963	-1.152	0.427	1.099	-0.122	5.182	6.827	4.884	-0.732	-0.732	1.282	1506696322
-6.113	-7.983	-2.432	-0.122	0.61	-0.549	4.058	-9.131	0.249	0.244	1.343	1.221	5.283	9.713	1.101	0.244	0.61	-0.061	-3.96	-1.681	9.044	-0.244	-1.282	-0.244	-1.951	10.098	-1.134	0.122	0.793	0.122	5.089	7.442	5.556	-1.221	-0.244	1.465	1506696322
-6.034	-7.712	-2.408	-0.122	0.916	-0.488	4.021	-9.444	0.266	0.305	0.854	1.221	5.335	9.966	0.855	0.061	0.366	-0.122	-3.899	-1.537	9.211	-0.183	-1.282	-0.305	-2.131	10.401	-1.203	0.122	0.793	0.122	5.082	7.227	6.08	-1.587	0	1.221	1506696322
-6.144	-7.801	-2.237	-0.488	1.526	-0.427	4.174	-9.349	0.337	0.183	1.526	1.099	5.472	10.226	0.813	-0.061	0.061	-0.244	-3.899	-1.537	9.211	0	-1.221	-0.305	-2.222	10.637	-1.349	-0.305	0.793	0.427	5.082	7.227	6.08	-1.648	0.305	1.099	1506696322
-6.441	-7.984	-2.668	-0.305	1.587	-0.488	4.018	-9.231	0.33	0.061	1.465	0.916	5.294	10.416	0.744	-0.305	-0.488	-0.183	-3.78	-1.676	9.546	-0.183	-1.099	-0.366	-2.163	10.524	-1.432	-0.244	0.549	0.305	5.088	6.797	6.102	-1.892	0.366	1.038	1506696322
-6.663	-8.329	-2.885	-0.183	1.282	-0.61	3.778	-9.365	-0.026	0.183	0.793	0.793	5.176	10.377	0.731	-0.427	-1.099	0.122	-3.711	-1.437	9.757	-0.183	-0.977	-0.305	-2.231	10.545	-1.11	-0.244	0.549	0.305	6.192	6.307	6.88	-1.892	-0.244	0.977	1506696322
-6.353	-8.473	-2.857	0.061	1.282	-0.061	3.801	-9.726	-0.175	0.061	0.122	0.977	4.681	10.392	0.653	-0.244	-1.343	0.244	-3.711	-1.437	9.757	-0.366	-0.977	-0.305	-2.019	10.695	-1.141	0.122	0.671	0.183	6.192	6.307	6.88	-1.831	0.549	0.854	1506696322
-6.453	-8.27	-3.024	-0.061	1.038	-0.061	3.695	-9.833	-0.391	-0.122	-1.282	0.671	4.533	10.623	0.758	-0.244	-2.014	0.061	-3.456	-1.97	10.104	-0.366	-1.038	-0.305	-1.564	10.783	-1.529	0.061	0.366	0.488	5.735	5.83	6.895	-1.404	0.366	0.671	1506696322
-6.382	-8.315	-2.962	-0.244	0.916	-0.305	4.042	-9.966	-0.746	-0.061	-1.465	0.244	4.851	11.285	0.542	-0.366	-1.953	-0.427	-3.022	-1.927	10.275	-0.183	-0.916	-0.366	-1.98	11.35	-1.566	0.061	0.366	0.488	5.952	5.407	7.528	-1.099	0.244	0.671	1506696322
-6.286	-8.601	-3.277	-0.122	0.244	0.244	3.72	-10.172	-0.774	-0.366	-1.892	0.061	5.606	11.373	0.195	-0.549	-2.808	-0.61	-3.022	-1.927	10.275	-0.366	-0.61	-0.183	-2.086	11.708	-1.386	0	-0.305	0.488	5.952	5.407	7.528	-1.099	0.366	0.549	1506696322
-6.283	-8.739	-3.278	-0.305	0	0.061	3.46	-10.279	-1.108	-0.488	-2.502	0.061	6.169	11.295	0.097	-0.427	-3.113	-0.305	-3.201	-2.17	10.501	-0.244	-0.305	-0.122	-1.684	11.725	-1.218	0.122	-0.183	0.549	5.844	5.145	7.577	-0.671	0.183	0.488	1506696322
-6.401	-8.92	-3.469	-0.244	-0.061	0.061	3.354	-10.136	-1.103	-0.305	-2.136	0.244	6.254	11.289	-0.111	-0.244	-2.258	-0.061	-3.299	-2.182	10.542	-0.305	-0.183	-0.061	-1.221	11.773	-1.341	0.122	-0.183	0.549	6.014	5.302	7.79	-0.549	0.061	0.366	1506696322
-6.431	-8.833	-3.439	-0.183	-0.122	-0.183	3.199	-10.256	-0.834	-0.183	-2.38	0.244	6.254	11.289	-0.111	-0.183	-2.014	0.122	-3.299	-2.182	10.542	-0.183	-0.122	0.061	-1.54	11.837	-1.286	-0.061	0.244	0.366	6.014	5.302	7.79	-0.122	-0.122	0.305	1506696322
-6.531	-8.976	-3.582	-0.183	-0.122	-0.305	3.643	-10.377	-0.946	-0.183	-2.014	-0.061	6.029	11.542	0.004	-0.122	-1.221	0.183	-3.359	-2.09	10.704	-0.061	0	0	-1.848	11.789	-1.366	0.122	-0.061	0.366	5.959	5.327	7.947	0.183	-0.183	0.122	1506696322
-6.443	-9.055	-3.596	-0.061	-0.305	-0.488	3.586	-10.672	-0.675	0.366	-1.099	-0.183	5.698	11.608	0.203	-0.061	-0.61	0.488	-3.394	-2.092	10.791	0	0.061	0.061	-1.969	11.639	-1.39	0.122	-0.061	0.366	6.071	5.505	8.091	0.488	-0.183	-0.061	1506696322
-6.379	-9.184	-3.695	0.061	-0.366	-0.488	3.659	-10.982	-0.578	0.305	-1.587	-0.671	5.407	11.738	0.409	-0.061	-0.549	0.977	-3.394	-2.092	10.791	-0.061	0.122	-0.061	-2.165	11.505	-1.682	0.488	-0.305	0.183	6.071	5.505	8.091	0.732	-0.244	-0.244	1506696322
-6.279	-9.263	-3.693	0.122	-0.549	-0.549	3.669	-11.484	-0.95	0	-1.526	-0.977	5.215	11.751	0.333	-0.122	-0.366	1.16	-3.32	-1.865	10.844	-0.061	0.305	-0.183	-2.21	11.614	-1.687	0.427	-0.916	0.305	6.119	5.591	7.82	1.099	-0.366	-0.488	1506696323
-6.069	-9.402	-3.636	0.427	-0.793	-0.488	3.724	-11.663	-1.035	-0.305	-0.671	-1.221	5.215	11.751	0.333	-0.061	-0.793	1.343	-3.412	-1.988	10.823	-0.244	0.488	-0.305	-2.375	11.459	-1.61	0.427	-0.916	0.305	6.106	6.361	7.483	1.526	-0.61	-0.732	1506696323
-5.907	-9.103	-3.435	0.793	-1.038	-0.061	3.637	-11.389	-0.95	-0.427	0.244	-1.221	5.736	11.505	-0.112	-0.061	-1.099	1.526	-3.412	-1.988	10.823	-0.305	0.549	-0.366	-1.948	11.548	-1.769	0.244	-1.465	-0.244	6.106	6.361	7.483	1.709	-0.61	-0.916	1506696323
-5.595	-9.069	-3.126	0.977	-0.671	0.366	3.383	-10.859	-1.376	-0.732	-1.038	-1.221	5.899	11.342	-0.27	0.122	-0.916	1.77	-3.297	-2.485	10.438	-0.244	0.61	-0.488	-2.001	11.722	-1.747	0.183	-1.404	-0.732	5.837	6.436	6.995	2.075	-0.854	-1.343	1506696323
-5.56	-8.561	-2.884	1.221	-0.61	0.793	3.863	-10.373	-1.614	-0.977	-0.549	-1.221	5.899	11.342	-0.27	0.183	-1.038	1.648	-3.077	-2.403	10.142	0	0.671	-0.549	-2.239	11.56	-1.928	0.183	-1.404	-0.732	5.496	6.876	5.987	2.502	-1.038	-1.526	1506696323
-5.429	-8.453	-2.734	1.343	-0.427	1.038	4.627	-9.972	-1.487	-0.916	1.099	-1.16	6.113	10.988	-0.298	0.122	-1.221	1.465	-3.077	-2.403	10.142	0.122	0.854	-0.549	-2.311	11.183	-1.922	0.183	-1.587	-0.916	5.496	6.876	5.987	2.686	-1.465	-1.77	1506696323
-5.386	-8.384	-2.468	1.526	-0.427	1.343	4.679	-9.51	-1.92	-0.916	-0.488	-1.16	6.722	9.817	-0.668	0.183	-1.404	1.465	-2.847	-2.302	9.404	0.122	1.16	-0.61	-2.394	10.856	-1.89	0.244	-1.77	-0.854	5.471	7.169	5.441	2.747	-1.526	-1.831	1506696323
-5.408	-8.122	-2.296	1.709	-0.549	1.404	5.152	-8.97	-2.302	-0.916	-1.282	-1.221	6.722	9.817	-0.668	0.183	-1.343	1.343	-3.001	-2.302	8.842	0.122	1.526	-0.671	-2.344	10.477	-1.787	0.183	-2.075	-0.854	5.212	7.458	5.078	2.563	-1.526	-1.953	1506696323
-5.603	-7.631	-2.053	1.587	0.671	2.014	5.517	-8.558	-2.402	-0.977	-1.343	-1.221	6.98	9.262	-0.745	0.122	-1.282	1.343	-3.001	-2.302	8.842	0.427	1.77	-0.854	-2.456	10.017	-1.616	0.061	-2.136	-0.488	5.113	7.672	4.522	2.075	-1.343	-2.014	1506696323
-5.937	-7.315	-1.948	1.587	1.099	2.014	5.382	-7.988	-2.578	-1.099	-0.916	-1.16	6.976	8.161	-0.708	-0.061	-1.343	1.282	-3.237	-2.45	8.376	0.488	2.014	-1.038	-2.554	9.54	-1.431	-0.061	-1.953	-0.061	5.059	7.626	3.793	1.953	-1.343	-1.892	1506696323
-5.845	-7.48	-1.962	1.892	1.831	2.319	5.507	-7.36	-2.669	-1.16	-0.427	-1.038	6.976	8.161	-0.708	-0.183	-1.16	1.282	-3.636	-2.638	8.143	0.61	2.441	-1.221	-2.547	9.605	-1.615	-0.061	-1.953	-0.061	4.694	7.568	3.499	1.709	-1.343	-1.953	1506696323
-6.008	-6.989	-1.994	2.38	2.747	2.625	5.396	-6.976	-2.785	-1.282	0.244	-0.854	6.911	8.159	-0.896	-0.244	-0.916	1.16	-3.636	-2.638	8.143	0.732	2.686	-1.282	-2.4	9.808	-1.749	-0.671	-2.258	0.244	4.181	7.997	3.614	1.038	-1.343	-2.197	1506696323
-6.523	-6.047	-2.304	2.136	1.892	2.319	5.253	-6.596	-2.872	-1.343	0.305	-0.488	6.656	8.118	-1.154	-0.244	-0.977	0.977	-4.189	-3.191	7.107	1.038	3.052	-1.404	-2.474	9.562	-1.979	-0.793	-2.563	0.122	3.951	8.086	3.149	1.282	-2.014	-2.319	1506696323
-6.529	-5.712	-2.031	2.014	1.648	2.075	5.236	-6.289	-2.84	-1.343	0.305	-0.488	6.656	8.118	-1.154	-0.488	-0.732	0.854	-4.189	-3.191	7.107	1.282	3.235	-1.587	-2.474	9.562	-1.979	-0.793	-2.563	0.122	4.517	8.601	2.397	0.61	-1.587	-2.319	1506696323
-6.455	-5.719	-1.802	2.197	2.319	2.38	4.954	-5.831	-2.634	-1.709	0.977	0.122	6.51	7.636	-1.141	-0.916	-0.61	0.732	-4.273	-3.718	6.726	1.709	3.54	-1.709	-2.126	8.856	-2.227	-1.465	-2.747	0.366	4.091	8.439	2.189	0.854	-1.648	-2.38	1506696323
-6.594	-5.577	-2.361	2.747	1.77	2.625	4.41	-5.363	-2.561	-2.075	0.854	0.488	6.422	7.406	-1.555	-1.465	-0.793	0.549	-4.555	-3.939	6.064	2.38	3.967	-1.587	-2.036	8.843	-2.198	-1.587	-3.601	0.488	3.342	8.156	2.308	0.488	-2.014	-2.441	1506696323
-6.086	-5.203	-2.084	3.296	1.343	2.747	4.313	-5.09	-2.539	-2.075	0.854	0.488	6.422	7.406	-1.555	-2.014	-1.16	0.488	-4.865	-3.385	5.125	2.747	4.15	-1.404	-2.085	8.217	-1.884	-1.587	-3.601	0.488	3.408	8.562	2.066	0.671	-2.441	-2.502	1506696323
-6.185	-5.036	-2.339	3.174	1.526	2.869	4.368	-4.786	-2.725	-2.869	1.648	1.404	6.18	7.06	-1.821	-2.441	-1.587	0.793	-4.884	-2.882	4.362	2.808	4.089	-1.526	-1.986	7.407	-1.698	-1.282	-4.944	-0.244	3.993	8.473	1.444	0.671	-2.747	-2.319	1506696323
-6.724	-5.835	-2.113	3.723	1.648	2.808	4.705	-4.603	-2.694	-3.235	2.625	1.16	5.483	6.448	-1.86	-2.869	-1.831	1.099	-5.09	-2.883	3.96	3.052	4.089	-1.526	-2.055	6.967	-1.797	-1.282	-4.822	-0.244	4.816	8.148	1.154	0.793	-1.892	-1.465	1506696323
-7.285	-6.752	-1.218	5.005	1.099	2.991	4.655	-4.577	-2.58	-3.54	2.93	0.854	5.483	6.448	-1.86	-3.235	-2.014	1.343	-5.632	-3.384	3.86	3.662	4.028	-1.77	-2.455	7.138	-2.07	-1.282	-4.822	-0.244	3.992	8.677	1.82	0.488	-1.221	-0.916	1506696323
-8.01	-5.412	-1.92	4.883	1.587	2.502	4.54	-4.493	-2.954	-3.662	3.174	0.671	5.654	6.466	-2.015	-3.662	-2.014	1.404	-6.88	-3.87	3.656	4.639	4.333	-2.075	-2.512	7.806	-2.155	-1.465	-5.249	0	1.233	9.269	2.37	-0.061	-3.418	-0.549	1506696323
-9.015	-4.359	-1.458	5.371	1.648	1.465	4.681	-4.783	-3.775	-3.845	2.991	0.671	6.625	7.772	-2.411	-4.333	-2.502	1.404	-8.923	-4.246	2.913	5.981	3.906	-2.319	-1.784	9.104	-1.824	-0.671	-7.874	0.061	1.154	9.851	1.957	-0.244	-4.822	0.122	1506696323
-9.052	-5.711	-0.69	5.249	1.221	0.549	4.999	-5.335	-4.664	-4.028	3.174	0.793	6.625	7.772	-2.411	-5.127	-3.54	1.465	-9.857	-2.856	2.411	6.836	3.052	-2.197	-0.58	9.804	-0.671	-0.671	-7.874	0.061	2.826	10.218	1.465	-0.244	-4.333	0.488	1506696323
-8.093	-5.258	-0.811	6.042	1.953	0.488	5.249	-5.632	-5.418	-4.089	3.052	1.16	6.943	7.59	-2.507	-5.432	-3.967	1.282	-10.116	-0.92	2.255	6.592	1.953	-1.892	0.127	9.849	0.52	0.244	-7.08	-1.221	2.195	11.32	1.318	-0.61	-4.089	0.427	1506696323
-7.766	-4.265	-0.813	6.287	1.831	0.671	5.54	-5.316	-5.912	-4.211	3.357	1.709	7.303	6.371	-1.548	-5.249	-3.967	0.854	-9.51	-0.492	2	6.409	2.136	-1.587	0.079	9.58	1.043	-0.244	-6.531	-1.282	-1.385	11.332	1.943	-2.136	-6.226	-0.244	1506696323
-8.129	-3.051	-0.757	6.165	2.625	1.038	5.728	-4.944	-5.786	-4.456	3.845	2.136	7.303	6.371	-1.548	-4.822	-3.662	0.366	-8.638	-0.097	1.948	6.226	1.953	-1.648	-0.388	8.833	1.089	-0.244	-6.531	-1.282	-2.765	10.08	0.964	-2.93	-10.01	-1.343	1506696324
-8.979	-2.589	-0.563	5.859	2.197	1.038	5.625	-4.743	-5.76	-4.761	4.456	2.197	7.617	5.918	-0.94	-4.578	-3.235	0.305	-8.387	0.1	1.845	5.981	2.258	-1.953	-0.668	8.433	1.089	-0.977	-6.958	-0.793	0.73	9.526	-0.285	-3.601	-13.184	-1.038	1506696324
-8.996	-2.57	-0.073	5.31	1.831	0.916	5.236	-4.587	-6.139	-4.822	4.7	2.075	7.985	5.788	-0.848	-4.578	-2.991	0.488	-9.062	0.476	1.47	5.859	2.441	-1.892	-0.429	8.544	1.327	-0.977	-6.958	-0.793	3.636	9.537	-0.506	-4.028	-10.071	-1.099	1506696324
-9.355	-2.765	0.386	4.7	1.77	0.854	4.645	-4.404	-6.958	-4.639	4.089	2.075	8.309	5.96	-1.087	-4.761	-3.052	0.916	-9.473	0.867	1.164	5.615	2.197	-1.648	-0.284	8.823	1.653	-0.671	-6.958	-0.854	3.37	9.839	0.462	-5.066	-4.944	-1.77	1506696324
-9.377	-3.088	0.602	4.333	1.099	0.671	4.542	-4.271	-7.583	-4.395	3.906	1.892	8.396	6.048	-0.94	-4.883	-3.174	1.16	-9.599	1.038	0.953	5.371	2.258	-1.648	-0.284	8.823	1.653	-0.244	-6.47	-1.038	1.457	9.816	0.681	-4.822	-3.784	-2.869	1506696324
-8.867	-3.163	0.884	4.395	0.977	0.244	4.536	-4.221	-7.594	-4.028	3.784	1.526	8.14	5.926	-0.335	-4.944	-3.357	1.16	-9.9	0.965	0.59	5.188	2.197	-1.465	-0.205	8.759	2.108	-0.122	-6.531	-1.16	0.792	9.997	0.402	-3.906	-3.906	-3.418	1506696324
-8.29	-3.035	1.109	4.028	1.587	-0.122	4.435	-4.162	-7.501	-3.723	2.93	1.16	8.024	5.792	0.106	-4.944	-3.235	0.916	-9.927	0.836	0.223	5.188	1.953	-1.404	0.303	8.991	2.969	0.122	-6.653	-1.038	0.914	9.855	1.034	-2.808	-4.089	-3.174	1506696324
-8.215	-3.243	1.486	3.662	2.136	-0.61	4.37	-3.903	-7.583	-3.662	2.38	1.16	8.053	5.819	0.502	-4.883	-3.052	0.61	-9.878	0.921	-0.197	5.127	1.77	-1.16	0.461	8.978	3.292	0	-5.737	-1.221	0.974	9.591	2.041	-2.502	-5.005	-2.808	1506696324
-8.538	-3.418	1.494	3.723	2.258	-0.916	4.226	-3.431	-7.681	-3.784	2.441	1.404	8.07	5.913	1.15	-4.944	-2.93	0.305	-9.96	1.006	-0.585	5.066	1.587	-0.916	0.481	9.021	3.466	-0.061	-5.615	-1.343	1.13	9.466	2.878	-3.174	-6.104	-2.747	1506696324
-8.714	-2.937	1.464	3.784	2.563	-0.61	3.887	-3.129	-7.474	-4.028	2.136	1.831	8.07	5.913	1.15	-5.005	-2.93	-0.061	-10.002	1.18	-0.995	5.127	0.732	-0.549	0.559	8.983	3.771	-0.061	-5.615	-1.343	1.985	8.253	2.493	-2.502	-5.493	-1.892	1506696324
-10.015	-2.253	0.833	2.319	1.404	-0.427	3.633	-3.01	-6.916	-4.15	2.319	2.319	8.257	5.938	0.983	-4.944	-2.502	-0.305	-9.483	1.609	-0.902	5.005	0.244	-0.488	0.495	8.849	4.186	-0.183	-5.493	-1.526	2.705	7.086	2	-0.61	-5.859	-0.916	1506696324
-11.341	-4.563	-0.897	3.235	0.488	-0.427	3.674	-3.017	-6.617	-4.211	2.319	2.808	8.622	5.824	0.731	-4.517	-1.648	-0.488	-9.775	1.989	-0.42	4.333	0.671	-0.305	0.495	8.849	4.186	-0.244	-5.066	-1.648	3.396	6.443	2.58	1.709	-7.629	-1.221	1506696324
-9.106	-3.651	0.347	5.066	1.038	0.916	4.106	-3.415	-6.599	-3.906	2.502	3.113	8.983	6.052	0.543	-4.089	-1.77	-0.854	-11.791	0.496	-0.721	3.601	-1.16	-0.549	0.057	10.751	3.372	-0.366	-4.517	-1.648	6.43	9.524	3.908	2.502	-4.089	-1.038	1506696324
-8.885	-2.094	-0.272	2.38	3.113	0.977	4.771	-4.433	-6.906	-3.235	2.136	2.991	9.91	6.736	-0.307	-3.845	-2.258	-1.16	-10.061	0.301	0.604	3.784	-0.061	-0.671	-0.282	11.322	2.918	-0.549	-4.333	-1.831	7.735	10.148	4.14	1.221	0.183	1.404	1506696324
-10.483	-3.801	-2.828	3.845	1.282	0.671	5.819	-5.968	-7.582	-2.93	1.099	2.502	10.753	7.035	-0.796	-3.601	-2.441	-1.038	-10.14	0.467	0.603	3.113	-0.366	-0.488	-0.471	10.825	2.516	-0.732	-3.845	-1.953	-0.007	8.26	1.188	2.258	-5.066	0.244	1506696324
-9.243	-3.965	-1.94	4.272	1.16	0.854	6.899	-6.784	-6.738	-3.052	1.831	1.953	10.921	6.741	-0.459	-3.601	-2.014	-0.549	-10.127	-0.944	1.119	2.38	0.916	-0.732	-0.614	10.45	1.735	-0.732	-3.845	-1.953	2.649	10.663	2.29	1.77	-5.493	-0.61	1506696324
-9.135	-3.214	-1.82	3.052	4.211	0.61	7.118	-7.172	-5.384	-3.357	2.258	1.526	10.741	6.255	-0.888	-3.601	-1.953	-0.183	-10.789	-2.034	1.171	2.991	0.916	-0.916	-0.449	10.678	1.452	-1.099	-4.578	-1.526	2.931	9.789	0.493	2.197	-2.258	0.061	1506696324
-10.517	-2.96	-3.144	3.479	2.319	-0.061	7.093	-7.275	-4.679	-3.601	2.625	1.404	10.74	5.673	-2.086	-3.54	-1.953	0	-11.66	-1.546	0.591	3.113	0.61	-0.671	0.054	10.646	1.977	-0.061	-4.456	-1.587	2.269	10.677	-1.192	2.441	-2.258	-0.183	1506696324
-9.67	-3.18	-2.884	3.174	1.16	-0.305	6.917	-7.144	-4.484	-3.235	2.808	1.526	10.552	5.045	-2.985	-3.235	-2.136	0.183	-10.877	-1.127	0.215	2.625	0.366	-0.549	0.617	9.884	2.364	-0.061	-4.456	-1.587	0.818	10.966	-1.181	2.197	-2.686	-1.16	1506696324
-8.177	-3.831	-1.02	3.967	1.77	0.488	6.81	-6.743	-4.395	-2.38	2.319	1.587	9.96	4.193	-2.936	-2.625	-2.014	0.305	-9.647	-1.522	0.148	2.502	-0.366	-0.732	0.628	8.713	2.175	1.038	-3.296	-2.014	0.705	10.727	-1.142	2.441	-3.296	-1.709	1506696324
-8.343	-2.625	-1.665	4.517	3.845	0.549	7.045	-5.776	-3.246	-1.831	2.014	1.16	9.101	3.436	-1.821	-2.197	-1.77	0.366	-8.559	-1.458	0.105	2.686	-0.122	-0.549	-0.045	7.702	1.995	1.038	-1.953	-1.587	1.581	9.83	-0.825	2.686	-3.601	-1.648	1506696324
-9.189	-1.702	-2.299	3.845	0.061	-0.061	6.804	-4.593	-2.105	-1.587	1.709	0.732	8.643	2.914	-0.897	-1.77	-2.075	0.488	-7.881	-1.631	-0.044	2.686	0.061	-0.549	-0.312	7.434	1.841	1.038	-1.953	-1.587	2.133	9.548	0.008	2.38	-2.93	-1.404	1506696324
-8.567	-1.846	-1.414	3.601	1.221	-0.061	6.455	-3.584	-2.058	-1.404	1.16	0.61	8.827	2.622	-0.394	-1.404	-2.014	0.671	-7.739	-1.955	-0.238	2.808	0.366	-0.732	0.187	7.736	1.963	0.671	-2.258	-0.488	1.907	9.378	0.342	2.075	-4.028	-1.343	1506696324
-9.622	-1.552	-1.718	3.723	0.61	0.305	6.357	-2.773	-2.549	-1.282	1.16	0.732	9.147	2.56	0.197	-1.404	-1.465	0.732	-8.148	-1.93	-0.419	3.052	0.366	-0.732	0.571	8.458	2.152	0.671	-2.258	-0.488	3.106	9.298	0.378	1.465	-4.028	-1.038	1506696324
-9.952	-0.95	-1.427	2.991	0.061	0.427	6.348	-2.144	-3.115	-1.099	0.916	0.793	9.342	2.832	0.514	-1.709	-1.526	0.549	-8.575	-1.459	-0.681	3.052	0.366	-0.488	0.681	9.51	2.277	0.916	-1.648	-0.244	3.329	9.316	0.156	0.916	-3.479	-0.732	1506696324
-9.844	-0.548	-1.668	2.014	0.854	-0.122	6.6	-1.7	-3.749	-1.038	0.671	0.854	9.716	3.35	0.541	-1.892	-1.404	0.183	-8.963	-1.229	-0.886	2.747	0.732	-0.183	0.744	10.35	2.574	1.221	-1.526	-0.061	2.164	9.394	-0.492	0.732	-3.723	-0.793	1506696325
-10.293	-1.225	-1.969	2.136	0.488	-0.122	7.143	-1.664	-4.413	-0.916	0.488	0.854	10.2	4.036	0.723	-1.892	-1.038	-0.305	-9.598	-1.092	-1.18	2.441	0.854	0	0.721	10.706	2.779	0.916	-1.648	-0.122	1.815	9.774	-1.095	0.488	-3.296	-1.282	1506696325
-10.552	-1.39	-1.936	1.465	0.061	0.366	7.947	-2.111	-4.972	-0.977	0.366	0.671	10.67	4.643	1.146	-1.892	-1.282	-0.488	-9.868	-1.11	-1.524	1.831	0.977	0.122	0.531	10.868	2.766	0.427	-1.953	-0.488	1.812	9.97	-1.111	0	-2.93	-1.221	1506696325
-10.759	-2.579	-1.444	-0.61	0.427	1.526	8.577	-2.841	-5.357	-1.343	0.366	0.366	11.203	4.93	1.361	-1.953	-1.099	-0.61	-10.824	-1.779	-1.242	1.282	2.136	-0.061	0.572	11.913	2.793	-0.061	-2.625	-0.732	2.972	10.671	-0.165	-0.732	-2.808	-1.038	1506696325
-12.689	-3.377	-1.592	-0.183	3.113	2.075	8.561	-3.487	-5.432	-1.587	0.427	0.366	11.858	5.441	0.957	-2.197	-1.099	-0.854	-12.995	-0.816	-1.218	2.197	-0.244	-0.549	0.536	12.445	3.49	-0.977	-3.235	-1.343	4.536	11.512	0.721	-2.136	-1.465	-0.732	1506696325
-12.264	-4.648	-1.085	2.197	-5.493	1.648	8.884	-4.502	-6.406	-1.465	-0.061	1.16	12.275	5.964	0.42	-2.014	-1.099	-0.854	-12.211	0.895	0.322	1.526	0.977	0.793	-0.886	11.347	4.164	-0.977	-3.235	-1.343	5.294	12.927	2.968	-3.906	0.122	1.465	1506696325
-8.906	-4.642	1.42	0.366	0.977	2.441	9.276	-5.473	-6.983	-1.648	1.16	1.709	11.957	6.332	0.469	-1.587	0.549	-0.549	-10.683	-1.641	1.217	1.343	-0.244	-0.122	-2.804	9.849	3.46	-0.122	-1.099	-1.099	4.508	14.011	3.028	-4.639	0.244	2.38	1506696325
-11.763	-3.646	0.67	0.732	-0.793	1.526	8.722	-5.577	-6.042	-2.136	2.93	1.465	10.342	6.51	0.892	-1.465	1.16	-0.122	-10.946	-0.624	1.29	2.258	0.244	-0.244	-3.045	9.018	3.845	-1.221	-1.038	-0.061	2.247	11.675	-0.724	-1.892	0.305	4.761	1506696325
-10.939	-2.74	-0.852	0.61	-3.235	0.183	7.434	-5.381	-5.314	-2.014	2.38	1.16	9.105	6.635	0.729	-1.587	0.366	0.122	-10.908	1.058	0.945	1.526	0.793	-0.061	-1.743	9.296	4.504	-0.183	-2.136	0.366	0.939	13.116	-0.536	-3.601	0.427	5.432	1506696325
-7.741	-2.652	0.342	0.977	-1.404	-0.122	6.266	-4.752	-6.047	-1.465	1.77	1.099	8.582	5.617	0.64	-0.671	-0.549	0.183	-9.178	0.787	-0.002	0.61	-0.122	-0.793	-1.263	8.862	4.278	0.427	-1.099	-0.366	-1.759	12.181	1.01	-3.479	-0.854	5.493	1506696325
-7.281	-1.552	0.712	-0.244	-0.854	-0.122	6.266	-4.752	-6.047	-0.854	1.587	0.793	8.582	5.617	0.64	-0.671	-0.549	0.183	-9.178	0.787	-0.002	0.61	-0.122	-0.793	-1.078	7.565	3.835	0.305	-1.404	-0.244	-1.759	12.181	1.01	-3.113	-1.465	4.822	1506696325
-6.673	-1.485	1.008	0	0.061	-0.061	5.742	-4.283	-5.673	-0.488	1.587	0.244	7.867	4.56	1.632	-0.488	-0.671	0.366	-8.085	0.864	0.032	0.305	-0.305	-0.854	-0.699	6.38	3.396	0.305	-1.404	-0.244	-1.215	9.128	1.833	-2.38	0.305	3.906	1506696325
-6.644	-1.178	1.487	0	0.732	0.427	5.252	-3.636	-4.804	-0.183	1.282	-0.122	7.4	3.773	2.175	-0.732	-0.671	0.732	-7.678	0.672	0.031	0.244	0.122	-0.854	-0.36	6.129	3.048	0.366	-1.282	-0.183	-0.306	7.153	0.997	-1.77	0.977	2.441	1506696325
-6.911	0.236	1.78	-0.977	1.465	0.244	4.954	-3.023	-4.416	-0.122	0.244	-0.244	7.547	3.423	1.902	-0.977	-1.16	1.038	-7.817	0.547	-0.221	0.183	0.61	-0.793	-0.043	6.976	3.237	0.977	-1.16	-0.122	-0.725	5.455	0.139	0.061	0.549	1.404	1506696325
-8.735	-0.214	1.364	-1.892	1.465	-0.183	5.162	-2.692	-4.455	-0.122	-0.305	-0.305	7.994	3.408	1.536	-0.977	-1.831	1.038	-8.141	0.76	-0.581	0	0.671	-0.61	-0.043	6.976	3.237	0.977	-1.16	-0.122	-0.935	4.75	0.233	1.282	0.854	0.427	1506696325
-10.063	-1.389	0.818	-1.892	0.732	0.305	5.78	-2.656	-4.506	0.061	-0.427	-0.549	8.855	3.529	1.383	-0.793	-2.014	0.793	-8.575	0.821	-1.061	-0.732	0.977	-0.366	0.842	9.253	4.323	1.404	-0.793	-0.061	1.146	5.966	1.499	1.648	1.587	-1.404	1506696325
-10.92	-1.345	1.992	-0.854	0.977	1.343	6.403	-2.815	-4.345	0.427	0	-0.793	9.927	3.692	1.58	-0.183	-1.404	0.488	-9.149	0.506	-1.207	-1.343	0.671	-0.427	0.688	9.624	4.498	0.732	0.488	0.183	6.517	7.891	4.541	1.404	2.258	-0.488	1506696325
-12.636	-3.226	0.774	-3.174	-0.366	0.122	6.958	-3.182	-3.882	0.977	0.183	-1.038	10.612	3.871	2.023	0.793	-0.122	0.366	-9.216	0.164	-1.26	-1.465	0.549	-0.488	0.365	10.463	4.238	0.732	0.488	0.183	10.203	10.481	7.857	-1.099	4.333	0.305	1506696325
-11.921	-6.222	-1.657	1.526	-1.648	-0.793	7.443	-3.768	-3.669	1.404	0.305	-1.16	11.145	4.345	1.897	1.465	0.854	0	-12.321	-1.029	-1.224	-2.258	2.563	-0.244	0.062	12.943	3.193	-0.183	0.61	0.61	2.952	7.971	2.67	-0.244	-2.441	-0.793	1506696325
-9.761	-3.99	-0.151	0.916	-1.404	0.732	7.912	-4.826	-4.143	1.892	-0.732	-0.61	11.99	5.522	0.603	1.465	0	-0.916	-13.213	-2.542	-1.221	-1.038	-0.916	-0.549	0.01	13.388	2.785	0	1.404	0.916	-0.681	14.322	6.976	-2.502	1.77	-1.16	1506696325
-8.283	-2.937	-0.799	-0.61	3.113	-0.305	8.776	-5.853	-4.735	1.77	-0.793	0.183	12.831	6.314	-0.961	1.404	0.366	-0.854	-11.39	-2.29	-0.166	-0.977	-1.465	-0.122	-0.979	11.451	2.235	0	1.404	0.916	-0.439	12.142	3.84	-3.418	2.747	0.305	1506696325
-10.807	-4.272	-4.856	1.038	0.305	-0.122	8.957	-5.395	-4.492	1.221	0.427	0.183	12.049	5.992	-0.833	1.526	2.197	-0.061	-10.379	-2.669	1.446	-1.953	-0.366	0.183	-2.193	10.122	0.609	-0.183	3.662	0.671	-0.664	7.216	-1.565	2.197	-3.174	-1.648	1506696325
-9.6	-4.087	-2.476	-0.488	-0.366	0.488	8.778	-4.488	-2.891	0.977	1.953	-0.244	10.708	5.711	-0.476	1.404	2.502	0.366	-10.357	-4.442	0.934	-0.549	-1.282	-0.183	-2.56	10.045	0.019	-0.977	3.174	1.282	3.411	11.574	-1.086	0.671	-0.061	-0.793	1506696325
-9.069	-3.427	-1.933	0.305	1.282	-0.122	8.387	-4.465	-2.08	1.16	0.793	-0.427	10.346	5.588	-0.89	0.916	2.258	0.549	-9.727	-3.994	0.989	-0.244	0.122	-0.122	-1.501	10.196	0.413	-1.526	1.465	2.197	0.175	10.295	0.072	1.343	-0.916	-1.831	1506696325
-9.213	-3.078	-2.348	1.221	-0.061	-0.305	8.382	-5.297	-2.596	1.465	-0.488	-0.793	9.932	5.364	-1.249	0.366	1.77	0.61	-9.336	-3.603	0.356	0.061	-0.244	0.061	-0.632	9.664	0.882	-1.038	1.16	2.38	0.214	10.472	-0.1	1.587	-1.77	-2.197	1506696325
-8.553	-2.737	-1.939	0.977	0.122	-0.305	8.537	-5.246	-2.908	1.282	-1.038	-1.282	9.281	4.922	-1.298	-0.061	0.854	0.671	-8.906	-3.509	0.16	0.244	-0.122	0.122	-0.632	9.664	0.882	-0.122	1.587	2.014	1.001	10.282	-0.299	1.16	-2.625	-2.197	1506696326
-8.416	-2.54	-2.155	0.977	0.488	-0.061	8.449	-4.212	-2.412	1.282	-1.038	-1.282	8.747	4.563	-1.049	-0.183	0.793	0.549	-8.631	-3.193	0.047	0.366	-0.305	0.061	0.181	8.801	1.175	0.488	1.77	1.831	2.023	9.897	-0.398	1.282	-2.197	-2.075	1506696326
-8.494	-2.344	-2.201	1.404	0.244	-0.061	7.824	-3.248	-1.944	0.305	0.244	-1.038	8.603	4.466	-0.37	-0.122	1.099	0.427	-8.352	-3.01	-0.104	0.427	-0.366	0.061	0.58	8.664	1.455	0.183	1.465	1.709	2.263	9.53	-0.118	1.16	-1.831	-1.831	1506696326
-8.745	-1.948	-2.165	1.465	-0.061	-0.183	7.495	-2.789	-1.543	0.488	-0.122	-0.977	8.628	4.309	-0.053	0.061	0.977	0.183	-8.167	-2.865	-0.301	0.488	-0.427	0	0.833	8.707	1.767	-0.366	0.793	1.282	2.305	9.207	0.085	0.977	-1.526	-1.526	1506696326
-9.012	-1.791	-2.018	1.526	-0.122	-0.305	7.485	-2.571	-1.662	0.427	0.366	-0.977	8.628	4.309	-0.053	0.061	0.977	0.183	-8.124	-2.931	-0.428	0.488	-0.183	-0.061	1.267	8.824	1.698	-0.366	0.793	1.282	2.219	9.058	0.141	0.732	-0.854	-1.404	1506696326
-9.377	-1.434	-1.817	1.404	-0.305	-0.488	7.485	-2.571	-1.662	0.427	0.366	-0.977	8.628	4.309	-0.053	0.061	0.977	0.183	-8.355	-3.108	-0.603	0.793	-0.183	-0.122	1.267	8.824	1.698	-0.549	0.732	1.282	1.645	9.199	0.089	0.366	-0.671	-1.404	1506696326
-9.404	-1.239	-1.936	1.099	-0.183	-0.61	7.584	-2.619	-1.951	0.183	0.366	-0.488	9.154	4.088	1.56	-0.427	1.221	-0.427	-8.902	-3.152	-0.906	0.916	0.061	-0.061	2.03	9.149	1.889	-0.488	-0.305	1.038	1.085	9.583	0.214	0	-1.526	-1.648	1506696326
-9.702	-1.408	-1.686	1.099	-0.366	-0.183	7.885	-2.645	-2.281	-0.183	0.793	-0.122	9.564	4.255	1.879	-0.793	1.282	-0.549	-9.426	-3.001	-1.041	1.038	0	0.183	2.03	9.149	1.889	-0.488	-0.305	1.038	1.797	9.731	0.08	-0.305	-1.221	-1.709	1506696326
-9.985	-2.227	-1.488	0.427	-0.854	0.122	8.428	-2.735	-2.043	-0.488	1.343	0	9.333	4.425	2.17	-1.099	1.343	-0.916	-9.489	-3.018	-0.991	0.732	0.488	0.427	2.9	9.828	2.476	-0.305	-0.549	0.61	2.053	9.822	0.13	-0.61	-1.16	-1.709	1506696326
-10.129	-2.366	-1.288	0.305	-0.488	0.427	8.795	-2.756	-1.361	-0.732	2.808	0.305	8.904	4.826	2.23	-1.16	0.854	-1.648	-11.253	-3.23	-1.152	1.404	-0.183	0.244	3.059	10.24	3.185	0.122	-0.732	0.061	2.942	10.16	0.803	-0.916	-0.916	-1.404	1506696326
-11.061	-3.292	-1.317	-0.61	-0.244	0.366	8.792	-3.248	-0.985	-0.549	5.31	0.793	8.812	5.321	2.308	-0.977	0.366	-2.197	-11.233	-1.439	-0.776	1.099	-1.099	0.488	2.996	9.688	3.852	0.122	-0.732	0.061	3.269	10.86	1.34	-1.526	0	-0.671	1506696326
-11.602	-5.384	-0.707	0.549	-1.404	-0.122	8.589	-3.876	-1.296	-0.488	6.592	1.709	8.911	5.447	2.111	-0.488	-0.122	-2.319	-12.098	-0.847	0.211	0.488	-1.282	0.61	2.387	9.533	3.842	0.427	-0.488	-0.61	1.934	11.002	1.672	-2.319	0.61	-0.061	1506696326
-10.091	-5.087	0.534	0.977	-1.282	-0.671	8.777	-4.465	-1.064	-0.732	4.822	2.075	8.777	5.791	2.357	-0.183	0.671	-2.441	-11.618	-0.629	1.125	0.122	-1.77	0.183	1.469	9.609	2.993	1.038	1.77	-0.793	0.724	12.288	0.089	-2.136	0.977	0.305	1506696326
-8.733	-3.842	0.737	-0.366	-0.488	-1.282	8.783	-5.073	-0.615	-0.732	6.531	2.502	8.198	6.478	2.333	-0.122	0.183	-2.625	-10.874	-1.058	1.664	0.488	-2.625	-0.061	0.56	9.627	2.227	1.038	1.77	-0.793	-1.776	11.276	0.018	-1.16	1.099	0.488	1506696326
-8.66	-4.392	0.146	-0.244	-0.61	-1.77	7.094	-5.631	-0.89	-1.038	2.441	2.747	7.642	7.096	2.14	-0.244	-0.61	-2.563	-9.597	-0.909	2.239	0.488	-2.258	0.305	-0.365	9.485	1.961	1.16	1.343	-0.671	-4.159	10.502	0.072	-0.732	-0.305	0.061	1506696326
-8.235	-5.155	0.334	0.366	-0.305	-1.892	7.84	-5.999	-0.729	-0.977	4.456	2.136	7.24	7.503	2.292	-0.366	0.305	-2.625	-9.107	-1.038	2.629	0.549	-2.197	0.183	-0.524	9.324	1.843	1.709	0.488	-0.183	-3.819	9.593	0.446	-0.366	-0.732	-0.732	1506696326
-8.1	-5.239	0.559	0.427	0.854	-1.465	6.397	-5.845	0.361	-1.16	3.052	1.953	6.486	7.867	2.424	-0.549	0.183	-2.808	-8.987	-0.535	2.976	0.488	-2.197	0.183	-0.273	9.512	1.822	1.709	0.488	-0.183	-3.286	9.586	0.435	-0.061	-0.366	-1.099	1506696326
-8.449	-4.939	0.22	0.854	0.305	-1.404	6.066	-6.2	0.213	-1.16	3.052	1.953	6.132	8.297	2.122	-0.427	-1.282	-2.93	-8.789	-0.536	3.249	0.305	-2.319	0.183	-0.413	9.722	1.592	1.526	0.793	-0.366	-2.937	9.439	0.607	0.122	-0.793	-1.16	1506696326
-8.404	-4.899	0.441	0.854	0.244	-1.404	6.066	-6.2	0.213	-1.221	1.953	1.831	6.327	8.824	2.208	-0.427	-0.366	-2.808	-8.392	-0.884	3.652	0.305	-2.075	0.244	-0.843	9.959	1.11	1.282	0.916	-0.549	-2.377	9.483	0.906	0.427	-1.465	-1.282	1506696326
-8.573	-4.889	0.426	0.61	0.244	-1.404	5.995	-7.389	0.098	-1.282	2.075	1.831	6.251	9.283	2.862	-0.305	0.122	-2.563	-8.28	-1.055	3.974	0.61	-1.953	0.122	-0.843	9.959	1.11	1.282	0.916	-0.549	-1.809	9.601	1.446	0.488	-0.427	-1.404	1506696326
-8.76	-4.656	0.211	0.488	0	-1.404	6.192	-7.893	0.578	-1.465	0.977	1.526	6.248	9.528	2.827	-0.061	-0.671	-2.136	-8.347	-0.811	4.154	0.793	-1.648	0.061	-1.607	10.361	0.846	0.977	0.122	-0.671	-1.883	9.684	1.652	0.61	-0.244	-1.465	1506696326
-8.518	-5.124	0.383	0.244	0	-1.282	5.626	-7.978	0.872	-1.038	1.648	1.099	6.51	9.633	2.946	0.183	0.732	-1.648	-8.335	-0.445	4.337	0.732	-1.404	0.122	-0.915	10.372	1.032	0.488	-0.61	-1.038	-2.117	9.806	1.483	0.549	-1.404	-1.465	1506696326
-8.201	-5.472	0.432	0.671	0.305	-0.916	5.77	-8.213	0.989	-1.099	0.732	0.61	6.174	9.286	2.986	0.427	1.526	-1.16	-8.349	-0.446	4.443	0.671	-1.16	0	-0.476	10.084	1.148	0.488	-0.61	-1.038	-1.909	9.853	1.471	0.305	-1.16	-1.343	1506696326
-8.434	-5.114	0.309	0.671	0.122	-0.854	5.794	-8.052	1.467	-0.916	0.732	0.427	5.662	8.869	3.134	0.549	1.16	-0.916	-8.312	-0.343	4.576	0.61	-1.099	-0.061	-0.355	9.822	1.081	0.305	-0.427	-1.16	-1.19	9.78	1.448	0.427	-0.916	-1.16	1506696326
-8.326	-4.979	0.378	0.488	0.305	-0.854	5.834	-7.718	1.82	-0.854	0.244	0.488	5.526	8.698	3.23	0.549	0.366	-0.793	-8.295	-0.178	4.669	0.427	-0.977	-0.122	-0.355	9.822	1.081	0.183	-0.183	-1.038	-1.346	9.667	1.809	0.305	-0.549	-0.977	1506696326
-8.308	-4.99	0.431	0.305	0.427	-0.732	7.741	-7.656	2.485	-0.305	0.488	-0.366	5.874	8.643	3.261	0.366	1.282	-0.549	-8.35	-0.319	4.695	0.366	-0.916	-0.183	-0.562	9.647	0.88	0.244	-0.488	-0.854	-1.897	9.705	1.652	0.122	-0.916	-0.854	1506696327
-8.297	-5.06	0.419	0.244	0.183	-0.671	7.209	-7.062	2.159	-0.427	0.671	-0.488	6.217	8.752	3.279	0.244	1.16	-0.305	-8.276	-0.327	4.797	0.305	-0.793	-0.244	-0.513	10.101	0.761	0.305	-0.916	-0.61	-1.651	9.615	1.488	0	-1.221	-0.671	1506696327
-8.125	-5.178	0.3	0.183	0.366	-0.61	6.56	-6.633	2.149	-0.549	0.916	-0.244	6.092	8.939	3.167	0.183	0.61	0	-8.161	-0.464	4.878	0.305	-0.671	-0.244	-0.513	10.101	0.761	0.244	-0.854	-0.488	-1.44	9.484	1.309	0.122	-1.282	-0.488	1506696327
-7.991	-5.606	0.134	0.427	0.427	-0.488	6.322	-6.523	2.308	-0.61	0.488	0	5.922	8.803	3.198	0.122	0.61	0.122	-8.077	-0.604	4.804	0.427	-0.549	-0.244	-0.72	9.916	0.635	0.183	-0.427	-0.549	-1.576	9.392	1.048	0.305	-1.038	-0.366	1506696327
-7.669	-6.065	0.232	0.854	0.549	-0.366	6.204	-6.665	2.249	-0.488	-0.244	0.061	5.658	8.721	3.647	-0.122	0.549	0.183	-7.982	-0.825	4.851	0.549	-0.366	-0.305	-0.859	9.818	0.532	0.122	-0.488	-0.366	-2.053	9.382	1.078	0.305	-0.61	-0.366	1506696327
-7.701	-5.991	0.086	0.977	0.977	-0.366	6.502	-6.608	2.119	-0.305	-0.305	0	5.259	8.697	3.59	-0.244	0.183	0.244	-8.01	-0.894	4.941	0.854	-0.244	-0.427	-0.719	10.006	0.602	0.061	-0.793	-0.183	-2.669	9.362	1.184	0.244	-1.038	-0.366	1506696327
-7.899	-6.013	-0.194	1.038	0.793	-0.305	6.557	-6.624	1.803	-0.366	0	-0.122	5.279	8.787	3.511	-0.366	-0.122	0.244	-8.087	-0.78	5.071	0.916	-0.183	-0.427	-0.73	10.142	0.616	-0.061	-1.099	0.061	-3.059	9.317	1.043	0.244	-1.709	-0.366	1506696327
-7.923	-6.257	-0.097	1.282	0.854	-0.244	6.626	-6.594	1.939	-0.366	0.122	-0.122	5.387	8.856	3.482	-0.366	-0.488	0.244	-8.037	-0.828	5.217	1.099	0	-0.549	-0.872	10.264	0.446	-0.061	-0.732	0.122	-3.027	9.445	0.837	0.244	-2.136	-0.366	1506696327
-7.886	-6.446	-0.06	1.526	1.099	-0.244	6.59	-6.35	2.094	-0.244	0	0.061	5.668	9.129	3.311	-0.488	-0.61	0.305	-8.043	-1.04	5.249	1.343	0.183	-0.671	-0.872	10.264	0.446	-0.305	-0.549	0.305	-2.868	9.56	0.773	0.244	-2.319	-0.366	1506696327
-7.856	-6.393	-0.14	1.892	0.977	-0.244	6.275	-6.224	1.897	-0.183	0.305	0.305	6.014	9.771	3.289	-0.793	0	0.793	-8.077	-1.194	5.265	1.77	0.305	-0.732	-1.592	10.591	0.151	-0.61	-0.549	0.366	-2.669	9.573	0.81	0.366	-2.136	-0.305	1506696327
-7.72	-6.24	-0.262	2.136	1.343	-0.183	6.915	-6.521	1.846	-0.183	-0.244	0.183	5.565	10.106	3.193	-0.977	-0.244	1.343	-8.028	-1.171	5.249	2.075	0.549	-0.793	-1.592	10.591	0.151	-0.61	-0.977	0	-2.912	9.561	0.802	0.427	-2.441	-0.305	1506696327
-7.645	-6.389	-0.352	2.319	1.404	0.122	6.535	-6.492	1.828	-0.366	0.305	0.305	5.441	10.16	2.93	-1.038	-0.305	1.648	-8.019	-1.139	5.217	2.38	0.671	-0.854	-1.982	10.619	0.144	-0.732	-1.892	-0.183	-3.135	9.551	0.751	0.427	-2.747	-0.305	1506696327
-7.634	-6.583	-0.389	2.747	1.77	0.244	6.163	-6.803	1.968	-0.366	0.244	0.427	5.268	9.975	2.552	-0.793	0	1.587	-7.997	-1.099	5.12	2.747	0.916	-0.977	-1.867	10.67	0.183	-0.916	-2.502	-0.427	-3.304	9.532	0.778	0.366	-3.174	-0.366	1506696327
-7.574	-6.619	-0.479	3.113	1.953	0.305	6.2	-7.029	1.96	-0.427	0.244	0.488	4.991	9.588	2.3	-0.549	0.244	1.16	-8.232	-0.927	4.974	2.991	1.038	-1.16	-1.568	10.397	0.164	-1.099	-2.808	-0.671	-3.052	9.589	0.688	0.366	-3.54	-0.366	1506696327
-7.583	-6.441	-0.58	3.479	2.258	0.549	6.101	-7.412	1.877	-0.244	0.793	0.549	4.493	9.254	2.512	-0.366	-0.244	0.549	-8.193	-0.935	4.834	3.357	1.099	-1.282	-1.689	10.063	0.057	-1.221	-3.052	-0.854	-2.785	9.493	0.627	0.366	-3.662	-0.305	1506696327
-7.52	-6.097	-0.519	3.723	2.319	0.916	5.853	-7.87	1.788	0.305	0.366	0.427	4.267	8.977	2.499	-0.488	-1.099	-0.183	-8.201	-0.702	4.71	3.54	1.282	-1.526	-1.94	9.851	-0.109	-1.221	-3.479	-0.916	-2.988	9.499	0.77	0.366	-4.15	-0.244	1506696327
-7.516	-5.923	-0.48	3.906	2.563	1.099	6.252	-7.852	1.449	0.549	1.16	0.061	4.76	8.905	2.054	-0.732	-1.465	-0.916	-8.242	-0.569	4.488	3.662	1.526	-1.648	-1.877	9.916	-0.206	-1.099	-4.211	-0.854	-3.213	9.503	0.786	0.244	-5.066	-0.183	1506696327
-7.649	-5.528	-0.514	3.845	2.563	1.16	6.729	-7.733	1.395	0.244	2.502	-0.366	5.136	8.991	1.762	-1.099	-1.587	-1.648	-8.337	-0.41	4.325	3.845	1.648	-1.648	-1.877	9.916	-0.206	-1.099	-5.005	-0.854	-2.582	9.278	0.889	0.244	-5.432	-0.061	1506696327
-7.632	-5.357	-0.377	3.723	2.747	1.221	6.729	-7.733	1.395	0.244	2.502	-0.366	5.046	8.985	1.82	-1.709	-2.38	-2.258	-8.311	-0.297	4.183	4.028	1.77	-1.831	-1.924	9.581	-0.191	-0.977	-5.005	-1.099	-1.976	9.056	0.998	0.305	-5.493	0.122	1506696327
-7.706	-4.981	-0.323	3.479	3.052	1.404	6.729	-7.733	1.395	0.244	2.502	-0.366	5.033	9.121	1.607	-2.441	-3.54	-2.686	-8.396	-0.176	3.97	4.089	1.892	-1.831	-2.085	9.548	-0.246	-0.732	-5.371	-1.16	-1.48	8.865	1.058	0.488	-5.371	0.427	1506696327
-8.252	-4.411	-0.361	3.357	2.686	1.465	7.381	-6.602	0.618	-0.916	3.052	-1.282	5.297	9.251	1.037	-2.991	-4.395	-2.869	-8.518	-0.049	3.798	4.089	2.075	-1.831	-2.083	9.464	-0.25	-0.732	-6.165	-1.16	-1.267	8.656	1.264	0.854	-5.615	0.793	1506696327
-8.729	-4.174	-0.285	3.113	2.014	1.16	6.973	-6.362	0.598	-2.563	4.639	-1.709	5.741	9.289	0.604	-3.418	-4.761	-2.869	-8.595	-0.116	3.474	4.15	2.319	-1.709	-2.038	9.373	-0.218	-0.732	-6.531	-1.282	-1.058	8.899	2.3	0.732	-5.92	1.16	1506696327
-9.045	-5.118	-0.242	3.174	1.526	0.977	7.032	-6.394	0.544	-3.052	5.249	-1.953	6.038	9.353	0.249	-3.723	-5.005	-2.686	-8.728	-0.412	2.957	4.211	2.502	-1.831	-1.767	9.457	-0.093	-0.793	-6.836	-1.526	-1.054	9.378	2.773	0.671	-5.371	0.977	1506696327
-9.396	-5.7	-0.322	3.967	1.404	1.343	6.734	-6.474	0.754	-3.296	5.127	-2.136	5.855	9.277	-0.193	-3.906	-5.798	-2.625	-9.444	-0.953	2.101	4.395	2.625	-1.831	-1.767	9.457	-0.093	-0.549	-7.446	-1.709	-1.646	9.875	3.409	0.549	-6.042	0.671	1506696327
-10.112	-5.589	-0.719	4.211	1.16	0.977	6.351	-6.669	1.054	-3.296	5.127	-2.136	5.728	9.117	-0.622	-3.906	-6.714	-2.93	-10.094	-1.456	1.416	4.639	2.075	-1.648	-0.459	10.481	-0.566	-0.305	-8.179	-2.136	-0.748	9.9	2.576	0.793	-3.357	0.671	1506696327
-10.42	-5.266	-1.359	4.944	1.16	0.732	5.691	-6.675	0.934	-3.418	4.272	-1.953	6.084	9.18	-0.825	-3.723	-7.019	-3.784	-10.598	-2.326	0.854	5.005	1.953	-1.465	0.109	11.334	-0.749	-0.061	-8.606	-2.441	-1.275	10.38	1.625	1.648	-3.235	0.305	1506696328
-9.271	-4.272	-0.877	6.165	0.549	1.221	5.045	-6.523	1.08	-3.662	3.662	-1.221	6.564	9.668	-0.805	-3.662	-6.958	-4.944	-11.143	-3.28	0.233	5.554	1.465	-1.343	0.109	11.334	-0.749	0.061	-8.545	-2.563	0.433	11.09	2.164	1.648	-2.563	0.732	1506696328
-8.802	-2.732	-0.901	5.127	1.77	1.099	4.858	-6.266	1.568	-4.761	3.418	0.244	7.394	10.578	-0.568	-3.784	-7.202	-5.92	-10.462	-3.101	-0.593	6.47	0.488	-1.16	0.487	12.078	-1.086	0.061	-8.301	-2.563	1.492	10.794	2.143	1.099	-2.686	1.648	1506696328
-8.723	-2.456	-1.955	5.249	2.014	0.549	4.858	-6.266	1.568	-4.761	3.418	0.244	7.74	10.865	-0.353	-4.15	-7.996	-6.226	-9.755	-2.422	-0.762	6.287	1.16	-0.793	0.498	10.919	-1.04	-0.244	-8.606	-2.747	0.145	9.957	0.294	1.77	-4.028	1.526	1506696328
-8.692	-2.76	-2.293	5.981	2.747	1.038	4.037	-6.325	1.44	-6.775	3.784	2.563	7.575	10.611	-0.273	-4.639	-8.606	-5.92	-9.871	-2.157	-1.107	6.165	1.648	-0.427	0.498	10.919	-1.04	-0.488	-9.155	-2.808	0.525	9.895	-0.306	1.648	-4.089	0.977	1506696328
-9.239	-2.18	-2.629	5.188	2.808	1.038	4.122	-6.854	1.76	-6.653	5.493	2.93	7.63	10.561	-0.415	-5.066	-8.789	-5.737	-10.171	-2.22	-1.256	6.042	1.77	-0.305	1.853	10.775	-1.083	-0.793	-9.46	-2.686	1.51	9.414	-0.266	1.404	-3.052	0.977	1506696328
-9.886	-1.524	-3.397	5.188	3.174	0.793	3.992	-8.046	1.65	-5.554	6.531	2.869	7.843	10.732	-0.764	-5.493	-9.583	-5.859	-10.866	-2.126	-1.39	5.859	1.038	-0.366	2.383	10.921	-0.591	-1.038	-9.216	-2.441	1.324	9.552	-1.237	1.221	-3.235	0.916	1506696328
-10.264	-1.469	-3.569	4.761	1.953	0.427	3.135	-9.527	1.201	-3.845	5.127	2.625	8.276	10.797	-1.366	-5.798	-10.437	-5.737	-11.03	-1.698	-1.497	5.31	0.549	-0.366	2.383	10.921	-0.591	-0.793	-8.24	-2.441	1.963	9.764	-2.115	1.221	-3.357	0.916	1506696328
-9.897	-1.579	-3.092	4.456	1.892	0.122	2.841	-10.407	1.205	-2.38	3.296	1.709	8.794	10.341	-2.117	-5.615	-10.681	-5.066	-10.39	-1.396	-1.577	4.944	0.061	-0.549	2.11	10.282	0.58	-0.244	-7.568	-2.319	2.318	9.991	-2.338	1.221	-2.686	0.427	1506696328
-9.292	-2.114	-2.165	4.944	1.465	-0.183	3.634	-10.654	1.8	-1.526	3.357	0.366	9.031	9.252	-2.373	-4.883	-9.583	-4.15	-9.749	-1.336	-1.343	4.333	-0.244	-0.793	1.899	9.416	0.865	-0.061	-6.897	-2.441	1.753	9.926	-1.92	1.221	-2.258	0	1506696328
-9.251	-1.712	-1.548	5.066	1.892	0.122	3.634	-10.654	1.8	-1.526	3.357	0.366	8.831	7.799	-2.218	-3.601	-7.263	-3.418	-8.866	-1.507	-1.022	4.211	-0.366	-0.732	1.899	9.416	0.865	-0.122	-5.859	-2.625	1.286	9.514	-1.074	0.977	-3.052	-0.183	1506696328
-9.763	-0.828	-1.611	4.578	1.221	-0.061	3.637	-9.257	1.998	-1.648	5.188	-1.282	8.598	6.592	-2.143	-2.075	-4.822	-2.93	-8.625	-1.804	-0.892	4.272	-0.122	-0.732	0.815	8.299	1.196	-0.061	-4.761	-2.625	2.083	9.356	-0.008	0.671	-3.784	0.061	1506696328
-9.99	-0.486	-1.431	4.211	1.16	-0.305	2.968	-8.245	1.855	-1.587	5.066	-1.526	8.362	6.27	-1.951	-0.61	-2.686	-2.563	-8.742	-1.869	-0.742	4.395	0.061	-0.732	0.665	8.775	1.065	0.061	-3.906	-2.197	2.814	9.516	0.413	0.427	-3.906	0.244	1506696328
-10.274	-0.589	-1.431	3.967	0.793	-0.366	2.409	-7.538	1.776	-1.221	4.639	-1.221	8.154	6.79	-1.415	0.61	-1.465	-2.319	-9.099	-1.646	-0.823	4.395	0.183	-0.61	0.665	8.775	1.065	0.122	-3.235	-1.953	2.731	9.521	0.39	0.122	-3.723	0.183	1506696328
-10.186	-1.187	-1.256	3.845	0.61	-0.366	1.963	-7.026	1.639	-1.221	4.639	-1.221	7.953	7.569	-0.628	1.648	-0.916	-2.014	-9.329	-1.303	-0.896	4.089	0.549	-0.305	0.669	9.288	1.562	1.099	-2.625	-2.014	2.413	9.668	-0.374	0.244	-3.906	-0.061	1506696328
-9.914	-1.268	-1.117	3.723	0.305	-0.366	2.07	-6.992	1.396	-0.427	2.441	0.732	7.684	8.422	0.324	2.441	-0.427	-1.77	-9.502	-1.529	-1.038	3.784	0.671	-0.122	0.333	10.605	1.966	1.648	-2.014	-2.136	2.046	9.702	-0.669	0.366	-4.211	-0.366	1506696328
-9.423	-1.525	-1.409	3.296	0.427	-0.244	2.5	-7.477	1.016	-0.061	1.099	1.465	7.326	9.118	1.552	3.174	0	-1.465	-9.229	-1.757	-1.013	3.784	0.488	0.061	0.333	10.605	1.966	1.587	-1.404	-2.136	1.857	9.774	-0.63	0.183	-4.089	-0.488	1506696328
-9.385	-2.789	-1.437	2.93	0.488	-0.305	3.119	-7.795	0.494	-0.061	1.099	1.465	6.906	9.762	3.143	3.479	0.732	-1.038	-9.488	-2.077	-0.709	3.418	1.404	0.122	-0.443	10.535	2.153	0.916	-1.526	-1.953	2.224	9.415	-1.072	0.183	-4.15	-0.549	1506696328
-10.939	-4.146	-1.763	2.563	2.014	0.61	3.778	-7.857	0.274	-0.488	1.221	1.038	6.48	10.907	4.883	2.991	1.77	-0.549	-10.672	-1.424	-0.171	4.15	0.977	0	-1.995	11.011	2.741	0.488	-2.197	-1.282	2.806	9.526	-0.813	-0.061	-3.784	-0.244	1506696328
-11.962	-4.051	-2.213	3.54	-0.305	0.977	4.34	-9.044	0.379	-0.488	1.221	1.038	5.431	11.74	5.722	1.892	0.793	0.122	-11.959	-0.185	0.356	3.662	0.488	0.671	-1.995	11.011	2.741	0.488	-2.441	-0.916	2.254	10.801	-0.179	-0.977	-4.944	1.16	1506696328
-10.34	-4.801	-0.725	3.662	-0.854	1.77	4.527	-10.53	0.066	-0.793	2.869	0.61	4.408	12.071	5.886	0.366	-1.343	0.549	-11.056	-0.797	1.044	3.113	1.099	0.244	-3.584	10.228	3.048	0.732	-1.77	-0.549	3.959	13.086	1.646	-3.235	-4.639	2.38	1506696328
-9.545	-4.177	1.11	3.845	-0.061	1.953	4.884	-11.011	-0.275	-0.732	3.174	-0.183	4.008	11.408	5.761	-1.343	-1.892	1.343	-10.135	-0.775	1.128	4.089	-0.488	-0.488	-4.081	8.641	2.717	-0.061	-1.953	-0.122	3.692	13.439	3.634	-4.883	-3.357	3.418	1506696328
-10.051	-1.769	0.784	3.296	-1.282	0.732	4.977	-10.597	-0.361	-0.732	3.174	-0.183	3.292	10.338	5.17	-3.052	-2.075	2.258	-9.423	0.34	1.386	3.601	0.671	-0.366	-4.081	8.641	2.717	-0.244	-3.052	0.366	0.408	12.742	2.474	-4.7	-3.601	4.028	1506696328
-9.833	-1.424	0.578	2.197	-1.892	-0.122	4.542	-10.295	-0.347	-1.221	4.822	-2.747	2.501	9.878	4.205	-4.395	-3.296	2.441	-9.593	0.457	0.855	3.296	0.793	-0.61	-2.492	8.439	2.817	0.061	-3.235	0.732	-1.537	12.264	1.031	-4.456	-3.662	4.211	1506696328
-8.431	-1.593	1.516	1.587	-1.099	0.244	4.542	-10.295	-0.347	-1.221	4.822	-2.747	2.284	9.737	3.211	-5.005	-4.822	2.136	-9.505	0.857	0.228	3.113	0.183	-0.793	-2.492	8.439	2.817	0.488	-3.357	0.854	-1.233	11.378	0.487	-4.883	-4.456	3.174	1506696328
-7.753	-1.62	1.91	1.038	-0.549	0.732	3.156	-10.422	-0.644	-0.122	3.296	-4.211	2.771	8.947	2.651	-4.822	-5.188	1.709	-9.365	1.707	0.195	2.258	0.122	-0.549	-1.266	8.813	3.135	0.977	-3.357	0.732	0.352	9.312	0.54	-3.723	-3.54	2.38	1506696329
-7.867	-1.231	2.131	1.099	0.061	0.916	2.539	-9.906	-0.925	0.305	1.648	-4.761	3.412	7.733	2.677	-3.601	-3.967	1.038	-9	1.93	0.159	1.648	0.549	-0.244	-0.007	8.703	4.248	0.793	-2.258	0.305	1.014	7.149	0.398	-1.587	-2.319	1.465	1506696329
-8.087	-0.629	2.06	0.305	0.549	0.549	2.479	-9.501	-0.937	0.366	0.916	-5.005	3.716	6.838	2.95	-1.77	-1.404	0.122	-8.997	1.58	-0.1	0.916	0.671	-0.366	-0.007	8.703	4.248	0.122	-1.465	0.061	2.816	6.686	0.595	-0.732	0.61	0.916	1506696329
-8.931	-0.609	1.973	-0.61	0.183	0.061	2.383	-9.333	-0.994	0.305	0.671	-4.944	3.537	6.531	3.054	-0.244	0.427	-0.854	-9.332	1.597	-0.315	0.244	0.854	-0.427	-0.014	8.62	4.292	-0.244	-1.465	0.183	2.272	6.706	0.829	0.244	2.502	0.366	1506696329
-9.199	-1.425	1.93	-1.343	-0.061	-0.244	2.052	-9.179	-1.11	0.305	0.183	-4.822	3.362	6.739	3.017	0.854	0.671	-1.77	-9.881	1.493	-0.652	-0.305	0.732	-0.244	0.141	8.665	4.327	-0.305	-1.099	0	1.818	7.447	1.599	0.732	5.31	-0.122	1506696329
-9.719	-2.202	2.454	-0.732	0.183	0.427	2.052	-9.179	-1.11	0.305	0.183	-4.822	3.479	7.3	3.201	1.404	0.366	-2.502	-10.243	1.108	-0.891	-0.732	0.427	-0.366	0.359	8.729	4.332	-0.122	-0.488	-0.366	2.858	8.613	3.028	0.122	5.188	-0.427	1506696329
-9.491	-1.607	2.521	-0.732	-0.061	0.549	1.493	-8.559	-1.15	0	-0.732	-3.296	3.912	7.941	3.528	1.587	0.061	-2.869	-10.057	0.451	-0.999	-0.916	-0.061	-0.61	0.152	8.875	4.163	0.366	0.122	-0.61	2.887	8.863	4.785	-0.061	2.075	-0.671	1506696329
-9.278	-0.592	2.549	-1.465	0.122	0.122	1.453	-8.016	-0.985	-0.244	-0.671	-1.709	4.512	8.543	3.992	1.526	-0.061	-2.808	-9.739	0.4	-0.86	-0.916	0.183	-0.61	-1.005	8.958	4.045	0.549	0.244	-0.61	2.907	8.754	5.919	0.427	-1.648	-0.122	1506696329
-9.037	-0.526	2.681	-1.831	0.366	0.305	1.542	-7.212	-0.63	-0.244	-0.671	-1.709	4.98	8.935	4.319	1.404	-0.061	-2.197	-9.377	0.496	-0.937	-0.977	0.305	-0.488	-1.005	8.958	4.045	0.671	0.244	-0.61	3.869	8.812	4.989	1.282	-0.122	0.977	1506696329
-10.625	-2.591	1.548	-2.686	0.549	0.183	1.793	-6.657	-0.185	-0.854	-0.122	0.427	5.144	9.214	4.561	1.343	-0.061	-1.343	-9.644	0.542	-0.854	-1.221	0.977	-0.427	-1.242	9.166	4.136	0.61	0	-0.549	3.336	7.331	2.316	1.16	-0.305	0.427	1506696329
-11.804	-4.809	0.129	-0.244	-0.366	-0.427	1.793	-6.657	-0.185	-0.854	-0.122	0.427	5.185	9.826	4.734	1.282	-0.061	-0.732	-11.525	-0.328	-1.139	-1.709	0.366	-0.427	-0.766	10.927	3.523	0.549	-0.183	-0.549	1.715	7.645	1.322	2.625	1.099	-2.258	1506696329
-8.838	-3.639	2.047	0.671	-0.61	0.366	2.523	-8.329	0.932	-2.014	1.465	5.066	5.341	10.91	4.74	0.977	0	-0.671	-11.396	-1.558	-0.964	-1.465	-0.793	-0.671	-1.272	11.361	3.058	0.305	0.183	-0.427	6.044	14.455	6.675	-0.977	3.967	-0.244	1506696329
-8.421	-2.82	2.061	-1.404	2.563	-0.061	2.524	-10.704	0.647	-1.16	0.183	8.24	5.585	11.054	4.566	0.549	0.671	-0.305	-10.112	-1.829	0.049	-0.61	0.427	-0.183	-1.272	11.361	3.058	0.244	0.916	-0.061	-1.304	11.08	2.493	-1.526	0.488	-0.183	1506696329
-10.978	-3.549	-2.122	0.61	1.282	-0.732	3.073	-12.025	0.17	-0.305	-2.747	8.179	5.37	10.685	4.136	0.183	1.465	0.549	-10.986	-1.64	0.37	-0.793	-0.305	0.244	-2.116	10.782	2.719	-0.427	1.282	0.122	-1.623	7.656	0.333	2.625	-3.296	-0.854	1506696329
-9.607	-3.201	-2.046	0.366	-0.61	-0.977	5.291	-12.207	1.266	-0.305	-2.563	6.897	4.741	10.85	3.436	-0.427	1.404	1.038	-10.282	-2.623	0.134	-0.671	-0.488	0.061	-2.682	10.318	1.415	-0.732	0.916	0.366	3.011	11.307	0.935	1.221	-1.282	-0.427	1506696329
-8.806	-4.193	-1.503	-0.793	1.465	-0.488	7.159	-11.414	2.439	-0.305	-2.563	6.897	4.077	10.773	2.549	-1.221	0.305	1.221	-9.61	-2.994	0.556	-0.854	-0.427	-0.366	-2.682	10.318	1.415	-0.793	0.427	0.488	2.253	10.567	0.769	1.221	0.61	-0.427	1506696329
-9.369	-4.193	-1.686	0.549	1.16	-0.488	5.753	-10.158	1.903	-1.099	1.038	1.77	3.871	10.069	1.687	-1.648	-0.488	1.343	-9.843	-3.167	0.884	-0.671	-0.793	-0.305	-2.491	9.402	0.608	-0.732	0.305	0.549	1.048	9.983	-0.428	1.16	1.038	-0.793	1506696329
-9.397	-3.205	-1.564	0.61	0.549	-0.305	4.68	-9.554	2.078	-0.916	-0.61	-0.366	3.872	9.714	0.864	-1.831	-0.732	1.221	-9.595	-3.291	0.822	-0.244	-0.732	-0.122	-2.491	9.402	0.608	-0.793	0.427	0.671	0.099	9.903	-0.418	1.343	-1.282	-0.61	1506696329
-9.222	-2.135	-1.385	-0.122	0.977	-0.549	4.786	-9.262	2.717	-0.427	-0.732	-1.587	3.937	9.534	0.029	-1.953	-0.732	1.038	-8.659	-3.027	0.805	-0.244	-0.671	-0.244	-2.44	9.339	0.703	-0.305	0.732	0.732	1.127	10.062	0.165	1.282	-1.77	-0.793	1506696329
-9.373	-2.472	-1.84	0.122	0.244	-0.854	4.573	-8.707	2.882	-0.427	-0.732	-1.587	3.731	8.93	-0.422	-1.587	-0.977	1.099	-8.544	-3.242	0.769	-0.122	-0.61	-0.366	-2.694	9.094	1.026	0.122	0.732	0.671	2.254	9.777	0.084	1.16	-0.854	-0.854	1506696329
-9.083	-3.265	-1.559	0.244	0.183	-0.61	3.929	-7.879	2.809	0.305	0.732	-2.808	3.652	8.867	-0.403	-0.854	-1.16	1.038	-8.604	-3.134	0.843	-0.061	-0.305	-0.183	-2.486	9.167	0.815	0.122	0.183	0.61	2.858	9.732	0.25	1.038	0.244	-0.916	1506696329
-9.071	-3.864	-1.573	0.61	0.61	-0.183	3.356	-7.653	2.62	0.488	0.977	-2.991	3.889	9.209	-0.151	0.305	-0.244	0.305	-8.9	-3.663	0.995	0.305	-0.549	-0.183	-2.15	9.488	0.878	0.366	0.183	0.122	1.565	9.749	0.364	0.427	-0.671	-0.488	1506696329
-9.581	-2.686	-1.677	1.526	0.183	0.183	2.446	-8.519	1.774	1.038	0.122	-2.869	3.955	9.484	0.147	0.549	0.122	-0.122	-8.856	-3.835	0.937	0.977	-0.427	-0.183	-2.555	9.961	0.72	0.427	0.244	0	1.934	9.849	-0.114	0.061	-1.282	-0.244	1506696329
-9.837	-2.415	-1.84	1.648	0.244	0.122	2.472	-8.961	1.425	0.916	-0.244	-2.869	3.996	9.783	0.791	0.671	0.122	-0.427	-8.689	-3.677	0.807	1.221	0.122	-0.122	-2.555	9.961	0.72	0.427	0.244	0	1.934	9.849	-0.114	0.061	-1.282	-0.183	1506696329
-10.021	-3.077	-1.321	1.526	-0.61	0.305	2.772	-8.991	1.251	0.427	0.61	-2.747	3.98	9.892	1.397	0.549	-0.183	-0.61	-8.71	-3.451	0.786	1.282	0.61	-0.122	-2.405	10.057	0.866	0.366	-0.61	0	2.171	9.924	-0.017	0	-1.038	-0.366	1506696330
-9.223	-2.924	-0.507	0.671	0.244	0.427	2.761	-8.827	1.194	-0.122	1.709	-2.563	3.903	10.099	1.751	0.366	-0.854	-0.854	-10.146	-3.31	0.463	1.709	0.122	-0.305	-1.5	10.712	1.287	0.61	-1.953	-0.427	2.044	9.95	0.196	-0.122	-1.16	-0.427	1506696330
-9.918	-2.292	-1.178	0.61	0.427	0.061	2.262	-8.854	1.122	-0.549	1.709	-2.075	4.015	10.502	1.919	0.244	-1.648	-1.404	-10.355	-1.51	0.373	1.526	0.366	0.305	-1.5	10.712	1.287	0.61	-1.953	-0.427	1.199	9.944	0.059	-0.122	-1.221	0	1506696330
-9.506	-2.992	-0.822	0.488	-0.793	0.122	1.97	-9.351	1.065	-0.549	1.709	-2.075	4.406	9.934	2.419	0.366	-1.587	-1.709	-9.563	-1.042	0.525	0.793	0.793	0.549	-0.822	10.941	2.284	0.854	-1.099	-0.916	0.955	9.959	-0.26	0	-1.831	-0.427	1506696330
-8.727	-3.374	0.102	0.732	0.122	0.366	2.194	-8.874	1.006	-0.183	0.977	-0.488	4.87	8.973	3.253	0.916	-0.305	-1.587	-9.22	-1.611	0.73	0.732	0.732	0.061	-1.06	10.027	2.669	0.305	-0.916	-0.916	1.916	9.941	-0.197	-0.061	-0.183	-0.61	1506696330
-9.116	-3.098	-0.19	0.793	0.122	0.366	2.395	-7.966	0.861	-0.244	1.038	-0.122	5.076	8.941	4.237	0.977	1.343	-1.343	-9.533	-1.212	0.702	0.854	0.732	0.122	-1.37	9.179	2.415	-0.366	-1.343	-0.427	0.985	9.758	0.475	0	0.244	-0.488	1506696330
-9.263	-2.89	-0.161	0.916	-0.305	0.549	2.414	-8.012	0.742	-0.305	0.793	0.366	4.634	9.433	4.344	0.305	1.282	-1.038	-9.671	-1.028	0.456	0.793	0.977	0.305	-1.638	9.476	2.56	-0.488	-0.854	-0.244	0.276	9.805	0.906	-0.244	-1.221	-0.427	1506696330
-9.31	-2.595	0.089	0.793	-0.061	0.549	2.419	-8.472	0.452	0	0.183	0.732	4.061	9.672	3.777	-0.549	-0.61	-0.732	-9.677	-0.994	0.237	0.732	0.854	0.122	-1.883	9.484	2.699	-0.244	-0.793	0	1.31	9.847	0.675	-0.61	-1.343	-0.061	1506696330
-9.499	-2.53	0.182	0.732	-0.183	0.244	3.003	-8.477	0.041	-0.122	-0.732	1.343	4.539	9.35	3.901	-1.526	-1.892	0.427	-9.802	-0.658	-0.111	0.671	0.793	0.061	-1.562	9.317	2.85	-0.122	-1.526	0.427	0.593	9.839	0.767	-0.549	-0.122	0	1506696330
-9.472	-3.001	0.386	0.549	0.061	0.305	3.775	-8.691	0.02	-0.305	0.061	1.587	4.349	8.872	3.195	-1.465	-1.465	0.793	-10.009	-0.906	-0.446	0.488	0.732	-0.122	-0.707	9.216	2.879	-0.305	-1.282	0.488	0.299	9.855	0.648	-0.488	-0.793	-0.183	1506696330
-9.548	-2.841	0.378	0.488	0	0.244	3.775	-8.691	0.02	-0.549	0.793	1.648	4.349	8.872	3.195	-1.282	-1.16	0.854	-10.009	-0.906	-0.446	0.427	0.549	-0.183	-0.707	9.216	2.879	-0.305	-1.282	0.488	0.299	9.855	0.648	-0.488	-0.793	-0.183	1506696330
-9.429	-2.522	0.504	0.366	0.305	-0.061	3.862	-8.664	0.085	-0.793	1.099	1.465	4.25	8.86	2.868	-1.16	-0.977	0.671	-9.932	-0.961	-0.591	0.427	0.366	-0.183	-0.396	9.35	2.805	-0.183	-0.793	0.427	0.38	9.988	0.909	-0.427	-0.671	-0.122	1506696330
-9.612	-2.432	0.336	0.122	0.061	0	3.999	-8.662	0.29	-1.099	1.282	1.16	4.161	8.841	2.54	-0.916	-0.854	0.488	-9.899	-0.94	-0.608	0.305	0.305	-0.122	-0.462	9.568	2.789	-0.061	-0.427	0.427	0.176	9.767	0.715	-0.183	-0.793	-0.183	1506696330
-9.665	-2.39	0.307	0.183	0	0.061	4.014	-8.595	0.541	-1.16	1.404	0.732	4.219	8.805	2.438	-0.488	-0.61	0.305	-9.923	-1.013	-0.675	0.122	0.244	-0.061	-0.462	9.568	2.789	0	-0.244	0.366	0.202	9.771	0.589	0.061	-0.854	-0.366	1506696330
-9.639	-2.248	0.295	0	0	-0.061	3.941	-8.497	0.791	-1.099	1.282	0.427	4.29	8.89	2.516	-0.122	-0.183	0.183	-9.804	-1.136	-0.678	0	0.244	-0.061	-0.577	9.692	2.779	0.061	-0.061	0.183	0.902	9.841	0.973	0.183	-0.122	-0.427	1506696330
-9.581	-2.193	0.214	-0.122	0	0.061	3.82	-8.539	1	-0.854	0.977	0.122	4.256	8.973	2.616	0.183	0.061	0.061	-9.788	-1.125	-0.717	-0.061	0.244	-0.061	-0.719	9.66	2.719	0.061	0.061	0.061	0.992	9.89	1.068	0.305	0.061	-0.366	1506696330
-9.615	-2.14	0.128	-0.244	0.122	0.122	3.653	-8.598	1.052	-0.549	0.366	-0.183	4.231	9.004	2.828	0.366	0.183	0	-9.705	-1.169	-0.794	-0.122	0.244	0	-0.719	9.66	2.719	0.061	0	0	0.907	9.857	1.029	0.244	-0.122	-0.305	1506696330
-9.697	-2.177	0.038	-0.366	-0.061	0.061	3.735	-8.646	1.078	-0.366	0.061	-0.427	4.188	8.965	3.046	0.427	0.183	-0.061	-9.67	-1.197	-0.828	-0.244	0.305	0	-0.678	9.57	2.684	0.061	-0.061	-0.122	0.986	9.828	0.97	0.244	0	-0.305	1506696330
-9.613	-2.359	-0.054	-0.244	0	0.061	3.811	-8.71	1.069	-0.305	0.183	-0.61	4.194	8.916	3.218	0.366	0.183	-0.244	-9.631	-1.343	-0.9	-0.244	0.366	-0.061	-0.609	9.505	2.641	0.061	-0.061	-0.122	0.784	9.891	0.867	0.305	0.183	-0.305	1506696330
-9.494	-2.359	-0.03	-0.244	0	0.061	3.748	-8.78	1.032	-0.244	0.305	-0.732	4.265	8.973	3.377	0.244	0.122	-0.427	-9.623	-1.482	-1.012	-0.244	0.366	-0.122	-0.524	9.551	2.53	0.061	-0.122	-0.061	0.647	9.915	0.794	0.244	0	-0.305	1506696330
-9.531	-2.376	-0.084	-0.244	0.122	0.122	3.643	-8.869	1.037	-0.183	0.427	-0.854	4.368	9.01	3.419	0.122	0	-0.549	-9.61	-1.558	-1.111	-0.183	0.366	-0.061	-0.462	9.597	2.476	0.122	-0.061	0	0.608	9.862	0.825	0.183	-0.122	-0.244	1506696330
-9.684	-2.341	-0.23	-0.122	0	0.183	3.463	-8.793	1.023	-0.061	0.366	-0.977	4.496	9.079	3.411	-0.061	-0.183	-0.61	-9.655	-1.623	-1.196	-0.183	0.366	-0.061	-0.459	9.678	2.397	0.122	0	0.061	0.711	9.842	0.708	0.061	-0.122	-0.183	1506696330
-9.677	-2.31	-0.181	-0.061	-0.122	0.122	3.311	-8.625	1.055	-0.061	0.305	-0.977	4.666	9.158	3.401	-0.183	-0.244	-0.488	-9.653	-1.687	-1.278	-0.122	0.244	-0.122	-0.459	9.678	2.397	0.061	-0.061	0.122	0.873	9.927	0.657	0.061	0.061	-0.122	1506696330
-9.619	-2.289	-0.126	-0.061	0.061	0.183	3.165	-8.524	1.006	0.061	0.183	-0.854	4.79	9.231	3.287	-0.244	-0.305	-0.305	-9.612	-1.704	-1.317	-0.061	0.305	-0.122	-0.52	9.728	2.366	0.061	-0.122	0.183	0.591	9.973	0.665	0.061	0.061	-0.061	1506696330
-9.683	-2.227	-0.164	-0.061	-0.061	0.122	3.066	-8.418	0.952	0.122	0.061	-0.549	4.883	9.205	3.175	-0.366	-0.305	-0.122	-9.637	-1.747	-1.376	0	0.366	-0.061	-0.529	9.743	2.328	0	-0.183	0.183	0.518	9.956	0.609	0	-0.183	-0.061	1506696331
-9.689	-2.226	-0.191	-0.061	-0.061	0.061	3.095	-8.319	0.931	0.061	0.061	-0.183	4.889	9.167	3.024	-0.366	-0.305	0.122	-9.598	-1.784	-1.44	0.061	0.244	-0.061	-0.499	9.728	2.271	0	-0.305	0.183	0.604	9.914	0.598	0	-0.183	0	1506696331
-9.683	-2.267	-0.196	0	-0.061	0.061	3.217	-8.26	0.93	0	0.183	0.183	4.823	9.089	2.913	-0.305	-0.366	0.244	-9.649	-1.713	-1.476	0.122	0.244	-0.061	-0.355	9.723	2.242	0	-0.366	0.244	0.414	9.933	0.549	-0.061	-0.183	0	1506696331
-9.647	-2.16	-0.154	0.061	-0.122	0.061	3.32	-8.222	0.941	0	0.244	0.366	4.789	8.99	2.821	-0.244	-0.305	0.305	-9.647	-1.698	-1.519	0.061	0.244	-0.061	-0.214	9.703	2.218	0	-0.244	0.183	0.307	9.963	0.536	-0.061	-0.427	-0.061	1506696331
-9.619	-2.165	-0.129	-0.061	-0.122	0.061	3.42	-8.259	0.946	0	0.244	0.488	4.736	8.964	2.779	-0.122	-0.183	0.244	-9.634	-1.67	-1.558	0	0.244	0	-0.073	9.702	2.199	0	-0.183	0.183	0.633	9.883	0.559	-0.061	-0.366	0	1506696331
-9.708	-2.171	-0.185	-0.122	-0.122	0	3.497	-8.354	0.946	0	0.061	0.488	4.736	8.964	2.779	-0.122	-0.183	0.244	-9.682	-1.659	-1.61	0	0.183	0	0.02	9.74	2.214	0	-0.061	0.122	0.683	9.85	0.532	0	-0.122	0	1506696331
-9.658	-2.2	-0.167	-0.061	-0.122	0	3.625	-8.422	0.927	0	-0.122	0.427	4.736	8.964	2.779	-0.122	-0.183	0.244	-9.726	-1.616	-1.676	-0.061	0.122	0	0.043	9.752	2.223	0.061	0	0.061	0.418	9.908	0.461	0	-0.061	-0.061	1506696331
-9.593	-2.196	-0.167	-0.122	-0.061	0	3.761	-8.448	0.9	0	-0.061	0.244	4.657	9.018	2.956	0.122	0.061	0.061	-9.728	-1.625	-1.708	-0.122	0.061	0	0.062	9.78	2.225	0.061	0.061	0	0.378	9.936	0.45	0	-0.183	-0.061	1506696331
-9.63	-2.222	-0.172	-0.183	-0.061	0	3.792	-8.471	0.898	-0.061	0	0.122	4.644	9.022	3.042	0.122	0.122	0	-9.739	-1.643	-1.72	-0.122	0	0	0.048	9.768	2.243	0.061	0.122	-0.061	0.551	9.893	0.481	0	0	-0.061	1506696331
-9.676	-2.194	-0.199	-0.183	0	-0.061	3.752	-8.478	0.888	-0.061	-0.122	0	4.66	9.031	3.141	0.122	0.183	-0.061	-9.682	-1.643	-1.672	-0.183	-0.061	0	0.055	9.759	2.243	0	0.183	-0.122	0.584	9.887	0.441	0	0.061	0	1506696331
-9.697	-2.232	-0.196	-0.183	-0.122	-0.061	3.7	-8.409	0.921	-0.122	-0.183	-0.122	4.691	9.042	3.183	0.122	0.183	-0.122	-9.671	-1.67	-1.605	-0.183	-0.122	0	-0.026	9.731	2.21	0	0.244	-0.122	0.463	9.924	0.439	0	0.061	-0.061	1506696331
-9.63	-2.244	-0.173	-0.183	-0.061	-0.061	3.663	-8.376	0.953	-0.122	-0.122	-0.122	4.7	9.107	3.207	0	0.183	-0.122	-9.613	-1.668	-1.556	-0.183	-0.122	0	-0.129	9.761	2.176	-0.061	0.183	-0.061	0.415	9.941	0.419	-0.061	-0.061	-0.061	1506696331
-9.658	-2.26	-0.17	-0.183	-0.061	-0.061	3.622	-8.447	0.967	-0.122	-0.122	-0.122	4.744	9.112	3.181	-0.061	0.122	-0.061	-9.585	-1.699	-1.53	-0.183	-0.122	0	-0.2	9.782	2.166	-0.061	0.183	-0.061	0.541	9.92	0.457	0	0.061	-0.061	1506696331
-9.619	-2.267	-0.175	-0.122	-0.061	-0.122	3.594	-8.479	0.983	-0.122	-0.122	-0.061	4.754	9.091	3.14	-0.122	0.122	0.061	-9.597	-1.693	-1.537	-0.122	-0.061	0	-0.274	9.731	2.169	-0.061	0.183	0	0.45	9.9	0.439	0	0.061	-0.061	1506696331
-9.595	-2.338	-0.16	-0.122	-0.061	-0.061	3.569	-8.483	0.986	-0.122	-0.122	-0.183	4.687	9.083	3.048	-0.122	0.122	0.122	-9.582	-1.662	-1.51	-0.122	-0.061	0	-0.29	9.711	2.177	-0.122	0.122	0	0.391	9.908	0.422	0	0	-0.061	1506696331
-9.6	-2.334	-0.116	-0.061	-0.061	0	3.518	-8.508	0.992	-0.061	-0.061	-0.122	4.687	9.083	3.048	-0.122	0.122	0.122	-9.589	-1.627	-1.485	-0.061	-0.061	0	-0.286	9.697	2.202	-0.122	0.122	0.061	0.452	9.911	0.463	-0.061	-0.061	-0.061	1506696331
-9.616	-2.305	-0.133	-0.061	-0.061	0	3.484	-8.47	0.998	-0.061	-0.061	-0.122	4.687	9.083	3.048	-0.122	0.122	0.122	-9.566	-1.627	-1.459	-0.061	0	0	-0.262	9.655	2.205	-0.122	0.122	0.061	0.494	9.903	0.482	-0.061	0	-0.061	1506696331
-9.613	-2.28	-0.128	-0.061	-0.061	0	3.484	-8.443	0.953	-0.061	-0.061	-0.061	4.532	9.007	2.871	-0.061	0.061	0.122	-9.579	-1.579	-1.458	-0.061	-0.061	0	-0.299	9.64	2.226	-0.061	0.122	0.061	0.483	9.893	0.471	-0.061	-0.061	0	1506696331
-9.617	-2.261	-0.1	-0.061	-0.061	0	3.51	-8.455	0.933	0	-0.061	0	4.492	9.004	2.895	-0.061	0	0.122	-9.604	-1.553	-1.469	-0.061	0.061	0	-0.345	9.613	2.244	0	0.122	0.061	0.518	9.911	0.506	-0.061	-0.061	0	1506696331
-9.66	-2.259	-0.102	-0.061	-0.061	0.061	3.522	-8.524	0.849	0	-0.061	0	4.474	9.043	2.915	0	0	0.122	-9.568	-1.547	-1.459	-0.061	0.061	-0.061	-0.354	9.66	2.265	-0.061	0	0	0.505	9.889	0.506	-0.061	-0.061	0	1506696331
-9.615	-2.263	-0.128	-0.061	-0.061	0	3.522	-8.524	0.849	0	-0.061	0	4.451	9.019	3.016	0	0	0.061	-9.594	-1.507	-1.487	-0.061	0.061	0	-0.268	9.692	2.275	0	0	0	0.484	9.896	0.469	-0.061	-0.061	0	1506696331
-9.613	-2.321	-0.097	-0.122	-0.122	0.061	3.598	-8.471	0.854	0	-0.061	0	4.445	8.995	3.062	0	0	0	-9.595	-1.537	-1.525	-0.061	0.122	-0.061	-0.29	9.628	2.261	-0.061	0	0	0.481	9.91	0.471	-0.061	0	-0.061	1506696331
-9.603	-2.344	-0.11	-0.061	-0.061	0.061	3.598	-8.471	0.854	0	-0.061	-0.061	4.46	9.019	3.106	-0.061	-0.061	-0.061	-9.644	-1.524	-1.556	-0.061	0.122	-0.061	-0.24	9.642	2.268	0	-0.061	0	0.437	9.896	0.447	0	0	-0.061	1506696331
-9.603	-2.34	-0.106	-0.061	-0.061	0.061	3.597	-8.459	0.846	0.061	-0.061	-0.061	4.566	9.05	3.095	-0.061	-0.061	-0.122	-9.653	-1.513	-1.592	-0.061	0.122	-0.061	-0.176	9.72	2.308	0	-0.061	0	0.455	9.899	0.471	0	0	0	1506696331
-9.603	-2.335	-0.109	-0.061	-0.061	0	3.594	-8.449	0.813	0.061	-0.061	-0.061	4.638	9.039	3.116	0	0	-0.122	-9.641	-1.54	-1.637	-0.061	0.061	-0.061	-0.159	9.74	2.312	0	-0.061	-0.061	0.443	9.916	0.447	-0.061	0	0	1506696331
-9.616	-2.341	-0.096	-0.061	-0.061	0	3.649	-8.409	0.775	0	-0.061	-0.061	4.652	9.016	3.12	0	-0.061	-0.061	-9.649	-1.542	-1.664	-0.061	0.061	-0.061	-0.159	9.711	2.294	-0.061	-0.061	-0.061	0.371	9.898	0.409	0	0	0	1506696332
-9.612	-2.354	-0.104	-0.061	0	0	3.625	-8.402	0.785	-0.061	0	-0.061	4.686	9.009	3.116	-0.061	-0.061	-0.061	-9.678	-1.556	-1.686	0	0	-0.061	-0.135	9.686	2.273	-0.061	-0.122	-0.061	0.351	9.902	0.426	0	0	-0.061	1506696332
-9.633	-2.342	-0.084	0	0	0	3.622	-8.425	0.809	-0.061	0	-0.061	4.707	8.988	3.097	-0.061	-0.061	-0.061	-9.662	-1.56	-1.682	0	0	-0.061	-0.059	9.71	2.262	0	-0.061	-0.061	0.38	9.909	0.419	0	0	0	1506696332
-9.624	-2.312	-0.085	0	0	0	3.616	-8.397	0.829	-0.061	0	-0.061	4.728	8.966	3.049	0	0	-0.061	-9.66	-1.587	-1.695	0	-0.061	-0.061	-0.033	9.705	2.275	0	0	-0.061	0.356	9.916	0.443	0	0	0	1506696332
-9.625	-2.298	-0.079	0	0	0	3.601	-8.394	0.841	-0.122	0.061	0	4.734	8.969	3.028	0	0	-0.061	-9.643	-1.572	-1.707	0	-0.061	-0.061	-0.048	9.694	2.239	0	0	-0.061	0.409	9.921	0.474	-0.061	-0.061	0	1506696332
-9.633	-2.262	-0.071	0	0.061	0.061	3.597	-8.408	0.877	-0.122	0.061	0	4.736	8.982	2.99	0.061	0	-0.061	-9.633	-1.571	-1.682	0	-0.122	0	-0.086	9.695	2.239	0	0.061	-0.061	0.492	9.903	0.523	-0.061	-0.061	0	1506696332
-9.649	-2.205	-0.09	-0.061	0	0.061	3.576	-8.428	0.883	-0.122	0.122	0	4.74	9	2.986	0.061	0	0	-9.609	-1.538	-1.659	0	-0.122	0	-0.111	9.708	2.232	0	0.061	-0.061	0.555	9.909	0.551	-0.061	0	0.061	1506696332
-9.647	-2.164	-0.126	-0.061	-0.061	0.061	3.603	-8.452	0.895	-0.122	0.061	0.061	4.689	9.002	3.023	0.122	0.061	0	-9.595	-1.516	-1.652	0	-0.061	0	-0.142	9.701	2.261	0	0.061	-0.122	0.519	9.911	0.536	-0.061	-0.061	0.061	1506696332
-9.656	-2.2	-0.129	-0.122	-0.122	0.061	3.644	-8.443	0.903	-0.122	0.122	0.061	4.648	9.026	3.092	0.122	0.061	0	-9.601	-1.506	-1.645	0	-0.061	0	-0.121	9.725	2.26	0	0.061	-0.122	0.592	9.885	0.542	-0.061	0	0.061	1506696332
-9.627	-2.226	-0.063	-0.122	-0.061	0.122	3.636	-8.5	0.908	-0.122	0.183	0	4.613	9.024	3.156	0.061	0.061	-0.061	-9.64	-1.464	-1.62	-0.061	-0.061	-0.061	-0.13	9.726	2.261	0	0.061	-0.122	0.65	9.881	0.587	-0.061	0.061	0.122	1506696332
-9.636	-2.192	-0.025	-0.183	-0.061	0.061	3.59	-8.496	0.913	-0.122	0.183	0	4.603	8.996	3.193	0.061	0.061	-0.061	-9.685	-1.391	-1.626	-0.061	-0.122	-0.061	-0.103	9.692	2.324	0	0.061	-0.061	0.615	9.896	0.598	-0.122	0.061	0.122	1506696332
-9.612	-2.17	0.002	-0.244	0.061	0	3.564	-8.504	0.889	0	0	-0.061	4.605	8.984	3.202	0.061	0.122	-0.061	-9.771	-1.317	-1.641	-0.122	-0.122	-0.061	-0.105	9.665	2.391	0	0.183	-0.122	0.531	9.908	0.573	-0.122	0.061	0.122	1506696332
-9.629	-2.259	-0.002	-0.305	0	-0.061	3.534	-8.558	0.803	0.061	0	0	4.605	9.009	3.194	0.122	0.183	-0.061	-9.722	-1.267	-1.599	-0.183	-0.244	-0.061	-0.085	9.701	2.436	0	0.122	-0.122	0.535	9.878	0.526	-0.061	0.122	0.122	1506696332
-9.601	-2.357	-0.022	-0.305	0.061	-0.061	3.533	-8.595	0.749	0.061	-0.061	0	4.618	8.935	3.217	0.183	0.244	-0.061	-9.763	-1.223	-1.586	-0.183	-0.244	-0.122	-0.045	9.696	2.479	0	0.183	-0.122	0.483	9.874	0.511	0	0.183	0.061	1506696332
-9.623	-2.394	-0.043	-0.305	-0.061	0	3.509	-8.546	0.663	0.122	-0.061	0	4.624	8.844	3.158	0.183	0.305	-0.061	-9.728	-1.311	-1.51	-0.244	-0.305	-0.183	-0.062	9.585	2.433	0	0.244	-0.122	0.483	9.926	0.601	0	0.244	0.061	1506696332
-9.592	-2.39	0.011	-0.305	0	0.061	3.442	-8.525	0.624	0.122	-0.122	0	4.633	8.841	3.102	0.183	0.366	-0.061	-9.697	-1.346	-1.416	-0.244	-0.427	-0.183	-0.054	9.534	2.361	0.061	0.366	-0.122	0.551	9.897	0.639	0	0.244	0.122	1506696332
-9.532	-2.285	0.091	-0.305	0.061	0.061	3.372	-8.509	0.562	0.122	-0.122	0	4.705	8.896	2.973	0.244	0.366	0	-9.679	-1.377	-1.323	-0.244	-0.366	-0.183	-0.151	9.531	2.359	0.122	0.549	-0.061	0.577	9.92	0.721	-0.061	0.183	0.183	1506696332
-9.654	-2.199	0.134	-0.427	0.122	0.061	3.334	-8.518	0.572	0.061	-0.183	0.122	4.752	9.031	2.853	0.305	0.366	0.122	-9.694	-1.324	-1.302	-0.244	-0.366	-0.183	-0.297	9.623	2.345	0.122	0.61	0	0.611	9.875	0.751	-0.122	0.061	0.244	1506696332
-9.727	-2.201	0.091	-0.61	0	-0.061	3.333	-8.597	0.616	0	-0.061	0.244	4.698	9.063	2.805	0.366	0.305	0.244	-9.866	-1.23	-1.325	-0.305	-0.366	-0.122	-0.383	9.698	2.35	0.183	0.61	0	0.668	9.849	0.752	-0.061	0.122	0.305	1506696332
-9.617	-2.354	0.068	-0.793	-0.061	-0.122	3.266	-8.649	0.622	0	-0.061	0.244	4.591	9.016	2.785	0.549	0.366	0.366	-9.991	-1.055	-1.309	-0.427	-0.61	-0.122	-0.29	9.709	2.451	0.244	0.61	-0.122	0.746	9.942	0.695	-0.061	0.244	0.305	1506696332
-9.568	-2.336	0.111	-0.977	-0.061	-0.061	3.211	-8.635	0.596	0.183	-0.488	0.183	4.453	8.888	2.785	0.793	0.549	0.305	-10.024	-0.794	-1.224	-0.549	-0.977	-0.183	-0.032	9.652	2.537	0.305	0.793	-0.305	0.769	9.926	0.711	0.061	0.488	0.305	1506696332
-9.527	-2.316	0.055	-1.221	-0.244	-0.122	3.168	-8.592	0.529	0.244	-0.671	0.183	4.38	8.729	2.839	1.038	0.977	0.122	-9.875	-0.679	-1.04	-0.854	-1.099	-0.183	0.187	9.576	2.596	0.305	1.16	-0.488	0.646	9.88	0.724	0.061	0.61	0.366	1506696332
-9.595	-2.395	0.055	-1.404	-0.366	-0.061	3.079	-8.671	0.473	0.366	-0.977	0.122	4.343	8.666	2.969	1.221	1.465	-0.061	-9.792	-0.812	-0.871	-1.099	-1.099	-0.244	0.127	9.441	2.558	0.305	1.648	-0.549	0.617	9.798	0.774	0.122	0.488	0.366	1506696332
-9.522	-2.299	-0.139	-1.587	-0.366	-0.244	3.013	-8.733	0.398	0.549	-1.282	0	4.253	8.811	3.031	1.221	1.587	-0.183	-9.82	-0.895	-0.772	-1.343	-1.282	-0.305	-0.078	9.356	2.39	0.244	1.892	-0.488	0.848	9.813	0.827	0.122	0.61	0.427	1506696332
-9.513	-2.351	-0.281	-1.892	-0.854	-0.549	2.938	-8.799	0.325	0.671	-1.587	-0.183	4.255	8.971	2.976	1.16	1.526	-0.183	-9.863	-0.962	-0.752	-1.587	-1.404	-0.305	-0.276	9.388	2.245	0.305	2.014	-0.549	0.931	9.835	0.542	0.122	1.038	0.366	1506696332
-9.337	-2.248	-0.584	-2.014	-0.305	-0.732	2.815	-8.819	0.226	0.671	-1.587	-0.183	4.334	9.081	2.821	1.16	1.526	-0.183	-9.832	-1.139	-0.663	-1.831	-1.587	-0.366	-0.406	9.494	2.084	0.305	2.075	-0.549	0.821	9.813	0.261	0.244	1.282	0.183	1506696333
-9.576	-2.469	-0.965	-2.136	-0.061	-0.854	2.717	-8.77	0.178	0.732	-1.892	-0.305	4.454	9.167	2.604	1.221	1.77	-0.305	-9.842	-1.477	-0.49	-2.136	-1.648	-0.366	-0.391	9.649	1.872	0.183	2.136	-0.61	1.069	9.707	0.109	0.488	1.77	0.122	1506696333
-9.528	-2.818	-0.949	-2.014	-0.061	-0.793	2.635	-8.705	0.164	0.61	-2.136	-0.244	4.538	9.36	2.425	1.221	2.075	-0.488	-9.694	-2.149	-0.38	-2.319	-1.709	-0.427	-0.397	9.818	1.537	0.061	2.319	-0.671	1.184	9.952	0.145	0.366	2.319	0.061	1506696333
-9.564	-2.702	-0.937	-1.892	0.183	-0.488	2.576	-8.701	0.19	0.61	-2.136	-0.244	4.691	9.743	2.236	1.038	2.258	-0.671	-9.746	-2.702	-0.105	-2.197	-1.343	-0.366	-0.604	10.055	1.042	-0.061	2.502	-0.549	0.69	9.993	0.215	0.122	1.648	0.061	1506696333
-9.664	-2.283	-1.224	-1.709	0.183	-0.61	2.519	-8.843	0.419	0.183	-1.953	0.427	4.825	10.11	1.971	0.793	2.197	-0.61	-9.592	-2.925	0.031	-1.953	-0.854	-0.183	-1.071	10.331	0.658	-0.122	2.563	-0.427	1.182	9.848	-0.112	0.183	0.977	0.122	1506696333
-9.634	-2.361	-1.382	-1.526	0.366	-0.549	2.596	-8.969	0.806	0.061	-1.709	0.793	4.847	10.31	1.644	0.488	1.77	-0.244	-9.239	-3.214	0.152	-1.648	-0.122	0.061	-1.668	10.45	0.53	-0.122	2.319	-0.244	1.67	9.899	-0.278	0.244	0.977	0	1506696333
-9.68	-2.688	-1.55	-1.343	-0.122	-0.366	2.704	-8.863	1.353	0.061	-1.709	0.793	4.786	10.244	1.36	0.305	1.282	0.366	-8.859	-3.491	0.379	-1.465	-0.549	0	-2.268	10.363	0.453	-0.122	1.709	-0.061	1.659	9.904	-0.109	0.183	0.916	-0.122	1506696333
-9.556	-3.07	-1.487	-0.916	-0.183	-0.183	2.779	-8.516	1.827	0.061	-1.282	1.16	4.632	10.066	1.158	0.183	1.038	0.854	-8.733	-3.798	0.621	-1.282	-0.122	-0.061	-2.501	10.109	0.295	-0.305	1.038	0.061	1.786	9.789	-0.071	0.244	0.916	-0.244	1506696333
-9.324	-3.072	-1.335	-0.732	-0.305	0	2.948	-8.26	2.091	0.244	-1.343	1.892	4.445	10.011	0.976	0	0.977	1.099	-8.756	-3.731	0.683	-0.854	0	0.122	-2.497	9.895	0.161	-0.488	0.916	0.183	2.032	9.909	0.34	-0.061	1.099	-0.183	1506696333
-9.327	-3.053	-1.347	-0.427	-0.305	0.183	3.298	-8.314	2.257	0.244	-1.343	1.892	4.146	9.897	0.77	-0.244	0.671	1.221	-8.619	-3.712	0.708	-0.549	0.305	0.244	-2.403	9.788	0.132	-0.427	0.61	0.305	1.858	9.819	0.682	-0.183	0.732	0.061	1506696333
-9.475	-3.07	-1.537	-0.122	-0.488	0.305	3.521	-8.227	2.172	0.488	-1.038	1.709	3.93	9.816	0.614	-0.366	0.244	1.221	-8.763	-3.665	0.663	-0.366	0.366	0.366	-2.315	9.702	0.178	-0.305	0.488	0.305	1.712	9.8	0.751	-0.366	0.183	0.305	1506696333
-9.512	-3.055	-1.707	0.061	-0.488	0.305	3.758	-8.105	2.027	0.427	-0.854	1.16	3.876	9.886	0.622	-0.366	0	1.038	-8.978	-3.639	0.531	-0.183	0.61	0.488	-2.259	9.802	0.203	-0.305	0.183	0.366	1.754	9.804	0.312	-0.488	0.122	0.366	1506696333
-9.44	-3.098	-1.885	0.122	-0.671	0.244	3.945	-8.216	1.847	0.305	-0.549	0.488	3.87	10.063	0.719	-0.366	0	0.732	-9.226	-3.576	0.292	-0.061	0.488	0.488	-2.03	10.08	0.252	-0.305	0.061	0.366	1.567	9.871	0.067	-0.549	0.183	0.244	1506696333
-9.222	-3.033	-1.894	0	-0.549	0.122	3.892	-8.466	1.613	0.244	-0.549	-0.305	3.85	9.963	0.9	-0.305	0.061	0.366	-9.356	-3.277	0.182	0	0.488	0.61	-1.751	10.259	0.406	-0.366	-0.122	0.244	1.525	9.95	-0.106	-0.671	0.244	0.244	1506696333
-9.106	-2.982	-1.958	-0.122	-0.549	0	3.676	-8.557	1.506	0.183	-0.854	-1.16	3.87	9.605	1.11	-0.244	0.305	-0.061	-9.327	-3.035	0.184	0	0.244	0.671	-1.489	10.123	0.549	-0.488	-0.244	0	1.596	9.918	-0.078	-0.854	0.366	0.305	1506696333
-8.987	-3.079	-2.255	-0.244	-0.61	-0.122	3.557	-8.437	1.522	0	-0.793	-1.892	3.898	9.271	1.193	-0.122	0.671	-0.488	-9.264	-2.817	0.261	-0.122	0.305	0.732	-1.273	9.816	0.624	-0.61	-0.183	-0.183	1.578	9.851	-0.103	-0.916	0.305	0.366	1506696333
-8.751	-3.39	-2.198	-0.183	-0.732	-0.122	3.397	-8.431	1.544	0	-0.793	-1.892	3.936	9.123	1.255	-0.122	0.916	-0.916	-9.113	-2.678	0.434	-0.366	0.244	0.671	-1.133	9.63	0.589	-0.732	-0.061	-0.305	1.625	9.867	-0.037	-1.221	0.488	0.427	1506696333
-8.742	-3.431	-2.254	-0.183	-0.671	0	3.039	-8.484	1.544	-0.183	-0.122	-2.869	4.003	9.013	1.242	-0.244	0.916	-1.16	-9.027	-2.734	0.398	-0.305	-0.061	0.61	-1.231	9.35	0.518	-0.854	0.122	-0.427	1.838	9.825	0.166	-1.648	0.549	0.61	1506696333
-8.993	-3.906	-2.178	-0.305	-0.854	-0.122	2.68	-8.551	1.463	-0.183	-0.122	-3.174	4.002	9.105	1.119	-0.244	0.916	-1.16	-9.554	-2.757	0.48	-0.549	-0.061	0.488	-1.424	9.154	0.505	-0.916	0.061	-0.549	1.506	9.784	-0.007	-1.77	0.488	0.671	1506696333
-8.973	-4.14	-1.473	-0.305	-0.916	-0.183	2.303	-8.612	1.352	-0.305	-0.183	-3.235	4.059	9.69	0.986	-0.488	0.122	-1.221	-10.329	-2.628	0.318	-0.122	-0.427	0.488	-1.609	9.397	0.514	-0.977	0.061	-0.671	1.123	9.918	-0.499	-1.892	0.366	0.427	1506696333
-9.268	-3.981	-0.134	0.122	-0.183	0	1.948	-9.091	1.286	-0.305	-0.183	-3.235	4.215	10.462	1.046	-0.427	-0.183	-1.16	-10.171	-2.16	0.258	0.183	-0.305	0.671	-1.864	10.142	0.898	-0.671	0.183	-0.671	0.614	9.841	-0.578	-1.831	0.61	0.366	1506696333
-10.438	-3.56	0.318	-0.183	0.061	-0.305	1.725	-9.799	1.194	-0.122	-0.549	-1.892	4.248	10.34	1.311	-0.061	-0.122	-0.61	-10.539	-1.79	0.111	0.488	-0.305	0.671	-2.451	10.286	1.91	-0.488	0.305	-0.916	0.261	9.822	0.543	-1.77	0.427	0.183	1506696333
-11.17	-3.701	0.389	0.549	-0.488	-0.732	1.724	-9.448	1.157	-0.244	-0.305	-0.671	4.103	10.605	2.099	0.366	-0.061	-0.122	-11.701	-1.394	-0.298	0.549	-0.916	0.427	-2.873	10.289	2.961	-0.366	-0.305	-0.977	0.712	10.448	2.043	-1.404	0.122	-0.244	1506696333
-10.1	-3.799	1.285	0.793	0.122	-0.671	1.633	-9.293	1.108	-0.366	0	1.038	4.045	10.919	3.152	0.366	0.549	-0.061	-11.012	-0.681	-0.449	0.916	-1.221	0.427	-2.475	10.728	3.548	-0.183	-0.122	-1.038	0.841	10.655	1.784	-0.61	-0.854	-0.549	1506696333
-9.168	-3.808	1.671	0.793	0.671	-0.732	1.62	-9.484	0.824	0	-0.305	2.93	3.723	10.305	3.801	0.366	0.549	-0.061	-10.27	0.159	-0.468	0.916	-1.221	0.427	-2.253	10.513	4.127	0.183	0.061	-1.221	0.816	9.951	2.212	-0.061	-0.793	-0.427	1506696333
-9.627	-3.181	1.674	1.465	0.183	-0.61	1.847	-9.052	0.391	0.305	-1.099	4.517	3.28	9.375	4.454	0.488	0.916	0.549	-9.807	0.671	-0.153	0.977	-0.854	0.61	-2.393	9.601	4.378	-0.122	-0.427	-1.282	1.058	9.902	4.118	-0.061	-1.282	-0.244	1506696334
-10.722	-2.61	1.657	1.16	-1.099	-0.366	2.388	-8.716	-0.007	0.427	-1.404	5.676	2.908	9.021	4.941	0.366	0.854	0.671	-10.131	0.737	0.036	0.977	-0.916	0.488	-2.253	8.72	4.41	-0.427	-0.793	-1.099	2.706	9.705	5.867	-0.366	-0.549	0.366	1506696334
-9.703	-2.29	2.027	0.916	-0.854	-0.427	3.189	-9.381	-0.477	0.732	-1.038	6.348	2.516	9.263	4.761	0	0.366	0.305	-9.889	0.925	0.08	1.221	-0.854	0.488	-1.963	8.8	4.457	-0.366	-0.488	-1.038	3.545	9.444	5.813	-0.854	0.427	0.366	1506696334
-9.124	-2.422	1.894	0.61	-0.549	-0.366	4.023	-10.629	-1.213	1.343	-0.916	6.104	2.37	9.355	4.515	-0.305	-0.244	-0.122	-9.627	1.497	0.281	0.916	-0.61	0.61	-1.995	9.144	4.454	-0.183	0	-0.916	2.346	8.764	2.925	0.61	-1.953	-0.61	1506696334
-8.546	-2.277	1.639	0.122	-0.305	-0.549	4.845	-10.653	-1.907	1.282	-0.916	4.822	2.525	8.924	4.456	-0.366	-0.122	-0.183	-9.208	1.733	0.421	0.671	-0.244	0.61	-2.359	8.865	4.472	-0.244	-0.122	-0.793	2.138	8.67	2.696	0.61	-2.014	-1.038	1506696334
-8.247	-2.594	1.571	0	-0.427	-0.61	5.601	-9.691	-1.817	0.305	0	2.625	2.568	8.399	4.192	-0.244	0.061	-0.183	-9.039	1.745	0.622	0.427	-0.183	0.427	-2.472	8.242	4.443	-0.427	-0.488	-0.671	2.357	8.702	2.649	0.61	-0.549	-1.282	1506696334
-7.976	-2.985	1.571	0	0	-0.427	5.358	-8.941	-1.536	-0.488	0.916	0.366	2.542	8.134	3.822	-0.183	0.061	-0.305	-9.07	1.675	0.859	0.183	0.061	0.244	-2.455	7.89	4.356	-0.488	-0.427	-0.549	2.111	8.094	2.334	1.282	0.549	-1.343	1506696334
-8.495	-3.362	1.325	0	0.488	-0.366	4.56	-8.635	-1.41	-0.732	0.305	-1.221	2.582	8.128	3.481	-0.183	0.061	-0.305	-9.213	1.572	1.068	0	-0.122	0	-2.513	7.797	4.215	-0.305	-0.061	-0.305	1.031	8.221	2.294	1.831	1.099	-1.465	1506696334
-8.753	-3.786	1.312	0	0.244	-0.427	3.973	-8.635	-1.239	-0.732	0.305	-1.221	2.72	8.319	3.073	-0.244	-0.122	-0.488	-9.459	1.336	1.237	0	-0.122	0	-2.828	7.753	4.133	0	0.183	0	-0.077	8.886	2.443	2.075	0.427	-1.465	1506696334
-8.358	-4.31	1.47	0.122	0.488	-0.427	3.973	-8.635	-1.239	-0.61	-0.427	-2.197	2.93	8.786	2.757	-0.061	-0.671	-0.122	-9.373	1.041	1.444	0.122	-0.122	-0.427	-3.257	7.921	4.004	0.244	0.305	0.183	-0.864	9.646	2.283	2.075	-0.793	-1.831	1506696334
-8.348	-4.468	1.298	0.366	0.854	-0.366	3.693	-8.61	-1.074	-0.549	-0.549	-2.563	3.145	9.298	2.554	-0.061	-0.671	-0.122	-9.36	0.731	1.511	0.305	-0.122	-0.488	-3.692	8.193	3.821	0.366	0.305	0.305	-0.451	10.051	1.83	1.709	-2.38	-1.953	1506696334
-8.644	-4.5	1.145	0.427	0.732	-0.305	3.305	-9.222	-0.951	-0.549	-0.305	-2.808	3.119	9.604	2.401	-0.061	-0.488	0.793	-9.479	0.624	1.469	0.549	-0.122	-0.61	-4.131	8.344	3.68	0.488	0.122	0.366	0.502	10.155	1.974	1.404	-2.197	-1.587	1506696334
-8.629	-4.423	1.125	0.488	0.732	-0.183	3.165	-9.711	-0.809	-1.038	1.343	-3.296	2.882	9.696	2.262	0.061	-0.793	1.282	-9.631	0.707	1.541	0.732	-0.244	-0.732	-4.28	8.332	3.695	0.671	-0.305	0.244	1.083	10.204	2.299	1.038	-1.038	-0.977	1506696334
-8.441	-4.014	1.331	0.244	0.549	-0.122	2.845	-10.019	-0.654	-1.099	2.38	-3.479	2.779	9.711	2.269	0.061	-0.793	1.282	-9.372	0.845	1.719	0.793	-0.305	-0.854	-4.21	8.363	3.628	0.793	-0.488	0	0.798	10.046	1.949	0.854	-0.061	-0.427	1506696334
-8.502	-4.173	1.29	-0.244	1.16	0.061	2.364	-10.036	-0.547	-1.099	2.38	-3.479	2.681	9.396	2.371	0.183	-0.854	1.587	-9.21	1.092	1.952	0.793	-0.305	-0.854	-4.046	8.301	3.586	0.793	-0.61	-0.183	0.232	9.616	1.47	0.977	0	-0.366	1506696334
-8.803	-4.597	0.961	-0.061	1.526	0.061	2.364	-10.036	-0.547	-0.977	2.991	-3.235	2.512	9.007	2.466	0.488	-0.549	1.404	-9.521	0.961	1.888	0.427	-0.305	-1.099	-3.735	8.199	3.523	0.854	-0.671	-0.244	-0.522	9.327	0.835	1.16	-0.366	-0.305	1506696334
-9.07	-4.344	0.569	0.244	1.404	0.244	1.511	-9.556	-0.349	-0.671	3.052	-2.747	2.297	9.141	2.505	0.488	-0.549	1.404	-9.88	0.574	1.781	0.061	0	-1.099	-3.33	8.593	3.348	0.916	-0.549	-0.061	-0.541	9.967	1.352	0.916	0	-0.183	1506696334
-9.129	-3.792	-0.017	-0.122	1.526	0.061	1.138	-9.619	-0.401	-0.305	2.625	-2.197	2.403	9.464	2.54	0.61	-0.732	0.61	-9.794	0.115	1.546	0.061	0	-1.099	-3.004	9.179	3.14	1.099	-0.183	-0.061	0.237	10.182	0.863	0.977	-0.427	0.305	1506696334
-9.646	-3.333	-0.693	-0.549	1.953	-0.122	1.138	-9.619	-0.401	0.305	1.648	-1.587	2.653	9.57	2.567	0.671	-1.038	-0.305	-9.769	-0.34	1.196	-0.061	-0.122	-1.099	-2.869	9.485	2.915	1.16	-0.183	-0.122	0.06	10.13	0.044	1.221	-0.854	0.244	1506696334
-10.582	-3.785	-1.733	-0.488	0.793	-0.244	1.133	-9.032	-0.242	0.854	-0.061	-0.183	2.878	9.65	2.535	0.793	-1.16	-1.038	-10.465	-1.34	0.878	-0.793	-0.244	-1.404	-2.681	9.477	2.597	0.916	-0.488	-0.244	0.544	10.356	-0.025	0.916	0.305	0.122	1506696334
-9.64	-3.547	-1.302	-0.183	0.732	-0.061	1.427	-8.685	0.065	0.61	0	0.854	3.236	10.357	2.293	0.793	-1.282	-1.77	-10.09	-2.482	0.768	-0.793	-0.244	-1.404	-2.332	10.011	1.899	0.793	-0.732	-0.427	1.476	11.348	0.781	0.305	1.221	0.061	1506696334
-9.382	-2.988	-1.444	-0.61	1.16	0.305	1.427	-8.685	0.065	0.61	0	0.854	3.927	10.942	2.007	0.061	-1.953	-3.479	-9.781	-2.773	0.712	0	-0.427	-1.099	-2.074	10.695	1.217	0.854	-0.61	-0.427	0.822	10.334	-0.205	0.244	0.549	0.732	1506696334
-9.582	-2.693	-2.018	-0.244	0.793	0.183	1.708	-8.838	0.501	0.305	0.183	2.014	4.68	10.783	1.641	0.061	-1.953	-3.479	-9.227	-2.978	0.831	-0.122	0.122	-0.916	-2.324	10.604	1.018	0.854	-0.488	-0.427	1.116	9.952	-0.723	0.305	-0.488	0.549	1506696334
-9.508	-3.068	-2.078	-0.366	0.488	0.183	2.119	-8.704	1.139	-0.244	0.549	3.052	5.072	10.594	1.37	-0.366	-1.953	-2.808	-9.272	-3.107	0.796	-0.122	0.122	-0.916	-2.701	10.198	0.918	0.61	-1.16	-0.305	1.84	9.743	-0.785	0.366	0.488	0.366	1506696334
-9.147	-3.462	-1.902	0.122	0.732	0.366	2.939	-8.58	3.027	-1.038	2.197	3.784	5.387	10.562	1.243	-0.366	-2.014	-2.136	-9.223	-3.073	0.811	-0.061	0.305	-0.61	-2.603	10.221	0.874	0.427	-1.587	-0.244	1.536	9.832	-0.737	0.366	0.61	0.305	1506696334
-9.135	-3.369	-2.036	0.488	0.671	0.488	2.628	-8.985	3.066	-0.488	1.099	3.479	5.693	10.256	1.193	-0.366	-2.014	-2.136	-8.989	-3.33	0.8	0	0.427	-0.549	-2.345	10.317	0.884	0.305	-1.221	-0.366	1.123	9.781	-0.486	0.305	-0.061	0.366	1506696335
-9.275	-3.028	-2.134	0.488	0.549	0.549	2.674	-9.111	2.842	0.244	-0.488	2.808	5.759	9.708	1.15	-0.244	-0.793	-0.488	-8.861	-3.504	0.805	0	0.427	-0.549	-2.333	10.021	0.793	0.122	-1.038	-0.305	1.331	9.796	-0.364	0.061	-0.488	0.427	1506696335
-9.421	-2.926	-2.326	0.305	0.244	0.366	3.176	-8.906	2.777	0.61	-0.977	1.831	5.437	9.439	1.174	-0.244	-0.549	0.244	-8.96	-3.559	0.804	0.305	0.488	-0.366	-2.344	9.6	0.639	0	-1.099	-0.122	1.507	9.74	-0.386	-0.061	-0.427	0.488	1506696335
-9.353	-3.199	-2.306	0.305	-0.061	0.305	3.59	-8.479	2.579	0.61	-0.671	0.977	5.064	9.416	1.111	-0.244	-0.549	0.244	-9.061	-3.527	0.767	0.427	0.671	-0.305	-2.259	9.455	0.541	-0.061	-0.977	0.122	1.314	9.818	-0.463	-0.122	-0.427	0.366	1506696335
-9.205	-3.266	-2.309	0.183	-0.183	0.305	3.799	-8.276	2.363	0.488	0	0.305	4.851	9.44	1.016	-0.488	-0.916	1.038	-9.258	-3.296	0.73	0.427	0.671	-0.305	-2.024	9.467	0.506	0.122	-0.793	0.366	1.241	9.842	-0.49	-0.305	-0.122	0.427	1506696335
-9.183	-3.28	-2.428	0.183	-0.122	0.244	3.71	-8.173	2.168	0.427	0.549	-0.305	4.728	9.487	0.906	-0.427	-0.854	1.221	-9.24	-3.324	0.773	0.305	0.366	-0.122	-1.817	9.609	0.61	0.366	-0.427	0.549	0.95	9.768	-0.793	-0.305	-0.366	0.366	1506696335
-9.208	-3.302	-2.476	0.183	-0.366	0.244	3.472	-8.076	2.01	0.305	0.61	-0.977	4.728	9.487	0.906	-0.427	-0.854	1.221	-9.24	-3.324	0.773	0.305	0.366	-0.122	-1.743	9.765	0.701	0.305	0.061	0.61	1.032	9.767	-0.958	-0.305	-0.366	0.244	1506696335
-9.141	-3.316	-2.382	0.122	-0.427	0.183	3.262	-8.223	1.845	0.244	0.488	-1.77	4.614	9.911	0.957	0	0	1.526	-9.226	-3.37	0.811	0.244	0.244	-0.061	-1.904	9.948	0.738	0.244	0.366	0.671	1.26	9.778	-0.946	-0.366	0	0.244	1506696335
-9.184	-3.388	-2.339	0.183	-0.427	0.122	3.06	-8.515	1.651	0.122	0.427	-2.563	4.405	10.178	1.089	0.061	0.305	1.648	-9.351	-3.375	0.731	0.061	0.183	0.122	-2.095	10.097	0.712	0.061	0.488	0.61	1.205	9.745	-0.915	-0.427	0.183	0.183	1506696335
-9.216	-3.413	-2.318	0.183	-0.488	0.061	2.801	-8.865	1.497	0	0.366	-3.235	4.405	10.178	1.089	0.061	0.305	1.648	-9.351	-3.375	0.731	0.061	0.183	0.122	-2.21	10.17	0.703	-0.061	0.427	0.488	1.069	9.832	-0.935	-0.488	0.061	0.122	1506696335
-9.269	-3.348	-2.294	0.183	-0.61	0.061	2.529	-9.132	1.377	-0.183	0.427	-3.662	3.975	10.261	1.398	0	0.549	1.648	-9.417	-3.374	0.701	0.061	0.061	0.244	-2.186	10.154	0.708	-0.183	0.427	0.305	1.006	9.849	-0.871	-0.549	-0.061	0.061	1506696335
-9.301	-3.436	-2.165	0.244	-0.671	0	2.239	-9.259	1.328	-0.366	0.61	-3.845	3.756	10.127	1.483	-0.183	0.793	1.16	-9.368	-3.356	0.719	0	0.061	0.366	-2.182	10.122	0.738	-0.366	0.427	0.183	1.087	9.867	-0.852	-0.549	0	-0.061	1506696335
-9.214	-3.458	-2.041	0.305	-0.854	0	1.937	-9.17	1.396	-0.61	0.793	-3.601	3.555	9.981	1.515	-0.183	0.793	1.16	-9.372	-3.223	0.727	0	0.061	0.366	-2.172	10.094	0.784	-0.427	0.305	0.122	1.147	9.892	-0.766	-0.549	0.061	-0.122	1506696335
-9.132	-3.64	-1.677	0.244	-0.732	0	1.937	-9.17	1.396	-0.61	0.793	-3.601	3.425	9.814	1.485	-0.427	0.427	0.183	-9.516	-3.161	0.78	0.061	-0.061	0.427	-2.188	9.969	0.811	-0.549	0.183	0.122	1.062	9.86	-0.644	-0.549	-0.061	-0.122	1506696335
-9.213	-3.746	-1.451	0.427	-0.732	0.061	1.279	-8.613	1.593	-0.793	0.977	-2.991	3.431	9.914	1.383	-0.549	0.183	-0.305	-9.774	-2.858	0.756	0.244	-0.061	0.671	-2.204	9.941	0.897	-0.549	0.122	0.061	0.988	9.863	-0.435	-0.671	-0.061	-0.183	1506696335
-9.354	-3.633	-1.379	0.549	-0.854	0	1.032	-8.308	1.704	-0.916	0.793	-2.136	3.548	9.944	1.31	-0.549	0.183	-0.305	-9.606	-2.503	0.799	0.244	-0.061	0.671	-2.271	10.034	1.176	-0.427	0.183	-0.061	0.835	9.905	-0.342	-0.671	-0.183	-0.122	1506696335
-9.348	-3.616	-1.028	0.671	-1.404	0	0.995	-8.238	1.772	-0.793	-0.244	0.244	3.729	9.778	1.445	-0.305	0.061	-0.671	-9.299	-2.434	0.935	0.427	0	0.671	-2.939	9.554	1.61	-0.671	-0.183	-0.183	0.775	9.967	-0.199	-0.732	-0.244	-0.122	1506696335
