# Supplementary material for: A deep learning approach for lower back-pain risk prediction during manual lifting
Source: PLoS One. 2021 Feb 19;16(2):e0247162. doi: 10.1371/journal.pone.0247162 (PMC7894914; doi:10.1371/journal.pone.0247162)
Supplement: S1 Data — (ZIP) [file pone.0247162.s001.zip › source-used/Subject_03_P1_Zone11_T2.csv]

Side_A_x	Side_A_y	Side_A_z	Side_G_x	Side_G_y	Side_G_z	LtWt_A_x	LtWt_A_y	LtWt_A_z	LtWt_G_x	LtWt_G_y	LtWt_G_z	RtWt_A_x	RtWt_A_y	RtWt_A_z	RtWt_G_x	RtWt_G_y	RtWt_G_z	Back_A_x	Back_A_y	Back_A_z	Back_G_x	Back_G_y	Back_G_z	UArm_A_x	UArm_A_y	UArm_A_z	UArm_G_x	UArm_G_y	UArm_G_z	Thig_A_x	Thig_A_y	Thig_A_z	Thig_G_x	Thig_G_y	Thig_G_z	Time_stp
-9.612	-2.12	-1.114	0	-0.061	0	3.997	-8.685	1.214	-0.061	0	-0.061	3.726	9.22	2.36	-0.061	-0.122	-0.061	-9.658	-1.273	-1.625	0	0.061	-0.061	0.41	9.66	2.272	0	-0.244	-0.061	0.817	9.877	0.187	0	0	0	1506694708
-9.594	-2.129	-1.097	0.061	0	0	3.982	-8.662	1.196	0	0	-0.061	3.754	9.18	2.36	-0.122	-0.183	-0.061	-9.665	-1.292	-1.635	0.061	0.061	-0.061	0.41	9.66	2.272	0	-0.183	-0.061	0.831	9.883	0.203	-0.061	-0.061	-0.061	1506694708
-9.63	-2.08	-1.09	0.061	0	0	4.023	-8.675	1.176	0	0	0	3.77	9.173	2.321	-0.122	-0.122	-0.061	-9.665	-1.292	-1.635	0.061	0.061	-0.061	0.441	9.671	2.259	0	-0.183	0	0.822	9.873	0.196	0	-0.061	0	1506694708
-9.606	-2.108	-1.099	0.061	0	-0.061	4.048	-8.654	1.141	-0.061	0.061	0	3.815	9.161	2.283	-0.061	-0.122	-0.061	-9.671	-1.285	-1.672	0.061	0	-0.061	0.427	9.688	2.251	0	-0.122	0	0.813	9.891	0.169	-0.061	-0.122	0	1506694708
-9.618	-2.127	-1.079	0.061	-0.061	-0.061	4.047	-8.612	1.121	-0.061	0.061	0	3.827	9.182	2.236	-0.061	-0.122	0	-9.68	-1.305	-1.669	0.061	0	-0.061	0.427	9.688	2.251	0	-0.122	-0.061	0.818	9.88	0.196	-0.061	-0.061	-0.061	1506694708
-9.613	-2.088	-1.072	0.061	0	0	4.035	-8.635	1.104	-0.061	0.061	0	3.778	9.197	2.243	-0.061	-0.183	0	-9.682	-1.296	-1.658	0.061	-0.061	-0.061	0.427	9.704	2.232	0	-0.122	-0.061	0.846	9.887	0.228	-0.061	-0.061	0	1506694708
-9.631	-2.036	-1.062	0	-0.061	0	4.069	-8.67	1.089	-0.122	0.061	0	3.761	9.202	2.257	0	-0.122	0	-9.673	-1.247	-1.65	0.061	-0.061	-0.061	0.426	9.705	2.25	0	-0.122	-0.061	0.846	9.867	0.226	-0.061	-0.061	0	1506694708
-9.649	-2.037	-1.04	0	-0.061	-0.061	4.071	-8.646	1.103	-0.183	0.122	-0.061	3.694	9.209	2.236	0	-0.122	-0.061	-9.68	-1.196	-1.615	0.061	-0.122	0	0.452	9.702	2.274	0	-0.061	-0.122	0.871	9.872	0.256	0	-0.061	0	1506694708
-9.683	-2.067	-1.046	0	-0.061	-0.061	4.02	-8.634	1.13	-0.122	0.122	-0.061	3.651	9.196	2.273	0	-0.061	-0.061	-9.67	-1.28	-1.554	0.061	-0.122	0	0.464	9.696	2.249	0	-0.061	-0.122	0.818	9.872	0.207	0	-0.061	0	1506694708
-9.646	-2.143	-1.056	0	-0.122	-0.061	3.987	-8.683	1.141	-0.122	0.061	-0.122	3.676	9.295	2.327	0	0	-0.183	-9.665	-1.308	-1.512	0	-0.122	0.061	0.445	9.825	2.199	-0.061	0.061	-0.122	0.825	9.891	0.213	0	-0.061	-0.061	1506694708
-9.585	-2.21	-1.034	0	-0.122	-0.061	3.953	-8.753	1.123	-0.122	-0.061	-0.183	3.816	9.394	2.414	0	0.122	-0.183	-9.642	-1.364	-1.499	0	-0.122	0.061	0.249	9.807	2.224	-0.122	0.061	-0.061	0.807	9.905	0.246	0	-0.061	-0.061	1506694708
-9.561	-2.369	-1.047	0.061	-0.061	-0.061	3.862	-8.703	1.077	-0.122	0	-0.183	3.797	9.39	2.454	-0.122	-0.061	0	-9.642	-1.364	-1.499	0.061	-0.061	0.061	0.092	9.727	2.208	-0.183	-0.122	-0.061	0.757	9.898	0.171	0	0	-0.061	1506694708
-9.562	-2.44	-1.061	0.183	0	-0.061	3.705	-8.598	1.04	-0.122	0	-0.061	3.663	9.375	2.43	-0.244	-0.122	0.061	-9.796	-1.329	-1.621	0.122	-0.061	0.122	0.23	9.71	2.218	-0.183	-0.183	-0.061	0.695	9.88	0.205	0	-0.061	0	1506694709
-9.597	-2.384	-1.068	0.244	0	-0.122	3.613	-8.601	0.914	-0.183	-0.061	0.122	3.491	9.295	2.296	-0.244	-0.183	0	-9.787	-1.333	-1.626	0.183	-0.183	0.122	0.368	9.705	2.279	-0.183	-0.061	-0.122	0.623	9.914	0.152	-0.061	-0.061	0	1506694709
-9.586	-2.306	-1.077	0.244	0	-0.122	3.746	-8.67	0.848	-0.305	0	0.305	3.354	9.222	2.169	-0.183	-0.122	-0.183	-9.782	-1.262	-1.613	0.244	-0.244	0.061	0.31	9.66	2.303	-0.183	-0.061	-0.183	0.536	9.914	0.111	-0.061	-0.183	0	1506694709
-9.585	-2.243	-1.037	0.305	0.061	-0.122	3.925	-8.777	0.88	-0.427	0.244	0.427	3.28	9.211	2.068	-0.122	-0.183	-0.244	-9.775	-1.217	-1.53	0.305	-0.305	0.061	0.197	9.619	2.322	-0.061	-0.183	-0.244	0.647	9.899	0.13	-0.061	-0.244	0	1506694709
-9.618	-2.159	-1.077	0.305	0.061	-0.183	4.011	-8.837	0.919	-0.427	0.244	0.488	3.266	9.215	1.975	-0.122	-0.305	-0.305	-9.729	-1.182	-1.445	0.366	-0.366	0.061	0.133	9.624	2.339	0	-0.244	-0.305	0.752	9.886	0.127	-0.061	-0.183	0	1506694709
-9.593	-2.119	-1.054	0.244	0.061	-0.183	4.128	-8.799	1.083	-0.366	0.244	0.427	3.284	9.229	1.933	0	-0.366	-0.366	-9.729	-1.182	-1.445	0.366	-0.366	0.061	0.116	9.642	2.333	0	-0.305	-0.366	0.769	9.881	0.116	-0.061	-0.183	0	1506694709
-9.588	-2.102	-1.05	0.244	0.122	-0.183	4.21	-8.769	1.172	-0.305	0.244	0.305	3.315	9.208	1.983	0.061	-0.366	-0.366	-9.667	-1.159	-1.328	0.366	-0.244	0	0.053	9.569	2.3	0.061	-0.366	-0.427	0.846	9.865	0.165	0	-0.183	0	1506694709
-9.628	-2.071	-1.061	0.244	0.122	-0.183	4.157	-8.702	1.093	-0.122	0.244	0.183	3.295	9.168	2.054	0.122	-0.427	-0.427	-9.648	-1.128	-1.244	0.366	-0.183	0	0.054	9.491	2.263	0.061	-0.427	-0.488	0.944	9.859	0.211	-0.061	-0.183	0	1506694709
-9.623	-2.113	-1.12	0.244	0	-0.183	4.011	-8.665	0.953	-0.061	0.122	-0.061	3.332	9.182	2.083	0.061	-0.427	-0.488	-9.636	-1.129	-1.194	0.305	-0.183	0	0.085	9.546	2.247	0.122	-0.305	-0.488	0.993	9.849	0.203	0	-0.122	-0.061	1506694709
-9.582	-2.181	-1.105	0.183	0	-0.122	3.9	-8.699	0.762	-0.122	0	-0.122	3.447	9.263	2.076	0.122	-0.366	-0.488	-9.604	-1.147	-1.151	0.305	-0.122	0	0.008	9.635	2.232	0.122	-0.305	-0.488	1.002	9.866	0.215	0	-0.122	-0.061	1506694709
-9.582	-2.143	-1.073	0.183	0	-0.061	3.813	-8.717	0.62	-0.183	0.061	-0.183	3.573	9.341	2.082	0.122	-0.366	-0.427	-9.582	-1.139	-1.115	0.244	0	0	-0.129	9.673	2.216	0.122	-0.366	-0.366	0.995	9.862	0.244	-0.061	-0.122	-0.061	1506694709
-9.607	-2.201	-1.059	0.183	0	-0.061	3.755	-8.747	0.551	-0.305	0.061	-0.244	3.652	9.367	2.092	0.061	-0.427	-0.305	-9.582	-1.139	-1.115	0.244	-0.061	0	-0.164	9.703	2.223	0.122	-0.427	-0.305	0.961	9.842	0.206	-0.061	-0.122	-0.061	1506694709
-9.58	-2.294	-1.061	0.183	-0.122	0.061	3.694	-8.813	0.56	-0.427	0.183	-0.244	3.713	9.428	2.133	0.061	-0.427	-0.183	-9.586	-1.065	-1.107	0.244	0	0	-0.105	9.796	2.28	0.122	-0.366	-0.244	0.986	9.871	0.23	-0.061	-0.122	-0.061	1506694709
-9.558	-2.194	-0.973	0.122	0	0.061	3.68	-8.966	0.7	-0.488	0.366	-0.183	3.783	9.49	2.275	0.122	-0.305	-0.122	-9.586	-1.065	-1.107	0.244	0	0	-0.11	9.855	2.275	0.061	-0.305	-0.183	0.982	9.861	0.252	-0.061	-0.122	-0.061	1506694709
-9.625	-2.139	-0.993	0.122	0	0	3.68	-8.966	0.7	-0.488	0.366	-0.183	3.792	9.417	2.418	0	-0.183	0	-9.579	-1.138	-1.099	0.244	0.122	0	-0.181	9.71	2.205	0	-0.305	0	0.898	9.839	0.224	-0.061	-0.183	0	1506694709
-9.589	-2.248	-1.004	0.122	-0.122	0.061	3.577	-9.006	1.116	-0.488	0.488	-0.122	3.671	9.405	2.473	-0.183	-0.305	0.061	-9.637	-1.004	-1.19	0.244	0.122	0	-0.166	9.672	2.194	0	-0.305	0.122	0.924	9.862	0.267	-0.061	-0.122	-0.061	1506694709
-9.581	-2.233	-0.97	0.122	-0.061	0.061	3.552	-9.062	1.151	-0.122	0.305	-0.122	3.646	9.439	2.407	-0.305	-0.366	0.183	-9.652	-1.008	-1.224	0.122	0.122	0	-0.026	9.735	2.238	-0.061	-0.305	0.183	0.925	9.881	0.257	-0.061	-0.122	-0.061	1506694709
-9.581	-2.208	-0.959	0.061	-0.061	0.061	3.592	-9.036	1.114	0.061	0.122	-0.183	3.627	9.327	2.293	-0.305	-0.183	0.183	-9.652	-1.008	-1.224	0.122	0.183	-0.061	0.087	9.686	2.281	-0.122	-0.183	0.183	0.859	9.865	0.244	-0.061	-0.122	-0.061	1506694709
-9.592	-2.21	-0.968	0.061	-0.061	0.061	3.626	-9.001	0.999	0.183	0.122	-0.183	3.582	9.284	2.183	-0.244	0	0.122	-9.636	-1.007	-1.239	0	0.183	-0.061	0.071	9.682	2.23	-0.122	-0.061	0.244	0.853	9.867	0.238	-0.061	-0.122	-0.061	1506694709
-9.604	-2.145	-0.951	0	-0.061	0	3.621	-9.001	0.852	0.244	0.061	-0.183	3.554	9.302	2.102	-0.244	0	0.122	-9.697	-1.047	-1.288	-0.061	0.183	-0.061	0.029	9.648	2.223	-0.061	-0.061	0.244	0.892	9.871	0.228	-0.061	-0.122	-0.061	1506694709
-9.588	-2.169	-0.957	-0.061	-0.061	0	3.573	-8.89	0.719	0.244	-0.061	-0.183	3.514	9.237	1.973	-0.244	-0.122	0.244	-9.741	-1.081	-1.403	0	0.183	-0.061	0.038	9.585	2.218	-0.061	-0.061	0.183	0.855	9.872	0.193	-0.061	-0.061	-0.061	1506694709
-9.586	-2.242	-0.983	-0.061	-0.061	0	3.511	-8.77	0.557	0.244	-0.061	-0.183	3.431	9.174	1.857	-0.183	-0.122	0.183	-9.756	-1.085	-1.462	-0.061	0.183	-0.061	0.136	9.583	2.202	0	-0.061	0.122	0.836	9.873	0.218	-0.061	0	-0.061	1506694709
-9.595	-2.308	-0.971	-0.061	-0.061	0	3.516	-8.692	0.445	0.244	-0.183	-0.183	3.395	9.156	1.75	-0.061	0	0.061	-9.756	-1.085	-1.462	-0.122	0.122	-0.122	0.231	9.644	2.2	0.061	0.061	0.061	0.811	9.872	0.209	-0.061	0	-0.061	1506694709
-9.598	-2.261	-0.97	-0.061	-0.061	0	3.548	-8.702	0.383	0.061	-0.183	0	3.435	9.232	1.744	0.122	0.061	0	-9.762	-1.113	-1.512	-0.183	0.122	-0.122	0.178	9.717	2.205	0.122	0.183	0	0.761	9.88	0.22	-0.061	0.061	-0.061	1506694709
-9.617	-2.237	-0.98	-0.122	0	-0.061	3.603	-8.75	0.404	-0.061	-0.183	0.061	3.469	9.306	1.832	0.244	0.061	0	-9.745	-1.13	-1.526	-0.183	0.061	-0.122	0.079	9.746	2.186	0.122	0.061	-0.061	0.719	9.885	0.202	-0.061	0	-0.061	1506694709
-9.624	-2.299	-0.956	-0.122	-0.061	-0.122	3.626	-8.786	0.504	-0.122	-0.244	0.122	3.506	9.327	1.97	0.244	0.061	0	-9.749	-1.183	-1.55	-0.183	0.061	-0.061	0.071	9.739	2.175	0.122	0.061	-0.061	0.689	9.893	0.183	-0.061	0.061	-0.061	1506694710
-9.552	-2.34	-0.892	-0.122	0	-0.061	3.704	-8.827	0.651	-0.122	-0.244	0.122	3.493	9.412	2.102	0.244	0.061	-0.061	-9.75	-1.203	-1.589	-0.183	0	-0.122	0.123	9.787	2.168	0.122	0.061	-0.122	0.708	9.898	0.207	0	0.061	-0.061	1506694710
-9.588	-2.314	-0.912	-0.122	0	-0.061	3.726	-8.814	0.807	-0.183	-0.183	0.244	3.534	9.427	2.237	0.183	0.061	-0.061	-9.731	-1.172	-1.566	-0.122	-0.061	-0.061	0.109	9.78	2.165	0.122	0.122	-0.122	0.658	9.899	0.25	0	0.061	-0.061	1506694710
-9.61	-2.286	-0.915	-0.122	-0.061	0	3.828	-8.78	0.924	-0.183	-0.183	0.244	3.59	9.41	2.297	0.122	0.061	-0.061	-9.682	-1.214	-1.515	-0.122	-0.061	-0.061	0.045	9.752	2.141	0.061	0.122	-0.061	0.659	9.895	0.243	-0.061	0	-0.061	1506694710
-9.595	-2.272	-0.876	-0.061	0	0	3.907	-8.782	1.007	-0.122	-0.122	0.244	3.61	9.451	2.289	0	0.122	-0.061	-9.659	-1.239	-1.488	-0.122	-0.061	-0.061	-0.01	9.802	2.099	0	0.122	0	0.739	9.884	0.29	0	0.061	-0.061	1506694710
-9.598	-2.281	-0.903	-0.061	0	0	3.956	-8.796	0.997	0	-0.122	0.183	3.632	9.506	2.204	-0.061	0.061	0	-9.63	-1.206	-1.494	-0.061	-0.061	0	-0.077	9.836	2.103	-0.061	0.122	0	0.73	9.891	0.269	0	0	-0.061	1506694710
-9.601	-2.254	-0.919	-0.061	-0.061	0	4.026	-8.795	0.935	0.061	-0.122	0.061	3.585	9.52	2.126	-0.061	0	0.122	-9.63	-1.206	-1.494	-0.061	0	0	-0.116	9.838	2.116	-0.061	0	0.061	0.708	9.89	0.268	-0.061	0	0	1506694710
-9.595	-2.259	-0.916	-0.061	-0.061	0	4.096	-8.78	0.834	0	-0.061	0	3.491	9.426	2.117	-0.122	0	0.122	-9.646	-1.193	-1.51	-0.061	0	0	-0.059	9.743	2.104	-0.122	0	0.061	0.715	9.892	0.298	0	0	0	1506694710
-9.588	-2.284	-0.947	0	-0.061	0	4.113	-8.766	0.724	0	0	-0.122	3.396	9.345	2.09	-0.183	0	0.061	-9.656	-1.184	-1.55	0	0	0	0.006	9.682	2.099	-0.122	0	0.061	0.711	9.886	0.261	0	0	0	1506694710
-9.573	-2.23	-0.921	0	-0.061	0	4.027	-8.747	0.666	0	0	-0.244	3.365	9.331	2.009	-0.183	0	0	-9.656	-1.184	-1.55	0	0	0	0.01	9.689	2.109	-0.061	0	0.061	0.709	9.889	0.263	0	-0.061	0	1506694710
-9.6	-2.21	-0.963	0	-0.061	0	3.937	-8.765	0.616	0	0	-0.305	3.39	9.337	1.931	-0.122	0	-0.061	-9.656	-1.166	-1.58	0	0	0	-0.011	9.709	2.121	-0.061	-0.061	0	0.731	9.895	0.251	0	-0.061	0	1506694710
-9.598	-2.225	-0.946	0	-0.061	0	3.84	-8.781	0.595	-0.061	0	-0.305	3.418	9.332	1.881	-0.061	-0.061	-0.061	-9.692	-1.17	-1.632	0	0.061	0	-0.02	9.715	2.135	-0.061	-0.122	0	0.736	9.887	0.226	-0.061	-0.061	0	1506694710
-9.595	-2.231	-0.946	0	-0.061	0	3.73	-8.803	0.61	-0.122	0	-0.305	3.429	9.337	1.878	-0.061	-0.061	-0.061	-9.692	-1.17	-1.632	0	0	0	0.029	9.722	2.122	-0.061	-0.122	-0.061	0.762	9.878	0.249	0	0	0	1506694710
-9.587	-2.219	-0.946	0	0	0	3.63	-8.815	0.63	-0.183	0.061	-0.183	3.45	9.319	1.904	-0.061	-0.061	-0.061	-9.686	-1.162	-1.629	0.061	0	0	0.081	9.701	2.134	0	-0.122	-0.061	0.755	9.875	0.231	0	-0.061	0	1506694710
-9.607	-2.194	-0.943	0	0	0	3.577	-8.829	0.674	-0.183	0.061	-0.122	3.451	9.288	1.964	0	-0.122	-0.122	-9.673	-1.159	-1.64	0.061	0	0	0.104	9.698	2.129	0	-0.122	-0.122	0.76	9.881	0.237	0	-0.061	0	1506694710
-9.597	-2.2	-0.939	0	-0.061	-0.061	3.554	-8.874	0.733	-0.183	0	-0.061	3.518	9.32	2.03	0	-0.061	-0.122	-9.656	-1.135	-1.621	0.061	0	0	0.091	9.709	2.132	0	-0.122	-0.122	0.755	9.89	0.225	0	-0.061	0	1506694710
-9.604	-2.177	-0.949	0	0	0	3.603	-8.893	0.794	-0.122	0	0	3.572	9.337	2.09	0	-0.122	-0.122	-9.665	-1.121	-1.631	0	0	0	0.075	9.708	2.139	0	-0.122	-0.061	0.768	9.878	0.219	0	-0.061	0	1506694710
-9.613	-2.165	-0.98	0	0	0	3.644	-8.908	0.8	-0.061	-0.061	0	3.645	9.329	2.107	0	-0.061	-0.122	-9.659	-1.125	-1.608	0	0	0	0.08	9.705	2.123	0	-0.122	-0.061	0.785	9.873	0.232	0	-0.122	0	1506694710
-9.627	-2.158	-0.981	0	-0.061	-0.061	3.703	-8.906	0.781	0	-0.061	0	3.677	9.32	2.123	-0.061	-0.061	-0.061	-9.672	-1.129	-1.64	0	0	0	0.117	9.703	2.127	-0.061	-0.122	-0.061	0.842	9.875	0.232	0	-0.061	0	1506694710
-9.61	-2.156	-0.98	0	0	0	3.726	-8.85	0.727	0	-0.061	0.061	3.68	9.295	2.11	-0.061	-0.061	-0.061	-9.671	-1.123	-1.659	0	0	0	0.147	9.694	2.129	0	-0.061	-0.061	0.796	9.885	0.206	0	-0.061	0	1506694710
-9.6	-2.129	-0.98	-0.061	0	-0.061	3.744	-8.819	0.681	0.061	-0.061	0.061	3.653	9.284	2.071	-0.061	0	-0.061	-9.682	-1.122	-1.694	0	-0.061	-0.061	0.178	9.703	2.113	-0.061	-0.061	-0.061	0.816	9.88	0.206	0	-0.122	0	1506694710
-9.612	-2.143	-0.985	-0.061	0	-0.061	3.801	-8.79	0.662	0	-0.061	0.061	3.644	9.276	2.004	-0.061	0	-0.061	-9.682	-1.122	-1.694	0	-0.061	-0.061	0.184	9.691	2.132	0	0	-0.061	0.854	9.871	0.228	0	0	0	1506694710
-9.61	-2.151	-0.964	-0.061	0	-0.061	3.832	-8.775	0.644	0	-0.061	0.061	3.649	9.263	1.98	0	0	0	-9.68	-1.127	-1.682	-0.061	-0.061	-0.061	0.166	9.691	2.121	0	0	-0.061	0.829	9.881	0.225	0	-0.061	0	1506694710
-9.603	-2.151	-0.964	-0.061	0	-0.061	3.857	-8.783	0.647	0	-0.061	0	3.642	9.282	1.96	0	0	0	-9.641	-1.162	-1.634	-0.061	-0.061	-0.061	0.145	9.697	2.092	0	0.061	-0.061	0.842	9.886	0.215	0	0	0	1506694710
-9.627	-2.134	-0.969	-0.061	0	-0.061	3.869	-8.798	0.671	0	-0.061	0	3.624	9.295	1.928	0	0.061	0	-9.641	-1.162	-1.634	-0.061	-0.061	-0.061	0.11	9.694	2.089	0	0.061	0	0.848	9.863	0.245	-0.061	0	0	1506694710
-9.617	-2.134	-0.935	-0.061	0	-0.061	3.857	-8.778	0.737	0	-0.061	-0.061	3.603	9.3	1.93	0.061	0	0	-9.644	-1.144	-1.633	-0.061	-0.061	-0.061	0.092	9.708	2.101	0.061	0.061	0	0.853	9.868	0.224	0	0	0	1506694711
-9.633	-2.152	-0.971	-0.061	-0.061	-0.061	3.816	-8.8	0.749	0	-0.061	-0.061	3.602	9.304	1.958	0.061	0	0.061	-9.654	-1.207	-1.651	-0.122	-0.061	-0.061	0.097	9.708	2.09	0	0.061	-0.061	0.825	9.871	0.236	0	0	-0.061	1506694711
-9.61	-2.188	-0.93	-0.061	0	-0.061	3.755	-8.837	0.736	0	0	0	3.521	9.339	1.976	0.061	0	0	-9.654	-1.207	-1.651	-0.061	-0.122	-0.061	0.124	9.729	2.084	0.061	0.061	-0.061	0.851	9.885	0.242	0	0	-0.061	1506694711
-9.583	-2.187	-0.91	0	0	-0.061	3.725	-8.832	0.754	-0.061	0	0	3.525	9.36	2.03	0.061	0.061	0	-9.682	-1.162	-1.659	-0.061	-0.122	-0.061	0.105	9.733	2.071	0.061	0.122	-0.061	0.8	9.891	0.237	0	0	-0.061	1506694711
-9.615	-2.196	-0.976	-0.061	-0.061	-0.061	3.714	-8.829	0.75	-0.061	0.061	0.061	3.512	9.36	2.004	0	0	0	-9.647	-1.218	-1.61	-0.061	-0.122	-0.061	0.036	9.727	2.038	0	0.061	-0.061	0.8	9.874	0.24	0	0	-0.061	1506694711
-9.603	-2.187	-0.965	0	0	-0.061	3.687	-8.825	0.725	0	-0.061	0.061	3.525	9.384	1.986	0	0	-0.061	-9.647	-1.218	-1.61	-0.061	-0.061	-0.061	0.023	9.744	2.044	0	0	0	0.805	9.891	0.245	0	0	-0.061	1506694711
-9.598	-2.198	-0.958	0	0	-0.061	3.714	-8.815	0.677	0	-0.061	0	3.555	9.418	1.952	0	0	-0.061	-9.646	-1.213	-1.61	-0.061	-0.061	-0.061	0.017	9.78	2.042	0	0	0	0.813	9.89	0.234	0	0	-0.061	1506694711
-9.611	-2.196	-0.965	0	0	-0.061	3.759	-8.795	0.648	-0.061	0	0	3.554	9.412	1.916	0	0	0	-9.676	-1.206	-1.593	0	-0.061	-0.061	0.017	9.77	2.034	0	0	-0.061	0.791	9.875	0.233	0	0	-0.061	1506694711
-9.61	-2.177	-0.955	-0.061	0	-0.061	3.755	-8.783	0.636	-0.061	0	0.061	3.51	9.374	1.931	0	-0.061	0	-9.676	-1.206	-1.593	0	-0.061	-0.061	0.045	9.735	2.028	0	0	-0.061	0.819	9.881	0.254	0	0	0	1506694711
-9.623	-2.22	-0.963	-0.061	0	-0.061	3.756	-8.784	0.618	-0.061	0	0	3.492	9.356	1.933	0	0	-0.061	-9.671	-1.2	-1.596	0	-0.122	0	0.073	9.727	2.031	0	0	-0.061	0.793	9.856	0.233	0	0	0	1506694711
-9.61	-2.202	-0.951	-0.061	-0.061	-0.061	3.771	-8.771	0.635	-0.061	0	0	3.492	9.365	1.909	0	0	-0.061	-9.695	-1.168	-1.562	0	-0.122	0	0.068	9.752	2.046	0	0	-0.061	0.799	9.886	0.254	0	0	0	1506694711
-9.618	-2.2	-0.955	-0.061	0	-0.061	3.756	-8.813	0.662	-0.061	0	-0.061	3.505	9.412	1.936	0.061	0	-0.061	-9.683	-1.138	-1.534	-0.061	-0.122	0	0.036	9.768	2.056	0	0	-0.061	0.797	9.873	0.211	0	0	0	1506694711
-9.622	-2.187	-0.964	-0.061	-0.061	-0.061	3.716	-8.838	0.665	-0.061	-0.061	-0.122	3.511	9.388	1.966	0	0	-0.061	-9.658	-1.148	-1.493	-0.061	-0.122	0	-0.002	9.732	2.055	-0.061	0	-0.061	0.791	9.878	0.217	0	0	0	1506694711
-9.595	-2.21	-0.968	-0.061	0	-0.061	3.693	-8.848	0.669	-0.061	0	-0.122	3.516	9.379	2.011	0	0	-0.061	-9.648	-1.141	-1.469	-0.061	-0.061	0	-0.036	9.723	2.036	-0.061	0	-0.061	0.805	9.874	0.227	0	0	0	1506694711
-9.616	-2.222	-0.976	-0.061	-0.061	-0.061	3.645	-8.869	0.663	0	-0.061	-0.122	3.523	9.387	2.015	-0.061	0	-0.061	-9.629	-1.128	-1.473	-0.061	-0.061	0	-0.031	9.737	2.046	-0.061	0	0	0.815	9.868	0.242	0	0	0	1506694711
-9.598	-2.224	-0.975	-0.061	0	-0.061	3.618	-8.868	0.646	0	-0.061	-0.061	3.555	9.39	1.998	-0.061	0	0	-9.66	-1.134	-1.461	-0.061	-0.061	0	-0.024	9.738	2.047	-0.061	0	0	0.796	9.884	0.219	0	0	0	1506694711
-9.605	-2.21	-0.979	-0.061	-0.061	0	3.62	-8.879	0.624	0	-0.061	-0.061	3.536	9.387	1.97	-0.061	0.061	0	-9.637	-1.14	-1.467	-0.061	0	0	-0.048	9.739	2.065	-0.061	0	0	0.79	9.873	0.218	0	0	0	1506694711
-9.605	-2.213	-1	-0.061	-0.061	-0.061	3.602	-8.879	0.593	-0.061	-0.122	-0.061	3.519	9.381	1.948	-0.061	0	0	-9.666	-1.133	-1.451	-0.061	0	0	-0.044	9.733	2.049	-0.061	0	0	0.818	9.884	0.206	0	0	0	1506694711
-9.592	-2.247	-1.008	-0.061	-0.061	-0.061	3.613	-8.863	0.604	0	-0.061	-0.061	3.533	9.365	1.94	-0.061	0	0	-9.664	-1.144	-1.462	-0.061	0	0	-0.037	9.708	2.05	-0.061	0	0.061	0.799	9.866	0.165	0	0	0	1506694711
-9.593	-2.233	-1.017	-0.061	-0.061	0	3.618	-8.839	0.602	0	-0.122	-0.061	3.508	9.345	1.924	-0.061	0	0.061	-9.671	-1.13	-1.476	-0.122	0	0	0.001	9.698	2.055	-0.061	0	0.061	0.776	9.883	0.175	0	-0.061	-0.061	1506694711
-9.6	-2.218	-1.019	-0.061	-0.061	-0.061	3.662	-8.851	0.613	0	-0.122	-0.061	3.497	9.335	1.888	-0.061	0.061	0	-9.673	-1.144	-1.51	-0.122	0	0	0.03	9.703	2.05	-0.061	0	0.061	0.816	9.875	0.175	0	0	0	1506694711
-9.592	-2.237	-1.004	-0.061	-0.061	-0.061	3.693	-8.867	0.608	0	-0.061	-0.061	3.482	9.333	1.871	-0.061	0.061	0	-9.684	-1.157	-1.535	-0.122	0	-0.061	0.02	9.702	2.061	-0.061	0	0	0.776	9.871	0.144	0	0	-0.061	1506694711
-9.594	-2.23	-1.013	-0.061	-0.061	-0.061	3.707	-8.85	0.636	0	-0.122	-0.061	3.485	9.351	1.879	-0.061	0	0	-9.691	-1.16	-1.564	-0.061	0	-0.061	0.018	9.713	2.041	0	0	0	0.78	9.877	0.183	0	-0.061	-0.061	1506694711
-9.621	-2.22	-1.011	-0.061	-0.061	-0.061	3.734	-8.861	0.66	0	-0.122	-0.061	3.47	9.35	1.872	0	0	0	-9.692	-1.153	-1.576	-0.061	0	-0.061	0.06	9.728	2.042	0	0	0	0.811	9.868	0.154	-0.061	0	-0.061	1506694711
-9.591	-2.229	-1.013	-0.061	-0.061	-0.061	3.748	-8.825	0.713	0	-0.061	0	3.475	9.356	1.9	0	0	-0.061	-9.692	-1.182	-1.596	-0.122	0	-0.061	0.065	9.733	2.044	0	0.061	-0.061	0.797	9.889	0.176	0	0	0	1506694711
-9.586	-2.227	-0.991	-0.061	-0.061	-0.061	3.749	-8.826	0.707	0	-0.061	0	3.503	9.379	1.932	0	0.061	-0.061	-9.685	-1.164	-1.605	-0.061	-0.061	-0.061	0.035	9.75	2.064	0	0	-0.061	0.782	9.889	0.175	0	0	-0.061	1506694712
-9.627	-2.193	-0.999	-0.061	0	-0.061	3.746	-8.833	0.687	0	-0.122	0	3.493	9.349	1.967	0	-0.061	0	-9.697	-1.183	-1.598	-0.061	-0.061	0	0.039	9.721	2.052	0	0	-0.061	0.796	9.859	0.193	0	0	0	1506694712
-9.621	-2.188	-1.013	-0.061	-0.061	-0.061	3.772	-8.843	0.646	0	-0.061	0	3.498	9.367	1.98	0	0	-0.061	-9.672	-1.215	-1.604	-0.061	-0.122	-0.061	0.086	9.744	2.037	0	0	-0.061	0.799	9.884	0.191	0	-0.061	0	1506694712
-9.594	-2.21	-1.019	-0.061	-0.061	-0.061	3.786	-8.815	0.701	-0.061	0	0	3.512	9.361	1.985	0	0	-0.061	-9.691	-1.151	-1.602	-0.061	-0.061	-0.061	0.067	9.735	2.038	0	0	-0.061	0.792	9.889	0.173	0	0	-0.061	1506694712
-9.597	-2.21	-1.022	-0.061	-0.061	-0.061	3.773	-8.796	0.703	0	0	0	3.561	9.365	1.983	-0.061	0	-0.061	-9.655	-1.196	-1.59	-0.061	-0.061	-0.061	0.02	9.732	2.017	0	-0.061	-0.061	0.817	9.874	0.185	0	0	0	1506694712
-9.609	-2.182	-1.002	0	0	-0.061	3.773	-8.79	0.691	0	-0.061	0	3.553	9.374	1.955	-0.061	-0.061	-0.061	-9.664	-1.194	-1.579	-0.061	-0.061	-0.061	0.049	9.747	2.035	0	-0.061	-0.061	0.827	9.878	0.181	-0.061	0	0	1506694712
-9.61	-2.192	-1.012	0	-0.061	-0.061	3.781	-8.796	0.63	0	-0.061	-0.061	3.577	9.369	1.932	-0.061	0	-0.061	-9.658	-1.201	-1.589	0	-0.061	0	0.041	9.744	2.036	0	0	-0.061	0.845	9.874	0.159	0	-0.061	0	1506694712
-9.592	-2.208	-1.013	0	0	-0.061	3.791	-8.772	0.626	-0.061	0	0	3.554	9.374	1.912	0	0	-0.061	-9.648	-1.2	-1.583	0	-0.061	0	0.03	9.733	2.047	-0.061	-0.061	-0.061	0.816	9.879	0.158	0	-0.061	-0.061	1506694712
-9.606	-2.18	-1	0	0	-0.061	3.765	-8.78	0.644	-0.122	0	0	3.54	9.348	1.93	-0.061	-0.061	-0.061	-9.67	-1.182	-1.593	0	-0.061	0	0.035	9.71	2.023	0	-0.061	-0.061	0.823	9.868	0.178	0	-0.061	0	1506694712
-9.615	-2.166	-0.992	0	0	-0.061	3.789	-8.788	0.66	-0.061	0	-0.061	3.522	9.318	1.912	-0.061	-0.061	-0.061	-9.665	-1.196	-1.573	0	-0.061	0	0.055	9.702	2.041	0	-0.061	-0.061	0.863	9.869	0.2	0	-0.061	0	1506694712
-9.615	-2.153	-1.001	0	0	-0.061	3.804	-8.801	0.705	-0.061	0	-0.061	3.547	9.347	1.885	0	0	-0.061	-9.658	-1.163	-1.564	0	-0.061	0	0.071	9.734	2.037	0	0	-0.061	0.845	9.878	0.169	0	-0.061	0	1506694712
-9.609	-2.171	-1.006	0	-0.061	-0.061	3.767	-8.824	0.715	-0.061	0.061	-0.061	3.554	9.368	1.888	0	0	-0.061	-9.655	-1.154	-1.554	0	-0.061	0	0.038	9.752	2.022	0	0	-0.061	0.855	9.878	0.2	0	-0.061	0	1506694712
-9.606	-2.171	-1.017	0	0	-0.061	3.741	-8.855	0.719	-0.061	0	-0.061	3.561	9.387	1.949	0	-0.061	0	-9.66	-1.154	-1.564	0	-0.061	0	0.012	9.741	2.01	0	-0.061	-0.061	0.858	9.874	0.196	0	-0.061	0	1506694712
-9.604	-2.196	-1.014	0	-0.061	-0.061	3.716	-8.86	0.705	0	0	-0.061	3.525	9.373	1.98	-0.061	-0.061	0	-9.674	-1.144	-1.56	0	-0.061	0	0.048	9.738	2.019	0	-0.061	0	0.83	9.873	0.178	0	-0.061	-0.061	1506694712
-9.603	-2.192	-1	0	0	-0.061	3.708	-8.832	0.681	0	0	-0.061	3.524	9.373	1.987	-0.061	-0.061	-0.061	-9.668	-1.14	-1.55	0	-0.061	0	0.06	9.747	2.056	0	-0.061	-0.061	0.841	9.878	0.193	0	0	-0.061	1506694712
-9.6	-2.208	-1.019	-0.061	-0.061	-0.061	3.704	-8.847	0.647	0	0.061	-0.061	3.547	9.38	2.005	-0.061	0	-0.061	-9.679	-1.138	-1.552	0	-0.061	0	0.039	9.744	2.07	-0.061	-0.061	0	0.834	9.867	0.172	0	0	-0.061	1506694712
-9.603	-2.245	-1.016	0	-0.061	-0.061	3.704	-8.839	0.639	0	0	-0.061	3.541	9.391	1.991	-0.061	0	0	-9.684	-1.125	-1.544	0	-0.061	0	0.02	9.731	2.064	-0.061	-0.061	0	0.807	9.874	0.141	0	-0.061	-0.061	1506694712
-9.591	-2.223	-0.987	0	-0.061	-0.061	3.689	-8.842	0.62	0	0	-0.061	3.527	9.379	1.948	-0.061	-0.061	0	-9.695	-1.12	-1.542	-0.061	-0.061	-0.061	0.036	9.732	2.065	-0.061	-0.061	0	0.823	9.889	0.178	0	-0.061	-0.061	1506694712
-9.609	-2.231	-1.004	0	0	-0.061	3.68	-8.837	0.592	0	0	-0.061	3.511	9.369	1.924	-0.061	0	-0.061	-9.67	-1.122	-1.537	-0.061	-0.061	0	0.053	9.726	2.064	-0.061	0	-0.061	0.796	9.863	0.151	0	0	-0.061	1506694712
-9.598	-2.23	-0.997	0	-0.061	-0.061	3.67	-8.811	0.599	-0.061	0	-0.061	3.498	9.348	1.907	-0.061	0	-0.061	-9.67	-1.129	-1.524	-0.061	-0.061	0	0.02	9.719	2.043	-0.061	0	-0.061	0.8	9.874	0.152	0	0	-0.061	1506694712
-9.594	-2.241	-1	0	0	-0.061	3.652	-8.817	0.599	-0.061	0	-0.061	3.49	9.366	1.904	-0.061	0	0	-9.676	-1.132	-1.528	-0.061	-0.061	-0.061	-0.013	9.715	2.056	-0.061	0	0	0.791	9.862	0.175	0	0	-0.061	1506694712
-9.594	-2.233	-0.994	0	-0.061	-0.061	3.661	-8.832	0.609	-0.061	-0.061	0	3.481	9.372	1.883	-0.061	-0.061	0	-9.696	-1.13	-1.511	-0.061	-0.061	0	0	9.728	2.052	0	-0.061	-0.061	0.794	9.874	0.179	0	-0.061	-0.061	1506694712
-9.599	-2.241	-0.992	-0.061	0	-0.061	3.67	-8.848	0.634	-0.061	-0.061	0	3.467	9.365	1.879	0	-0.061	-0.061	-9.673	-1.13	-1.524	0	-0.061	0	0.017	9.732	2.048	0	0	-0.061	0.805	9.871	0.179	-0.061	0	-0.061	1506694712
-9.589	-2.243	-0.989	0	-0.061	-0.061	3.7	-8.829	0.645	-0.061	0	0	3.467	9.357	1.897	0	0	-0.061	-9.68	-1.145	-1.5	0	-0.061	0	-0.008	9.721	2.047	0	0	-0.061	0.798	9.873	0.142	0	0	-0.061	1506694712
-9.6	-2.233	-0.985	0	0	-0.061	3.71	-8.819	0.665	-0.061	0	0	3.457	9.398	1.927	-0.061	-0.061	-0.061	-9.672	-1.136	-1.512	0	-0.061	0	-0.043	9.735	2.041	0	-0.061	-0.061	0.793	9.878	0.17	0	0	-0.061	1506694712
-9.604	-2.218	-1.002	-0.061	0	-0.061	3.734	-8.835	0.665	0	-0.061	0	3.474	9.416	1.936	-0.061	-0.061	0	-9.673	-1.123	-1.503	0	-0.061	0	-0.044	9.738	2.078	-0.061	-0.061	-0.061	0.807	9.873	0.16	-0.061	-0.061	-0.061	1506694713
-9.615	-2.239	-1.002	0	-0.061	-0.061	3.743	-8.848	0.632	0	-0.061	0	3.46	9.381	1.944	-0.061	-0.061	-0.061	-9.695	-1.157	-1.543	0	-0.061	0	-0.001	9.727	2.062	-0.061	-0.061	-0.061	0.784	9.877	0.16	-0.061	-0.061	-0.061	1506694713
-9.585	-2.242	-1	0	0	-0.061	3.771	-8.848	0.651	-0.061	0	0	3.436	9.393	1.975	-0.061	0	-0.122	-9.674	-1.13	-1.523	0	-0.061	-0.061	0.045	9.741	2.071	0	-0.061	-0.061	0.782	9.887	0.146	0	-0.061	-0.061	1506694713
-9.588	-2.243	-0.988	0	-0.061	-0.061	3.765	-8.808	0.651	-0.061	0	0	3.481	9.393	1.997	-0.061	-0.061	-0.122	-9.661	-1.13	-1.51	0	-0.061	0	-0.025	9.721	2.056	-0.061	-0.061	-0.061	0.791	9.877	0.158	0	-0.061	-0.061	1506694713
-9.593	-2.261	-1.001	0	-0.061	-0.061	3.75	-8.815	0.659	0	0	-0.061	3.519	9.393	1.942	-0.061	-0.061	-0.061	-9.667	-1.146	-1.516	0	-0.061	0	-0.035	9.729	2.046	-0.061	-0.122	-0.061	0.804	9.863	0.158	0	-0.061	-0.061	1506694713
-9.583	-2.248	-0.991	0	0	-0.061	3.748	-8.801	0.608	0	-0.061	-0.061	3.536	9.381	1.924	-0.061	-0.061	-0.061	-9.682	-1.13	-1.509	0	-0.061	0	0	9.749	2.083	-0.061	-0.061	-0.061	0.807	9.881	0.163	0	-0.061	-0.061	1506694713
-9.592	-2.249	-0.986	0	0	-0.061	3.756	-8.792	0.569	-0.061	0	-0.061	3.554	9.381	1.885	-0.061	0	-0.061	-9.679	-1.12	-1.509	0	-0.061	0	0.007	9.747	2.083	-0.061	-0.061	-0.061	0.8	9.885	0.175	-0.061	0	-0.061	1506694713
-9.598	-2.271	-1.014	0	-0.061	-0.061	3.703	-8.796	0.542	-0.061	0	-0.061	3.512	9.347	1.902	-0.061	-0.061	0	-9.674	-1.133	-1.525	0	-0.061	0	0.001	9.715	2.084	-0.061	-0.061	-0.061	0.772	9.875	0.165	-0.061	0	-0.061	1506694713
-9.587	-2.255	-0.987	0	0	-0.061	3.704	-8.813	0.565	-0.061	-0.061	-0.061	3.5	9.337	1.914	-0.061	-0.061	0	-9.682	-1.123	-1.528	0	-0.061	0	0	9.695	2.077	-0.061	-0.061	0	0.767	9.887	0.161	0	-0.061	-0.061	1506694713
-9.599	-2.238	-0.989	0	0	-0.061	3.713	-8.845	0.586	-0.061	0	-0.061	3.491	9.353	1.925	-0.061	-0.061	0	-9.665	-1.119	-1.513	0	-0.061	0	0.013	9.723	2.089	0	0	-0.061	0.784	9.879	0.16	-0.061	0	0	1506694713
-9.6	-2.226	-0.997	0	0	-0.061	3.693	-8.844	0.638	-0.061	0	-0.061	3.504	9.366	1.926	0	0	-0.061	-9.667	-1.114	-1.489	0	-0.061	0	-0.018	9.747	2.101	-0.061	0	-0.061	0.785	9.873	0.172	-0.061	-0.061	0	1506694713
-9.587	-2.237	-0.998	-0.061	0	-0.061	3.669	-8.874	0.687	-0.061	0	-0.061	3.49	9.41	1.963	-0.061	0	0	-9.676	-1.119	-1.489	0	0	0	-0.059	9.746	2.076	-0.061	-0.061	0	0.802	9.862	0.151	0	-0.061	0	1506694713
-9.573	-2.25	-0.987	-0.061	0	-0.061	3.663	-8.89	0.684	0	-0.061	-0.061	3.449	9.404	1.979	-0.061	-0.061	0	-9.668	-1.113	-1.501	-0.061	0	0	-0.038	9.738	2.102	-0.061	-0.061	0	0.791	9.865	0.167	0	0	0	1506694713
-9.597	-2.239	-1.022	-0.061	-0.061	0	3.707	-8.868	0.664	0	0	-0.061	3.47	9.378	1.993	-0.061	-0.061	0	-9.671	-1.111	-1.509	-0.061	0	0	0.025	9.727	2.096	-0.061	-0.061	0	0.8	9.867	0.175	-0.061	-0.061	0	1506694713
-9.598	-2.231	-1.01	-0.061	0	-0.061	3.707	-8.853	0.641	0	0	-0.061	3.462	9.359	1.992	-0.061	0	-0.061	-9.671	-1.11	-1.515	-0.061	-0.061	0	0.045	9.72	2.113	-0.061	0	0	0.799	9.863	0.172	-0.061	0	0	1506694713
-9.601	-2.251	-1.037	-0.061	-0.061	-0.061	3.714	-8.855	0.611	0	0	-0.061	3.482	9.379	1.98	-0.061	0	-0.061	-9.692	-1.093	-1.504	-0.061	-0.061	0	0.001	9.734	2.101	-0.061	0	0	0.781	9.874	0.158	0	-0.061	-0.061	1506694713
-9.586	-2.241	-1.031	-0.061	0	-0.061	3.734	-8.855	0.592	0	-0.061	-0.061	3.522	9.392	1.961	-0.061	0	0	-9.69	-1.107	-1.515	-0.061	-0.061	-0.061	-0.008	9.738	2.105	-0.061	-0.061	0	0.794	9.878	0.165	0	-0.061	-0.061	1506694713
-9.587	-2.254	-1.02	-0.061	0	-0.061	3.737	-8.827	0.578	0	-0.061	-0.061	3.545	9.371	1.939	-0.061	0	0	-9.683	-1.113	-1.516	-0.061	-0.061	-0.061	0.022	9.728	2.102	-0.061	0	0	0.773	9.874	0.154	0	0	-0.061	1506694713
-9.587	-2.265	-1.025	-0.061	0	-0.061	3.714	-8.794	0.58	0	-0.061	-0.061	3.521	9.336	1.95	-0.061	0	0	-9.689	-1.125	-1.519	-0.061	-0.061	-0.061	0.037	9.714	2.098	-0.061	0	0	0.77	9.875	0.159	0	0	-0.061	1506694713
-9.588	-2.244	-1.018	-0.061	0	0	3.711	-8.796	0.601	0	0	0	3.516	9.35	1.95	-0.061	0	0	-9.683	-1.115	-1.499	-0.061	-0.061	-0.061	0.022	9.708	2.084	-0.061	0	0	0.797	9.877	0.179	0	0	-0.061	1506694713
-9.604	-2.241	-1.02	0	0	0	3.732	-8.798	0.598	-0.061	0	-0.061	3.511	9.341	1.946	-0.061	0	0	-9.672	-1.119	-1.503	-0.061	-0.061	-0.061	-0.002	9.708	2.098	-0.061	0	0	0.794	9.878	0.172	-0.061	-0.061	0	1506694713
-9.585	-2.226	-0.997	0	0	0	3.744	-8.802	0.61	-0.061	0	-0.061	3.497	9.366	1.938	-0.061	0	0	-9.649	-1.142	-1.479	-0.061	-0.061	-0.061	-0.012	9.72	2.08	-0.061	0	0	0.779	9.883	0.185	-0.061	-0.061	0	1506694713
-9.6	-2.226	-1.026	0	0	-0.061	3.747	-8.835	0.629	-0.061	0	-0.061	3.474	9.396	1.945	-0.061	0	0	-9.664	-1.146	-1.505	-0.061	0	0	-0.033	9.734	2.089	-0.061	0	0	0.782	9.875	0.191	-0.061	-0.061	0	1506694713
-9.605	-2.245	-1.016	0	0	-0.061	3.737	-8.847	0.664	0	-0.061	-0.061	3.455	9.427	1.96	-0.061	-0.061	0	-9.679	-1.133	-1.534	0	0	0	-0.048	9.751	2.097	-0.061	-0.061	0	0.786	9.881	0.173	0	-0.061	0	1506694713
-9.583	-2.254	-1.005	0	0	-0.061	3.73	-8.827	0.681	0	-0.061	-0.061	3.425	9.397	1.987	-0.061	-0.061	0.061	-9.684	-1.109	-1.52	0	0	0	0.011	9.731	2.127	-0.061	-0.061	0	0.766	9.898	0.171	-0.061	0	0	1506694713
-9.628	-2.248	-1.017	0	-0.061	-0.061	3.75	-8.805	0.662	0	-0.061	-0.061	3.391	9.349	2.005	-0.061	0	0	-9.708	-1.136	-1.548	0	-0.061	0	0.059	9.704	2.115	-0.061	-0.061	0	0.77	9.873	0.171	0	-0.061	-0.061	1506694714
-9.594	-2.23	-1.019	0	-0.061	-0.061	3.78	-8.835	0.657	0	0	-0.061	3.426	9.386	2.027	-0.061	0	-0.122	-9.691	-1.114	-1.529	0	-0.061	-0.061	0.077	9.738	2.115	-0.061	0	0	0.775	9.889	0.176	-0.061	-0.061	0	1506694714
-9.591	-2.231	-1.022	0	-0.061	-0.061	3.796	-8.836	0.648	0	0	-0.061	3.486	9.393	2.042	-0.061	0	-0.061	-9.686	-1.121	-1.513	0	0	0	-0.012	9.723	2.116	-0.061	-0.061	-0.061	0.768	9.887	0.164	0	-0.061	-0.061	1506694714
-9.583	-2.247	-1.008	0	-0.061	-0.061	3.76	-8.819	0.669	0	0	-0.061	3.537	9.379	2.007	-0.122	-0.061	0	-9.667	-1.125	-1.516	0	0	0	-0.012	9.711	2.099	-0.061	-0.122	0	0.788	9.874	0.148	0	-0.061	-0.061	1506694714
-9.593	-2.232	-0.999	0	0	0	3.717	-8.768	0.627	0	-0.061	-0.061	3.515	9.332	1.961	-0.122	-0.061	-0.061	-9.696	-1.114	-1.53	0	0	0	0.067	9.702	2.108	-0.061	-0.061	0	0.812	9.865	0.171	0	-0.061	-0.061	1506694714
-9.595	-2.222	-1.004	0	0	-0.061	3.753	-8.769	0.567	0	-0.061	-0.061	3.529	9.327	1.921	-0.061	-0.061	-0.061	-9.68	-1.119	-1.559	0	0	0	0.074	9.716	2.122	-0.061	-0.061	-0.061	0.816	9.881	0.16	-0.061	-0.061	0	1506694714
-9.595	-2.238	-1.013	0	-0.061	-0.061	3.756	-8.793	0.526	-0.061	0	-0.061	3.533	9.337	1.924	-0.061	-0.061	0	-9.684	-1.115	-1.554	0	0	0	0.041	9.701	2.107	0	-0.061	-0.061	0.767	9.872	0.171	-0.061	-0.061	0	1506694714
-9.589	-2.214	-1.001	0	0	-0.061	3.768	-8.776	0.554	-0.061	-0.061	-0.061	3.514	9.306	1.942	-0.061	-0.061	0	-9.684	-1.105	-1.548	0	0	0	0.055	9.664	2.09	0	-0.061	-0.061	0.791	9.865	0.203	-0.061	-0.061	0	1506694714
-9.601	-2.213	-1.012	0	0	-0.061	3.768	-8.778	0.592	-0.061	0	-0.061	3.486	9.3	1.94	-0.061	-0.061	0	-9.673	-1.11	-1.549	0	-0.061	-0.061	0.095	9.692	2.108	0	-0.061	-0.061	0.785	9.862	0.164	-0.061	-0.061	-0.061	1506694714
-9.61	-2.199	-0.993	0	-0.061	-0.061	3.731	-8.788	0.63	-0.061	-0.061	-0.061	3.498	9.343	1.961	0	-0.061	-0.061	-9.686	-1.078	-1.561	0	-0.061	0	0.095	9.752	2.132	0	0	-0.061	0.815	9.874	0.2	0	-0.061	0	1506694714
-9.601	-2.186	-0.983	0	-0.061	-0.061	3.75	-8.843	0.67	-0.061	-0.061	-0.061	3.528	9.382	2.005	0	0	-0.061	-9.661	-1.093	-1.549	0	-0.061	0	0.03	9.756	2.133	0	0	-0.061	0.83	9.879	0.195	0	-0.061	0	1506694714
-9.61	-2.205	-0.995	0	-0.061	-0.061	3.755	-8.87	0.678	-0.061	0	-0.061	3.511	9.394	2.078	0	-0.061	-0.061	-9.662	-1.104	-1.548	0	0	0	0.004	9.727	2.11	0	-0.061	-0.061	0.83	9.878	0.201	0	-0.061	0	1506694714
-9.601	-2.223	-0.983	0	-0.061	-0.061	3.761	-8.853	0.702	-0.061	0	-0.061	3.518	9.381	2.101	-0.061	-0.061	-0.061	-9.67	-1.105	-1.541	0	0	0	0.038	9.721	2.126	0	-0.061	0	0.81	9.872	0.206	-0.061	0	0	1506694714
-9.592	-2.223	-0.969	0	-0.061	-0.061	3.76	-8.839	0.69	0	-0.061	-0.061	3.516	9.367	2.072	-0.061	-0.061	-0.061	-9.665	-1.079	-1.556	-0.061	0	0	0.065	9.737	2.152	-0.061	-0.061	-0.061	0.798	9.871	0.191	0	0	0	1506694714
-9.599	-2.21	-0.988	0	-0.061	-0.061	3.785	-8.812	0.646	0	-0.061	-0.061	3.529	9.357	2.05	-0.061	0	-0.061	-9.68	-1.077	-1.554	-0.061	0	0	0.053	9.732	2.139	-0.061	-0.061	0	0.805	9.869	0.185	-0.061	-0.061	0	1506694714
-9.593	-2.237	-0.988	0	-0.061	-0.061	3.81	-8.812	0.601	0	-0.061	-0.061	3.543	9.356	2.024	-0.061	0	0	-9.674	-1.071	-1.564	-0.061	0	0	0.028	9.721	2.137	-0.061	-0.061	0	0.799	9.873	0.17	-0.061	-0.061	0	1506694714
-9.585	-2.23	-0.979	0	-0.061	-0.061	3.813	-8.774	0.566	0	-0.061	-0.061	3.552	9.344	1.985	-0.061	-0.061	0	-9.695	-1.075	-1.585	-0.061	0	0	0.044	9.702	2.149	-0.061	-0.061	0	0.792	9.878	0.196	-0.061	-0.061	-0.061	1506694714
-9.586	-2.212	-0.986	0	-0.061	-0.061	3.81	-8.745	0.548	0	0	-0.061	3.547	9.314	1.968	-0.061	0	0	-9.686	-1.074	-1.587	-0.061	0	0	0.091	9.7	2.134	0	0	0	0.8	9.871	0.194	-0.061	-0.061	0	1506694714
-9.618	-2.214	-0.986	-0.061	-0.061	-0.061	3.822	-8.757	0.524	-0.061	0	-0.061	3.523	9.31	1.931	0	0	0	-9.682	-1.072	-1.599	-0.061	0	0	0.086	9.705	2.121	0	0	0	0.81	9.859	0.177	-0.061	-0.061	0	1506694714
-9.606	-2.201	-0.976	-0.061	-0.061	-0.061	3.811	-8.781	0.522	-0.061	-0.061	-0.061	3.511	9.33	1.949	0	0	0	-9.692	-1.072	-1.621	-0.061	-0.061	-0.061	0.05	9.714	2.134	0	0	0	0.802	9.875	0.206	-0.061	0	0	1506694714
-9.609	-2.211	-0.973	-0.061	-0.061	-0.061	3.796	-8.817	0.561	-0.061	-0.061	-0.061	3.497	9.344	1.992	0	-0.061	0	-9.684	-1.064	-1.605	-0.061	-0.061	0	0.062	9.721	2.144	0	0	-0.061	0.792	9.884	0.183	-0.061	-0.061	-0.061	1506694714
-9.61	-2.213	-0.98	-0.061	-0.122	-0.061	3.783	-8.825	0.639	-0.061	-0.061	-0.061	3.497	9.344	2.031	0	0	0	-9.673	-1.091	-1.598	-0.061	-0.061	-0.061	0.079	9.708	2.11	0	0	-0.061	0.796	9.885	0.226	-0.061	-0.061	-0.061	1506694714
-9.607	-2.186	-0.969	-0.061	-0.122	-0.061	3.785	-8.83	0.687	-0.061	0	0	3.514	9.375	2.055	0	0	-0.061	-9.678	-1.092	-1.605	0	-0.061	-0.061	0.041	9.726	2.126	0	-0.061	0	0.799	9.869	0.223	-0.061	0	0	1506694714
-9.607	-2.192	-0.916	-0.061	-0.061	-0.061	3.779	-8.845	0.701	0	0	0	3.524	9.385	2.061	-0.061	-0.061	0	-9.689	-1.054	-1.608	0	-0.061	-0.061	0.049	9.723	2.139	0	-0.061	-0.061	0.811	9.877	0.201	-0.061	-0.061	0	1506694714
-9.624	-2.211	-0.912	-0.061	-0.061	-0.061	3.775	-8.86	0.691	0	0	0	3.498	9.36	2.068	-0.061	-0.061	0	-9.676	-1.113	-1.605	0	-0.122	-0.061	0.091	9.728	2.121	-0.061	-0.061	-0.061	0.807	9.867	0.225	0	0	0	1506694714
-9.585	-2.223	-0.913	0	-0.061	-0.061	3.82	-8.87	0.701	0	0	0	3.486	9.361	2.032	-0.061	0	-0.061	-9.668	-1.059	-1.591	0	-0.061	-0.061	0.097	9.727	2.125	0	0	-0.061	0.804	9.881	0.223	0	-0.061	-0.061	1506694715
-9.601	-2.199	-0.919	-0.061	-0.061	-0.061	3.825	-8.8	0.666	0.061	0	0	3.517	9.333	1.991	-0.061	0	-0.061	-9.664	-1.084	-1.558	-0.061	-0.061	-0.061	0.01	9.682	2.086	-0.061	-0.061	-0.061	0.802	9.871	0.23	0	0	0	1506694715
-9.604	-2.218	-0.92	-0.061	0	-0.061	3.793	-8.777	0.642	0.061	-0.061	-0.061	3.488	9.327	1.942	-0.061	-0.061	0	-9.67	-1.08	-1.558	-0.061	-0.061	-0.061	0.031	9.689	2.078	0	-0.061	0	0.799	9.863	0.195	0	0	0	1506694715
-9.601	-2.236	-0.92	-0.061	0	-0.061	3.768	-8.735	0.529	0.061	-0.122	-0.061	3.515	9.327	1.87	-0.061	-0.061	-0.061	-9.691	-1.073	-1.577	-0.061	-0.061	-0.061	0.074	9.732	2.128	0	0	-0.061	0.829	9.874	0.217	0	0	-0.061	1506694715
-9.603	-2.231	-0.943	0	0	-0.061	3.789	-8.733	0.441	0	-0.061	-0.061	3.541	9.341	1.863	0.061	0	-0.061	-9.679	-1.075	-1.58	0	-0.061	0	0.055	9.723	2.11	0	0	-0.061	0.823	9.875	0.207	0	0	0	1506694715
-9.604	-2.22	-0.955	-0.061	0	-0.061	3.804	-8.728	0.449	-0.122	0	0	3.528	9.341	1.934	0.061	0	0	-9.674	-1.115	-1.567	0	-0.061	-0.061	0.017	9.691	2.077	0	0	-0.061	0.794	9.878	0.194	0	0	0	1506694715
-9.611	-2.232	-0.947	-0.061	0	-0.061	3.773	-8.753	0.512	-0.122	-0.061	-0.061	3.506	9.345	2.003	0	-0.061	0	-9.686	-1.116	-1.549	0	0	-0.061	0.02	9.692	2.084	0	-0.061	-0.061	0.784	9.873	0.171	0	0	0	1506694715
-9.604	-2.229	-0.932	0	0	-0.061	3.777	-8.802	0.584	-0.122	-0.061	-0.061	3.506	9.388	2.031	0	-0.061	0	-9.682	-1.093	-1.56	0	-0.061	-0.061	0.06	9.767	2.109	0	-0.061	-0.061	0.794	9.885	0.19	0	-0.061	-0.061	1506694715
-9.607	-2.207	-0.93	-0.061	0	-0.061	3.801	-8.824	0.668	-0.122	0	0	3.531	9.409	2.061	0	0	-0.061	-9.671	-1.08	-1.55	-0.061	-0.061	0	0.049	9.769	2.11	-0.061	0	-0.061	0.802	9.891	0.206	0	0	0	1506694715
-9.606	-2.237	-0.953	-0.061	0	-0.061	3.79	-8.851	0.732	-0.061	0	-0.061	3.508	9.405	2.085	-0.061	0	0	-9.659	-1.091	-1.541	-0.061	-0.061	0	-0.002	9.727	2.09	-0.061	-0.061	-0.061	0.799	9.868	0.175	0	-0.061	-0.061	1506694715
-9.607	-2.249	-0.926	0	0	-0.061	3.77	-8.86	0.751	0	-0.061	-0.061	3.481	9.379	2.086	-0.122	-0.061	0	-9.674	-1.108	-1.542	-0.061	-0.061	-0.061	0	9.711	2.078	-0.061	-0.061	0	0.805	9.868	0.2	0	0	-0.061	1506694715
-9.605	-2.214	-0.934	0	0	-0.061	3.793	-8.849	0.707	0	-0.061	-0.061	3.492	9.371	2.01	-0.122	-0.061	-0.061	-9.671	-1.104	-1.55	-0.061	-0.061	0	0.051	9.729	2.086	-0.061	-0.061	0	0.815	9.887	0.226	0	0	0	1506694715
-9.617	-2.207	-0.951	0	0	-0.061	3.799	-8.833	0.644	0	0	-0.061	3.506	9.36	1.932	-0.061	0	-0.061	-9.662	-1.095	-1.538	-0.061	-0.061	0	0.025	9.732	2.086	-0.061	-0.061	0	0.818	9.884	0.194	0	0	0	1506694715
-9.61	-2.222	-0.969	0	-0.061	-0.061	3.787	-8.786	0.603	0	-0.061	-0.061	3.499	9.339	1.904	-0.061	-0.061	-0.061	-9.659	-1.108	-1.522	-0.061	0	0	-0.007	9.709	2.062	-0.061	-0.061	0	0.8	9.88	0.185	0	0	-0.061	1506694715
-9.607	-2.227	-0.958	0	0	-0.061	3.799	-8.765	0.566	0	-0.061	-0.061	3.518	9.341	1.897	-0.061	-0.061	0	-9.68	-1.102	-1.565	-0.061	0	0	0.017	9.711	2.076	0	-0.061	0	0.806	9.878	0.193	0	0	-0.061	1506694715
-9.616	-2.217	-0.961	-0.061	0	-0.061	3.799	-8.768	0.506	0	-0.061	-0.061	3.528	9.329	1.896	0	-0.061	0	-9.678	-1.104	-1.583	-0.061	0	0	0.072	9.729	2.088	0	-0.061	0	0.816	9.874	0.154	0	-0.061	0	1506694715
-9.61	-2.241	-0.97	-0.061	-0.061	-0.061	3.801	-8.777	0.507	-0.061	0	-0.061	3.552	9.333	1.936	0	0	0	-9.679	-1.083	-1.568	-0.061	0	-0.061	0.056	9.71	2.105	0	0	0	0.796	9.886	0.157	0	0	-0.061	1506694715
-9.593	-2.242	-0.946	-0.061	-0.061	-0.061	3.803	-8.769	0.583	-0.061	0	-0.061	3.528	9.35	1.987	0	0	0	-9.686	-1.093	-1.583	-0.061	0	-0.061	0.071	9.708	2.101	0	-0.061	0	0.802	9.883	0.165	-0.061	0	-0.061	1506694715
-9.598	-2.226	-0.959	0	0	-0.061	3.79	-8.8	0.63	-0.061	0	-0.061	3.536	9.372	2.023	-0.061	-0.061	0	-9.695	-1.108	-1.596	-0.061	-0.061	-0.061	0.073	9.737	2.099	0	0	0	0.796	9.875	0.171	0	-0.061	-0.061	1506694715
-9.599	-2.224	-0.956	-0.061	-0.061	-0.061	3.78	-8.842	0.659	-0.061	-0.061	-0.061	3.539	9.377	2.021	-0.061	0	0	-9.684	-1.086	-1.604	-0.061	-0.061	-0.061	0.066	9.746	2.097	0	0	0	0.784	9.871	0.165	-0.061	0	-0.061	1506694715
-9.603	-2.232	-0.959	0	0	-0.061	3.759	-8.838	0.689	0	-0.061	-0.061	3.527	9.379	2.012	-0.061	0	0	-9.677	-1.104	-1.597	-0.061	-0.061	-0.061	0.056	9.732	2.094	-0.061	0	0	0.805	9.881	0.188	-0.061	0	-0.061	1506694715
-9.598	-2.195	-0.944	0	-0.061	-0.061	3.742	-8.805	0.696	0	0	0	3.502	9.375	2.004	-0.061	0	-0.061	-9.686	-1.107	-1.626	0	-0.061	-0.061	0.038	9.723	2.094	0	-0.061	0	0.77	9.869	0.144	0	-0.061	-0.061	1506694715
-9.613	-2.121	-0.876	0	-0.122	-0.061	3.732	-8.805	0.638	0	-0.061	0	3.487	9.348	1.973	-0.061	-0.061	0	-9.676	-1.075	-1.621	-0.061	-0.061	0	0.048	9.705	2.104	0	0	-0.061	0.786	9.877	0.172	-0.061	-0.061	-0.061	1506694715
-9.728	-2.036	-0.861	0.122	-0.305	-0.061	3.755	-8.807	0.574	0	-0.061	0	3.461	9.304	1.936	0	0	-0.061	-9.618	-1.11	-1.656	0	-0.122	0	0.111	9.692	2.096	0	-0.061	-0.061	0.807	9.85	0.078	-0.244	-0.061	-0.122	1506694715
-9.621	-1.969	-0.908	0.122	-0.488	-0.061	3.774	-8.757	0.599	-0.061	-0.061	0	3.462	9.281	1.936	0	0	-0.122	-9.609	-1.081	-1.714	-0.061	0	0	0.134	9.666	2.07	0	0	-0.061	0.768	9.886	0.157	-0.244	-0.061	-0.122	1506694715
-9.631	-1.957	-1.048	0	-0.366	-0.061	3.755	-8.667	0.616	0	-0.122	0	3.521	9.249	1.933	0	0	-0.122	-9.587	-1.288	-1.778	-0.122	0.061	0.061	0.142	9.655	1.964	0	-0.122	-0.061	0.909	9.795	0.224	-0.122	-0.122	-0.244	1506694716
-9.605	-2.08	-1.14	0.183	-0.183	-0.244	3.724	-8.611	0.624	-0.061	-0.183	0	3.659	9.247	1.867	0	0.122	-0.244	-9.627	-1.415	-1.952	-0.061	-0.061	0.061	0.396	9.768	1.866	0.122	-0.122	0	0.998	9.898	0.285	0	0.427	-0.427	1506694716
-9.454	-2.094	-1.241	0.366	-0.061	-0.305	3.707	-8.549	0.636	-0.183	-0.305	0.061	3.869	9.202	1.781	0.122	0.244	-0.427	-9.672	-1.561	-2.073	-0.122	-0.061	0.061	0.662	9.828	1.763	0.122	0.061	0	0.614	9.93	0.06	-0.061	0.183	-0.549	1506694716
-9.465	-2.009	-1.471	0.305	0.183	-0.244	3.754	-8.464	0.712	-0.305	-0.305	0.122	4.093	9.227	1.684	0.183	0.488	-0.488	-9.698	-1.675	-2.143	-0.122	-0.183	0.061	0.873	9.9	1.581	0	0.244	-0.061	0.636	9.806	-0.098	-0.061	-0.122	-0.549	1506694716
-9.649	-1.845	-1.687	0.305	0.061	-0.366	3.859	-8.531	0.863	-0.488	-0.122	0.244	4.197	9.268	1.627	0.244	0.549	-0.488	-9.708	-1.711	-2.26	-0.122	-0.244	0.061	0.864	9.872	1.432	-0.061	0.244	-0.183	0.979	9.825	-0.188	-0.183	-0.061	-0.61	1506694716
-9.643	-1.654	-1.631	0.061	-0.183	-0.427	3.868	-8.68	1.05	-0.488	-0.122	0.244	4.107	9.215	1.566	0.244	0.305	-0.366	-9.727	-1.826	-2.327	-0.122	-0.488	0	0.854	9.781	1.306	0	0.122	-0.366	1.071	9.842	-0.218	-0.183	-0.061	-0.61	1506694716
-9.522	-1.593	-1.493	-0.305	-0.244	-0.427	3.823	-8.807	1.242	-0.549	-0.244	0.183	3.969	9.237	1.538	0.122	-0.061	-0.305	-9.674	-1.796	-2.278	-0.061	-0.732	-0.061	0.909	9.769	1.202	-0.183	0.061	-0.61	1.154	9.793	-0.063	-0.305	-0.305	-0.488	1506694716
-9.469	-1.938	-1.64	-0.732	-0.488	-0.366	3.75	-8.888	1.443	-0.549	-0.244	0.244	3.826	9.186	1.544	0.061	-0.244	-0.366	-9.688	-1.708	-2.183	-0.061	-0.854	-0.061	0.891	9.673	1.33	-0.183	0.061	-0.793	1.457	9.765	0.223	-0.305	-0.305	-0.488	1506694716
-9.113	-2.372	-1.268	-1.038	-0.488	0	3.68	-8.959	1.622	-0.61	-0.122	0.366	3.71	9.149	1.541	0.122	-0.305	-0.488	-9.715	-1.637	-2.029	-0.061	-1.038	0	0.84	9.729	1.422	-0.244	0.183	-0.916	2.072	9.716	1.031	-0.61	0.122	0.061	1506694716
-9.404	-2.795	-0.419	-0.916	0	0.732	3.518	-9.087	1.652	-0.305	-0.122	0.488	3.632	9.19	1.576	0.183	-0.244	-0.549	-9.717	-1.503	-1.765	0.061	-1.404	0	0.572	9.627	1.698	-0.305	0.366	-1.099	3.711	9.77	2.274	-1.953	1.892	1.343	1506694716
-10.788	-2.621	-0.29	-0.488	-1.953	0.488	3.335	-8.927	1.475	-0.061	-0.183	0.549	3.481	9.223	1.648	0.244	-0.244	-0.488	-10.027	-1.174	-1.416	0.183	-1.709	0	0.14	9.545	2.138	-0.183	0.61	-1.221	4.041	10.987	2.615	-1.953	1.892	1.343	1506694716
-10.329	-1.209	1.036	-0.183	-0.854	-0.061	3.257	-8.787	1.15	0.061	0	0.977	3.336	9.386	1.72	0.366	-0.122	-0.488	-9.881	-0.816	-1.284	0.427	-1.831	0.122	-0.404	9.652	2.696	0.061	0.916	-1.16	4.396	12.609	3.921	-3.296	2.625	3.052	1506694716
-10.569	-0.706	1.395	-0.977	-0.671	-0.854	3.316	-8.922	0.69	0.244	0.244	1.404	3.186	9.598	1.829	0.61	0.061	-0.305	-9.832	-0.207	-1.182	0.427	-1.526	0.244	-0.803	9.743	3.189	0.183	0.916	-1.16	2.347	12.92	3.819	-4.517	0.854	5.92	1506694716
-10.605	-1.532	0.778	-0.427	-0.793	-1.221	3.533	-9.054	0.181	0.244	0.244	1.404	2.974	9.854	2.004	0.977	0.305	-0.183	-10.312	0.256	-1.365	0.061	-0.793	0.366	-0.946	10.076	3.53	0.183	0.549	-1.343	-1.714	10.727	1.365	-4.517	0.854	5.92	1506694716
-9.682	-1.384	1.104	0.183	-0.977	-0.488	3.796	-9.568	-0.28	0.305	0.183	1.709	2.793	10.212	2.478	1.221	0.549	-0.366	-9.814	0.051	-1.591	-0.061	-1.038	0.183	-0.633	10.192	3.4	0.183	-0.183	-1.404	0.551	8.853	1.28	-1.77	-3.784	2.563	1506694716
-8.323	-0.292	1.596	-0.427	-0.122	-0.122	3.984	-9.606	-0.745	0.732	-0.793	1.526	2.571	9.636	3.004	1.282	0.671	-0.61	-9.131	0.133	-1.384	0.122	-0.977	0.061	-0.455	9.365	3.376	0.183	-0.366	-1.404	3.339	7.065	1.408	0.061	-2.38	1.587	1506694716
-8.631	0.059	1.221	-0.732	0.061	-0.427	4.023	-8.586	-0.95	0.366	-1.221	0.916	2.42	8.637	3.382	1.038	0.488	-0.793	-8.729	0.346	-0.959	0.183	-0.793	0	-0.488	8.369	3.296	0	-0.183	-1.221	4.253	5.618	1.317	0.061	-2.38	1.587	1506694716
-9.044	-0.58	1.172	-0.916	-0.488	-0.732	4.113	-7.875	-0.756	-0.122	-1.099	0.854	2.387	8.147	3.616	0.732	0.305	-0.916	-8.774	0.59	-0.757	0	-0.427	-0.122	-0.647	7.966	3.226	-0.061	-0.244	-0.916	3.915	5.578	2.481	1.404	1.465	0.61	1506694716
-9.089	-1.292	1.451	-0.671	0.549	-0.366	4.488	-7.856	-0.523	-0.122	-1.099	0.854	2.381	8.355	3.584	0.305	-0.244	-1.038	-9.339	0.973	-0.83	-0.244	-0.366	-0.305	-0.462	8.455	3.395	0.183	-0.305	-0.61	2.466	6.769	3.606	2.869	4.944	-0.488	1506694716
-10.349	-1.805	0.939	-0.854	0.122	0.122	4.295	-8.533	-0.53	0.122	0.366	1.16	2.673	9.034	3.481	0	-0.793	-1.221	-9.427	1.176	-0.91	-0.671	0	-0.366	-0.257	9.239	3.667	0.427	0.061	-0.366	1.867	7.314	4.354	2.869	4.944	-0.488	1506694716
-11.1	-2.09	1.285	-0.916	-0.244	0.244	4.241	-9.308	-0.687	0.427	-0.854	0.488	3.253	9.363	3.382	0	-0.671	-1.282	-9.371	0.599	-1.02	-0.977	-0.671	-0.671	-0.586	9.331	3.673	0.305	0	-0.122	5.003	9.216	7.279	1.099	-1.343	-0.916	1506694716
-11.085	-2.566	1.215	-0.366	0.183	0.183	4.432	-9.471	-0.738	0.366	-1.282	-0.488	3.659	9.373	3.095	0.122	-0.183	-0.793	-10.331	-0.033	-0.484	-1.099	0.854	-0.977	-1.145	9.574	3.485	-0.061	-0.244	0.122	7.093	10.512	7.114	0.061	-0.671	0.732	1506694716
-11.365	-2.407	1.308	0.305	0.793	1.221	4.414	-10.145	-0.733	0.061	-1.16	-0.916	3.835	10.598	2.565	0	-0.061	-0.366	-11.032	-0.656	-0.05	-0.488	-0.305	-0.916	-1.657	10.654	3	-0.122	-0.427	0.488	3.973	10.167	2.406	0.061	-0.671	0.732	1506694716
-10.509	-1.832	1.324	-0.305	-0.244	0.366	4.149	-11.289	-0.537	0	-0.916	-1.038	3.848	11.761	1.643	-0.183	-0.244	0.183	-11.469	-0.556	0.254	-0.305	0.549	-0.61	-2.207	11.608	3.189	0.793	0.122	0.732	6.097	10.627	3.504	0.671	-1.77	0.061	1506694716
-10.073	-3.659	-0.274	0.122	1.282	-0.671	4.073	-11.33	-0.299	-0.244	-0.488	-1.221	3.834	12.126	0.924	-0.061	-0.793	1.038	-11.419	-0.985	0.494	-0.549	1.099	-0.671	-2.856	11.932	2.827	0.488	0.244	0.854	1.218	7.887	2.245	1.587	-0.549	-1.831	1506694716
-8.725	-3.917	-1.3	0.793	0.549	-0.427	4.45	-11.361	0.223	-0.61	1.77	-1.221	4.064	11.835	1.102	0.427	0.122	1.892	-10.52	-0.886	0.412	-0.793	1.038	-0.427	-2.53	11.039	2.241	0.366	-0.671	0.916	1.579	10.714	0.604	1.587	-0.549	-1.831	1506694717
-8.248	-4.347	-1.791	0.916	1.587	-0.122	3.679	-10.804	0.38	-0.244	2.869	-2.075	3.595	10.476	1.286	0.427	1.099	2.502	-9.454	-1.982	0.725	-1.038	0.854	-0.488	-1.499	9.536	1.644	0.122	-0.244	0.61	2.028	9.652	-0.477	2.075	-1.587	-2.075	1506694717
-8.692	-4.188	-1.861	0.977	1.526	0.244	2.178	-9.338	0.581	0.061	1.099	-3.357	2.927	9.43	1.273	0	1.404	2.38	-9.544	-3.301	0.77	-0.549	-0.122	-0.671	-1.138	9.048	0.695	-0.305	0.854	0.854	2.164	9.899	-0.246	1.587	-0.427	-2.075	1506694717
-9.064	-3.436	-1.768	1.16	1.404	0.305	1.587	-8.588	1.147	0.061	-0.183	-3.418	2.46	9.55	0.889	-0.61	1.343	1.648	-9.219	-3.571	0.854	0	0.549	-0.427	-1.609	9.385	-0.069	-0.488	1.404	1.465	0.58	9.683	-0.285	1.587	-0.427	-2.075	1506694717
-9.107	-2.361	-2.122	1.038	0.793	-0.366	1.507	-8.343	1.48	0	0.732	-2.258	2.194	10.098	0.146	-1.343	0.671	1.099	-9.292	-3.387	0.1	0.488	-0.061	-0.244	-2.138	9.757	-0.006	0.122	1.038	1.77	1.453	9.922	-0.638	1.526	-2.136	-1.953	1506694717
-8.534	-2.427	-1.806	1.099	0.61	-0.793	1.176	-8.263	1.657	-0.122	1.343	-0.916	1.961	10.189	-0.63	-1.77	-0.916	1.16	-8.815	-3.232	-0.311	0.366	-0.366	-0.244	-2.186	9.685	0.396	0.549	0.183	1.404	1.593	9.866	-0.811	1.709	-2.563	-2.075	1506694717
-8.424	-2.5	-1.782	1.16	0.916	-0.793	0.84	-7.819	1.729	-0.122	1.343	-0.916	2.098	9.551	-0.932	-1.526	-2.136	1.465	-8.525	-3.033	-0.431	0.488	-0.366	-0.122	-1.753	9.335	0.538	0.366	-0.366	0.916	2.037	9.519	-0.671	1.709	-2.563	-2.075	1506694717
-8.361	-2.664	-1.8	1.465	0.854	-0.671	1.138	-7.498	1.778	-0.244	0.305	0.671	2.47	9.027	-0.76	-0.793	-1.831	1.404	-8.532	-2.814	-0.557	0.61	-0.671	0.061	-0.898	9.166	0.463	-0.183	-0.732	0.305	2.178	9.253	-0.421	1.343	-1.099	-1.709	1506694717
-8.589	-2.213	-1.834	1.404	0.732	-0.488	1.552	-7.394	1.631	-0.122	-0.122	1.099	2.7	8.665	-0.482	-0.183	-0.305	0.916	-8.391	-2.926	-0.577	0.793	-0.427	0.122	-0.373	9.052	0.654	-0.305	-0.427	-0.305	1.705	9.091	-0.48	0.977	-1.465	-1.587	1506694717
-9.095	-1.725	-2.03	1.221	0.549	-0.488	1.944	-7.442	1.287	0	-0.671	1.343	2.424	8.425	-0.123	0.122	0.427	0.122	-8.421	-2.832	-0.65	1.038	-0.305	0.427	-0.16	9.085	0.591	-0.305	-0.183	-0.61	1.772	8.934	-0.591	0.977	-1.465	-1.587	1506694717
-9.63	-1.717	-2.214	1.16	-0.122	-0.61	2.418	-7.543	1.11	-0.061	-0.793	1.587	2.364	8.411	0.258	0.183	0.305	-0.793	-8.429	-2.841	-0.791	1.099	0.244	0.549	-0.15	9.223	0.494	-0.244	-0.488	-0.671	2.135	9.17	-0.54	0.793	-1.77	-1.343	1506694717
-9.265	-1.882	-2.126	1.16	-0.244	-0.793	2.877	-7.662	1.056	-0.061	-0.793	1.587	2.766	8.876	0.607	0.061	-0.122	-1.526	-8.796	-2.769	-1.056	0.977	0.427	0.549	-0.159	9.664	0.496	-0.183	-1.099	-0.854	1.32	9.717	-0.496	0.305	-1.526	-1.648	1506694717
-9.385	-1.955	-2.323	0.977	0.244	-0.549	3.214	-8.071	1.111	-0.671	-0.183	2.075	3.211	9.386	0.775	-0.183	-0.671	-1.892	-9.153	-2.474	-1.273	0.977	0.549	0.793	0.031	10.173	0.672	-0.183	-1.77	-1.099	1.139	9.476	-1.202	0.305	-1.526	-1.648	1506694717
-9.849	-1.684	-2.36	1.038	0	0.061	3.421	-8.544	1.263	-0.671	-0.549	1.892	3.621	9.75	0.975	-0.244	-1.221	-2.258	-9.422	-2.274	-1.438	0.854	0.305	1.038	0.384	10.568	0.855	-0.366	-2.075	-1.404	1.336	9.932	-1.177	-0.244	-1.831	-1.709	1506694717
-10.219	-2.199	-2.476	-0.366	-0.427	0.732	3.787	-8.832	1.461	-0.549	-0.916	1.526	4.119	10.036	1.227	-0.244	-1.282	-2.625	-9.64	-2.815	-1.042	0.671	1.465	1.038	0.427	10.994	0.926	-0.916	-1.953	-1.465	1.966	10.45	-0.207	-1.16	-1.648	-1.77	1506694717
-11.466	-3.376	-2.702	-2.502	-1.526	1.892	4.237	-9.14	1.547	-0.793	-0.244	1.343	4.584	11	1.585	-0.244	-0.916	-2.991	-12.321	-2.01	-0.745	1.343	0.977	0.549	-0.164	11.818	1.554	-1.343	-1.77	-1.099	3.753	10.889	-0.037	-2.014	-0.549	-0.977	1506694717
-11.53	-4.705	-2.418	-0.977	-1.282	1.892	4.546	-10.872	1.693	-0.61	-0.427	1.465	4.804	12.556	1.814	-0.488	-0.793	-2.991	-12.762	0.634	-0.433	0.732	-0.549	1.465	-0.384	12.506	2.835	-0.488	-1.526	-1.16	5.43	12.068	1.634	-2.014	-0.549	-0.977	1506694717
-9.977	-5.758	-0.037	0.854	-2.808	2.136	5.194	-12.806	1.303	0.427	-0.122	0.977	4.931	12.007	2.065	-0.427	-1.038	-2.014	-10.647	-0.261	1.081	-0.61	-0.244	0.854	-1.329	11.055	3.621	-0.427	0.183	-1.282	3.984	13.102	3.764	-5.737	2.075	2.502	1506694717
-9.822	-5.125	1.323	-0.488	2.319	1.77	5.54	-11.634	0.662	0.732	0.305	-1.038	5.402	10.019	2.62	0.061	0.916	-0.305	-11.331	-0.756	1.958	0.793	0	0.244	-3.336	9.106	3.25	-1.831	0.244	-0.488	1.14	11.88	1.878	-5.737	2.075	2.502	1506694717
-12.608	-3.24	-0.719	-0.183	-1.282	0.549	4.809	-11.672	0.499	0.366	1.099	-3.235	4.643	10.134	2.628	-0.366	2.502	1.099	-11.548	0.961	1.361	0.366	0.122	0.488	-3.624	8.961	3.296	-1.221	-0.305	0.183	-1.299	13.663	-0.514	-4.395	1.953	3.906	1506694717
-9.448	-2.798	-0.828	-1.16	-3.845	-0.488	3.612	-13.194	-0.598	1.404	0.122	-4.639	2.773	10.896	2.007	-1.526	0.366	2.136	-10.49	0.872	0.835	0.305	-0.61	0.122	-2.815	9.4	3.847	0.061	0.305	0.061	-1.757	12.422	-0.337	-1.709	-2.38	5.432	1506694717
-7.732	-2.957	0.451	-1.282	-0.366	0.305	3.612	-13.194	-0.598	1.404	0.122	-4.639	2.129	10.117	1.413	-1.709	-2.197	2.991	-9.538	1.414	0.775	-0.427	-0.549	0	-2.458	8.881	3.747	0.183	0.488	-0.061	-0.628	11.195	0.459	-1.709	-2.38	5.432	1506694717
-7.802	-2.056	0.226	-1.648	-0.61	-0.061	2.661	-12.092	-1.524	1.953	-1.404	-5.493	2.787	8.709	1.653	-0.732	-0.732	3.174	-8.498	1.013	0.589	-0.549	-0.671	-0.061	-2.041	7.933	3.554	-0.183	0.183	0.183	0.327	9.168	0.989	-0.854	-1.77	5.066	1506694717
-7.698	-2.102	0.3	-0.977	-0.854	0.061	2.431	-9.111	-1.385	0.671	0.366	-4.822	2.791	7.928	1.933	0.122	2.075	2.869	-8.135	0.822	0.431	-0.61	-0.122	-0.305	-1.383	7.385	3.487	-0.488	0.671	0.244	0.821	8.355	1.064	0.549	3.052	3.54	1506694717
-7.601	-1.589	0.663	-1.16	-0.183	-0.061	1.822	-8.134	-1.269	0.488	0.977	-3.906	1.951	7.503	1.949	0.305	2.747	2.502	-8.433	0.763	0.238	-0.793	-0.488	-0.488	-1.235	7.175	3.228	-0.488	1.099	0.305	0.408	7.443	1.184	0.549	3.052	3.54	1506694717
-8.465	-1.562	0.736	-1.526	0.122	-0.244	1.324	-7.27	-1.013	0.488	0.427	-2.808	1.305	7.455	2.12	0.122	1.831	1.892	-8.757	0.821	0.124	-0.977	-0.793	-0.61	-1.269	7.395	3.256	-0.122	1.282	0.488	0.52	7.01	1.744	1.221	5.371	1.404	1506694717
-9.01	-1.822	0.654	-1.587	0	0.061	1.354	-7.053	-0.779	0.61	-0.183	-1.343	1.258	7.794	2.265	0	0.793	1.16	-9.107	0.849	-0.102	-1.16	-0.732	-0.427	-1.358	8.052	3.445	0.366	1.465	0.488	0.819	7.139	2.121	0.671	3.662	0.061	1506694718
-9.179	-2.146	0.237	-1.953	0.061	-0.122	1.816	-7.309	-0.741	0.671	-0.61	0.061	1.794	8.285	2.354	0.122	0.244	0.549	-9.252	0.679	-0.187	-1.343	-1.038	-0.488	-1.414	8.577	3.698	0.549	1.587	0.366	1.738	7.281	2.293	0.671	3.662	0.061	1506694718
-9.016	-2.034	0.865	-1.465	0.183	-0.061	2.633	-7.671	-0.792	0.488	-0.916	0.977	2.608	8.512	2.344	0.427	0.61	0.305	-9.049	0.383	-0.163	-1.465	-0.488	-0.549	-1.677	8.783	3.752	0.366	1.282	0.061	4.238	9.087	4.875	2.075	0.183	-0.183	1506694718
-9.031	-1.902	1.568	-1.648	0.61	-0.061	3.438	-8.065	-0.785	0.244	-0.916	1.465	3.005	8.543	2.39	0.916	0.916	0.183	-9.092	0.159	-0.099	-1.404	-0.488	-0.488	-1.841	8.924	3.665	0.183	1.038	0.061	4.328	9.284	4.614	0.427	1.343	0.916	1506694718
-11.684	-4.06	-0.356	-1.77	1.221	-0.427	3.438	-8.065	-0.785	0.244	-0.916	1.465	3.219	8.644	2.407	1.221	1.099	0.061	-10.336	0.141	0.353	-1.587	0.977	-0.366	-1.785	9.217	3.584	0.244	0.977	0.061	2.241	7.504	2.734	0.427	1.343	0.916	1506694718
-11.349	-5.546	-1.78	0.244	-1.221	-1.343	4.662	-8.575	-0.23	0.061	-1.343	1.709	3.23	9.435	2.268	1.16	0.61	-0.366	-12.12	-0.891	0.053	-1.282	-1.221	-0.549	-1.53	10.517	3.194	0.549	0.977	0.061	2.155	11.127	1.798	2.258	-0.061	-2.258	1506694718
-8.447	-3.693	0.043	-0.305	-0.61	-1.16	5.341	-9.375	-0.133	0.549	-2.258	1.953	3.509	10.829	1.96	1.099	-0.122	-1.099	-11.565	-1.638	0.313	-1.099	-2.258	-0.488	-1.396	11.573	2.777	0.977	1.587	-0.366	4.933	14.733	4.222	-2.38	2.38	0.671	1506694718
-7.96	-3.889	-1.436	-2.686	3.052	-1.404	6.223	-9.176	-0.062	0.854	-2.991	1.953	4.103	10.91	1.548	1.282	0.183	-1.221	-9.479	-1.432	1.961	-1.404	-2.014	0	-2.056	10.657	2.104	0.366	2.38	-1.099	-1.848	8.135	1.481	-2.38	2.38	0.671	1506694718
-10.259	-5.535	-4.138	0.732	-0.366	-0.671	7.172	-7.464	0.803	0	-2.014	1.404	4.399	9.892	1.324	1.831	1.831	-0.549	-10.109	-3.024	2.505	-1.831	-2.319	-0.061	-3.175	9.619	0.957	-0.732	2.625	-1.099	2.669	10.037	0.518	0.854	-0.732	-0.244	1506694718
-8.94	-4.692	-2.718	0.305	0.366	-0.244	7.654	-6.665	1.607	-0.854	0.366	0.854	4.04	10.246	0.977	1.587	3.235	-0.549	-9.495	-4.313	2.984	-0.671	-1.831	-0.244	-4.15	9.692	-0.024	-1.099	2.014	-0.305	3.409	10.013	-0.348	0.183	-0.549	0.427	1506694718
-9.044	-3.895	-1.906	-0.488	2.075	-0.977	7.389	-7.576	1.971	-0.854	0.366	0.854	3.108	10.972	0.267	0.427	2.014	-0.61	-9.841	-3.309	2.665	-0.305	-2.625	-0.305	-4.338	10.074	-0.095	-0.244	1.404	-0.183	1.82	10.215	0.366	0.183	-0.549	0.427	1506694718
-9.855	-3.986	-3.057	0.366	0.183	-1.404	7.389	-7.576	1.971	-0.854	2.258	0.305	2.701	10.452	-0.377	-0.366	-0.488	-0.427	-9.125	-3.561	2.797	-0.244	-2.258	-0.305	-4.132	9.549	0.2	0.488	1.038	-0.305	1.731	10.025	0.396	0.488	-1.038	-0.671	1506694718
-7.921	-3.71	-2.449	0.61	-0.244	-1.465	5.292	-8.623	1.52	-0.549	-0.183	-0.793	3.103	9.113	-0.629	-0.366	-1.465	-0.244	-8.253	-3.545	2.811	0.427	-2.686	-0.366	-3.551	8.664	0.306	0.732	0.671	0.122	2.472	10.18	0.947	0.305	-0.732	-0.793	1506694718
-6.972	-4.003	-2.267	0.305	1.648	-1.16	5.292	-7.25	1.654	-1.343	1.404	-0.732	3.655	7.978	-0.682	0	-0.854	-0.244	-7.373	-3.019	3.053	0.671	-2.441	-0.427	-2.801	8.003	0.16	0.488	0.427	0.61	2.998	9.325	1.386	0.305	-0.732	-0.793	1506694718
-7.612	-4.504	-3.011	1.221	1.526	-0.916	4.518	-5.808	1.431	-1.343	1.404	-0.732	3.829	7.234	-0.724	0.305	0.122	-0.122	-7.162	-2.472	3.308	0.671	-2.625	-0.488	-2.061	7.52	0.213	0.549	0.916	0.671	3.426	8.826	1.15	-0.061	-1.831	-0.183	1506694718
-7.863	-4.603	-3.256	1.404	0.244	-0.977	3.704	-5.195	1.254	-1.77	2.869	-0.61	3.664	7.206	-0.633	0.427	0.244	0.061	-7.172	-2.388	3.442	0.549	-2.625	-0.488	-1.915	7.736	-0.006	0.549	1.587	0.549	3.011	9.054	1.132	-1.221	-1.282	0.305	1506694718
-6.806	-4.17	-2.594	1.77	1.099	-0.854	3.163	-5.108	0.898	-1.77	2.502	0	3.632	7.461	-0.495	0.366	0.366	0.183	-6.813	-3.084	3.409	0.977	-2.991	-0.427	-2.168	7.699	-0.203	0.671	1.892	0.671	3.418	9.161	1.008	-1.221	-1.282	0.305	1506694718
-7.37	-3.732	-2.488	1.465	-0.061	-1.526	2.952	-5.34	0.499	-1.709	2.075	0.305	3.45	7.567	-0.282	0.244	0.244	0.366	-6.738	-3.278	3.756	1.465	-2.686	-0.671	-2.476	7.577	-0.341	0.732	1.343	1.038	3.953	8.993	1.09	-1.892	-0.244	1.16	1506694718
-7.565	-3.218	-2.159	0.244	0.549	-2.441	2.651	-5.419	0.207	-1.648	1.404	0.366	3.125	7.964	-0.161	0	-0.488	0.61	-6.949	-1.526	3.784	2.136	-3.845	-0.793	-2.323	7.69	-0.365	0.61	0.61	0.854	3.165	8.742	1.267	-1.892	-0.244	1.16	1506694718
-7.686	-4.303	-1.805	0.732	0.122	-2.808	2.699	-5.83	0.069	-1.587	0.732	0.549	2.858	7.905	-0.106	-0.305	-1.16	0.977	-6.547	-0.599	4.279	0.671	-3.235	-0.366	-2.46	7.473	0.218	1.16	-0.183	0.549	3.394	8.635	1.836	-2.075	-0.427	1.16	1506694718
-7.777	-5.136	-1.507	1.282	-0.305	-2.38	2.87	-6.342	0.035	-1.404	0.732	0.732	2.626	7.998	0.157	-0.427	-2.136	1.282	-6.348	-1.279	4.59	1.282	-3.235	-0.549	-2.434	7.72	0.317	1.526	-0.305	0.61	3.016	8.875	3.01	-2.563	0.061	0.793	1506694718
-7.261	-4.862	-0.882	0.305	-0.122	-2.747	3.146	-7.27	0.007	-0.854	0.793	0.854	2.594	8.293	0.249	-0.488	-2.502	1.099	-6.1	-0.9	5.363	0.854	-3.296	-0.244	-1.889	8.277	0.435	1.526	0.183	0.305	2.602	8.655	3.21	-2.502	-0.732	0.793	1506694718
-6.923	-4.948	-0.918	0.916	0.427	-2.747	3.143	-8.582	-0.355	0.061	0.427	0.732	2.61	8.469	0.36	-0.549	-2.38	0.732	-5.607	-0.968	5.764	0.793	-2.991	-0.244	-1.851	8.942	0.336	1.404	0.916	0.183	3.912	8.393	3.908	-2.502	-0.732	0.793	1506694718
-7.221	-5.471	-0.865	-0.244	0.305	-2.197	3.035	-9.41	-0.92	0.793	-0.977	0.244	2.67	8.86	0.654	-0.488	-2.136	0.061	-5.15	-0.468	6.521	1.038	-2.686	-0.183	-1.998	9.286	0.213	1.282	1.526	0.244	4.065	8.004	4.638	-3.54	-0.427	0.793	1506694718
-7.779	-6.547	-1.22	-1.038	1.526	-2.502	3.12	-9.505	-1.329	1.099	-2.014	-0.244	2.641	8.988	0.587	-0.549	-2.625	-0.427	-5.261	0.081	7.029	0.366	-2.38	0	-2.543	9.386	0.27	1.282	1.099	0.549	4.613	7.212	3.33	-3.54	-0.427	0.793	1506694718
-7.919	-7.133	-1.36	-0.366	0.122	-2.075	3.531	-9.343	-1.056	0.854	-1.343	-0.427	2.951	9.185	0.679	-0.488	-3.235	-0.732	-5.369	-0.394	7.58	0.305	-2.625	-0.122	-2.76	9.265	0.172	1.404	0.671	0.793	5.615	7.762	3.756	-3.174	-0.427	0.671	1506694719
-6.962	-7.031	-1.251	-0.427	0.488	-1.404	3.669	-9.342	-0.769	0.793	0	-0.183	3.462	9.457	0.645	-0.305	-2.93	-0.732	-5.185	-0.248	8.232	-0.061	-2.747	0.061	-2.409	9.609	-0.16	1.465	0.488	0.427	6.138	7.107	3.937	-2.136	0.061	1.343	1506694719
-6.936	-6.308	-1.631	-0.305	0.183	-1.282	3.327	-9.556	-0.605	0.671	-0.671	0	3.819	10.155	0.586	-0.183	-2.258	-0.671	-4.749	-0.368	8.368	-0.305	-2.258	0.183	-1.976	10.371	-0.551	1.282	0.916	0	5.698	6.985	4.704	-2.014	0.671	1.404	1506694719
-6.59	-7.041	-1.512	-0.793	0.183	-1.343	3.485	-9.971	-0.647	0.793	-1.587	0.244	4.171	10.637	0.415	0.122	-1.404	-0.61	-4.517	-0.519	8.792	-0.366	-2.075	0.183	-1.937	10.791	-0.884	1.038	1.465	-0.427	4.802	6.618	5.04	-2.014	0.671	1.404	1506694719
-6.912	-8.112	-1.793	-1.282	1.038	-0.671	3.712	-9.816	0.156	0.61	-1.709	0.427	4.216	10.428	0.518	0.366	-0.244	-0.61	-4.302	-0.525	9.26	-0.488	-1.892	0.183	-2.091	10.63	-1.158	0.488	1.709	-0.549	5.39	6.74	5.286	-1.709	0.366	1.465	1506694719
-7.409	-8.289	-2.681	-0.61	0.427	-0.549	4.065	-9.875	0.567	0.366	-1.587	0.977	4.271	10.576	0.429	0.488	0.488	-0.488	-4.435	-0.751	9.481	-0.488	-1.77	0.061	-2.031	10.746	-1.664	0.305	1.648	-0.183	5.425	6.769	5.806	-1.77	-0.061	1.526	1506694719
-6.778	-7.983	-2.159	0.061	0.305	-0.793	4.426	-10.607	0.091	0.244	-0.61	1.221	4.176	10.853	0.535	0.061	0.671	-0.488	-4.433	-0.986	9.674	-0.366	-1.953	-0.061	-2.273	10.753	-1.829	0.244	1.404	-0.122	6.328	6.857	6.331	-1.77	-0.061	1.526	1506694719
-6.271	-7.936	-2.308	-0.916	1.16	-0.671	4.414	-10.527	-0.278	0.061	-0.244	0.732	3.902	10.987	0.306	0.061	0.671	-0.488	-3.864	-1.272	9.85	-0.244	-1.709	0.061	-2.227	10.819	-2.113	0.183	0.916	-0.183	5.528	6.659	6.668	-1.343	0.549	1.526	1506694719
-6.529	-7.757	-2.762	-0.549	0.977	-1.16	3.925	-10.421	-0.5	-0.305	-0.61	0.366	3.731	11.146	0.544	-0.488	0.427	-0.427	-3.2	-1.136	9.798	-0.366	-1.404	0.122	-2.135	11.023	-2.269	-0.061	1.099	-0.061	4.997	6.34	6.611	-1.587	0.488	1.16	1506694719
-6.112	-8.087	-2.714	-0.061	0.671	-0.671	3.464	-10.399	-0.541	-0.183	-0.427	0.549	3.202	11.201	0.689	-0.488	0	-0.671	-2.708	-1.27	9.89	-0.305	-0.977	0.122	-2.365	11.013	-2.296	0.244	0.671	0.305	5.535	5.959	6.93	-1.587	0.488	1.16	1506694719
-6.106	-8.222	-2.857	-0.488	0.488	-0.427	2.962	-10.133	0.002	-0.061	-0.427	0.916	3.193	11.202	0.934	-0.488	-0.793	-0.427	-2.934	-1.669	10.066	-0.183	-0.793	0.122	-2.761	10.942	-2.333	0.122	0.305	0.427	5.664	5.625	7.072	-1.587	0.854	0.854	1506694719
-6.154	-8.366	-3.071	-0.061	0.366	-0.183	3.086	-10.151	-0.349	0.122	-1.587	0.793	3.602	11.332	0.778	-0.305	-1.038	0.061	-2.887	-1.821	10.177	0.122	-0.61	0.061	-2.333	11.141	-2.469	-0.366	0.122	0.244	5.53	5.111	7.08	-1.526	0.366	0.671	1506694719
-6.221	-8.538	-3.144	0	0.305	-0.122	3.524	-10.129	-0.639	0.061	-1.831	0.305	3.921	11.499	0.839	-0.366	-1.465	0.366	-2.714	-1.629	10.349	0.183	-0.366	0.183	-2.153	11.281	-2.293	-0.244	0.183	0.122	5.934	5.123	7.187	-1.526	0.366	0.671	1506694719
-6.237	-8.678	-3.253	0.061	-0.061	0.122	3.868	-10.355	-0.836	-0.366	-2.136	-0.183	3.972	11.432	0.422	-0.183	-2.502	0.488	-2.815	-1.377	10.737	0.122	-0.061	0.305	-1.967	11.572	-1.926	-0.488	-0.122	0	6.029	5.166	7.686	-1.038	0.488	0.671	1506694719
-6.504	-9.014	-3.45	-0.061	0	0.244	4.084	-10.694	-1.312	-0.732	-2.38	-0.427	4.017	11.423	0.227	0.488	-2.136	0.244	-3.198	-1.275	11.056	0.061	-0.061	0.366	-1.528	11.7	-1.943	-0.305	0.122	0.183	5.975	5.035	7.825	-0.61	-0.122	0.427	1506694719
-6.785	-9.193	-3.592	0	-0.305	0.061	3.969	-11.21	-1.754	-0.671	-2.319	-0.61	4.861	11.884	-0.991	-0.122	-0.916	0.305	-3.252	-1.207	11.291	0.061	0.122	0.244	-1.513	11.92	-2.152	-0.122	0.549	0.183	6.212	5.149	7.964	-0.61	-0.122	0.427	1506694719
-6.965	-9.317	-3.6	0.061	-0.122	-0.183	4.271	-11.447	-2.059	-0.244	-1.526	-0.793	4.815	12.06	-0.988	-0.793	-0.854	0.244	-3.502	-1.224	11.456	0	0.244	0.122	-1.885	11.926	-2.358	0.122	0.488	0.305	6.409	5.276	8.057	-0.183	-0.061	0.244	1506694719
-7.082	-9.202	-3.63	0.305	-0.488	-0.427	3.893	-11.664	-1.352	0.305	-1.16	-0.427	4.838	12.146	-1.172	-0.854	-0.916	0.671	-3.632	-1.163	11.687	0.061	0.244	0.061	-2.064	11.914	-2.432	0.061	-0.305	0.488	6.446	5.091	8.132	0.183	-0.366	0	1506694719
-6.977	-9.339	-3.456	0.427	-0.671	-0.427	4.325	-12.072	-0.584	0.305	-1.038	-0.61	4.76	12.254	-0.406	-0.793	-0.61	0.977	-3.579	-1.157	11.701	0	0.488	-0.122	-1.902	12.193	-2.606	0.183	-0.122	0.549	6.54	5.456	8.161	0.916	-0.244	-0.244	1506694719
-6.958	-9.243	-3.308	0.366	-0.793	-0.427	4.877	-12.341	-1.171	-0.549	-0.305	-0.854	4.291	12.586	-0.141	-0.671	-0.61	1.099	-3.478	-0.912	11.52	-0.061	0.732	-0.244	-2.065	12.397	-2.372	-0.061	-0.854	0.671	6.407	5.564	7.891	1.587	-0.305	-0.549	1506694719
-6.804	-9.178	-3.191	0.671	-1.16	-0.366	4.929	-12.823	-0.967	-0.854	0.61	-1.282	3.926	12.512	0.553	-0.549	-1.038	1.16	-3.594	-1.074	11.253	-0.305	1.038	-0.366	-2.292	12.132	-2.135	-0.061	-0.305	0.427	6.528	5.791	7.539	1.526	-0.427	-0.854	1506694719
-6.389	-9.286	-2.719	0.854	-1.038	0	4.467	-12.597	-1.334	-0.671	1.16	-1.709	3.95	12	0.634	0.061	-1.038	1.221	-3.907	-1.381	10.987	-0.244	1.038	-0.427	-2.45	11.81	-2.267	-0.183	-1.099	0.122	6.446	6.198	7.446	1.892	-0.61	-1.16	1506694719
-6.257	-9.195	-2.591	1.221	-0.793	0.549	4.467	-12.597	-1.334	-0.671	1.16	-1.709	4.365	11.767	0.258	0.244	-0.427	1.221	-3.974	-1.556	10.735	-0.183	1.16	-0.488	-2.073	11.813	-2.363	-0.122	-1.77	0	5.912	6.416	6.928	2.258	-0.305	-1.404	1506694719
-6.113	-8.75	-2.266	1.404	-0.61	0.977	4.207	-10.643	-1.397	-0.916	0.122	-1.77	4.383	11.505	0.013	0.427	0	0.793	-3.862	-1.659	10.341	-0.061	1.343	-0.549	-1.475	11.928	-2.201	-0.122	-1.77	0	5.891	6.749	6.491	2.502	-0.427	-1.648	1506694719
-6.106	-8.289	-1.971	1.526	-0.183	1.343	4.499	-10.127	-2.029	-1.099	1.526	-0.793	4.661	11.469	-0.8	0.916	0	0.488	-3.728	-1.699	9.95	0	1.648	-0.427	-1.733	11.725	-1.94	-0.122	-1.404	-0.671	5.635	7.057	5.893	2.686	-0.793	-1.831	1506694719
-6.422	-8.07	-1.821	1.526	0.122	1.526	4.851	-9.708	-2.451	-0.793	0	-0.977	4.973	11.11	-0.662	0.977	0	0.854	-3.846	-1.715	9.403	0.183	1.892	-0.427	-2.177	11.038	-1.931	-0.061	-1.282	-1.282	5.31	7.098	5.34	2.686	-1.343	-1.892	1506694720
-6.382	-7.948	-1.69	1.648	0.61	1.892	5.162	-9.208	-2.545	-0.732	-0.244	-0.854	4.811	10.569	-0.157	0.793	-1.16	0.854	-3.908	-1.537	9.018	0.244	2.197	-0.488	-2.284	10.704	-2.165	0.122	-1.404	-1.221	5.434	7.561	4.844	2.747	-1.465	-2.136	1506694720
-6.446	-7.637	-1.506	1.648	1.465	2.197	5.217	-8.765	-2.348	-1.038	-0.488	-0.732	4.669	10.365	-0.359	0.549	-1.648	0.61	-4.093	-1.8	8.632	0.305	2.441	-0.61	-2.777	10.402	-2.16	-0.183	-2.197	-0.977	5.09	7.773	4.258	2.563	-1.526	-2.136	1506694720
-6.612	-7.137	-1.643	1.587	1.892	2.563	5.35	-8.215	-2.573	-1.465	-0.366	-0.549	4.601	10.009	-0.581	0.366	-1.221	0.549	-4.218	-2.296	8.014	0.671	2.93	-0.732	-3.037	10.11	-2.158	-0.244	-2.869	-1.038	4.742	7.74	3.661	2.258	-1.221	-2.319	1506694720
-6.437	-6.765	-2.133	1.648	2.319	2.441	5.444	-7.791	-2.815	-1.587	-0.061	-0.427	4.339	9.566	-0.645	0.061	-1.404	0.427	-4.384	-2.572	7.257	1.038	3.357	-0.916	-2.853	9.795	-2.233	-0.488	-3.174	-0.916	4.895	7.911	3.171	2.258	-1.587	-2.563	1506694720
-5.949	-5.958	-2.439	2.075	1.16	2.686	5.223	-7.043	-2.608	-1.892	0.488	-0.427	4.284	9.272	-1.026	-0.305	-2.197	0.488	-4.679	-2.879	6.248	1.465	3.662	-1.038	-2.774	9.427	-2.239	-0.61	-3.174	-1.099	4.225	8.408	2.623	2.319	-0.977	-2.563	1506694720
-5.197	-5.74	-2.287	2.136	1.709	2.075	5.081	-6.115	-2.47	-2.38	0.732	-0.366	4.179	8.851	-1.373	-0.549	-2.136	0.549	-4.849	-3.177	5.272	1.953	3.601	-1.099	-2.85	8.836	-2.437	-0.916	-4.028	-1.343	2.73	8.862	2.616	2.258	-0.793	-2.869	1506694720
-5.053	-6.118	-2.318	2.808	1.953	2.014	4.82	-5.28	-2.128	-2.502	1.038	-0.183	3.546	7.954	-1.383	-0.793	-2.136	0.61	-4.584	-2.883	4.375	2.502	3.418	-1.221	-2.714	7.722	-2.54	-1.465	-4.883	-1.526	1.662	8.881	1.882	1.16	-1.831	-3.174	1506694720
-5.063	-6.267	-1.933	4.456	1.221	3.052	4.447	-4.332	-1.66	-3.113	1.282	-0.061	3.159	6.94	-1.651	-1.343	-2.563	0.793	-4.349	-2.839	4.027	3.113	3.662	-1.587	-2.674	6.348	-2.411	-1.404	-5.066	-1.465	1.669	8.771	1.284	1.16	-1.831	-3.174	1506694720
-5.064	-5.137	-1.558	5.066	2.014	3.052	4.413	-3.524	-1.54	-3.845	1.831	0.183	3.065	6.215	-2.038	-1.892	-2.502	1.221	-4.722	-2.979	3.643	3.906	3.845	-1.953	-3.186	5.449	-2.419	-1.343	-5.31	-1.221	1.739	8.087	1.014	1.221	-2.563	-2.869	1506694720
-6.114	-4.307	-1.888	4.761	1.892	2.258	4.437	-3.089	-1.645	-4.395	2.38	0.671	2.741	5.869	-2.442	-2.258	-2.441	1.709	-5.755	-3.393	3.405	5.188	4.211	-2.258	-3.735	5.467	-2.54	-1.282	-6.042	-0.549	2.326	8.144	1.018	1.16	-4.028	-1.77	1506694720
-7.075	-5.121	-1.954	5.127	2.319	1.648	4.796	-3.025	-1.744	-4.639	2.808	1.099	2.555	6.112	-2.943	-2.93	-2.441	1.953	-7.855	-2.586	2.82	5.188	4.211	-2.258	-3.948	6.309	-2.606	-1.282	-6.042	-0.549	3.045	8.434	0.712	1.16	-4.028	-1.77	1506694720
-8.414	-6.19	-1.034	5.432	1.953	1.404	5.108	-3.429	-2.553	-4.639	2.197	1.587	2.558	6.955	-3.488	-3.784	-3.662	1.831	-9.249	-1.093	2.6	6.592	3.113	-2.197	-3.104	7.523	-2.302	-0.244	-8.728	0.061	2.956	10.007	0.309	0.793	-3.479	-1.282	1506694720
-8.165	-6.269	-0.611	5.554	3.601	1.16	5.833	-4.204	-3.998	-4.517	3.052	2.319	3.219	7.489	-3.888	-4.272	-4.517	1.953	-9.767	-0.276	2.43	6.714	2.441	-2.319	-2.181	8.214	-1.043	1.221	-8.423	-0.793	1.745	10.459	1.091	-0.244	-4.456	-0.427	1506694720
-8.583	-6.272	-1.363	7.141	3.235	1.099	6.523	-4.652	-5.134	-4.15	3.967	3.052	3.735	7.452	-3.783	-4.517	-4.944	1.892	-9.926	-0.219	2.047	6.775	1.831	-2.319	-2.019	8.744	-0.242	1.892	-7.324	-1.282	-1.195	11.41	1.83	-0.244	-4.456	-0.427	1506694720
-8.264	-4.785	-1.298	7.385	3.113	1.587	6.642	-4.919	-5.764	-4.089	4.639	2.991	4.286	7.25	-3.313	-4.578	-5.066	1.648	-9.274	-0.443	1.798	7.202	1.831	-2.38	-2.223	8.982	-0.228	1.465	-7.446	-1.099	-1.543	11.489	0.683	-0.854	-7.141	-0.244	1506694720
-8.667	-2.547	-1.286	6.348	2.869	1.221	6.336	-5.1	-5.901	-4.333	5.127	2.625	5.096	7.157	-2.858	-4.578	-5.188	1.526	-8.811	0.118	1.51	7.263	1.831	-2.319	-2.393	8.996	-0.047	1.16	-7.935	-0.854	0.779	10.312	-0.634	-3.479	-13.367	-0.244	1506694720
-9.018	-2.26	-1.145	5.615	1.587	0.732	5.319	-4.723	-6.295	-4.578	4.883	2.258	5.922	7.095	-2.652	-4.456	-5.066	1.892	-8.994	0.959	1.12	7.08	2.014	-2.197	-2.11	9.036	0.318	0.977	-8.057	-0.916	2.85	9.531	-0.226	-3.479	-13.367	-0.244	1506694720
-8.808	-2.597	-0.282	5.066	1.587	0.61	4.699	-4.247	-6.814	-4.578	5.066	2.197	6.521	6.949	-2.225	-4.517	-4.761	2.319	-9.27	1.683	0.918	6.653	2.014	-2.075	-1.638	8.984	0.742	0.977	-7.874	-0.977	3.542	9.423	0.7	-3.357	-11.353	-0.732	1506694720
-8.727	-2.723	0.47	4.272	1.953	0.61	4.626	-3.917	-7.161	-4.456	5.005	2.197	6.611	6.855	-1.648	-4.7	-4.761	2.563	-9.406	2.156	0.776	6.653	2.014	-2.075	-1.247	9.009	1.211	0.977	-7.935	-1.16	2.036	9.573	0.754	-3.784	-6.714	-1.16	1506694720
-8.827	-3.12	0.693	4.089	1.709	0.488	4.957	-3.906	-7.527	-4.272	4.7	1.892	6.523	6.6	-1.238	-4.761	-4.578	2.563	-9.646	2.213	0.591	5.554	1.648	-1.77	-0.894	8.951	1.879	1.099	-7.507	-1.221	0.418	9.714	0.983	-3.967	-4.333	-2.075	1506694720
-8.815	-3.61	0.898	4.15	1.526	0.366	5.538	-4.073	-7.492	-4.211	4.944	1.526	6.491	6.31	-0.897	-4.7	-4.333	2.319	-9.787	1.916	0.416	5.188	1.282	-1.526	-0.507	8.994	2.385	1.038	-6.775	-1.16	0.11	9.551	1.651	-4.028	-3.967	-2.686	1506694720
-8.574	-3.571	1.171	3.906	1.831	0.305	5.539	-4.218	-7.283	-4.089	4.639	1.099	6.803	6.215	-0.823	-4.639	-4.089	2.136	-9.8	1.57	0.217	5.066	1.282	-1.343	-0.529	9.11	2.789	0.854	-5.859	-1.038	0.595	9.494	1.747	-2.502	-5.554	-2.686	1506694720
-8.48	-3.357	1.218	3.479	2.319	-0.122	5.426	-4.217	-6.918	-3.906	4.211	0.916	7.101	6.368	-0.837	-4.517	-3.479	2.075	-9.989	1.487	-0.121	4.944	1.038	-0.977	-0.793	9.243	3.121	0.732	-5.31	-0.977	1.761	9.229	1.897	-2.502	-5.554	-2.686	1506694720
-8.873	-3.665	1.101	3.418	2.197	-0.488	4.957	-3.974	-6.656	-3.662	4.395	1.099	7.203	6.618	-0.647	-4.333	-2.991	1.892	-10.123	1.66	-0.428	4.883	0.61	-0.61	-0.991	9.549	3.484	0.671	-5.188	-0.977	2.162	8.597	3.232	-3.296	-4.517	-2.441	1506694720
-8.758	-3.525	0.831	3.418	2.014	-0.488	4.427	-3.631	-6.676	-3.662	3.174	1.221	7.345	6.807	-0.376	-4.333	-2.441	1.526	-9.904	1.664	-0.696	4.639	0.183	-0.549	-1.012	9.539	3.84	0.671	-5.005	-1.038	1.427	8.134	3.548	-1.587	-4.7	-1.404	1506694721
-7.968	-3.047	0.752	3.235	2.014	-0.305	4.74	-3.656	-6.59	-3.662	2.991	1.526	7.267	6.772	0.024	-4.15	-2.441	1.16	-9.338	1.992	-0.684	4.395	0	-0.488	-0.95	9.173	4.101	0.427	-4.7	-1.221	1.633	7.311	2.586	-1.587	-4.7	-1.404	1506694721
-7.832	-2.249	0.618	2.625	2.441	0.549	4.9	-3.775	-6.245	-3.784	2.441	1.404	7.203	6.462	0.266	-3.845	-2.258	1.221	-8.836	2.42	-0.378	4.089	-0.305	-0.427	-0.943	8.388	4.21	0.183	-4.395	-1.465	3.34	6.161	2.467	-0.122	-5.127	-0.854	1506694721
-10.923	-4.851	-2.674	2.075	3.113	0.61	5.292	-3.901	-5.749	-3.723	2.197	1.16	6.95	5.961	0.291	-3.662	-2.563	1.16	-10.787	2.483	0.464	4.089	-0.305	-0.427	-1.119	8.214	4.314	0.183	-4.089	-1.404	3.743	6.026	1.78	1.648	-5.066	-0.366	1506694721
-10.85	-5.267	-1.123	6.348	1.648	1.587	5.609	-4.161	-5.584	-3.479	1.892	1.099	7.017	5.913	-0.475	-3.479	-3.235	0.732	-10.628	-0.194	-0.062	3.784	-2.075	-1.221	-1.633	9.686	3.469	0.488	-4.089	-1.099	7.638	13.721	8.203	3.906	-6.287	-0.183	1506694721
-9.667	-2.584	-1.415	3.418	2.808	1.587	6.31	-5.205	-5.94	-2.808	1.465	1.282	7.864	6.492	-1.745	-3.601	-3.113	0.183	-9.715	-0.345	1.056	3.784	-2.075	-1.221	-2.113	10.798	2.711	0.732	-3.662	-0.793	1.297	8.502	2.33	-2.502	-3.54	0.244	1506694721
-9.817	-4.028	-3.025	4.822	2.441	0.671	7.366	-6.324	-5.687	-2.441	0.977	1.038	8.696	6.705	-2.296	-3.601	-2.197	0.488	-10.328	-1.747	1.067	3.174	0.366	-1.038	-2.711	10.271	1.906	0.427	-3.418	-0.427	0.587	9.607	0.398	2.136	-7.629	-1.221	1506694721
-9.422	-4.557	-3.034	6.042	0.366	1.465	8.076	-6.52	-3.993	-2.625	1.587	0.671	8.843	6.746	-2.114	-3.418	-1.77	1.099	-9.83	-2.973	1.041	4.089	0.427	-1.343	-2.802	10.18	0.84	0	-4.333	-0.183	3.515	10.695	1.888	2.136	-7.629	-1.221	1506694721
-8.186	-3.528	-2.299	4.272	3.235	1.221	8.108	-6.23	-2.706	-3.235	1.404	1.099	8.547	6.543	-2.576	-3.54	-2.014	1.343	-10.612	-2.594	0.727	4.7	0.549	-1.282	-2.214	10.446	0.489	-0.122	-4.639	0	1.293	10.1	0.182	1.465	-4.272	-0.122	1506694721
-9.636	-3.461	-4.32	4.944	3.784	0.854	7.957	-5.916	-2.629	-3.784	1.526	1.648	8.128	6.211	-3.659	-3.601	-2.014	1.343	-11.114	-1.974	0.256	4.578	0.244	-0.854	-1.446	10.587	0.775	0	-4.456	0.061	1.876	10.546	-1.17	1.831	-4.578	-0.793	1506694721
-9.874	-3.037	-4.579	5.005	1.221	0.671	8.147	-5.627	-2.573	-3.601	2.136	1.953	7.8	5.868	-4.089	-3.601	-2.014	1.343	-10.621	-1.86	-0.019	4.517	0.732	-0.549	-0.702	10.424	1.285	0.549	-3.967	-0.244	1.964	10.783	-1.586	1.831	-4.578	-0.793	1506694721
-8.653	-2.873	-3.119	4.15	2.625	0.793	8.144	-5.515	-2.568	-2.869	1.953	1.892	7.45	5.355	-3.756	-3.418	-1.892	1.282	-9.885	-1.919	-0.132	4.517	0.732	-0.549	-0.007	10.06	1.585	0.916	-3.296	-0.549	1.439	10.552	-1.506	1.953	-4.028	-1.282	1506694721
-8.768	-2.329	-3.198	4.395	2.319	0.549	7.876	-5.332	-2.83	-2.319	1.343	1.526	7.379	4.862	-3.287	-2.93	-2.319	0.854	-9.344	-1.553	-0.481	4.456	0.183	-0.793	0.294	9.622	1.69	0.854	-2.869	-0.732	1.928	9.971	-1.52	1.709	-4.578	-1.587	1506694721
-8.612	-1.845	-3.145	4.028	1.648	0.183	7.544	-4.973	-2.968	-2.38	1.953	1.343	7.506	4.469	-2.545	-2.747	-2.38	0.732	-8.902	-1.257	-0.573	3.845	0.183	-0.732	0.234	9.117	1.748	0.671	-2.747	-0.854	2.461	9.369	-1.538	1.709	-4.578	-1.587	1506694721
-8.642	-1.75	-2.903	3.479	1.404	0.305	6.883	-4.621	-2.583	-2.441	1.831	1.16	7.534	4.035	-2.208	-2.38	-2.686	0.793	-8.786	-1.217	-0.711	3.845	0.183	-0.732	0.337	8.815	1.762	0.549	-3.052	-0.854	2.917	9.173	-0.999	1.77	-3.784	-1.526	1506694721
-8.784	-1.518	-2.939	3.54	0.916	0.244	6.44	-4.24	-2.315	-2.197	1.648	1.16	7.812	3.542	-2.216	-2.136	-2.441	0.732	-8.617	-1.264	-0.831	3.357	-0.122	-0.671	0.796	8.752	1.922	0.488	-2.991	-0.793	3.323	9.205	-0.583	1.16	-2.869	-1.282	1506694721
-8.613	-0.938	-2.482	3.357	0.977	0.183	6.247	-3.962	-2.402	-2.014	1.099	1.099	8.174	3.163	-2.099	-2.075	-2.014	0.671	-8.342	-1.37	-0.819	3.052	-0.183	-0.549	1.221	8.703	2.028	0.366	-2.38	-0.793	3.539	8.918	-0.517	1.16	-2.869	-1.282	1506694721
-9.676	-0.807	-2.361	2.563	0.916	0.061	6.449	-3.718	-2.426	-1.831	0.854	0.977	8.404	2.994	-1.876	-1.953	-1.709	0.671	-8.503	-1.347	-0.741	3.052	-0.183	-0.549	1.214	8.832	2.016	0.305	-2.075	-0.732	3.235	8.759	-0.547	0.977	-2.197	-0.977	1506694721
-9.811	-0.877	-2.257	2.686	-0.061	-0.488	6.912	-3.372	-2.283	-1.831	0.854	0.977	8.668	2.997	-1.893	-1.953	-1.465	0.671	-8.873	-1.404	-0.788	2.258	0.305	-0.244	1.158	9.426	2.019	0.244	-2.075	-0.549	1.297	9.698	-0.11	0.916	-1.831	-0.671	1506694721
-9.784	-0.926	-2.285	1.587	0	-0.305	7.467	-3.224	-2.479	-1.709	0.671	0.671	8.995	3.198	-2.04	-1.953	-1.038	0.427	-9.573	-1.51	-0.848	2.258	0.305	-0.244	1.456	10.226	2.074	0.122	-2.075	-0.549	1.243	9.54	-0.989	0.305	-2.502	-1.221	1506694721
-10.307	-1.269	-2.761	1.404	0.305	0.244	8.024	-3.582	-2.868	-1.526	0.305	0.183	9.347	3.514	-2.143	-2.014	-0.916	0.122	-9.799	-1.381	-1.092	1.953	0.488	0.183	1.586	10.755	2.385	0.061	-1.892	-0.732	1.835	9.826	-1.293	0.244	-2.197	-1.404	1506694721
-10.879	-2.632	-3.438	-0.488	-0.122	0.793	8.478	-4.113	-2.979	-1.526	0.061	-0.122	9.796	3.796	-2.165	-1.953	-0.793	-0.183	-11.799	-1.958	-0.831	1.465	0.427	0.61	1.343	11.31	2.726	-0.122	-1.648	-0.793	2.735	10.795	-0.047	0	-1.465	-1.587	1506694721
-12.358	-3.942	-3.394	-1.465	0.061	1.404	8.563	-4.636	-3.321	-1.343	-0.366	-0.122	10.391	4.643	-2.326	-1.953	-0.793	-0.183	-13.354	-0.151	0.068	1.404	0.244	0.305	0.982	12.329	3.289	-0.671	-1.953	-1.16	4.692	12.172	0.346	-0.671	-1.282	-1.648	1506694721
-12.117	-4.557	-1.944	1.099	-2.625	1.526	8.861	-5.295	-4.222	-0.732	-0.793	0.61	10.391	4.643	-2.326	-1.77	-0.977	-0.488	-12.187	0.7	0.859	1.404	0.244	0.305	-0.145	12.475	4.112	-0.061	-1.465	-1.526	4.908	13.944	3.017	-2.625	-0.305	-0.488	1506694721
-8.857	-3.98	0.199	-0.305	-0.488	1.892	9.817	-6.319	-5.867	-0.549	-0.854	1.221	10.775	6.537	-2.408	-1.038	-0.305	-0.671	-9.769	-1.257	2.372	-0.244	-1.526	0.671	-1.927	10.881	3.831	-0.183	0.427	-0.854	2.47	13.315	3.726	-5.92	-0.183	2.808	1506694721
-11.191	-3.393	-0.195	-0.732	0.916	1.099	9.988	-6.304	-5.077	-1.221	1.404	0.549	9.814	6.556	-1.398	-0.549	0.793	0.244	-10.541	0.267	2.159	0.793	-0.244	-0.183	-3.742	9.148	3.619	-1.221	-0.366	0.305	1.153	12.122	-0.178	-5.92	-0.183	2.808	1506694722
-11.587	-3.504	-1.407	-0.244	-3.113	0.122	8.378	-5.779	-4.317	-1.16	1.221	0.122	8.539	6.531	-1.239	-0.244	-0.183	0.793	-10.85	1.303	1.604	0.793	-0.244	-0.183	-3.14	9.032	3.765	-0.061	-1.526	0.549	-0.092	12.339	-0.469	-3.845	0.183	4.15	1506694722
-8.269	-3.832	-0.209	-0.183	-1.404	0.305	7.516	-5.377	-5.251	-0.671	0.671	0.122	8.058	6.426	-1.814	-0.305	-0.366	0.793	-9.921	0.672	1.069	-0.061	0.244	-0.061	-1.719	9.561	4.022	0.488	-0.366	0.183	-0.444	11.817	-0.207	-2.747	0	4.456	1506694722
-7.928	-2.659	-0.077	-0.366	-0.549	0.427	6.966	-5.13	-5.666	-0.488	0.916	-0.061	7.628	5.82	-1.619	-0.366	-0.061	0.488	-8.935	0.5	0.676	-0.183	0.061	-0.122	-1.427	8.841	3.804	0.488	0.061	0.122	0.12	10.554	0.554	-1.221	-1.77	5.188	1506694722
-7.728	-1.592	-0.361	-0.977	-1.16	-0.122	6.41	-4.634	-4.715	-0.122	0.671	-0.488	7.189	5.044	-0.736	0.061	-0.122	0.488	-8.029	0.354	0.555	-0.183	0.061	-0.122	-1.444	7.605	3.454	0.183	-0.305	0.244	0.819	9.058	1.322	-1.282	-0.549	4.822	1506694722
-6.819	-1.872	0.023	-1.16	-1.282	-0.427	5.686	-3.687	-3.637	0.122	0.061	-0.549	6.834	4.345	-0.29	0.305	0.122	0.61	-7.69	0.306	0.288	-0.244	0.061	-0.305	-1.028	6.804	3.212	-0.061	-0.488	0.427	1.34	7.794	1.322	-0.244	0.977	4.456	1506694722
-6.217	-1.732	0.738	-1.221	0.061	-0.183	5.321	-2.847	-3.413	0	-0.061	-0.305	6.344	3.865	-0.114	0.183	0.183	0.61	-7.718	0.774	0.178	-0.305	0.244	-0.244	-0.471	6.678	3.151	0.061	-0.122	0.366	-0.163	6.564	0.679	0.427	3.235	3.357	1506694722
-7.23	-1.51	0.901	-1.16	1.038	0.122	5.577	-2.34	-3.45	-0.122	-0.122	-0.244	6.211	3.792	-0.138	0.061	-0.061	0.427	-8.352	0.983	-0.171	-0.305	0.244	-0.244	-0.045	7.127	3.256	0.183	0.244	0	-1	5.449	0.683	1.038	3.357	2.38	1506694722
-9.249	-0.981	0.05	-1.221	1.404	0.366	6.09	-2.153	-3.571	-0.061	0.122	-0.366	6.643	3.97	-0.395	0.122	-0.183	0.183	-8.759	0.691	-0.55	-0.854	0.366	-0.122	-0.201	7.946	3.869	0.427	0.488	-0.122	0.456	5.828	1.181	1.465	1.953	1.404	1506694722
-10.969	-1.43	-0.895	-1.831	-0.305	0	6.761	-2.399	-3.85	0.244	-0.061	-0.488	7.526	4.222	-0.64	0.244	-0.305	-0.122	-9.159	0.287	-0.883	-1.221	0.61	-0.366	-0.383	8.867	4.191	0.488	0.366	0.061	4.305	7.339	2.438	1.953	-0.61	0.122	1506694722
-11.28	-1.371	0.566	-0.61	0.305	0.916	7.578	-2.968	-4.313	0.61	-0.305	-0.549	8.551	4.52	-0.689	0.549	-0.244	-0.244	-9.54	-0.211	-0.983	-1.221	0.61	-0.366	-0.461	9.063	4.043	0.305	0.061	0	9.652	10.884	6.477	2.075	-0.61	-0.427	1506694722
-11.178	-0.3	1.663	-2.502	-1.648	1.099	8.161	-3.452	-4.467	0.854	-0.366	-0.671	9.199	4.561	-0.508	0.732	-0.061	0.061	-9.21	-0.079	-0.871	-1.16	0.244	-0.793	-0.601	9.325	3.894	0.305	-0.122	0.122	7.138	9.881	4.925	0.061	4.944	0.061	1506694722
-11.73	-4.52	-1.298	-2.38	0.366	-1.099	8.404	-3.511	-4.439	0.916	-0.366	-0.549	9.557	4.703	-0.773	0.732	-0.244	0.183	-12.041	-0.196	-1.069	-1.587	2.014	-0.305	-0.553	10.411	3.819	0.488	-0.366	0.366	0.981	5.523	0.028	-0.61	2.258	1.587	1506694722
-11.667	-6.974	-2.719	1.343	-2.075	-0.305	8.952	-3.534	-4.5	0.854	-0.061	-0.183	9.927	5.256	-1.62	0.549	-0.427	-0.305	-13.707	-1.14	-0.604	-1.587	2.014	-0.305	-0.285	12.772	3.572	0.61	-0.61	0.427	5.582	13.524	3.519	1.953	-5.554	-1.282	1506694722
-7.284	-3.97	0.561	1.038	-0.977	0.732	9.799	-4.199	-4.609	1.038	0.061	0.061	10.757	6.214	-2.796	0.549	-0.183	-0.977	-10.838	-2.231	0.895	-1.221	-1.404	-0.488	-0.182	13.107	3.146	0.854	1.282	0.244	-1.267	11.775	3.013	0.488	5.432	-1.831	1506694722
-8.233	-4.273	-2.277	-0.549	6.042	-0.366	9.588	-4.563	-4.438	1.282	0	-0.366	10.832	6.365	-2.711	0.916	1.465	-0.488	-11.242	-2.894	1.771	-1.16	-0.183	0.122	-1.47	11.421	2.186	-0.488	2.991	0.427	-2.671	6.334	-2.121	-3.723	3.967	0.305	1506694722
-11.05	-4.137	-4.187	1.343	-2.197	0.366	8.703	-4.137	-3.473	1.221	0.183	-0.916	9.628	5.894	-1.805	0.977	1.587	-0.122	-10.671	-3.397	1.377	-1.16	-0.183	0.122	-2.669	10.613	0.871	-1.343	2.319	1.404	3.259	11.228	-1.436	1.526	-4.639	-1.648	1506694722
-9.449	-3.327	-1.735	0	1.221	0.305	7.677	-4.035	-2.917	0.977	-0.427	-0.732	9.11	5.87	-2.074	0.305	1.465	-0.061	-9.91	-2.834	1.041	-0.183	-0.488	0.305	-2.598	10.371	0.829	-1.16	0.916	2.197	1.066	10.174	0.123	0.061	-0.793	-0.916	1506694722
-8.994	-3.034	-2.219	1.038	1.099	-0.488	6.886	-4.343	-3.179	0.732	-1.648	-0.305	8.531	5.87	-2.73	-0.244	1.343	0.122	-9.086	-2.75	0.679	-0.061	-0.305	0	-1.574	10.076	1.226	-0.305	1.16	1.953	0.652	10.27	-0.822	0.671	-1.221	-1.587	1506694722
-8.833	-2.973	-2.44	1.831	-0.061	-0.366	7.197	-4.633	-3.669	0.732	-1.221	-0.061	7.681	5.516	-2.791	-0.549	1.343	0.305	-8.832	-2.707	0.475	-0.061	-0.305	0	-1.062	9.441	1.245	-0.305	1.343	1.587	1.753	9.916	-0.815	1.465	-2.197	-2.441	1506694722
-8.327	-2.412	-2.055	0.977	0.549	-0.061	7.825	-4.503	-3.238	0.549	-0.366	-0.183	6.991	5.173	-2.399	-0.671	0.916	0.122	-8.512	-2.274	0.341	0.61	-0.366	0.366	-0.76	8.611	1.322	-0.244	1.221	1.587	3	9.6	-0.202	1.648	-3.357	-2.38	1506694722
-8.152	-2.073	-2.411	1.16	0.183	-0.183	7.896	-4.116	-2.74	0.549	-0.366	-0.183	6.593	4.872	-1.877	-0.732	0.61	0.183	-7.97	-2.135	0.268	0.61	-0.366	0.366	-0.459	8.266	1.386	-0.061	0.916	1.465	3	9.6	-0.202	1.282	-2.075	-2.075	1506694722
-8.697	-2.32	-2.418	1.709	0.122	-0.305	7.8	-3.567	-2.645	-0.183	0.183	-0.488	6.676	4.637	-1.544	-0.793	0.61	0.183	-8.006	-2.097	0.267	0.671	-0.244	0.183	0.018	8.028	1.566	-0.061	0.732	1.16	2.473	8.736	-0.476	1.099	-1.709	-1.831	1506694722
-8.908	-2.266	-2.19	1.77	-0.549	-0.122	7.535	-3.139	-2.5	-0.305	0.549	-0.427	6.942	4.506	-1.217	-0.793	0.427	0.122	-8.247	-2.318	-0.036	0.793	-0.061	0	0.371	8.258	1.616	-0.122	0.916	1.038	2.31	9.131	-0.157	1.16	-1.404	-1.77	1506694722
-9.14	-1.576	-2.117	1.709	-0.305	-0.366	7.36	-3.018	-2.399	-0.488	0.488	-0.488	7.485	4.583	-1.079	-0.916	0.244	0.122	-8.475	-2.469	-0.305	0.977	0.366	-0.122	0.556	8.842	1.565	-0.366	0.427	1.099	1.79	9.406	0.392	0.61	-1.099	-1.465	1506694722
-9.018	-1.054	-2.027	0.854	-0.366	-0.61	7.456	-3.262	-2.607	-0.671	0.488	-0.183	8.041	4.904	-1.116	-1.099	0.122	0.183	-9.223	-2.065	-0.477	0.977	0.366	-0.122	0.827	9.182	1.712	-0.305	-0.366	0.793	1.56	9.467	-0.114	0.183	-1.709	-1.343	1506694723
-9.406	-1.453	-1.961	0.732	0	-0.183	7.58	-3.461	-2.823	-0.732	0.427	-0.122	8.274	5.096	-1.103	-1.221	0.061	0.305	-9.263	-1.901	-0.688	1.16	0.122	0.061	1.258	9.549	1.998	-0.305	-0.916	0.366	2.155	9.228	-0.835	-0.183	-1.892	-1.465	1506694723
-9.765	-2.978	-2.133	0.122	-0.854	0.244	7.813	-3.457	-2.781	-0.854	0.61	-0.122	8.257	5.12	-0.921	-1.282	0	0.061	-10.774	-2.332	-0.614	0.977	1.038	0.366	1.701	10.139	2.403	-0.061	-0.977	0.122	2.76	9.574	-0.24	-0.366	-1.343	-1.526	1506694723
-10.409	-4.13	-1.7	0.244	0	1.038	7.912	-3.685	-2.89	-0.977	0.244	0.061	8.427	5.407	-0.717	-1.465	-0.244	-0.488	-12.55	-1.217	-0.406	0.977	1.038	0.366	1.962	10.89	3.068	0	-0.977	0.122	4.499	10.548	0.66	-0.61	-1.221	-1.587	1506694723
-12.087	-3.93	-2.135	-0.183	-0.61	0.488	8.035	-4.26	-3.387	-0.793	0.366	0.793	8.802	5.934	-0.614	-1.709	0	-1.038	-12.744	0.029	0.556	1.282	-0.366	0.244	2.137	10.826	3.736	0.183	-0.61	-0.61	4.791	12.075	2.616	-2.136	-0.549	-0.732	1506694723
-11.486	-5.582	-0.705	0.671	-1.282	0.427	8.098	-4.819	-4.016	-0.793	0.366	0.793	8.427	5.998	-0.445	-1.526	0.244	-1.465	-12.098	0.636	1.286	1.221	-0.854	0.61	1.244	10.512	4.07	0.854	0.671	-0.671	2.724	13.837	1.924	-3.418	0.427	1.404	1506694723
-10.481	-5.077	0.599	0.488	-1.404	0.061	8.071	-5.078	-4.279	-0.061	1.16	2.197	7.856	6.007	-0.053	-0.977	0.488	-1.77	-11.025	0.078	1.994	0.793	-2.197	0.183	0.278	9.805	3.614	0.916	1.587	-0.366	-0.409	13.043	0.542	-4.761	0.854	2.197	1506694723
-9.953	-3.954	-0.233	-0.183	-0.61	-1.099	7.797	-5.163	-4.217	0.061	1.953	2.441	7.501	6.254	0.275	-0.793	0.916	-1.709	-10.508	0.376	2.231	0.854	-2.197	-0.244	-0.574	9.269	3.048	0.732	1.526	0	-2.702	12.11	-0.146	-2.991	0.732	2.991	1506694723
-8.815	-3.689	-0.227	0.549	-1.953	-1.404	7.313	-5.194	-3.99	0.305	1.892	2.38	7.235	6.686	0.542	-0.732	0.916	-1.526	-9.397	0.354	2.099	0.427	-1.892	-0.305	-1.227	9.252	2.439	1.404	0.549	0.244	-1.403	11.343	0.341	-2.197	-1.282	3.052	1506694723
-7.113	-3.671	0.75	0.122	-0.305	-1.16	6.747	-5.351	-4.009	0.366	0.977	2.38	6.769	6.936	0.901	-0.793	1.404	-1.709	-8.611	0.403	2.478	0.488	-2.563	-0.305	-0.657	9.29	2.186	1.526	0.122	0.305	-1.048	9.44	0.622	-1.648	-2.197	2.808	1506694723
-7.543	-3.409	0.848	-0.244	0.793	-1.038	6.684	-5.271	-3.621	0.366	3.235	2.197	6.052	6.868	1.218	-0.793	1.221	-2.197	-8.404	0.604	2.659	0.366	-2.075	-0.305	-0.343	8.837	2.303	1.404	0.854	0.244	0.658	7.83	0.841	-1.221	-1.404	1.831	1506694723
-8.348	-3.195	0.496	0	-0.427	-0.854	5.733	-5.334	-3.298	0.549	3.723	2.319	5.798	6.959	0.958	-0.61	1.282	-2.197	-8.404	0.604	2.659	0.244	-2.136	-0.122	-0.537	8.687	2.322	1.16	0.916	0.061	0.658	7.83	0.841	0.732	0.977	1.465	1506694723
-7.906	-3.073	1.298	-0.244	0.427	-0.732	5.588	-5.666	-2.653	0.488	5.554	2.625	5.636	7.333	1.297	-0.305	2.319	-2.136	-8.166	0.726	3.249	-0.061	-2.197	-0.122	-0.507	9.04	1.918	1.221	1.343	-0.061	-1.133	7.628	0.445	1.038	4.883	0.61	1506694723
-8.245	-3.228	0.453	-0.916	0.977	-0.977	5.221	-6.608	-1.894	0.549	6.409	3.113	5.477	7.83	1.491	-0.122	1.953	-2.441	-8.502	1.09	3.481	-0.122	-1.831	-0.122	-0.779	9.357	1.706	1.221	1.343	-0.061	0.081	7.606	0.764	1.282	4.822	-0.244	1506694723
-8.693	-3.807	0.272	-1.099	0.671	-0.916	5.837	-7.946	-1.517	0.061	5.676	3.296	5.603	8.354	1.786	0.122	1.709	-1.892	-8.568	0.915	3.649	-0.549	-1.648	0.061	-1.157	9.591	1.69	1.221	0.244	-0.183	2.003	9.217	2.835	3.113	1.343	-0.793	1506694723
-9.338	-4.34	0.244	-0.977	1.099	-0.61	6.199	-8.886	-0.453	0.061	5.676	3.296	6.202	8.747	2.117	0.488	1.099	-1.343	-8.881	0.305	3.927	-0.977	-1.465	0.122	-0.81	9.958	1.581	1.221	0.61	-0.549	1.388	9.601	3.298	1.953	0.549	-1.404	1506694723
-9.685	-4.893	-0.683	-0.793	0.854	-1.404	6.383	-9.25	0.079	0.122	2.502	1.526	6.748	9.186	1.98	0.61	1.343	-1.16	-8.908	-0.337	4.226	-1.038	-1.221	0	-0.578	10.568	1.166	0.977	0.732	-0.854	0.512	9.569	0.828	1.099	0.977	-1.221	1506694723
-9.505	-5.076	-0.604	0	0.122	-0.793	6.711	-9.424	0.589	0.183	2.563	1.099	6.673	9.306	2.376	0.549	4.578	-0.977	-8.827	-1.256	4.433	-1.099	-1.16	-0.061	-0.567	10.767	0.745	0.977	0.793	-0.854	2.556	12.417	2.906	2.441	-2.136	-1.16	1506694723
-8.471	-4.073	-0.14	-0.366	0.671	-0.427	6.16	-8.903	1.017	0.183	2.441	0.854	5.989	9.176	2.763	0.854	5.31	-0.61	-8.287	-1.467	4.62	-0.854	-1.16	-0.122	-0.598	10.738	0.286	0.549	0.244	-0.671	1.889	10.546	1.902	-0.061	3.418	-1.465	1506694723
-8.618	-3.892	-0.767	-0.671	1.221	-0.732	5.568	-7.894	1.425	-0.305	3.296	1.343	5.625	9.027	3.077	0.854	4.822	-0.305	-8.022	-1.133	4.676	-0.427	-0.916	-0.061	-0.718	10.359	0.233	0.305	0.061	-0.61	0.059	9.15	1.549	0.671	-0.061	-0.244	1506694723
-9.17	-4.626	-1.87	-0.488	0.061	-0.671	5.03	-7.309	1.721	-0.793	2.747	1.709	5.341	8.728	3.175	0.854	4.822	-0.305	-8.357	-1.099	4.524	-0.427	-0.549	0	-0.679	10.078	0.349	0.244	0.061	-0.61	2.016	9.612	0.228	0.61	-1.831	-0.916	1506694723
-8.537	-4.717	-1.353	-0.305	-0.183	-0.366	6.501	-8.204	2.449	-0.488	2.686	1.038	4.999	8.675	3.006	0.916	2.563	0.488	-8.417	-1.127	4.515	-0.488	-0.549	-0.061	-0.462	10.018	0.342	0.183	0	-0.671	2.451	10.29	0.65	1.282	0.122	-0.549	1506694723
-8.433	-4.777	-1.36	-0.427	0.671	-0.366	6.478	-8.497	2.998	0.305	1.953	0.427	4.883	8.439	3.174	0.671	2.197	0.671	-8.25	-1.19	4.668	-0.488	-0.671	-0.061	-0.231	9.81	0.063	0.305	0.061	-0.671	1.13	9.652	0.321	0.488	0.671	-0.366	1506694723
-8.82	-4.852	-1.829	-0.305	0	-0.244	6.478	-8.497	2.998	0.305	1.953	0.427	4.883	8.439	3.174	0.671	2.197	0.671	-8.25	-1.19	4.668	-0.549	-0.488	-0.061	-0.231	9.81	0.063	0.305	0.061	-0.671	1.13	9.652	0.321	0.488	0.916	-0.183	1506694723
-8.728	-4.688	-1.598	-0.305	-0.061	-0.061	4.146	-7.904	1.992	0.305	0.854	0.671	4.795	8.336	3.104	0.549	2.197	0.488	-8.272	-1.633	4.675	-0.488	-0.305	-0.122	-0.451	9.96	-0.092	0.244	0	-0.305	1.273	10.044	0.498	0.671	-0.061	-0.183	1506694723
-8.64	-4.406	-1.431	-0.488	0.061	-0.122	4.314	-7.965	2.403	0.427	0.183	0.61	4.551	8.618	2.785	0.488	1.709	0.549	-8.289	-1.617	4.695	-0.427	-0.366	-0.122	-0.684	10.014	-0.112	0.488	0.122	-0.366	1.581	9.917	0.22	0.366	-0.305	-0.061	1506694724
-8.681	-4.578	-1.56	-0.488	0.122	-0.183	4.314	-7.965	2.403	0.427	0.183	0.61	4.551	8.618	2.785	0.488	1.709	0.549	-8.289	-1.617	4.695	-0.305	-0.366	0	-0.684	10.014	-0.112	0.488	0.122	-0.366	1.581	9.917	0.22	0.305	0.366	0.183	1506694724
-8.65	-4.809	-1.538	-0.427	-0.183	0	4.831	-7.917	2.938	0.122	-0.366	0.732	4.581	8.416	3.988	0.122	1.099	0.427	-8.162	-1.358	4.828	-0.183	-0.183	0.061	-0.957	9.782	-0.268	0.488	0.061	-0.244	1.096	9.82	0.183	0.427	0.366	0.061	1506694724
-8.459	-4.578	-1.341	-0.427	0.122	0.061	3.528	-8.019	1.762	0.122	-0.366	0.732	4.919	8.094	4.295	0	0.427	0.366	-8.171	-1.304	4.829	-0.183	-0.061	0.061	-0.714	9.945	-0.133	0.366	-0.183	0.061	1.146	9.906	0.402	0.427	0.366	0.061	1506694724
-8.553	-4.392	-1.334	-0.549	0.366	0.061	4.816	-8.491	3.029	0.488	-0.488	0.244	4.499	7.756	4.037	0.061	0.366	0.183	-8.19	-0.965	4.875	-0.122	-0.061	0.122	-0.047	9.982	0.135	0.122	0.122	0.244	1.146	9.906	0.402	0.244	0.183	0.183	1506694724
-8.859	-4.088	-1.513	-0.732	0	0.061	4.253	-8.112	2.871	0.488	-0.488	0.244	4.447	7.827	3.79	0.427	0.671	0.122	-8.345	-0.516	4.804	-0.305	0	0.122	0.12	9.906	0.404	0.183	1.16	0.122	1.617	9.656	0.161	0.244	-0.061	0.305	1506694724
-8.842	-3.921	-1.42	-1.099	-0.122	0	4.744	-8.211	2.731	0.366	-1.16	0.244	5.032	8.029	4.297	0.427	1.099	0.366	-8.386	-0.502	4.709	-0.671	-0.061	0.305	-0.312	9.991	0.258	0.183	1.16	0.122	1.705	9.697	0.158	0.305	0.122	0.366	1506694724
-8.931	-3.858	-1.412	-1.404	-0.183	-0.122	4.715	-8.399	2.74	0.549	-1.953	0.427	4.682	8.074	4.119	0.305	0.366	0.427	-8.299	-0.614	4.68	-1.038	0	0.488	-0.309	10.026	0.169	0	1.099	0.244	1.705	9.697	0.158	0.305	0.305	0.366	1506694724
-8.987	-3.766	-1.574	-1.77	-0.488	-0.183	4.17	-8.326	2.975	0.977	-4.089	0.305	4.469	8.061	4.071	0.366	0.366	0.427	-8.412	-0.536	4.539	-1.221	0.061	0.549	-0.036	9.801	0.156	-0.061	1.465	0.244	1.579	9.684	0.365	0.305	0.427	0.305	1506694724
-8.768	-3.653	-1.613	-2.014	-0.366	-0.305	4.375	-8.333	2.437	0.854	-3.967	0.244	4.369	7.942	4.283	0.488	0.793	0.244	-8.563	-0.638	4.341	-1.526	0.122	0.671	-0.053	9.788	0.129	0	1.648	-0.061	1.579	9.684	0.365	0.732	0.61	0.305	1506694724
-8.653	-3.376	-1.802	-2.258	0.061	-0.671	4.108	-8.471	1.944	0.793	-3.357	-0.061	4.899	8.015	4.384	0.488	0.793	0.244	-8.776	-0.733	4.046	-1.953	0.061	0.916	-0.005	9.895	0.152	-0.122	1.587	-0.183	1.83	9.642	0.159	0.549	0.732	0.183	1506694724
-9.002	-3.442	-2.57	-2.991	0	-1.343	4.511	-9.055	1.835	0.854	-3.357	-0.549	5.002	7.98	4.278	0.488	-0.427	0.183	-9.344	-0.562	3.766	-2.197	0.061	1.038	0.372	10.136	0.161	-0.244	1.465	-0.366	0.792	9.642	-0.074	0.793	1.892	0.244	1506694724
-9.021	-3.667	-3.121	-3.235	-0.427	-1.343	5.117	-9.787	1.603	0.977	-2.991	-1.526	4.783	8.143	3.949	0.732	0.671	0	-9.624	-0.573	3.498	-2.686	0.122	1.16	0.878	10.334	0.218	-0.427	1.343	-0.793	0.792	9.642	-0.074	0.366	1.282	-0.183	1506694724
-8.811	-3.4	-3.347	-3.662	-0.549	-0.977	5.359	-10.622	1.346	0.977	-2.991	-1.526	4.298	8.287	4.009	0.671	1.16	-0.244	-9.131	-0.842	3.486	-3.174	-0.244	1.343	0.934	10.18	0.298	-0.427	1.343	-0.793	2.438	9.796	-0.778	0.427	0.427	-0.427	1506694724
-8.79	-3.247	-3.759	-3.784	-0.366	-0.916	5.15	-10.642	1.373	1.953	-2.808	-3.479	4.49	8.388	4.049	0.61	0.427	-0.427	-8.79	-1.384	3.478	-3.784	-0.305	1.526	0.172	10.253	0.159	-0.488	2.197	-1.831	3.53	9.586	-0.859	0.305	0.977	-0.427	1506694724
-9.213	-3.403	-4.181	-3.845	-1.221	-0.977	4.628	-10.337	1.352	1.953	-1.77	-3.54	5.466	8.788	4.143	0.732	0.732	-0.122	-8.79	-1.384	3.478	-4.272	-0.061	1.404	-0.477	10.6	-0.359	-1.099	2.014	-2.197	3.53	9.586	-0.859	0.549	2.075	-0.427	1506694724
-8.991	-3.18	-3.979	-4.333	-1.465	-1.038	3.866	-9.924	1.312	1.404	-1.648	-2.869	6.169	9.134	3.935	0.732	2.686	0.671	-8.892	-2.254	3.281	-4.395	0.122	1.221	-1.031	10.533	-0.549	-1.343	1.709	-2.197	3.469	9.684	-0.665	0.427	2.502	-0.427	1506694724
-8.921	-3.119	-4.334	-4.7	-1.465	-1.221	3.054	-8.918	1.224	0.61	-1.892	-1.526	5.997	8.94	3.697	0.854	3.052	1.038	-8.952	-2.297	3.048	-4.456	0.183	1.343	-1.409	10.7	-0.45	-1.465	1.099	-1.953	2.412	9.726	-0.66	0.305	2.319	-0.427	1506694724
-8.879	-3.375	-4.752	-4.7	-2.014	-1.221	2.475	-7.745	1.174	0.122	-2.258	0.305	5.702	8.44	3.065	1.526	2.686	1.831	-8.952	-2.297	3.048	-4.7	0.244	1.648	-1.093	10.768	-0.255	-1.587	0.671	-1.587	2.412	9.726	-0.66	0.427	1.831	-0.488	1506694724
-8.406	-3.482	-4.816	-4.639	-2.136	-1.16	2.095	-7.114	0.364	0.061	-3.113	2.319	7.206	8.236	2.038	2.991	6.47	2.808	-8.869	-2.475	2.828	-4.944	0.183	1.77	-0.84	10.848	-0.077	-2.075	0.793	-1.526	2.698	9.69	-0.93	0.366	2.319	-0.671	1506694724
-8.162	-3.718	-4.944	-4.639	-1.892	-1.099	1.969	-7.465	-0.877	0.549	-4.639	3.967	6.886	7.568	1.543	4.578	7.019	2.93	-9.016	-2.732	2.436	-5.066	0.366	1.77	-0.158	10.273	0.175	-2.502	2.869	-1.343	2.3	9.722	-1.205	0.244	2.93	-0.793	1506694724
-8.254	-3.691	-5.233	-4.517	-2.319	-1.16	2.968	-8.228	-1.781	1.77	-5.005	5.066	6.662	7.172	1.535	5.554	6.775	2.869	-9.016	-2.732	2.436	-5.127	0.305	1.892	-0.211	9.65	-0.017	-2.686	5.066	-1.221	2.3	9.722	-1.205	0.244	2.991	-0.916	1506694724
-7.957	-3.462	-5.292	-4.578	-2.258	-1.221	3.498	-9.022	-2.413	2.808	-5.249	5.371	6.57	7.063	1.616	5.737	6.714	2.441	-9.104	-2.756	2.034	-5.066	0.061	1.892	-1.01	9.237	-0.476	-2.38	5.676	-0.916	2.422	9.78	-1.084	-0.122	3.479	-0.854	1506694724
-7.854	-3.405	-5.469	-4.639	-2.136	-1.465	3.054	-9.577	-3.157	3.479	-7.385	5.005	6.028	7.002	1.674	5.31	6.104	2.075	-9.195	-2.745	1.852	-5.249	0.061	1.77	-1.682	8.993	-0.81	-2.258	5.432	-0.244	1.534	9.805	-1.596	-0.427	3.54	-0.671	1506694724
-7.955	-3.657	-5.652	-4.517	-2.441	-1.648	3.074	-10.125	-3.803	3.967	-10.376	4.578	5.774	6.889	2.012	4.883	5.371	1.587	-9.195	-2.745	1.852	-5.432	-0.122	1.709	-2.189	8.928	-0.976	-1.831	4.944	0.549	1.534	9.805	-1.596	-0.549	3.601	-0.61	1506694724
-7.821	-3.564	-5.495	-4.395	-2.502	-1.648	3.512	-10.674	-4.421	4.333	-11.658	4.272	5.795	6.991	2.074	4.211	4.822	1.221	-9.055	-3.274	1.467	-5.493	-0.061	1.648	-2.14	9.088	-1.085	-1.587	5.005	1.038	1.33	9.909	-1.489	-0.916	4.028	-0.61	1506694725
-7.757	-3.313	-5.358	-4.272	-2.319	-1.648	3.73	-10.846	-4.847	4.333	-11.658	4.272	6.174	7.314	2.062	3.54	5.005	0.916	-8.719	-3.472	1.353	-5.554	-0.305	1.465	-2.341	9.319	-1.117	-1.526	5.371	1.343	1.316	9.862	-1.532	-1.221	4.211	-0.671	1506694725
-7.963	-3.291	-5.277	-4.272	-2.686	-1.587	3.802	-10.453	-4.926	4.333	-11.78	3.662	6.368	7.681	1.919	3.052	4.883	0.61	-8.719	-3.472	1.353	-5.554	-0.305	1.282	-2.656	9.546	-1.276	-1.587	5.371	1.587	1.316	9.862	-1.532	-1.526	4.639	-0.732	1506694725
-8.047	-3.639	-4.655	-4.272	-2.808	-1.099	3.841	-8.929	-3.985	1.526	-6.104	2.319	6.405	8.355	1.29	2.014	5.005	1.038	-9.168	-3.774	1.184	-5.554	0.122	1.282	-2.908	9.828	-1.309	-1.953	5.066	1.831	1.08	9.859	-1.075	-1.77	4.517	-0.793	1506694725
-8.246	-3.664	-4.295	-4.15	-2.258	-0.977	3.319	-8.821	-3.766	1.526	-6.104	2.319	6.46	8.859	1.22	1.343	4.883	0.854	-9.759	-3.262	1.042	-5.249	-0.122	1.221	-3.11	10.387	-1.038	-1.953	4.944	1.953	0.723	9.701	-0.062	-1.953	4.028	-0.732	1506694725
-9.258	-2.592	-5.149	-3.784	-2.136	-1.038	2.956	-9.074	-3.688	0.793	-5.432	2.075	6.3	9.441	0.823	1.099	3.967	0.61	-9.759	-3.262	1.042	-5.127	0.61	1.465	-3.164	10.683	-0.244	-1.526	4.822	2.014	0.723	9.701	-0.062	-1.648	3.662	-0.61	1506694725
-9.47	-2.172	-4.878	-4.517	-4.028	-1.038	3.101	-9.298	-3.65	0.488	-6.226	1.77	5.845	9.726	0.334	0.977	2.625	0.793	-9.945	-2.359	0.39	-5.188	0.366	1.404	-3.265	10.502	0.712	-1.038	4.822	1.709	1.919	9.99	-0.317	-1.587	3.54	-0.671	1506694725
-9.491	-2.47	-3.375	-5.371	-3.906	-0.366	3.517	-9.282	-3.43	0.427	-6.714	1.648	5.404	9.543	0.554	1.404	2.319	1.099	-9.424	-1.918	0.622	-5.249	0.183	1.16	-3.084	10.019	0.791	-1.465	4.639	1.648	3.324	9.893	-0.324	-1.282	5.737	-0.549	1506694725
-9.708	-2.961	-2.864	-6.165	-5.066	0.122	4.268	-8.987	-2.614	-0.183	-6.287	1.404	4.843	9.232	0.803	1.953	3.052	1.343	-9.424	-1.918	0.622	-5.005	0.488	0.854	-3.134	9.174	1.288	-1.465	4.639	1.648	3.324	9.893	-0.324	-1.221	7.263	-0.427	1506694725
-9.704	-4.761	-2.899	-5.92	-5.493	0.916	4.894	-8.863	-1.565	-0.183	-6.287	1.404	3.927	8.953	0.867	2.136	3.052	1.465	-10.531	-0.997	0.378	-5.005	0.549	0.732	-2.766	8.933	1.709	-1.404	4.089	1.587	4.875	9.38	1.056	-0.793	9.705	0.183	1506694725
-8.994	-5.146	-1.214	-5.005	-2.502	1.282	4.913	-8.946	-1.136	-0.61	-5.005	0.977	3.192	8.981	0.767	2.014	2.38	1.221	-11.12	-0.835	0.352	-5.005	0.122	0.366	-2.379	9.243	2.079	-0.732	4.517	1.465	6.23	9.825	-0.086	0.854	11.902	0.732	1506694725
-9.045	-3.39	-1.012	-6.165	-0.977	0.854	4.815	-9.484	-1.032	-0.488	-3.967	-0.61	2.774	9.451	0.65	2.014	1.526	0.549	-11.12	-0.835	0.352	-4.883	-0.671	0.427	-2.123	10.154	2.213	-0.427	5.615	1.16	6.23	9.825	-0.086	1.831	13.916	1.831	1506694725
-10.161	-2.437	-1.288	-6.47	-4.333	0.549	4.492	-10.079	-1.364	-0.488	-3.967	-0.61	2.838	10.104	0.66	2.014	1.526	0.549	-10.996	-0.484	0.263	-5.005	-1.282	0.732	-2.491	10.602	2.251	-0.427	5.615	1.16	4.985	12.17	-1.355	-0.122	16.541	4.272	1506694725
-8.845	-2.676	-1.487	-6.348	-2.441	0.061	4.195	-9.707	-1.038	0	-4.456	-1.892	3.171	10.275	0.898	2.686	2.808	-0.793	-9.522	-0.354	-0.127	-5.127	-1.038	0.854	-3	9.989	2.17	-0.916	5.676	0.732	-3.222	12.583	-4.996	1.221	10.376	5.371	1506694725
-7.832	-2.972	-1.182	-5.615	-1.709	-0.488	3.945	-9.52	-0.517	0.122	-4.822	-3.296	3.445	9.971	1.388	3.235	5.066	-0.61	-9.522	-0.354	-0.127	-5.188	-0.732	0.854	-3.035	9.167	2.151	-1.343	4.639	0.549	-3.222	12.583	-4.996	-1.099	4.517	5.249	1506694725
-8.219	-2.446	-1.328	-5.615	-2.075	-0.366	3.249	-9.43	-0.653	0	-4.578	-4.333	3.182	9.548	1.811	3.235	5.066	-0.61	-9.28	-0.609	-0.484	-5.188	-0.671	0.61	-2.598	8.666	2.06	-1.343	4.639	0.549	-2.53	10.8	-1.562	-0.549	2.747	5.737	1506694725
-8.526	-2.059	-0.889	-4.883	-1.465	0.061	2.6	-9.239	-0.769	0.488	-4.517	-5.005	2.597	9.024	1.967	2.686	5.615	-0.183	-8.863	-0.981	-0.548	-5.066	-0.61	0.427	-2.311	8.342	1.815	-1.221	3.784	0.427	0.461	8.869	-0.224	1.099	1.831	4.761	1506694725
-8.546	-1.976	-0.555	-4.456	-0.732	0.244	2.373	-8.831	-0.647	0.488	-4.517	-5.005	2.262	8.446	1.918	1.892	4.028	-0.488	-8.863	-0.981	-0.548	-4.883	-0.427	0.244	-2.193	8.259	1.73	-1.221	3.784	0.427	0.461	8.869	-0.224	2.319	3.723	3.479	1506694725
-9.156	-1.732	-0.462	-3.967	-0.61	0.488	2.373	-8.831	-0.647	0.732	-4.089	-4.15	2.377	8.369	1.829	1.038	2.93	-0.854	-8.723	-0.943	-0.687	-4.333	-0.427	-0.061	-2.146	8.258	1.887	-0.671	3.357	1.099	2.236	8.463	0.298	2.075	6.592	1.892	1506694725
-9.366	-1.872	-0.645	-4.333	-1.099	-0.061	2.395	-8.442	-0.349	0.732	-4.089	-4.15	2.489	8.513	1.509	0.305	1.953	-0.916	-8.875	-0.825	-0.787	-4.089	-0.122	-0.122	-2.125	8.342	2.149	-0.183	3.174	1.221	1.491	8.36	0.757	1.404	10.498	0.732	1506694725
-9.211	-2.127	0.468	-3.174	-0.366	0.793	2.432	-8.149	0.353	0.732	-2.136	-0.488	2.725	8.664	1.078	0	1.038	-0.732	-8.875	-0.825	-0.787	-3.967	0.122	-0.183	-2.273	8.547	2.309	0.061	2.808	1.282	1.491	8.36	0.757	2.197	9.644	0.061	1506694725
-9.494	-2.464	1.113	-4.15	0.244	0.549	2.432	-8.149	0.353	0.732	-1.648	1.221	2.725	8.664	1.078	0	1.038	-0.732	-8.735	-1.297	-0.871	-3.479	0.305	-0.305	-2.273	8.547	2.309	0.061	2.808	1.282	3.71	10.045	4.352	0.183	7.141	-0.183	1506694725
-11.932	-5.67	-3.801	-1.282	0.61	-1.343	2.527	-10.148	0.317	1.526	-2.747	3.418	3.351	9.793	0.248	0.671	0.916	0	-12.909	-2.842	-1.372	-3.235	2.319	-0.183	-2.497	10.85	2.062	0.244	2.502	1.343	0.475	9.961	-2.056	0.488	-1.282	0.366	1506694725
-9.934	-5.258	-1.339	-0.61	-2.38	-0.122	2.61	-12.317	-0.791	1.526	-2.747	3.418	3.467	12.411	-0.227	0.977	1.221	-0.122	-12.909	-2.842	-1.372	-2.808	-0.366	-0.427	-2.438	12.562	1.513	0.244	2.502	1.343	0.475	9.961	-2.056	4.7	-0.549	-2.502	1506694725
-8.379	-4.499	-2.004	-0.732	3.54	-1.099	3.256	-10.734	-1.559	2.563	-6.409	2.197	3.941	12.658	-0.24	1.038	1.892	0.122	-10.381	-3.354	-0.097	-2.258	-0.366	-0.488	-3	11.694	0.608	0.122	2.93	0.183	4.926	14.729	3.754	-2.563	4.517	0.549	1506694725
-9.837	-4.576	-4.381	-0.916	0.061	-0.305	4.731	-9.673	0.292	2.563	-6.409	2.197	3.767	11.901	-0.172	1.465	2.991	1.221	-11.249	-4.936	0.426	-2.625	-1.831	-0.549	-3.497	11.186	-0.699	-1.343	2.38	0.122	-0.977	10.572	-1.328	2.197	-0.427	-0.427	1506694726
-9.481	-3.817	-2.61	-0.732	1.343	0.305	4.731	-9.673	0.292	0.366	-3.174	1.465	3.26	12.475	-0.511	0.977	3.784	1.587	-10.72	-4.998	0.927	-1.282	-1.099	0.122	-3.778	11.222	-0.538	-0.793	2.625	0	-0.977	10.572	-1.328	0.488	-0.427	-0.183	1506694726
-9.256	-1.906	-2.897	-0.549	0.793	-0.427	3.092	-9.634	1.312	-1.099	1.343	0.671	2.361	11.94	-1.371	0.977	3.784	1.587	-9.688	-4.444	0.79	-1.038	-0.916	0.427	-4.143	10.45	-0.343	-0.793	2.625	0	-0.828	9.88	-0.304	0.854	-2.869	-0.732	1506694726
-9.007	-1.449	-3.079	-0.854	0.427	-1.099	3.092	-9.634	1.312	-0.671	0.793	-0.244	2.361	11.94	-1.371	-0.122	2.686	1.648	-8.928	-4.23	0.601	-0.732	-1.099	0.122	-4.143	10.45	-0.343	-0.427	1.526	-0.122	1.709	9.93	-0.535	1.526	-1.709	-1.465	1506694726
-9.059	-2.507	-3.225	-0.916	0.244	-1.099	2.46	-8.123	2.365	0.488	-1.038	-0.427	1.656	9.307	-1.201	-0.183	-0.854	1.831	-8.763	-3.447	0.709	-0.977	-0.793	0.305	-4.143	10.45	-0.343	-0.427	1.526	-0.122	3.601	9.783	-1.072	1.953	0.366	-1.343	1506694726
-8.698	-2.949	-3.24	-0.977	-0.549	-0.732	2.46	-8.123	2.365	0.488	-1.038	-0.427	2.004	8.606	-1.104	0.305	-0.183	0.977	-8.422	-3.222	0.803	-0.793	-0.671	0.183	-1.893	8.838	0.295	-0.427	1.526	-0.122	2.781	9.829	0.121	1.77	1.221	-1.77	1506694726
-8.418	-3.285	-3.088	-0.244	0	-0.549	2.46	-8.123	2.365	0.488	-1.038	-0.427	2.004	8.606	-1.104	0.305	-0.183	0.977	-8.179	-3.198	0.858	-0.732	-0.305	0.305	-1.893	8.838	0.295	-0.183	0.61	-0.366	1.343	9.65	0.444	1.77	0.244	-1.831	1506694726
-9.009	-3.2	-3.152	0.854	-0.549	-0.244	2.195	-8.35	1.881	0.61	-1.648	-1.404	2.344	8.055	-0.775	0.793	1.343	-0.977	-8.11	-3.546	0.69	-0.549	-0.549	0.244	-2.198	8.655	-0.059	-0.183	1.099	-0.244	1.232	9.525	0.045	1.831	-0.244	-1.77	1506694726
-8.819	-2.972	-3.336	0.732	-0.732	-0.305	2.195	-8.35	1.881	0.61	-1.648	-1.404	3.042	8.513	-0.386	0.854	0.977	-1.282	-7.917	-4.171	0.73	-0.183	0	0.122	-2.842	8.878	-0.403	-0.366	0.427	0.183	1.645	9.74	0.127	1.343	0.122	-1.465	1506694726
-8.763	-3.059	-3.425	0.977	-0.366	-0.305	2.403	-8.241	1.796	0.183	-0.793	-1.465	3.529	9.575	-0.468	0.244	0.549	-1.038	-8.473	-4.341	0.529	0.305	0.122	0.061	-3.217	9.556	-0.299	-0.061	-0.488	0.183	1.634	9.995	-0.035	0.916	-0.427	-1.404	1506694726
-9.278	-3.078	-3.384	1.16	-0.366	0.122	2.403	-8.241	1.796	0.183	-0.793	-1.465	3.609	10.362	-0.75	-0.671	-0.549	-0.427	-9.058	-3.907	0.406	0.366	0.549	0.122	-3.155	9.978	-0.045	0.244	-1.099	-0.061	1.634	9.995	-0.035	0.305	-0.854	-1.282	1506694726
-9.357	-3.12	-2.929	1.831	-0.732	0.366	2.582	-8.646	1.798	-0.549	0.671	-0.427	3.656	10.427	-0.596	-1.099	-1.831	0.183	-9.221	-3.969	0.295	0.854	0.122	0.305	-3.024	10.316	0.007	-0.061	-1.343	-0.183	1.352	9.952	-0.459	-0.488	-1.343	-1.038	1506694726
-9.477	-3.222	-2.781	1.465	-0.61	0.549	3.115	-9.032	1.744	-0.854	1.038	-0.122	3.954	10.555	-0.267	-0.916	-1.77	0.244	-9.203	-4.605	0.366	1.16	1.221	0.305	-3.018	10.732	-0.096	-0.061	-1.343	-0.183	1.046	10.162	-0.94	-0.732	-1.099	-1.038	1506694726
-9.934	-3.232	-2.931	0.671	-0.244	0.366	3.115	-9.032	1.744	-1.221	1.648	0.122	3.876	11.149	-0.099	-1.038	-1.099	0.122	-10.36	-4.321	0.291	2.197	1.038	0.122	-2.669	11.224	0.715	-0.549	-1.953	0	1.046	10.162	-0.94	-0.671	-1.16	-1.221	1506694726
-10.984	-4.77	-1.645	0.916	-1.221	0.916	3.525	-10.899	1.371	-1.221	1.892	0.61	3.536	11.299	0.175	-1.343	-1.465	0.061	-11.312	-2.28	-0.093	2.441	-0.244	0.244	-2.164	10.996	2.187	0.366	-2.075	-0.671	1.934	10.546	0.124	-1.099	-0.366	-0.61	1506694726
-10.186	-5.644	0.735	1.343	-1.953	1.221	3.683	-11.002	0.742	-0.183	1.709	0.305	3.492	10.507	0.871	-1.099	-1.831	0.244	-11.361	-1.494	0.806	1.648	0.427	0.427	-2.332	10.226	2.72	0.366	-2.075	-0.671	1.759	11.882	2.327	-2.563	-0.427	0.549	1506694726
-8.987	-3.071	1.572	0.549	-0.122	0.366	3.766	-10.847	0.263	-0.183	1.709	0.305	3.859	9.973	1.643	-0.671	-0.854	0.305	-10.808	-1.224	1.299	2.441	-0.366	0.244	-2.585	9.772	3.384	-0.061	-1.343	-0.671	1.759	11.882	2.327	-3.357	-0.305	1.709	1506694726
-10.007	-2.53	0.201	-0.61	-1.465	-0.854	3.354	-10.405	-0.395	0.122	2.136	-0.549	3.906	9.958	1.98	-0.549	0.671	0.549	-10.105	0.386	1.396	2.258	-0.488	0.366	-2.773	9.28	4.026	-0.061	-0.549	-0.549	-1.035	11.228	1.546	-2.502	-2.197	2.502	1506694726
-8.644	-4.098	1.02	0.305	-2.686	-1.038	2.662	-10.154	-1.163	1.282	0.916	-2.319	3.291	9.599	2.207	-0.366	1.099	1.099	-10.03	1.546	1.349	1.343	-0.305	0.427	-2.698	8.826	4.079	-0.061	-0.549	-0.549	-1	9.755	0.744	-1.526	-2.991	2.502	1506694726
-7.209	-3.877	1.946	0.305	-0.061	0	2.101	-9.768	-2.005	1.831	-0.793	-3.174	2.735	8.981	2.731	0	0.916	1.282	-9.363	1.439	1.372	1.038	-0.549	0.244	-2.324	8.282	4.006	-0.305	-0.427	-0.488	-1	9.755	0.744	0.061	-3.113	1.892	1506694726
-8.374	-2.745	1.194	-0.122	-0.305	0.122	1.802	-9.164	-2.566	1.892	-1.953	-3.845	2.469	8.364	3.024	0.244	1.099	1.16	-8.971	1.4	1.678	0.671	-0.488	0.244	-2.451	7.885	3.906	-0.488	0.183	-0.183	0.298	8.831	0.769	1.099	-0.549	2.014	1506694726
-8.43	-2.181	1.194	-0.305	-0.61	-0.061	1.755	-9.034	-2.692	1.892	-1.953	-3.845	2.247	8.208	2.871	0.061	1.221	0.854	-8.905	1.256	1.741	0.549	-0.488	0.122	-2.451	7.885	3.906	-0.488	0.183	-0.183	0.274	8.813	1.385	1.709	3.113	1.648	1506694726
-8.638	-2.871	1.623	-0.549	0.244	-0.061	1.816	-9.168	-2.737	0.977	-1.404	-3.174	1.944	8.412	2.637	-0.366	0.61	0.671	-8.965	1.382	1.869	0.122	-0.244	-0.122	-2.929	7.879	3.826	0.061	0.366	0.366	0.274	8.813	1.385	1.282	5.005	0.977	1506694726
-9.136	-3.024	1.231	-1.038	0.061	0.061	1.761	-9.461	-2.714	0.427	-0.671	-2.075	1.787	8.649	2.326	-0.488	-0.427	0.488	-9.392	1.875	1.793	-0.427	-0.244	-0.244	-2.778	8.323	3.954	0.366	0.549	0.366	-0.695	8.281	1.567	2.38	2.991	0	1506694726
-8.789	-2.893	1.596	-1.282	0.305	0.183	1.61	-9.556	-2.512	0.427	-0.671	-2.075	2.021	8.795	1.995	-0.244	-0.671	0.183	-9.536	1.843	1.662	-0.977	-0.061	-0.305	-2.542	8.71	3.959	0.366	0.549	0.366	1.047	9.994	3.381	1.526	0.916	-0.671	1506694726
-8.824	-2.811	1.749	-1.221	1.587	0.244	1.858	-9.388	-1.946	-0.427	-0.122	-0.488	2.431	8.69	1.882	0.427	-0.244	-0.244	-9.306	1.279	1.615	-1.343	0	-0.366	-2.595	8.884	3.712	0.183	1.038	0.427	1.047	9.994	3.381	1.221	0.793	-0.244	1506694727
-9.644	-3.304	0.726	-1.709	0.671	-0.549	2.219	-9.089	-1.042	-0.427	-0.122	-0.488	2.866	8.788	1.952	0.427	-0.244	-0.244	-9.28	0.745	1.614	-1.526	0.793	-0.427	-2.724	9.121	3.449	0.183	1.038	0.427	1.2	9.307	1.479	0.61	0.549	-0.366	1506694727
-10.155	-5.428	-0.189	-1.099	0.183	-0.732	2.286	-9.045	-0.324	-0.854	0.793	0.244	3.029	9.418	1.936	1.16	1.16	-0.854	-9.727	0.313	1.171	-1.526	0.61	-0.305	-2.65	9.667	3.183	0.122	1.038	0.61	-1.225	10.591	0.554	1.465	0.244	-1.404	1506694727
-9.03	-4.827	0.06	0.427	0.183	-0.305	1.989	-9.146	-0.121	-0.977	1.343	1.038	3.034	10.218	1.933	1.16	1.16	-0.854	-10.853	-0.48	0.678	-1.892	0.427	-0.244	-2.645	10.275	2.658	0.366	0.977	0.549	-1.225	10.591	0.554	1.953	1.221	-2.686	1506694727
-8.076	-3.63	0.257	-0.183	1.099	-0.061	1.901	-8.668	-0.014	-0.61	0.366	1.709	3.286	10.646	2.041	0.732	0.061	-1.038	-9.9	-1.453	0.683	-1.465	-0.061	-0.244	-2.981	9.977	2.102	0.183	1.038	0.244	0.719	11.8	0.889	1.343	0.854	-0.732	1506694727
-9.167	-3.223	-1.035	-0.488	1.648	-0.122	2.667	-8.159	0.794	-0.61	-1.404	3.418	3.612	10.274	2.025	0.427	0.183	-0.671	-9.258	-2.023	0.888	-0.977	0.244	-0.122	-2.981	9.977	2.102	0.183	1.038	0.244	1.018	9.509	0.067	0.854	-0.244	-0.549	1506694727
-9.67	-2.96	-1.802	0	0.122	-0.244	3.381	-8.402	1.482	-0.61	-1.404	3.418	3.474	10.078	1.771	0	0.366	-0.122	-9.452	-2.271	0.829	-0.732	0.183	-0.122	-3.261	9.371	1.33	-0.244	-0.305	0.183	1.018	9.509	0.067	0.977	-0.488	-0.427	1506694727
-9.542	-3	-1.455	-0.61	0.671	-0.122	3.758	-9.164	1.894	-0.977	-0.061	4.456	2.958	10.204	1.293	-0.61	-0.244	-0.122	-9.576	-2.443	0.613	-0.549	0.122	-0.183	-2.64	9.958	1.036	-0.061	-0.61	0.061	1.992	9.836	-0.05	0.61	0.122	-0.305	1506694727
-9.654	-3.057	-1.818	-0.305	0.61	0	3.758	-9.164	1.894	-0.916	0.427	5.005	2.647	10.136	0.767	-0.61	-0.244	-0.122	-9.695	-2.456	0.522	-0.427	-0.122	-0.122	-2.64	9.958	1.036	-0.061	-0.61	0.061	1.96	9.945	-0.415	0.366	0.671	0.061	1506694727
-9.749	-3.068	-2.216	-0.244	-0.061	0	3.906	-9.941	1.814	-0.488	-0.488	4.639	2.808	9.727	0.358	-0.854	-1.892	-1.16	-9.542	-2.561	0.502	-0.427	0.122	0.061	-1.711	10.051	0.806	0	-0.427	-0.061	1.26	9.952	-0.705	0.366	0.244	0.061	1506694727
-9.477	-3.186	-2.022	0.122	-0.183	0.122	4.664	-10.284	2.024	-0.061	-1.221	3.418	3.335	9.362	0.171	-0.854	-1.892	-1.16	-9.387	-2.865	0.429	-0.366	0.122	0.061	-1.796	9.805	0.762	-0.122	-0.183	-0.122	1.139	9.941	-0.804	0.366	0	-0.061	1506694727
-9.452	-2.923	-1.956	0.549	0	0.122	5.121	-9.746	2.088	0	-0.793	1.526	3.731	9.308	0.13	-0.61	-1.16	-1.587	-9.173	-3.034	0.224	-0.244	0.305	-0.061	-1.796	9.805	0.762	-0.244	-0.122	0	1.486	9.96	-0.921	0.305	0.122	0	1506694727
-9.452	-2.437	-2.071	0.183	-0.122	0.061	5.121	-9.746	2.088	0.061	-0.427	-0.366	3.704	9.378	0.114	-0.488	0	-1.77	-9.057	-2.991	0.16	-0.122	0.61	-0.122	-2.004	9.402	0.736	-0.183	-0.244	0.244	1.367	9.872	-0.985	0.122	0	0.122	1506694727
-9.542	-2.541	-1.794	-0.305	-0.244	0.061	4.765	-9.337	1.907	0.244	-0.244	-1.648	3.704	9.378	0.114	-0.488	0	-1.77	-9.379	-2.785	0.112	0	0.427	-0.183	-2.004	9.402	0.736	-0.061	-0.488	0.305	1.324	9.847	-0.869	0	-0.549	0	1506694727
-9.457	-2.669	-1.43	-0.549	0.183	0.061	4.387	-9.007	1.858	0.305	0	-2.014	3.841	9.61	-0.011	-0.549	-0.916	-1.343	-10.081	-2.364	0.103	0.061	0.183	-0.244	-1.544	9.892	1.371	0.244	-0.671	0.427	1.797	9.717	-1.079	0	-0.305	-0.061	1506694727
-9.574	-2.924	-1.652	-0.427	0.061	-0.061	3.982	-9.55	1.459	0.732	0.244	-1.77	4.093	9.869	-0.073	-0.244	-1.648	-0.427	-10.133	-1.449	0.014	0.183	-0.244	0	-1.544	9.892	1.371	0.549	-0.427	0.366	1.797	9.717	-1.079	-0.061	0.305	-0.061	1506694727
-9.229	-3.499	-1.415	-0.061	-0.183	0.061	3.982	-9.55	1.459	0.732	0.244	-1.77	4.093	9.869	-0.073	-0.244	-1.648	-0.427	-9.668	-1.285	0.012	-0.244	0.183	0.183	-1.15	10.222	1.893	0.793	0.305	0	1.221	9.838	-1.005	-0.061	0.183	-0.183	1506694727
-9.068	-3.473	-0.964	0	0.183	0.183	3.726	-9.524	1.01	1.038	-0.061	-2.38	4.551	9.219	0.968	1.404	0.977	0.427	-9.506	-1.871	0.073	-0.305	0.183	-0.061	-1.367	9.589	1.695	0.427	0.488	-0.061	0.98	9.877	-0.908	-0.122	0	-0.305	1506694727
-9.245	-3.124	-0.959	0.122	0.366	0.122	3.259	-9.641	0.372	0.977	-0.244	-3.052	4.479	9.522	1.736	1.648	2.502	0.732	-9.619	-2.004	0.085	0	0.061	-0.183	-1.555	9.625	1.639	-0.061	0.427	0.183	0.774	9.811	-0.669	-0.122	0	-0.183	1506694727
-9.482	-3.125	-1.073	0.366	0	0.183	2.996	-9.531	0.136	0.854	-0.305	-3.479	3.844	10.063	1.851	1.16	2.625	1.099	-9.621	-1.756	0.036	0.183	0.183	0	-1.835	9.808	1.705	0	0.793	0.427	0.56	9.789	-0.49	-0.244	-0.305	-0.122	1506694727
-9.448	-2.998	-0.859	0.366	0	0.244	2.914	-9.167	0.115	0.671	-0.183	-3.357	3.015	10.325	1.765	0.366	0.916	1.587	-9.662	-1.589	-0.014	0.244	0.244	0.061	-2.023	9.849	1.836	0.061	0.732	0.549	0.903	9.798	-0.358	-0.244	-0.427	-0.122	1506694727
-9.422	-2.888	-0.863	0.488	0.122	0.183	2.914	-9.167	0.115	0.366	0.305	-2.808	2.812	10.41	1.977	-0.122	-0.305	1.953	-9.672	-1.555	-0.108	0.366	0.183	0	-1.94	9.843	1.956	0.061	0.366	0.61	0.992	9.839	-0.275	-0.183	-0.183	-0.061	1506694727
-9.449	-2.742	-0.969	0.488	-0.061	0.183	2.769	-8.734	0.16	0	0.793	-1.953	2.812	10.41	1.977	-0.122	-0.305	1.953	-9.715	-1.425	-0.197	0.366	0.244	0.061	-1.94	9.843	1.956	0	0.061	0.549	0.663	9.831	-0.336	-0.183	-0.305	-0.122	1506694727
-9.417	-2.684	-0.891	0.366	-0.061	0.183	2.267	-8.291	0.091	-0.305	0.732	-1.038	2.686	10.251	1.889	-0.488	0.366	1.953	-9.739	-1.305	-0.298	0.427	0.244	0.061	-1.549	9.873	2.163	-0.183	-0.183	0.427	0.635	9.859	-0.266	-0.183	-0.549	-0.183	1506694727
-9.416	-2.65	-0.786	0.366	0.122	0.183	2.267	-8.291	0.091	-0.366	0.244	-0.244	2.363	9.926	1.827	-0.488	0.305	1.526	-9.8	-1.164	-0.379	0.427	0.061	0.061	-1.308	9.771	2.208	-0.366	-0.488	0.122	0.944	9.795	-0.226	-0.183	-0.427	-0.122	1506694727
-9.515	-2.606	-0.849	0.366	0.122	0.061	2.625	-8.313	0.196	-0.366	0	0.61	2.117	9.603	1.756	-0.488	0.122	0.916	-9.85	-1.031	-0.385	0.305	0.061	0.061	-1.182	9.744	2.192	-0.366	-0.549	0	0.938	9.79	-0.154	-0.183	-0.305	-0.122	1506694728
-9.56	-2.524	-0.822	0.305	0.061	0.061	2.891	-8.542	0.304	-0.549	0	1.404	1.981	9.331	1.67	-0.488	-0.122	0.061	-9.787	-0.976	-0.358	0.183	0.183	0.061	-1.037	9.695	2.181	-0.366	-0.549	0	0.836	9.824	-0.123	-0.183	-0.366	-0.122	1506694728
-9.552	-2.523	-0.858	0.183	0.061	0.061	3.18	-8.882	0.459	-0.671	0.061	1.953	2.078	9.117	1.643	-0.488	-0.305	-0.732	-9.751	-0.971	-0.349	0	0.244	0.061	-0.935	9.605	2.21	-0.244	-0.488	0	0.863	9.844	-0.097	-0.183	-0.366	-0.122	1506694728
-9.528	-2.622	-0.869	0.122	0	0.061	3.18	-8.882	0.459	-0.671	0.061	1.953	2.078	9.117	1.643	-0.488	-0.305	-0.732	-9.738	-1.067	-0.368	0	0.244	0.061	-0.935	9.605	2.21	-0.244	-0.488	0	0.876	9.823	-0.072	-0.122	-0.244	-0.122	1506694728
-9.455	-2.613	-0.861	0.122	0.061	0.061	3.624	-9.385	0.733	-0.671	0.061	2.441	2.565	9.305	1.577	-0.366	-0.671	-1.892	-9.775	-1.069	-0.407	-0.061	0.183	0.061	-1.036	9.635	2.222	-0.183	-0.366	0	0.812	9.835	-0.072	-0.061	-0.183	-0.122	1506694728
-9.451	-2.59	-0.919	0.061	0.061	0.061	3.624	-9.385	0.733	-0.61	-0.061	2.258	2.881	9.566	1.544	-0.366	-0.732	-2.075	-9.725	-1.103	-0.431	0	0.244	0.061	-1.036	9.635	2.222	-0.122	-0.305	-0.061	0.779	9.848	-0.051	-0.061	-0.305	-0.122	1506694728
-9.472	-2.633	-0.997	0	0.061	0	4.114	-9.387	0.985	-0.244	-0.183	1.587	3.218	9.703	1.518	-0.366	-0.793	-2.014	-9.772	-1.11	-0.451	-0.061	0.244	0	-1.218	9.64	2.231	-0.122	-0.549	-0.183	0.767	9.793	-0.089	-0.061	-0.244	-0.061	1506694728
-9.509	-2.681	-1.074	-0.061	-0.061	0	4.232	-9.26	1.047	-0.061	-0.183	1.16	3.536	9.777	1.515	-0.366	-0.793	-1.709	-9.828	-1.089	-0.493	-0.122	0.244	0	-1.189	9.671	2.263	-0.122	-0.549	-0.183	0.726	9.781	-0.181	0	-0.183	-0.122	1506694728
-9.466	-2.651	-0.992	-0.183	-0.061	0	4.232	-9.26	1.047	-0.061	-0.183	1.16	3.774	9.746	1.505	-0.366	-0.671	-1.221	-9.804	-1.145	-0.492	-0.183	0.183	0	-1.139	9.678	2.236	-0.061	-0.549	-0.183	0.697	9.831	-0.225	0	-0.122	-0.122	1506694728
-9.495	-2.662	-1.031	-0.244	-0.061	0.061	4.353	-8.991	0.97	0.366	-0.427	0.244	3.923	9.593	1.523	-0.244	-0.427	-0.854	-9.775	-1.164	-0.451	-0.183	0.122	0	-1.053	9.63	2.188	-0.061	-0.366	-0.122	0.614	9.859	-0.217	-0.061	-0.122	-0.122	1506694728
-9.494	-2.67	-1.04	-0.305	-0.122	0	4.454	-8.88	0.864	0.366	-0.427	0.244	4.034	9.471	1.553	-0.183	-0.183	-0.427	-9.726	-1.196	-0.433	-0.122	0.183	0	-0.999	9.583	2.157	-0.061	-0.366	-0.122	0.69	9.853	-0.172	0	-0.122	-0.061	1506694728
-9.46	-2.768	-1.008	-0.244	-0.183	0	4.454	-8.88	0.864	0.427	-0.305	-0.122	4.022	9.418	1.535	-0.122	-0.061	0.061	-9.747	-1.199	-0.458	-0.122	0.122	0	-0.959	9.558	2.123	-0.061	-0.183	0.061	0.746	9.824	-0.199	0	0	0	1506694728
-9.448	-2.79	-1.059	-0.305	-0.122	0	4.276	-8.99	0.455	0.427	-0.244	-0.61	3.937	9.417	1.525	-0.061	0	0.488	-9.757	-1.182	-0.528	-0.183	0.122	0	-0.951	9.562	2.117	0	0.183	0.305	0.623	9.859	-0.213	0	0	-0.061	1506694728
-9.458	-2.795	-1.056	-0.244	-0.061	0	4.276	-8.99	0.455	0.427	-0.305	-1.16	3.937	9.417	1.525	-0.061	0	0.488	-9.739	-1.23	-0.556	-0.122	0.183	-0.061	-0.951	9.562	2.117	0	0.183	0.305	0.471	9.867	-0.225	0	-0.061	0	1506694728
-9.471	-2.655	-1.062	-0.183	-0.061	0	3.828	-8.979	0.158	0.366	-0.427	-1.648	3.606	9.528	1.422	0.061	0.244	1.16	-9.783	-1.239	-0.595	-0.122	0.122	-0.061	-1.002	9.648	2.116	0.061	0.305	0.305	0.415	9.857	-0.24	-0.061	-0.183	0	1506694728
-9.494	-2.62	-1.084	-0.183	0	-0.061	3.828	-8.979	0.158	0.183	-0.427	-2.014	3.405	9.668	1.391	0.122	0.305	1.343	-9.776	-1.237	-0.681	-0.122	0.122	-0.061	-1.059	9.744	2.111	0.122	0.427	0.305	0.44	9.883	-0.281	-0.061	-0.305	0	1506694728
-9.508	-2.641	-1.08	-0.183	-0.061	-0.061	3.425	-8.987	0.066	-0.244	-0.061	-2.075	3.205	9.758	1.402	0.183	0.366	1.404	-9.757	-1.266	-0.72	-0.183	0.122	-0.061	-1.053	9.808	2.088	0.122	0.427	0.305	0.556	9.835	-0.272	-0.061	-0.183	0	1506694728
-9.507	-2.604	-1.074	-0.122	0	-0.061	3.259	-8.965	0.146	-0.244	-0.061	-2.075	3.024	9.782	1.473	0.244	0.427	1.343	-9.798	-1.273	-0.791	-0.122	0.061	0	-0.995	9.825	2.083	0.061	0.305	0.244	0.653	9.872	-0.275	0	-0.122	-0.061	1506694728
-9.554	-2.608	-1.114	-0.122	-0.061	-0.122	3.259	-8.965	0.146	-0.427	0.183	-1.77	3.024	9.782	1.473	0.244	0.427	1.343	-9.78	-1.351	-0.831	-0.061	0.061	0	-0.995	9.825	2.083	0.061	0.305	0.183	0.618	9.855	-0.256	0	-0.061	0	1506694728
-9.477	-2.645	-1.125	-0.122	-0.183	-0.061	3.112	-8.924	0.322	-0.671	0.427	-1.343	2.845	9.758	1.579	0.305	0.549	1.16	-9.746	-1.347	-0.841	-0.061	0	0	-0.985	9.866	2.07	0	0.183	0.122	0.596	9.878	-0.25	0	-0.122	0	1506694728
-9.455	-2.718	-1.121	-0.061	-0.061	-0.061	2.981	-8.845	0.532	-0.732	0.61	-0.854	2.547	9.6	1.846	0.183	0.427	0.366	-9.715	-1.329	-0.828	-0.061	0	0	-0.964	9.747	2.013	0	0.122	0.061	0.626	9.884	-0.27	0	-0.122	-0.061	1506694728
-9.449	-2.705	-1.142	0	-0.061	-0.061	2.882	-8.772	0.73	-0.671	0.671	-0.305	2.547	9.6	1.846	0.183	0.427	0.366	-9.738	-1.364	-0.864	-0.122	0	0	-0.964	9.747	2.013	-0.061	0.061	0	0.634	9.828	-0.305	0.061	0	0	1506694728
-9.452	-2.671	-1.125	0	0	-0.061	2.844	-8.824	0.941	-0.488	0.427	0.183	2.56	9.586	1.857	-0.183	-0.122	-0.427	-9.761	-1.345	-0.877	-0.061	0	0	-0.949	9.811	2.013	-0.061	0	0	0.589	9.848	-0.3	0.061	0	0	1506694728
-9.514	-2.634	-1.174	0	0	-0.061	3.036	-8.874	0.95	-0.305	0	0.61	2.744	9.6	1.762	-0.244	-0.244	-0.732	-9.764	-1.333	-0.892	-0.061	0	0	-0.974	9.831	2.041	-0.061	-0.061	-0.061	0.561	9.841	-0.327	0	-0.122	0	1506694728
-9.477	-2.607	-1.164	0	-0.061	-0.122	3.036	-8.874	0.95	-0.122	-0.183	1.038	2.744	9.6	1.762	-0.244	-0.244	-0.732	-9.731	-1.339	-0.884	-0.061	0	0	-0.974	9.831	2.041	-0.122	-0.183	-0.122	0.641	9.857	-0.358	0	-0.122	0	1506694728
-9.479	-2.604	-1.166	0	0	-0.061	3.426	-8.931	0.858	0	-0.183	1.343	3.08	9.562	1.572	-0.244	-0.366	-1.038	-9.737	-1.353	-0.882	-0.061	-0.061	0	-0.949	9.804	2.018	-0.122	-0.244	-0.183	0.641	9.865	-0.367	0	-0.122	0	1506694729
-9.489	-2.585	-1.168	-0.061	-0.061	-0.061	3.619	-8.989	0.776	0.122	-0.305	1.526	3.195	9.546	1.481	-0.244	-0.427	-1.099	-9.752	-1.351	-0.882	-0.061	-0.061	0	-0.873	9.74	1.973	-0.122	-0.244	-0.183	0.697	9.844	-0.337	0	-0.122	0	1506694729
-9.493	-2.588	-1.182	-0.061	0	-0.122	3.831	-9.02	0.675	0.183	-0.488	1.587	3.356	9.526	1.406	-0.244	-0.427	-1.099	-9.747	-1.306	-0.882	-0.061	-0.061	0.061	-0.854	9.709	1.968	-0.061	-0.183	-0.244	0.749	9.845	-0.333	0	-0.061	0	1506694729
-9.494	-2.635	-1.195	-0.061	-0.061	-0.122	4.043	-9.043	0.559	0.305	-0.549	1.465	3.536	9.487	1.361	-0.183	-0.366	-0.977	-9.71	-1.316	-0.866	-0.061	-0.061	0.061	-0.87	9.707	1.975	-0.061	-0.183	-0.244	0.737	9.829	-0.379	0	0	0	1506694729
-9.49	-2.64	-1.207	-0.061	-0.061	-0.061	4.043	-9.043	0.559	0.305	-0.549	1.221	3.68	9.501	1.378	-0.061	-0.183	-0.732	-9.727	-1.3	-0.87	-0.061	-0.061	0	-0.895	9.701	1.993	0	-0.122	-0.183	0.688	9.841	-0.382	0	-0.061	-0.061	1506694729
-9.5	-2.614	-1.184	-0.061	-0.061	-0.061	4.303	-9.022	0.386	0.183	-0.427	0.854	3.743	9.521	1.394	-0.061	-0.183	-0.732	-9.726	-1.263	-0.836	-0.061	-0.061	0	-0.914	9.696	1.991	0.061	0	-0.122	0.768	9.855	-0.367	0	-0.061	0	1506694729
-9.512	-2.582	-1.187	-0.061	-0.061	-0.061	4.303	-9.022	0.386	0.122	-0.244	0.427	3.743	9.521	1.394	0	-0.122	-0.488	-9.711	-1.258	-0.813	-0.061	-0.061	0	-0.914	9.696	1.991	0.061	0	-0.122	0.775	9.854	-0.364	-0.061	0	0	1506694729
-9.472	-2.616	-1.17	-0.122	-0.061	-0.061	4.226	-8.903	0.402	0	-0.122	0	3.752	9.493	1.51	0.122	0.061	0.183	-9.677	-1.244	-0.791	-0.061	-0.061	-0.061	-0.947	9.677	1.992	0.061	0.061	-0.061	0.78	9.862	-0.398	-0.061	0	0	1506694729
-9.459	-2.684	-1.171	-0.061	-0.061	-0.061	4.226	-8.903	0.402	0	-0.122	0	3.653	9.512	1.581	0.122	0.061	0.183	-9.672	-1.26	-0.775	-0.061	0	0	-0.934	9.677	1.985	0.061	0.183	0.122	0.775	9.835	-0.382	-0.061	0	0	1506694729
-9.471	-2.673	-1.142	-0.061	-0.061	0	3.931	-8.86	0.453	-0.061	0	-0.61	3.524	9.551	1.621	0.061	0.122	0.549	-9.703	-1.258	-0.811	-0.061	0	-0.061	-0.903	9.717	1.993	0.061	0.183	0.122	0.751	9.83	-0.376	-0.061	0.061	-0.061	1506694729
-9.494	-2.619	-1.128	-0.061	-0.061	-0.061	3.931	-8.86	0.453	-0.183	0.061	-0.793	3.394	9.607	1.65	0.061	0.183	0.671	-9.721	-1.219	-0.843	-0.122	-0.061	-0.061	-0.951	9.747	2.011	0.061	0.183	0.183	0.709	9.843	-0.355	-0.061	0	0	1506694729
-9.508	-2.628	-1.093	-0.061	-0.061	-0.061	3.658	-9.043	0.452	-0.183	0.061	-0.977	3.268	9.665	1.631	0.061	0.183	0.671	-9.747	-1.27	-0.876	-0.061	-0.122	-0.061	-0.987	9.79	2.01	0	0.183	0.122	0.702	9.837	-0.361	-0.061	0	0	1506694729
-9.49	-2.635	-1.08	-0.061	-0.061	-0.061	3.658	-9.043	0.452	-0.183	0.183	-1.038	3.133	9.694	1.653	0.061	0.305	0.732	-9.721	-1.264	-0.872	-0.061	-0.061	-0.061	-0.987	9.781	1.988	0	0.183	0.122	0.691	9.839	-0.349	-0.061	0	-0.061	1506694729
-9.505	-2.639	-1.079	-0.061	-0.061	-0.061	3.365	-8.973	0.584	-0.244	0.305	-0.977	2.986	9.628	1.646	0	0.244	0.671	-9.741	-1.257	-0.843	-0.061	-0.061	-0.061	-0.982	9.745	1.976	-0.061	0.183	0.122	0.707	9.85	-0.306	-0.061	0	-0.061	1506694729
-9.502	-2.68	-1.059	-0.061	-0.061	0	3.224	-8.935	0.605	-0.183	0.305	-0.916	2.86	9.603	1.611	0	0.244	0.671	-9.735	-1.262	-0.843	-0.061	-0.061	-0.061	-0.982	9.745	1.976	-0.061	0.122	0.122	0.739	9.851	-0.264	-0.061	0	-0.061	1506694729
-9.539	-2.722	-1.058	-0.061	0	0	3.224	-8.935	0.605	-0.122	0.183	-0.793	2.818	9.569	1.554	-0.061	0.061	0.305	-9.764	-1.258	-0.839	-0.061	-0.061	-0.061	-0.906	9.806	1.986	0	0.061	0.061	0.735	9.874	-0.246	-0.061	0	-0.061	1506694729
-9.501	-2.731	-1.077	0	-0.061	-0.061	3.12	-8.82	0.534	-0.061	0.061	-0.549	2.83	9.591	1.544	0	0.061	0.061	-9.763	-1.288	-0.839	-0.061	-0.061	0	-0.946	9.83	1.971	0	0.122	0.061	0.677	9.898	-0.258	-0.061	0	-0.061	1506694729
-9.373	-2.729	-1.018	0.061	-0.061	-0.061	3.12	-8.82	0.534	-0.061	0	-0.244	2.83	9.591	1.544	0	0.061	0.061	-9.763	-1.288	-0.839	-0.061	-0.061	0	-0.946	9.83	1.971	0	0.122	0	0.568	9.917	-0.284	-0.061	-0.061	-0.061	1506694729
-9.41	-2.705	-1.046	0.061	0.061	-0.061	3.146	-8.802	0.484	0	0	0	2.882	9.607	1.567	0	0.061	-0.183	-9.763	-1.288	-0.839	-0.061	-0.061	0	-1.011	9.786	1.916	0	0	0	0.546	9.841	-0.307	-0.061	-0.061	-0.061	1506694729
-9.502	-2.676	-1.113	0	0	0	3.229	-8.732	0.479	-0.061	0	0.244	3.037	9.505	1.529	-0.061	-0.122	-0.366	-9.737	-1.322	-0.839	0	-0.061	0	-0.973	9.711	1.937	0	-0.122	-0.061	0.591	9.747	-0.316	-0.061	-0.061	-0.061	1506694729
-9.56	-2.698	-1.123	0	0.061	0	3.335	-8.662	0.457	-0.122	0.061	0.427	3.113	9.512	1.421	-0.061	-0.122	-0.366	-9.789	-1.256	-0.819	0	-0.122	0	-0.973	9.711	1.937	0	-0.122	-0.061	0.717	9.814	-0.26	-0.061	-0.061	0	1506694729
-9.501	-2.668	-1.122	0	0.061	0	3.508	-8.861	0.383	-0.061	0	0.61	3.212	9.579	1.364	0.061	-0.122	-0.549	-9.802	-1.229	-0.782	0	-0.122	0.061	-0.973	9.711	1.937	0	-0.122	-0.061	0.76	9.877	-0.24	-0.061	-0.061	0	1506694729
-9.606	-2.661	-1.25	-0.061	0	0	3.508	-8.861	0.383	0	-0.122	0.671	3.352	9.595	1.376	0.183	0	-0.549	-9.759	-1.224	-0.758	-0.061	-0.122	0.061	-0.877	9.841	1.913	0	-0.122	-0.061	0.597	9.934	-0.261	-0.122	-0.183	-0.061	1506694729
-9.505	-2.71	-1.276	0.061	-0.122	0	3.785	-8.924	0.367	-0.122	-0.122	0.427	3.421	9.631	1.468	0.183	0.183	-0.488	-9.711	-1.377	-0.748	-0.061	-0.183	0.061	-0.945	9.837	1.811	-0.061	0.061	-0.183	0.589	9.994	-0.312	-0.183	-0.305	-0.122	1506694729
-9.264	-2.634	-1.166	0	0	-0.061	3.785	-8.924	0.367	-0.122	-0.122	0.427	3.426	9.69	1.57	0.061	0.122	-0.366	-9.711	-1.377	-0.748	-0.061	-0.183	0.061	-1.006	9.775	1.738	-0.061	0.061	-0.183	0.589	9.994	-0.312	-0.183	-0.305	-0.122	1506694729
-9.398	-2.589	-1.236	0	-0.061	0	3.827	-8.838	0.468	-0.183	-0.122	0.183	3.424	9.629	1.598	-0.061	0.061	-0.244	-9.592	-1.394	-0.703	-0.061	-0.122	0.061	-1.017	9.665	1.729	-0.122	0	-0.183	0.581	9.833	-0.339	-0.183	-0.366	-0.061	1506694730
-9.467	-2.553	-1.251	-0.061	-0.122	0	3.79	-8.778	0.591	-0.244	-0.061	-0.061	3.409	9.516	1.573	-0.061	0.061	-0.244	-9.627	-1.355	-0.627	-0.061	-0.061	0.061	-1.025	9.665	1.774	-0.122	0	-0.061	0.682	9.648	-0.361	-0.183	-0.244	0	1506694730
-9.615	-2.682	-1.291	-0.122	-0.061	0	3.79	-8.778	0.591	-0.305	0.061	-0.122	3.389	9.562	1.47	-0.183	0	-0.122	-9.715	-1.31	-0.627	-0.061	-0.061	0.061	-1.025	9.665	1.774	-0.122	0	-0.061	0.898	9.746	-0.278	-0.183	0.061	0	1506694730
-9.666	-2.7	-1.236	0.061	-0.427	0.061	3.627	-9.006	0.546	-0.183	0.061	-0.122	3.354	9.674	1.31	-0.183	-0.061	0.061	-9.878	-1.177	-0.693	-0.061	-0.183	0.061	-0.919	9.905	1.93	-0.122	0	0.061	0.822	9.85	-0.29	-0.183	0.122	-0.061	1506694730
-9.502	-2.87	-1.294	0.061	-0.671	0.061	3.627	-9.006	0.546	-0.122	-0.122	-0.122	3.334	9.689	1.255	-0.183	-0.061	0.061	-9.854	-1.211	-0.693	-0.122	-0.061	0.122	-0.985	9.891	1.879	-0.061	0.122	-0.061	0.652	10.037	-0.249	-0.244	0	-0.061	1506694730
-9.446	-3.165	-1.485	0.244	-0.61	0.061	3.652	-8.996	0.422	-0.122	-0.061	-0.183	3.255	9.759	1.147	0.061	0.366	0.122	-9.855	-1.396	-0.737	-0.122	-0.183	0.061	-1.166	9.996	1.745	-0.122	0.183	-0.061	0.513	9.989	-0.251	-0.305	-0.183	-0.122	1506694730
-9.24	-3.545	-1.52	0.488	-0.488	0.122	3.553	-8.9	0.377	-0.244	0.061	-0.305	3.039	10.046	0.852	0.122	0.305	0.122	-9.948	-1.528	-0.723	0	0.183	0.122	-1.426	10.1	1.59	-0.183	0.061	-0.122	0.758	9.92	-0.25	-0.244	0.061	-0.061	1506694730
-9.132	-3.847	-1.413	0.916	-0.122	0.122	3.553	-8.9	0.377	-0.305	0.244	-0.244	2.838	10.116	0.512	0.122	0.305	0.122	-9.971	-2.021	-0.772	0.244	0	0.183	-1.72	9.978	1.348	-0.244	-0.366	-0.61	0.604	9.989	-0.3	-0.366	0.244	0	1506694730
-9.184	-3.698	-1.335	1.16	-0.122	0	3.419	-8.441	0.341	-0.916	0.793	0.305	2.674	10.069	0.293	0.244	0	0.366	-9.918	-2.414	-0.679	0.732	-0.183	0.244	-2.04	9.755	1.183	-0.244	-0.366	-0.61	0.184	9.983	-0.374	-0.549	0.061	0.183	1506694730
-9.106	-3.845	-1.274	1.343	-0.122	-0.061	3.454	-8.288	0.391	-0.916	0.793	0.305	2.457	10.033	0.166	0.183	-0.244	0.427	-9.985	-2.651	-0.633	1.343	-0.427	0.366	-2.323	9.643	1.012	-0.244	-0.549	-0.793	-0.126	10.026	-0.486	-0.793	-0.305	0.427	1506694730
-9.155	-4.217	-1.251	1.831	-0.061	-0.061	3.454	-8.288	0.391	-1.282	1.404	0.854	2.457	10.033	0.166	0.183	-0.244	0.427	-9.914	-2.687	-0.614	1.953	-0.916	0.366	-2.323	9.643	1.012	-0.183	-0.854	-1.038	-0.126	10.026	-0.486	-0.793	-0.305	0.427	1506694730
-9.195	-4.317	-1.162	2.38	-0.305	-0.305	3.6	-8.291	0.563	-1.892	2.625	1.709	1.909	10.25	-0.017	-0.366	-1.709	0.244	-9.874	-2.573	-0.587	2.502	-1.221	0.427	-2.687	9.781	1.083	0	-1.221	-1.221	-0.126	10.026	-0.486	-0.793	-0.305	0.427	1506694730
-9.329	-4.177	-1.097	2.747	0	-0.671	3.649	-8.408	0.579	-1.892	2.625	1.709	1.803	10.387	-0.001	-0.488	-2.319	0.061	-9.853	-2.302	-0.586	3.113	-1.465	0.488	-2.744	9.956	1.32	0.122	-1.648	-1.465	-0.126	10.026	-0.486	-0.793	-0.305	0.427	1506694730
-9.658	-3.878	-0.997	3.296	0.183	-0.977	3.728	-8.601	0.52	-1.953	2.991	1.953	1.761	10.671	0.191	-0.488	-2.319	0.061	-9.869	-1.755	-0.459	3.54	-1.709	0.488	-2.929	10.024	1.719	0.061	-2.686	-2.38	-0.126	10.026	-0.486	-0.793	-0.305	0.427	1506694730
-9.954	-3.431	-0.696	3.662	-0.061	-1.099	3.834	-8.775	0.356	-1.587	3.357	2.075	1.711	10.678	0.504	-0.61	-2.502	-0.671	-9.807	-1.224	-0.173	3.784	-1.831	0.549	-3.096	9.957	2.084	0.061	-2.686	-2.38	-0.126	10.026	-0.486	-0.793	-0.305	0.427	1506694730
-9.47	-2.631	-0.13	3.662	0.122	-1.282	3.834	-8.775	0.356	-1.587	3.357	2.075	1.602	10.573	0.867	-0.61	-2.502	-0.671	-9.71	-0.715	0.049	4.089	-1.892	0.549	-3.113	9.771	2.344	0	-3.052	-2.563	-0.126	10.026	-0.486	-0.793	-0.305	0.427	1506694730
-8.812	-2.425	0.368	3.479	0.793	-1.343	3.953	-9.05	0.154	-1.587	3.357	2.075	1.602	10.573	0.867	-0.671	-2.319	-1.343	-9.229	0.095	0.477	4.211	-1.953	0.366	-3.113	9.771	2.344	0	-3.296	-2.502	-0.126	10.026	-0.486	-0.793	-0.305	0.427	1506694730
-9.469	-3.09	0.144	3.479	1.648	-0.977	4.25	-9.428	-0.248	-0.244	3.723	1.221	1.458	9.812	1.391	-1.099	-3.174	-2.502	-8.977	0.998	1.162	4.028	-1.038	0.305	-3.29	8.796	2.917	0.122	-3.54	-2.319	1.023	9.154	0.172	-0.427	-4.15	-0.916	1506694730
-9.61	-2.826	-0.026	4.028	1.465	-0.61	4.232	-9.972	-0.628	-0.244	3.723	1.221	1.663	9.717	1.471	-1.404	-3.784	-2.808	-9.508	1.414	1.284	3.723	-0.793	0.183	-3.216	8.899	3.015	0.183	-3.601	-1.892	1.023	9.154	0.172	-0.427	-4.15	-0.916	1506694730
-9.197	-2.789	0.091	3.418	1.099	-0.854	4.232	-9.972	-0.628	0.549	3.296	0.549	1.969	10.103	1.321	-1.404	-3.784	-2.808	-9.316	1.391	1.358	3.479	-0.244	-0.061	-3.307	8.891	3.079	0.427	-3.54	-1.404	1.915	9.769	0.683	-0.366	-7.019	-0.305	1506694730
-8.713	-3.279	0.414	3.357	1.404	-0.793	4.012	-10.389	-1.29	1.343	2.014	-0.549	1.969	10.103	1.321	-1.709	-4.15	-2.991	-9.036	1.424	1.468	3.479	0.122	-0.244	-3.307	8.891	3.079	0.549	-3.54	-1.099	1.663	9.593	0.479	0.061	-8.362	-1.221	1506694730
-8.695	-3.729	0.224	3.662	1.587	-0.671	3.758	-10.209	-1.971	1.526	0.488	-1.831	2.381	10.05	1.077	-1.77	-4.333	-2.747	-9.097	1.327	1.426	3.54	0.183	-0.305	-3.486	8.592	3.118	0.488	-3.662	-0.854	1.597	9.631	0.995	-0.427	-5.249	-1.648	1506694730
-8.766	-4.186	0.27	3.418	1.831	-0.61	3.682	-9.795	-2.3	1.16	0	-2.747	2.735	9.763	0.934	-1.648	-4.211	-2.014	-9.164	1.22	1.397	3.54	0.549	-0.549	-3.553	8.406	3.104	0.427	-3.784	-0.732	0.841	9.488	0.281	-0.183	-4.028	-1.892	1506694730
-9.086	-4.472	0.27	3.418	1.526	-0.427	3.475	-9.283	-2.567	0.61	1.038	-2.991	2.868	9.819	0.629	-1.404	-3.784	-0.305	-9.61	1.281	1.292	3.54	0.488	-0.549	-3.644	8.788	3.202	0.366	-3.845	-0.671	-0.182	9.792	0.013	-0.366	-4.211	-2.38	1506694730
-8.85	-4.443	0.075	3.235	1.404	-0.366	3.079	-9.028	-2.641	0.183	2.319	-2.808	2.696	9.895	0.668	-1.404	-3.784	-0.305	-9.708	1.258	1.286	3.601	0.244	-0.549	-3.596	8.831	3.336	0.549	-3.967	-0.732	-0.549	10.311	0.206	-0.427	-5.554	-2.319	1506694730
-8.614	-4.185	0.435	3.113	1.831	-0.366	2.81	-8.8	-2.645	-0.183	2.93	-2.319	2.65	9.835	0.877	-1.221	-3.906	0.427	-9.642	1.281	1.213	3.662	0.183	-0.549	-3.596	8.831	3.336	0.732	-3.845	-0.732	-0.42	10.631	0.473	-0.732	-5.676	-2.075	1506694731
-8.488	-4.588	0.41	3.052	1.709	-0.366	2.817	-8.613	-2.58	-0.549	3.052	-1.709	2.497	9.655	1.214	-0.671	-2.747	1.526	-9.46	1.34	1.218	3.784	0.305	-0.61	-3.616	8.37	3.447	0.61	-3.723	-0.854	-0.599	10.558	0.834	-0.916	-5.249	-2.136	1506694731
-8.251	-4.89	0.426	3.418	2.136	-0.244	2.919	-8.636	-2.58	-0.916	3.296	-1.099	2.15	9.552	1.519	-0.671	-2.747	1.526	-9.4	1.398	1.147	3.906	0.305	-0.671	-3.588	8.185	3.442	0.671	-3.784	-0.916	-1.203	10.32	0.561	-0.977	-6.165	-1.831	1506694731
-8.246	-4.712	0.434	3.723	2.197	0.061	2.919	-8.636	-2.58	-1.221	3.723	-0.61	1.675	9.509	1.727	-0.671	-2.258	1.831	-9.47	1.503	1.03	4.028	0.305	-0.732	-3.588	8.185	3.442	0.854	-3.784	-0.916	-0.681	9.829	0.148	-0.549	-6.47	-1.77	1506694731
-8.271	-3.874	0.493	3.54	2.747	0.244	2.973	-8.745	-2.54	-1.465	3.906	-0.427	1.291	9.485	1.859	-0.793	-2.441	1.831	-9.46	1.54	0.97	4.15	0.122	-0.793	-3.586	8.152	3.511	1.099	-3.784	-0.916	0.414	9.214	0.529	-0.488	-5.432	-1.221	1506694731
-8.603	-3.134	0.549	2.991	2.197	0.305	3.058	-8.789	-2.376	-1.587	3.906	-0.366	1.044	9.331	1.896	-1.038	-2.93	1.648	-9.371	1.725	0.947	4.15	0	-0.916	-3.377	8.068	3.72	1.343	-3.845	-0.916	1.072	8.823	1.132	-0.122	-4.456	-0.488	1506694731
-8.156	-3.109	0.985	2.502	1.709	0.366	3.171	-8.848	-2.17	-1.709	4.028	-0.244	0.935	9.137	1.951	-1.221	-3.418	1.404	-9.048	2.162	0.915	3.906	-0.122	-1.099	-3.17	8.069	3.939	1.404	-3.784	-0.916	0.855	8.933	1.952	-0.488	-4.517	0.183	1506694731
-9.475	-3.138	0.434	2.319	2.441	0.916	3.334	-9.039	-1.932	-1.709	4.15	-0.244	0.925	8.853	2.013	-1.282	-3.662	0.916	-8.845	2.725	1.136	3.54	0.549	-0.977	-2.862	8.234	4.024	1.404	-3.784	-0.977	0.819	8.405	2.296	-0.488	-5.676	0.671	1506694731
-11.343	-3.865	-0.573	2.075	0.671	0.61	3.241	-9.666	-1.877	-1.709	4.15	-0.244	0.956	8.708	2.058	-1.16	-3.601	0.305	-9.615	2.212	0.802	2.93	0.427	-1.16	-2.585	8.849	3.714	1.404	-3.784	-0.854	1.002	8.239	2.055	0.793	-6.287	1.16	1506694731
-10.411	-4.785	-0.263	3.174	0.122	1.16	3.241	-9.666	-1.877	-1.465	3.723	-0.61	1.095	9.214	1.971	-0.916	-3.54	-0.61	-10.448	0.659	0.481	2.38	1.221	-1.343	-2.585	8.849	3.714	1.404	-3.723	-0.549	2.312	10.568	3.464	0.671	-2.625	0	1506694731
-10.413	-3.683	-0.226	3.174	0.305	1.221	2.718	-9.817	-1.977	-1.831	1.16	-1.587	1.48	10.29	1.434	-1.343	-4.822	-3.479	-10.744	-0.559	0.176	2.93	1.038	-1.221	-2.101	10.858	2.018	1.709	-3.601	-0.122	4.844	10.235	4.716	0.671	-0.549	0.793	1506694731
-9.238	-2.671	-0.854	3.174	1.404	0.549	3.234	-9.278	-1.305	-1.831	1.16	-1.587	2.414	11.834	0.703	-1.343	-4.822	-3.479	-10.454	-1.157	-0.364	3.235	0.793	-0.793	-2.473	11.259	1.546	1.953	-3.418	0.061	1.925	11.11	3.267	0.366	0.61	1.953	1506694731
-9.152	-3.369	-2.243	3.418	1.282	0.793	3.234	-9.278	-1.305	-3.052	2.258	-0.977	3.499	12.335	0.122	-2.014	-5.981	-4.272	-10.052	-1.847	-0.638	2.991	1.404	-0.671	-2.473	11.259	1.546	1.465	-3.601	-0.122	-1.43	10.084	0.364	1.465	-3.662	1.221	1506694731
-8.506	-3.482	-2.044	3.845	1.77	1.221	4.107	-8.542	1.805	-4.333	5.127	0.122	4.098	12.016	-0.022	-2.38	-6.165	-3.906	-10.074	-2.28	-0.953	3.174	0.977	-0.61	-2.735	11.032	1.117	0.916	-5.188	-0.244	0.139	10.08	-0.139	2.197	-3.54	0.61	1506694731
-8.972	-3.003	-2.456	3.784	2.258	1.221	3.296	-8.906	2.878	-4.578	7.935	0.488	4.226	11.62	-0.541	-2.136	-5.737	-3.052	-9.911	-2.45	-0.98	3.54	0.854	-0.427	-1.31	10.789	0.422	0.366	-5.737	-0.549	1.073	10.023	-0.06	1.77	-2.747	0.61	1506694731
-9.165	-2.565	-2.999	4.333	2.563	0.61	2.692	-9.174	3.749	-3.845	6.775	0.427	4.225	10.928	-0.971	-2.197	-5.493	-2.502	-10.178	-2.542	-1.052	3.418	0.793	-0.244	-1.31	10.789	0.422	0	-5.31	-0.854	1.035	9.771	-0.373	1.587	-2.808	0.793	1506694731
