# Supplementary material for: A deep learning approach for lower back-pain risk prediction during manual lifting
Source: PLoS One. 2021 Feb 19;16(2):e0247162. doi: 10.1371/journal.pone.0247162 (PMC7894914; doi:10.1371/journal.pone.0247162)
Supplement: S1 Data — (ZIP) [file pone.0247162.s001.zip › source-used/Subject_03_P1_Zone11_T3.csv]

Side_A_x	Side_A_y	Side_A_z	Side_G_x	Side_G_y	Side_G_z	LtWt_A_x	LtWt_A_y	LtWt_A_z	LtWt_G_x	LtWt_G_y	LtWt_G_z	RtWt_A_x	RtWt_A_y	RtWt_A_z	RtWt_G_x	RtWt_G_y	RtWt_G_z	Back_A_x	Back_A_y	Back_A_z	Back_G_x	Back_G_y	Back_G_z	UArm_A_x	UArm_A_y	UArm_A_z	UArm_G_x	UArm_G_y	UArm_G_z	Thig_A_x	Thig_A_y	Thig_A_z	Thig_G_x	Thig_G_y	Thig_G_z	Time_stp
-9.72	-1.723	-0.969	0.183	0	0	6.726	-0.191	7.002	-0.244	0	-0.183	4.625	9.119	2.722	0	-0.244	-0.061	-9.605	-1.799	-1.614	0.183	0	0	-0.078	9.739	2.064	0	-0.244	-0.061	0.464	9.923	1.017	-0.122	-0.183	-0.122	1506697092
-9.714	-1.755	-0.974	0.183	0	-0.061	6.733	-0.213	6.995	-0.244	0	-0.183	4.631	9.118	2.768	0	-0.305	-0.061	-9.629	-1.747	-1.62	0.244	0	0	-0.092	9.727	2.076	0	-0.305	-0.061	0.495	9.905	1.067	-0.122	-0.061	-0.122	1506697092
-9.67	-1.798	-0.925	0.244	0	-0.061	6.732	-0.205	6.971	-0.244	0	-0.122	4.624	9.107	2.772	-0.061	-0.305	-0.061	-9.635	-1.739	-1.608	0.244	0	0	-0.053	9.713	2.101	0	-0.244	-0.061	0.408	9.918	1.035	-0.122	-0.122	-0.122	1506697092
-9.677	-1.754	-0.886	0.183	0.061	0	6.712	-0.19	6.968	-0.183	-0.061	-0.183	4.593	9.123	2.801	-0.061	-0.244	-0.061	-9.647	-1.709	-1.605	0.244	0	0	-0.029	9.738	2.108	0.061	-0.244	-0.061	0.426	9.91	1.12	-0.122	-0.122	-0.122	1506697092
-9.698	-1.686	-0.878	0.122	0	-0.061	6.709	-0.109	6.913	-0.183	-0.122	-0.183	4.558	9.106	2.827	-0.061	-0.244	-0.061	-9.658	-1.634	-1.608	0.244	-0.122	0	-0.049	9.723	2.149	0	-0.244	-0.122	0.432	9.9	1.136	-0.183	-0.122	-0.122	1506697092
-9.716	-1.676	-0.846	0.122	0	-0.061	6.734	-0.146	6.887	-0.244	-0.122	-0.183	4.498	9.08	2.828	0	-0.244	-0.061	-9.641	-1.599	-1.626	0.244	-0.122	0	-0.039	9.679	2.19	0	-0.244	-0.122	0.414	9.893	1.18	-0.122	-0.183	-0.122	1506697092
-9.7	-1.611	-0.817	0.061	0.061	-0.061	6.651	-0.213	6.892	-0.244	-0.244	-0.122	4.456	9.059	2.827	0.061	-0.183	-0.183	-9.65	-1.505	-1.607	0.122	-0.183	-0.061	0.03	9.676	2.23	0.061	-0.183	-0.183	0.446	9.897	1.223	-0.122	-0.122	-0.122	1506697092
-9.737	-1.585	-0.837	0.061	0	-0.061	6.728	-0.27	6.97	-0.183	-0.305	-0.061	4.488	9.062	2.811	0.061	-0.122	-0.244	-9.629	-1.528	-1.572	0.061	-0.183	-0.061	0.041	9.686	2.217	0.061	-0.122	-0.183	0.462	9.884	1.243	-0.122	-0.122	-0.122	1506697092
-9.728	-1.573	-0.83	0	0	-0.122	6.893	-0.282	7.068	-0.122	-0.122	0	4.593	9.14	2.846	0.122	-0.061	-0.305	-9.615	-1.542	-1.53	0	-0.122	-0.061	0.023	9.757	2.196	0.061	-0.061	-0.183	0.44	9.89	1.278	-0.122	-0.061	-0.122	1506697092
-9.721	-1.608	-0.812	-0.061	0	-0.122	6.931	-0.242	7.053	0	0	-0.061	4.739	9.17	2.908	0.122	0	-0.244	-9.583	-1.596	-1.488	0	-0.122	-0.061	-0.045	9.777	2.172	0	0	-0.183	0.458	9.881	1.287	-0.122	0	-0.183	1506697092
-9.709	-1.68	-0.805	-0.122	0	-0.061	6.836	-0.213	6.98	0	0	-0.061	4.819	9.164	2.967	0.061	0.061	-0.122	-9.582	-1.61	-1.448	-0.061	-0.122	0	-0.112	9.772	2.165	0	0	-0.122	0.439	9.881	1.337	-0.122	0	-0.183	1506697092
-9.695	-1.721	-0.828	-0.061	0	-0.061	6.74	-0.22	6.904	0	-0.122	0	4.794	9.137	2.986	0	0.061	-0.061	-9.577	-1.603	-1.452	-0.061	-0.122	0	-0.111	9.737	2.14	0	0.061	-0.061	0.426	9.879	1.367	-0.122	0	-0.183	1506697092
-9.721	-1.739	-0.835	-0.122	0	-0.061	6.874	-0.17	6.928	0	-0.061	0	4.762	9.094	2.957	0	0.122	0	-9.598	-1.607	-1.444	-0.122	-0.122	0	-0.079	9.702	2.158	-0.061	0.061	-0.061	0.372	9.866	1.397	-0.061	0	-0.122	1506697093
-9.735	-1.779	-0.861	-0.122	0	-0.061	6.921	-0.176	6.985	0.061	0.061	0	4.749	9.141	2.931	0	0.183	0	-9.616	-1.632	-1.427	-0.122	-0.122	0	-0.069	9.732	2.151	-0.061	0.183	0	0.317	9.902	1.375	-0.061	0.061	-0.122	1506697093
-9.692	-1.775	-0.855	-0.122	0	-0.061	6.848	-0.169	7.005	0.061	0.061	0	4.698	9.211	2.879	-0.061	0.183	0.122	-9.633	-1.644	-1.439	-0.122	-0.122	0	-0.164	9.772	2.15	-0.061	0.244	0.061	0.306	9.892	1.386	-0.061	0.061	-0.122	1506697093
-9.674	-1.798	-0.892	-0.122	0	-0.061	6.82	-0.151	6.982	0.061	0	0	4.596	9.192	2.839	-0.061	0.122	0.183	-9.624	-1.646	-1.43	-0.122	-0.122	0	-0.233	9.751	2.146	-0.122	0.183	0.061	0.287	9.91	1.388	-0.061	0.061	-0.122	1506697093
-9.666	-1.823	-0.894	-0.061	0.061	-0.061	6.793	-0.122	6.936	0.061	0	0	4.487	9.141	2.771	-0.061	0.122	0.183	-9.629	-1.628	-1.394	-0.122	-0.122	0	-0.228	9.695	2.149	-0.122	0.183	0.061	0.182	9.898	1.359	-0.061	0	-0.122	1506697093
-9.702	-1.805	-0.913	-0.122	0	-0.061	6.764	-0.08	6.923	0.061	-0.061	0.061	4.39	9.16	2.726	-0.061	0.183	0.122	-9.644	-1.64	-1.37	-0.122	-0.122	0	-0.189	9.701	2.152	-0.061	0.244	0.061	0.208	9.88	1.398	-0.061	0	-0.122	1506697093
-9.732	-1.799	-0.91	-0.122	-0.061	-0.061	6.86	-0.1	6.956	0.122	0	0	4.354	9.223	2.698	-0.061	0.183	0.061	-9.634	-1.658	-1.345	-0.183	-0.122	0.061	-0.201	9.74	2.135	-0.122	0.244	0.061	0.264	9.875	1.384	-0.061	0.061	-0.061	1506697093
-9.701	-1.798	-0.89	-0.122	0	-0.061	6.897	-0.124	6.942	0.122	0	0	4.345	9.26	2.712	0	0.183	0	-9.621	-1.665	-1.328	-0.122	-0.122	0.061	-0.268	9.775	2.166	-0.122	0.244	0	0.197	9.896	1.397	-0.061	0.061	-0.061	1506697093
-9.707	-1.829	-0.897	-0.122	-0.061	-0.061	6.833	-0.093	6.917	0.122	0	0	4.317	9.284	2.736	-0.061	0.183	0	-9.607	-1.656	-1.312	-0.122	-0.122	0.061	-0.328	9.787	2.153	-0.122	0.183	0	0.153	9.898	1.384	-0.061	0.061	-0.061	1506697093
-9.688	-1.853	-0.891	-0.061	0	-0.061	6.781	-0.092	6.928	0.122	-0.061	0	4.298	9.259	2.793	-0.061	0.122	-0.061	-9.612	-1.65	-1.297	-0.122	-0.122	0.061	-0.354	9.752	2.165	-0.122	0.122	0	0.091	9.899	1.371	-0.061	0	-0.061	1506697093
-9.682	-1.861	-0.9	-0.061	-0.061	-0.061	6.851	-0.025	6.924	0.122	-0.061	0	4.288	9.232	2.821	-0.061	0.122	-0.061	-9.629	-1.646	-1.3	-0.061	-0.122	0.061	-0.323	9.715	2.178	-0.183	0.061	-0.061	0.103	9.904	1.378	-0.061	0	-0.122	1506697093
-9.68	-1.865	-0.91	0	-0.061	-0.061	6.93	0.011	6.931	0.061	0.061	-0.061	4.319	9.227	2.82	-0.122	0.122	-0.122	-9.641	-1.614	-1.299	-0.061	-0.122	0.061	-0.312	9.723	2.2	-0.122	0.061	-0.061	0.121	9.896	1.386	-0.061	-0.061	-0.061	1506697093
-9.672	-1.849	-0.89	0	-0.061	0	6.875	0.063	6.97	0.061	0.061	-0.122	4.356	9.217	2.841	-0.122	0.061	-0.122	-9.644	-1.593	-1.314	-0.061	-0.061	0.061	-0.304	9.727	2.237	-0.122	0	-0.061	0.086	9.895	1.408	-0.061	-0.122	-0.122	1506697093
-9.701	-1.814	-0.882	0	0	-0.061	6.806	0.084	6.938	0.061	0.061	-0.122	4.38	9.19	2.868	-0.122	0.061	-0.122	-9.658	-1.59	-1.337	-0.061	-0.061	0.122	-0.319	9.695	2.274	-0.183	0	-0.061	0.14	9.898	1.433	-0.061	-0.061	-0.061	1506697093
-9.704	-1.843	-0.9	0.061	0	-0.061	6.729	0.063	6.894	0.061	0	-0.122	4.363	9.201	2.903	-0.122	0	-0.122	-9.641	-1.538	-1.298	0	-0.061	0.122	-0.295	9.703	2.286	-0.122	-0.061	-0.061	0.118	9.889	1.376	-0.061	-0.122	-0.061	1506697093
-9.683	-1.832	-0.883	0.061	0	0	6.741	0.13	6.901	0	-0.122	-0.122	4.38	9.162	2.908	-0.122	0	-0.122	-9.649	-1.543	-1.299	0	-0.061	0.122	-0.309	9.676	2.305	-0.183	-0.061	-0.061	0.116	9.898	1.433	-0.061	-0.122	-0.061	1506697093
-9.696	-1.781	-0.894	0.061	-0.061	0	6.857	0.115	6.991	-0.061	-0.061	-0.122	4.351	9.172	2.907	-0.183	-0.061	-0.122	-9.654	-1.491	-1.282	0.061	-0.122	0.122	-0.305	9.667	2.311	-0.183	-0.122	-0.061	0.12	9.886	1.464	-0.061	-0.122	-0.061	1506697093
-9.7	-1.776	-0.882	0.061	0	-0.061	6.873	0.122	7.078	0	0.061	-0.183	4.374	9.164	2.888	-0.122	-0.061	-0.122	-9.667	-1.467	-1.317	0.061	-0.061	0.122	-0.287	9.684	2.358	-0.183	-0.122	-0.061	0.13	9.881	1.436	-0.061	-0.122	-0.061	1506697093
-9.694	-1.792	-0.883	0.061	-0.061	-0.061	6.814	0.135	7.06	-0.061	0.122	-0.183	4.359	9.149	2.907	-0.122	-0.061	-0.122	-9.67	-1.44	-1.324	0.061	-0.061	0.122	-0.292	9.68	2.375	-0.122	-0.122	-0.061	0.151	9.891	1.461	-0.061	-0.122	-0.061	1506697093
-9.694	-1.771	-0.882	0.061	-0.061	0	6.736	0.134	6.977	-0.061	0.061	-0.183	4.32	9.106	2.946	-0.122	-0.122	-0.122	-9.676	-1.409	-1.329	0.061	-0.061	0.122	-0.275	9.636	2.402	-0.122	-0.183	-0.061	0.167	9.884	1.463	-0.061	-0.122	-0.061	1506697093
-9.686	-1.761	-0.874	0.061	0	-0.061	6.717	0.126	6.961	-0.122	0	-0.183	4.35	9.067	2.962	-0.122	-0.122	-0.122	-9.673	-1.388	-1.316	0.122	-0.061	0.061	-0.239	9.574	2.413	-0.122	-0.183	-0.061	0.139	9.887	1.434	-0.061	-0.122	-0.061	1506697093
-9.696	-1.756	-0.885	0.061	-0.061	0	6.702	0.097	6.978	-0.061	-0.061	-0.183	4.357	9.087	2.956	-0.122	-0.061	-0.122	-9.68	-1.364	-1.298	0.122	-0.061	0.061	-0.205	9.605	2.46	-0.122	-0.122	-0.061	0.16	9.886	1.474	-0.061	-0.122	-0.061	1506697093
-9.703	-1.731	-0.87	0.061	-0.061	0	6.735	0.118	6.996	-0.061	-0.061	-0.122	4.395	9.089	2.969	-0.122	-0.061	-0.122	-9.668	-1.343	-1.273	0.061	-0.061	0.061	-0.227	9.615	2.448	-0.061	-0.122	-0.061	0.189	9.892	1.48	-0.061	-0.122	-0.061	1506697093
-9.721	-1.725	-0.882	0	-0.061	-0.061	6.779	0.118	6.996	-0.061	0	-0.122	4.383	9.082	2.994	-0.061	-0.061	-0.061	-9.662	-1.333	-1.274	0.061	0	0.061	-0.246	9.609	2.466	-0.061	-0.122	-0.061	0.178	9.892	1.469	-0.061	-0.061	0	1506697093
-9.686	-1.749	-0.889	0	-0.061	-0.061	6.779	0.133	6.998	-0.061	0	-0.122	4.387	9.064	2.991	-0.061	-0.061	-0.061	-9.677	-1.325	-1.268	0.061	0	0.061	-0.256	9.597	2.464	-0.061	-0.122	-0.061	0.166	9.897	1.461	-0.061	-0.122	-0.061	1506697093
-9.684	-1.759	-0.867	0	-0.061	0	6.763	0.127	6.996	-0.061	0	-0.122	4.392	9.074	2.97	-0.061	-0.061	-0.061	-9.666	-1.316	-1.278	0.061	0	0	-0.246	9.597	2.467	-0.061	-0.122	-0.061	0.199	9.885	1.455	-0.061	-0.122	-0.061	1506697094
-9.703	-1.744	-0.859	0	-0.061	-0.061	6.739	0.141	7.008	-0.061	-0.061	-0.061	4.376	9.062	2.986	-0.061	-0.061	0	-9.691	-1.334	-1.292	0.061	0	0	-0.249	9.587	2.472	0	-0.061	-0.061	0.188	9.866	1.458	-0.061	-0.061	-0.061	1506697094
-9.701	-1.756	-0.889	0	-0.061	-0.061	6.703	0.151	7.005	-0.061	-0.122	-0.061	4.364	9.08	2.951	-0.061	-0.122	0	-9.69	-1.33	-1.293	0.061	0	0	-0.266	9.582	2.455	0	-0.061	0	0.12	9.889	1.414	-0.061	-0.061	-0.061	1506697094
-9.692	-1.826	-0.885	0	-0.061	-0.061	6.711	0.114	7.088	0	-0.122	-0.061	4.362	9.099	2.937	0	-0.122	0	-9.729	-1.372	-1.345	0.061	0.061	0	-0.257	9.611	2.454	0	-0.061	-0.061	0.116	9.881	1.421	0	-0.061	-0.061	1506697094
-9.683	-1.845	-0.879	0	-0.061	-0.061	6.611	-0.057	7.45	0.244	-0.122	0	4.36	9.14	2.925	0	-0.122	0	-9.717	-1.384	-1.348	0.061	-0.061	-0.061	-0.236	9.648	2.455	0.061	-0.061	-0.061	0.148	9.886	1.436	-0.061	-0.061	-0.061	1506697094
-9.68	-1.861	-0.879	0	0	-0.061	6.364	-0.215	7.726	0.671	-0.061	0.122	4.374	9.186	2.97	0	-0.122	0	-9.705	-1.392	-1.311	0.061	-0.061	-0.061	-0.255	9.701	2.46	0.061	-0.061	-0.061	0.097	9.898	1.453	0	-0.061	-0.061	1506697094
-9.691	-1.888	-0.879	0	-0.061	-0.061	5.888	-0.602	8.25	1.221	-0.305	0.488	4.366	9.244	3.039	0	-0.122	0	-9.696	-1.428	-1.27	0.061	0	-0.061	-0.383	9.71	2.448	0	-0.061	0	0.09	9.895	1.459	0	-0.061	-0.061	1506697094
-9.67	-1.936	-0.823	0.061	0	0	4.773	-1.197	8.598	2.197	-1.038	1.16	4.344	9.324	3.102	-0.061	-0.244	0.122	-9.702	-1.302	-1.213	0.122	-0.061	-0.061	-0.523	9.739	2.468	0	-0.122	0	0.063	9.892	1.442	-0.061	-0.061	-0.061	1506697094
-9.684	-1.916	-0.804	0.061	0	0	4.173	-1.565	7.979	3.113	-0.916	2.075	4.259	9.244	3.094	-0.122	-0.244	0.183	-9.707	-1.372	-1.29	0.061	0.061	0	-0.516	9.666	2.48	0	-0.244	0	0.059	9.89	1.455	-0.061	-0.061	-0.061	1506697094
-9.7	-1.924	-0.796	0.122	0	-0.061	4.09	-1.388	6.791	3.357	-0.244	3.601	4.128	9.184	3.03	-0.122	-0.244	0.061	-9.692	-1.373	-1.375	0.061	0.061	0	-0.385	9.641	2.474	0	-0.305	-0.061	0.022	9.878	1.45	-0.061	-0.061	-0.061	1506697094
-9.698	-1.894	-0.758	0.183	0	-0.061	4.159	-1.285	5.736	2.93	-0.854	4.761	4.088	9.111	2.934	-0.122	-0.244	-0.061	-9.701	-1.416	-1.412	0.061	0.061	-0.061	-0.255	9.623	2.426	0	-0.305	-0.061	-0.004	9.898	1.517	0	-0.122	-0.061	1506697094
-9.725	-1.867	-0.781	0.183	0	-0.061	4.661	-1.346	4.846	2.258	-1.526	5.737	4.118	9.052	2.85	-0.122	-0.305	-0.244	-9.696	-1.388	-1.427	0.122	0	-0.061	-0.225	9.574	2.417	0.061	-0.305	-0.061	-0.008	9.885	1.51	0	-0.122	-0.061	1506697094
-9.671	-1.904	-0.786	0.183	0	-0.061	5.126	-2.046	4.165	1.709	-1.892	6.287	4.253	9.13	2.797	-0.061	-0.366	-0.244	-9.705	-1.513	-1.488	0.183	0.061	-0.061	-0.284	9.625	2.393	0.061	-0.305	-0.061	-0.006	9.898	1.507	0	-0.183	-0.061	1506697094
-9.641	-1.915	-0.762	0.244	0.061	-0.061	5.307	-2.925	3.469	1.282	-2.136	6.897	4.37	9.265	2.786	-0.061	-0.488	-0.183	-9.701	-1.587	-1.579	0.305	-0.061	0	-0.379	9.705	2.366	0.122	-0.366	-0.122	0.079	9.891	1.531	0	-0.122	0	1506697094
-9.729	-1.891	-0.823	0.366	0.061	-0.061	5.942	-3.31	2.751	0.732	-3.113	7.629	4.302	9.186	2.775	0	-0.549	-0.122	-9.713	-1.371	-1.528	0.305	-0.061	0	-0.306	9.719	2.388	0.061	-0.61	-0.305	0.123	9.845	1.532	0	-0.183	0	1506697094
-9.735	-1.782	-0.841	0.366	0.061	-0.122	7.25	-4.381	2.506	0.122	-3.113	7.812	4.25	9.059	2.827	0.061	-0.427	-0.305	-9.694	-1.464	-1.495	0.305	-0.122	-0.122	-0.135	9.661	2.373	0.122	-0.488	-0.305	0.055	9.896	1.498	0	-0.244	0	1506697094
-9.734	-1.76	-0.903	0.244	0	-0.122	8.155	-4.877	2.354	-0.427	-3.418	7.568	4.28	9.083	2.845	0.061	-0.427	-0.488	-9.688	-1.336	-1.473	0.305	-0.305	-0.122	-0.019	9.642	2.326	0.122	-0.488	-0.305	0.044	9.905	1.45	0	-0.305	0	1506697094
-9.67	-1.787	-0.866	0.305	0	-0.061	9.263	-5.636	2.607	-0.977	-3.235	6.897	4.46	9.131	2.926	0.122	-0.366	-0.488	-9.649	-1.401	-1.292	0.305	-0.305	-0.122	-0.09	9.708	2.363	0.183	-0.305	-0.366	0.219	9.908	1.463	0	-0.244	0	1506697094
-9.649	-1.782	-0.864	0.244	0.061	-0.061	9.246	-6.15	3.092	-1.16	-3.113	5.676	4.65	9.258	3.022	0.061	-0.244	-0.427	-9.635	-1.605	-1.296	0.183	-0.122	-0.061	-0.352	9.725	2.261	0.061	-0.305	-0.244	0.28	9.892	1.438	0	-0.183	0	1506697094
-9.668	-1.882	-0.9	0.244	0.061	-0.061	8.571	-6.797	3.112	-1.038	-3.967	4.883	4.687	9.405	3.01	-0.122	-0.488	-0.183	-9.615	-1.595	-1.27	0.305	-0.122	0	-0.477	9.818	2.169	0	-0.427	-0.183	0.251	9.88	1.419	0	-0.244	0	1506697094
-9.697	-1.943	-0.892	0.366	0	-0.061	8.403	-7.415	2.95	-0.671	-3.784	4.395	4.645	9.293	2.966	-0.122	-0.488	-0.183	-9.615	-1.595	-1.27	0.305	-0.122	0	-0.495	9.802	2.163	0	-0.488	-0.183	0.23	9.874	1.398	0.061	-0.183	0	1506697094
-9.672	-1.889	-0.853	0.366	-0.061	-0.061	7.904	-7.618	2.534	-0.549	-3.784	3.723	4.552	9.176	2.854	-0.183	-0.366	-0.061	-9.603	-1.512	-1.213	0.244	-0.061	0	-0.392	9.709	2.144	-0.061	-0.488	-0.061	0.133	9.914	1.379	0	-0.183	0	1506697094
-9.698	-1.894	-0.859	0.305	-0.061	-0.061	8.026	-7.878	2.601	-0.793	-2.93	3.113	4.456	9.155	2.777	-0.244	-0.427	-0.061	-9.603	-1.512	-1.213	0.244	-0.061	0	-0.327	9.682	2.169	0	-0.366	-0.061	0.005	9.905	1.335	0	-0.305	-0.061	1506697094
-9.723	-1.826	-0.897	0.305	-0.183	-0.061	7.648	-8.108	2.527	-0.732	-1.77	2.441	4.438	9.101	2.677	-0.183	-0.427	0	-9.634	-1.491	-1.229	0.244	-0.061	0.061	-0.349	9.618	2.159	0	-0.366	-0.061	0.163	9.893	1.396	0	-0.305	-0.061	1506697094
-9.739	-1.861	-0.831	0.244	-0.244	-0.122	6.851	-8.189	2.332	-0.61	-2.38	1.892	4.371	9.081	2.567	-0.122	-0.366	0	-9.673	-1.409	-1.237	0.183	0	0	-0.371	9.591	2.163	0	-0.366	-0.061	0.239	9.893	1.402	0	-0.244	-0.061	1506697094
-9.673	-1.889	-0.762	0.244	-0.122	-0.122	6.286	-8.174	2.029	-0.549	-3.052	1.404	4.363	9.112	2.516	-0.061	-0.427	-0.122	-9.714	-1.386	-1.225	0.183	-0.061	-0.061	-0.33	9.636	2.183	0.122	-0.366	0	0.142	9.899	1.389	0	-0.244	-0.061	1506697095
-9.679	-1.836	-0.768	0.244	-0.061	-0.122	6.036	-8.144	1.79	-0.61	-2.747	1.221	4.49	9.118	2.492	0	-0.305	-0.061	-9.641	-1.375	-1.162	0.183	-0.061	-0.061	-0.285	9.668	2.166	0.122	-0.244	-0.061	0.12	9.929	1.351	0	-0.305	-0.122	1506697095
-9.624	-1.866	-0.755	0.183	0	-0.122	5.853	-8.102	1.75	-0.671	-1.587	1.16	4.521	9.162	2.559	0.061	-0.305	0	-9.616	-1.419	-1.164	0.061	0	-0.061	-0.4	9.688	2.202	0.183	-0.183	-0.061	0.219	9.921	1.324	0	-0.244	-0.122	1506697095
-9.616	-1.904	-0.742	0.122	0.061	-0.061	5.497	-7.958	1.759	-0.671	-1.587	1.16	4.474	9.131	2.655	0.061	-0.366	0.122	-9.667	-1.391	-1.181	0.061	0.061	-0.122	-0.47	9.628	2.151	0.183	-0.244	-0.061	0.274	9.887	1.317	0	-0.183	-0.122	1506697095
-9.623	-1.937	-0.756	0.122	0.061	0	5.161	-7.931	1.782	-0.427	-0.61	1.099	4.406	9.121	2.68	0.061	-0.366	0.122	-9.667	-1.391	-1.181	0	0.061	-0.122	-0.368	9.601	2.123	0.183	-0.244	-0.061	0.323	9.886	1.348	0	-0.061	-0.122	1506697095
-9.684	-1.922	-0.741	0.061	0	0.061	4.998	-7.997	1.768	-0.183	-0.61	0.977	4.349	9.149	2.687	0.122	-0.183	0	-9.618	-1.392	-1.209	-0.061	0	-0.122	-0.24	9.689	2.126	0.183	-0.183	-0.061	0.304	9.867	1.384	-0.061	-0.061	-0.122	1506697095
-9.694	-1.821	-0.744	0	0.061	0	4.916	-8.07	1.709	0.122	-0.854	0.793	4.447	9.185	2.717	0.122	0	-0.122	-9.604	-1.492	-1.218	-0.061	0	-0.183	-0.22	9.728	2.104	0.122	0	-0.061	0.197	9.902	1.382	-0.122	-0.061	-0.122	1506697095
-9.709	-1.821	-0.717	-0.061	0	-0.061	4.939	-8.112	1.637	0.122	-0.854	0.793	4.496	9.277	2.722	0.122	0	-0.122	-9.604	-1.492	-1.218	-0.122	0	-0.183	-0.392	9.732	2.018	0.122	0.061	0	0.141	9.897	1.375	-0.122	-0.061	-0.122	1506697095
-9.701	-1.893	-0.676	-0.122	-0.061	0	5.021	-8.19	1.578	0.549	-0.854	0.244	4.551	9.345	2.681	0	-0.183	0	-9.647	-1.57	-1.32	-0.183	0.122	-0.183	-0.499	9.789	1.973	0.122	-0.122	0	0.163	9.878	1.414	-0.061	0.061	-0.122	1506697095
-9.686	-1.926	-0.651	-0.122	0	0	4.998	-8.26	1.457	0.549	-0.854	0.244	4.628	9.344	2.665	0.061	-0.061	0.061	-9.647	-1.57	-1.32	-0.183	0.122	-0.122	-0.386	9.889	2.016	0.061	-0.122	0	0.121	9.904	1.449	-0.061	0.061	-0.122	1506697095
-9.71	-1.969	-0.687	-0.122	0	-0.061	4.802	-8.253	1.302	0.732	-0.671	-0.427	4.626	9.241	2.696	0.061	0.061	0.061	-9.63	-1.601	-1.378	-0.183	0.061	-0.122	-0.243	9.86	2.027	0.061	0	0.061	0.045	9.891	1.443	-0.061	0.061	-0.122	1506697095
-9.672	-1.967	-0.669	-0.122	-0.061	-0.061	4.656	-8.15	1.162	0.671	-0.549	-0.549	4.614	9.162	2.706	0	0.061	0.061	-9.599	-1.619	-1.342	-0.122	0.061	-0.122	-0.274	9.728	1.979	0.061	0.061	0.061	0.004	9.895	1.47	-0.061	0.061	-0.122	1506697095
-9.68	-1.962	-0.678	-0.122	-0.061	-0.061	4.561	-8.196	1.099	0.61	-0.183	-0.549	4.662	9.209	2.71	-0.061	0	0.122	-9.599	-1.619	-1.342	-0.183	0.061	-0.122	-0.316	9.726	1.934	0.061	0.061	0.122	-0.025	9.877	1.48	0	0.061	-0.122	1506697095
-9.691	-1.989	-0.691	-0.122	-0.061	0	4.386	-8.15	1.018	0.549	0	-0.671	4.706	9.237	2.663	-0.061	0	0.183	-9.61	-1.688	-1.42	-0.183	0.122	-0.122	-0.345	9.775	1.95	0	0.061	0.183	-0.05	9.878	1.48	-0.061	0.061	-0.122	1506697095
-9.668	-2.011	-0.677	-0.122	-0.061	-0.061	4.174	-8.079	0.992	0.488	0	-0.732	4.657	9.27	2.622	-0.061	0	0.244	-9.611	-1.693	-1.451	-0.122	0.122	-0.122	-0.336	9.808	1.946	0	0.061	0.183	-0.049	9.898	1.481	0	0.061	-0.122	1506697095
-9.66	-2.031	-0.684	-0.061	-0.061	0	3.994	-8.001	0.925	0.427	-0.061	-0.671	4.565	9.27	2.573	-0.122	0	0.244	-9.613	-1.714	-1.476	-0.122	0.061	-0.061	-0.29	9.823	1.899	0	0.061	0.183	-0.073	9.88	1.488	0	0	-0.122	1506697095
-9.673	-2.034	-0.665	-0.061	-0.061	0	3.906	-7.951	0.874	0.305	-0.061	-0.549	4.488	9.268	2.549	-0.122	0.061	0.183	-9.61	-1.756	-1.525	-0.122	0.061	-0.061	-0.255	9.826	1.887	0	0.061	0.183	-0.091	9.884	1.492	0	0	-0.061	1506697095
-9.684	-1.993	-0.688	-0.061	-0.061	0	3.851	-7.94	0.813	0.183	-0.122	-0.427	4.436	9.28	2.559	-0.122	0	0.122	-9.615	-1.769	-1.573	-0.122	0.122	0	-0.266	9.813	1.915	-0.061	0.061	0.122	-0.123	9.875	1.448	0	0	-0.061	1506697095
-9.678	-1.988	-0.693	-0.061	-0.061	-0.061	3.826	-7.941	0.824	0.061	-0.122	-0.305	4.4	9.288	2.574	-0.122	0	0.122	-9.615	-1.769	-1.573	-0.061	0.061	0	-0.298	9.805	1.919	-0.061	0	0.122	-0.123	9.878	1.476	-0.061	-0.061	-0.061	1506697095
-9.674	-2.013	-0.695	-0.061	0	-0.061	3.834	-7.965	0.88	-0.122	-0.061	-0.061	4.366	9.262	2.574	-0.122	-0.061	0	-9.631	-1.741	-1.619	-0.061	0.061	0	-0.28	9.792	1.922	-0.061	-0.061	0.061	-0.146	9.879	1.449	0	-0.061	-0.061	1506697095
-9.676	-2.013	-0.713	0	-0.061	-0.061	3.875	-7.979	0.989	-0.244	0	0.122	4.37	9.228	2.566	-0.061	-0.061	-0.061	-9.664	-1.678	-1.651	0	0.061	0	-0.208	9.78	1.942	-0.061	-0.122	0	-0.161	9.881	1.442	0	0	-0.061	1506697095
-9.653	-2.003	-0.7	0	-0.061	-0.061	3.941	-7.983	1.122	-0.305	0.061	0.244	4.413	9.208	2.584	-0.061	0	-0.183	-9.63	-1.653	-1.62	0	0	0	-0.161	9.782	1.975	-0.061	-0.122	-0.061	-0.14	9.903	1.443	0	0	-0.061	1506697095
-9.658	-1.991	-0.708	-0.061	-0.061	-0.061	4.034	-8.027	1.218	-0.305	0.061	0.366	4.503	9.193	2.613	-0.061	0	-0.183	-9.616	-1.674	-1.631	-0.061	0.061	0.061	-0.161	9.777	1.975	-0.122	-0.061	-0.061	-0.138	9.893	1.45	0	0	-0.061	1506697095
-9.656	-1.964	-0.701	-0.061	0	0	4.143	-8.059	1.31	-0.305	0	0.427	4.573	9.191	2.649	-0.061	0	-0.183	-9.6	-1.658	-1.621	-0.061	0	0.061	-0.199	9.75	1.964	-0.061	-0.122	-0.061	-0.092	9.887	1.45	-0.061	0	-0.061	1506697095
-9.671	-1.967	-0.709	-0.061	0	-0.061	4.259	-8.083	1.364	-0.244	0	0.427	4.65	9.148	2.674	-0.061	-0.061	-0.122	-9.6	-1.658	-1.621	-0.061	0	0.061	-0.238	9.735	1.989	-0.122	-0.122	-0.061	-0.133	9.879	1.433	-0.061	0	-0.061	1506697095
-9.703	-1.979	-0.721	-0.061	-0.061	-0.061	4.345	-8.129	1.419	-0.183	-0.061	0.427	4.668	9.137	2.668	-0.061	-0.061	-0.122	-9.624	-1.656	-1.669	-0.061	0.061	0.061	-0.196	9.713	1.987	-0.122	-0.122	-0.061	-0.135	9.881	1.419	-0.061	0	-0.061	1506697096
-9.671	-1.981	-0.712	-0.061	-0.061	-0.061	4.419	-8.162	1.425	-0.183	-0.061	0.366	4.688	9.146	2.684	-0.061	0	-0.122	-9.623	-1.603	-1.658	0	-0.061	0	-0.132	9.746	1.998	-0.061	-0.122	-0.061	-0.12	9.908	1.439	0	0	-0.061	1506697096
-9.662	-1.989	-0.72	-0.061	0	-0.061	4.478	-8.184	1.442	-0.122	-0.061	0.244	4.73	9.126	2.676	-0.061	0	-0.061	-9.605	-1.619	-1.645	-0.061	0	0	-0.122	9.746	2.011	-0.061	0	-0.061	-0.158	9.912	1.42	0	-0.061	-0.061	1506697096
-9.649	-1.992	-0.727	-0.061	0	-0.061	4.516	-8.175	1.426	-0.061	-0.061	0.122	4.711	9.111	2.662	-0.061	0	-0.061	-9.607	-1.602	-1.64	-0.061	0	0	-0.159	9.71	2.003	-0.061	0	0	-0.154	9.883	1.413	0	-0.061	-0.061	1506697096
-9.656	-2.005	-0.724	-0.061	0.061	0	4.497	-8.142	1.37	0	-0.122	0	4.709	9.111	2.646	-0.061	0	0	-9.622	-1.587	-1.66	-0.061	-0.061	0	-0.161	9.708	2.018	-0.061	0	0	-0.142	9.881	1.406	0	-0.061	-0.061	1506697096
-9.637	-2.017	-0.72	-0.061	0.122	0	4.449	-8.152	1.282	0.061	-0.183	-0.183	4.695	9.142	2.631	0	0.061	0	-9.622	-1.587	-1.66	-0.122	-0.061	0	-0.112	9.733	2.044	-0.061	0.061	0	-0.111	9.887	1.431	0	0	-0.061	1506697096
-9.677	-1.974	-0.761	-0.061	0.061	0	4.383	-8.16	1.197	0.061	-0.122	-0.244	4.616	9.13	2.656	0	0.061	0	-9.612	-1.591	-1.664	-0.061	-0.122	0	-0.142	9.738	2.05	-0.061	0.122	0	-0.129	9.892	1.416	-0.061	0	-0.061	1506697096
-9.705	-1.944	-0.776	-0.061	0.061	0	4.319	-8.13	1.126	0	0	-0.244	4.557	9.147	2.668	0	0.061	0.061	-9.604	-1.583	-1.64	-0.061	-0.122	0	-0.212	9.691	2.059	-0.061	0.122	0	-0.136	9.877	1.421	-0.061	0	-0.061	1506697096
-9.684	-1.936	-0.773	-0.122	0.061	0	4.204	-8.142	1.101	0	0	-0.244	4.514	9.202	2.702	0	0.061	0.061	-9.599	-1.597	-1.647	-0.061	-0.061	0	-0.258	9.727	2.07	-0.061	0.061	0	-0.083	9.891	1.451	-0.061	0	0	1506697096
-9.662	-1.954	-0.779	-0.061	0.061	-0.061	4.127	-8.175	1.133	-0.061	0.061	-0.244	4.477	9.22	2.729	0	0.061	0.061	-9.609	-1.607	-1.654	0	-0.122	0	-0.252	9.759	2.077	-0.061	0.061	0	-0.092	9.899	1.421	-0.061	0	0	1506697096
-9.671	-1.963	-0.821	-0.061	0.061	-0.061	4.07	-8.161	1.153	-0.061	0.061	-0.183	4.424	9.179	2.713	-0.061	0.061	0	-9.618	-1.573	-1.653	0	-0.061	0	-0.214	9.743	2.067	-0.061	0	0	-0.134	9.889	1.44	-0.061	0	0	1506697096
-9.654	-1.956	-0.806	-0.061	0.061	-0.061	4.046	-8.173	1.197	-0.122	0.122	-0.122	4.439	9.16	2.729	-0.061	0.061	-0.122	-9.615	-1.579	-1.656	-0.061	-0.061	0	-0.15	9.725	2.056	-0.061	0	0	-0.157	9.884	1.449	-0.061	0	-0.061	1506697096
-9.672	-1.983	-0.818	-0.061	0.061	-0.061	4.022	-8.172	1.249	-0.061	0.061	-0.061	4.512	9.172	2.706	-0.061	0.061	-0.122	-9.622	-1.61	-1.607	-0.061	-0.122	0	-0.182	9.721	2.052	-0.061	0	0	-0.153	9.892	1.457	-0.061	0	-0.061	1506697096
-9.696	-1.961	-0.824	-0.061	-0.061	0	4.018	-8.169	1.255	-0.061	0	-0.061	4.584	9.198	2.684	-0.061	0	-0.061	-9.622	-1.61	-1.607	-0.061	-0.122	0	-0.221	9.744	2.064	-0.061	0	0	-0.11	9.889	1.485	-0.061	0	0	1506697096
-9.68	-1.944	-0.809	-0.061	0	0	4.049	-8.174	1.258	0	0	0	4.625	9.215	2.676	-0.061	0	-0.061	-9.623	-1.621	-1.596	-0.061	-0.061	0	-0.24	9.782	2.044	-0.061	0	0	-0.083	9.889	1.497	-0.061	0	0	1506697096
-9.692	-1.93	-0.834	-0.061	-0.122	0	4.075	-8.154	1.233	0	0	0.061	4.614	9.178	2.689	-0.061	0	-0.061	-9.609	-1.625	-1.584	-0.061	-0.061	0	-0.209	9.77	2.044	-0.061	0	0	-0.117	9.903	1.459	-0.061	0	0	1506697096
-9.667	-1.951	-0.828	-0.061	-0.061	-0.061	4.115	-8.122	1.224	0	-0.061	0.061	4.587	9.132	2.734	-0.061	0	0	-9.587	-1.604	-1.587	-0.061	-0.061	0	-0.19	9.726	2.05	-0.061	0	0	-0.182	9.875	1.455	-0.061	0	0	1506697096
-9.689	-1.976	-0.836	-0.061	-0.183	-0.061	4.163	-8.106	1.227	0	-0.061	0.061	4.576	9.126	2.744	-0.061	0	0	-9.623	-1.597	-1.608	-0.061	-0.061	0	-0.139	9.702	2.064	-0.061	0	0	-0.183	9.873	1.442	0	0	-0.061	1506697096
-9.667	-1.932	-0.798	-0.061	-0.122	-0.061	4.201	-8.1	1.195	0.061	-0.122	0	4.613	9.137	2.71	-0.061	0.061	0	-9.636	-1.591	-1.601	-0.061	-0.061	0	-0.141	9.71	2.078	-0.061	0.061	0	-0.141	9.904	1.491	0	0	0	1506697096
-9.683	-1.92	-0.81	-0.122	-0.183	-0.061	4.255	-8.086	1.156	0	-0.122	0	4.585	9.171	2.7	-0.061	0	0	-9.636	-1.591	-1.601	-0.061	-0.061	0	-0.206	9.731	2.091	-0.061	0.061	0	-0.158	9.89	1.451	0	-0.061	-0.061	1506697096
-9.654	-1.954	-0.754	-0.122	-0.183	-0.061	4.282	-8.08	1.125	-0.061	-0.061	0	4.558	9.176	2.719	-0.061	-0.061	0.061	-9.615	-1.585	-1.601	0	-0.061	0	-0.276	9.731	2.103	-0.061	0	0.061	-0.127	9.883	1.459	0	0	-0.061	1506697096
-9.665	-1.976	-0.703	-0.122	-0.122	-0.122	4.291	-8.147	1.169	-0.061	-0.061	-0.061	4.512	9.162	2.767	-0.061	-0.061	0.061	-9.605	-1.59	-1.573	-0.061	0	0	-0.272	9.7	2.098	-0.061	-0.061	0.061	-0.12	9.884	1.451	0	0	-0.061	1506697096
-9.673	-2.06	-0.715	-0.061	-0.061	-0.061	4.305	-8.199	1.244	-0.061	0	0	4.48	9.149	2.761	-0.061	-0.061	0	-9.615	-1.593	-1.597	0.061	-0.122	0	-0.16	9.709	2.117	0	-0.061	0.061	-0.144	9.893	1.44	0	0	-0.061	1506697096
-9.641	-2.05	-0.73	0	0	-0.061	4.307	-8.165	1.33	-0.061	0	-0.061	4.487	9.13	2.75	-0.061	0	0	-9.641	-1.512	-1.596	0	0	0	-0.127	9.705	2.151	-0.061	0	0	-0.177	9.91	1.452	0	0	-0.061	1506697096
-9.642	-2.028	-0.723	0	0	-0.061	4.28	-8.128	1.392	0	0	-0.061	4.456	9.112	2.736	-0.061	0	-0.061	-9.623	-1.491	-1.583	-0.061	-0.061	0	-0.141	9.674	2.132	-0.061	-0.061	0	-0.181	9.898	1.43	0	-0.061	-0.061	1506697096
-9.637	-2.03	-0.739	0	0	-0.061	4.204	-8.11	1.337	0.122	-0.061	-0.061	4.493	9.081	2.689	0	-0.061	-0.061	-9.623	-1.491	-1.583	-0.061	-0.061	0	-0.129	9.67	2.126	0	-0.061	-0.061	-0.195	9.881	1.381	0	-0.061	-0.061	1506697097
-9.656	-2.016	-0.726	0	0.061	0	4.185	-8.11	1.212	0.122	-0.183	-0.061	4.539	9.124	2.665	0	0	-0.061	-9.655	-1.506	-1.607	-0.061	-0.061	0	-0.121	9.708	2.139	0	0	-0.061	-0.105	9.874	1.467	0	0	-0.061	1506697097
-9.655	-1.961	-0.739	0	0.061	0	4.204	-8.089	1.079	0.061	-0.061	-0.061	4.533	9.131	2.684	0.061	0	-0.061	-9.647	-1.517	-1.577	-0.061	-0.122	-0.061	-0.139	9.743	2.141	0	0	-0.061	-0.084	9.899	1.448	-0.061	-0.061	-0.061	1506697097
-9.685	-1.877	-0.73	-0.061	0	-0.061	4.175	-8.068	1.014	-0.061	0	-0.061	4.535	9.099	2.725	0.061	0	-0.061	-9.647	-1.517	-1.577	-0.061	-0.122	-0.061	-0.147	9.705	2.095	0	0	-0.122	-0.091	9.896	1.479	-0.061	-0.061	0	1506697097
-9.695	-1.904	-0.731	-0.122	0	-0.061	4.103	-8.067	1.007	-0.122	0	0	4.544	9.125	2.763	0.061	0	-0.122	-9.613	-1.541	-1.571	-0.061	-0.061	0	-0.172	9.697	2.102	0	0	-0.122	-0.117	9.859	1.452	-0.061	0	0	1506697097
-9.685	-1.902	-0.715	-0.061	0	-0.061	4.067	-8.087	1.065	-0.122	-0.061	0	4.585	9.184	2.821	0	-0.061	-0.061	-9.641	-1.555	-1.608	-0.061	-0.061	-0.061	-0.199	9.745	2.082	0	-0.061	-0.061	-0.078	9.877	1.469	0	0	-0.061	1506697097
-9.691	-1.915	-0.719	-0.122	0	-0.061	4.075	-8.112	1.135	-0.122	-0.122	0.061	4.588	9.154	2.803	0	-0.061	-0.061	-9.641	-1.555	-1.608	0	0	0	-0.158	9.725	2.096	0	-0.061	-0.122	-0.067	9.898	1.498	-0.061	0	0	1506697097
-9.664	-1.977	-0.767	-0.061	-0.061	-0.061	4.088	-8.123	1.19	-0.122	-0.122	0.061	4.59	9.17	2.812	0	-0.061	-0.061	-9.631	-1.503	-1.581	-0.061	-0.061	0	-0.093	9.756	2.138	0	0.061	-0.122	-0.084	9.898	1.493	0	0	-0.061	1506697097
-9.664	-1.971	-0.755	-0.061	-0.061	-0.061	4.139	-8.156	1.26	-0.122	-0.122	0.061	4.616	9.15	2.85	0	0.061	-0.061	-9.609	-1.511	-1.574	-0.122	-0.061	0	-0.165	9.734	2.12	-0.061	0.061	-0.061	-0.062	9.877	1.481	0	0	0	1506697097
-9.66	-1.969	-0.735	-0.122	-0.061	-0.061	4.17	-8.144	1.29	-0.061	-0.061	0.061	4.616	9.156	2.863	-0.061	0	0	-9.609	-1.511	-1.574	-0.122	-0.061	0	-0.225	9.697	2.117	-0.061	0	-0.061	-0.105	9.877	1.499	0	0	0	1506697097
-9.679	-1.989	-0.752	-0.122	0	-0.061	4.2	-8.183	1.299	0	-0.183	0.061	4.618	9.158	2.828	-0.061	0	0	-9.6	-1.52	-1.572	-0.122	0	0	-0.223	9.726	2.11	0	0	0	-0.13	9.867	1.456	0	0	0	1506697097
-9.698	-1.977	-0.757	-0.061	-0.061	-0.061	4.259	-8.181	1.248	0	-0.183	0.061	4.613	9.166	2.784	-0.061	0	0	-9.625	-1.523	-1.593	-0.122	0	0	-0.165	9.757	2.121	-0.061	0	0	-0.095	9.89	1.433	0	0	0	1506697097
-9.664	-1.954	-0.746	-0.122	0	-0.061	4.303	-8.154	1.214	0	-0.122	0.061	4.57	9.138	2.754	-0.061	0.061	0	-9.648	-1.489	-1.604	-0.122	-0.061	0	-0.165	9.735	2.123	-0.061	0.061	0	-0.111	9.9	1.446	0	0	0	1506697097
-9.67	-1.994	-0.77	-0.122	0	-0.061	4.308	-8.137	1.217	0	-0.061	0	4.535	9.135	2.731	-0.061	0.061	0	-9.625	-1.51	-1.591	-0.122	-0.061	0	-0.189	9.7	2.096	-0.061	0.061	0	-0.117	9.885	1.422	0	0	-0.061	1506697097
-9.673	-1.982	-0.763	-0.122	-0.061	-0.061	4.274	-8.122	1.192	0	-0.122	-0.061	4.54	9.142	2.707	-0.061	0.061	0	-9.61	-1.53	-1.574	-0.122	-0.061	0	-0.215	9.68	2.104	-0.061	0.061	0	-0.078	9.88	1.436	0	0.061	0	1506697097
-9.674	-1.994	-0.766	-0.122	0	-0.061	4.265	-8.118	1.18	0	-0.122	-0.061	4.5	9.174	2.684	-0.061	0.061	0	-9.631	-1.541	-1.579	-0.122	-0.061	-0.061	-0.251	9.705	2.09	-0.061	0.061	0	-0.108	9.9	1.431	0	0	0	1506697097
-9.67	-1.995	-0.784	-0.122	0	-0.061	4.255	-8.118	1.151	0	-0.061	-0.061	4.473	9.155	2.661	-0.061	0	0	-9.624	-1.534	-1.583	-0.061	-0.061	0	-0.27	9.721	2.102	0	0.061	0	-0.117	9.898	1.453	0	0	0	1506697097
-9.671	-1.983	-0.786	-0.122	-0.061	-0.061	4.207	-8.119	1.123	-0.061	-0.061	-0.061	4.424	9.142	2.668	0	0	0	-9.635	-1.567	-1.607	-0.061	-0.061	-0.061	-0.261	9.689	2.115	0	0.061	0	-0.106	9.893	1.434	0	0	0	1506697097
-9.656	-1.988	-0.776	-0.122	0	-0.061	4.164	-8.185	1.119	-0.061	-0.061	-0.061	4.396	9.172	2.7	0	0	0	-9.635	-1.567	-1.607	-0.061	-0.061	-0.061	-0.24	9.684	2.094	0	0	-0.061	-0.136	9.899	1.424	0	0	-0.061	1506697097
-9.648	-2.006	-0.803	-0.061	0	-0.061	4.157	-8.162	1.165	-0.061	-0.061	-0.061	4.425	9.174	2.732	0	0	-0.061	-9.617	-1.547	-1.603	-0.061	-0.061	-0.061	-0.239	9.704	2.101	0	0	-0.061	-0.129	9.896	1.419	0	0	-0.061	1506697097
-9.668	-2.015	-0.799	-0.061	-0.061	-0.061	4.121	-8.163	1.2	-0.061	0	0	4.449	9.192	2.719	0	-0.061	-0.061	-9.618	-1.543	-1.592	-0.061	0	-0.061	-0.278	9.713	2.099	0	-0.061	-0.061	-0.112	9.898	1.4	0	0	-0.061	1506697097
-9.637	-2.021	-0.79	-0.061	0	-0.061	4.1	-8.157	1.227	-0.061	0	0	4.503	9.188	2.717	0	-0.061	-0.061	-9.607	-1.568	-1.602	0	-0.061	-0.061	-0.287	9.729	2.076	0	-0.061	-0.061	-0.122	9.892	1.398	0	0	-0.061	1506697097
-9.656	-2.016	-0.802	-0.061	0	-0.061	4.125	-8.156	1.183	0	-0.061	0	4.534	9.186	2.696	0	-0.061	-0.061	-9.622	-1.568	-1.596	0	-0.061	-0.061	-0.27	9.735	2.085	0	-0.061	-0.061	-0.12	9.895	1.395	0	0	0	1506697097
-9.656	-2.009	-0.8	-0.061	0	-0.061	4.182	-8.165	1.163	0	0	0.061	4.533	9.165	2.705	0	-0.061	-0.061	-9.618	-1.549	-1.597	0	-0.061	-0.061	-0.24	9.731	2.095	0	-0.061	-0.061	-0.095	9.905	1.422	0	0	0	1506697097
-9.655	-2.027	-0.793	-0.061	0	-0.061	4.197	-8.141	1.158	-0.061	0.061	0.061	4.544	9.129	2.701	0	-0.061	-0.061	-9.624	-1.554	-1.592	0	-0.061	-0.061	-0.217	9.695	2.073	0	-0.061	-0.061	-0.133	9.902	1.397	0	0	0	1506697097
-9.652	-2.016	-0.792	-0.061	0	-0.061	4.206	-8.156	1.17	0	0	0	4.571	9.153	2.7	0	-0.061	-0.061	-9.628	-1.552	-1.578	0	-0.061	-0.061	-0.205	9.701	2.076	0	-0.061	-0.061	-0.145	9.886	1.403	0	0	0	1506697098
-9.662	-2	-0.796	-0.061	0	-0.061	4.219	-8.146	1.182	0	0	0	4.593	9.178	2.684	0	0	0	-9.637	-1.561	-1.573	0	-0.061	-0.061	-0.218	9.74	2.085	0	0	-0.061	-0.089	9.896	1.415	0	0	0	1506697098
-9.659	-1.993	-0.791	-0.061	0	-0.061	4.216	-8.156	1.168	0	0	-0.061	4.576	9.184	2.69	0	0	0	-9.619	-1.553	-1.543	-0.061	-0.061	-0.061	-0.246	9.751	2.079	0	0	-0.061	-0.116	9.897	1.424	0	0	0	1506697098
-9.668	-1.993	-0.803	-0.061	0	-0.061	4.165	-8.165	1.175	0	0	-0.061	4.554	9.172	2.72	0	0	0	-9.611	-1.567	-1.559	0	-0.061	-0.061	-0.254	9.728	2.071	0	0	0	-0.112	9.893	1.4	0	0	0	1506697098
-9.656	-2.025	-0.767	-0.061	0	-0.061	4.114	-8.161	1.16	0	0	-0.061	4.528	9.171	2.724	0	0	0	-9.587	-1.579	-1.535	-0.061	-0.061	-0.061	-0.255	9.725	2.067	0	0	0	-0.134	9.883	1.402	0	0	0	1506697098
-9.653	-2.019	-0.778	-0.061	0	0	4.09	-8.143	1.154	0	0	-0.061	4.535	9.192	2.71	0	0	0	-9.606	-1.589	-1.558	-0.061	-0.061	-0.061	-0.261	9.729	2.062	0	0	0	-0.146	9.896	1.397	0	0	0	1506697098
-9.655	-1.993	-0.788	-0.061	-0.061	0	4.088	-8.169	1.154	0	0	-0.061	4.545	9.228	2.692	-0.061	0	0	-9.625	-1.583	-1.566	-0.061	-0.061	-0.061	-0.261	9.778	2.064	0	0	0	-0.11	9.895	1.418	0	0	0	1506697098
-9.668	-1.999	-0.797	-0.061	0	-0.061	4.065	-8.19	1.163	0	0	0	4.512	9.213	2.711	-0.061	0	0	-9.609	-1.593	-1.553	-0.061	-0.061	-0.061	-0.29	9.765	2.055	0	0	0	-0.106	9.89	1.402	0	0	0	1506697098
-9.65	-2.019	-0.796	-0.061	0	-0.061	4.083	-8.153	1.186	0	0	0	4.488	9.196	2.688	-0.061	0	0	-9.616	-1.587	-1.543	-0.061	0	-0.061	-0.269	9.726	2.054	0	-0.061	0	-0.13	9.891	1.404	0	0	0	1506697098
-9.64	-2.01	-0.768	-0.061	0	0	4.101	-8.153	1.163	0	-0.061	0	4.481	9.182	2.686	-0.061	0	0	-9.616	-1.592	-1.547	-0.061	0	-0.061	-0.23	9.725	2.055	0	0	0	-0.124	9.896	1.404	0	0	0	1506697098
-9.647	-1.989	-0.776	-0.061	0	0	4.112	-8.156	1.142	0	-0.061	0	4.494	9.167	2.663	-0.061	0	-0.061	-9.616	-1.585	-1.585	-0.061	-0.061	0	-0.217	9.737	2.071	0	0	0	-0.112	9.884	1.407	0	0	0	1506697098
-9.684	-2.009	-0.79	-0.061	0	-0.061	4.13	-8.155	1.121	-0.061	-0.061	0	4.536	9.179	2.667	0	0	-0.061	-9.619	-1.584	-1.593	-0.061	-0.061	0	-0.2	9.747	2.066	-0.061	0	-0.061	-0.13	9.877	1.401	-0.061	0	0	1506697098
-9.673	-2.015	-0.799	-0.061	0	0	4.149	-8.135	1.145	-0.061	0	0	4.573	9.21	2.711	0	0	-0.061	-9.629	-1.601	-1.591	-0.061	-0.061	0	-0.236	9.756	2.043	0	0	-0.061	-0.134	9.904	1.392	0	-0.061	-0.061	1506697098
-9.668	-1.985	-0.798	-0.061	0	0	4.138	-8.15	1.17	-0.061	0	0	4.596	9.214	2.737	0	0	-0.061	-9.63	-1.599	-1.596	-0.061	-0.061	0	-0.268	9.763	2.053	0	0	0	-0.135	9.895	1.401	-0.061	-0.061	0	1506697098
-9.678	-1.968	-0.825	-0.061	0	-0.061	4.146	-8.18	1.195	-0.061	-0.061	0	4.57	9.179	2.774	0	0	0	-9.624	-1.577	-1.602	-0.061	-0.061	0	-0.23	9.737	2.091	-0.061	0	0	-0.121	9.889	1.426	0	-0.061	0	1506697098
-9.684	-1.955	-0.807	-0.061	0	-0.061	4.173	-8.209	1.206	-0.061	0	0	4.57	9.179	2.774	-0.061	0	0	-9.646	-1.602	-1.637	0	-0.061	0	-0.163	9.738	2.091	-0.061	0	0	-0.062	9.889	1.446	0	0	0	1506697098
-9.652	-1.967	-0.806	-0.061	0	-0.061	4.168	-8.16	1.253	-0.061	0	0	4.54	9.17	2.815	-0.061	0.061	-0.061	-9.615	-1.562	-1.613	0	-0.061	0	-0.161	9.739	2.088	-0.061	0.061	0	-0.068	9.898	1.412	-0.061	0	0	1506697098
-9.679	-1.971	-0.833	-0.061	0	-0.061	4.158	-8.144	1.275	0	0.061	0	4.542	9.176	2.763	-0.061	0.061	-0.061	-9.609	-1.558	-1.59	-0.061	-0.061	0	-0.23	9.719	2.079	-0.061	0	0	-0.074	9.892	1.438	0	-0.061	0	1506697098
-9.673	-1.974	-0.831	-0.061	0	-0.061	4.167	-8.167	1.253	0	0	-0.061	4.578	9.17	2.704	-0.061	0.061	-0.061	-9.609	-1.568	-1.598	-0.061	-0.061	0	-0.232	9.733	2.084	-0.061	0	0	-0.056	9.892	1.434	0	0	0	1506697098
-9.665	-1.98	-0.811	-0.061	0	0	4.161	-8.181	1.215	0.061	-0.122	-0.061	4.593	9.152	2.664	-0.061	0	-0.061	-9.609	-1.572	-1.58	-0.061	-0.061	0	-0.213	9.733	2.096	-0.061	0	0	-0.087	9.895	1.42	0	0	0	1506697098
-9.665	-1.945	-0.818	-0.061	0	0	4.161	-8.148	1.141	0	0	-0.061	4.551	9.125	2.661	-0.061	0.061	0	-9.622	-1.583	-1.58	-0.061	-0.061	0	-0.189	9.708	2.085	-0.061	0	0	-0.042	9.886	1.431	0	0	0	1506697098
-9.67	-1.956	-0.834	-0.122	0	-0.061	4.14	-8.11	1.116	-0.061	0	0	4.558	9.091	2.637	0	0	0	-9.603	-1.586	-1.59	-0.061	-0.061	0	-0.197	9.677	2.078	0	0	0	-0.055	9.885	1.42	0	0	0	1506697098
-9.676	-1.961	-0.83	-0.061	-0.061	-0.061	4.14	-8.11	1.116	-0.061	0	0	4.554	9.124	2.65	0	0	0	-9.627	-1.591	-1.572	-0.061	-0.061	0	-0.197	9.683	2.084	0	0	0	-0.067	9.872	1.426	0	0	0	1506697098
-9.66	-1.949	-0.817	-0.061	0	0	4.137	-8.093	1.139	-0.061	0	0	4.551	9.162	2.694	0	0	0	-9.627	-1.589	-1.574	-0.061	-0.061	0	-0.19	9.72	2.094	0	0.061	0	-0.039	9.889	1.452	0	0	0	1506697098
-9.664	-1.937	-0.84	-0.061	0	-0.061	4.159	-8.161	1.19	-0.061	0	-0.061	4.523	9.17	2.755	0	0	0	-9.631	-1.573	-1.572	-0.061	-0.061	0	-0.199	9.733	2.085	0	0	0	-0.037	9.895	1.421	0	0	0	1506697098
-9.664	-1.938	-0.846	-0.061	-0.061	-0.061	4.159	-8.161	1.19	-0.061	0	-0.061	4.523	9.171	2.777	0	0	0	-9.618	-1.572	-1.564	-0.061	-0.061	0	-0.205	9.733	2.108	0	0	0	-0.044	9.895	1.412	0	0	0	1506697099
-9.656	-1.974	-0.853	-0.061	0	-0.061	4.143	-8.168	1.27	-0.061	0	0	4.51	9.172	2.806	0	0	0	-9.619	-1.58	-1.581	-0.061	-0.061	0	-0.196	9.729	2.098	0	0	0	-0.056	9.893	1.39	0	0	0	1506697099
-9.658	-1.975	-0.834	-0.061	0	-0.061	4.11	-8.157	1.287	0	-0.061	0	4.536	9.166	2.808	0	0	-0.061	-9.628	-1.584	-1.57	-0.061	-0.061	0	-0.179	9.731	2.099	-0.061	0	0	-0.061	9.885	1.4	0	0	-0.061	1506697099
-9.677	-1.951	-0.788	-0.061	0	-0.061	4.124	-8.141	1.274	0	0	0	4.558	9.167	2.748	-0.061	0	-0.061	-9.627	-1.593	-1.579	-0.061	-0.122	0	-0.161	9.747	2.096	-0.061	0	0	-0.049	9.904	1.409	0	0	-0.061	1506697099
-9.751	-1.875	-0.755	0	-0.183	0	4.127	-8.131	1.236	0	0	0	4.563	9.15	2.699	-0.061	0.061	-0.061	-9.605	-1.595	-1.572	-0.061	-0.122	0	-0.158	9.741	2.064	-0.061	0	-0.061	-0.103	9.883	1.369	0	-0.061	-0.061	1506697099
-9.75	-1.759	-0.846	0	-0.305	-0.183	4.14	-8.098	1.196	-0.061	0	0	4.587	9.143	2.656	0	0.061	-0.061	-9.61	-1.651	-1.602	0	-0.122	0	-0.114	9.733	2.011	-0.061	0.061	-0.061	-0.175	9.899	1.318	-0.061	-0.061	-0.122	1506697099
-9.692	-1.621	-1.193	-0.122	-0.488	-0.549	4.125	-8.052	1.202	-0.122	-0.061	-0.061	4.587	9.143	2.656	0	0.061	-0.122	-9.526	-1.736	-1.686	-0.061	-0.122	0.061	-0.032	9.753	1.901	-0.061	0.061	-0.061	-0.528	9.91	1.148	-0.061	-0.183	-0.366	1506697099
-9.444	-1.913	-1.355	-0.122	-0.366	-0.732	4.125	-8.052	1.202	-0.122	-0.061	-0.061	4.59	8.906	2.522	0	0.122	-0.183	-9.367	-1.944	-1.816	-0.244	0.061	0.122	0.12	9.607	1.696	-0.061	-0.122	-0.122	-0.542	9.956	0.974	0	-0.427	-0.793	1506697099
-9.542	-2.036	-1.653	0	-0.122	-0.427	3.836	-7.655	1.245	-0.305	-0.305	-0.244	4.761	9.044	2.341	0	0.122	-0.366	-9.69	-2.259	-1.954	-0.183	-0.305	0	0.56	9.682	1.438	-0.122	-0.122	-0.183	0.071	9.786	1.101	0	0.061	-0.793	1506697099
-9.661	-1.808	-1.849	0.183	-0.122	-0.244	3.708	-7.842	1.293	-0.305	-0.305	-0.244	4.761	9.044	2.341	0	0.366	-0.671	-9.813	-2.314	-2.023	-0.305	-0.549	0.122	0.873	10.069	1.323	-0.061	0.305	-0.427	0.255	9.982	1.054	-0.061	0.183	-0.61	1506697099
-9.581	-1.351	-1.792	-0.122	-0.183	-0.183	3.657	-8.094	1.41	-0.671	-0.366	0	5.209	9.374	2.084	0.061	0.366	-0.916	-9.679	-2.518	-2.06	-0.244	-0.671	0.061	0.566	10.258	1.299	-0.183	0.549	-0.549	0.513	10.091	1.071	-0.366	-0.427	-0.488	1506697099
-9.446	-1.298	-1.759	-0.61	-0.244	-0.244	3.697	-8.265	1.666	-0.854	-0.183	0.061	5.194	9.227	2.165	0.244	0.427	-0.916	-9.446	-2.529	-1.969	-0.244	-0.671	0.061	0.092	10.028	1.237	-0.244	0.244	-0.61	0.998	9.966	1.308	-0.61	-0.366	-0.305	1506697099
-9.459	-1.78	-1.541	-0.671	-0.305	0	3.697	-8.265	1.666	-0.854	-0.183	0.061	5.058	8.94	2.216	0.183	0.305	-0.671	-9.477	-2.327	-1.859	-0.244	-0.732	0.061	0.047	9.686	1.336	-0.244	-0.061	-0.671	1.62	9.812	1.782	-0.854	0.244	0.061	1506697099
-9.598	-2.151	-0.957	-0.732	-0.366	0.488	3.644	-8.258	1.97	-0.854	-0.122	0.122	4.937	8.739	2.296	0.122	0.061	-0.488	-9.521	-2.131	-1.619	-0.244	-0.854	0	0.047	9.686	1.336	-0.244	-0.061	-0.671	2.133	9.806	2.517	-1.16	0.916	0.916	1506697099
-10.423	-2.212	-0.721	-0.549	-0.488	0.549	3.472	-8.26	2.151	-0.671	-0.061	0.305	4.77	8.934	2.432	0.183	0.061	-0.305	-9.761	-1.871	-1.404	-0.122	-1.038	-0.061	0.047	9.686	1.336	-0.244	-0.061	-0.671	1.883	10.081	2.481	-1.831	0.793	1.709	1506697099
-10.271	-2.113	-0.081	-0.427	-1.648	0.427	3.669	-8.528	1.885	-0.183	-0.122	0.977	4.77	8.934	2.432	0.244	0.122	-0.244	-9.869	-1.748	-1.286	-0.122	-1.038	-0.061	-0.337	9.648	2.187	-0.122	0.671	-0.732	2.217	10.763	3.551	-2.869	0.793	2.075	1506697099
-10.268	-1.54	1.012	-0.793	-1.465	0.427	4.005	-8.856	1.437	-0.183	-0.122	0.977	4.392	9.38	2.766	0.244	0.061	-0.122	-9.86	-1.519	-1.164	0.122	-1.16	-0.122	-0.756	9.775	2.504	0.122	0.732	-0.61	4.228	11.439	4.68	-3.418	1.587	3.906	1506697099
-10.391	-1.321	1.373	-0.977	-1.953	-0.427	4.346	-8.65	1.042	-0.061	-0.122	1.16	4.206	9.199	2.962	0.305	-0.061	0.122	-9.86	-1.519	-1.164	0.122	-1.16	-0.122	-1.123	9.576	3.027	0.183	0.61	-0.61	3.146	12.02	4.11	-3.784	2.136	4.517	1506697099
-9.854	-1.891	1.638	-0.549	-1.16	-0.793	4.45	-8.236	0.683	0.061	-0.061	0.916	3.921	9.316	3.285	0.488	0.122	0.427	-9.86	-1.519	-1.164	0.122	-1.16	-0.122	-1.059	9.521	3.302	0.122	0.488	-0.671	0.474	10.877	3.146	-2.197	0.244	4.395	1506697099
-9.631	-1.769	1.482	-0.122	-0.793	-0.549	4.539	-7.991	0.311	0.122	-0.244	0.732	3.631	9.607	3.618	0.671	0.427	0.488	-10.123	-0.653	-1.397	-0.061	-0.427	0.244	-0.695	9.875	3.381	0.122	0.488	-0.671	-1.355	9.604	2.795	-1.343	-0.122	4.639	1506697099
-8.985	-1.178	1.565	0.061	-0.793	-0.366	4.761	-7.844	-0.139	0.366	-1.404	0.671	3.54	9.298	3.937	0.732	0.488	0.122	-9.673	-0.659	-1.526	0	-0.549	0.366	-0.578	9.916	3.389	0.183	0.427	-0.671	-0.008	8.516	2.856	0.366	-1.831	2.991	1506697099
-8.242	-0.446	1.698	-0.122	0.183	-0.549	4.795	-7.295	-0.586	0.183	-1.648	0.671	3.433	8.801	4.168	0.671	0.732	-0.183	-9.409	-0.677	-1.503	0.244	-0.732	0.305	-0.786	9.256	3.359	0.061	0.183	-0.61	1.113	7.692	2.684	1.099	-1.77	1.953	1506697099
-8.875	0.102	1.505	-0.488	-0.061	-0.427	4.997	-6.822	-0.791	-0.305	-1.221	0.732	3.167	8.624	4.225	0.61	0.916	-0.244	-9.094	-0.305	-1.419	0.427	-0.549	0.366	-0.763	8.812	3.364	-0.183	0.061	-0.671	2.352	6.69	3.006	1.16	0.427	0.671	1506697099
-8.844	-0.016	1.534	-0.854	0.061	-0.488	5.413	-6.838	-0.671	-0.732	0.366	1.038	2.946	8.331	4.066	0.244	0.488	-0.305	-9.056	0.069	-1.494	0.244	-0.488	0.183	-0.827	8.545	3.411	-0.122	-0.427	-0.671	2.816	6.059	3.493	1.587	1.77	0.183	1506697099
-9.399	-0.596	1.554	-0.671	0.61	-0.305	5.31	-7.242	-0.445	-0.916	1.099	1.038	3.173	8.136	3.89	0.061	-0.305	-0.488	-9.227	0.39	-1.593	0.061	-0.366	0.061	-0.382	8.53	3.559	0	-0.671	-0.671	3.145	6.511	3.872	2.197	1.099	0.244	1506697099
-10.371	-0.711	1.389	-0.732	-0.061	-0.061	5.056	-7.964	-0.23	-0.732	0.61	0.793	3.564	8.24	3.772	0.122	-0.61	-0.854	-9.572	0.471	-1.669	-0.305	-0.244	-0.122	0.071	8.774	3.643	0.061	-0.366	-0.61	4.286	7.54	5.219	1.892	1.892	0.122	1506697100
-10.53	-0.589	1.861	-0.977	-0.305	0.122	4.938	-8.844	-0.109	-0.427	-0.427	0.488	3.564	8.24	3.772	0.305	-0.427	-1.282	-9.741	0.014	-1.81	-0.427	-0.183	-0.427	0.035	9.044	3.604	0.122	-0.244	-0.488	5.42	8.504	6.589	0.916	0.854	0.183	1506697100
-10.168	0.054	2.39	-1.343	0.122	0.122	5.005	-9.335	0.042	-0.427	-0.427	0.488	4.14	9.024	3.638	0.366	-0.427	-1.526	-9.727	-0.166	-1.751	-0.244	-0.427	-0.732	-0.461	9.197	3.558	0.183	-0.305	-0.366	6.193	8.727	7.294	-0.122	0.732	0.366	1506697100
-11.062	-2.165	1.505	-1.526	0.366	-0.122	4.999	-9.537	0.48	-0.549	-0.488	-0.244	4.493	10.05	3.185	0.244	-0.854	-1.343	-9.653	-0.023	-1.448	-0.305	0	-0.793	-1.014	9.726	3.602	0.183	-0.916	-0.244	5.041	7.724	5.179	0.916	0.732	0.793	1506697100
-11.323	-3.774	1.599	0.488	0	0.977	4.904	-10.398	1.187	-0.366	0.366	-0.061	4.999	11.068	2.802	0.427	-1.343	-0.916	-11.417	-0.373	-1.847	-0.549	-0.427	-0.671	-1.102	10.94	3.479	0.427	-1.282	-0.244	2.283	8.691	2.963	1.892	-0.305	-0.549	1506697100
-10.734	-2.656	1.568	0.977	0.122	0.977	4.579	-10.82	1.583	-0.366	0.366	-0.061	5.46	11.384	2.469	0.916	-0.122	-0.122	-11.535	-1.139	-0.438	-0.671	1.099	-0.549	-1.237	11.559	3.372	0.854	-0.427	-0.183	6.392	11.115	6.075	-1.282	-2.686	-0.183	1506697100
-9.204	-2.552	0.751	0.427	1.16	-0.244	3.994	-10.737	1.7	0.916	-0.366	-0.183	5.709	11.828	2.686	0.793	1.099	0.61	-11.286	-2.133	0.227	-0.244	-0.366	-0.732	-2.373	11.782	2.633	0.427	0.61	0.366	1.506	9.727	2.674	-0.488	-0.549	-1.282	1506697100
-9.616	-3.797	-1.549	1.526	0.61	-0.549	4.133	-10.386	1.589	1.404	-0.488	-0.549	4.922	11.258	2.696	0.793	1.099	0.61	-10.283	-2.139	0.446	0.061	1.038	-0.244	-3.047	11.236	2	0.183	0	0.671	1.381	8.553	0.697	2.441	-1.953	-1.648	1506697100
-9.02	-3.624	-0.876	1.221	1.282	0.427	3.784	-8.921	1.074	1.587	0	-1.526	4.922	11.258	2.696	0.183	0.793	1.77	-10.122	-2.328	0.729	-0.61	0.549	-0.183	-2.851	10.06	1.36	0	-0.488	0.671	2.137	10.734	0.325	1.526	-1.343	-1.953	1506697100
-9.087	-2.915	-0.718	0.977	2.014	0.244	2.957	-8.297	0.778	1.587	-0.793	-2.197	4.066	10.068	2.178	-0.549	0.061	2.38	-9.759	-3.29	0.763	-0.122	0.244	-0.183	-2.07	9.554	0.689	-0.305	0.061	0.977	1.994	9.561	0.669	1.587	-0.61	-1.709	1506697100
-9.631	-2.442	-1.266	1.16	1.648	0.183	2.457	-8.339	0.578	1.465	-1.404	-2.258	4.066	10.068	2.178	-1.16	0.366	2.075	-9.68	-3.308	0.389	0.244	0.366	0	-1.572	9.764	0.526	-0.427	0.854	1.221	0.921	9.734	0.354	1.587	-1.831	-2.38	1506697100
-9.355	-1.651	-1.456	0.977	1.099	-0.366	2.305	-8.247	0.48	1.221	-1.221	-1.953	3.304	9.708	0.882	-1.587	0.183	1.526	-9.251	-2.625	-0.28	0.305	0.061	0.305	-1.36	9.904	0.927	0.061	0.732	1.221	1.2	9.823	0.056	2.075	-2.686	-2.625	1506697100
-8.935	-1.544	-1.346	0.916	0.671	-0.671	2.274	-7.535	0.54	1.221	-1.221	-1.953	3.576	8.942	0.733	-1.587	-0.732	1.16	-8.702	-2.442	-0.691	0.122	-0.122	0.244	-1.291	9.569	1.183	0.061	0.366	0.977	2.076	10.22	0.048	1.709	-2.197	-2.869	1506697100
-8.567	-1.596	-1.389	0.854	0.793	-0.793	2.047	-6.838	0.641	0.061	0.244	-0.977	3.576	8.942	0.733	-1.099	-0.671	0.977	-8.388	-2.466	-0.842	0.061	-0.305	0.244	-0.941	9.051	1.261	-0.427	0.061	0.732	1.946	9.814	-0.069	1.831	-1.465	-2.747	1506697100
-8.626	-1.641	-1.626	0.854	0.671	-0.793	1.835	-6.545	0.818	0.061	0.244	-0.977	3.584	8.07	1.087	-0.61	0.427	0.732	-8.238	-2.366	-0.927	0.061	-0.122	0.305	-0.587	8.582	1.2	-0.854	0.183	0.183	1.89	9.549	0.063	0.916	-1.16	-3.052	1506697100
-8.83	-1.543	-1.712	0.916	0.549	-0.977	1.888	-6.531	0.952	-0.183	0.061	-0.427	3.194	7.93	1.154	-0.427	0.977	0.427	-8.196	-2.42	-1.077	0.183	-0.305	0.305	-0.495	8.348	1.071	-0.732	0	-0.183	1.653	9.382	0.012	0.366	-1.343	-2.93	1506697100
-9.374	-1.525	-1.682	1.099	-0.122	-0.854	2.239	-6.671	1.081	-0.305	-0.916	0.671	3.194	7.93	1.154	-0.488	0.427	-0.183	-8.233	-2.433	-1.172	0.183	-0.122	0.366	-0.428	8.549	0.87	-0.549	-0.366	-0.244	1.218	9.406	0.401	0.244	-1.526	-2.747	1506697100
-9.284	-1.412	-1.66	0.854	-0.305	-0.732	2.762	-6.895	1.293	-0.549	-0.732	1.099	3.236	8.077	1.141	-0.488	-0.366	-0.977	-8.296	-2.701	-1.146	0.244	0.122	0.366	-0.309	8.908	0.775	-0.305	-0.793	-0.244	1.223	9.701	0.782	0.244	-1.587	-2.563	1506697100
-9.228	-1.377	-2.006	0.427	0.183	-0.366	3.168	-7.111	1.507	-0.793	-0.305	1.465	4.089	9.037	1.321	-0.488	-0.671	-1.648	-8.626	-2.667	-1.12	0.488	0	0.427	-0.233	9.337	0.919	-0.305	-0.732	-0.366	1.361	9.8	0.52	-0.061	-1.526	-2.319	1506697100
-10.014	-1.719	-1.95	0.671	-0.305	0.488	3.447	-7.339	1.732	-0.977	0.061	1.709	4.089	9.037	1.321	-0.427	-0.793	-1.953	-8.67	-2.653	-1.111	0.366	0.427	0.671	-0.628	9.948	1.047	-0.793	-0.793	-0.732	1.494	10.013	0.767	-0.793	-1.77	-2.014	1506697100
-10.981	-2.81	-1.756	-0.916	-0.977	1.953	3.72	-7.917	2.011	-0.977	0.061	1.709	4.534	9.886	1.799	-0.366	-0.732	-1.892	-9.979	-3.603	-0.678	0.427	2.38	0.427	-1.785	10.695	1.442	-1.099	-1.526	-0.488	3.295	10.552	2.621	-1.953	-1.587	-1.343	1506697100
-11.397	-3.368	-2.091	-1.77	0.061	2.197	4.237	-10.129	2.267	-1.16	0.122	1.953	4.64	12.636	2.458	-0.549	-0.793	-1.831	-12.922	-1.87	-0.796	1.77	0.183	0.183	-1.587	12.222	2.705	-0.244	-2.197	-0.549	5.782	11.903	3.919	-4.639	-0.061	0.427	1506697100
-11.05	-5.306	-0.159	0.061	-1.831	2.075	4.955	-12.273	2.038	0	0.244	2.808	4.64	12.636	2.458	-0.732	-1.892	-1.343	-11.788	0.208	-0.11	0.916	0.183	1.404	-1.507	11.963	4.083	0.244	-0.488	-1.221	4.5	12.9	5.435	-5.92	1.77	2.686	1506697100
-10.286	-5.227	1.091	0.366	0.854	1.709	5.617	-11.336	1.637	0	0.244	2.808	5.149	10.842	3.058	-0.122	-1.343	-0.305	-11.582	-0.853	0.725	0.671	-0.671	0.183	-2.366	10.119	4.197	-0.916	-0.305	-0.916	0.87	11.832	3.163	-4.15	0.671	3.906	1506697100
-11.742	-3.389	-0.316	-0.305	-1.221	0.61	5.833	-11.176	1.28	0.61	1.16	-0.732	4.238	10.113	3.603	0.549	1.77	0.61	-11.872	0.361	0.969	0.61	-0.732	0.305	-2.299	9.467	4.156	-0.916	-0.244	-0.61	-1.654	13.79	1.008	-2.625	-0.122	4.028	1506697100
-9.661	-2.418	-0.158	-0.916	-1.709	-0.244	4.802	-11.509	0.397	1.465	0.916	-2.258	4.238	10.113	3.603	0.244	2.441	1.16	-11.166	0.559	0.53	0.366	-0.793	0.305	-2.132	9.629	4.148	-0.244	0.793	-0.671	-2.712	13.092	1.28	-1.343	-2.319	5.31	1506697101
-8.386	-2.589	0.672	-0.732	-0.61	-0.244	3.452	-10.594	-0.517	1.892	-1.526	-3.479	3.155	8.912	3.228	-0.244	0.305	1.343	-10.063	0.819	0.585	0.061	-0.977	0.122	-2.365	9	3.994	0.183	0.61	-0.366	-3.243	11.257	1.772	-1.343	-3.54	4.578	1506697101
-8.126	-2.108	0.453	-1.099	-0.122	-0.488	3.04	-9.245	-0.971	1.587	-2.441	-3.967	3.389	8.114	3.187	-0.122	-0.244	1.587	-9.272	0.855	0.494	-0.305	-1.16	-0.061	-2.113	8.18	3.862	0	0.366	-0.122	-1.511	9.16	2.097	1.404	-1.221	4.15	1506697101
-7.921	-2.061	0.672	-0.977	0.061	-0.366	3.046	-8.341	-1.219	1.587	-2.441	-3.967	3.389	8.114	3.187	0.183	0.916	1.709	-8.661	0.608	0.446	-0.488	-1.099	-0.244	-1.616	7.619	3.753	0	0.366	-0.122	-0.212	8.744	1.53	1.099	1.526	4.028	1506697101
-8.062	-1.759	0.816	-1.038	-0.061	-0.244	2.699	-7.662	-1.333	1.282	-0.977	-3.601	3.094	7.589	3.158	0.244	1.587	1.587	-8.491	0.628	0.484	-0.61	-1.038	-0.366	-1.558	7.246	3.497	-0.183	1.221	0	-0.12	7.72	1.592	0.366	3.479	2.502	1506697101
-8.614	-1.34	1.022	-1.282	0	-0.305	2.328	-7.313	-1.389	1.16	0.366	-3.052	2.662	7.553	3.198	0.183	1.404	1.343	-8.434	0.645	0.599	-0.732	-1.099	-0.427	-1.718	7.297	3.4	0	1.282	0.305	0.209	7.242	2.434	0.977	5.249	2.075	1506697101
-9.161	-1.197	0.821	-1.16	0.427	0	2.402	-7.413	-1.324	0.549	-0.305	-2.136	2.662	7.553	3.198	0.122	0.854	0.916	-8.832	0.457	0.42	-0.854	-0.854	-0.366	-1.803	7.927	3.596	0.366	1.465	0.549	1.01	7.041	2.572	1.404	4.211	0.916	1506697101
-9.208	-1.653	0.285	-1.953	0.244	-0.427	2.89	-7.769	-1.261	0.366	-0.305	-1.648	3.497	8.837	3.174	0.122	0.366	0.549	-9.199	0.607	0.317	-1.16	-0.366	-0.305	-1.858	8.67	3.89	0.61	1.526	0.488	1.504	7.027	1.857	2.502	0.122	0	1506697101
-9.234	-2.079	0.782	-1.16	0.732	-0.183	3.384	-8.076	-1.141	0.244	-0.305	-1.221	3.925	8.909	3.102	0.305	0.366	0.488	-9.417	0.495	0.148	-1.404	-0.488	-0.427	-2.066	9.091	3.994	0.427	1.404	0.305	3.39	9.347	4.797	-0.183	2.441	-0.793	1506697101
-10.191	-2.156	1.059	-1.587	0.732	-0.244	3.68	-8.14	-0.913	0.061	-0.854	-0.977	3.925	8.909	3.102	0.732	0.732	0.61	-9.472	0.257	0.063	-1.526	-0.244	-0.488	-1.998	9.154	4.014	0.305	1.038	0.244	3.752	9.344	6.077	0.793	2.258	0.488	1506697101
-11.547	-3.854	-0.873	-1.282	0.427	-0.793	4.149	-7.98	-0.488	-0.061	-1.587	-0.488	3.986	9.159	3.073	1.16	1.099	0.61	-10.487	-0.007	0.256	-1.77	0.366	-0.488	-1.711	9.36	3.816	0.305	1.099	0.122	1.274	8.547	3.45	1.526	-2.258	0.122	1506697101
-10.219	-3.901	-0.901	-0.244	-0.732	-1.221	4.943	-7.927	0.11	-0.061	-1.587	-0.488	4.084	9.512	2.858	1.282	1.038	0.366	-10.487	-0.007	0.256	-1.77	0.366	-0.488	-1.404	9.78	3.206	0.732	1.282	0	3.143	11.965	2.826	-0.671	-3.418	-1.465	1506697101
-7.927	-3.188	-0.382	-1.465	-0.305	-1.221	5.393	-7.374	0.559	0.183	-1.831	0.61	4.084	9.512	2.858	1.221	0.732	-0.061	-10.487	-0.007	0.256	-1.77	0.366	-0.488	-1.614	9.944	2.306	0.793	1.953	-0.183	4.018	12.408	5.747	-1.709	1.709	-0.183	1506697101
-8.854	-4.884	-2.583	-1.709	2.747	-1.099	6.184	-6.176	1.159	0.183	-1.831	0.61	4.905	9.412	2.101	1.16	0.854	-0.244	-9.208	-2.226	1.961	-1.282	-1.892	-0.183	-2.003	9.673	1.243	0.122	2.38	-0.305	-1.509	6.999	1.354	1.648	-0.977	-0.427	1506697101
-9.606	-5.009	-3.746	0.732	-0.854	-0.793	7.19	-5.496	1.804	-0.488	-0.671	0.427	4.926	10.008	1.515	1.099	1.648	-0.183	-9.993	-3.878	2.028	-1.404	-2.197	-0.366	-2.812	9.633	0.507	-0.183	2.747	-0.122	2.279	10.763	0.38	0.488	-0.793	0.122	1506697101
-8.421	-4.394	-2.402	-0.305	0.977	-0.549	7.543	-5.997	2.251	-0.488	-0.671	0.427	4.926	10.008	1.515	0.671	2.014	-0.244	-9.644	-4.427	2.311	-0.732	-1.892	-0.549	-3.277	10.079	-0.124	-0.183	2.014	0.244	2.101	10.46	0.721	0.061	-0.549	0.671	1506697101
-9.451	-3.752	-2.393	-0.916	1.892	-1.465	7.543	-5.997	2.251	-0.488	-0.671	0.427	4.63	10.474	0.738	0.061	0.977	-0.183	-9.732	-3.287	2.198	-0.427	-3.052	-0.366	-3.319	9.972	-0.045	0.305	1.16	0	0.622	9.544	0.813	0.61	-1.282	0.244	1506697101
-9.357	-3.84	-3.452	0.427	-0.488	-1.953	7.105	-7.264	2.255	-0.793	0.671	0	4.491	9.765	0.146	-0.122	-0.61	0.122	-8.851	-3.358	2.256	-0.366	-2.93	-0.183	-3.029	9.32	0.184	0.732	1.038	-0.244	1.699	10.441	0.846	0.61	-0.549	-0.183	1506697101
-7.275	-3.896	-2.419	0.305	0.183	-1.892	6.166	-7.059	1.968	-0.488	1.038	-0.488	4.71	8.921	-0.09	0.061	-0.977	0.366	-7.988	-3.815	2.537	-0.122	-2.869	-0.366	-2.791	8.744	-0.02	0.549	1.221	-0.305	2.294	10.375	1.505	-0.061	-0.305	-0.488	1506697101
-7.29	-4.61	-2.333	0.488	1.648	-1.404	6.166	-7.059	1.968	-0.549	-0.183	-0.732	4.886	8.173	-0.138	0.244	-0.183	0.488	-7.193	-3.906	2.944	0.366	-3.418	-0.549	-2.631	8.034	-0.224	0.305	0.977	-0.061	2.198	9.343	1.897	-0.732	-0.977	-0.488	1506697101
-7.88	-4.413	-2.919	1.709	0.671	-0.977	5.034	-5.29	1.397	-0.977	0.244	-0.793	4.624	7.582	0	0.366	0.305	0.549	-6.887	-3.653	3.143	0.916	-3.174	-0.549	-2.413	7.714	-0.33	0.549	1.038	0	2.85	8.89	1.809	-0.366	-1.587	-0.061	1506697101
-7.399	-3.406	-2.394	1.77	0.671	-1.343	4.041	-4.809	0.986	-1.465	1.343	-0.549	4.296	7.485	0.243	0.244	0.122	0.488	-6.325	-3.299	3.319	1.343	-3.357	-0.61	-2.443	7.667	-0.434	0.61	1.099	0.122	3.334	9.158	2.306	-1.587	-0.916	0.427	1506697101
-7.446	-2.812	-1.955	1.099	0.061	-2.136	3.254	-4.558	0.544	-1.77	0.61	0.183	4.175	7.534	0.524	0	-0.122	0.366	-6.112	-3.445	3.663	1.587	-2.808	-0.61	-2.773	7.466	-0.462	0.61	0.916	0.549	2.938	8.672	2.493	-1.892	-1.709	0.732	1506697101
-7.081	-3.289	-1.866	0.549	0.366	-2.563	3.254	-4.558	0.544	-1.77	0.61	0.183	4.067	7.567	0.659	-0.244	-0.488	0.427	-6.174	-2.017	4.087	2.136	-3.357	-0.488	-2.726	7.442	-0.112	0.854	-0.122	0.61	3.618	8.556	2.537	-2.136	-0.366	0.61	1506697101
-7.511	-4.82	-1.903	1.404	0.549	-2.197	3.456	-5.329	0.215	-1.526	-0.244	1.16	3.896	7.59	0.623	-0.183	-0.854	0.427	-6.356	-1.262	4.504	1.465	-2.563	-0.244	-2.44	7.893	0.312	1.099	-0.305	0.488	3.344	8.197	3.754	-2.625	0.183	0.732	1506697101
-7.842	-5.272	-1.579	0.488	-0.061	-2.869	4.036	-6.199	0.184	-1.526	-0.244	1.16	3.851	8.061	0.662	-0.061	-1.16	0.244	-6.37	-0.997	4.874	1.221	-2.686	-0.366	-2.155	8.189	0.77	1.465	0	0.366	2.5	8.264	3.24	-2.441	-0.427	0.427	1506697101
-7.705	-5.379	-1.197	0.671	0.732	-2.686	4.551	-7.476	0.002	-0.366	0.732	1.831	3.797	8.122	0.64	0.244	-1.404	0.183	-6.52	-0.926	5.467	0.793	-2.869	-0.366	-2.036	8.641	0.909	1.404	0.549	0.061	2.473	9.081	3.339	-2.38	-2.075	0.366	1506697102
-7.651	-5.699	-1.47	0.549	0.122	-2.808	4.694	-8.11	-0.39	0.122	0.244	1.404	4.06	8.347	0.84	0.671	-1.16	-0.122	-6.248	-1.171	6.089	0.793	-2.686	-0.366	-2.114	9.002	0.639	1.221	1.343	0	3.98	8.756	3.863	-2.258	-1.038	0.61	1506697102
-7.734	-6.083	-1.341	-0.183	0.305	-2.808	4.51	-8.167	-0.461	0.122	0.244	1.404	4.232	8.684	1.087	0.977	-1.099	-0.427	-6.1	-1.049	6.572	0.732	-2.93	-0.305	-2.458	9.367	0.208	1.099	0.854	0.061	3.976	8.5	3.973	-2.625	-0.183	0.549	1506697102
-7.411	-7.082	-1.26	0.061	0.183	-2.441	4.297	-8.362	-0.508	0.488	-0.061	1.282	4.571	9.36	1.336	0.977	-0.916	-0.488	-5.782	-0.851	7.096	0.488	-2.869	-0.305	-2.609	9.466	0.096	1.099	0.793	0.061	5.225	8.484	3.688	-2.319	0.122	0.732	1506697102
-6.985	-7.6	-1.019	-0.366	0.488	-1.831	3.978	-8.274	-0.744	0.366	0.061	1.404	4.762	9.561	1.546	0.732	-0.488	-0.305	-5.485	-0.779	7.667	0.305	-2.869	-0.244	-2.711	9.354	-0.097	1.16	1.282	-0.244	4.747	8.215	3.901	-2.075	0.061	1.16	1506697102
-7.198	-7.166	-1.534	-0.549	0.671	-1.465	3.981	-8.475	-0.657	0.244	0.671	1.648	4.638	9.579	1.534	0.488	-0.671	-0.122	-5.173	-0.769	8.173	0.183	-2.991	-0.061	-2.846	9.652	-0.467	1.16	1.282	-0.122	4.698	7.624	4.27	-1.404	-0.366	1.282	1506697102
-7.068	-6.778	-1.654	-0.305	-0.244	-1.526	3.913	-9.136	-0.45	0.244	0.671	1.648	4.669	9.947	1.328	0.366	-0.916	-0.183	-4.539	-0.879	8.525	0	-2.869	-0.122	-2.884	10.212	-0.921	0.793	1.526	0	5.003	7.351	4.573	-0.854	-0.244	1.465	1506697102
-6.394	-7.604	-1.134	-0.977	0.122	-1.526	3.877	-9.698	-0.715	-0.061	0.427	1.648	4.791	10.341	1.17	0.183	-0.916	-0.183	-3.829	-1.403	8.859	0.061	-2.38	-0.061	-2.862	10.409	-1.164	0.793	1.526	0	5.339	6.828	4.62	-0.977	0.549	1.404	1506697102
-6.258	-8.23	-1.647	-0.793	0.549	-0.977	3.923	-9.971	-0.587	-0.244	0.732	1.343	4.919	10.53	0.944	0.122	-0.977	-0.122	-3.796	-1.402	9.189	0.061	-2.197	0.122	-2.779	10.639	-1.397	0.488	1.526	-0.183	4.945	7.281	5.651	-0.732	0.244	1.709	1506697102
-6.799	-7.946	-2.116	-0.061	-0.183	-1.038	3.767	-10.146	-0.365	-0.244	0.427	0.977	4.895	10.947	1.212	0.061	-0.671	-0.183	-3.841	-1.006	9.519	-0.061	-1.953	0.183	-2.836	11.031	-1.751	0.183	1.648	-0.061	4.072	7.535	6.418	-1.404	0.305	1.587	1506697102
-6.333	-7.9	-1.835	-0.244	0.671	-1.038	3.662	-10.517	-0.341	-0.183	-0.488	0.549	4.966	11.172	1.144	-0.061	-0.854	-0.305	-3.515	-1.274	9.644	-0.061	-1.587	0	-3.229	10.947	-1.723	0.183	1.648	-0.061	4.648	7.107	6.511	-1.16	0.549	1.16	1506697102
-6.078	-8.202	-1.827	-0.61	0.671	-1.038	3.472	-10.354	-0.238	-0.061	-0.977	0.122	4.73	10.897	0.879	-0.061	-0.916	-0.183	-3.394	-1.264	9.701	-0.061	-1.465	0.061	-3.229	10.947	-1.723	-0.122	0.793	0.061	4.972	6.968	6.565	-1.343	1.038	0.916	1506697102
-6.08	-8.28	-2.192	-0.488	0.427	-0.854	3.179	-9.945	-0.188	-0.061	-1.038	0.183	4.414	10.538	0.94	0	-1.16	-0.183	-3.257	-0.963	9.772	-0.305	-1.404	0.183	-2.408	10.289	-1.15	0	0.977	-0.183	5.052	6.758	6.505	-1.465	0.366	0.977	1506697102
-6.147	-8.403	-2.377	-0.366	0.732	-0.549	3.018	-10.037	-0.118	-0.061	-0.732	0.61	4.366	10.296	0.622	0.122	-0.549	-0.366	-3.14	-0.896	9.945	-0.366	-1.404	0.244	-2.278	10.3	-1.396	0	0.916	-0.122	5.594	6.382	6.3	-1.16	0.488	1.038	1506697102
-5.95	-8.423	-2.363	-0.854	0.854	-0.488	2.818	-10.244	-0.153	0.122	-1.77	0.61	4.061	10.646	0.551	0.061	-0.732	-0.793	-2.692	-1.14	10.134	-0.549	-1.099	0.183	-2.558	10.697	-1.768	0	1.221	0.061	5.794	6.249	6.712	-1.099	0.793	0.977	1506697102
-6.029	-8.528	-2.489	-0.549	0.488	-0.244	3.133	-10.379	-0.297	0.061	-1.892	0.488	4.089	11.178	0.474	-0.305	-2.502	-0.977	-2.5	-1.599	10.457	-0.427	-0.916	0.183	-3.205	10.797	-2.335	0.244	0.305	0.366	5.329	6.069	6.99	-0.793	0.549	0.916	1506697102
-5.999	-8.946	-2.713	-0.488	0	-0.305	3.411	-10.579	-0.47	-0.366	-2.014	0.366	4.67	11.792	0.005	-0.61	-3.418	-0.488	-2.376	-1.735	10.652	-0.305	-0.549	0.244	-3.496	11.368	-2.576	0.366	-0.488	0.427	5.473	5.784	6.831	-0.854	0.488	0.732	1506697102
-6.282	-9.449	-3.12	-0.549	0	-0.061	3.956	-10.666	-0.896	-0.366	-2.014	0.366	5.614	12.267	-0.507	-0.427	-2.869	0.061	-2.414	-1.907	11.033	-0.244	-0.183	0.305	-3.086	12.038	-2.469	0.122	-0.366	0.366	5.551	5.773	6.962	-0.305	0.122	0.549	1506697102
-6.348	-9.569	-3.191	-0.061	-0.366	0	4.088	-10.879	-1.127	-0.549	-1.77	-0.61	5.839	12.201	-0.953	-0.061	-1.831	0.366	-2.645	-2.2	11.379	-0.061	-0.061	0.305	-2.529	12.251	-2.17	0.244	0.061	0.122	5.934	6.026	7.555	0	-0.061	0.488	1506697102
-6.302	-9.617	-3.181	0	-0.488	-0.122	4.124	-11.08	-1.705	-0.61	-1.648	-0.854	5.679	12.231	-0.699	0.244	-0.671	0.305	-2.716	-2.084	11.565	0.061	0.122	0.366	-2.17	12.417	-2.189	0.427	0.427	0.183	5.856	6.139	7.689	0.122	0.061	0.122	1506697102
-6.522	-9.682	-3.266	0.122	-0.61	-0.366	3.825	-11.258	-1.352	0	-1.16	-0.61	5.379	12.333	-0.29	0.244	-0.122	-0.061	-2.853	-1.8	11.603	0.061	0.305	0.366	-2.455	12.346	-2.277	0.305	0.305	0.305	5.673	6.203	7.483	0.671	-0.366	-0.183	1506697102
-6.633	-9.759	-3.228	0.427	-0.977	-0.305	3.687	-11.409	-1.126	0.366	-1.526	-0.488	5.473	12.334	-0.273	0.183	0.305	0.122	-2.919	-1.596	11.679	-0.061	0.488	0.305	-2.799	12.102	-2.355	0.488	-0.061	0.427	6.007	6.432	7.486	0.916	-0.366	-0.488	1506697102
-6.3	-9.536	-2.896	0.854	-1.099	0	4.17	-11.76	-1.524	0.061	-0.61	-0.61	5.438	12.462	-0.095	0.183	0.305	0.61	-2.903	-1.677	11.627	-0.061	0.732	0.183	-2.985	12.078	-2.527	0.244	-0.061	0.305	6.011	6.614	7.606	1.343	-0.488	-0.916	1506697102
-6.065	-9.324	-2.645	0.671	-1.282	0.305	4.053	-11.781	-1.663	0.061	-0.61	-0.61	5.216	12.44	0.057	0.122	0.122	0.977	-2.97	-1.565	11.371	-0.122	0.977	0.122	-3.084	11.92	-2.55	0	-0.183	0	5.892	6.735	7.139	1.587	-0.549	-1.343	1506697102
-5.984	-9.105	-2.515	1.099	-1.221	0.793	3.711	-11.573	-1.587	-0.427	-0.427	-1.404	4.896	12.244	0.019	0.183	1.526	1.099	-3.007	-1.515	10.993	-0.183	1.221	0.061	-3.183	11.651	-2.469	0	-0.183	0	5.779	6.8	6.691	2.197	-0.854	-1.404	1506697102
-5.791	-8.922	-2.172	1.282	-0.854	1.282	4.26	-11.114	-1.529	-0.916	-0.366	-1.526	4.637	12.214	0.366	-0.061	1.282	1.343	-3.059	-1.714	10.567	-0.061	1.465	-0.122	-3.396	11.305	-2.407	-0.061	-0.916	-0.244	5.717	7.236	6.208	2.136	-0.61	-1.709	1506697103
-5.713	-8.63	-2.018	1.038	-0.061	1.648	4.32	-10.665	-1.385	-1.16	-0.61	-1.526	4.672	12.002	0.589	-0.244	0.122	1.587	-3.15	-1.666	10.202	-0.061	1.77	-0.183	-3.679	11.222	-2.443	-0.183	-1.953	-0.488	5.246	7.375	5.731	2.319	-0.793	-1.77	1506697103
-6.033	-8.646	-1.921	0.916	0	1.587	4.675	-10.219	-1.279	-1.16	-0.61	-1.526	4.945	11.776	0.584	-0.305	0.305	1.648	-3.351	-1.849	9.942	0	1.953	-0.244	-3.451	11.122	-2.31	-0.305	-2.441	-0.549	4.852	7.653	5.267	2.136	-0.854	-2.014	1506697103
-6.153	-8.569	-1.864	1.526	0.854	2.136	4.859	-9.772	-1.986	-1.648	-1.831	-1.892	5.248	11.542	0.452	-0.305	0.61	1.77	-3.535	-1.739	9.659	0.183	2.258	-0.366	-3.405	10.881	-2.088	-0.488	-2.197	-0.793	4.95	8.166	5.058	2.258	-0.793	-2.014	1506697103
-6.462	-8.01	-1.75	1.77	1.16	2.38	5.731	-9.147	-2.622	-1.221	-0.854	-1.953	5.298	10.898	0.001	-0.183	-0.122	1.709	-3.72	-1.912	9.21	0.366	2.625	-0.671	-3.316	10.514	-1.968	-0.488	-2.197	-0.793	4.636	8.591	4.493	1.831	-0.793	-1.953	1506697103
-6.608	-7.765	-1.816	1.892	1.465	2.258	5.731	-9.147	-2.622	-1.221	-0.854	-1.953	5.686	10.191	-0.256	-0.183	-0.366	1.648	-4.109	-2.038	8.75	0.549	2.93	-0.854	-3.376	10.003	-1.976	-0.549	-2.197	-0.732	4.317	8.361	3.998	1.526	-1.16	-2.136	1506697103
-6.751	-7.248	-2.086	2.136	1.587	2.197	5.617	-7.504	-3.204	-1.038	0.427	-1.587	6.021	9.743	-0.646	-0.244	-0.732	1.526	-4.407	-2.363	7.978	0.671	3.235	-1.16	-3.438	9.725	-2.104	-0.549	-2.747	-0.671	3.992	8.623	3.466	1.526	-1.221	-2.441	1506697103
-6.458	-6.248	-2.034	2.502	1.648	2.502	5.267	-6.68	-2.911	-1.343	0.488	-1.404	6.094	9.122	-0.775	-0.305	-1.16	1.404	-4.597	-2.89	7.16	1.16	3.296	-1.404	-3.319	9.336	-2.201	-0.671	-3.418	-0.671	4.026	9.265	3.116	1.038	-0.488	-2.441	1506697103
-6.139	-5.436	-1.799	2.136	2.075	2.258	4.942	-5.894	-2.754	-2.075	-0.244	-0.793	5.87	8.559	-0.997	-0.427	-1.77	1.221	-4.579	-3.015	6.312	1.465	3.723	-1.526	-3.192	8.824	-2.292	-0.977	-4.028	-0.671	3.464	8.562	2.799	1.099	-0.671	-2.441	1506697103
-6.066	-5.107	-1.945	2.197	2.075	1.892	4.839	-4.945	-2.402	-2.441	0.305	-0.427	5.838	8.043	-0.851	-0.854	-2.258	1.16	-4.758	-3.229	5.534	1.831	3.906	-1.526	-3.009	8.129	-2.357	-1.16	-4.456	-0.793	2.902	8.083	2.322	1.526	-1.099	-2.502	1506697103
-6.028	-5.121	-2.283	2.197	1.831	1.892	4.644	-4.004	-1.799	-2.991	1.16	0.061	5.611	7.418	-0.804	-1.465	-2.075	1.099	-4.969	-2.925	4.649	2.075	3.662	-1.404	-2.699	7.575	-2.277	-1.16	-4.456	-0.793	3.181	8.483	2.052	1.465	-1.16	-2.319	1506697103
-5.724	-5.826	-2.062	2.502	1.648	2.319	4.401	-3.395	-1.59	-2.991	1.16	0.061	5.267	6.71	-1.194	-1.953	-2.686	1.099	-4.632	-2.89	4.128	2.258	3.601	-1.465	-2.611	6.898	-2.064	-1.038	-5.066	-1.282	3.11	8.434	1.932	1.282	-1.099	-2.258	1506697103
-5.619	-6.302	-1.025	3.418	1.587	2.625	4.524	-3.237	-1.554	-4.089	1.709	0.488	5.318	5.853	-1.189	-2.441	-2.319	1.099	-4.715	-3.116	3.802	2.808	3.723	-1.587	-2.777	6.217	-1.853	-1.038	-5.066	-1.16	2.016	8.282	2.378	1.038	-2.075	-2.014	1506697103
-6.141	-5.719	-0.88	4.7	1.831	2.93	4.772	-3.098	-1.765	-4.456	2.197	0.549	5.428	5.368	-1.309	-2.93	-2.014	1.221	-5.249	-3.369	3.511	3.845	3.784	-1.648	-3.107	6.044	-1.854	-1.038	-5.066	-0.671	1.511	8.593	3.218	0.793	-3.296	-1.343	1506697103
-7.16	-4.054	-1.274	4.822	0.977	1.953	4.741	-3.484	-2.323	-4.456	2.197	0.549	5.633	5.55	-1.592	-3.418	-1.892	1.343	-6.816	-3.449	3.342	5.066	4.395	-1.77	-3.107	6.044	-1.854	-1.038	-5.066	-0.671	1.324	8.839	3.591	-0.183	-4.7	-0.793	1506697103
-8.774	-4.584	-0.654	3.967	1.404	0.732	4.844	-3.707	-3.442	-4.028	1.648	1.16	5.76	5.905	-1.9	-3.967	-2.197	1.404	-8.875	-2.143	2.769	5.981	3.357	-1.77	-3.608	7.071	-0.963	-0.183	-7.385	0.122	2.495	9.569	3.025	-0.427	-4.822	-0.061	1506697103
-9.019	-6.133	-0.329	3.54	1.221	0.671	5.313	-3.957	-4.786	-3.662	2.014	1.77	6.135	6.37	-1.912	-4.517	-2.319	1.282	-9.761	-0.114	2.961	5.493	2.625	-1.77	-2.522	8.205	0.29	1.282	-7.507	-0.244	2.584	10.373	1.639	-0.549	-4.211	0.244	1506697103
-8.423	-5.92	-0.097	4.944	2.441	1.465	5.55	-4.169	-6.124	-3.296	2.197	2.075	6.442	6.432	-1.771	-4.639	-2.747	0.793	-9.819	0.019	2.987	5.371	2.319	-1.587	-1.704	8.903	1.448	2.136	-5.371	-0.916	0.779	10.892	0.516	-1.221	-4.761	-0.183	1506697103
-8.136	-4.454	-0.321	5.493	2.258	1.526	5.868	-4.533	-7.009	-3.174	2.747	2.014	6.765	6.186	-1.229	-4.211	-2.93	0	-9.275	-0.207	2.625	5.432	2.258	-1.526	-1.889	9.377	1.867	1.831	-4.578	-0.61	0.024	10.322	1.787	-1.648	-5.188	-0.488	1506697103
-8.414	-3.302	-0.712	5.066	1.831	0.732	5.874	-4.895	-6.734	-3.052	3.601	1.77	7.131	6.196	-0.089	-3.662	-2.319	-0.671	-8.716	-0.167	2.326	5.371	2.38	-1.709	-2.56	9.134	1.808	1.099	-5.188	-0.061	-0.257	9.039	1.596	-0.916	-8.911	-0.793	1506697103
-8.331	-3.445	-0.445	5.188	1.77	0.549	5.429	-4.755	-6.436	-3.113	3.174	1.587	7.62	6.487	0.713	-3.418	-2.502	-0.732	-8.865	0.197	1.854	5.127	2.625	-1.648	-2.741	8.775	1.83	0.793	-5.92	0.122	0.388	9.26	0.782	-2.014	-9.338	-1.953	1506697103
-8.222	-3.907	0.026	5.005	2.319	0.977	5.042	-4.352	-6.314	-3.418	3.174	1.587	8.085	6.892	1.098	-3.601	-2.747	-0.366	-9.093	0.662	1.434	5.127	2.258	-1.465	-2.382	8.849	1.695	0.488	-5.92	-0.122	0.278	9.388	1.101	-2.93	-7.385	-2.808	1506697103
-8.74	-3.95	0.142	4.7	2.075	0.977	4.989	-4.048	-6.496	-3.662	3.418	1.77	8.166	7.143	1.229	-4.028	-2.441	0	-9.063	0.997	1.303	4.883	2.197	-1.465	-2.261	8.514	1.94	0.671	-5.737	-0.427	-0.358	9.652	0.9	-2.441	-7.08	-3.479	1506697103
-8.626	-3.941	0.047	4.395	1.709	0.549	5.163	-3.911	-6.899	-3.906	3.662	1.77	7.605	6.898	1.239	-4.333	-2.869	0.183	-9.265	0.985	1.135	4.822	2.136	-1.343	-2.245	8.406	2.064	0.793	-5.92	-0.427	-0.171	10.727	0.406	-2.38	-7.324	-3.845	1506697103
-8.512	-4.272	0.272	4.639	2.014	0.427	5.181	-3.802	-7.033	-4.028	3.662	1.648	7.172	6.828	1.157	-4.517	-3.418	0.183	-9.512	0.746	0.931	4.883	2.075	-1.343	-2.123	8.496	2.259	0.732	-5.859	-0.427	0.196	10.869	0.941	-2.686	-7.019	-3.906	1506697103
-8.66	-3.974	0.389	4.761	2.197	0.183	5.065	-3.555	-7.161	-4.028	3.54	1.77	7.27	6.968	1.205	-4.517	-3.235	0.183	-9.85	0.42	0.487	5.127	1.831	-1.282	-2.14	8.629	2.522	0.793	-5.676	-0.427	0.859	11.041	1.245	-2.747	-5.371	-3.174	1506697104
-8.733	-3.674	0.49	4.517	2.258	-0.122	4.795	-3.248	-7.34	-3.967	3.174	1.892	7.279	7.241	1.365	-4.639	-2.991	0.061	-9.849	0.519	0.109	5.432	1.221	-1.282	-2.103	8.94	2.645	0.854	-5.737	-0.61	1.436	10.444	2.229	-2.991	-5.249	-2.625	1506697104
-8.491	-3.836	0.663	4.456	2.136	0	4.689	-3.068	-7.351	-4.028	3.235	2.075	7.276	7.48	1.505	-4.761	-3.357	0	-9.7	0.77	-0.091	5.493	1.038	-1.099	-2.175	9.039	2.738	0.732	-5.859	-0.732	1.559	9.366	2.669	-2.319	-5.737	-1.892	1506697104
-8.149	-3.838	0.669	4.517	2.686	0.488	4.545	-3.048	-7.405	-4.211	3.052	2.38	7.337	7.501	1.833	-4.822	-3.235	-0.061	-9.444	0.585	-0.212	5.676	0.671	-1.038	-2.084	8.935	2.83	0.61	-6.042	-0.854	1.756	7.961	1.694	-1.16	-5.92	-0.916	1506697104
-9.269	-3.396	0.355	4.517	1.953	1.465	4.627	-3.191	-7.311	-4.517	3.113	2.502	7.374	7.38	2.046	-5.005	-2.991	-0.183	-9.501	0.65	-0.236	5.859	0.366	-1.221	-1.939	9.03	2.811	0.427	-6.287	-0.916	2.06	7.214	2.194	-0.793	-6.653	-0.122	1506697104
-10.774	-3.247	-0.933	4.333	2.197	1.099	4.917	-3.549	-7.2	-4.639	3.113	2.502	7.721	7.2	1.943	-5.127	-3.357	-0.305	-10.527	0.513	-0.318	5.432	0.366	-0.977	-1.633	9.688	2.724	0.488	-6.409	-0.854	4.857	6.285	-0.947	3.723	-7.507	-0.305	1506697104
-9.618	-2.021	-0.806	5.615	0.671	0.61	5.35	-3.969	-7.125	-4.333	2.747	2.441	8.848	7.171	1.54	-5.127	-3.357	-0.549	-10.686	-0.622	-0.94	5.249	-0.916	-0.977	-1.038	10.892	2.261	0.61	-5.981	-0.854	8.07	11.379	4.421	1.099	-2.625	0.488	1506697104
-8.256	-2.443	-1.323	4.211	2.747	0.549	6.02	-4.577	-6.895	-4.211	2.38	2.258	10.032	7.045	1.014	-5.005	-3.113	-0.793	-9.4	-0.75	-0.177	4.822	1.282	-0.793	-0.366	11.343	1.482	-0.061	-5.859	-0.977	2.132	9.589	2.893	2.075	-2.686	0.977	1506697104
-9.503	-3.822	-3.054	5.31	2.686	1.221	6.723	-5.067	-5.941	-4.395	2.625	1.892	10.674	6.278	0.693	-4.883	-2.686	-0.671	-10.576	-1.311	-0.291	4.517	0.977	-0.61	-0.016	10.909	1.064	-0.488	-5.798	-1.038	0.252	9.205	0.849	2.93	-6.165	-0.244	1506697104
-9.776	-3.274	-3.199	5.249	3.113	1.465	7.135	-5.498	-4.844	-4.456	2.747	1.648	10.737	5.457	0.495	-4.883	-2.319	-0.549	-10.974	-1.926	-0.354	4.395	0.854	-0.671	0.525	10.735	0.762	-0.427	-5.615	-1.038	1.426	10.186	0.536	1.831	-4.333	0.61	1506697104
-10.456	-1.928	-3.847	4.456	3.54	0.793	7.363	-6.163	-4.406	-4.089	2.441	1.526	10.878	4.883	-0.211	-4.761	-2.747	-0.488	-11.628	-2.299	-0.406	4.15	0.854	-0.549	0.879	10.91	0.749	-0.122	-5.188	-1.16	2.358	10.66	-1.427	2.319	-3.662	-0.122	1506697104
-10.867	-1.693	-4.206	4.395	2.258	-0.183	7.326	-6.496	-4.26	-3.54	2.075	1.526	11.186	4.396	-0.995	-4.395	-2.869	-0.427	-11.397	-2.233	-0.677	4.395	0.122	-0.549	0.964	10.855	1.028	0.427	-4.578	-1.282	2.586	11.216	-1.859	1.953	-2.93	-0.61	1506697104
-9.738	-2.109	-3.313	3.906	2.258	-0.183	7.247	-6.158	-3.956	-3.54	2.075	1.526	11.186	4.063	-0.997	-3.906	-2.319	-0.305	-10.468	-2.155	-0.522	4.211	-0.122	-0.671	0.879	10.39	1.284	0.671	-3.845	-1.404	1.44	11.24	-1.257	1.77	-2.93	-1.282	1506697104
-8.714	-2.604	-2.617	4.089	2.625	0.366	7.339	-5.617	-3.405	-2.686	1.526	1.831	10.453	3.771	-0.337	-3.479	-2.014	-0.244	-9.522	-1.681	-0.342	3.906	-0.122	-0.549	0.719	9.635	1.351	0.732	-3.54	-1.404	1.029	10.384	-1.22	1.831	-4.272	-1.77	1506697104
-8.857	-2.022	-3.24	4.333	2.319	0.305	7.324	-4.941	-3.006	-2.563	1.587	1.648	9.703	3.432	0.309	-3.113	-2.258	-0.122	-8.636	-1.489	-0.353	3.601	-0.061	-0.488	0.446	8.873	1.495	0.61	-3.296	-1.282	2.658	9.758	-0.825	1.648	-3.479	-1.709	1506697104
-8.824	-1.482	-3.292	3.906	0.488	0.061	7.324	-4.941	-3.006	-2.563	1.587	1.648	9.249	3.082	0.584	-2.747	-2.197	0	-8.058	-1.688	-0.371	3.296	0.244	-0.61	0.31	8.349	1.584	0.427	-3.174	-1.038	2.287	9.463	-0.5	1.221	-3.235	-1.709	1506697104
-8.625	-1.375	-2.562	3.784	1.038	-0.122	6.545	-3.498	-3.03	-2.197	1.404	1.099	9.142	2.689	0.827	-2.258	-1.77	0.122	-8.082	-1.987	-0.528	3.235	0.366	-0.793	0.52	8.24	1.587	0.183	-2.93	-0.793	2.651	9.238	-0.089	0.671	-3.174	-1.526	1506697104
-9.064	-0.989	-2.608	3.479	0.366	0	6.377	-3.015	-3.335	-2.014	1.221	0.916	9.229	2.458	1.302	-2.075	-1.343	0.061	-8.247	-1.741	-0.726	3.235	0.244	-0.671	0.847	8.518	1.627	0.122	-2.625	-0.61	2.283	9.083	-0.045	0.366	-3.235	-1.404	1506697104
-9.637	-0.994	-2.248	3.235	0.61	0	6.483	-2.585	-3.67	-2.014	1.221	0.916	9.485	2.54	1.637	-2.136	-1.343	-0.061	-8.588	-1.449	-0.876	2.686	0.732	-0.488	0.991	9.044	1.843	0.366	-2.502	-0.549	2.079	9.182	-0.349	0.183	-2.869	-1.709	1506697104
-10.198	-0.729	-2.483	2.747	0.122	-0.244	6.978	-2.34	-3.875	-1.892	0.977	0.61	9.861	2.728	1.87	-2.197	-1.282	-0.183	-9.081	-1.436	-1.152	2.319	0.793	-0.183	1.12	9.698	2.092	0.549	-2.441	-0.549	2.046	9.674	-0.122	0.366	-1.953	-1.831	1506697104
-10.04	-0.977	-2.334	2.075	0.061	-0.183	7.461	-2.354	-3.973	-1.77	0.671	0.427	10.228	2.946	2.134	-2.197	-1.099	-0.427	-9.377	-1.788	-1.188	1.953	0.916	0	1.203	10.343	2.062	0.366	-2.441	-0.61	1.385	10.377	0.089	0.183	-2.197	-2.014	1506697104
-10.838	-2.664	-2.098	-0.305	-0.122	1.099	7.813	-2.597	-4.267	-1.77	0.427	0.244	10.718	3.289	2.332	-2.136	-0.916	-0.732	-10.564	-2.57	-0.622	1.77	1.953	0.183	1.067	11.135	2.023	-0.427	-2.38	-0.61	2.425	10.502	0.843	-0.427	-1.953	-1.709	1506697104
-12.353	-3.393	-2.663	0.305	1.099	1.465	8.087	-2.923	-4.606	-1.77	0.305	0.549	11.423	4.187	2.267	-2.014	-0.671	-1.16	-12.841	-0.908	-0.846	2.991	0.427	0.305	1.01	12.7	3.198	-0.427	-2.38	-0.854	4.061	11.953	1.988	-2.014	-1.77	-0.488	1506697104
-11.476	-4.168	-1.912	0.793	-2.441	1.831	8.859	-3.814	-5.992	-1.343	-0.061	1.465	12.333	5.587	2.016	-1.709	-1.221	-1.526	-12.081	-0.243	0.23	0.671	-0.244	0.977	-0.419	12.792	4.024	0.305	-1.282	-1.282	5.075	13.881	5.207	-4.883	-1.587	1.099	1506697104
-9.038	-4.616	0.252	0.366	0.854	2.075	9.69	-4.906	-6.706	-1.587	0.671	1.465	12.35	6.607	2.226	-1.282	-0.488	-1.099	-10.698	-1.861	1.028	2.686	0	0.366	-2.344	10.843	3.825	-0.854	-0.61	-0.671	2.523	12.599	4.975	-5.554	-2.625	2.93	1506697104
-11.873	-4.079	-0.682	1.282	-1.404	1.648	9.077	-4.905	-5.605	-2.075	1.831	0.916	10.562	6.645	3.107	-1.343	0.488	-0.244	-10.676	-0.142	1.453	1.953	0	0.122	-3.333	8.978	3.633	-0.854	-1.831	-0.122	1.432	12.073	1.528	-3.174	-1.831	5.127	1506697105
-10.612	-3.414	-1.013	0.732	-2.625	0.671	8.045	-4.545	-6.038	-1.953	1.282	0.916	9.119	6.353	3.362	-1.709	-0.732	0.244	-10.67	0.415	1.087	1.465	0.122	-0.305	-2.457	8.924	3.936	-0.122	-2.197	0.061	-0.275	13.681	1.182	-2.258	-1.465	5.31	1506697105
-8.434	-3.019	-0.092	1.404	-0.977	0.305	7.3	-4.305	-6.82	-1.831	1.404	0.854	9.228	5.769	2.403	-1.892	-1.038	0.244	-10.1	0.276	0.386	1.404	-0.244	-0.488	-1.491	9.167	3.899	0.183	-1.648	-0.061	-1.878	12.715	0.833	-1.343	-3.357	6.287	1506697105
-7.893	-1.47	-0.19	0.793	-0.61	0.305	6.509	-3.956	-6.577	-1.648	1.465	0.488	9.152	5.021	2.047	-1.709	-0.427	0.244	-8.92	0.7	0.177	1.099	0.122	-0.427	-1.177	8.348	3.77	0.366	-1.587	0	-1.272	10.936	1.669	-0.61	-2.686	5.432	1506697105
-7.337	-1.223	0.266	0.427	-0.427	0.183	5.778	-3.15	-5.173	-1.16	1.099	0.183	8.278	4.354	2.498	-1.709	-0.671	0.549	-8.062	0.62	0.069	0.854	0	-0.549	-0.968	7.186	3.56	0.549	-1.648	0.061	-0.638	8.677	1.586	-1.099	-0.549	4.211	1506697105
-6.62	-1.217	0.851	-0.122	0.244	0.366	5.347	-2.265	-4.076	-0.854	0.732	0.061	7.617	3.701	2.81	-1.709	-0.671	0.854	-7.862	0.47	-0.087	0.732	0.427	-0.671	-0.524	6.495	3.205	0.549	-1.831	0.061	0.59	6.899	0.855	-0.977	1.465	2.686	1506697105
-6.943	-0.226	1.376	-0.549	0.549	0.061	5.304	-1.66	-4.028	-0.732	0.427	0.061	7.299	3.161	2.779	-1.648	-0.488	0.916	-8.088	0.764	-0.382	0.61	0.61	-0.427	0.136	6.678	3.255	0.61	-1.587	0	-0.486	5.505	0.37	0.305	1.099	1.526	1506697105
-8.157	-0.194	0.785	-1.038	1.465	-0.244	5.741	-1.589	-4.386	-0.61	0.366	-0.183	7.361	2.856	2.696	-1.526	-0.549	0.732	-8.173	0.945	-0.519	0.122	0.793	-0.305	0.624	7.472	3.592	0.854	-1.221	-0.183	-1.095	4.59	0.864	1.953	1.526	0.427	1506697105
-9.893	-0.879	0.114	-1.831	0.366	0.366	6.415	-1.812	-4.575	-0.427	0.366	-0.549	7.869	2.665	2.834	-1.16	-0.671	0.305	-8.592	0.769	-0.864	-0.244	0.732	-0.244	0.829	8.491	3.93	0.916	-0.732	-0.061	1.487	6.412	2.507	1.587	1.343	-1.16	1506697105
-10.849	-1.644	0.884	-0.366	0.671	0.977	7.057	-2.242	-4.737	-0.061	0.366	-0.793	8.928	2.753	3.122	-0.549	-0.305	-0.061	-9.177	0.333	-1.168	-0.916	1.16	-0.305	0.889	9.278	4.255	0.549	-0.183	0.122	8.177	8.398	4.701	1.648	0.122	0.122	1506697105
-11.88	-0.983	1.012	-2.502	-1.709	0.916	7.459	-2.84	-4.892	0.427	0.061	-0.854	9.995	3.228	3.548	0.122	-0.061	0	-9.192	-0.213	-1.546	-0.732	0.732	-0.671	0.556	9.674	4.189	-0.183	0	0.305	10.176	10.667	7.235	-1.038	3.784	1.282	1506697105
-12.067	-4.981	-1.245	-1.038	-0.244	-0.427	7.892	-3.175	-4.721	0.793	-0.122	-0.854	10.641	3.775	3.848	0.488	0.366	0.305	-11.864	-0.717	-1.528	-1.648	1.892	-0.366	0.233	10.646	4.017	-0.183	-0.183	0.305	2.366	7.223	1.922	1.038	-4.333	0.183	1506697105
-10.655	-5.079	-1.047	1.831	-1.16	0	8.241	-3.476	-4.825	0.977	-0.427	-0.183	11.298	4.358	3.479	0.549	0.061	-0.122	-13.424	-1.971	-1.134	-0.854	0.549	-0.122	-0.078	13.17	3.308	-0.061	-0.244	0.427	6.44	13.993	4.497	-2.441	3.052	-0.061	1506697105
-8.601	-3.479	-0.098	-0.061	1.282	0.183	8.874	-3.834	-5.161	0.916	-0.671	0.732	12.614	5.44	2.417	0.61	-0.244	-0.916	-11.457	-2.46	-0.095	-0.061	-1.465	-0.183	-0.374	13.211	2.981	0.366	1.099	0.366	-2.896	11.015	0.937	-4.333	5.432	-0.671	1506697105
-9.873	-4.383	-3.218	1.099	2.258	-0.488	9.237	-3.698	-4.724	0.61	-0.183	0.488	12.15	5.576	2.013	0.854	0.977	-0.549	-11.605	-2.723	0.775	-1.221	-0.549	0	-1.27	11.192	2.254	-0.549	2.197	0.244	-1.446	6.911	-1.961	5.493	-3.235	-1.953	1506697105
-10.078	-3.58	-2.431	0.671	0.061	0.61	9.125	-3.636	-4.006	0.305	0.366	-0.061	10.897	5.361	2.262	0.854	1.648	-0.305	-10.688	-3.551	0.9	0.061	-1.099	0.244	-2.024	10.31	1.132	-1.221	1.343	0.793	2.724	11.584	-0.566	-1.648	-1.465	-1.953	1506697105
-9.435	-2.686	-1.749	0.427	1.587	0.061	8.508	-4.13	-4.047	0.305	-0.366	-0.122	10.398	5.126	1.857	0.488	0.916	-0.366	-9.737	-2.83	0.714	0.244	-0.549	0.244	-1.998	10.222	1.219	-0.916	0.854	1.343	1.014	9.768	0.443	1.648	-1.099	-1.648	1506697105
-9.379	-2.552	-2.433	1.221	0.549	-0.488	8.223	-4.347	-4.378	0.305	-0.366	-0.122	10.235	4.859	1.223	0.061	0.488	-0.183	-8.862	-2.863	0.356	0.061	0	0.061	-1.468	9.587	1.44	-0.366	0.977	1.404	0.665	10.293	0.345	1.221	-2.747	-2.869	1506697105
-8.52	-2.522	-1.936	1.465	-0.061	-0.244	7.781	-4.004	-4.066	0.366	0.244	-0.366	9.796	4.621	1.199	-0.305	0.732	0.122	-8.646	-2.744	0.15	0.549	-0.061	0.183	-1.104	8.845	1.329	-0.122	0.916	1.282	1.912	10.123	0.097	1.221	-3.235	-2.563	1506697105
-8.108	-2.103	-1.858	1.282	1.038	-0.183	7.456	-3.431	-3.187	0.244	0.061	-0.549	9.038	4.378	1.602	-0.732	0.549	0.244	-8.372	-2.344	-0.014	0.61	-0.061	0.244	-0.819	8.297	1.372	0.122	0.671	1.282	3.11	9.47	-0.153	1.099	-2.258	-2.075	1506697105
-8.598	-2.318	-2.561	1.587	0.122	-0.305	7.236	-2.839	-2.678	0.122	0.122	-0.671	8.458	4.075	1.663	-0.916	0	0.427	-8.21	-2.35	-0.189	0.732	0.061	0.061	-0.286	8.091	1.597	0.122	0.305	1.282	2.802	9.098	0.132	0.305	-1.343	-2.38	1506697105
-8.55	-2.304	-2.269	1.831	0.061	-0.305	7.169	-2.536	-2.806	0	0.305	-0.793	8.686	3.703	1.683	-0.732	0.244	0.549	-8.297	-2.346	-0.257	0.793	-0.122	-0.061	0.365	8.184	1.932	-0.061	0.427	1.221	2.041	9.404	0.423	-0.061	-1.16	-2.197	1506697105
-9.085	-1.96	-1.944	1.953	0	-0.244	7.222	-2.501	-2.981	-0.061	0.305	-0.732	8.787	3.35	2.005	-0.549	0.61	0.366	-8.338	-2.549	-0.483	1.099	-0.183	0	0.859	8.569	1.863	-0.305	0.671	1.16	1.614	9.103	0.665	-0.183	-1.587	-1.77	1506697105
-9.266	-1.201	-1.993	1.709	-0.183	-0.427	7.521	-2.541	-3.089	-0.183	0.122	-0.549	9.008	3.435	2.297	-0.549	0.488	0.183	-8.543	-2.574	-0.697	1.16	0.183	-0.061	1.047	9.01	1.811	-0.427	0.366	1.221	1.09	9.495	0.555	-0.488	-2.075	-1.892	1506697105
-9.283	-0.811	-2.129	1.282	-0.183	-0.427	7.712	-2.528	-3.247	-0.305	0.427	-0.366	9.448	3.634	2.443	-0.671	0.366	0.061	-9.086	-2.372	-1.018	1.16	-0.061	-0.061	1.066	9.387	1.894	-0.366	-0.427	1.038	1.702	9.635	0.568	-0.549	-1.465	-2.136	1506697105
-9.411	-1.089	-1.964	0.916	-0.122	-0.183	7.909	-2.422	-3.273	-0.488	0.305	-0.183	9.528	3.785	2.687	-0.854	0.244	-0.061	-9.106	-2.091	-1.116	0.916	0.183	0.305	1.668	9.569	2.088	-0.244	-0.671	0.671	2.245	9.635	0.534	-0.793	-1.221	-2.136	1506697106
-10.311	-2.647	-1.778	0.244	-0.793	0.671	7.909	-2.422	-3.273	-0.488	0.305	-0.183	9.396	3.884	2.828	-1.038	-0.061	-0.366	-10.581	-2.706	-0.779	0.671	1.099	0.244	1.97	9.897	2.439	0.061	-0.305	0.366	3.096	9.717	1.48	-1.282	-1.404	-1.831	1506697106
-11.251	-3.196	-1.91	-0.366	-0.061	1.221	8.156	-2.517	-3.734	-0.732	0.366	0.488	9.606	4.229	2.85	-1.038	-0.183	-0.854	-12.64	-1.702	-0.467	1.343	-0.61	0.061	1.952	10.874	2.931	0.366	-0.549	0.183	5.12	11.145	2.74	-2.625	-0.854	-0.732	1506697106
-11.593	-3.417	-1.934	0.061	-0.977	0.61	8.437	-3.405	-4.362	-0.427	0.488	1.343	9.459	4.639	2.802	-0.732	-0.488	-1.648	-12.05	0.026	0.209	0.854	-1.465	0.61	2.126	10.989	3.62	0.916	-0.183	-0.244	5.286	12.58	4.613	-3.723	1.099	1.77	1506697106
-10.458	-5.289	0.026	0.061	-0.427	0.977	8.536	-3.986	-4.552	-0.244	1.648	1.77	8.977	4.798	3.092	-0.366	-0.854	-2.075	-11.679	-0.598	1.309	0.305	-1.343	0.122	1.453	10.344	3.737	1.099	1.892	-0.244	2.487	12.963	4.241	-4.211	0.549	2.93	1506697106
-11.355	-4.408	0.39	0.061	-0.427	0.183	8.153	-4.164	-4.334	0	2.319	1.892	8.5	5.024	3.356	-0.061	-0.732	-2.441	-11.483	-0.27	1.849	0.366	-1.709	-0.183	0.3	9.72	3.346	0.793	2.258	0.366	-0.337	12.662	0.979	-2.319	0.61	3.479	1506697106
-10.679	-3.192	-1.01	-0.549	-2.197	-0.732	7.614	-4.704	-4.691	0.244	1.099	2.075	8.387	5.748	3.132	0	-0.61	-2.747	-11.057	-0.175	1.725	-0.061	-1.709	-0.061	-0.249	9.689	2.808	1.038	1.343	0.61	-1.713	12.672	0.87	-2.014	-0.732	3.906	1506697106
-8.443	-3.194	-0.014	-0.488	-1.16	-1.221	7.533	-5.06	-4.579	0.427	2.93	2.258	8.308	6.666	2.857	0.061	-0.61	-2.869	-9.859	-0.295	1.727	-0.061	-2.197	-0.244	-0.194	9.847	2.536	1.465	0.854	0.488	-2.367	11.286	1.303	-0.488	-2.686	3.662	1506697106
-7.862	-3.248	0.415	-0.671	-0.122	-1.099	7.162	-5.155	-3.638	0.732	2.747	2.502	8.247	7.104	2.893	0	0.122	-2.869	-9.178	-0.166	1.899	-0.183	-1.892	-0.244	-0.086	9.61	2.26	1.282	1.221	0.244	-2.172	9.052	1.794	0.427	-2.075	2.38	1506697106
-8.295	-2.919	0.27	-0.61	0	-0.916	6.599	-5.2	-3.254	0.732	1.282	2.075	7.922	7.1	2.893	0.061	1.404	-2.808	-8.665	-0.225	2.135	-0.183	-1.892	-0.183	-0.267	9.089	2.169	1.038	1.465	0.183	0.223	8.262	1.424	2.075	0.61	2.502	1506697106
-8.599	-2.884	0.215	-0.61	-0.183	-0.793	6.705	-5.039	-2.614	0.732	5.127	2.014	7.269	7.034	2.677	0.488	2.38	-2.686	-8.435	-0.26	2.451	-0.488	-1.77	-0.122	-0.316	8.873	2.041	0.854	1.282	0.122	1.438	8.302	1.461	1.404	5.188	1.404	1506697106
-8.141	-2.979	0.925	-0.854	0.61	-0.854	5.609	-5.267	-1.979	0.549	4.395	2.686	6.938	7.421	2.635	0.916	2.502	-2.625	-8.451	-0.243	2.707	-0.488	-1.77	-0.122	-0.379	9.161	1.719	0.671	1.099	0.061	-0.986	8.128	1.046	0.977	5.676	0.061	1506697106
-8.557	-3.048	0.378	-1.16	0.366	-0.671	5.39	-6.06	-2.132	0.366	2.502	2.625	6.88	7.936	2.736	1.282	4.15	-2.502	-8.592	-0.178	2.846	-0.671	-1.587	0.122	-0.346	9.555	1.648	0.732	1.099	-0.122	-0.202	7.898	1.318	2.625	1.16	-0.366	1506697106
-8.504	-3.167	0.108	-1.221	0.732	-0.732	6.002	-6.807	-1.705	0.732	3.784	2.808	6.499	8.375	2.478	1.77	3.906	-1.831	-8.612	-0.403	3.001	-0.854	-1.221	0.305	-0.075	9.813	1.644	0.732	1.404	-0.427	1.888	8.778	3.102	1.831	-0.61	-0.854	1506697106
-9.734	-3.905	0.242	-1.282	0.61	-0.793	6.275	-7.232	-1.095	0.549	2.563	2.869	6.107	8.783	3.144	1.831	2.625	-1.221	-8.93	-0.526	3.084	-0.793	-1.099	0.305	-0.432	9.89	1.571	0.732	1.648	-0.854	1.52	9.116	4.298	1.404	0.305	-1.282	1506697106
-10.002	-4.017	-0.627	-0.977	-0.183	-1.099	6.169	-7.756	-0.616	0.488	1.77	2.075	5.78	9.074	3.509	1.587	1.282	-0.61	-9.542	-0.824	3.15	-1.099	-1.16	0.305	-0.544	10.012	1.432	0.977	1.221	-0.977	1.227	9.88	2.924	1.831	-0.305	-0.488	1506697106
-9.316	-4.395	-0.659	-0.732	0.305	-1.038	6.346	-8.268	0.217	0.488	1.77	2.075	5.761	9.174	3.661	1.343	0.793	-0.244	-9.138	-1.444	3.496	-0.977	-1.16	0.305	-0.4	10.261	1.154	1.038	0.732	-0.977	1.224	10.606	0.5	2.38	-2.075	-1.648	1506697106
-8.958	-4.288	-0.413	-0.549	0.061	-0.549	5.987	-8.338	0.361	0.61	-0.793	0.977	5.407	9.251	3.741	1.221	0.793	-0.366	-8.886	-1.714	3.774	-0.671	-1.343	0.183	-0.182	10.436	0.854	0.854	0.916	-0.854	3.419	10.902	1.968	1.038	3.54	-0.244	1506697106
-8.685	-3.856	-0.787	-0.488	0.305	-0.61	6.278	-7.99	0.492	0.793	-0.244	0.488	5.697	9.191	3.627	1.099	0.305	-0.244	-8.597	-1.453	3.945	-0.488	-0.916	0.244	-0.596	10.294	0.676	0.732	1.038	-0.854	1.237	9.71	2.03	0.671	-0.061	-0.793	1506697106
-8.876	-3.829	-1.335	-0.549	0.305	-0.61	6.072	-7.587	0.776	0.732	0.183	0.61	5.761	9.144	3.378	1.099	0.732	0	-8.479	-1.062	3.99	-0.671	-0.732	0.183	-0.796	10.043	0.614	0.61	0.488	-0.732	0.947	9.51	2.041	0.854	-1.16	-0.854	1506697106
-8.687	-3.756	-1.402	-0.61	0.244	-0.488	5.571	-7.328	0.976	0.732	0.183	0.61	5.357	8.915	3.173	0.977	0.427	0.122	-8.414	-1.041	3.992	-0.854	-0.61	0.183	-0.831	9.722	0.629	0.671	0.305	-0.732	2.15	9.7	0.513	1.038	-0.916	-0.244	1506697106
-8.806	-3.835	-1.459	-0.793	0.305	-0.427	5.822	-7.23	1.213	0.549	0.61	0.916	5.946	8.853	2.896	1.038	0.122	0.549	-8.276	-1.227	4.03	-0.916	-0.61	0.061	-0.805	9.711	0.536	0.61	0.305	-0.793	2.668	9.639	0.701	0.549	0.427	-0.366	1506697106
-8.855	-4.357	-1.698	-0.549	0.183	-0.305	6.052	-7.317	1.585	0.549	0.61	0.916	6.491	8.6	2.545	1.343	1.16	1.038	-8.195	-1.669	4.173	-0.916	-0.366	-0.061	-0.78	9.673	0.191	0.488	0.488	-0.854	2.018	9.61	0.449	0.427	0.916	-0.244	1506697106
-8.746	-4.662	-1.828	-0.183	0.244	-0.183	6.328	-7.212	2.127	0.854	0.305	0.793	5.853	8.604	2.21	1.465	1.77	0.854	-8.414	-2.113	4.209	-0.61	-0.244	-0.183	-0.584	9.952	-0.136	0.183	0.732	-0.549	1.196	9.752	0.66	0.549	-0.061	-0.305	1506697106
-8.702	-4.412	-1.928	-0.122	0.244	-0.244	5.568	-7.168	2.176	0.671	0.549	1.221	5.824	8.91	2.54	1.465	1.221	0.793	-8.521	-2.28	4.089	-0.427	-0.244	-0.183	-0.963	10.131	-0.342	0.244	0.366	-0.427	1.136	10.043	0.522	0.366	-0.732	-0.122	1506697106
-8.789	-4.297	-2.194	-0.122	0	-0.183	5.313	-7.296	1.677	0.305	0.122	1.343	5.235	8.827	3.094	0.916	-0.854	0.488	-8.324	-2.451	4.034	-0.305	-0.183	-0.183	-0.991	9.9	-0.45	0.427	-0.183	-0.305	1.408	9.908	0.213	0.183	-0.488	-0.122	1506697107
-8.661	-4.706	-2.306	0.244	0.122	-0.061	6.538	-7.565	1.554	0.061	0.183	0.427	5.845	8.46	3.1	0.427	-0.366	0.427	-8.303	-2.865	4.175	-0.305	-0.183	-0.183	-0.718	9.635	-0.555	0.366	0.061	0	1.727	9.735	-0.371	0.305	-0.122	-0.183	1506697107
-8.549	-4.889	-2.448	0.732	0.549	0	5.92	-7.5	2.109	0.244	0.366	0.305	6.092	8.323	2.902	-0.061	-0.671	0.366	-8.681	-2.948	4.165	0.427	0	-0.427	-0.732	9.696	-0.807	0.366	-0.244	0.244	1.505	9.977	-0.37	0.244	-0.122	-0.061	1506697107
-8.597	-4.584	-2.753	0.854	0.732	0.183	4.749	-7.728	2.244	0.244	0.366	0.305	6.358	8.458	2.341	-0.122	-0.427	0.366	-8.738	-2.634	4.11	0.427	0	-0.427	-0.732	9.696	-0.807	0.366	-0.244	0.244	1.133	10.095	-0.217	0.244	-0.122	-0.061	1506697107
-8.677	-4.244	-2.956	0.977	0.61	0.244	4.989	-7.687	2.132	-0.122	-0.244	0.488	6.511	8.269	2.431	-0.244	-0.488	0.244	-8.585	-2.535	4.022	0.244	-0.122	-0.488	-0.063	9.856	-0.498	0.488	-0.122	0.183	1.529	9.914	-0.569	-0.122	-1.099	0.061	1506697107
-8.717	-4.18	-3.035	0.977	0.671	0.183	5.125	-7.284	2.128	-0.183	-0.671	0.488	6.273	8.166	2.693	-0.671	-1.16	0	-8.252	-2.972	4.064	0.244	0	-0.61	-0.17	9.881	-0.756	0.366	0.244	0.427	2.028	9.875	-0.848	-0.244	-0.671	0.122	1506697107
-8.691	-4.614	-3.037	1.282	0.549	0.305	5.449	-7.143	2.176	-0.183	-0.61	0.366	6.377	8.28	3.248	-1.343	-1.953	-0.122	-8.087	-3.506	4.069	0.549	0.244	-0.671	-0.538	9.944	-1.247	0.122	-0.366	0.671	1.747	9.911	-0.682	-0.366	-0.488	0.061	1506697107
-8.577	-4.84	-2.919	1.831	0.366	0.549	5.125	-7.334	2.115	-0.183	-0.61	0.366	6.886	8.46	2.509	-1.282	-0.854	-0.244	-8.08	-3.973	4.014	0.549	0.244	-0.671	-0.374	10.275	-1.579	-0.488	-1.038	0.916	1.322	9.891	-0.471	-0.549	-0.916	0.122	1506697107
-8.569	-4.437	-2.966	2.197	0.61	0.793	4.829	-7.388	1.949	-0.671	-0.122	0.183	6.692	8.918	2.309	-1.221	-0.488	-0.366	-8.05	-4.273	3.896	1.77	0.916	-0.671	-0.409	10.544	-1.692	-0.671	-0.854	0.793	1.555	10.007	-0.239	-0.793	-1.343	0.305	1506697107
-8.862	-3.985	-3.228	2.319	0.366	0.916	4.864	-7.445	1.958	-1.099	0.916	-0.122	6.56	9.956	2.345	-1.77	-1.526	-0.061	-8.044	-4.209	3.826	2.563	1.587	-0.427	-1.29	11.146	-1.919	-1.343	-1.953	0.427	1.9	9.873	-0.306	-0.977	-1.404	0.427	1506697107
-9.055	-4.02	-3.229	2.319	-0.366	0.732	4.634	-7.482	1.975	-1.465	1.221	-0.366	6.657	10.808	2.009	-2.075	-1.16	0.305	-8.053	-4.258	3.712	2.563	1.587	-0.427	-1.966	11.127	-1.873	-1.892	-3.052	-0.122	2.351	9.768	-0.555	-0.977	-1.038	0.427	1506697107
-8.768	-4.514	-2.738	2.502	-0.244	0.732	4.66	-7.553	1.942	-1.709	1.16	-0.671	6.225	11.02	1.66	-2.136	-0.61	1.038	-8.116	-4.616	3.596	3.601	2.014	-0.488	-2.408	10.566	-1.877	-2.441	-4.089	-0.793	2.4	9.863	-0.505	-1.099	-0.61	0.488	1506697107
-8.903	-4.938	-2.543	2.747	-0.305	0.671	4.723	-7.777	1.592	-1.77	1.404	-0.854	5.625	10.963	1.165	-2.319	-1.16	1.221	-8.921	-4.048	3.028	4.456	1.709	-0.549	-1.955	10.293	-1.592	-2.441	-5.554	-1.404	1.596	9.972	-0.295	-1.099	-1.038	0.549	1506697107
-8.977	-5.361	-2.159	3.235	-0.183	0.061	4.597	-7.951	1.224	-1.831	1.831	-0.854	5.026	10.575	0.55	-2.686	-2.441	0.61	-9.883	-2.856	2.498	4.517	1.526	-0.549	-1.288	10.32	-1.264	-1.892	-6.409	-2.197	0.794	10.293	-0.445	-1.343	-1.587	0.549	1506697107
-8.861	-5.728	-1.327	4.333	0.61	-0.305	4.555	-8.422	0.94	-1.831	1.343	-0.916	4.833	9.875	0.103	-2.869	-3.784	-0.61	-10.346	-1.983	1.998	4.822	0.549	-0.488	-0.775	10.463	-0.628	-1.221	-6.958	-2.869	-0.17	10.792	-0.652	-1.526	-1.831	0.427	1506697107
-8.892	-4.852	-0.56	5.981	1.404	0.122	4.555	-8.422	0.94	-1.831	1.343	-0.916	4.93	8.949	-0.011	-3.052	-4.883	-2.075	-9.898	-1.491	1.707	5.127	0.366	-0.61	-0.73	10.408	-0.063	-0.427	-7.202	-3.235	-1.629	10.927	-0.142	-2.014	-3.357	0	1506697107
-9.409	-3.196	-0.847	5.615	1.831	-0.183	4.82	-8.58	0.676	-1.709	1.587	-1.038	5.393	8.256	-0.031	-3.052	-5.127	-3.357	-9.658	-1.007	1.748	5.127	0.366	-0.61	-0.845	10.112	0.413	0.061	-6.958	-3.235	-0.696	10.227	1.054	-2.014	-5.798	-0.427	1506697107
-10.347	-2.6	-0.934	5.676	1.587	-0.427	5.245	-8.433	0.804	-1.709	1.587	-1.038	6.096	8.189	0.072	-2.869	-4.944	-4.211	-9.819	-0.597	1.552	5.554	0.854	-0.732	-1.14	10.082	0.678	0.183	-7.019	-3.174	2.332	10.399	1.684	-2.075	-6.775	-0.366	1506697107
-9.697	-2.734	-0.494	5.615	0.977	-0.366	5.607	-7.925	1.219	-1.404	2.563	-1.099	6.496	8.594	0.238	-2.502	-4.761	-4.883	-9.672	-0.212	1.27	5.737	0.793	-0.854	-1.262	10.3	0.842	0.244	-7.324	-3.113	1.979	9.889	-0.001	-1.709	-9.338	-0.732	1506697107
-8.821	-2.885	-0.201	5.432	1.587	-0.244	5.608	-7.328	0.907	-2.441	3.479	-0.61	6.621	9.009	0.045	-2.136	-4.761	-5.249	-9.318	0.273	1.145	5.737	0.793	-0.854	-1.203	10.264	1.036	0.061	-7.507	-3.113	1.115	9.287	0.496	-1.831	-8.362	-1.953	1506697107
-8.926	-3.141	-0.48	5.432	1.648	-0.061	7.698	-6.732	-0.073	-3.418	5.31	0	6.921	9.032	0.109	-1.831	-4.456	-5.249	-9.287	0.523	1.047	5.554	1.099	-0.916	-1.069	9.843	1.219	0.061	-7.507	-3.113	2.3	9.15	1.396	-1.953	-6.958	-2.075	1506697107
-8.927	-3.402	-0.33	5.676	1.526	0.122	7.924	-6.212	-0.028	-4.395	6.653	0.122	6.959	8.824	0.554	-1.77	-4.15	-5.127	-9.268	0.578	1.095	5.554	1.099	-0.916	-1.142	9.361	1.308	-0.244	-6.958	-2.93	2.004	9.555	0.909	-1.892	-6.165	-2.38	1506697107
-8.726	-3.216	0.023	5.554	1.892	0.183	7.924	-6.212	-0.028	-4.395	6.653	0.122	6.497	8.656	0.695	-1.953	-4.822	-5.127	-9.374	0.714	1.157	5.371	1.343	-1.038	-1.432	8.993	1.34	-0.183	-6.714	-2.625	1.258	9.897	0.285	-2.197	-5.249	-2.747	1506697107
-8.961	-3.131	0.134	5.127	1.709	0.244	7.97	-5.863	-0.151	-5.859	7.629	-0.61	6.001	8.716	0.505	-2.258	-6.165	-5.066	-9.471	0.922	1.141	5.188	1.404	-0.916	-1.855	8.795	1.572	0.305	-6.897	-2.075	0.915	10.012	0.739	-2.502	-5.432	-2.991	1506697107
-9.051	-3.139	0.261	4.7	1.465	0.061	6.833	-5.593	0.382	-5.066	6.714	-0.244	5.641	8.973	0.307	-2.563	-7.263	-4.822	-9.568	1.113	0.974	5.188	1.404	-0.916	-1.771	8.739	2.013	0.793	-6.653	-1.709	0.188	10.312	1.28	-3.113	-6.104	-3.479	1506697107
-8.806	-3.433	0.547	4.272	1.404	-0.122	6.833	-5.593	0.382	-5.066	6.714	-0.244	5.465	9.203	0.144	-2.625	-7.996	-4.272	-9.655	1.159	0.702	5.127	1.465	-0.854	-1.774	8.698	2.657	0.977	-6.165	-1.526	-0.394	10.458	1.279	-2.808	-6.653	-2.991	1506697108
-8.693	-3.78	0.867	4.211	1.709	-0.183	6.564	-6.395	-0.065	-2.563	5.188	0.122	5.387	9.321	0.195	-2.319	-7.812	-3.54	-9.715	1.132	0.435	4.944	1.221	-0.793	-1.816	8.728	3.113	0.977	-6.165	-1.526	0.106	10.324	1.055	-2.563	-7.08	-2.563	1506697108
-8.446	-3.725	1.01	4.456	2.014	-0.061	6.564	-6.395	-0.065	-2.563	5.188	0.122	5.294	9.317	0.397	-1.709	-6.836	-2.747	-9.749	1.093	0.187	4.944	1.221	-0.793	-1.885	8.803	3.406	0.854	-5.493	-1.587	1.038	9.54	1.56	-2.075	-7.69	-2.014	1506697108
-8.332	-3.098	1.03	4.211	2.441	0	6.453	-7.61	-2.068	-0.977	3.357	-0.488	5.13	9.288	0.713	-1.099	-5.432	-2.075	-9.509	1.281	0.06	5.066	0.61	-0.671	-2.016	8.825	3.59	0.793	-5.188	-1.709	2.37	8.652	1.678	-1.465	-7.202	-1.221	1506697108
-8.455	-2.317	0.849	3.845	2.38	0.122	6.399	-7.943	-2.403	-1.038	3.418	-0.671	4.707	9.13	1.202	-0.671	-4.578	-1.465	-9.156	1.587	-0.016	4.944	0.366	-0.732	-2.16	8.555	3.676	0.916	-4.944	-1.77	2.835	8.108	1.814	-0.854	-5.737	-0.977	1506697108
-8.357	-1.678	1.035	3.296	2.502	0.61	5.731	-7.795	-2.407	-1.587	3.601	-0.549	4.273	8.69	1.665	-0.488	-4.456	-0.916	-8.851	1.967	0.032	4.944	0.366	-0.732	-2.311	8.051	3.736	1.038	-5.005	-1.709	2.99	7.214	2.324	0.671	-5.92	-0.732	1506697108
-9.883	-2.906	0.087	2.136	2.014	0.671	4.839	-7.636	-2.47	-2.014	3.662	-0.488	3.997	8.198	1.849	-0.366	-4.578	-0.488	-9.262	2.102	0.288	4.517	0.732	-0.854	-2.102	7.893	3.728	1.282	-5.066	-1.526	0.717	7.424	1.738	0.977	-7.141	-1.038	1506697108
-11.362	-5.516	-1.702	5.371	1.953	1.465	4.839	-7.636	-2.47	-2.014	3.662	-0.488	4.158	8.483	1.754	-0.183	-4.395	-0.366	-11.643	-0.01	-0.364	3.235	1.099	-0.732	-1.776	8.947	3.109	1.282	-5.066	-1.526	2.193	10.856	1.774	2.197	-8.118	-1.648	1506697108
-9.684	-3.596	-0.967	6.104	1.16	2.197	3.521	-9.331	-2.31	-1.953	2.258	0.366	4.687	10.043	1.769	-0.427	-4.272	-0.854	-9.935	-1.599	-0.201	3.235	1.099	-0.732	-2.175	10.549	1.987	1.831	-4.333	-0.854	9.447	11.175	4.621	0.305	-1.587	1.526	1506697108
-9.341	-1.663	-1.349	3.723	2.197	1.16	2.842	-9.158	-2.073	-2.136	0.488	0.549	5.646	10.669	1.793	-1.038	-3.967	-0.977	-10.135	-1.93	-0.364	4.395	1.221	-1.038	-2.944	10.493	1.535	1.892	-4.7	-0.488	1.811	8.679	1.101	2.38	-3.54	0.916	1506697108
-10.135	-2.913	-3.027	5.188	1.404	0.305	3.041	-8.352	-0.946	-2.136	0.488	0.549	5.819	10.494	1.709	-1.343	-4.333	-0.061	-10.439	-2.405	-0.886	4.578	1.038	-1.16	-2.78	10.293	0.727	1.892	-4.7	-0.488	1.318	10.667	0.688	1.587	-5.371	-0.488	1506697108
-9.098	-3.036	-2.54	4.15	1.648	0.793	4.11	-8.41	0.659	-4.15	4.089	1.709	5.249	10.323	1.404	-1.77	-5.554	0.427	-11.001	-1.853	-0.995	4.578	1.038	-1.16	-1.274	10.8	0.402	1.282	-6.348	-0.61	2.171	10.313	0.731	2.197	-2.075	0.366	1506697108
-9.174	-2.929	-2.568	3.906	2.502	0.732	4.404	-9.135	1.708	-4.639	7.263	2.258	5.485	10.009	0.828	-2.136	-6.592	0.061	-10.865	-1.323	-0.772	4.639	0.244	-1.038	-0.112	10.914	0.671	1.526	-5.127	-1.038	0.848	10.53	0.323	1.282	-1.953	-0.183	1506697108
-9.54	-2.853	-2.975	4.517	2.319	0.427	3.736	-9.52	1.761	-4.15	7.568	1.953	6.196	9.241	0.618	-1.892	-5.92	-0.305	-10.372	-1.999	-0.666	4.211	-0.305	-0.549	0.072	10.532	1.104	1.526	-5.127	-1.038	-0.047	10.341	-0.425	1.16	-3.357	-0.366	1506697108
-9.384	-2.516	-2.987	4.395	1.831	0.366	2.931	-9.89	1.765	-2.93	5.737	1.221	6.618	8.675	0.907	-1.221	-4.028	-0.305	-9.794	-2.317	-0.584	4.211	-0.305	-0.549	-0.517	9.948	1.024	1.587	-3.601	-1.16	1.194	10.269	-0.464	0.916	-3.296	-0.488	1506697108
-8.931	-2.267	-2.539	4.517	2.136	0.427	2.218	-9.644	1.595	-1.465	3.479	0.427	6.47	8.521	1.162	-0.671	-2.686	-0.122	-9.488	-2.114	-0.67	4.211	-0.305	-0.732	-0.836	9.66	1.068	0.671	-3.296	-0.793	0.957	10.046	-0.318	0.793	-3.967	-0.671	1506697108
-9.298	-1.607	-2.536	4.639	2.38	0.305	2.042	-9.063	1.31	-1.465	3.479	0.427	6.06	8.623	1.148	-0.61	-2.747	0.122	-9.276	-1.93	-0.77	4.15	-0.244	-0.732	-0.919	9.561	1.119	0.671	-3.296	-0.793	2.094	9.646	-0.2	0.549	-4.272	-0.61	1506697108
-9.717	-1.139	-2.814	4.028	1.831	0.122	2.018	-8.39	1.029	-0.488	2.319	-0.061	5.929	8.659	1.209	-0.793	-3.174	0.366	-9.278	-1.597	-0.72	4.15	-0.244	-0.732	-1.013	9.444	1.188	0.916	-3.174	-1.099	3.249	9.55	0.152	0.366	-3.296	-0.427	1506697108
-9.776	-1.274	-2.921	3.906	1.343	-0.061	2.018	-8.39	1.029	-0.183	1.648	0	5.794	8.509	1.377	-0.854	-3.418	0.488	-9.345	-1.742	-0.628	3.662	-0.183	-0.549	-0.927	9.502	1.264	1.099	-3.174	-1.16	2.535	9.85	0.218	0	-3.235	-0.61	1506697108
-9.672	-1.365	-2.705	3.723	0.916	0.061	2.505	-7.662	0.324	-0.488	2.136	1.038	5.992	8.595	1.774	-0.854	-3.296	0.305	-9.05	-1.945	-0.44	3.54	-0.061	-0.549	-0.829	9.854	1.182	0.916	-2.93	-1.038	2.275	9.805	0.244	-0.183	-3.54	-0.671	1506697108
-9.471	-1.223	-2.422	3.601	1.16	0.183	2.627	-7.69	-0.117	-0.488	2.136	1.038	5.992	8.595	1.774	-0.793	-2.747	0	-8.927	-2.046	-0.343	3.54	-0.061	-0.549	-0.973	9.883	1.18	0.732	-2.93	-0.916	2.445	9.688	0.041	-0.488	-3.418	-0.793	1506697108
-9.804	-1.005	-2.504	3.418	0.671	0.122	2.814	-7.606	-0.287	-1.038	2.747	1.587	5.986	8.613	1.967	-0.793	-2.258	-0.183	-8.814	-2.137	-0.193	3.235	0.305	-0.366	-1.095	9.912	1.111	0.427	-3.052	-0.793	2.549	9.591	0.279	-0.61	-3.113	-0.854	1506697108
-9.738	-1.33	-2.208	3.357	0.244	0.122	3.103	-7.654	-0.11	-1.343	3.235	1.404	5.908	8.739	2.094	-0.916	-2.197	-0.366	-8.722	-2.283	-0.214	3.052	0.549	-0.244	-1.146	10.097	1.014	0.427	-3.052	-0.793	2.037	9.673	0.317	-0.793	-2.686	-0.977	1506697108
-9.672	-1.101	-2.237	3.296	0.549	0.305	3.262	-7.741	0.176	-1.587	3.418	1.038	5.851	8.973	2.123	-1.221	-2.319	-0.732	-8.953	-2.241	-0.28	3.052	0.549	-0.244	-1.119	10.359	0.909	0	-3.296	-0.549	1.396	9.664	-0.071	-0.61	-3.113	-1.343	1506697108
-10.184	-0.843	-2.762	2.625	-0.488	0.366	3.242	-8.012	0.414	-1.587	3.418	1.038	5.9	9.172	2.105	-1.465	-2.441	-1.099	-8.966	-2.233	-0.505	2.808	0.916	0	-1.04	10.53	1.012	-0.244	-3.418	-0.488	2.655	9.944	0.38	-1.16	-2.625	-1.404	1506697108
-10.237	-1.907	-2.212	1.465	-0.793	0.793	3.223	-8.287	0.587	-1.526	3.235	0.488	5.911	9.479	2.165	-1.648	-2.563	-1.282	-10.162	-2.312	-0.237	2.38	2.563	0.244	-1.03	10.709	1.146	-0.244	-3.418	-0.488	3.173	10.225	2.032	-1.587	-2.014	-1.404	1506697109
-11.099	-2.864	-1.505	0.671	-0.854	1.221	3.252	-9.103	0.69	-1.099	2.014	-0.183	5.78	10.112	1.991	-1.831	-2.747	-1.526	-12	-0.985	-0.523	2.38	2.563	0.244	-0.883	11.105	2.035	-0.549	-3.601	-0.854	3.663	10.715	3.283	-2.441	-1.953	-0.305	1506697109
-9.808	-4.579	0.507	0.854	-1.343	1.648	3.397	-10.508	0.505	-0.488	1.526	-0.366	5.681	9.631	2.007	-0.977	-1.953	-1.465	-10.858	-0.762	0.634	2.075	0.305	0.305	-2.043	9.829	3.833	-0.671	-1.282	-0.671	2.589	12.23	5.198	-4.517	-1.16	2.075	1506697109
-10.2	-3.516	1.029	0.854	-0.488	0.793	3.279	-10.64	-0.767	0	1.465	-1.831	5.315	9.448	2.481	-0.366	-0.671	-0.793	-11.265	0.863	0.494	2.075	0.305	0.305	-2.448	9.249	4.225	-0.549	-1.587	-0.305	0.866	11.431	2.077	-2.075	-1.465	3.601	1506697109
-10.71	-3.208	-0.291	1.038	-2.075	-0.305	2.668	-11.192	-1.369	0.427	1.404	-2.441	4.465	9.819	2.552	-0.488	-0.671	-0.488	-11.049	0.997	0.4	1.16	-0.366	0.244	-2.328	9.293	4.57	0.122	-0.793	-0.549	-0.546	12.018	1.628	-2.197	-1.099	4.333	1506697109
-8.754	-3.096	0.463	1.404	-0.977	-0.427	2.132	-11.093	-2.186	0.427	1.404	-2.441	4.008	9.613	2.596	-0.61	-1.282	-0.305	-11.049	0.997	0.4	1.16	-0.366	0.244	-2.613	8.89	4.163	0.122	-0.793	-0.549	-1.799	11.616	1.89	-2.197	-1.099	4.333	1506697109
-8.276	-2.311	1.119	1.038	0	-0.122	1.733	-10.232	-2.629	0.793	-0.549	-2.869	3.868	9.013	3.021	-0.671	-1.343	0	-9.393	0.867	0.373	1.282	-0.488	-0.183	-2.428	8.148	4.125	0.366	-1.282	-0.244	-1.535	9.545	1.471	-0.549	-3.052	2.563	1506697109
-8.448	-1.437	1.079	0.671	0.122	0	1.832	-9.036	-2.45	0.183	-0.366	-2.686	3.68	8.325	3.073	-0.732	-1.099	0.366	-8.988	0.9	0.444	1.099	-0.671	-0.366	-2.018	7.622	4.03	0.244	-0.977	-0.244	0.16	7.472	1.373	1.038	-0.671	2.136	1506697109
-8.531	-1.044	1.176	-0.061	0	-0.122	1.986	-8.197	-2.09	0.183	-0.366	-2.686	3.536	7.979	2.856	-0.671	-0.977	0.488	-9.02	1.175	0.403	0.854	-0.366	-0.61	-1.812	7.668	3.985	0.244	-0.977	-0.244	1.402	7.315	1.689	1.099	2.441	0.671	1506697109
-8.467	-0.866	1.509	-0.549	0.671	-0.061	1.727	-7.93	-1.951	-0.793	1.77	-1.038	3.439	8.024	2.772	-0.549	-0.977	0.366	-8.988	1.45	0.391	0.671	-0.427	-0.671	-1.59	8.027	4.151	0.549	-0.549	-0.183	0.654	6.925	2.92	1.526	3.967	-0.244	1506697109
-9.235	-1.14	0.999	-1.221	0.122	-0.305	1.437	-7.864	-1.772	-0.793	1.77	-1.038	3.525	8.057	2.761	-0.183	-0.977	0.122	-9.295	1.296	0.215	0.183	-0.122	-0.549	-1.415	8.368	4.381	0.671	-0.183	-0.122	1.605	7.161	1.884	3.235	2.502	-0.244	1506697109
-8.821	-1.91	1.029	-1.343	0.549	0.061	1.426	-8.073	-1.483	-0.244	0.671	0.427	3.881	8.214	2.927	0.427	-0.366	0	-9.375	1.122	0.177	-0.305	0.061	-0.488	-1.166	8.636	4.445	0.671	-0.183	-0.122	3.444	8.544	2.669	2.38	0.977	-1.282	1506697109
-9.288	-2.528	1.386	-1.404	0.732	0.427	1.554	-8.388	-1.27	-0.244	0.671	0.427	4.189	8.323	3.173	0.916	0.488	-0.122	-9.33	0.935	0.335	-0.793	0	-0.549	-1.083	8.731	4.327	0.244	0.549	-0.061	3.795	8.939	5.121	1.038	2.014	-1.282	1506697109
-9.88	-2.793	0.336	-0.854	0.854	0.244	1.894	-8.685	-1.017	0.427	-1.038	1.16	4.354	8.501	3.297	1.221	1.099	-0.122	-10.103	0.22	0.212	-1.16	-0.122	-0.61	-1.453	8.996	3.994	0.183	1.221	0.183	3.182	9.185	3.351	1.038	-0.732	-0.305	1506697109
-10.241	-3.185	0.246	-0.854	0.366	-0.183	2.297	-9.365	-0.75	0.427	-1.038	1.16	4.621	9.428	3.314	0.977	1.282	-0.183	-9.923	-0.889	0.839	-1.77	0.061	-0.488	-2.163	9.648	3.208	0.183	1.221	0.183	1.379	10.911	3.525	-2.808	-1.587	-2.502	1506697109
-10.11	-3.323	-0.514	-1.038	0.183	-0.061	2.521	-9.567	-0.511	0.61	-0.671	1.709	4.904	10.342	3.036	0.427	1.038	-0.122	-11.112	-2.06	0.579	-1.892	0.854	-0.549	-2.829	10.347	2.535	0.183	1.038	0.671	1.625	10.383	3.496	0.061	0.854	-0.549	1506697109
-9.381	-2.62	-1.7	-1.465	0.977	-1.038	2.632	-9.704	-0.124	0.366	-0.732	1.953	5.057	11.224	2.439	-0.183	0.366	0	-10.866	-2.005	0.598	-1.343	-0.488	-0.244	-2.61	10.974	2.211	0.305	1.16	0.488	1.95	10.396	1.221	0.977	1.038	0.183	1506697109
-9.813	-3.631	-2.887	-1.831	0.549	-1.038	2.973	-9.665	0.453	0.366	-0.732	1.953	5.145	10.966	1.635	-0.427	-0.183	0.183	-10.866	-2.005	0.598	-1.343	-0.488	-0.244	-2.469	10.706	2.12	0.305	1.16	0.488	0.279	10.151	0.49	0.977	1.038	0.183	1506697109
-9.19	-4.455	-2.639	-1.099	0.244	-0.61	3.194	-9.046	1.001	-0.122	-0.427	1.831	5.053	9.798	1.303	0	0.244	0.488	-9.576	-3.439	1.017	-1.831	-0.854	-0.183	-2.653	9.904	1.231	-0.61	1.16	0.122	0.207	10.305	0.447	1.16	0.977	-0.732	1506697109
-8.863	-4.194	-2.064	-0.427	0.916	-0.061	3.194	-9.046	1.001	-0.122	-0.427	1.831	4.973	9.479	0.995	0.122	1.099	0.366	-9.416	-3.786	1.048	-1.831	-0.854	-0.427	-2.793	9.704	0.679	-0.793	1.221	0.427	0.242	10.156	0.362	1.099	0.122	-0.671	1506697109
-9.281	-2.83	-2.507	-0.366	0.732	-0.427	2.826	-9.124	1.489	0.122	-0.732	0.549	4.733	9.609	0.145	-0.183	1.16	-0.061	-9.416	-3.786	1.048	-1.221	-0.671	-0.305	-2.957	9.732	0.569	-0.793	1.221	0.427	0.494	10.007	0.303	1.099	0.122	-0.671	1506697109
-9.27	-2.766	-2.735	-0.305	0.061	-0.732	2.802	-8.887	1.805	0.122	-0.732	0.549	4.494	9.484	-0.384	-0.488	0.366	-0.061	-8.763	-3.87	0.991	-1.038	-0.671	-0.305	-3.443	9.418	0.573	0	1.038	0.366	1.465	10.011	0.413	0.793	-0.549	-0.854	1506697109
-8.963	-3.168	-2.463	-0.183	0.183	-0.61	2.891	-8.209	2.079	0.244	-0.977	0.305	4.53	9.394	-0.483	-0.488	-0.549	0.183	-8.646	-3.883	1.104	-0.793	-0.488	-0.244	-3.62	9.182	0.52	0.061	0.244	0.366	1.799	9.946	0.685	0.732	0.122	-0.793	1506697109
-9.003	-3.511	-2.473	0.183	0.122	-0.366	2.806	-7.869	2.129	0.122	-0.488	0.305	4.677	9.385	-0.423	-0.427	-0.732	0.488	-8.646	-3.883	1.104	-0.488	-0.427	-0.244	-3.62	9.182	0.52	0.061	0.244	0.366	1.731	9.819	0.736	0.732	0.122	-0.793	1506697109
-9.039	-3.442	-2.486	0.427	0.122	-0.183	2.728	-7.829	1.951	0.061	-0.061	0.366	4.718	9.408	-0.455	-0.244	-0.427	0.61	-8.775	-4.136	1.159	-0.122	-0.366	-0.183	-3.196	9.326	0.709	0.183	0.061	0.061	1.337	9.871	0.837	0.305	-0.305	-0.427	1506697110
-9.217	-3.102	-2.651	0.305	0	-0.244	2.799	-8.003	1.75	0.122	-0.061	0.366	4.504	9.509	-0.39	-0.122	-0.488	0.488	-9.141	-3.823	1.077	0.305	-0.366	-0.244	-2.966	9.545	0.748	0.244	-0.122	-0.122	1.249	9.91	0.61	0.122	-0.671	-0.305	1506697110
-9.39	-2.937	-2.644	0.427	-0.122	-0.305	2.901	-8.348	1.56	0.122	0	0.244	4.36	9.573	-0.196	0.061	-0.671	0.305	-9.125	-3.45	1.108	0.549	-0.488	-0.183	-2.798	9.812	0.903	0.244	-0.122	-0.122	1.433	9.996	0.33	0	-0.244	-0.244	1506697110
-9.373	-3.011	-2.528	0.61	-0.244	-0.183	2.887	-8.591	1.325	-0.122	0.488	-0.305	4.465	9.566	0.118	0.305	-0.61	-0.061	-8.9	-3.56	1.138	0.549	-0.366	0	-2.729	9.916	0.968	0.427	-0.244	-0.488	1.392	10.014	0.461	-0.061	-0.183	-0.305	1506697110
-9.396	-3.048	-2.316	0.854	-0.305	0.122	2.75	-8.68	1.177	-0.122	0.488	-0.305	4.673	9.453	0.635	0.488	-0.061	-0.366	-8.806	-3.665	1.232	0.671	-0.061	0.061	-2.748	9.795	0.926	0.183	-0.61	-0.488	1.555	9.922	0.534	-0.183	-0.244	-0.305	1506697110
-9.381	-2.803	-2.233	0.977	-0.244	0.244	2.539	-8.631	1.073	-0.244	0.61	-0.671	4.747	9.412	1.117	0.427	0.305	-0.61	-8.806	-3.665	1.232	0.793	0.183	0	-2.628	9.792	0.852	0.183	-0.61	-0.488	1.61	9.887	0.599	-0.183	-0.244	-0.305	1506697110
-9.427	-2.548	-2.216	0.854	-0.244	0.183	2.411	-8.636	1.03	-0.366	0.549	-0.916	4.676	9.552	1.383	0.061	-0.122	-0.916	-9.241	-3.329	0.968	1.038	0.061	0	-2.486	9.99	0.926	0.183	-1.038	-0.244	1.486	9.915	0.725	-0.427	-0.671	-0.305	1506697110
-9.546	-2.744	-2.044	0.488	-0.427	0.244	2.412	-8.708	1.062	-0.549	0.549	-1.038	4.794	9.77	1.516	-0.366	-0.977	-1.16	-9.759	-2.872	0.983	0.916	0.305	0.061	-2.345	10.219	1.178	0.305	-1.099	-0.122	1.555	9.922	0.446	-0.488	-0.732	-0.488	1506697110
-9.55	-2.902	-1.592	0.366	-0.244	0.305	2.5	-9.039	1.089	-0.671	0.671	-0.977	4.971	9.923	1.595	-0.549	-1.587	-1.343	-9.759	-2.872	0.983	0.854	0.549	0.183	-2.04	10.438	1.684	0.305	-1.099	-0.122	1.492	9.996	0.318	-0.488	-0.732	-0.488	1506697110
-9.445	-2.979	-1.294	0.488	-0.122	0.183	2.643	-9.351	1.025	-0.305	0.732	-0.427	5.111	9.692	1.817	-0.427	-1.587	-1.343	-9.476	-1.776	0.843	0.854	0.488	0.305	-1.796	10.148	2.163	0.305	-0.61	-0.061	0.712	10.036	0.837	-0.488	-0.183	-0.61	1506697110
-9.135	-3.259	-0.803	0.793	-0.061	0.366	2.907	-8.942	0.925	-0.122	0.732	-0.427	5.204	9.166	2.178	-0.061	-0.793	-1.038	-9.252	-1.891	0.821	0.61	0.61	0.366	-1.904	9.522	2.291	-0.244	-0.671	0.183	0.327	9.918	1.23	-0.427	-0.427	-0.793	1506697110
-9.055	-2.976	-0.389	0.977	0.244	0.488	2.907	-8.942	0.925	-0.122	0.732	-0.427	5.087	9.085	2.613	0.061	0.183	-0.793	-9.397	-1.736	0.707	0.549	0.793	0.183	-1.987	9.209	2.289	-0.244	-0.671	0.183	0.504	9.761	1.474	-0.427	-0.488	-0.61	1506697110
-9.366	-2.519	-0.528	0.793	0.244	0.305	3.013	-8.693	0.525	-0.061	0.916	-0.488	4.687	9.394	2.809	-0.366	0.244	-0.549	-9.65	-1.404	0.531	0.671	0.732	0.183	-2.104	9.28	2.458	-0.244	-0.427	0.549	0.544	9.703	1.701	-0.427	-0.61	-0.549	1506697110
-9.549	-2.565	-0.522	0.732	0.061	0.183	3.001	-8.753	0.242	0.244	0.671	-0.61	4.261	9.661	2.565	-0.732	-0.671	-0.183	-9.752	-0.977	0.397	0.732	0.732	0.183	-2.196	9.447	2.76	0.061	-0.549	0.61	0.598	9.805	1.762	-0.305	-0.488	-0.549	1506697110
-9.554	-2.728	-0.366	0.671	-0.061	0.305	3.092	-8.929	-0.022	0.488	0.183	-0.427	4.253	9.695	2.745	-0.916	-1.221	0.244	-9.652	-0.879	0.27	0.671	0.671	0.244	-2.156	9.402	2.957	0.061	-0.549	0.61	0.439	9.86	1.773	-0.305	-0.183	-0.61	1506697110
-9.402	-2.725	-0.262	0.671	-0.061	0.244	3.169	-8.849	-0.337	0.488	0	-0.366	4.38	9.466	2.981	-0.854	-0.732	0.671	-9.621	-0.994	0.128	0.488	0.793	0.183	-1.949	9.231	3.007	-0.244	-0.977	0.549	0.165	9.784	1.971	-0.122	-0.183	-0.671	1506697110
-9.396	-2.706	-0.274	0.671	0	0.183	3.321	-8.934	-0.474	0.427	0.122	-0.488	4.134	9.339	2.955	-0.854	-0.305	0.854	-9.683	-1.048	-0.112	0.549	0.793	0.061	-1.587	9.247	2.967	-0.366	-0.977	0.61	0.098	9.747	2.097	-0.122	-0.305	-0.61	1506697110
-9.46	-2.603	-0.349	0.671	0	0.183	3.412	-8.759	-0.542	0.183	0.366	-0.671	3.81	9.214	2.816	-0.977	-0.427	0.732	-9.829	-0.999	-0.301	0.549	0.854	0.061	-1.348	9.25	2.909	-0.366	-0.977	0.61	0.171	9.739	2.086	-0.122	-0.427	-0.549	1506697110
-9.54	-2.528	-0.319	0.549	-0.061	0.183	3.378	-8.526	-0.407	-0.122	0.549	-0.732	3.677	9.105	2.628	-1.038	-0.793	0.488	-9.813	-0.974	-0.361	0.488	0.793	0	-1.126	9.336	2.85	-0.061	-0.854	0.61	0.233	9.752	2.103	0	-0.366	-0.427	1506697110
-9.581	-2.505	-0.333	0.488	0	0.183	3.24	-8.473	-0.33	-0.305	0.549	-0.61	3.755	9.098	2.517	-0.916	-0.854	0.244	-9.813	-0.974	-0.361	0.427	0.732	0.061	-0.965	9.446	2.881	-0.061	-0.671	0.488	0.067	9.787	2.095	0	-0.366	-0.427	1506697110
-9.636	-2.458	-0.407	0.427	-0.061	0.122	3.163	-8.364	-0.182	-0.366	0.366	-0.427	3.911	9.106	2.467	-0.671	-0.61	0	-9.895	-1.101	-0.64	0.427	0.61	0.061	-0.878	9.527	2.924	-0.061	-0.671	0.488	-0.016	9.808	2.129	0.122	-0.305	-0.305	1506697110
-9.664	-2.48	-0.427	0.305	-0.061	0.122	3.198	-8.296	0.005	-0.366	0.366	-0.427	3.949	9.141	2.45	-0.427	-0.427	-0.183	-9.95	-1.158	-0.719	0.305	0.549	0.061	-0.861	9.605	2.887	-0.061	-0.549	0.183	0.02	9.863	1.963	0.122	-0.244	-0.305	1506697110
-9.627	-2.372	-0.483	0.183	-0.061	0.061	3.301	-8.385	0.189	-0.549	0.427	-0.061	3.992	9.174	2.498	-0.244	-0.427	-0.427	-9.95	-1.158	-0.719	0.305	0.427	0.061	-0.799	9.671	2.787	-0.061	-0.549	0.183	0.116	9.881	1.915	0.183	-0.061	-0.183	1506697110
-9.575	-2.345	-0.534	0.061	0	0	3.342	-8.486	0.354	-0.549	0.366	0.061	4.083	9.24	2.554	-0.183	-0.488	-0.61	-9.976	-1.209	-0.803	0.244	0.305	0.061	-0.732	9.708	2.768	-0.061	-0.549	0.061	0.08	9.878	1.901	0.183	-0.061	-0.183	1506697110
-9.56	-2.352	-0.526	0	0	-0.061	3.43	-8.469	0.523	-0.549	0.366	0.061	4.229	9.158	2.668	-0.122	-0.305	-0.732	-9.793	-1.165	-0.731	0.183	0.183	0.061	-0.731	9.61	2.74	0	-0.427	-0.061	-0.263	9.828	1.81	0.183	0.061	-0.122	1506697110
-9.586	-2.397	-0.542	-0.122	0	-0.061	3.545	-8.44	0.688	-0.549	0.366	0.122	4.331	9.123	2.769	0	-0.183	-0.793	-9.793	-1.165	-0.731	0.061	0.122	0.061	-0.736	9.591	2.659	-0.061	-0.244	-0.122	-0.346	9.798	1.602	0.183	-0.061	-0.183	1506697111
-9.633	-2.452	-0.65	-0.122	-0.061	-0.061	3.576	-8.534	0.788	-0.488	0.427	0.183	4.404	9.233	2.842	-0.061	-0.183	-0.854	-9.817	-1.309	-0.751	-0.061	0.183	0.061	-0.741	9.656	2.596	-0.061	-0.244	-0.122	-0.228	9.85	1.628	0.244	0.122	-0.183	1506697111
-9.525	-2.478	-0.647	-0.122	-0.061	-0.122	3.535	-8.653	0.836	-0.183	0.122	0.061	4.493	9.33	2.876	-0.122	-0.244	-0.793	-9.733	-1.337	-0.738	-0.122	0.122	0.061	-0.815	9.723	2.555	-0.122	-0.183	-0.061	-0.274	9.91	1.555	0.244	0.061	-0.183	1506697111
-9.561	-2.519	-0.674	-0.183	-0.061	-0.061	3.537	-8.702	0.841	-0.183	0.122	0.061	4.654	9.354	2.951	-0.183	-0.244	-0.671	-9.733	-1.337	-0.738	-0.183	0.183	0.061	-0.918	9.683	2.592	-0.122	-0.122	0.122	-0.246	9.863	1.504	0.122	0	-0.122	1506697111
-9.516	-2.487	-0.763	-0.183	-0.061	-0.061	3.669	-8.592	0.858	0	-0.244	0	4.786	9.335	2.967	-0.244	-0.061	-0.366	-9.708	-1.436	-0.724	-0.183	0.183	0.061	-0.953	9.603	2.591	-0.122	-0.122	0.122	-0.13	9.892	1.475	0.122	0	-0.122	1506697111
-9.488	-2.594	-0.782	-0.183	-0.061	0	3.692	-8.573	0.843	0.122	-0.183	-0.183	4.783	9.318	2.908	-0.305	0.061	-0.061	-9.696	-1.456	-0.736	-0.244	0.183	0.061	-0.97	9.575	2.584	-0.183	-0.122	0.122	-0.157	9.863	1.359	0.122	0.061	-0.061	1506697111
-9.475	-2.622	-0.79	-0.122	0	0	3.677	-8.528	0.805	0.183	-0.122	-0.183	4.681	9.281	2.809	-0.366	0	0.244	-9.696	-1.456	-0.736	-0.183	0.122	0	-0.932	9.544	2.536	-0.183	-0.061	0.244	-0.282	9.861	1.346	0.122	0	-0.061	1506697111
-9.467	-2.602	-0.825	-0.122	0	0	3.619	-8.512	0.737	0.183	-0.122	-0.183	4.597	9.17	2.692	-0.366	0.061	0.427	-9.665	-1.451	-0.767	-0.183	0.122	0	-0.895	9.463	2.527	-0.183	-0.061	0.244	-0.343	9.877	1.26	0.122	0	-0.061	1506697111
-9.514	-2.591	-0.872	-0.122	0	0	3.619	-8.498	0.63	0.244	-0.244	-0.183	4.454	9.149	2.497	-0.305	0.061	0.549	-9.719	-1.556	-0.858	-0.183	0.122	0	-0.848	9.484	2.507	-0.183	0	0.305	-0.297	9.874	1.171	0.061	0	0	1506697111
-9.509	-2.586	-0.87	-0.122	0.061	0	3.577	-8.494	0.571	0.244	-0.183	-0.183	4.316	9.189	2.334	-0.244	0	0.61	-9.719	-1.556	-0.858	-0.122	0.122	-0.061	-0.79	9.56	2.522	0	0.122	0.244	-0.298	9.909	1.201	0.061	0.061	0	1506697111
-9.51	-2.552	-0.853	-0.122	0.061	0	3.577	-8.494	0.571	0.244	-0.244	-0.183	4.316	9.189	2.334	-0.244	0	0.61	-9.798	-1.53	-0.92	-0.183	0.061	-0.061	-0.79	9.56	2.522	0	0.122	0.244	-0.298	9.909	1.201	0.061	0.061	0	1506697111
-9.522	-2.507	-0.884	-0.122	0.122	0	3.572	-8.446	0.52	0.122	-0.244	-0.183	4.204	9.207	2.211	0.122	0.122	0.549	-9.717	-1.564	-1.008	-0.122	-0.061	-0.061	-0.707	9.641	2.518	0.061	0.183	0.183	-0.255	9.898	1.158	0	0.061	0	1506697111
-9.525	-2.449	-0.914	-0.183	0.061	-0.061	3.505	-8.375	0.569	0.061	-0.122	-0.061	4.121	9.167	2.285	0.244	0.244	0.427	-9.717	-1.564	-1.008	-0.122	-0.061	-0.061	-0.717	9.613	2.495	0.061	0.244	-0.061	-0.294	9.881	1.159	0	0.061	0	1506697111
-9.557	-2.445	-0.915	-0.183	0.122	0	3.481	-8.374	0.663	-0.061	-0.061	0.061	4.055	9.188	2.445	0.366	0.244	0.244	-9.716	-1.589	-0.993	-0.122	-0.122	-0.061	-0.685	9.637	2.513	0.061	0.244	-0.061	-0.234	9.865	1.199	0	0.061	0	1506697111
-9.61	-2.419	-0.924	-0.183	0.122	0	3.486	-8.382	0.738	-0.061	-0.061	0.061	4.035	9.201	2.615	0.366	0.244	0	-9.735	-1.596	-1.001	-0.122	-0.122	-0.061	-0.682	9.65	2.482	0.122	0.244	-0.061	-0.142	9.921	1.233	0	0.122	0.061	1506697111
-9.621	-2.36	-0.979	-0.183	0.061	-0.061	3.542	-8.467	0.794	-0.061	-0.061	0.122	4.082	9.277	2.76	0.305	0.244	-0.183	-9.735	-1.596	-1.001	-0.122	-0.183	-0.061	-0.725	9.703	2.482	0.122	0.244	-0.122	-0.166	9.947	1.231	0	0.061	0.061	1506697111
-9.579	-2.375	-0.962	-0.183	0	-0.061	3.542	-8.467	0.794	-0.061	-0.061	0.122	4.082	9.277	2.76	0.305	0.244	-0.183	-9.698	-1.602	-0.998	-0.183	-0.122	-0.061	-0.725	9.703	2.482	0.122	0.244	-0.122	-0.166	9.947	1.231	0	0.061	0.061	1506697111
-9.561	-2.383	-0.968	-0.183	0.061	0	3.663	-8.498	0.897	-0.061	-0.061	0.183	4.218	9.397	2.893	0.183	0.122	-0.366	-9.683	-1.616	-0.979	-0.183	-0.183	-0.061	-0.805	9.739	2.464	0.061	0.183	-0.122	-0.146	9.912	1.244	0	0.122	0	1506697111
-9.556	-2.364	-0.981	-0.183	0.061	0	3.663	-8.498	0.897	-0.061	-0.061	0.183	4.323	9.353	2.897	0.061	0.061	-0.366	-9.683	-1.616	-0.979	-0.183	-0.122	-0.061	-0.805	9.697	2.461	0	0.061	-0.122	-0.093	9.917	1.255	-0.061	0.061	0	1506697111
-9.546	-2.358	-0.991	-0.183	0.061	-0.061	3.652	-8.394	0.921	0	-0.061	0.122	4.382	9.306	2.852	0	0.061	-0.366	-9.629	-1.641	-0.957	-0.183	-0.122	-0.061	-0.781	9.683	2.431	0	0.061	-0.122	-0.118	9.891	1.251	-0.061	0.061	0	1506697111
-9.542	-2.391	-1.031	-0.122	0.061	-0.061	3.652	-8.394	0.921	0.061	-0.122	0.122	4.447	9.268	2.754	-0.061	0	-0.305	-9.652	-1.629	-0.957	-0.183	-0.122	-0.061	-0.769	9.659	2.403	-0.061	0.061	-0.061	-0.128	9.88	1.242	-0.061	0.061	0	1506697111
-9.612	-2.383	-1.048	-0.122	0.061	0	3.701	-8.384	0.872	0.061	-0.122	0.122	4.512	9.266	2.646	-0.061	0	-0.244	-9.652	-1.629	-0.957	-0.122	-0.122	-0.061	-0.763	9.667	2.426	-0.061	0.061	0	-0.066	9.892	1.293	-0.061	0.061	0	1506697111
-9.595	-2.314	-1.01	-0.061	0	0	3.729	-8.372	0.819	0.061	-0.122	0.183	4.548	9.28	2.57	-0.061	0	-0.122	-9.658	-1.652	-0.957	-0.122	-0.122	-0.061	-0.791	9.666	2.442	-0.061	0.061	0	-0.066	9.951	1.308	-0.061	0.061	0	1506697111
-9.591	-2.292	-1.004	-0.122	0.061	0	3.773	-8.386	0.772	0.061	-0.122	0.122	4.544	9.287	2.542	-0.061	0.061	0	-9.644	-1.668	-0.959	-0.122	-0.061	-0.061	-0.828	9.664	2.408	-0.061	0.061	0	-0.077	9.908	1.306	-0.061	0	0	1506697111
-9.595	-2.3	-1.043	-0.061	0	0	3.754	-8.423	0.738	0.061	-0.061	0.061	4.479	9.275	2.57	0	0	0.122	-9.644	-1.668	-0.959	-0.061	-0.122	-0.061	-0.788	9.655	2.408	0	0	0	-0.032	9.896	1.325	-0.061	0	0.061	1506697111
-9.589	-2.294	-1.038	-0.061	0.061	0	3.796	-8.405	0.788	0	-0.061	0.061	4.419	9.221	2.564	0	0	0.183	-9.636	-1.623	-0.927	-0.061	-0.061	-0.061	-0.745	9.603	2.411	0	0	0	-0.028	9.905	1.351	-0.061	0	0.061	1506697112
-9.597	-2.269	-1.052	-0.061	0	0	3.796	-8.405	0.788	0	0	0	4.353	9.208	2.585	0	0	0.122	-9.652	-1.611	-0.943	-0.061	-0.061	-0.061	-0.703	9.617	2.431	0	0	0	-0.03	9.881	1.34	-0.061	0	0	1506697112
-9.592	-2.271	-1.067	-0.061	0	0	3.753	-8.388	0.846	0	0	0	4.321	9.258	2.626	0	0	0.122	-9.652	-1.611	-0.943	-0.061	-0.061	-0.061	-0.693	9.671	2.456	0	0.061	0.061	-0.024	9.902	1.346	-0.061	-0.061	0	1506697112
-9.607	-2.253	-1.09	-0.061	0	0	3.686	-8.412	0.874	0	0.061	-0.061	4.298	9.296	2.67	0	0.061	0.122	-9.668	-1.616	-0.981	-0.061	0	0	-0.713	9.684	2.472	0	0.061	0.061	0.004	9.903	1.328	-0.061	-0.061	0	1506697112
-9.599	-2.251	-1.089	-0.061	0	0	3.695	-8.451	0.847	0	0	-0.122	4.272	9.277	2.706	0	0.061	0.061	-9.668	-1.616	-0.981	-0.061	0	-0.061	-0.717	9.658	2.452	0	0.061	0.061	0.008	9.899	1.335	-0.061	0	0	1506697112
-9.575	-2.227	-1.086	-0.061	0	0	3.647	-8.433	0.852	0	0	-0.122	4.265	9.288	2.741	-0.061	0	0.061	-9.676	-1.626	-0.982	-0.061	0	-0.061	-0.695	9.67	2.457	0	0	0.061	-0.001	9.895	1.324	-0.061	-0.061	0	1506697112
-9.575	-2.225	-1.102	-0.061	0	0	3.595	-8.423	0.836	0	0	-0.122	4.277	9.294	2.74	-0.061	0	0	-9.679	-1.604	-0.992	-0.061	-0.061	0	-0.674	9.678	2.473	-0.061	0	0.061	0.062	9.893	1.324	-0.061	-0.061	0	1506697112
-9.593	-2.235	-1.114	-0.061	0	0	3.577	-8.399	0.847	0	0	-0.122	4.271	9.258	2.736	-0.061	0	0	-9.679	-1.604	-0.992	-0.061	-0.061	0	-0.663	9.66	2.462	-0.061	0	0.061	0.065	9.886	1.34	-0.061	0	0	1506697112
-9.594	-2.204	-1.104	-0.061	-0.061	0	3.543	-8.392	0.853	0	0	-0.061	4.286	9.247	2.717	-0.061	0	-0.061	-9.671	-1.614	-1.01	-0.061	0	0	-0.664	9.649	2.455	-0.061	0	0	0.055	9.9	1.36	-0.061	0	0	1506697112
-9.604	-2.187	-1.104	-0.061	0	0	3.539	-8.404	0.859	0	-0.061	-0.061	4.325	9.232	2.674	-0.061	0	-0.061	-9.668	-1.613	-1.011	-0.061	0	0	-0.648	9.647	2.456	-0.061	-0.061	0	0.056	9.902	1.351	-0.061	0	0	1506697112
-9.599	-2.198	-1.096	-0.061	-0.061	0	3.56	-8.409	0.848	0	-0.061	-0.061	4.356	9.217	2.628	-0.061	0	-0.061	-9.668	-1.613	-1.011	-0.061	0	0	-0.641	9.618	2.44	-0.061	-0.061	0	0.056	9.899	1.355	-0.061	0	0	1506697112
-9.595	-2.219	-1.073	-0.061	-0.061	0	3.57	-8.397	0.842	0	0	0	4.395	9.182	2.596	-0.061	0	-0.061	-9.671	-1.623	-1.024	-0.061	0	-0.061	-0.615	9.615	2.439	-0.061	-0.061	0	0.049	9.898	1.372	-0.061	0	0	1506697112
-9.587	-2.225	-1.096	-0.061	-0.061	0	3.601	-8.37	0.839	0	-0.122	0	4.413	9.176	2.592	0	0	-0.061	-9.68	-1.632	-1.037	-0.061	0	0	-0.609	9.633	2.425	0	0	0	0.036	9.885	1.36	-0.061	0	0	1506697112
-9.581	-2.223	-1.096	-0.061	-0.061	0	3.632	-8.39	0.829	0	-0.122	0	4.439	9.202	2.609	0	0	0	-9.68	-1.632	-1.037	-0.061	0	-0.061	-0.635	9.642	2.438	0	0	0	0.056	9.892	1.337	0	0	0	1506697112
-9.611	-2.222	-1.11	-0.061	-0.061	0	3.634	-8.374	0.845	-0.061	-0.061	0	4.433	9.223	2.639	0	-0.061	0	-9.67	-1.64	-1.05	-0.061	0.061	0	-0.674	9.642	2.443	0	0	0	0.063	9.897	1.355	-0.061	0	0	1506697112
-9.6	-2.216	-1.087	-0.061	-0.061	-0.061	3.634	-8.374	0.845	-0.061	-0.061	0	4.393	9.226	2.675	0	-0.061	0.061	-9.677	-1.639	-1.067	0	0	-0.061	-0.651	9.65	2.445	0	0	0	0.045	9.904	1.352	-0.061	0	0	1506697112
-9.607	-2.213	-1.071	-0.061	-0.061	-0.061	3.658	-8.392	0.88	-0.061	-0.061	0	4.334	9.237	2.662	0	-0.061	0	-9.711	-1.639	-1.06	-0.061	0.061	0	-0.621	9.665	2.466	0	0	-0.061	0.065	9.903	1.365	0	-0.061	0	1506697112
-9.598	-2.192	-1.081	-0.061	-0.061	-0.061	3.705	-8.431	0.921	-0.061	-0.061	0	4.304	9.227	2.725	0	-0.061	0	-9.655	-1.64	-1.064	0	0	-0.061	-0.634	9.643	2.448	0.061	-0.061	-0.061	0.072	9.899	1.367	0	0	0	1506697112
-9.582	-2.199	-1.077	-0.061	-0.061	-0.061	3.729	-8.404	0.963	-0.061	-0.061	0	4.313	9.222	2.698	0	-0.061	0	-9.653	-1.607	-1.034	0	0	-0.061	-0.727	9.599	2.415	0	0.061	-0.061	0.035	9.881	1.347	0	0	0	1506697112
-9.585	-2.21	-1.085	-0.061	-0.061	-0.061	3.679	-8.451	0.957	-0.061	0	0	4.286	9.263	2.676	0	-0.061	0	-9.656	-1.644	-1.055	0	0.061	-0.061	-0.694	9.653	2.433	0	-0.061	0	0.086	9.892	1.342	0	-0.061	-0.061	1506697112
-9.581	-2.206	-1.046	-0.061	0	0	3.674	-8.47	0.918	0	-0.061	0	4.353	9.271	2.606	-0.061	-0.122	0	-9.676	-1.605	-1.101	0	0.061	-0.061	-0.65	9.702	2.438	0.061	-0.061	0	0.085	9.886	1.367	-0.061	0	-0.061	1506697112
-9.597	-2.213	-1.055	-0.061	0	-0.061	3.686	-8.421	0.852	0.061	-0.183	-0.061	4.377	9.249	2.606	0	-0.061	-0.061	-9.664	-1.616	-1.119	-0.061	0	-0.061	-0.622	9.683	2.449	0.061	-0.122	-0.061	0.075	9.895	1.358	-0.061	0	-0.061	1506697112
-9.6	-2.208	-1.056	-0.061	-0.061	-0.061	3.686	-8.421	0.852	0	-0.061	-0.061	4.393	9.229	2.647	0	-0.061	-0.061	-9.661	-1.62	-1.135	-0.061	0.061	-0.061	-0.64	9.654	2.407	0.061	-0.061	-0.061	0.053	9.903	1.343	-0.061	0	-0.061	1506697112
-9.593	-2.208	-1.037	-0.061	0	-0.061	3.63	-8.4	0.827	0	-0.061	-0.061	4.405	9.226	2.664	0.061	-0.122	-0.061	-9.667	-1.637	-1.13	0	0.061	-0.061	-0.659	9.654	2.381	0	-0.061	-0.061	0.071	9.899	1.402	-0.061	0	-0.061	1506697112
-9.606	-2.217	-1.055	-0.061	0	-0.061	3.608	-8.402	0.815	0	0	0	4.432	9.247	2.645	0	-0.122	-0.061	-9.667	-1.666	-1.153	0	0	-0.061	-0.623	9.704	2.395	0.061	-0.122	-0.061	0.079	9.891	1.395	-0.061	0	-0.061	1506697112
-9.622	-2.217	-1.025	-0.061	-0.061	-0.061	3.621	-8.393	0.816	-0.061	-0.061	0	4.475	9.254	2.657	0	-0.122	-0.061	-9.659	-1.633	-1.144	0	0	-0.061	-0.638	9.709	2.385	0.061	-0.061	-0.061	0.048	9.896	1.396	0	0	-0.061	1506697113
-9.619	-2.224	-1.041	-0.061	-0.061	-0.061	3.621	-8.393	0.816	-0.061	-0.061	0	4.475	9.254	2.657	0	-0.061	0	-9.661	-1.66	-1.148	0	0	-0.061	-0.638	9.709	2.385	0.061	-0.061	-0.061	0.048	9.896	1.396	0	0	-0.061	1506697113
-9.61	-2.23	-1.032	-0.061	-0.061	0	3.616	-8.397	0.847	-0.061	-0.061	0	4.462	9.282	2.658	0	-0.061	0	-9.664	-1.654	-1.16	0	0	-0.061	-0.663	9.714	2.372	0	-0.061	0	0.053	9.904	1.389	0	0	-0.061	1506697113
-9.588	-2.213	-1.04	-0.061	-0.061	-0.061	3.619	-8.409	0.878	-0.061	0	0	4.445	9.287	2.667	0	-0.061	0	-9.668	-1.652	-1.141	0	0	0	-0.665	9.701	2.379	0	-0.061	0	0.041	9.906	1.381	0	-0.061	-0.061	1506697113
-9.572	-2.241	-1.056	-0.061	-0.061	-0.061	3.642	-8.433	0.898	-0.061	0	0	4.405	9.29	2.649	-0.061	-0.061	0	-9.658	-1.656	-1.151	0	0	0	-0.675	9.709	2.382	0	-0.061	0	0.02	9.898	1.364	0	-0.061	-0.061	1506697113
-9.581	-2.255	-1.034	-0.061	-0.061	-0.061	3.642	-8.433	0.898	-0.061	0	0	4.378	9.268	2.625	-0.061	-0.061	0	-9.652	-1.637	-1.175	-0.061	0	0	-0.65	9.683	2.382	0	-0.061	0	0.006	9.89	1.365	0	-0.061	-0.061	1506697113
-9.583	-2.241	-1.029	-0.061	-0.061	-0.061	3.63	-8.424	0.903	-0.061	0	0	4.372	9.274	2.608	-0.061	-0.061	0	-9.667	-1.656	-1.153	-0.061	0	0	-0.65	9.696	2.344	0	-0.061	0	0.002	9.893	1.366	0	0	-0.061	1506697113
-9.597	-2.249	-1.043	-0.061	0	-0.061	3.63	-8.424	0.903	-0.061	0	-0.061	4.364	9.283	2.582	-0.061	0	0	-9.65	-1.659	-1.16	-0.061	0	0	-0.681	9.692	2.355	-0.061	0	0	0.002	9.897	1.336	0	0	-0.061	1506697113
-9.591	-2.229	-1.024	-0.061	-0.061	-0.061	3.636	-8.418	0.902	-0.061	0	-0.061	4.364	9.283	2.582	-0.061	0	-0.061	-9.66	-1.646	-1.184	-0.061	-0.061	0	-0.681	9.692	2.355	0	-0.061	0	0.002	9.897	1.336	0	0	-0.061	1506697113
-9.601	-2.212	-1.016	-0.061	0	-0.061	3.636	-8.418	0.902	-0.061	0	-0.061	4.375	9.253	2.562	-0.061	-0.061	0	-9.678	-1.654	-1.196	-0.061	0	0	-0.659	9.691	2.359	-0.061	-0.061	0	0.045	9.897	1.375	0	0	-0.061	1506697113
-9.619	-2.219	-1.042	-0.061	-0.061	-0.061	3.647	-8.402	0.879	-0.061	0	-0.061	4.375	9.253	2.562	0	0	-0.061	-9.643	-1.672	-1.22	0	-0.061	0	-0.659	9.691	2.359	-0.061	-0.061	-0.061	0.045	9.897	1.375	0	0	-0.061	1506697113
-9.587	-2.222	-1.025	-0.061	-0.061	-0.061	3.618	-8.409	0.848	0	-0.061	-0.122	4.412	9.233	2.603	0	0	-0.061	-9.679	-1.616	-1.201	-0.061	-0.061	0	-0.67	9.66	2.358	0	0	-0.061	0.028	9.897	1.365	0	0	-0.061	1506697113
-9.594	-2.243	-1.041	-0.061	-0.061	-0.061	3.576	-8.402	0.835	0	-0.061	-0.122	4.418	9.244	2.609	0	0	-0.061	-9.616	-1.671	-1.19	-0.061	0	0	-0.688	9.676	2.334	-0.061	0	-0.061	0.049	9.891	1.361	0	-0.061	-0.061	1506697113
-9.582	-2.247	-1.032	-0.061	-0.061	-0.061	3.558	-8.43	0.848	-0.122	0	0	4.461	9.268	2.61	-0.061	0	-0.061	-9.642	-1.665	-1.209	0	0	0	-0.642	9.713	2.35	0	-0.061	0	0.057	9.906	1.373	0	0	-0.061	1506697113
-9.599	-2.247	-1.034	-0.061	-0.061	-0.061	3.543	-8.402	0.871	-0.122	0	0	4.461	9.268	2.61	-0.061	-0.061	-0.061	-9.66	-1.631	-1.212	-0.061	-0.061	0	-0.642	9.713	2.35	0	-0.061	0	0.057	9.906	1.373	0	0	-0.061	1506697113
-9.592	-2.241	-1.044	-0.061	-0.061	0	3.543	-8.402	0.871	-0.061	0	0	4.437	9.219	2.598	0	0	0	-9.634	-1.643	-1.208	-0.061	0	0	-0.648	9.655	2.344	-0.061	0	-0.061	0.051	9.91	1.366	0	0	0	1506697113
-9.591	-2.243	-1.029	-0.061	-0.061	-0.061	3.557	-8.428	0.896	-0.061	0	0	4.424	9.216	2.595	0	0	0	-9.664	-1.643	-1.211	-0.061	-0.061	0	-0.648	9.655	2.344	-0.061	0	0	0.045	9.9	1.363	0	0	-0.061	1506697113
-9.595	-2.25	-1.011	-0.061	0	-0.061	3.557	-8.428	0.896	0	-0.061	0	4.424	9.216	2.595	-0.061	-0.061	0	-9.648	-1.638	-1.212	0	0	0	-0.669	9.646	2.345	0	0	0	0.045	9.9	1.363	0	0	-0.061	1506697113
-9.594	-2.243	-1.011	-0.061	-0.061	-0.061	3.597	-8.43	0.865	0	-0.061	0	4.413	9.26	2.571	0	0	0	-9.673	-1.617	-1.207	-0.061	-0.061	-0.061	-0.65	9.69	2.375	0	0	0	0.026	9.902	1.348	0	0	0	1506697113
-9.576	-2.262	-1.04	-0.061	-0.061	-0.061	3.658	-8.431	0.829	0	-0.061	0	4.413	9.26	2.571	0	0	0	-9.662	-1.603	-1.196	-0.061	-0.061	-0.061	-0.65	9.69	2.375	0	0	0	0.026	9.902	1.348	0	0	0	1506697113
-9.569	-2.267	-1.018	-0.061	0	-0.061	3.655	-8.404	0.851	-0.061	0	0	4.371	9.234	2.604	0	0	0	-9.65	-1.609	-1.175	-0.061	-0.061	-0.061	-0.685	9.646	2.336	0	0	0	0.025	9.897	1.34	0	0	0	1506697113
-9.574	-2.261	-1.013	-0.061	0	0	3.67	-8.425	0.843	-0.061	0	0	4.383	9.241	2.59	0	0	0	-9.639	-1.632	-1.17	-0.061	-0.061	-0.061	-0.691	9.654	2.342	0	0	0	0.012	9.895	1.341	0	0	0	1506697113
-9.599	-2.254	-1.035	-0.061	0	-0.061	3.706	-8.425	0.848	-0.061	0	0	4.381	9.26	2.574	0	0	0	-9.63	-1.648	-1.164	-0.061	-0.061	-0.061	-0.691	9.654	2.342	0	0	0	0.022	9.905	1.341	0	0	0	1506697113
-9.598	-2.265	-1.024	-0.061	0	-0.061	3.704	-8.454	0.843	-0.061	0	0	4.382	9.274	2.556	-0.061	-0.061	0	-9.631	-1.654	-1.176	-0.061	0	-0.061	-0.707	9.686	2.335	0	0	0	-0.011	9.896	1.331	0	0	0	1506697113
-9.599	-2.284	-1.008	-0.061	0	0	3.686	-8.448	0.863	-0.061	0	0	4.378	9.28	2.537	-0.061	-0.061	0	-9.636	-1.668	-1.19	0	0	-0.061	-0.682	9.683	2.329	0	-0.061	0	-0.007	9.902	1.355	0	0	-0.061	1506697113
-9.588	-2.281	-1.002	-0.061	0	-0.061	3.6	-8.439	0.855	-0.061	0	0	4.378	9.28	2.537	0	-0.061	0	-9.643	-1.671	-1.203	-0.061	0	-0.061	-0.682	9.683	2.329	0	0	0	-0.007	9.902	1.355	0	0	-0.061	1506697114
-9.589	-2.275	-1.018	0	0	-0.061	3.577	-8.434	0.834	0	-0.061	-0.122	4.378	9.278	2.555	0	-0.061	0	-9.643	-1.69	-1.212	-0.061	0	-0.061	-0.685	9.683	2.326	0	-0.061	0	0.004	9.9	1.354	0	0	-0.061	1506697114
-9.604	-2.26	-1.029	-0.061	0	0	3.554	-8.439	0.831	0	-0.061	-0.122	4.382	9.253	2.552	0	-0.061	0	-9.649	-1.671	-1.202	0	0	-0.061	-0.681	9.664	2.323	0	-0.061	0	0.02	9.909	1.372	0	-0.061	-0.061	1506697114
-9.607	-2.245	-1.008	0	0	0	3.533	-8.44	0.834	0	-0.061	-0.122	4.371	9.259	2.547	0	-0.061	0	-9.668	-1.671	-1.212	0	0	0	-0.681	9.664	2.323	0	-0.061	0	0.048	9.892	1.369	-0.061	-0.061	0	1506697114
-9.603	-2.244	-1.017	0	0	0	3.545	-8.419	0.836	0	0	0	4.406	9.281	2.568	0	-0.061	-0.061	-9.668	-1.671	-1.212	0	0	0	-0.621	9.711	2.3	0	-0.061	0	0.051	9.903	1.382	-0.061	-0.061	0	1506697114
-9.605	-2.236	-1.036	-0.061	0	0	3.576	-8.402	0.846	0	0	0	4.451	9.304	2.588	0	0	-0.061	-9.668	-1.671	-1.212	0	0	0	-0.695	9.719	2.291	0	0	0	0.045	9.908	1.373	-0.061	-0.061	0	1506697114
-9.591	-2.265	-1.042	-0.061	0	0	3.625	-8.397	0.847	-0.061	0	0	4.461	9.319	2.617	-0.061	0	-0.061	-9.61	-1.693	-1.203	0	0	0	-0.695	9.719	2.291	0	-0.061	0	0.018	9.896	1.36	0	0	-0.061	1506697114
-9.592	-2.267	-1.041	0	0.061	0	3.664	-8.439	0.828	-0.061	0	0	4.496	9.296	2.631	-0.061	-0.061	-0.061	-9.639	-1.668	-1.217	0	0	0	-0.627	9.74	2.332	-0.061	-0.122	0	-0.018	9.9	1.352	0	0	-0.061	1506697114
-9.585	-2.279	-1.032	0	0.061	0	3.724	-8.41	0.882	-0.061	0.061	-0.061	4.473	9.27	2.637	-0.061	-0.061	0	-9.659	-1.669	-1.247	0	0	0	-0.592	9.732	2.339	-0.061	-0.122	0	-0.023	9.897	1.325	0	-0.061	-0.061	1506697114
-9.589	-2.245	-1.077	0	0	0	3.699	-8.412	0.853	-0.061	0.061	-0.061	4.447	9.254	2.629	-0.061	0	0	-9.648	-1.682	-1.231	0	-0.061	0	-0.592	9.732	2.339	-0.061	-0.061	0	0.001	9.9	1.349	0	-0.061	-0.061	1506697114
-9.592	-2.199	-1.074	-0.061	0	0	3.699	-8.412	0.853	-0.061	0	-0.122	4.466	9.249	2.626	-0.122	-0.061	0	-9.66	-1.687	-1.218	0.061	-0.061	0	-0.611	9.685	2.308	-0.061	-0.061	0	0.039	9.895	1.363	0	-0.061	-0.061	1506697114
-9.595	-2.22	-1.065	-0.061	0	0	3.706	-8.406	0.858	-0.061	0.061	-0.122	4.455	9.286	2.617	-0.122	0	0	-9.642	-1.669	-1.225	0.061	-0.061	0	-0.592	9.747	2.327	-0.061	-0.061	0	0.047	9.891	1.358	-0.061	-0.061	0	1506697114
-9.613	-2.227	-1.091	0	0	0	3.667	-8.404	0.882	-0.061	0.061	-0.122	4.455	9.286	2.617	-0.122	0	0	-9.66	-1.66	-1.217	0	-0.061	0.061	-0.592	9.747	2.327	-0.061	-0.061	0	0.047	9.891	1.358	-0.061	-0.061	0	1506697114
-9.616	-2.201	-1.08	0	0	0	3.662	-8.388	0.878	-0.061	0.061	-0.061	4.436	9.312	2.623	-0.122	0	-0.061	-9.635	-1.676	-1.251	0	-0.061	0.061	-0.602	9.771	2.324	-0.122	-0.061	0	0.049	9.9	1.377	-0.061	-0.061	0	1506697114
-9.597	-2.226	-1.071	0	0.061	0	3.645	-8.396	0.907	-0.061	0.122	-0.122	4.399	9.294	2.669	-0.122	0	-0.061	-9.647	-1.7	-1.239	0	-0.061	0.061	-0.629	9.715	2.328	-0.122	-0.061	0	0.045	9.887	1.388	-0.061	-0.061	0	1506697114
-9.606	-2.243	-1.102	0	0	0	3.558	-8.39	0.867	-0.061	0.122	-0.122	4.416	9.281	2.677	-0.183	0	-0.061	-9.63	-1.713	-1.229	0.061	0	0.122	-0.629	9.715	2.328	-0.122	-0.061	0	0.03	9.911	1.398	-0.061	-0.061	0	1506697114
-9.572	-2.254	-1.083	0.061	0	0	3.546	-8.367	0.847	-0.061	0	-0.122	4.406	9.222	2.651	-0.183	-0.061	-0.061	-9.607	-1.712	-1.207	0.122	-0.061	0.061	-0.699	9.677	2.35	-0.122	-0.122	0.061	-0.005	9.91	1.388	-0.061	-0.061	0	1506697114
-9.573	-2.248	-1.069	0.122	0.061	0.061	3.546	-8.367	0.847	-0.122	0.061	-0.061	4.406	9.222	2.651	-0.244	-0.122	0	-9.618	-1.634	-1.187	0.183	0	0.061	-0.717	9.612	2.369	-0.122	-0.183	0.061	-0.005	9.91	1.388	-0.061	-0.122	0	1506697114
-9.58	-2.208	-1.114	0.183	0.061	0	3.759	-8.443	0.869	-0.122	0.122	0.061	4.325	9.131	2.537	-0.244	-0.183	0	-9.622	-1.586	-1.174	0.244	0	0	-0.705	9.562	2.414	-0.061	-0.244	0.061	0.014	9.895	1.388	-0.061	-0.122	0	1506697114
-9.586	-2.217	-1.12	0.183	0.061	0.061	3.868	-8.473	0.913	-0.183	0.244	0.122	4.303	9.107	2.513	-0.183	-0.183	0.061	-9.636	-1.52	-1.172	0.183	0.061	0	-0.614	9.54	2.48	-0.061	-0.244	0.061	0.011	9.902	1.361	-0.061	-0.122	0	1506697114
-9.598	-2.186	-1.126	0.122	0.061	0.061	3.926	-8.475	0.967	-0.122	0.244	0.061	4.315	9.116	2.55	-0.122	-0.244	0	-9.653	-1.476	-1.202	0.183	0.061	-0.061	-0.568	9.568	2.469	0	-0.244	0.061	0.035	9.898	1.408	-0.061	-0.122	0	1506697114
-9.588	-2.131	-1.113	0.122	0.061	0.061	3.926	-8.475	0.967	-0.061	0.305	0	4.315	9.116	2.55	-0.061	-0.244	0	-9.67	-1.489	-1.226	0.183	0.061	-0.061	-0.568	9.568	2.469	0.061	-0.244	0	0.035	9.898	1.408	-0.061	-0.122	0	1506697114
-9.627	-2.095	-1.152	0.061	0.061	0.061	3.884	-8.434	0.953	0	0.244	-0.122	4.368	9.183	2.647	-0.061	-0.244	0	-9.713	-1.541	-1.279	0.183	0	-0.061	-0.427	9.682	2.469	0.061	-0.244	0	0.146	9.88	1.439	-0.061	-0.183	0	1506697114
-9.636	-2.091	-1.154	0.061	0	0	3.817	-8.404	0.88	0	0.244	-0.244	4.471	9.213	2.755	0	-0.244	-0.122	-9.682	-1.516	-1.26	0.183	0	-0.061	-0.457	9.68	2.433	0.122	-0.244	-0.061	0.087	9.9	1.428	-0.061	-0.122	0	1506697114
-9.629	-2.102	-1.145	0	-0.061	0	3.652	-8.376	0.88	0	0.305	-0.183	4.517	9.198	2.804	0	-0.122	-0.122	-9.691	-1.549	-1.249	0.122	0	-0.061	-0.457	9.68	2.433	0.061	-0.183	-0.061	0.069	9.904	1.421	-0.061	-0.061	0	1506697114
-9.6	-2.123	-1.115	0	0	0	3.51	-8.385	0.836	0	0.183	-0.183	4.571	9.176	2.757	-0.061	-0.183	-0.061	-9.68	-1.57	-1.291	0.061	0	-0.061	-0.362	9.702	2.382	0	-0.183	0	0.086	9.895	1.456	-0.061	-0.061	0	1506697115
-9.619	-2.11	-1.119	0	0	0	3.51	-8.385	0.836	0	0.122	-0.183	4.571	9.176	2.757	-0.061	-0.183	-0.061	-9.682	-1.58	-1.304	0.061	-0.061	-0.061	-0.362	9.702	2.382	0	-0.183	0	0.086	9.895	1.456	-0.061	-0.061	0	1506697115
-9.615	-2.117	-1.103	0	-0.061	0	3.42	-8.329	0.837	0	0.122	-0.122	4.608	9.132	2.716	-0.061	-0.061	-0.122	-9.672	-1.597	-1.305	0	0	-0.061	-0.361	9.644	2.348	0	-0.122	-0.061	0.079	9.893	1.486	-0.061	-0.061	0	1506697115
-9.613	-2.115	-1.107	0	0	0	3.42	-8.329	0.837	-0.061	0.061	-0.061	4.631	9.158	2.622	0	-0.061	-0.061	-9.679	-1.619	-1.299	0	-0.061	-0.061	-0.394	9.695	2.322	0	-0.061	-0.061	0.104	9.89	1.494	-0.061	-0.061	0	1506697115
-9.658	-2.077	-1.12	0	-0.061	0	3.406	-8.323	0.836	-0.061	0	0	4.636	9.176	2.601	0	-0.061	-0.061	-9.668	-1.632	-1.284	0	-0.061	0	-0.394	9.695	2.322	0.061	0	0	0.111	9.898	1.506	-0.061	-0.061	0	1506697115
-9.677	-2.08	-1.148	0	-0.061	-0.061	3.502	-8.354	0.873	-0.122	0	0.061	4.636	9.176	2.601	0	-0.061	0	-9.652	-1.647	-1.267	0	-0.061	0	-0.435	9.711	2.285	0	0	-0.061	0.073	9.912	1.483	-0.061	-0.061	0	1506697115
-9.641	-2.115	-1.153	0	-0.122	0	3.502	-8.354	0.873	-0.122	-0.061	0.122	4.533	9.214	2.609	0.061	0	0	-9.652	-1.69	-1.27	0	0	0	-0.45	9.72	2.232	0	0.061	-0.061	0.045	9.923	1.492	-0.061	-0.061	0	1506697115
-9.566	-2.129	-1.134	0	-0.122	0	3.582	-8.368	0.931	-0.122	-0.061	0.122	4.498	9.259	2.622	0.061	0	0	-9.634	-1.723	-1.269	0	0	0	-0.45	9.72	2.232	0	0.061	0	0.073	9.884	1.455	-0.061	-0.122	-0.061	1506697115
-9.557	-2.141	-1.14	0	-0.061	0	3.642	-8.345	0.971	-0.122	-0.122	0.061	4.498	9.259	2.622	0	0	0	-9.621	-1.737	-1.291	0	0	0	-0.511	9.737	2.253	0	0.061	-0.061	0.121	9.857	1.462	-0.061	-0.122	-0.061	1506697115
-9.61	-2.125	-1.182	0	-0.061	0	3.669	-8.305	0.985	-0.122	-0.122	0.061	4.462	9.256	2.615	0	0	0	-9.646	-1.723	-1.282	0	0	0.061	-0.502	9.734	2.251	0	0	-0.061	0.178	9.872	1.486	-0.061	-0.122	0	1506697115
-9.607	-2.153	-1.187	0.061	-0.122	0	3.75	-8.278	0.976	-0.122	-0.122	0.061	4.462	9.256	2.615	0	0	-0.061	-9.647	-1.712	-1.292	0	0	0.061	-0.502	9.734	2.251	-0.061	0	-0.061	0.121	9.914	1.426	-0.122	-0.122	0	1506697115
-9.587	-2.155	-1.169	0.122	-0.122	0	3.75	-8.278	0.976	-0.183	-0.061	0.061	4.424	9.288	2.583	0	0	-0.061	-9.648	-1.748	-1.305	0	-0.061	0.061	-0.516	9.759	2.238	-0.061	0	-0.061	0.121	9.914	1.426	-0.122	-0.122	0	1506697115
-9.635	-2.11	-1.18	0.122	-0.122	0.061	3.827	-8.325	0.897	-0.183	-0.061	0	4.419	9.335	2.555	-0.061	0	-0.122	-9.625	-1.818	-1.308	0	0	0.122	-0.609	9.763	2.14	-0.061	-0.061	-0.061	0.145	9.891	1.42	-0.122	-0.122	0	1506697115
-9.677	-2.076	-1.186	0.183	-0.183	0.061	3.827	-8.325	0.897	-0.244	-0.061	-0.061	4.419	9.335	2.555	-0.061	0	-0.122	-9.605	-1.854	-1.327	0.061	-0.061	0.122	-0.609	9.763	2.14	-0.122	-0.061	-0.061	0.145	9.891	1.42	-0.122	-0.122	0	1506697115
-9.662	-2.048	-1.174	0.183	-0.183	0.061	3.774	-8.305	0.892	-0.244	-0.061	-0.061	4.386	9.345	2.513	-0.122	-0.122	-0.183	-9.621	-1.851	-1.315	0.122	-0.061	0.122	-0.629	9.77	2.116	-0.122	-0.122	-0.122	0.172	9.906	1.469	-0.122	-0.183	0	1506697115
-9.722	-2.065	-1.23	0.122	-0.305	0	3.752	-8.323	1	-0.366	0.061	0	4.412	9.424	2.425	-0.183	-0.183	-0.183	-9.654	-1.877	-1.303	0.183	-0.122	0.183	-0.593	9.884	2.079	-0.122	-0.183	-0.122	0.189	9.945	1.432	-0.183	-0.183	-0.061	1506697115
-9.747	-2.089	-1.308	0.183	-0.61	0	3.752	-8.323	1	-0.427	0.183	0.061	4.412	9.424	2.425	-0.183	-0.122	-0.244	-9.628	-1.908	-1.267	0.244	-0.122	0.183	-0.593	9.884	2.079	-0.183	-0.244	-0.183	0.189	9.945	1.432	-0.183	-0.183	-0.061	1506697115
-9.499	-2.248	-1.39	0.183	-0.488	-0.061	3.779	-8.347	1.091	-0.427	0.244	0	4.412	9.467	2.458	-0.183	-0.122	-0.305	-9.649	-1.981	-1.229	0.244	-0.122	0.244	-0.714	9.847	1.915	-0.244	-0.244	-0.183	0.023	9.96	1.312	-0.183	-0.183	-0.122	1506697115
-9.412	-2.527	-1.371	0.366	-0.305	0	3.743	-8.357	1.095	-0.427	0.183	-0.061	4.375	9.466	2.438	-0.244	-0.183	-0.305	-9.667	-2.068	-1.209	0.305	-0.122	0.244	-0.714	9.847	1.915	-0.305	-0.366	-0.183	0.023	9.96	1.312	-0.244	-0.244	-0.183	1506697115
-9.434	-2.589	-1.285	0.488	-0.183	0	3.614	-8.431	1.024	-0.427	0.183	-0.122	4.333	9.477	2.355	-0.366	-0.305	-0.427	-9.726	-2.133	-1.199	0.366	-0.183	0.244	-0.701	9.85	1.883	-0.305	-0.427	-0.244	0.05	9.938	1.352	-0.305	-0.122	-0.183	1506697115
-9.464	-2.564	-1.209	0.549	-0.122	-0.061	3.614	-8.431	1.024	-0.488	0.244	-0.122	4.371	9.484	2.178	-0.366	-0.366	-0.427	-9.816	-2.128	-1.188	0.488	-0.305	0.244	-0.699	9.862	1.904	-0.305	-0.427	-0.305	0.05	9.938	1.352	-0.427	-0.183	-0.122	1506697115
-9.494	-2.586	-1.091	0.488	-0.183	-0.122	3.412	-8.422	1	-0.549	0.427	0	4.192	9.466	1.914	-0.366	-0.427	-0.427	-9.832	-2.068	-1.174	0.671	-0.427	0.244	-0.825	9.816	2.004	-0.305	-0.427	-0.427	-0.071	9.945	1.595	-0.549	-0.488	-0.061	1506697115
-9.481	-2.702	-0.906	0.488	-0.183	-0.244	3.412	-8.422	1	-0.61	0.488	0.122	4.192	9.466	1.914	-0.305	-0.61	-0.427	-9.905	-1.954	-1.117	0.793	-0.61	0.305	-0.825	9.816	2.004	-0.305	-0.427	-0.549	-0.071	9.945	1.595	-0.671	-0.61	0.122	1506697115
