# Supplementary material for: A deep learning approach for lower back-pain risk prediction during manual lifting
Source: PLoS One. 2021 Feb 19;16(2):e0247162. doi: 10.1371/journal.pone.0247162 (PMC7894914; doi:10.1371/journal.pone.0247162)
Supplement: S1 Data — (ZIP) [file pone.0247162.s001.zip › source-used/Subject_03_P1_Zone12_T1.csv]

Side_A_x	Side_A_y	Side_A_z	Side_G_x	Side_G_y	Side_G_z	LtWt_A_x	LtWt_A_y	LtWt_A_z	LtWt_G_x	LtWt_G_y	LtWt_G_z	RtWt_A_x	RtWt_A_y	RtWt_A_z	RtWt_G_x	RtWt_G_y	RtWt_G_z	Back_A_x	Back_A_y	Back_A_z	Back_G_x	Back_G_y	Back_G_z	UArm_A_x	UArm_A_y	UArm_A_z	UArm_G_x	UArm_G_y	UArm_G_z	Thig_A_x	Thig_A_y	Thig_A_z	Thig_G_x	Thig_G_y	Thig_G_z	Time_stp
-9.697	-1.827	-0.796	-0.061	0	0	7.21	-0.262	6.56	-0.061	0	-0.061	4.593	9.013	3.104	-0.061	0	0	-9.573	-1.574	-1.808	-0.061	0	0	-0.146	9.667	2.432	-0.061	-0.061	0	0.072	9.826	2.14	-0.061	-0.061	0	1506697347
-9.694	-1.818	-0.829	-0.061	0	0	7.199	-0.248	6.556	0	0.061	-0.061	4.618	9.003	3.097	-0.122	0	0	-9.597	-1.571	-1.839	-0.061	0	0	-0.151	9.65	2.425	-0.061	-0.061	0	0.062	9.808	2.139	-0.061	0	0	1506697347
-9.689	-1.848	-0.824	-0.061	0	0	7.173	-0.255	6.574	0	0.061	-0.061	4.634	8.998	3.084	-0.122	0	0	-9.592	-1.568	-1.838	-0.061	0	0	-0.118	9.653	2.443	-0.061	-0.061	0	0.059	9.82	2.144	-0.061	0	0	1506697347
-9.697	-1.849	-0.816	-0.061	0	0	7.15	-0.256	6.588	0	0	-0.061	4.66	8.982	3.067	-0.061	0	0	-9.598	-1.561	-1.848	-0.061	0	0	-0.097	9.653	2.434	-0.061	0	0	0.048	9.813	2.169	-0.061	0	0	1506697347
-9.698	-1.826	-0.821	-0.061	0	0	7.18	-0.281	6.568	0	0.061	0	4.656	8.97	3.061	-0.061	0	0	-9.603	-1.567	-1.855	-0.061	-0.061	0	-0.079	9.647	2.432	-0.061	0	0	0.069	9.829	2.166	-0.061	0	0	1506697347
-9.694	-1.835	-0.835	-0.061	0	0	7.135	-0.252	6.556	0	0.061	0	4.669	8.969	3.106	-0.061	0	0	-9.589	-1.548	-1.835	-0.061	-0.061	0	-0.089	9.641	2.436	-0.061	0	0	0.075	9.812	2.175	-0.061	-0.061	0	1506697347
-9.688	-1.842	-0.831	-0.061	0	0	7.137	-0.237	6.558	0	0	0	4.668	8.996	3.134	-0.061	0	0	-9.597	-1.573	-1.829	-0.061	-0.061	0	-0.105	9.654	2.427	-0.061	0	0	0.067	9.814	2.172	-0.061	0	0	1506697347
-9.684	-1.823	-0.812	-0.061	0	0	7.167	-0.206	6.605	0	0	0	4.655	8.995	3.141	-0.061	0	0	-9.589	-1.57	-1.852	-0.061	-0.061	0	-0.111	9.661	2.434	-0.061	0	0	0.08	9.81	2.162	-0.061	-0.061	0	1506697347
-9.684	-1.788	-0.819	-0.061	0	0	7.191	-0.208	6.578	0	0	0	4.606	8.973	3.167	-0.061	0	0	-9.591	-1.554	-1.855	-0.061	-0.061	0	-0.067	9.639	2.457	-0.061	0	0	0.068	9.802	2.183	-0.061	-0.061	0	1506697347
-9.729	-1.782	-0.822	-0.061	0	-0.061	7.119	-0.236	6.578	0	0.061	-0.061	4.587	8.995	3.144	-0.061	0	0	-9.613	-1.578	-1.867	-0.061	-0.061	0	-0.068	9.642	2.45	-0.061	0	0	0.106	9.804	2.157	-0.061	-0.061	0	1506697347
-9.705	-1.784	-0.83	-0.061	0	-0.061	7.089	-0.201	6.553	-0.061	-0.061	0	4.62	9.03	3.183	-0.061	0	-0.061	-9.582	-1.558	-1.847	-0.061	-0.061	0	-0.097	9.68	2.466	-0.061	0	0	0.098	9.813	2.192	-0.061	0	0	1506697347
-9.694	-1.762	-0.822	-0.061	-0.061	-0.061	7.139	-0.218	6.669	0	0	-0.061	4.567	8.972	3.135	-0.061	-0.061	-0.061	-9.567	-1.559	-1.817	-0.061	0	0	-0.123	9.611	2.446	-0.061	-0.061	0	0.118	9.817	2.205	0	-0.061	0	1506697348
-9.702	-1.762	-0.802	-0.061	-0.061	-0.061	7.116	-0.194	6.626	0	0	-0.061	4.632	8.963	3.076	-0.061	-0.061	-0.061	-9.585	-1.547	-1.836	-0.061	0	0	-0.073	9.623	2.474	-0.061	-0.061	0	0.167	9.811	2.201	-0.061	0	0	1506697348
-9.709	-1.769	-0.813	-0.061	-0.061	-0.061	7.136	-0.187	6.552	0	0	-0.061	4.627	8.961	3.066	-0.061	0	-0.061	-9.585	-1.554	-1.845	-0.061	0	0	-0.087	9.622	2.478	-0.061	-0.061	-0.061	0.147	9.796	2.211	0	0	0	1506697348
-9.709	-1.771	-0.821	-0.061	-0.061	-0.061	7.093	-0.188	6.563	-0.061	-0.061	-0.061	4.631	8.936	3.06	0	-0.061	-0.061	-9.567	-1.553	-1.842	-0.061	0.061	0	-0.098	9.598	2.46	0	-0.061	-0.061	0.112	9.819	2.187	-0.061	-0.061	0	1506697348
-9.672	-1.806	-0.809	-0.061	-0.061	-0.061	7.129	-0.221	6.636	0	-0.061	-0.061	4.637	8.918	3.071	0	-0.061	-0.061	-9.58	-1.556	-1.839	0	0	0	-0.075	9.564	2.464	0	-0.061	-0.061	0.103	9.807	2.206	0	0	0	1506697348
-9.697	-1.797	-0.83	-0.061	-0.061	-0.061	7.104	-0.23	6.642	0	-0.061	-0.061	4.639	8.957	3.08	0	-0.061	0	-9.579	-1.547	-1.851	0	0	-0.061	-0.062	9.61	2.469	0	0	-0.061	0.123	9.805	2.198	0	0	0	1506697348
-9.694	-1.771	-0.812	-0.061	-0.061	-0.061	7.118	-0.201	6.593	0	-0.061	0	4.648	8.97	3.115	0	-0.061	-0.061	-9.581	-1.526	-1.864	-0.061	0	-0.061	-0.09	9.63	2.473	0.061	0	-0.061	0.11	9.814	2.199	-0.061	0	0	1506697348
-9.703	-1.748	-0.831	-0.061	-0.061	-0.061	7.142	-0.212	6.571	0	-0.061	0	4.648	8.97	3.115	0.061	-0.061	0	-9.573	-1.549	-1.882	-0.061	0	-0.061	-0.1	9.642	2.462	0	-0.061	-0.061	0.109	9.817	2.176	-0.061	-0.061	0	1506697348
-9.696	-1.778	-0.81	-0.061	-0.061	-0.061	7.149	-0.233	6.615	0	-0.061	0	4.619	8.983	3.177	0.061	-0.061	0	-9.582	-1.553	-1.891	-0.061	0	-0.061	-0.091	9.639	2.457	0.061	-0.061	-0.061	0.145	9.823	2.189	-0.061	0	-0.061	1506697348
-9.697	-1.778	-0.803	-0.061	-0.061	-0.061	7.138	-0.215	6.632	-0.061	-0.061	0	4.65	8.983	3.171	0	-0.061	-0.061	-9.586	-1.523	-1.899	-0.061	0	-0.061	-0.059	9.646	2.47	0.061	-0.061	-0.061	0.13	9.811	2.193	-0.061	0	0	1506697348
-9.716	-1.762	-0.788	-0.061	-0.061	-0.061	7.107	-0.219	6.615	-0.061	-0.061	0	4.677	8.998	3.17	0	-0.061	-0.061	-9.57	-1.55	-1.899	-0.061	0	-0.061	-0.056	9.658	2.457	0	0	-0.061	0.105	9.816	2.174	-0.061	0	-0.061	1506697348
-9.714	-1.761	-0.794	-0.061	-0.061	-0.061	7.162	-0.209	6.596	-0.061	-0.061	0	4.717	9.015	3.151	0	-0.061	-0.061	-9.585	-1.556	-1.918	-0.061	0	-0.061	-0.085	9.668	2.432	0	-0.061	-0.061	0.127	9.802	2.186	0	0	-0.061	1506697348
-9.702	-1.781	-0.786	-0.061	-0.061	-0.061	7.093	-0.22	6.656	0	-0.122	0	4.729	9.001	3.14	0	-0.061	-0.061	-9.575	-1.589	-1.918	-0.061	0	-0.061	-0.092	9.676	2.419	0	-0.061	0	0.123	9.806	2.192	-0.061	0	-0.061	1506697348
-9.704	-1.804	-0.786	-0.061	-0.061	-0.061	7.063	-0.318	6.897	0.122	-0.061	0.061	4.717	8.989	3.114	0	-0.061	0	-9.581	-1.603	-1.926	0	-0.061	-0.061	-0.063	9.666	2.4	0	-0.061	0	0.118	9.811	2.214	0	0	-0.061	1506697348
-9.684	-1.83	-0.773	-0.061	-0.061	-0.061	6.867	-0.464	7.093	0.122	-0.061	0.061	4.713	9.015	3.096	0	-0.061	0	-9.586	-1.607	-1.908	0	-0.061	-0.061	-0.061	9.688	2.406	0	0	0	0.098	9.808	2.212	0	-0.061	-0.061	1506697348
-9.692	-1.836	-0.769	-0.061	0	-0.061	6.295	-0.571	7.404	0.793	-0.183	0.427	4.694	9.067	3.107	0	-0.061	0	-9.592	-1.591	-1.887	0	-0.061	-0.061	-0.13	9.72	2.395	0	0	0	0.084	9.806	2.212	-0.061	0	-0.061	1506697348
-9.686	-1.864	-0.778	-0.061	0	-0.061	5.328	-0.823	7.679	1.282	-0.244	1.099	4.657	9.137	3.133	0	-0.061	0.061	-9.595	-1.611	-1.846	0	-0.061	0	-0.187	9.757	2.394	0	-0.061	0	0.062	9.813	2.206	0	0	-0.061	1506697348
-9.689	-1.887	-0.785	-0.061	0	-0.061	4.691	-1.381	7.364	1.282	-0.244	1.099	4.583	9.137	3.179	-0.061	-0.061	0.061	-9.593	-1.552	-1.818	0	0	0	-0.257	9.75	2.426	0	-0.122	0	0.036	9.808	2.213	0	0	-0.061	1506697348
-9.672	-1.89	-0.751	0	0	-0.061	4.907	-1.828	6.455	2.258	-1.221	2.686	4.473	9.115	3.194	-0.061	-0.122	0.061	-9.601	-1.564	-1.851	-0.061	0.061	0	-0.24	9.707	2.43	-0.061	-0.122	0	0.02	9.817	2.216	0	0	-0.061	1506697348
-9.71	-1.885	-0.743	0	0	-0.061	4.497	-1.954	5.553	2.136	-0.977	4.028	4.381	9.112	3.181	-0.122	-0.183	0.061	-9.591	-1.634	-1.919	-0.061	0	0.061	-0.146	9.731	2.425	-0.061	-0.183	0	0.029	9.805	2.21	0	-0.061	-0.061	1506697348
-9.695	-1.873	-0.751	0.061	0	-0.061	4.628	-2.487	4.862	2.136	-0.977	4.028	4.401	9.059	3.157	-0.122	-0.122	-0.061	-9.589	-1.523	-1.91	-0.061	0.061	0	-0.068	9.726	2.452	-0.061	-0.122	-0.061	0	9.792	2.23	0	-0.061	-0.061	1506697348
-9.709	-1.847	-0.741	0	-0.061	-0.061	5.2	-2.942	4.261	2.014	-2.747	5.615	4.465	9.031	3.109	-0.122	-0.122	-0.183	-9.583	-1.603	-1.948	-0.122	0.061	0.061	-0.118	9.654	2.397	-0.122	-0.244	-0.122	0.011	9.812	2.233	0	-0.122	-0.061	1506697348
-9.735	-1.808	-0.796	0	-0.061	-0.061	6.228	-3.076	3.77	1.709	-2.319	6.531	4.538	8.966	2.986	-0.183	-0.122	-0.244	-9.611	-1.568	-2.004	-0.061	-0.061	0	-0.024	9.65	2.409	-0.061	-0.305	-0.183	0.011	9.8	2.23	0	-0.061	0	1506697348
-9.714	-1.767	-0.8	0	-0.061	-0.122	6.432	-3.601	3.324	1.709	-2.319	6.531	4.713	8.892	2.927	-0.122	-0.183	-0.305	-9.603	-1.439	-1.945	-0.122	0.061	0	0.044	9.656	2.45	-0.061	-0.183	-0.183	0.086	9.829	2.225	0.061	-0.061	0	1506697348
-9.69	-1.803	-0.8	-0.061	-0.061	-0.122	6.564	-4.46	2.845	0.793	-3.113	7.263	4.858	8.915	2.921	0	0	-0.366	-9.581	-1.503	-1.948	-0.183	0	0	-0.005	9.625	2.424	0	-0.122	-0.122	0.091	9.816	2.176	0	-0.061	-0.061	1506697348
-9.662	-1.829	-0.811	0	-0.061	-0.061	7.399	-5.29	2.446	0.488	-2.93	7.385	4.966	8.93	2.992	0	-0.061	-0.244	-9.589	-1.583	-1.999	-0.122	0	0	-0.053	9.637	2.407	0	-0.122	-0.122	0.136	9.8	2.164	0.061	0	-0.061	1506697349
-9.684	-1.823	-0.83	-0.061	-0.061	-0.061	7.958	-6.102	2.316	0.488	-2.93	7.385	4.924	8.875	3.051	0.061	-0.122	-0.122	-9.606	-1.493	-1.989	-0.061	-0.122	0	0.028	9.611	2.449	0.061	-0.061	-0.122	0.167	9.796	2.16	0	0	0	1506697349
-9.701	-1.855	-0.841	-0.061	-0.061	-0.061	8.258	-6.741	2.391	-0.183	-2.808	6.897	4.859	8.878	3.121	0.061	-0.061	-0.061	-9.582	-1.54	-1.96	-0.122	-0.122	0	0.062	9.609	2.394	0	0.061	-0.061	0.158	9.813	2.137	0	0	0	1506697349
-9.667	-1.887	-0.821	-0.061	-0.061	-0.122	8.123	-7.205	2.503	-0.916	-3.113	5.676	4.804	8.934	3.151	0.061	0.061	-0.061	-9.575	-1.486	-1.904	-0.061	-0.183	-0.061	0.007	9.611	2.383	0.061	0.122	-0.061	0.054	9.826	2.095	0	0	-0.061	1506697349
-9.661	-1.873	-0.822	0	0	-0.122	7.793	-7.649	2.499	-0.916	-3.113	5.676	4.749	8.997	3.137	0.061	0	0	-9.548	-1.548	-1.864	-0.122	-0.122	-0.061	-0.172	9.611	2.359	0	0.122	0	0.092	9.837	2.105	0	0	-0.061	1506697349
-9.665	-1.846	-0.821	0	0	-0.061	7.398	-8.047	2.384	-0.916	-3.296	4.822	4.668	9.063	3.054	0	0.061	0.061	-9.53	-1.591	-1.835	-0.061	-0.122	-0.061	-0.267	9.64	2.33	0.061	0.061	0.061	0.09	9.828	2.101	0	0	-0.061	1506697349
-9.666	-1.876	-0.806	0	0	-0.061	6.947	-8.355	2.115	-0.671	-3.54	2.869	4.601	9.138	2.996	-0.061	-0.061	0.122	-9.54	-1.601	-1.839	-0.061	0	0	-0.312	9.701	2.31	0.061	0.061	0.061	0.1	9.81	2.058	0	-0.061	-0.061	1506697349
-9.691	-1.933	-0.797	0	-0.061	-0.061	6.44	-8.53	1.846	-0.671	-3.54	2.869	4.496	9.161	2.962	-0.061	-0.061	0.183	-9.537	-1.621	-1.846	-0.061	0	0	-0.294	9.753	2.305	0	-0.061	0.061	0.133	9.813	2.073	0	0	-0.061	1506697349
-9.688	-1.927	-0.78	0.061	-0.061	-0.061	6.005	-8.537	1.597	-0.488	-3.784	2.014	4.496	9.161	2.962	-0.061	-0.122	0.183	-9.544	-1.603	-1.841	0	0	0	-0.231	9.714	2.287	0	-0.061	0	0.095	9.817	2.096	0	0	-0.061	1506697349
-9.714	-1.884	-0.781	0.061	-0.061	-0.061	5.764	-8.423	1.382	-0.366	-3.906	1.587	4.292	9.026	2.905	-0.061	-0.122	0.061	-9.543	-1.543	-1.822	-0.122	0.061	0	-0.154	9.646	2.266	0	-0.061	-0.061	0.014	9.829	2.11	0	-0.061	-0.061	1506697349
-9.707	-1.853	-0.772	0	-0.122	-0.061	5.764	-8.423	1.382	-0.366	-3.784	1.465	4.386	9.012	2.854	-0.061	-0.061	-0.122	-9.562	-1.52	-1.818	-0.122	0	0	-0.142	9.627	2.28	0	-0.061	-0.061	0.063	9.837	2.132	0	-0.061	-0.061	1506697349
-9.707	-1.84	-0.775	-0.122	-0.122	-0.061	5.728	-8.196	1.531	-0.305	-2.075	1.343	4.386	9.012	2.854	0	0	-0.244	-9.579	-1.494	-1.851	-0.122	0.061	0	-0.185	9.665	2.296	0	-0.061	-0.122	0.096	9.838	2.114	-0.061	0	-0.061	1506697349
-9.677	-1.913	-0.788	-0.122	-0.122	-0.061	5.648	-8.178	1.672	-0.305	-1.709	1.16	4.532	9.055	2.818	0.061	-0.061	-0.244	-9.622	-1.442	-1.864	-0.244	0	0	-0.212	9.717	2.316	0	-0.061	-0.183	0.056	9.824	2.074	0	0.061	-0.061	1506697349
-9.635	-1.994	-0.743	-0.122	-0.122	-0.061	5.648	-8.178	1.672	-0.305	-1.709	1.16	4.748	9.07	2.926	0.122	-0.061	-0.183	-9.627	-1.427	-1.865	-0.244	0	0	-0.165	9.749	2.315	0.061	0	-0.183	0.074	9.847	2.058	0	0.061	-0.122	1506697349
-9.658	-2.021	-0.763	-0.122	-0.061	-0.061	5.542	-8.236	1.749	-0.183	-1.282	0.916	4.748	9.07	2.926	0.122	0.061	-0.122	-9.613	-1.419	-1.891	-0.305	0.061	0	-0.128	9.74	2.329	0	0.061	-0.122	0.042	9.824	2.079	0	0.061	-0.061	1506697349
-9.659	-2.021	-0.746	-0.122	-0.061	-0.122	5.475	-8.29	1.73	-0.061	-0.977	0.671	4.798	9.036	3.177	0.122	0.061	-0.061	-9.628	-1.409	-1.903	-0.305	0	-0.061	-0.153	9.704	2.347	0	0.122	-0.122	-0.045	9.838	2.031	-0.061	0.061	-0.061	1506697349
-9.662	-2.047	-0.754	-0.183	0	-0.122	5.331	-8.363	1.611	0.061	-0.671	0.366	4.754	9.069	3.225	0.122	0.122	0	-9.621	-1.48	-1.921	-0.305	0	-0.061	-0.177	9.69	2.332	-0.061	0.183	-0.061	-0.073	9.835	2.056	0	0	-0.061	1506697349
-9.653	-2.08	-0.711	-0.061	0	-0.061	5.331	-8.363	1.611	0.244	-0.488	0	4.754	9.069	3.225	0	0.122	0	-9.567	-1.468	-1.918	-0.183	-0.122	-0.061	-0.237	9.709	2.354	-0.061	0.183	0	-0.051	9.823	2.084	0	0.061	-0.061	1506697349
-9.655	-2.019	-0.693	-0.122	0.061	-0.122	5.331	-8.363	1.611	0.244	-0.488	0	4.698	9.101	3.211	-0.061	0.122	0.061	-9.573	-1.489	-1.877	-0.183	-0.122	-0.061	-0.311	9.715	2.344	-0.122	0.183	0.061	-0.079	9.831	2.107	-0.061	0	-0.061	1506697349
-9.684	-2.049	-0.729	-0.061	0.061	-0.122	4.681	-8.277	1.248	0.549	-0.305	-0.793	4.526	9.179	3.027	-0.061	0.183	0.122	-9.572	-1.495	-1.909	-0.183	-0.122	-0.061	-0.342	9.745	2.327	-0.122	0.122	0.061	-0.115	9.819	2.07	0	-0.061	-0.061	1506697349
-9.682	-2.011	-0.724	-0.061	0.061	-0.061	4.681	-8.277	1.248	0.549	-0.305	-0.793	4.526	9.179	3.027	-0.122	0.122	0.061	-9.583	-1.477	-1.925	-0.183	-0.122	-0.061	-0.346	9.749	2.364	-0.122	0.122	0.061	-0.079	9.83	2.088	0	0	-0.061	1506697349
-9.658	-2.013	-0.731	-0.061	0.061	-0.061	4.296	-8.222	0.883	0.488	-0.244	-0.977	4.468	9.174	2.957	-0.061	0.122	0.061	-9.574	-1.471	-1.915	-0.122	-0.061	0	-0.34	9.731	2.36	-0.122	0.061	0	-0.095	9.835	2.107	-0.061	-0.061	-0.061	1506697349
-9.661	-1.986	-0.754	-0.061	0.061	-0.061	4.134	-8.143	0.756	0.488	-0.244	-0.977	4.333	9.082	2.948	-0.061	0.122	0.061	-9.557	-1.463	-1.916	-0.122	-0.061	0	-0.321	9.662	2.361	-0.122	0.061	0	-0.085	9.814	2.12	-0.061	-0.122	-0.061	1506697349
-9.662	-1.952	-0.776	-0.061	0	-0.061	3.979	-8.096	0.685	0.366	-0.122	-0.916	4.333	9.082	2.948	-0.061	0.061	0	-9.548	-1.473	-1.895	-0.061	-0.061	-0.061	-0.328	9.587	2.36	-0.122	0	0	0.029	9.796	2.182	0	-0.061	-0.061	1506697349
-9.67	-1.971	-0.8	-0.061	0	-0.061	3.883	-8.077	0.69	0.244	0	-0.793	4.337	9.025	2.951	-0.061	0.061	-0.061	-9.548	-1.473	-1.895	-0.061	-0.061	-0.061	-0.303	9.593	2.407	-0.061	-0.061	0	0.001	9.82	2.141	-0.061	-0.061	-0.061	1506697349
-9.678	-1.985	-0.815	0	0	0	3.826	-8.029	0.718	0.183	0.061	-0.671	4.494	9.058	2.962	-0.061	0	-0.122	-9.548	-1.473	-1.895	-0.061	-0.061	-0.061	-0.298	9.635	2.399	-0.061	-0.061	0	-0.017	9.81	2.143	-0.061	0	0	1506697350
-9.652	-1.987	-0.798	0	0	-0.061	3.77	-8.003	0.794	0	0.122	-0.427	4.494	9.058	2.962	-0.061	0	-0.122	-9.561	-1.479	-1.895	0	-0.061	-0.061	-0.298	9.619	2.401	-0.061	-0.122	0	-0.028	9.83	2.115	-0.061	-0.061	-0.061	1506697350
-9.665	-1.988	-0.823	0	0	0	3.808	-7.99	0.906	-0.061	0.183	-0.183	4.553	9.025	2.966	-0.061	-0.061	-0.061	-9.569	-1.481	-1.878	0	0	-0.061	-0.257	9.606	2.378	0	-0.122	0	-0.039	9.819	2.135	-0.061	-0.122	-0.061	1506697350
-9.658	-1.985	-0.807	0	0	0	3.917	-8.019	0.993	-0.122	0.122	0.061	4.625	9.027	3.028	-0.061	-0.061	-0.061	-9.562	-1.476	-1.865	0	0	-0.061	-0.227	9.636	2.378	0	-0.122	0	-0.023	9.825	2.128	-0.061	-0.122	-0.061	1506697350
-9.664	-1.976	-0.815	0	0	0	4.07	-8.07	1.066	-0.122	0.122	0.244	4.625	9.027	3.028	-0.061	-0.061	0	-9.574	-1.462	-1.882	0	0	-0.061	-0.201	9.668	2.389	0	-0.122	0	-0.045	9.819	2.121	-0.061	-0.061	-0.061	1506697350
-9.68	-1.997	-0.841	0	0	0	4.199	-8.128	1.172	-0.122	0.122	0.366	4.661	9.042	3.059	-0.061	-0.061	0	-9.58	-1.464	-1.879	0	0	-0.061	-0.178	9.662	2.406	0	-0.122	0	-0.067	9.81	2.127	-0.061	-0.122	-0.061	1506697350
-9.673	-1.967	-0.828	0	0	0	4.199	-8.128	1.172	-0.122	0.122	0.366	4.642	9.016	3.09	-0.061	-0.061	0.061	-9.595	-1.469	-1.86	0	0	-0.061	-0.145	9.636	2.405	0	-0.122	0	-0.06	9.816	2.119	-0.061	-0.061	-0.061	1506697350
-9.672	-1.982	-0.851	-0.061	0	0	4.38	-8.167	1.294	-0.122	0.061	0.366	4.631	8.995	3.103	-0.061	-0.061	0	-9.61	-1.457	-1.873	-0.061	0	-0.061	-0.114	9.666	2.395	0	-0.061	0.061	-0.079	9.824	2.119	-0.061	-0.061	-0.061	1506697350
-9.665	-1.969	-0.852	-0.061	-0.061	0	4.425	-8.162	1.329	0	0	0.183	4.65	9.02	3.079	-0.061	0	0.061	-9.61	-1.464	-1.889	-0.061	0	-0.061	-0.102	9.692	2.405	0	0	0.061	-0.065	9.805	2.149	-0.061	0	-0.061	1506697350
-9.673	-1.967	-0.853	-0.061	0	-0.061	4.449	-8.126	1.325	0	0	0.183	4.666	9.021	3.049	-0.061	0	0.061	-9.609	-1.486	-1.879	-0.061	0	-0.061	-0.087	9.694	2.384	-0.061	0.061	0.061	-0.061	9.826	2.127	-0.061	0	-0.061	1506697350
-9.668	-1.982	-0.849	-0.122	0	-0.061	4.449	-8.1	1.294	0.061	-0.061	0.061	4.666	9.021	3.049	0	0.061	0	-9.619	-1.525	-1.897	-0.122	-0.061	-0.061	-0.116	9.696	2.363	0	0.061	0.061	-0.075	9.816	2.152	-0.061	0	-0.061	1506697350
-9.666	-1.989	-0.852	-0.122	0	-0.061	4.407	-8.088	1.258	0.122	-0.061	0	4.67	9.048	3.077	0	0.061	0	-9.621	-1.528	-1.908	-0.122	-0.061	-0.061	-0.132	9.727	2.373	0	0.061	0	-0.093	9.818	2.135	0	0	-0.061	1506697350
-9.67	-2	-0.839	-0.122	-0.061	-0.061	4.407	-8.088	1.258	0.122	-0.122	-0.061	4.662	9.067	3.068	0	0.061	0.061	-9.615	-1.536	-1.931	-0.122	-0.061	-0.061	-0.091	9.696	2.396	0	0.061	0	-0.102	9.828	2.143	0	0	-0.061	1506697350
-9.664	-2.013	-0.836	-0.122	0	-0.061	4.372	-8.068	1.19	0.122	-0.122	-0.122	4.607	9.021	3.064	0	0.061	0	-9.642	-1.558	-1.936	-0.122	-0.183	-0.061	-0.029	9.679	2.363	0	0.122	0	-0.109	9.82	2.158	0	0	-0.061	1506697350
-9.671	-1.997	-0.831	-0.061	-0.061	-0.122	4.267	-8.055	1.15	0	-0.061	-0.122	4.579	9.02	3.045	0	0.122	-0.061	-9.611	-1.543	-1.896	-0.122	-0.122	-0.061	-0.066	9.701	2.37	-0.061	0.122	0	-0.112	9.822	2.132	-0.061	0	-0.061	1506697350
-9.659	-1.976	-0.839	-0.061	-0.061	-0.122	4.209	-8.041	1.136	0	-0.061	-0.122	4.62	9.039	3.057	0	0.122	-0.061	-9.575	-1.564	-1.883	-0.122	-0.122	-0.061	-0.188	9.659	2.36	-0.061	0.061	0	-0.126	9.823	2.192	0	0	-0.061	1506697350
-9.656	-1.994	-0.829	-0.061	-0.061	-0.061	4.139	-8.024	1.139	0	-0.122	-0.122	4.62	9.039	3.057	0	0.061	0	-9.566	-1.558	-1.864	-0.061	-0.061	0	-0.191	9.643	2.342	-0.061	0.061	0	-0.087	9.824	2.149	-0.061	0	-0.061	1506697350
-9.655	-1.997	-0.827	-0.061	0	-0.061	4.089	-8.01	1.108	0	-0.122	-0.122	4.581	9.034	3.043	-0.061	0	0	-9.586	-1.544	-1.867	-0.061	-0.061	0	-0.156	9.655	2.388	-0.061	0.061	-0.061	-0.073	9.807	2.172	0	0	-0.061	1506697350
-9.665	-1.997	-0.823	-0.061	-0.061	-0.061	4.125	-8.035	1.101	-0.061	-0.183	-0.061	4.558	9.026	2.996	0	0.061	0	-9.573	-1.537	-1.858	-0.061	-0.061	0	-0.139	9.659	2.379	0	0.061	-0.061	-0.08	9.824	2.193	0	0	-0.061	1506697350
-9.674	-1.979	-0.818	-0.061	-0.061	-0.061	4.155	-8.074	1.125	-0.122	-0.061	0	4.517	9.033	2.994	0	0.061	-0.061	-9.567	-1.534	-1.853	-0.061	0	0	-0.2	9.641	2.366	0	0.061	-0.061	-0.053	9.818	2.19	0	0	0	1506697350
-9.665	-1.98	-0.813	-0.061	-0.061	-0.122	4.155	-8.074	1.125	-0.122	-0.061	0.061	4.528	9.025	2.998	0	0	-0.061	-9.58	-1.538	-1.853	-0.061	0	0	-0.224	9.623	2.366	0	0	-0.061	-0.109	9.819	2.137	0	-0.061	-0.061	1506697350
-9.66	-2.009	-0.812	0	-0.061	-0.061	4.23	-8.12	1.188	-0.122	-0.061	0.061	4.528	9.028	2.992	0	-0.061	-0.061	-9.579	-1.494	-1.854	-0.061	0	0	-0.178	9.661	2.385	0	0	-0.061	-0.092	9.806	2.168	0	0	-0.061	1506697350
-9.655	-2.015	-0.817	-0.061	-0.061	-0.061	4.271	-8.124	1.221	-0.122	-0.183	0.061	4.522	9.04	3.007	0	-0.061	-0.061	-9.582	-1.463	-1.832	-0.061	0	0	-0.153	9.652	2.389	0	0	-0.122	-0.035	9.814	2.171	0	0	-0.061	1506697350
-9.666	-1.992	-0.827	-0.061	-0.061	-0.061	4.308	-8.106	1.243	-0.061	-0.122	0.061	4.558	9.022	3.023	0.061	0	-0.122	-9.566	-1.482	-1.827	-0.061	0	0	-0.188	9.634	2.376	0	0	-0.122	-0.056	9.812	2.157	0	-0.061	-0.061	1506697350
-9.646	-2.024	-0.825	-0.061	-0.061	-0.061	4.335	-8.101	1.258	-0.061	-0.122	0.061	4.595	9.03	3.061	0.061	0	-0.061	-9.563	-1.477	-1.809	-0.061	0	0	-0.252	9.629	2.352	0	0	-0.061	-0.09	9.816	2.15	0	-0.061	-0.061	1506697350
-9.664	-2.035	-0.831	-0.061	-0.061	-0.061	4.335	-8.101	1.258	-0.061	-0.122	0.061	4.601	9.032	3.08	0	-0.061	-0.061	-9.585	-1.482	-1.832	-0.061	0.061	0	-0.254	9.648	2.34	0	-0.061	-0.061	-0.071	9.81	2.155	0	0	-0.061	1506697351
-9.659	-2.038	-0.84	-0.061	-0.061	-0.061	4.358	-8.129	1.147	0	-0.122	0	4.618	9.052	3.055	0	-0.061	0	-9.587	-1.455	-1.839	-0.061	0.061	0	-0.221	9.683	2.354	0	-0.061	-0.061	-0.086	9.817	2.128	-0.061	0	-0.061	1506697351
-9.652	-2.052	-0.841	-0.061	-0.061	-0.061	4.36	-8.117	1.062	0	-0.183	-0.061	4.626	9.055	3.048	0	-0.061	0	-9.589	-1.449	-1.858	-0.061	0.061	0	-0.218	9.676	2.352	0	-0.061	0	-0.123	9.822	2.113	0	-0.061	-0.061	1506697351
-9.631	-2.046	-0.828	0	-0.061	-0.061	4.323	-8.116	1.006	0	-0.122	-0.061	4.621	9.054	3.047	0	-0.061	0	-9.586	-1.438	-1.865	-0.061	0.061	0	-0.224	9.667	2.344	0.061	-0.061	0	-0.139	9.831	2.104	0	-0.061	-0.061	1506697351
-9.646	-2.056	-0.821	-0.061	-0.061	-0.061	4.298	-8.124	1.016	-0.061	-0.122	-0.122	4.61	9.044	3.028	0	-0.061	0	-9.593	-1.444	-1.907	-0.061	0.061	-0.061	-0.2	9.677	2.371	0	-0.061	0	-0.13	9.814	2.094	0	-0.061	-0.061	1506697351
-9.655	-2.072	-0.818	-0.061	-0.061	-0.061	4.298	-8.124	1.016	-0.061	-0.122	-0.122	4.618	9.05	3.028	0	-0.061	0	-9.594	-1.446	-1.913	-0.061	0.061	0	-0.201	9.676	2.361	0	0	0	-0.102	9.807	2.091	0	0	-0.061	1506697351
-9.641	-2.073	-0.796	-0.061	-0.061	-0.061	4.284	-8.137	1.049	-0.122	-0.061	-0.061	4.587	9.055	3.029	0	-0.061	0	-9.588	-1.455	-1.904	-0.061	0	-0.061	-0.211	9.689	2.34	0	0	0	-0.103	9.816	2.095	0	0	-0.061	1506697351
-9.639	-2.096	-0.806	-0.061	0	-0.061	4.262	-8.136	1.135	-0.122	-0.061	-0.061	4.566	9.071	3.045	0	-0.061	0	-9.588	-1.455	-1.904	-0.061	0	-0.061	-0.218	9.705	2.32	0	0	0	-0.156	9.822	2.083	0	0	-0.061	1506697351
-9.643	-2.073	-0.785	-0.061	-0.061	-0.061	4.217	-8.157	1.231	-0.061	0	-0.061	4.565	9.086	3.036	0	-0.061	0	-9.594	-1.449	-1.932	-0.061	0	-0.061	-0.224	9.695	2.33	0	0	0	-0.136	9.806	2.119	0	0	-0.061	1506697351
-9.666	-2.056	-0.778	-0.061	0	-0.061	4.194	-8.184	1.205	0	-0.061	-0.061	4.551	9.069	3.01	0	0	0	-9.607	-1.487	-1.96	-0.061	0.061	-0.061	-0.214	9.695	2.293	0	0	0	-0.124	9.828	2.121	-0.061	0	-0.061	1506697351
-9.691	-2.088	-0.827	-0.061	-0.122	-0.061	4.213	-8.162	1.177	0	-0.122	-0.061	4.545	9.1	2.982	0	0	-0.061	-9.621	-1.459	-1.946	-0.061	0	-0.061	-0.208	9.749	2.317	0	0	0	-0.16	9.814	2.125	0	0	0	1506697351
-9.683	-2.076	-0.83	-0.122	-0.183	-0.061	4.223	-8.128	1.135	0	-0.061	0	4.573	9.119	2.985	0	0	-0.061	-9.592	-1.512	-1.96	-0.061	0	-0.061	-0.28	9.716	2.292	-0.061	-0.061	-0.061	-0.15	9.853	2.115	0	0	0	1506697351
-9.662	-2.048	-0.76	-0.122	-0.244	-0.061	4.223	-8.128	1.135	0.061	0	0.061	4.573	9.119	2.985	0	0	-0.061	-9.567	-1.52	-1.982	-0.061	0	0	-0.284	9.695	2.298	0	-0.183	0	-0.153	9.819	2.123	0	0	0	1506697351
-9.665	-2.108	-0.738	-0.122	-0.183	-0.061	4.326	-8.184	1.117	0	-0.061	0	4.573	9.119	2.985	0	0	-0.061	-9.621	-1.516	-1.981	0	0	-0.061	-0.176	9.77	2.279	0	-0.183	0.061	-0.169	9.817	2.096	0	0	-0.061	1506697351
-9.603	-2.108	-0.683	-0.061	-0.122	-0.122	4.449	-8.137	1.141	-0.061	-0.061	0.122	4.717	9.107	2.998	-0.061	-0.122	-0.061	-9.577	-1.467	-1.987	0	-0.061	-0.061	-0.087	9.725	2.297	0	-0.061	0	-0.146	9.862	2.086	0	0	-0.061	1506697351
-9.607	-2.18	-0.721	0	-0.061	-0.061	4.445	-8.031	1.17	0	0.122	0.122	4.752	9.013	2.975	0	0	0	-9.545	-1.452	-1.899	0	-0.061	-0.061	-0.148	9.648	2.315	0	0	0	-0.208	9.816	2.046	0	0	-0.061	1506697351
-9.592	-2.139	-0.712	0	0	0	4.453	-8.068	1.172	0	0.061	0	4.736	8.965	3.015	0	0	0.061	-9.567	-1.477	-1.885	0	-0.061	-0.061	-0.19	9.549	2.253	-0.061	-0.061	0.061	-0.202	9.838	2.071	0	-0.061	-0.061	1506697351
-9.625	-2.05	-0.709	-0.061	0	0	4.343	-8.074	1.079	0.061	0.061	-0.122	4.657	8.921	3.001	-0.061	-0.061	0.122	-9.55	-1.494	-1.909	0	0	-0.061	-0.124	9.589	2.262	0	0	0	-0.151	9.799	2.091	0	-0.061	0	1506697351
-9.673	-2.018	-0.709	-0.061	0	0	4.343	-8.074	1.079	0.122	-0.061	-0.183	4.572	8.982	2.903	-0.061	-0.061	0.061	-9.557	-1.471	-1.918	-0.061	-0.061	-0.061	-0.157	9.689	2.261	0	0	0.061	-0.106	9.816	2.046	-0.061	-0.061	0	1506697351
-9.686	-2.003	-0.707	-0.061	0	0	4.292	-8.087	1.004	0.061	-0.122	-0.183	4.557	9.063	2.839	0	0	0	-9.561	-1.476	-1.93	-0.061	-0.061	-0.061	-0.159	9.729	2.26	0	0	0	-0.075	9.83	2.089	0	-0.061	0	1506697351
-9.661	-2.005	-0.707	-0.061	0.061	-0.061	4.292	-8.087	1.004	0.061	-0.122	-0.183	4.571	9.101	2.859	0.061	0	0	-9.587	-1.531	-1.962	-0.061	0	-0.061	-0.193	9.695	2.218	0	0	-0.061	-0.077	9.841	2.074	0	0	0	1506697351
-9.665	-2.076	-0.766	-0.061	0	-0.061	4.012	-8.062	1.01	0.061	-0.122	-0.183	4.524	9.073	2.891	0	-0.061	-0.061	-9.582	-1.523	-1.967	-0.122	0	-0.061	-0.139	9.711	2.225	0	-0.061	-0.061	-0.123	9.817	2.071	0	0	-0.061	1506697351
-9.655	-2.086	-0.755	-0.061	0	0	3.996	-8.092	1.02	-0.061	-0.183	-0.061	4.536	9.079	2.917	0.061	-0.061	-0.122	-9.58	-1.529	-1.982	-0.122	0	-0.061	-0.115	9.739	2.268	0	0	-0.122	-0.127	9.835	2.089	0	0	-0.061	1506697351
-9.674	-2.038	-0.751	-0.061	-0.061	-0.061	4.014	-8.123	1.069	-0.061	-0.183	-0.061	4.624	9.094	2.96	0.061	0	-0.122	-9.575	-1.535	-1.977	-0.122	0	-0.061	-0.167	9.726	2.244	0	0	-0.122	-0.13	9.832	2.096	-0.061	-0.061	0	1506697351
-9.666	-2.072	-0.758	-0.061	0	-0.061	4.084	-8.162	1.152	-0.122	-0.061	0.061	4.634	9.095	3.001	0	0	-0.122	-9.55	-1.571	-1.979	-0.061	0	-0.061	-0.209	9.727	2.245	0	-0.061	-0.061	-0.144	9.825	2.083	0	0	0	1506697351
-9.664	-2.08	-0.772	-0.061	-0.061	0	4.151	-8.185	1.232	-0.061	-0.061	0.183	4.698	9.104	3.035	0	-0.061	-0.061	-9.56	-1.558	-2.011	-0.061	0	-0.061	-0.184	9.739	2.235	-0.061	-0.122	-0.061	-0.114	9.841	2.09	-0.061	0	0	1506697352
-9.65	-2.054	-0.758	-0.061	-0.061	-0.061	4.151	-8.185	1.232	-0.061	-0.061	0.183	4.73	9.095	3.042	-0.061	-0.061	-0.061	-9.566	-1.512	-1.998	-0.061	0	-0.061	-0.124	9.722	2.243	-0.061	-0.122	-0.061	-0.126	9.828	2.077	-0.061	0	0	1506697352
-9.648	-2.058	-0.768	-0.061	-0.061	-0.061	4.347	-8.154	1.309	0	-0.122	0.183	4.719	9.051	2.993	-0.061	0	-0.061	-9.556	-1.523	-1.961	-0.061	0	-0.061	-0.11	9.705	2.233	-0.061	0	0	-0.158	9.825	2.066	0	0	0	1506697352
-9.664	-2.065	-0.768	-0.061	-0.061	0	4.406	-8.122	1.26	0.061	-0.122	0.122	4.767	9.044	2.98	-0.061	0	-0.061	-9.567	-1.537	-1.999	-0.061	0	-0.061	-0.159	9.682	2.235	-0.061	0	0	-0.1	9.823	2.083	0	0	0	1506697352
-9.648	-2.062	-0.743	-0.061	0	0	4.437	-8.082	1.188	0.061	-0.122	0.122	4.741	9.046	2.938	-0.061	0	0	-9.552	-1.532	-2.019	-0.061	0	0	-0.156	9.684	2.207	-0.061	-0.061	0	-0.112	9.828	2.077	-0.061	0	0	1506697352
-9.686	-2.019	-0.785	-0.061	-0.061	0	4.437	-8.082	1.188	0.061	-0.122	0	4.718	9.026	2.901	-0.061	0	0	-9.552	-1.532	-2.019	-0.061	0	-0.061	-0.103	9.665	2.237	-0.061	0	0	-0.117	9.817	2.073	-0.061	-0.061	0	1506697352
-9.676	-2.003	-0.787	-0.122	0	-0.061	4.449	-8.08	1.125	0.061	-0.122	-0.061	4.693	8.994	2.877	0	0	0	-9.579	-1.513	-2.022	-0.122	0	-0.061	-0.067	9.679	2.233	-0.061	0.061	0	-0.112	9.839	2.08	-0.061	0	0	1506697352
-9.661	-2.019	-0.781	-0.122	-0.061	-0.061	4.449	-8.08	1.125	0.061	-0.122	-0.061	4.669	9.021	2.875	0	0.061	0	-9.569	-1.497	-2.029	-0.061	-0.061	-0.061	-0.104	9.696	2.249	0	0.061	0	-0.093	9.839	2.084	-0.061	0.061	0	1506697352
-9.655	-2.001	-0.774	-0.122	-0.061	0	4.316	-8.049	1.096	0.061	-0.122	-0.061	4.685	9.034	2.909	0	0.061	0	-9.548	-1.52	-2.009	-0.122	0	-0.061	-0.16	9.694	2.227	-0.061	0.061	0	-0.127	9.831	2.076	0	0	0	1506697352
-9.655	-2.027	-0.786	-0.122	-0.061	-0.061	4.201	-8.047	1.083	0	-0.122	-0.122	4.673	9.051	2.936	0	0.061	0	-9.549	-1.541	-2.028	-0.122	0	0	-0.165	9.703	2.232	0	0.061	0	-0.1	9.82	2.05	0	0	0	1506697352
-9.662	-2.035	-0.776	-0.122	-0.061	-0.061	4.18	-8.082	1.049	0	-0.122	-0.122	4.673	9.074	2.97	0	0	0	-9.566	-1.54	-2.058	-0.122	0	0	-0.158	9.731	2.263	-0.061	0.061	0	-0.087	9.82	2.064	0	0.061	0	1506697352
-9.644	-2.059	-0.758	-0.061	-0.061	-0.061	4.149	-8.093	1.041	0	-0.122	-0.122	4.658	9.095	3.01	0	0.061	0.061	-9.566	-1.54	-2.058	-0.122	0	0	-0.136	9.719	2.266	-0.061	0.061	0	-0.124	9.849	2.041	0	0.061	-0.061	1506697352
-9.654	-2.049	-0.745	-0.061	-0.061	0	4.142	-8.076	1.072	-0.061	-0.061	-0.061	4.606	9.068	3.031	-0.061	0.061	0	-9.549	-1.529	-2.077	-0.122	0	0	-0.132	9.679	2.242	-0.061	0	0	-0.14	9.828	2.054	-0.061	0	-0.061	1506697352
-9.664	-1.987	-0.729	-0.061	0	0	4.142	-8.076	1.072	-0.061	-0.061	-0.061	4.576	9.038	3.041	-0.061	0.061	0	-9.552	-1.535	-2.072	-0.122	0	0	-0.151	9.67	2.242	-0.061	0	0	-0.097	9.828	2.104	-0.061	-0.061	0	1506697352
-9.692	-1.957	-0.743	-0.122	-0.061	-0.061	4.205	-8.104	1.156	-0.061	-0.061	0	4.594	9.056	2.999	-0.061	0.061	-0.061	-9.546	-1.518	-2.065	-0.061	-0.061	0	-0.16	9.704	2.261	-0.061	0	0	-0.086	9.828	2.09	-0.061	-0.061	-0.061	1506697352
-9.683	-1.957	-0.742	-0.061	-0.061	-0.061	4.205	-8.104	1.156	-0.061	-0.061	0.061	4.63	9.085	2.938	-0.061	0	-0.061	-9.546	-1.518	-2.065	-0.061	0	0	-0.17	9.75	2.281	-0.061	-0.061	0	-0.083	9.825	2.105	-0.061	-0.061	-0.061	1506697352
-9.654	-1.983	-0.744	-0.061	0	-0.061	4.331	-8.116	1.187	-0.061	-0.122	0.061	4.642	9.077	2.913	-0.061	0	-0.061	-9.554	-1.485	-2.071	-0.122	0	0	-0.121	9.715	2.287	-0.061	-0.061	-0.061	-0.106	9.825	2.097	-0.061	-0.061	-0.061	1506697352
-9.674	-1.98	-0.768	-0.122	-0.061	-0.061	4.36	-8.082	1.174	0	-0.122	0	4.64	9.025	2.954	-0.061	0	-0.061	-9.542	-1.492	-2.092	-0.122	0	0	-0.099	9.649	2.28	-0.061	0	-0.061	-0.057	9.82	2.111	0	0	-0.061	1506697352
-9.67	-2.005	-0.776	-0.061	-0.061	-0.061	4.398	-8.074	1.144	0	-0.122	0	4.663	8.991	2.992	-0.061	0	-0.061	-9.558	-1.486	-2.109	-0.122	0	0	-0.087	9.66	2.289	-0.061	0	-0.061	-0.089	9.805	2.102	-0.061	0	-0.061	1506697352
-9.661	-2.001	-0.762	-0.061	-0.061	0	4.398	-8.074	1.144	0	-0.061	0	4.713	9.001	2.999	-0.061	0	-0.061	-9.556	-1.48	-2.102	-0.122	0	0	-0.1	9.668	2.309	-0.061	0	-0.061	-0.099	9.829	2.125	-0.061	0	-0.061	1506697352
-9.66	-2.004	-0.766	-0.061	-0.061	0	4.417	-8.067	1.121	0	-0.061	-0.061	4.772	9.006	2.986	-0.061	0.061	0	-9.53	-1.485	-2.085	-0.061	0	0	-0.115	9.676	2.296	-0.061	0	0	-0.074	9.814	2.125	-0.061	0	0	1506697352
-9.668	-1.992	-0.757	-0.061	-0.061	0	4.407	-8.068	1.11	0	-0.061	-0.061	4.748	8.991	2.994	-0.061	0	0	-9.533	-1.494	-2.079	-0.122	0	0	-0.14	9.642	2.296	-0.061	0	0	-0.085	9.823	2.099	-0.061	0	0	1506697352
-9.667	-1.992	-0.737	-0.061	-0.061	0	4.329	-8.08	1.084	0	-0.061	-0.122	4.733	8.995	2.992	-0.061	0	0	-9.558	-1.477	-2.102	-0.061	0	0	-0.133	9.653	2.305	-0.061	0	0.061	-0.133	9.817	2.09	0	0	0	1506697352
-9.67	-1.997	-0.746	-0.061	-0.061	0	4.329	-8.08	1.084	0	-0.061	-0.061	4.706	9.025	2.975	-0.061	0	0.061	-9.558	-1.477	-2.102	-0.061	0	0	-0.126	9.674	2.328	0	0	0	-0.095	9.833	2.086	-0.061	0	0	1506697352
-9.662	-2.004	-0.743	-0.061	0	0	4.31	-8.092	1.073	-0.061	0	-0.061	4.661	9.015	2.963	-0.061	0	0.061	-9.551	-1.492	-2.09	-0.061	0	0	-0.12	9.674	2.318	0	0	0	-0.09	9.82	2.076	-0.061	0	0	1506697352
-9.653	-2.011	-0.742	-0.061	0	0	4.277	-8.086	1.102	-0.061	0.061	-0.061	4.609	9.01	2.958	0	0	0.061	-9.54	-1.489	-2.108	-0.061	0	0	-0.148	9.672	2.315	0	0.061	0	-0.12	9.823	2.113	-0.061	-0.061	0	1506697353
-9.658	-1.999	-0.752	0	0	0	4.277	-8.086	1.102	-0.061	0.061	-0.061	4.588	9.056	2.975	0	0	0	-9.54	-1.489	-2.108	-0.061	0	0	-0.193	9.705	2.329	0	0	0	-0.105	9.818	2.076	-0.061	0	0	1506697353
-9.674	-1.971	-0.762	0	0	0	4.258	-8.093	1.125	-0.061	0	0	4.565	9.092	2.996	0	-0.061	0	-9.591	-1.45	-2.16	0	0	0	-0.171	9.717	2.363	0	0	0	-0.151	9.82	2.058	-0.061	-0.061	-0.061	1506697353
-9.694	-1.961	-0.754	-0.061	0	0	4.277	-8.14	1.17	-0.061	0	0	4.532	9.077	3.067	0	-0.061	0	-9.575	-1.486	-2.182	-0.061	0	0	-0.057	9.69	2.364	-0.061	-0.061	-0.061	-0.117	9.817	2.098	-0.061	-0.061	0	1506697353
-9.674	-1.962	-0.745	-0.061	0	-0.061	4.297	-8.162	1.165	-0.061	0	0	4.526	9.045	3.104	0	0	-0.122	-9.575	-1.486	-2.182	0	-0.061	-0.061	-0.025	9.692	2.344	-0.061	-0.061	-0.061	-0.106	9.82	2.133	-0.061	0	0	1506697353
-9.676	-1.958	-0.77	-0.061	0	-0.061	4.333	-8.087	1.25	-0.061	0.061	0	4.588	9.026	3.153	-0.061	0	-0.122	-9.557	-1.467	-2.133	0	-0.061	-0.061	-0.102	9.664	2.318	-0.061	-0.061	-0.061	-0.114	9.807	2.145	-0.061	-0.061	0	1506697353
-9.678	-1.949	-0.776	-0.061	-0.061	0	4.333	-8.087	1.25	0	0.061	0.061	4.672	9.014	3.096	-0.061	0	-0.122	-9.551	-1.47	-2.129	-0.061	-0.061	-0.061	-0.096	9.673	2.333	-0.061	-0.061	-0.061	-0.072	9.81	2.171	-0.061	0	0	1506697353
-9.665	-1.962	-0.751	-0.061	0	0	4.356	-8.067	1.135	0.061	0	0	4.739	9.006	3.023	-0.122	-0.061	-0.122	-9.551	-1.47	-2.129	0	-0.061	-0.061	-0.062	9.705	2.347	-0.061	-0.061	-0.061	-0.089	9.818	2.137	-0.061	-0.061	0	1506697353
-9.685	-1.934	-0.772	-0.061	0	0	4.356	-8.067	1.135	0.061	0	-0.061	4.825	8.997	2.966	-0.061	0	-0.061	-9.574	-1.462	-2.119	-0.061	-0.061	0	-0.048	9.695	2.344	-0.061	-0.061	-0.061	-0.087	9.812	2.153	-0.061	0	0	1506697353
-9.69	-1.894	-0.769	-0.061	-0.061	-0.061	4.322	-8.031	1.03	0	0.061	-0.061	4.791	8.978	2.976	-0.061	0	0	-9.558	-1.487	-2.123	-0.061	-0.061	0	-0.068	9.655	2.321	0	0	0	-0.066	9.816	2.178	-0.061	0	0	1506697353
-9.694	-1.882	-0.766	-0.061	-0.122	-0.061	4.322	-8.031	1.03	0	0	-0.061	4.759	8.945	2.994	-0.061	-0.061	0	-9.558	-1.487	-2.123	-0.061	-0.061	-0.061	-0.066	9.61	2.322	0	-0.061	0	-0.06	9.81	2.152	0	-0.061	0	1506697353
-9.701	-1.89	-0.754	-0.061	-0.183	0	4.325	-8.019	1.022	-0.061	0	-0.061	4.747	8.942	3.016	-0.061	-0.061	0.061	-9.548	-1.469	-2.104	0	-0.061	-0.061	-0.05	9.628	2.35	0	-0.061	0	-0.067	9.82	2.149	-0.061	0	0	1506697353
-9.702	-1.893	-0.75	-0.122	-0.244	-0.061	4.36	-8.031	1.056	-0.061	0	-0.061	4.715	8.964	2.993	0	0	0.061	-9.58	-1.463	-2.078	0	-0.061	-0.061	-0.071	9.672	2.357	0	0	0.061	-0.045	9.801	2.169	0	0	0	1506697353
-9.703	-1.89	-0.723	-0.183	-0.183	-0.061	4.357	-8.105	1.132	-0.122	0	-0.061	4.705	8.997	3.017	0	-0.061	0.061	-9.58	-1.463	-2.078	0	-0.122	-0.061	-0.128	9.677	2.327	0.061	0	0.061	-0.037	9.808	2.145	0	-0.061	0	1506697353
-9.646	-1.952	-0.652	-0.122	-0.122	-0.122	4.366	-8.179	1.359	-0.061	0.061	-0.061	4.73	9.007	3.027	0	0	0.061	-9.522	-1.459	-2.021	0	-0.061	-0.061	-0.147	9.611	2.312	0.061	0	0.061	-0.096	9.831	2.122	0	0	0	1506697353
-9.612	-2.047	-0.628	-0.061	0	-0.061	4.366	-8.179	1.359	0	0.061	-0.061	4.655	8.949	3.012	-0.061	-0.061	0.122	-9.522	-1.459	-2.021	0	0	-0.061	-0.077	9.606	2.328	0.061	-0.061	0.061	-0.127	9.801	2.084	0	0	-0.061	1506697353
-9.646	-2.038	-0.701	0	0	0	4.206	-8.068	1.205	0.122	0	-0.122	4.62	8.946	2.984	0	-0.061	0.061	-9.551	-1.428	-2.052	-0.061	0.061	-0.061	0.026	9.658	2.344	0.061	0	0	-0.087	9.807	2.123	0	0	0	1506697353
-9.668	-1.932	-0.662	0	0	0	4.164	-8.01	1.018	0.183	-0.122	-0.122	4.579	8.963	2.984	0	0	0	-9.552	-1.443	-2.085	-0.122	0	-0.061	-0.004	9.646	2.322	0.061	0	0	-0.078	9.838	2.113	0	-0.061	0	1506697353
-9.66	-1.893	-0.671	0	0.061	0	4.164	-8.01	1.018	0.122	-0.122	0	4.57	8.976	2.993	0.061	0	-0.061	-9.512	-1.487	-2.061	-0.061	-0.061	-0.122	-0.1	9.629	2.261	0	0.061	0	-0.048	9.822	2.109	-0.061	-0.061	0	1506697353
-9.697	-1.888	-0.723	-0.061	0.061	0	4.229	-7.963	0.938	0	0.061	0.061	4.63	9.02	2.991	0	0	0	-9.542	-1.552	-2.066	-0.061	0	-0.061	-0.128	9.694	2.273	0.061	0	-0.061	0.002	9.8	2.133	-0.061	-0.061	0	1506697353
-9.69	-1.889	-0.772	-0.061	0	-0.061	4.236	-7.972	0.886	-0.061	0	0	4.643	9.097	2.94	0	-0.061	0	-9.563	-1.554	-2.101	-0.061	0	-0.061	-0.122	9.752	2.255	0.061	0	-0.061	-0.028	9.818	2.123	0	0	0	1506697353
-9.686	-1.909	-0.741	-0.061	0	-0.061	4.242	-8.055	1.001	-0.122	-0.122	-0.061	4.612	9.075	2.934	0.061	-0.061	-0.061	-9.563	-1.554	-2.101	-0.061	0.061	-0.061	-0.024	9.728	2.26	0	-0.061	-0.122	-0.086	9.826	2.11	0	-0.061	0	1506697353
-9.671	-1.948	-0.737	-0.061	0	-0.061	4.242	-8.055	1.001	-0.183	-0.122	0	4.626	9.048	2.97	0.061	-0.061	-0.122	-9.58	-1.518	-2.116	-0.061	0	-0.061	0.01	9.721	2.257	0	-0.061	-0.122	-0.087	9.826	2.12	-0.061	0	-0.061	1506697353
-9.683	-1.949	-0.723	-0.061	0	-0.061	4.219	-8.081	1.294	-0.183	-0.122	0	4.699	9.034	3.024	0.061	0	-0.183	-9.564	-1.549	-2.127	-0.122	0	-0.061	-0.032	9.737	2.262	0	-0.061	-0.122	-0.074	9.813	2.131	0	0	-0.061	1506697353
-9.684	-1.916	-0.726	-0.122	0	-0.061	4.219	-8.081	1.294	-0.183	-0.122	0.061	4.813	9.056	3.067	0.061	-0.061	-0.122	-9.55	-1.553	-2.132	-0.061	0	-0.061	-0.047	9.732	2.247	0	-0.061	-0.122	-0.061	9.826	2.115	-0.061	0	0	1506697353
-9.697	-1.943	-0.725	-0.061	0	-0.061	4.265	-8.152	1.351	-0.122	-0.061	0.061	4.846	9.046	3.076	0	-0.061	-0.061	-9.576	-1.565	-2.144	-0.122	0	0	0.008	9.743	2.232	0	0	-0.122	-0.071	9.819	2.143	0	-0.061	0	1506697354
-9.684	-1.955	-0.723	-0.061	-0.061	-0.061	4.315	-8.163	1.403	-0.061	-0.061	0.122	4.843	9.038	3.084	0	0	-0.061	-9.551	-1.544	-2.12	0	-0.061	0	-0.001	9.732	2.244	0	0	-0.122	-0.067	9.828	2.145	0	0	0	1506697354
-9.692	-1.927	-0.742	-0.061	0	-0.061	4.343	-8.132	1.382	0	0	0.061	4.863	9.026	3.067	0	0.061	-0.061	-9.551	-1.544	-2.12	-0.061	-0.061	0	-0.073	9.719	2.205	-0.061	0.061	-0.061	-0.093	9.816	2.132	0	0	0	1506697354
-9.69	-1.926	-0.756	-0.061	-0.061	-0.061	4.37	-8.073	1.203	0.061	-0.061	0.061	4.805	9.036	3.011	-0.061	0.061	-0.061	-9.53	-1.558	-2.101	-0.061	-0.061	0	-0.09	9.711	2.219	-0.061	0	0	-0.086	9.824	2.108	-0.061	-0.061	-0.061	1506697354
-9.697	-1.912	-0.721	0	-0.061	-0.061	4.376	-8.051	1.072	0.061	-0.122	0	4.794	9.025	2.933	-0.061	0	0	-9.53	-1.553	-2.091	-0.061	-0.061	0	-0.069	9.708	2.224	-0.061	0	0	-0.083	9.828	2.099	0	0	-0.061	1506697354
-9.7	-1.895	-0.669	0.061	-0.122	0	4.328	-8.012	0.986	0	-0.061	-0.061	4.752	9.027	2.908	0	0.061	0	-9.539	-1.554	-2.127	-0.061	-0.061	0	-0.067	9.684	2.202	-0.061	0.061	0	-0.065	9.83	2.098	0	0	-0.061	1506697354
-9.685	-1.757	-0.714	0.122	-0.244	0.122	4.328	-8.012	0.986	-0.061	-0.061	-0.061	4.683	9.006	2.859	0	0.061	0	-9.53	-1.552	-2.135	-0.061	-0.061	0	-0.05	9.666	2.182	0	0.122	0	-0.065	9.806	2.023	0	0	-0.061	1506697354
-9.751	-1.676	-0.873	0.061	-0.244	0.061	4.307	-7.978	0.971	-0.122	-0.122	-0.122	4.695	8.964	2.846	0	0.061	-0.061	-9.438	-1.672	-2.241	-0.122	-0.061	0.061	-0.014	9.654	2.14	0	0.122	0	-0.103	9.8	1.916	0.061	0.183	-0.183	1506697354
-9.697	-1.871	-0.907	0.183	-0.366	-0.122	4.143	-7.83	1.062	-0.183	-0.122	-0.122	4.774	8.917	2.78	0.061	0.122	-0.122	-9.438	-1.672	-2.241	-0.122	-0.061	0.061	0.197	9.733	2.023	0.061	0.122	0	-0.307	9.923	1.903	0	0.366	-0.427	1506697354
-9.573	-1.957	-0.956	0.366	-0.183	-0.183	4.047	-7.805	1.123	-0.244	-0.183	-0.061	4.99	8.911	2.75	0.183	0.366	-0.244	-9.561	-1.83	-2.338	-0.183	-0.061	0.061	0.479	9.833	1.855	0.122	0.305	0.061	-0.349	9.874	1.918	0.061	0.183	-0.61	1506697354
-9.465	-1.873	-1.049	0.488	0.061	-0.122	4.01	-7.831	1.217	-0.366	-0.244	0	5.163	9.021	2.674	0.244	0.549	-0.305	-9.533	-2.108	-2.501	-0.061	-0.183	0.122	0.474	9.918	1.709	0.122	0.305	0.061	-0.257	9.873	1.924	0	0	-0.549	1506697354
-9.695	-1.565	-1.311	0.305	0	-0.183	4.01	-7.831	1.217	-0.488	-0.305	0.061	5.215	9.057	2.616	0.244	0.488	-0.183	-9.533	-2.108	-2.501	-0.061	-0.366	0.122	0.358	9.875	1.578	0	0.427	-0.122	-0.012	9.78	1.847	-0.061	-0.122	-0.488	1506697354
-9.759	-1.297	-1.425	0.244	-0.122	-0.305	4.043	-7.856	1.381	-0.61	-0.244	0.183	5.156	9.079	2.565	0.183	0.366	-0.122	-9.505	-2.193	-2.582	0	-0.427	0.183	0.345	9.867	1.47	-0.122	0.122	-0.305	0.201	9.875	1.735	-0.122	-0.122	-0.427	1506697354
-9.738	-1.178	-1.36	0.122	-0.183	-0.366	4.053	-7.982	1.578	-0.61	-0.244	0.183	4.918	9.086	2.564	0.122	0.061	-0.183	-9.42	-2.199	-2.589	0.061	-0.488	0.122	0.345	9.867	1.47	-0.122	0.122	-0.305	0.17	9.917	1.561	-0.122	-0.122	-0.427	1506697354
-9.702	-1.19	-1.372	-0.061	-0.305	-0.366	4.218	-8.211	1.889	-0.671	-0.122	0.427	4.795	8.942	2.543	0.061	-0.122	-0.305	-9.416	-2.122	-2.578	0.061	-0.549	0.122	0.512	9.734	1.498	-0.122	-0.061	-0.488	0.199	9.889	1.651	-0.366	-0.244	-0.549	1506697354
-9.543	-1.562	-1.327	-0.244	-0.427	-0.244	4.21	-8.361	1.989	-0.671	0	0.427	4.683	8.923	2.559	0.061	-0.061	-0.488	-9.418	-2.052	-2.505	0.061	-0.61	0.061	0.544	9.739	1.61	-0.366	-0.061	-0.793	0.394	9.841	1.852	-0.427	-0.122	-0.61	1506697354
-9.313	-2.086	-1.107	-0.305	-0.305	0.122	4.21	-8.361	1.989	-0.671	0	0.427	4.589	8.954	2.614	0.061	-0.122	-0.732	-9.625	-1.92	-2.256	0	-0.671	0	0.322	9.695	1.724	-0.366	-0.061	-0.793	1.2	9.7	2.464	-0.671	0.366	-0.244	1506697354
-9.353	-2.074	-0.508	-0.366	-0.061	0.61	4.21	-8.361	1.989	-0.671	0	0.427	4.547	9.003	2.723	0	-0.244	-0.793	-9.625	-1.92	-2.256	0.061	-0.854	-0.061	-0.077	9.531	1.994	-0.427	-0.061	-0.916	2.658	9.471	3.793	-0.671	1.526	1.526	1506697354
-10.673	-1.967	-0.372	-0.366	-0.183	0.61	4.21	-8.361	1.989	-0.671	0	0.427	4.493	8.976	2.741	-0.061	-0.366	-0.732	-9.662	-1.81	-1.954	0.366	-1.221	-0.122	-0.397	9.485	2.421	-0.183	0.122	-0.916	3.121	10.005	4.395	-1.831	1.77	2.93	1506697354
-10.779	-1.654	0.318	-0.244	-1.831	0.122	4.124	-8.447	1.955	-0.549	0	0.366	4.484	9.117	2.684	0.122	-0.366	-0.671	-9.969	-1.418	-1.652	0.427	-1.221	0	-0.397	9.485	2.421	-0.183	0.122	-0.916	2.373	11.59	4.92	-1.831	1.77	2.93	1506697354
-10.497	-0.852	1.316	-0.427	-1.343	0.061	3.97	-8.172	1.475	-0.244	0.183	0.61	4.406	9.353	2.693	0.305	-0.183	-0.488	-9.776	-1.314	-1.7	0.549	-1.221	0	-0.77	9.682	2.759	0	0.305	-0.916	3.779	12.122	5.058	-3.906	-0.244	4.456	1506697354
-10.271	-0.713	1.506	-0.671	-1.343	-0.732	3.97	-8.172	1.475	-0.244	0.427	0.854	4.12	9.312	2.729	0.549	-0.244	-0.305	-9.749	-0.751	-1.775	0.61	-1.099	0.061	-0.788	9.682	3.396	0.183	0	-0.977	1.254	11.397	4.182	-2.869	0.122	5.005	1506697354
-9.848	-1.275	1.104	0.122	-0.854	-0.916	4.724	-8.256	-0.181	0.061	-1.526	0.732	3.915	9.233	3.011	0.854	-0.183	-0.366	-9.822	-0.549	-2.131	0.427	-0.549	0.305	-0.501	9.811	3.463	0.244	0	-1.221	-1.576	9.975	3.059	-1.831	-1.709	4.211	1506697354
-8.953	-0.91	1.439	0.427	-0.549	-0.366	4.724	-8.256	-0.181	0.183	-1.343	0.732	3.798	9.217	3.514	1.038	0.122	-0.732	-9.822	-0.549	-2.131	0.305	-0.854	0.122	-0.307	9.481	3.42	0.305	-0.244	-1.282	-0.628	8.38	2.812	-0.549	-2.441	2.93	1506697354
-8.55	-0.347	1.586	-0.183	-0.122	-0.366	4.791	-7.784	-0.549	0.122	-0.916	0.793	3.72	8.728	3.991	0.977	0.244	-0.977	-9.22	-0.398	-1.961	0.488	-0.549	0.061	-0.388	8.777	3.38	0.366	-0.366	-1.16	1.245	7.253	2.292	1.221	-2.625	1.526	1506697354
-8.721	-0.221	1.595	-0.244	0.061	-0.488	4.616	-7.108	-0.754	-0.244	-1.038	0.732	3.675	8.269	4.369	0.732	0	-0.977	-9.038	-0.255	-1.682	0.549	-0.732	0.061	-0.388	8.777	3.38	0.244	-0.305	-1.099	2.742	6.537	2.745	1.221	-2.625	1.526	1506697355
-8.644	-0.169	1.8	-0.427	0.366	-0.671	4.953	-6.918	-0.72	-0.61	-0.366	0.977	3.726	8.355	4.463	0.366	-0.305	-0.977	-9.073	-0.237	-1.619	0.61	-0.793	0	-0.597	8.748	3.319	0.122	-0.366	-0.916	2.765	6.521	3.371	1.77	2.136	0.366	1506697355
-9.233	-0.455	1.589	-0.61	0.61	-0.488	5.308	-7.222	-0.59	-0.61	-0.366	0.977	3.851	8.777	4.315	0.061	-0.732	-0.977	-9.146	0.106	-1.603	0.488	-0.549	-0.061	-0.455	9.243	3.537	0.122	-0.366	-0.793	2.304	6.639	3.842	2.747	1.404	0.183	1506697355
-10.09	-0.669	1.213	-0.854	0.427	-0.366	5.155	-7.772	-0.452	-0.732	0.916	1.038	4.151	8.97	4.253	0.061	-0.61	-0.977	-9.445	0.367	-1.725	0.183	-0.488	-0.122	-0.226	9.477	3.667	0.122	-0.488	-0.732	3.115	7.049	4.453	2.93	-0.366	-0.183	1506697355
-10.49	-0.632	1.562	-0.61	-0.061	-0.244	5.166	-8.358	-0.312	-0.671	0.732	0.793	4.37	8.964	4.194	0.183	-0.244	-0.977	-9.81	0.264	-1.772	-0.183	-0.488	-0.183	-0.267	9.519	3.645	-0.061	-0.488	-0.732	5.282	8.39	6.682	2.197	-0.183	0	1506697355
-11.108	-0.677	1.974	-1.404	0.061	-0.122	5.166	-8.358	-0.312	-0.488	0.122	0.183	4.474	9.131	4.139	0.122	-0.061	-0.854	-9.667	-0.096	-1.733	-0.488	-0.732	-0.366	-0.962	9.959	3.487	-0.183	-0.244	-0.61	6.938	9.58	7.471	0.854	0	1.038	1506697355
-11.807	-1.933	1.315	-0.793	0.061	0.244	4.776	-9.696	0.068	-0.244	-0.366	-0.549	4.466	10.267	3.968	-0.061	-0.427	-0.549	-10.249	-0.142	-1.364	-0.427	0.671	-0.305	-1.66	10.767	3.464	-0.305	-0.366	-0.427	4.841	8.625	4.072	1.526	-2.136	0.183	1506697355
-12.232	-2.84	0.91	-0.061	-0.305	0.732	4.571	-10.645	0.443	0.122	-0.427	-0.61	4.407	11.123	3.519	-0.061	-0.916	-0.122	-11.274	-0.446	-1.166	-0.244	0.488	-0.183	-1.488	11.563	3.84	-0.427	-1.526	-0.244	7.306	10.173	1.461	0.549	-0.488	-0.549	1506697355
-9.555	-2.389	1.766	-0.305	0.427	0.244	4.382	-10.88	0.976	0.244	-0.732	-0.671	4.693	11.652	2.848	0.183	-0.61	-0.061	-12.755	-1.101	-0.663	-0.305	-0.122	-0.122	-2.111	12.163	3.505	0.122	0.793	0.122	4.354	11.489	5.318	-2.563	2.93	-0.854	1506697355
-9.104	-3.073	-0.957	0	1.892	-0.916	4.382	-10.88	0.976	0.305	0	-0.305	5.27	11.988	2.562	0.549	1.404	0.183	-12.755	-1.101	-0.663	-0.305	-0.122	-0.122	-2.111	12.163	3.505	0.122	0.793	0.122	-0.586	8.27	0.041	-2.563	2.93	-0.854	1506697355
-9.002	-3.762	-1.724	0.366	1.221	-0.488	4.413	-10.622	0.918	0.671	1.16	-0.427	4.765	10.956	2.357	0.61	2.38	1.16	-12.755	-1.101	-0.663	-0.305	-0.122	-0.122	-3.12	9.573	2.216	-0.183	0.977	0.366	1.725	10.409	-0.037	2.014	-1.038	-2.075	1506697355
-8.174	-4.076	-0.957	0.427	1.831	0.061	3.646	-9.183	0.572	0.854	1.099	-1.892	3.932	9.69	2.116	0.244	2.075	2.014	-9.546	-1.907	0.843	-1.282	0.122	-0.183	-2.705	8.571	1.458	-0.732	0.305	0.305	1.834	9.78	0.154	1.709	0.305	-1.953	1506697355
-8.308	-3.409	-1.233	0.916	2.869	0.244	2.629	-8.648	0.453	1.16	-0.488	-3.113	3.402	9.331	1.828	-0.488	1.526	2.014	-9.22	-2.577	0.729	-0.488	-0.366	-0.183	-2.353	8.595	1.043	-0.793	0.427	0.305	0.807	9.633	0.523	1.526	-0.916	-2.38	1506697355
-9.678	-2.155	-2.085	0.732	1.099	0.305	1.961	-8.422	0.392	1.16	-0.488	-3.113	3.035	9.25	1.287	-1.099	0.61	1.587	-9.05	-2.175	0.524	-0.305	-0.244	0.183	-2.21	8.753	1.34	-0.671	0.854	0.61	0.451	9.332	0.732	1.038	-2.93	-2.441	1506697355
-9.342	-1.657	-1.87	0.488	0.488	-0.061	2.003	-7.575	0.462	1.16	-1.526	-2.625	2.986	8.873	0.791	-1.221	-0.122	1.282	-8.398	-1.932	0.412	-0.488	0.122	0.366	-2.48	8.623	1.403	0.061	1.282	0.793	1.564	9.832	1.075	0.793	-2.991	-2.441	1506697355
-8.9	-1.806	-1.938	0.671	0.244	-0.366	1.843	-6.318	0.598	0.732	-0.488	-1.526	3.232	8.604	0.702	-0.916	-0.122	1.099	-8.087	-2.59	0.118	-0.305	-0.061	0.061	-2.501	8.519	1.359	0	0.977	0.916	2.71	9.932	0.524	0.854	-1.709	-2.38	1506697355
-8.787	-2.149	-1.893	1.038	0.366	-0.366	1.843	-6.318	0.598	0.305	-0.122	-0.488	3.4	8.732	0.865	-0.671	0.183	0.977	-8.171	-2.683	-0.146	-0.183	0.122	-0.061	-2.151	8.585	1.394	-0.366	0.244	1.16	2.547	9.673	0.507	0.427	-0.61	-2.136	1506697355
-9.038	-2.03	-2.153	0.916	-0.122	-0.244	1.956	-6.454	0.714	0.061	-0.183	0.549	3.338	8.811	1.026	-0.793	0.061	0.854	-8.384	-2.553	-0.451	0.122	0	-0.122	-1.873	8.569	1.48	-0.366	0	0.854	1.504	9.458	0.439	0	-1.404	-2.014	1506697355
-9.294	-1.914	-2.05	1.099	-0.488	-0.366	2.655	-6.903	1.022	-0.122	-0.366	1.404	3.256	8.781	1.156	-0.854	-0.427	0.61	-8.622	-2.388	-0.618	0.305	-0.061	0	-1.754	8.783	1.424	-0.183	-0.061	0.488	0.926	9.563	0.377	-0.305	-1.404	-2.075	1506697355
-9.229	-1.737	-2.036	1.221	-0.183	-0.732	2.655	-6.903	1.022	-0.305	-0.183	2.014	3.413	8.768	1.214	-0.854	-0.793	0.244	-8.576	-2.688	-0.726	0.427	-0.122	-0.061	-1.643	9.136	1.296	-0.061	-0.366	0.244	0.5	9.582	0.605	0	-1.221	-1.953	1506697355
-9.172	-1.964	-2.196	1.404	-0.122	-0.61	3.128	-7.24	1.28	-0.61	0.122	2.441	3.746	9.022	1.305	-0.793	-0.854	-0.183	-8.746	-2.918	-0.859	0.671	0.244	-0.122	-1.343	9.589	1.291	-0.061	-0.854	0.244	0.669	9.778	0.423	-0.122	-1.099	-2.014	1506697355
-9.599	-1.644	-1.83	1.404	-0.366	0	3.898	-8.136	1.709	-0.793	0.427	2.686	4.043	9.35	1.355	-0.732	-0.977	-0.549	-9.208	-2.723	-1.06	0.793	0.427	0.122	-1.087	10.023	1.41	-0.061	-1.404	0	0.666	9.837	0.615	-0.61	-1.404	-1.953	1506697355
-9.831	-1.524	-1.76	1.16	-0.671	0.305	3.898	-8.136	1.709	-0.916	0.488	2.625	4.32	9.505	1.529	-0.549	-1.16	-0.854	-9.04	-2.791	-1.26	1.038	0.671	0.488	-1.248	10.331	1.364	-0.122	-1.404	-0.488	0.73	10.116	0.941	-1.038	-1.587	-2.075	1506697355
-10.738	-2.962	-1.494	-0.244	-1.526	1.038	4.707	-9.158	2.086	-1.099	0.549	2.258	4.654	9.904	2.058	-0.427	-0.916	-1.16	-9.298	-3.387	-0.825	0.977	1.953	0.427	-1.654	11.128	1.833	-0.793	-2.258	-0.427	1.95	10.287	1.921	-1.526	-1.404	-1.709	1506697355
-11.24	-3.645	-1.779	-0.793	-0.061	1.282	5.023	-11.787	2.004	-1.221	0.793	2.014	4.712	11.541	2.486	-0.488	-0.977	-1.526	-12.78	-2.801	-1.152	2.075	1.099	0.061	-1.062	12.437	3.759	-0.793	-2.258	-0.427	4.382	11.346	3.429	-3.296	-0.366	-0.183	1506697355
-10.938	-5.058	-0.64	0.549	-1.465	1.343	5.023	-11.787	2.004	-0.427	0.732	2.136	4.584	12.246	2.932	-0.488	-1.709	-1.526	-12.958	0.674	-0.794	1.526	-0.549	1.282	-1.187	11.673	4.587	0.366	-1.892	-0.916	3.917	12.584	5.7	-5.371	0.549	2.075	1506697356
-9.432	-5.773	1.464	1.343	0.305	1.831	5.213	-11.781	1.183	0.488	-0.122	1.16	5.081	10.196	3.825	0.305	-0.732	-0.916	-11.443	-0.291	0.578	0.122	-0.671	0.732	-2.486	9.452	4.326	0.122	-0.183	-1.77	1.053	11.684	5.053	-4.822	-0.244	3.113	1506697356
-11.091	-3.551	0.529	0.671	-0.305	0.488	5.157	-10.6	0.199	0.183	0.244	-0.793	5.108	9.222	4.667	0.61	2.258	-0.244	-11.056	-0.626	1.053	1.648	-1.343	0.122	-2.873	8.736	4.134	-1.038	-0.366	-1.099	-1.422	12.53	1.993	-2.502	-0.977	3.906	1506697356
-10.001	-2.388	-0.34	-0.122	-2.808	-0.61	5.157	-10.6	0.199	0.488	1.953	-2.319	3.816	9.65	4.486	-0.305	2.075	0.183	-10.746	0.604	1.203	0.732	-0.671	0.305	-2.964	8.723	4.108	-1.16	-0.305	-0.488	-2.651	12.36	2.169	-1.77	-2.747	4.333	1506697356
-8.075	-2.924	0.933	0	-0.61	-0.427	2.474	-9.583	-1.436	1.343	0.427	-3.418	2.726	9.512	4.035	-1.282	-0.854	0.427	-9.781	0.482	1	0.732	-0.916	0.122	-3.021	8.37	4.119	0.183	-0.061	-0.122	-2.712	10.709	1.907	-1.221	-3.967	4.211	1506697356
-8.516	-2.664	0.926	-0.305	-0.244	-0.427	2.317	-8.979	-1.818	1.343	0.427	-3.418	3.15	8.781	3.809	-1.282	-1.587	0.854	-9.545	1.195	0.994	0.488	-0.916	0.061	-2.629	8.015	4.209	0.183	-0.061	-0.122	-1.609	9.006	2.405	0.671	-2.014	3.54	1506697356
-8.397	-2.292	0.843	-0.427	-0.305	-0.61	2.317	-8.979	-1.818	0.977	-1.831	-3.967	3.558	8.254	3.487	-0.854	-0.183	1.099	-9.195	1.075	0.982	0.244	-0.732	0	-2.095	7.89	4.31	0	-0.244	0.061	-0.091	8.586	1.992	1.831	0.793	3.723	1506697356
-8.392	-2.328	1.303	-0.488	-0.183	-0.366	1.897	-8.167	-2.141	0.732	-0.549	-3.174	3.388	7.843	3.185	-0.366	0.854	1.16	-8.88	0.898	0.976	0.061	-0.916	-0.244	-2.027	7.72	4.197	-0.305	0.61	0	0.484	8.419	2.17	1.526	3.662	2.747	1506697356
-8.879	-1.926	1.485	-0.549	0.122	-0.061	1.682	-7.928	-1.969	0.427	0.183	-2.441	3.132	7.625	3.073	0	0.977	1.038	-8.843	1.017	1.134	-0.183	-0.732	-0.427	-2.245	7.723	4.07	-0.305	0.61	0	0.547	7.935	2.919	1.038	6.592	1.892	1506697356
-8.842	-1.345	1.317	-1.16	0.061	-0.122	1.682	-7.928	-1.969	0	0.061	-1.77	3.097	7.827	3.068	0.244	0.854	0.916	-9.15	1.035	1.151	-0.488	-0.732	-0.366	-2.213	8.085	4.108	-0.122	0.671	0.244	0.528	7.635	1.714	2.014	3.113	1.16	1506697356
-8.716	-1.802	0.91	-1.953	0.366	-0.183	2.047	-8.067	-1.687	-0.244	0.183	-0.977	3.206	8.27	3.139	0.427	0.793	0.793	-9.101	0.927	1.087	-0.732	-0.549	-0.305	-2.18	8.446	4.186	0.183	0.916	0.305	1.659	7.594	2.504	2.625	-1.221	0	1506697356
-9.089	-2.273	1.119	-1.77	0.488	-0.305	2.579	-8.293	-1.331	-0.305	0.427	-0.427	3.387	8.447	3.15	0.671	0.732	0.671	-9.225	0.975	0.855	-1.099	-0.549	-0.366	-2.18	8.446	4.186	0.366	1.282	0.183	2.883	8.399	4.752	2.625	-1.221	0	1506697356
-9.564	-2.714	1.331	-2.014	0.61	-0.244	2.984	-8.437	-0.986	-0.244	0.061	-0.122	3.608	8.374	3.194	1.099	0.916	0.671	-9.379	0.959	0.707	-1.526	-0.122	-0.366	-1.919	8.68	4.241	0.366	1.221	0.061	2.606	8.985	4.115	0.549	1.648	0.183	1506697356
-10.947	-4.047	-0.341	-1.587	0.732	-0.977	3.439	-8.551	-0.526	-0.183	-0.732	0	3.731	8.3	3.244	1.526	0.977	0.488	-10.032	0.584	0.748	-1.77	0	-0.366	-1.631	9.211	4.011	0.427	1.16	-0.061	2.249	9.209	2.489	0.488	0.61	-1.099	1506697356
-9.488	-4.425	0.327	-0.122	0.549	-1.099	3.95	-8.881	-0.12	0.122	-1.221	0.244	3.966	8.961	3.25	1.77	0.916	0	-11.188	-0.641	0.176	-1.709	-0.793	-0.549	-1.627	9.971	3.447	0.61	1.648	0.061	1.06	12.008	4.686	0.366	1.221	-1.648	1506697356
-8.44	-3.168	0.494	-1.404	0.916	-0.793	4.38	-8.994	0.073	0.61	-1.77	0.488	4.416	9.816	3.138	1.77	0.916	-0.305	-10.374	-0.943	0.744	-1.831	-0.488	-0.427	-2.211	9.914	2.889	0.854	2.136	0	0.729	10.744	4.009	0.305	0.244	-0.793	1506697356
-8.839	-3.457	-2.123	-2.258	1.953	-1.282	4.938	-8.037	0.441	0.488	-2.197	0.549	4.804	9.562	2.912	1.77	1.404	0.122	-9.252	-0.788	1.325	-1.77	-1.587	-0.366	-2.766	9.098	2.218	0.061	2.319	-0.488	-0.342	8.216	1.253	1.526	-2.014	-1.648	1506697356
-9.848	-4.716	-3.697	-0.549	-0.671	-1.587	5.552	-6.845	1.069	0.488	-2.197	0.549	4.811	9.179	2.767	1.77	2.014	0.61	-9.483	-2.094	1.69	-2.258	-1.831	-0.366	-3.007	9.13	1.029	0.061	2.319	-0.488	4.054	10.481	1.537	1.099	0.183	-0.305	1506697356
-8.201	-5.678	-1.808	-0.427	0	-0.366	5.688	-6.487	1.464	0.244	-1.282	0.427	4.584	9.654	2.487	1.099	2.197	0.305	-9.106	-4.309	1.906	-1.77	-1.648	-0.61	-3.235	9.727	0.226	-0.549	2.136	-0.183	1.873	10.727	2.138	-0.061	0.488	-0.061	1506697356
-8.369	-4.337	-1.988	-0.61	1.953	-0.488	5.469	-6.828	1.529	0.305	-0.549	0.122	4.474	10.13	1.786	0.183	1.404	-0.183	-9.701	-4.466	1.897	-0.61	-1.709	-0.549	-3.293	9.863	0.195	-0.427	2.075	0.305	0.556	9.371	0.37	0.488	-0.854	0.305	1506697356
-9.577	-3.632	-3.358	-0.305	0.488	-1.587	5.454	-7.157	1.398	0.061	-0.977	-0.061	4.51	9.802	0.836	-0.244	0.122	-0.183	-9.546	-3.621	2.009	-0.549	-2.136	-0.183	-3.293	9.863	0.195	0	1.77	0.366	1.538	10.143	-0.074	0.488	-0.854	0.305	1506697356
-8.48	-4.356	-2.684	-0.122	-0.366	-1.953	5.589	-6.716	1.443	-0.549	0.061	0.305	4.727	9.089	0.307	-0.122	-0.732	0.183	-8.85	-3.718	1.971	-0.122	-2.93	-0.244	-3.061	8.879	0.543	0.488	1.099	0.061	1.117	10.44	1.284	0.183	-0.305	-0.244	1506697356
-7.266	-4.951	-2.079	0.061	1.77	-1.404	5.322	-6.103	1.42	-1.038	0.977	0.427	5.064	8.276	0.231	0.244	-0.244	0.427	-8.147	-3.817	2.231	0.061	-2.686	-0.244	-2.519	8.342	0.348	0.366	0.916	-0.061	1.245	9.99	1.675	0.183	-0.183	-0.183	1506697356
-7.43	-5.231	-2.699	1.404	1.404	-0.977	4.374	-4.96	1.187	-1.221	1.282	0.183	5.028	7.662	0.207	0.427	0.61	0.366	-7.687	-3.667	2.663	0.366	-2.991	-0.244	-1.949	7.884	0.154	0.122	0.977	0	1.933	9.496	1.54	-0.061	-0.732	0.305	1506697356
-7.734	-4.78	-3.043	2.258	0.793	-0.549	4.374	-4.96	1.187	-1.404	1.221	-0.061	4.694	7.12	0.416	0.366	0.549	0.305	-7.346	-3.625	2.78	0.793	-4.15	-0.305	-1.721	7.404	0.133	0.122	1.282	0	2.16	9.445	1.578	-0.916	-1.465	0.793	1506697356
-7.703	-3.322	-2.452	1.709	-0.61	-0.977	4.014	-4.486	0.952	-1.587	1.282	-0.183	4.569	6.74	0.635	0.305	0.244	0.305	-6.435	-3.027	3.06	0.793	-4.272	-0.366	-2.097	7.416	-0.043	0.366	1.77	-0.122	1.895	9.147	2.376	-1.16	-1.709	1.465	1506697357
-6.974	-2.158	-1.517	0.732	-0.305	-1.648	3.772	-4.532	0.701	-1.648	1.282	-0.061	4.754	6.977	0.975	0.122	0.488	0.244	-5.831	-2.946	3.607	0.977	-3.113	-0.427	-2.097	7.416	-0.043	0.427	2.014	0.061	3.347	8.96	2.522	-1.16	-1.709	1.465	1506697357
-6.556	-1.599	-1.485	-0.183	-0.122	-2.747	3.57	-4.831	0.513	-1.648	0.061	0.061	4.729	7.235	1.208	0	0.427	0.427	-5.645	-1.346	3.941	1.465	-3.601	0	-2.921	7.46	0.627	0.366	1.465	0.549	4.183	8.333	2.643	-2.136	-0.183	1.892	1506697357
-7.375	-4.804	-1.479	-0.244	0	-2.319	4.012	-5.517	0.446	-1.404	-1.343	0	4.548	7.488	1.438	0	-0.061	0.854	-5.621	-0.711	4.432	0.671	-2.441	0.122	-2.938	7.51	1.229	0.366	0.671	0.732	3.181	7.515	2.86	-3.418	1.16	1.465	1506697357
-7.419	-5.906	-0.932	0.61	-0.305	-2.686	4.943	-6.352	0.048	-0.793	-0.793	-0.122	4.326	7.814	1.542	-0.061	-0.549	1.16	-6.254	-0.91	4.727	0.549	-2.625	-0.122	-2.938	7.51	1.229	0.732	0.61	0.916	1.695	8.095	3.183	-3.418	1.16	1.465	1506697357
-7.567	-5.201	-0.809	0.732	0.671	-2.258	4.937	-7.79	-0.691	-0.122	0.977	-0.183	4.221	8.059	1.714	0.183	-0.488	1.099	-6.493	-1.073	5.357	0.366	-2.808	-0.061	-2.116	8.795	1.414	0.793	0.732	0.793	2.658	9.461	2.799	-3.174	-1.648	0.793	1506697357
-7.684	-5.81	-1.041	0.244	0.244	-2.808	4.484	-7.845	-0.837	0.305	1.16	-0.305	4.279	8.461	2.094	0.427	-0.122	0.61	-6.075	-1.04	6.113	0.366	-2.686	0.061	-2.444	9.3	1.287	0.61	1.587	0.549	3.006	8.247	4.509	-2.747	-1.099	1.16	1506697357
-7.443	-6.697	-1.189	-0.061	0.549	-1.953	4.491	-7.983	-0.986	0.488	0.671	-0.244	4.307	9.05	2.254	0.366	-0.183	0.305	-5.862	-0.888	6.775	0.305	-2.869	-0.061	-3.116	9.658	1.125	0.61	2.258	0.61	4.846	8.49	4.039	-2.563	-0.122	1.099	1506697357
-7.364	-6.861	-1.008	0.244	0.061	-2.014	4.491	-7.983	-0.986	0.671	0.793	0	4.401	9.469	2.377	0.183	-0.916	0.183	-5.789	-0.97	7.23	0.244	-2.808	-0.061	-3.268	9.8	0.918	0.366	1.526	1.16	5.277	8.857	3.926	-2.991	1.465	1.282	1506697357
-7.137	-7.35	-0.767	-0.671	0.916	-1.709	4.341	-8.216	-1.238	0.732	0.977	0.305	4.817	9.649	2.694	0	-0.854	0.244	-5.641	-1.029	7.675	0.366	-2.563	0	-3.268	9.8	0.918	0.366	1.038	1.282	3.98	8.205	3.986	-2.136	-0.183	1.587	1506697357
-7.523	-7.227	-1.534	-0.61	0.916	-1.831	4.472	-8.477	-1.152	0.671	1.465	0.427	4.817	9.649	2.694	0	-0.854	0.244	-5.639	-0.62	8.183	0.366	-2.93	0	-2.789	9.64	0.939	0.427	0.854	1.038	4.119	7.898	4.425	-2.136	-0.183	1.587	1506697357
-7.29	-6.784	-1.634	-0.549	0.244	-2.441	4.462	-8.903	-0.994	0.549	1.282	0.427	4.817	9.649	2.694	0	-0.854	0.244	-5.03	-0.303	8.446	-0.061	-2.686	-0.183	-2.311	9.912	0.688	0.427	1.16	0.977	4.676	7.477	4.682	-2.075	-0.122	1.709	1506697357
-6.753	-7.945	-1.538	-1.648	1.343	-2.136	5.249	-9.205	-0.449	0.244	-0.061	0.366	5.071	9.566	2.623	-0.549	-0.977	0.488	-4.644	-0.514	8.753	-0.244	-2.502	-0.122	-2.311	9.912	0.688	0.305	1.892	0.793	5.277	6.919	5.048	-1.038	0.366	1.404	1506697357
-6.581	-8.209	-1.855	-1.038	0.671	-1.892	5.395	-9.183	-0.281	0.305	0.122	0	5.288	9.752	2.247	-0.549	-0.916	0.61	-4.262	-0.579	9.026	-0.61	-2.441	-0.183	-2.26	10.373	0.334	0	1.892	0.61	5.217	7.339	6.109	-1.343	0.854	1.709	1506697357
-6.089	-8.193	-2.149	-0.488	0.244	-1.404	5.395	-9.183	-0.281	0.366	0.488	-0.366	5.569	10.013	2.165	-0.488	-0.549	0.61	-3.907	-1.097	9.256	-0.671	-2.258	-0.183	-2.134	10.938	-0.133	0	1.709	0.732	4.676	7.034	6.419	-1.526	0	1.526	1506697357
-6.248	-7.93	-2.644	-0.732	0.793	-1.343	5.14	-9.067	-0.147	0.183	-0.183	-0.61	5.688	10.501	2.193	-0.61	-0.549	0.427	-3.464	-1.564	9.444	-0.549	-1.953	-0.366	-2.134	10.938	-0.133	-0.122	1.343	0.793	5.456	6.666	6.534	-0.977	0.427	1.648	1506697357
-5.602	-8.259	-2.229	-0.366	0.916	-0.793	5.155	-8.644	0.006	0.122	-0.244	-0.793	6.078	10.652	1.995	-0.671	-0.793	0.427	-2.984	-1.956	9.722	-0.305	-1.709	-0.244	-2.03	11.414	-0.415	-0.244	1.404	0.671	5.455	6.306	6.641	-1.587	0.977	1.465	1506697357
-5.694	-8.38	-2.4	-0.488	0.671	-0.549	4.792	-9.037	0.358	0.244	0.183	-0.488	6.1	10.474	2.117	-0.732	-0.671	0.549	-2.992	-2.172	9.971	-0.122	-1.648	-0.122	-1.822	11.281	-0.129	-0.488	0.916	0.305	5.105	6.038	6.855	-1.648	0.732	1.343	1506697357
-5.719	-8.299	-2.705	-0.427	0.793	-0.061	4.755	-8.866	0.536	0.305	-0.732	-0.305	6.261	10.495	2.088	-0.61	-0.793	0.488	-2.523	-2.007	10.122	0.122	-1.465	-0.183	-1.822	11.281	-0.129	-0.366	0.732	0.244	5.106	5.617	6.953	-1.648	0.732	1.16	1506697357
-5.661	-8.466	-2.684	-0.366	0.61	0.183	5.426	-8.981	0.121	0.244	-1.465	-0.244	6.247	10.407	2.284	-0.793	-1.16	0.427	-1.945	-1.998	10.206	0	-0.732	-0.061	-1.839	11.464	-0.321	-0.366	1.404	0.549	5.303	5.021	6.922	-1.343	0.61	0.854	1506697357
-5.735	-8.363	-2.968	0.366	0.61	0	5.426	-8.981	0.121	0.061	-2.319	-0.366	6.29	10.093	1.875	-0.854	-1.953	0.427	-2.247	-2.137	10.2	0.244	-0.671	0	-1.221	11.325	0.121	-0.549	0.549	0.61	5.905	5.04	7.305	-1.038	0.366	0.977	1506697357
-5.4	-8.191	-2.908	-0.122	0.183	0.183	5.66	-9.623	-0.648	0.061	-2.197	-0.549	6.443	9.959	1.654	-0.732	-2.197	0.061	-2.255	-1.737	10.256	0.183	-0.671	0.183	-1.221	11.325	0.121	-0.427	-0.183	0.61	6.149	5.219	7.617	-1.099	0.61	1.038	1506697357
-5.53	-8.142	-3.072	-0.305	0.061	0.488	5.4	-9.446	-0.529	-0.122	-2.502	-0.61	6.848	9.884	1.215	-0.427	-1.953	-0.183	-1.841	-1.614	10.332	0.061	0.061	0.183	-0.742	11.391	0.182	-0.427	0.854	0.916	5.203	4.753	7.52	-1.282	0.366	0.732	1506697357
-5.93	-8.509	-3.106	-0.488	0.061	0.549	5.4	-9.446	-0.529	-0.183	-1.831	-0.305	6.8	9.816	1.311	-0.305	-2.136	-0.183	-2.079	-1.761	10.27	0.061	0.366	0.244	-0.653	11.19	0.257	-0.366	0.549	0.854	5.599	4.593	7.479	-1.16	0.183	0.671	1506697357
-6.175	-8.917	-3.519	-0.244	-0.244	0.732	5.843	-9.922	0.175	0.244	-0.916	0	7.641	9.902	0.382	0	-1.648	0.183	-2.455	-1.426	10.408	-0.061	0.427	0.305	-0.653	11.19	0.257	-0.427	0.061	0.977	6.246	4.405	7.4	-0.366	-0.122	0.854	1506697357
-6.281	-8.917	-3.374	-0.305	-0.244	0.549	6.029	-9.719	-0.461	0.549	-1.648	-0.244	7.185	10.155	1.126	-0.122	-0.549	0.183	-2.652	-1.602	10.709	-0.183	0.671	0.244	-0.428	11.582	0.219	-0.061	0.122	0.977	6.357	4.707	7.984	-0.366	-0.122	0.671	1506697358
-6.699	-9.152	-3.697	-0.366	-0.183	0.183	6.029	-9.719	-0.461	0.671	-1.282	-0.366	7.913	10.257	0.962	0.122	-0.61	0.427	-3.095	-1.711	10.787	-0.244	0.671	0.183	-0.453	11.768	0.304	0.183	0.122	1.099	5.881	4.651	8.029	0	-0.366	0.366	1506697358
-6.938	-9.452	-3.842	-0.305	-0.305	-0.183	5.675	-9.402	-0.368	0.854	-0.183	0	7.735	10.451	1.114	0.122	-0.732	0.793	-3.393	-1.842	10.85	-0.244	0.793	0.122	-0.453	11.768	0.304	0.427	-0.244	0.977	6.364	4.919	8.222	0.244	-0.549	0.061	1506697358
-7.056	-9.478	-3.931	-0.061	-0.61	-0.488	5.675	-9.402	-0.368	0.549	-0.977	-0.122	7.389	10.603	1.526	0	-0.305	1.099	-3.753	-2.046	11.079	-0.305	0.732	0.061	-0.352	11.917	0.095	0.732	-0.488	0.916	6.822	5.108	8.32	0.61	-0.488	-0.061	1506697358
-7.02	-9.477	-3.882	-0.122	-0.793	-0.793	6.242	-9.857	-0.719	0.122	-0.427	-0.671	7.321	10.929	1.658	0.183	0.977	1.099	-4.031	-2.035	11.294	-0.183	0.61	-0.061	-0.251	12.433	0.117	0.793	-1.343	0.732	6.746	5.187	8.174	1.038	-0.549	-0.305	1506697358
-6.883	-9.225	-3.741	0.244	-0.977	-0.854	6.309	-10.613	-0.203	0.061	-0.122	-1.282	7.224	11.047	1.769	0.305	2.258	0.977	-3.944	-1.845	11.465	-0.305	0.671	0	-0.251	12.433	0.117	0.427	-1.343	0.305	6.828	5.261	8.122	1.587	-0.549	-0.671	1506697358
-6.437	-9.189	-3.402	0.427	-1.16	-0.61	6.629	-9.982	0.413	-0.61	-0.305	-1.16	6.898	11.018	2.457	0	1.282	0.61	-3.874	-2.017	11.231	-0.244	0.854	-0.122	-0.25	12.629	-0.416	0.488	-0.854	-0.183	7.004	5.498	8.074	1.831	-0.244	-0.977	1506697358
-6.306	-8.867	-3.053	0.549	-1.221	-0.366	6.629	-9.982	0.413	-0.854	0.916	-0.488	7.261	11.36	2.652	-0.427	0.427	0.61	-3.668	-2.157	10.834	-0.305	1.038	-0.183	-0.25	12.629	-0.416	0.122	-0.61	-0.366	6.376	5.442	7.555	2.075	-0.427	-1.282	1506697358
-6.13	-9.007	-2.93	0.671	-0.977	-0.183	6.111	-9.823	0.007	-0.732	0.427	-0.854	7.708	10.592	2.238	-0.732	-0.061	1.038	-3.706	-2.245	10.519	-0.183	1.282	-0.305	-0.876	12.499	-0.706	0.305	-0.916	-0.793	6.425	5.688	6.991	2.502	-0.305	-1.648	1506697358
-5.949	-8.882	-2.678	0.977	-1.221	0.366	6.111	-9.823	0.007	-0.732	0.427	-0.854	8.083	9.606	2.09	-0.366	0.366	0.916	-3.717	-2.223	10.259	-0.122	1.404	-0.366	-0.362	11.671	-0.67	0.366	-3.174	-0.793	6.245	6.148	6.766	2.686	0	-1.831	1506697358
-5.62	-8.729	-2.424	0.793	-0.61	0.977	7.222	-8.915	-1.416	-0.793	-1.587	-1.221	8.19	9.251	1.928	-0.671	-0.732	0.977	-3.842	-2.101	9.918	-0.061	1.648	-0.488	0.214	11.305	-0.555	0.061	-2.747	-0.549	5.367	6.587	6.564	2.991	-0.549	-2.502	1506697358
-5.68	-8.315	-2.406	1.16	-0.427	1.587	7.346	-8.375	-1.532	-0.793	-1.587	-1.221	8.162	8.636	1.625	-0.671	-2.197	1.282	-3.862	-2.11	9.717	0.061	1.831	-0.488	0.214	11.305	-0.555	-0.061	-1.709	-0.977	5.292	7.081	6.264	2.747	-0.549	-2.38	1506697358
-5.648	-7.917	-2.117	0.977	0.366	1.953	7.204	-7.18	-2.846	-0.671	-0.732	-1.587	8.854	8.256	0.859	-0.183	-2.014	1.465	-3.749	-2.043	9.351	0.061	2.075	-0.488	-0.438	10.731	-0.219	0.244	-2.014	-0.854	5.02	7.154	5.44	2.441	-0.61	-2.686	1506697358
-6.173	-7.776	-1.889	0.854	0.793	2.441	7.204	-7.18	-2.846	-0.671	-1.16	-1.77	8.347	7.88	0.4	0.244	-2.625	1.221	-3.801	-1.785	8.83	-0.183	2.441	-0.366	-0.24	10.762	-0.328	0.122	-2.686	-0.916	4.998	7.313	5.046	2.197	-0.244	-2.38	1506697358
-6.493	-7.466	-1.793	1.343	0.671	2.686	7.007	-6.533	-2.405	-0.732	-1.221	-1.526	8.146	7.668	0.596	0.244	-3.174	0.854	-4.003	-1.788	8.57	-0.488	2.686	-0.305	-0.24	10.762	-0.328	0.305	-1.953	-1.099	4.508	7.775	4.719	2.075	-0.671	-2.319	1506697358
-6.83	-7.307	-1.664	1.77	0.977	3.296	6.842	-6.33	-1.715	-0.549	-1.648	-0.977	8.137	7.515	0.823	0.061	-2.258	0.427	-4.253	-2.493	8.147	-0.305	3.174	-0.366	-0.726	10.641	-0.679	0.61	-0.977	-0.916	3.848	7.433	4.45	2.014	-0.916	-2.563	1506697358
-6.863	-6.961	-2.141	1.587	1.709	3.54	6.842	-6.33	-1.715	-0.427	-1.831	-0.854	8.452	7.344	0.373	0.244	-1.038	0.305	-4.532	-2.949	7.506	0.183	3.479	-0.549	-2.169	10.206	-1.26	0.305	-1.038	-0.549	4.26	8.11	4.347	1.953	-0.671	-2.563	1506697358
-6.493	-6.514	-2.383	1.282	1.343	3.357	6.759	-5.826	-1.968	-0.732	-1.221	-0.793	8.197	7.223	0.272	0.488	-0.183	0.061	-4.392	-3.31	6.546	0.366	4.15	-0.732	-2.169	10.206	-1.26	-0.305	-1.892	0	2.974	8.882	4.276	1.16	-0.61	-2.869	1506697358
-5.333	-5.912	-2.149	1.892	1.343	3.174	5.505	-3.785	-1.536	-1.343	-0.793	-0.732	8.197	7.223	0.272	0.488	-0.183	0.061	-4.642	-3.747	5.438	1.038	4.211	-0.732	-1.055	8.908	-1.303	-1.16	-2.441	0.183	2.192	8.738	3.226	1.831	-1.526	-3.052	1506697358
-4.711	-4.955	-2.259	2.869	1.648	3.174	5.505	-3.785	-1.536	-1.953	-0.61	-0.488	8.197	7.223	0.272	0.488	-0.183	0.061	-4.683	-3.785	4.221	1.526	4.395	-0.671	-0.804	7.875	-1.273	-1.77	-2.136	-0.061	2.789	9.288	2.467	1.404	-1.221	-2.502	1506697358
-5.054	-4.717	-2.766	3.113	1.892	2.686	5.329	-2.961	-1.121	-2.563	-0.183	-0.122	8.197	7.223	0.272	0.488	-0.183	0.061	-4.682	-3.512	3.543	1.587	4.456	-0.61	-0.804	7.875	-1.273	-2.258	-2.075	-0.244	2.294	8.842	1.753	0.916	-2.014	-2.563	1506697358
-5.556	-5.053	-3.18	3.784	1.526	2.686	5.213	-2.071	-1.574	-3.113	0.427	-0.061	8.197	7.223	0.272	0.488	-0.183	0.061	-4.932	-3.578	2.787	1.953	4.395	-0.671	-0.886	6.113	-1.511	-2.686	-2.075	-0.305	2.267	8.235	1.357	1.038	-2.991	-2.441	1506697358
-5.944	-5.026	-3.169	4.272	1.221	2.686	5.213	-2.071	-1.574	-3.601	0.488	0.061	8.197	7.223	0.272	0.488	-0.183	0.061	-5.396	-4.021	2.129	2.563	4.272	-0.916	-0.886	6.113	-1.511	-2.38	-2.502	-0.366	3.287	9.122	1.012	1.038	-2.991	-2.441	1506697358
-6.417	-5.534	-2.756	4.211	1.282	2.319	5.55	-1.933	-2.324	-3.906	1.282	0.244	8.197	7.223	0.272	0.488	-0.183	0.061	-6.127	-4.252	1.903	3.357	3.967	-1.282	-1.01	5.704	-1.812	-2.38	-3.662	-0.183	2.527	8.714	1.481	-0.244	-2.258	-1.404	1506697358
-7.344	-5.093	-2.64	4.272	1.038	2.075	7.151	-2.056	-2.643	-4.089	1.709	0.427	7.629	6.704	0.42	0.488	-0.183	0.061	-7.283	-4.285	1.854	4.333	3.479	-1.77	-1.05	6.906	-1.489	-2.441	-5.066	0	1.622	9.399	2.035	-0.732	-2.258	-0.977	1506697358
-8.035	-4.844	-2.211	3.418	0.549	0.854	7.151	-2.056	-2.643	-4.211	1.892	0.549	7.629	6.704	0.42	0.427	-0.61	-0.061	-8.738	-3.87	1.469	5.31	2.93	-1.953	-0.372	7.642	-0.855	-2.258	-6.165	0.122	0.214	9.421	1.443	-0.793	-3.174	-0.671	1506697359
-8.612	-4.914	-0.78	4.272	0.732	0.427	8.096	-2.239	-3.273	-4.333	2.686	0.793	6.989	5.59	-0.982	0.427	-0.61	-0.061	-10.018	-3.225	1.211	6.409	2.625	-1.587	-0.372	7.642	-0.855	-2.075	-6.836	-0.305	0.033	9.826	0.742	-0.854	-3.235	-0.549	1506697359
-8.342	-3.293	-0.41	4.639	1.831	-0.061	9.567	-2.787	-5.662	-4.883	3.235	0.854	7.608	6.153	-0.848	-4.517	-1.709	1.587	-10.441	-1.884	0.975	7.202	1.404	-0.977	-0.006	9.142	1.113	-0.977	-6.47	-0.977	-0.291	10.298	2.054	-0.916	-2.747	-0.427	1506697359
-9.65	-4.569	-0.965	4.272	1.648	-0.366	9.567	-2.787	-5.662	-5.554	3.845	0.366	8.406	6.812	-0.294	-5.31	-2.319	1.892	-10.427	-0.493	1.046	7.141	1.77	-0.671	0.215	10.107	2.393	-0.122	-6.287	-1.892	0.414	9.27	2.487	-0.183	-3.235	-0.977	1506697359
-9.768	-5.184	-0.45	5.554	2.075	0.183	9.152	-2.217	-6.105	-5.737	4.15	-0.122	9.311	6.374	0.453	-6.042	-3.296	1.953	-10.61	-0.26	1.337	6.165	0.488	-1.038	0.215	10.107	2.393	0.732	-6.714	-2.563	1.981	10.683	2.888	-0.793	-4.272	-0.488	1506697359
-9.599	-3.949	-0.72	5.676	3.174	0	6.8	-1.964	-7.45	-5.737	3.723	-0.183	9.42	5.13	0.897	-5.493	-2.869	1.038	-10.395	-0.42	1.658	5.92	0.488	-1.343	0.145	10.92	2.856	0.305	-6.897	-2.38	0.376	10.969	3.26	-1.831	-7.751	-0.122	1506697359
-10.052	-3.708	-1.279	4.944	1.587	0.061	6.8	-1.964	-7.45	-5.676	2.869	-0.061	9.92	4.626	1.798	-5.493	-2.014	0.183	-10.05	-0.279	1.756	5.981	0.671	-1.221	0.339	10.927	2.796	-0.488	-6.226	-1.953	-0.404	10.34	1.55	-1.892	-10.376	-1.038	1506697359
-9.518	-3.173	-0.785	5.066	1.77	0.549	5.548	-1.875	-6.833	-5.859	2.441	0.305	10.128	4.532	1.995	-5.798	-1.953	-0.061	-9.575	0.066	1.765	5.859	0.854	-1.343	-0.226	10.155	2.684	-0.916	-5.676	-1.648	1.06	9.874	0.724	-1.16	-12.634	-1.892	1506697359
-9.203	-2.895	-0.694	4.7	1.465	0.671	5.548	-1.875	-6.833	-5.92	1.953	0.671	9.782	4.369	1.711	-5.981	-1.648	-0.122	-9.382	0.7	1.635	5.432	1.16	-1.282	-0.329	9.528	2.542	-0.916	-6.042	-1.16	4.116	9.386	1.182	-1.77	-9.827	-2.075	1506697359
-8.577	-3.144	-0.135	4.456	1.099	0.488	5.571	-1.683	-6.205	-5.798	2.93	1.16	9.365	4.247	1.175	-5.981	-0.854	-0.366	-8.789	0.579	1.568	5.127	1.587	-1.16	0.038	8.711	2.606	-1.038	-6.165	-0.61	3.582	9.579	1.748	-2.441	-3.784	-2.441	1506697359
-8.246	-3.524	0.2	4.211	1.16	0.305	5.734	-1.832	-6.181	-5.371	1.892	1.404	8.929	4.467	0.867	-5.859	-1.038	-0.488	-8.75	0.471	1.276	5.127	1.709	-1.16	0.038	8.711	2.606	-1.221	-5.859	-0.305	2.229	9.04	2.606	-2.014	-3.235	-2.625	1506697359
-8.049	-4.112	0.376	4.517	1.465	0.427	7.175	-2.486	-6.148	-5.249	1.038	1.099	8.733	4.896	0.879	-5.737	-1.16	-0.427	-8.983	0.751	0.88	5.127	1.526	-1.099	0.104	8.335	2.847	-1.221	-5.432	-0.366	0.099	9.319	2.603	-2.014	-2.991	-3.174	1506697359
-8.04	-4.223	0.683	4.822	1.831	0.549	7.736	-2.586	-6.166	-5.127	1.099	0.549	8.641	5.059	0.813	-5.554	-1.221	-0.427	-9.262	0.869	0.679	5.005	1.465	-1.038	-0.126	8.336	3.427	-1.16	-5.31	-0.671	-1.08	9.727	2.253	-2.136	-4.883	-3.54	1506697359
-8.245	-3.679	0.945	4.639	2.441	0.366	7.736	-2.586	-6.166	-5.066	0.916	0.366	8.538	5.106	0.906	-5.432	-1.465	-0.61	-9.589	0.915	0.553	4.944	1.343	-1.099	-0.126	8.336	3.427	-1.282	-5.554	-0.916	0.008	9.7	2.543	-2.014	-5.798	-2.93	1506697359
-8.892	-3.052	0.556	4.395	2.38	0.061	7.346	-2.294	-6.184	-4.944	0.793	0.549	8.741	5.175	1.005	-5.31	-1.709	-0.793	-9.951	1.058	0.343	5.066	1.343	-0.854	-0.014	8.573	3.754	-0.916	-5.432	-1.221	1.148	9.384	2.732	-1.953	-6.165	-1.709	1506697359
-8.754	-2.541	0.58	4.028	2.014	-0.122	7.066	-1.992	-6.331	-4.822	0.488	0.854	8.954	5.112	1.237	-5.249	-1.892	-0.916	-9.922	1.13	-0.038	5.127	1.16	-0.793	0.091	8.88	4.201	-0.671	-5.188	-1.648	1.86	9.014	2.766	-1.892	-7.263	-0.977	1506697359
-8.585	-2.417	0.654	3.601	2.136	0.122	6.935	-1.771	-6.089	-4.883	0.366	1.221	9.11	4.782	1.58	-5.005	-1.892	-0.916	-9.436	1.342	-0.315	4.944	1.16	-0.793	0.091	8.88	4.201	-0.671	-5.31	-1.892	3.116	8.155	2.607	-1.343	-6.531	-0.671	1506697359
-8.656	-1.768	0.601	2.869	2.258	0.366	6.721	-1.528	-5.821	-4.944	0.488	1.587	9.147	4.126	1.665	-4.822	-1.587	-0.977	-9.132	1.426	-0.494	4.761	1.099	-0.854	0.322	8.471	4.235	-0.916	-5.554	-2.075	4.534	6.843	2.243	0.61	-5.737	-0.305	1506697359
-10.313	-3.248	-0.94	1.77	1.648	0.366	6.721	-1.528	-5.821	-4.944	0.488	1.587	9.324	3.57	1.365	-4.761	-1.709	-0.977	-9.357	1.421	-0.275	4.272	1.404	-0.671	1.212	8.506	3.975	-1.099	-5.554	-2.136	4.031	7.234	2.114	0.366	-7.263	-1.099	1506697359
-10.524	-5.552	-0.861	4.944	1.221	0.732	6.721	-1.528	-5.821	-4.944	0.488	1.587	10.119	3.421	0.474	-4.761	-1.77	-1.221	-11.275	0.188	-0.687	3.296	0.427	-0.793	1.212	8.506	3.975	-0.916	-5.31	-2.136	3.625	10.154	3.508	2.747	-5.371	-0.793	1506697359
-9.592	-3.686	-1.008	4.944	2.319	1.831	8.765	-3.137	-4.303	-4.272	0.305	2.075	11.276	3.42	-0.324	-4.639	-1.831	-1.465	-10.743	-1.013	-0.207	4.211	0.366	-0.854	1.408	10.262	3.389	-0.305	-5.005	-2.258	7.366	10.049	3.39	1.038	-1.16	1.404	1506697359
-8.591	-2.839	-2.109	4.089	2.686	0.61	8.765	-3.137	-4.303	-3.784	-0.061	2.197	12.121	3.426	-0.446	-4.395	-1.77	-1.282	-9.928	-1.56	-0.066	4.395	0.977	-0.61	1.019	10.544	2.283	-0.183	-4.578	-2.197	0.205	9.42	1.408	1.831	-3.54	0.244	1506697359
-9.172	-4.096	-2.801	5.127	2.197	0.793	9.473	-3.045	-3.108	-3.906	0.183	2.258	12.283	3.198	-0.512	-4.211	-1.282	-0.793	-10.294	-2.094	0.019	4.211	0.671	-0.793	1.019	10.544	2.283	-0.61	-4.578	-2.014	1.631	10.422	1.476	1.587	-5.737	-0.549	1506697359
-9.539	-3.786	-2.985	4.333	3.418	1.221	10.182	-2.793	-2.69	-4.272	0.549	2.502	11.885	2.766	-0.88	-4.211	-1.343	-0.61	-10.578	-2.078	0.09	4.333	0.854	-0.732	1.208	10.452	1.75	-1.038	-4.7	-1.831	1.396	10.079	0.806	0.916	-3.052	0	1506697359
-10.191	-3.214	-3.938	4.211	3.235	0.732	10.182	-2.793	-2.69	-4.333	1.038	2.625	11.468	2.217	-1.347	-4.089	-1.648	-0.61	-11.177	-1.683	-0.067	4.028	0.732	-0.549	1.841	10.27	1.954	-0.61	-4.761	-1.831	1.023	10.779	-0.327	0.793	-3.967	-0.732	1506697359
-10.302	-2.741	-3.999	4.517	2.014	0.366	10.529	-3.102	-2.745	-3.845	0.977	2.197	11.225	1.727	-1.605	-3.662	-1.77	-0.671	-10.84	-1.948	-0.202	3.906	0.244	-0.427	1.841	10.27	1.954	-0.061	-4.578	-1.77	0.915	10.968	-1.159	1.099	-5.31	-1.465	1506697360
-9.14	-2.242	-3.391	3.723	1.221	0.427	9.579	-2.938	-2.596	-3.174	0.977	1.77	11.03	1.566	-0.977	-3.357	-1.709	-0.549	-9.914	-2.187	-0.157	3.784	0.244	-0.793	2.083	9.912	2.152	0.244	-3.54	-1.648	2.382	10.891	-0.843	0.854	-4.456	-1.587	1506697360
-8.478	-2.071	-2.751	3.418	2.747	0.488	9.579	-2.938	-2.596	-2.991	1.038	1.587	10.734	1.424	-0.298	-3.235	-1.709	-0.244	-9.458	-1.663	-0.282	3.601	0.122	-0.854	1.718	8.716	2.162	0.427	-3.174	-1.404	3.021	9.702	-1.17	1.038	-4.333	-1.892	1506697360
-9.125	-1.763	-3.278	3.235	1.709	0.366	8.841	-2.596	-2.279	-2.93	1.343	1.404	10.502	1.123	-0.077	-2.93	-1.465	-0.061	-9.111	-1.164	-0.426	3.174	0.183	-0.671	1.718	8.716	2.162	0.427	-3.357	-1.099	3.61	9.385	-0.769	0.977	-3.052	-1.648	1506697360
-9.24	-1.774	-2.866	2.991	0.671	0.305	8.063	-2.188	-2.163	-2.686	1.282	1.221	10.295	0.829	0.102	-2.502	-1.221	0	-8.707	-1.378	-0.48	2.625	0.122	-0.671	2.11	8.441	2.449	0.427	-2.869	-0.916	2.478	9.481	-0.237	0.671	-2.869	-1.831	1506697360
-8.865	-1.382	-2.292	2.747	0.977	0.244	7.663	-1.933	-2.085	-2.258	0.977	1.038	10.401	0.781	0.475	-2.258	-0.977	0	-8.604	-1.796	-0.598	2.38	0.244	-0.671	2.238	8.629	2.336	0.366	-2.136	-0.671	2.426	9.496	0.042	0.061	-2.625	-1.953	1506697360
-9.045	-0.965	-2.355	2.319	0.549	0.061	7.547	-1.834	-2.105	-1.892	0.549	0.732	10.713	0.944	0.669	-2.258	-0.793	0.061	-8.516	-1.951	-0.791	2.319	0.244	-0.488	2.238	8.629	2.336	0.244	-1.831	-0.366	3.006	9.247	0.039	0.122	-1.648	-1.892	1506697360
-9.249	-1.456	-2.395	2.258	0.427	0	7.672	-1.625	-2.037	-1.709	0.366	0.61	10.871	1.025	0.733	-2.075	-0.549	0.122	-8.479	-1.933	-0.992	2.014	0.549	-0.244	2.16	8.904	2.321	0.183	-1.953	-0.183	2.625	9.305	0.561	0.122	-1.648	-1.892	1506697360
-9.245	-1.464	-2.186	2.258	0.183	0.061	8.336	-1.028	-1.737	-1.526	0.244	0.488	10.785	0.97	0.797	-1.709	-0.305	0.061	-8.662	-1.854	-1.206	1.648	0.549	-0.122	2.827	9.193	2.777	0	-1.953	-0.122	1.8	9.527	1.028	-0.122	-1.221	-1.892	1506697360
-9.345	-0.889	-2.171	1.831	0.549	0.305	8.336	-1.028	-1.737	-1.404	0	0.244	10.66	0.947	0.792	-1.404	0.061	-0.183	-8.917	-1.957	-1.347	1.221	0.61	0.122	2.827	9.193	2.777	-0.305	-1.465	-0.183	0.91	9.56	0.624	0	-2.258	-1.892	1506697360
-9.674	-0.365	-2.766	1.221	0.427	0.183	9.024	-0.968	-2.155	-1.282	-0.061	0.061	10.578	0.993	0.89	-1.221	0.183	-0.488	-9.028	-1.823	-1.532	1.038	0.671	0.366	3.001	9.349	2.809	-0.61	-1.099	-0.305	1.566	9.934	0.435	-0.366	-1.709	-2.258	1506697360
-10.526	-1.92	-3.494	-0.854	-0.916	-0.061	9.024	-0.968	-2.155	-1.221	-0.183	0	10.652	1.239	0.914	-1.099	-0.061	-0.793	-10.173	-1.915	-1.544	0.549	1.404	0.366	3.162	10.093	3.297	-0.61	-1.221	-0.427	2.437	10.131	0.861	-0.427	-0.244	-2.319	1506697360
-11.835	-3.201	-2.856	-0.977	1.099	0.732	9.493	-1.26	-2.555	-0.977	-0.427	0.183	10.927	1.964	0.724	-0.793	-0.549	-1.404	-12.975	-0.807	-2.003	0.793	-1.038	-0.183	3.162	10.093	3.297	-0.366	-1.465	-0.671	3.394	11.336	1.62	-1.404	0.732	-0.977	1506697360
-12.79	-5.017	-2.405	0.671	-3.418	1.831	11.11	-2.856	-4.705	-0.488	-0.732	0.732	11.678	2.911	1.095	-0.366	0.549	-2.075	-11.478	-0.531	-0.169	-0.427	0.488	0.61	3.481	11.231	3.915	-0.549	-0.732	-1.831	3.183	13.147	4.942	-3.784	-0.366	0.671	1506697360
-9.014	-4.067	-0.336	-0.122	-0.366	2.136	11.11	-2.856	-4.705	-0.793	-0.61	1.099	11.98	4.465	1.952	-0.366	0.549	-2.075	-11.05	-3.388	0.159	1.099	-0.305	0.122	-1.055	10.698	3.77	-0.061	1.099	-1.099	3.2	13.241	6.511	-5.249	-1.282	1.465	1506697360
-11.036	-3.655	-0.166	-0.732	0.793	1.648	10.995	-2.845	-4.697	-1.587	0.793	1.221	11.847	5.522	1.709	-0.732	-1.221	-1.038	-10.615	-1.274	1.43	1.343	0.183	-0.183	-1.055	10.698	3.77	-0.854	-0.732	-0.305	3.039	10.848	3.418	-3.54	-0.427	4.517	1506697360
-11.932	-3.034	-1.402	-0.305	-3.357	0.916	9.548	-1.943	-4.445	-1.648	0.854	1.221	11.797	5.797	1.243	-0.671	-0.366	0.061	-11.332	0.845	0.974	0.977	-0.244	0.427	-2	9.526	4.218	-0.122	-0.916	-0.183	1.543	13.183	2.059	-2.258	0.732	5.249	1506697360
-9.454	-3.157	-0.446	0.122	-1.221	0.061	9.548	-1.943	-4.445	-0.977	0.61	0.854	10.57	5.405	1.297	-0.671	-0.793	0.183	-11.035	0.197	0.62	0.183	0	0	-0.901	9.783	4.546	0.305	-0.549	-0.305	-1.357	13.491	1.339	-0.854	-1.282	5.676	1506697360
-9.088	-2.243	-0.47	-0.549	-1.221	0.427	9.298	-2.176	-5.179	-0.488	0.977	0.122	9.854	4.573	1.808	-0.671	-0.916	0.061	-10.051	0.273	0.287	0.122	0	-0.244	-0.901	9.783	4.546	0.671	-0.671	-0.427	-1.639	11.773	1.43	-0.793	-2.747	5.371	1506697360
-7.98	-1.581	-0.392	-1.099	-1.221	0	8.118	-2.279	-5.038	-0.122	0.61	-0.366	9.38	3.669	2.336	-0.671	-0.671	0.305	-9.076	0.528	0.105	-0.183	0.061	-0.244	-0.324	8.739	4.258	0.916	-0.977	-0.488	-0.977	9.467	2.132	0.854	-1.343	4.822	1506697360
-6.982	-1.909	0.024	-1.16	-0.488	-0.061	6.992	-1.96	-4.382	0	0.244	-0.305	8.784	2.841	2.567	-0.671	-0.671	0.305	-8.172	0.345	-0.049	-0.366	0.244	-0.366	0.341	6.866	3.518	0.793	-0.916	-0.366	-0.017	8.415	1.561	0.488	1.16	3.784	1506697360
-6.114	-1.546	0.645	-1.099	-0.183	0.244	6.367	-1.451	-3.746	-0.122	0.244	-0.061	8.319	2.29	2.462	-0.671	-0.122	0.61	-7.571	0.236	-0.166	-0.366	0.366	-0.366	0.341	6.866	3.518	0.61	-0.732	-0.122	-0.346	6.778	0.477	0.854	1.77	2.319	1506697360
-6.525	-0.827	0.827	-1.038	1.099	0.122	6.321	-0.993	-3.266	-0.244	-0.183	0	8.152	2.038	2.354	-0.549	-0.061	0.61	-7.531	0.315	-0.431	-0.427	0.488	-0.427	0.557	6.56	3.359	0.305	-0.793	0.183	-0.645	5.451	0.971	1.343	2.991	1.465	1506697360
-8.075	-1.077	0.351	-1.221	1.343	-0.183	6.924	-0.682	-3.072	-0.183	0	-0.244	8.559	2.013	2.011	-0.549	-0.061	0.61	-8.045	0.254	-0.746	-0.671	0.427	-0.366	1.264	7.522	3.68	0.244	-0.427	0.305	0.173	5.643	2.018	2.136	2.258	0.549	1506697360
-9.636	-1.682	-0.029	-1.221	1.16	0.366	7.264	-0.516	-3.103	0.061	0.305	-0.366	9.112	2.242	1.79	-0.183	-0.061	0.366	-8.631	0.022	-1.294	-0.732	0.244	-0.305	1.264	7.522	3.68	0.305	0.061	0.366	1.988	6.783	2.08	1.648	-0.244	-0.366	1506697360
-10.393	-1.244	0.22	-0.183	1.404	0.854	7.831	-0.761	-3.156	0.427	-0.061	-0.366	9.83	2.492	1.725	0.122	-0.305	0.244	-9.092	-0.022	-1.428	-1.282	0.305	-0.427	1.254	8.48	3.961	0.549	0.244	0.305	6.288	9.167	5.423	0.793	-0.122	0.122	1506697361
-11.77	-0.269	0.406	-2.075	-0.244	0.854	8.614	-1.221	-3.252	0.916	0.305	-0.427	10.697	2.835	1.652	0.122	-0.305	0.244	-8.909	-0.3	-1.388	-1.038	0.427	-0.732	0.858	9.27	4.089	0.671	0.244	0.366	8.268	10.294	6.429	-0.427	1.587	1.648	1506697361
-13.208	-5.023	-2.688	-1.038	0.793	-0.977	9.091	-1.589	-3.328	1.099	0.793	-0.244	11.175	3.278	1.732	0.793	0.488	0.366	-11.387	-0.743	-1.197	-1.709	2.319	-0.732	0.858	9.27	4.089	0.427	0.244	0.488	2.188	7.324	1.16	0	-5.92	-0.671	1506697361
-10.999	-4.762	-0.793	1.892	-1.526	0.427	9.625	-2.28	-3.601	1.343	1.16	0.488	12.12	4.09	1.211	0.732	0.305	-0.427	-13.632	-2.322	-1.753	-0.732	-1.16	-0.916	0.971	11.332	3.664	0.61	0.061	0.61	7.173	15.421	8.959	-2.747	0.977	1.831	1506697361
-8.985	-2.998	-0.292	-1.038	0.488	0.366	10.05	-3.146	-3.719	1.343	1.343	1.404	12.902	4.815	0.95	0.732	0.305	-0.427	-11.079	-2.945	-0.185	-0.305	-0.427	-0.793	0.178	12.115	2.567	1.099	0.427	0.366	-3.163	10.247	1.595	-3.296	3.784	0.061	1506697361
-9.572	-4.163	-4.278	1.404	2.441	-1.282	10.365	-3.22	-3.048	1.16	0.305	1.221	12.13	4.727	1.25	0.854	1.099	0	-11.368	-2.775	0.748	-0.977	-0.183	-0.366	0.178	12.115	2.567	0.793	1.587	0.244	-0.938	7.689	-2.903	4.822	-5.31	-1.831	1506697361
-9.916	-4.319	-3.554	0.488	-1.343	0.122	10.256	-2.786	-2.266	1.038	1.343	0.671	11.38	4.654	1.26	0.732	1.282	-0.183	-10.869	-4.031	0.81	-0.244	-1.343	-0.427	-0.693	11.184	1.486	-0.061	1.526	0.61	3.512	11.876	0.224	0.244	0.916	-0.854	1506697361
-8.735	-4.238	-1.828	0	1.587	-0.061	9.39	-2.834	-2.07	0.916	0.671	0.671	10.604	4.65	0.824	0.732	1.282	-0.183	-10.277	-3.761	1.081	-0.122	-0.244	-0.183	-0.193	10.913	0.798	-0.549	0.549	0.977	0.309	10.027	0.042	0.977	-0.366	-2.014	1506697361
-9.237	-3.651	-3.013	1.343	0.916	-0.244	8.923	-3.309	-1.721	0.854	0.427	0.671	10.343	4.454	0.243	0.183	0.732	-0.732	-10.051	-3.484	0.624	0.366	-0.916	0.183	-0.193	10.913	0.798	-0.244	0.671	0.916	0.377	10.497	-0.071	1.343	-1.343	-2.136	1506697361
-8.717	-3.237	-2.706	1.465	0.244	-0.305	8.521	-3.523	-1.682	0.793	0.244	0.793	9.837	4.026	0.523	0.183	1.099	-0.854	-9.118	-3.6	0.435	0.427	-0.854	0.305	0.132	10.318	1.081	-0.061	1.282	0.671	1.11	10.219	-0.032	1.221	-2.441	-2.258	1506697361
-7.71	-2.862	-2.26	1.343	0.854	-0.366	8.356	-3.126	-1.101	0.427	0.549	0.977	8.64	3.502	0.831	0.183	1.099	-0.854	-8.483	-3.439	0.345	0.61	-0.977	0.122	0.541	8.611	1.108	-0.061	1.648	0.61	1.997	9.966	0.322	0.854	-1.953	-2.136	1506697361
-8.585	-2.827	-2.848	1.526	0.488	-0.244	7.896	-2.669	-0.657	0.122	0.061	0.793	8.79	3.281	1.272	-0.122	0.427	-1.099	-8.278	-2.934	0.382	0.793	-1.038	0.183	0.541	8.611	1.108	-0.122	1.282	0.793	2.385	9.055	0.266	0.793	-1.648	-2.014	1506697361
-8.559	-2.671	-2.73	1.953	-0.061	-0.366	7.988	-2.333	-0.867	-0.183	1.465	0.549	8.742	3.228	1.464	-0.305	0.488	-1.099	-8.28	-2.7	0.353	0.61	-1.221	0.244	0.852	8.137	1.236	-0.244	1.038	0.793	2.779	9.482	1.042	0.793	-1.648	-2.014	1506697361
-8.841	-2.647	-2.757	1.892	-0.122	-0.183	8.076	-2.412	-0.92	-0.183	1.709	0.427	8.803	3.381	1.214	-0.305	0.488	-1.099	-8.196	-2.933	0.432	0.732	-1.038	0.183	1.142	8.587	1.125	-0.122	0.916	0.854	1.788	9.289	1.389	0.183	-1.221	-1.282	1506697361
-9.199	-2.211	-2.786	2.319	-0.488	-0.122	8.062	-2.628	-0.627	-0.244	1.831	0.549	9.182	3.903	1.471	-1.038	0.305	-1.465	-8.321	-3.272	0.463	0.977	-0.854	0.061	1.142	8.587	1.125	0	0.916	1.038	1.719	9.465	1.36	-0.427	-1.648	-1.099	1506697361
-9.207	-1.444	-2.873	1.77	-0.305	-0.488	8.067	-2.871	-0.639	-0.244	2.563	0.671	9.292	4.368	1.596	-1.282	0.671	-1.648	-8.879	-3.272	0.324	1.343	-0.793	0.061	1.302	8.896	1.072	0.244	0.671	0.977	1.797	9.664	0.744	-0.671	-2.075	-1.221	1506697361
-9.319	-1.798	-2.734	1.465	-0.183	-0.366	7.88	-3.146	-0.456	-0.244	2.747	0.977	9.196	4.76	1.709	-1.282	0.671	-1.648	-9.287	-2.833	0.352	1.343	-0.916	0.183	2.052	9.503	1.712	0.183	-0.061	0.916	2.726	9.793	0.541	-0.977	-1.343	-1.099	1506697361
-9.195	-2.784	-2.156	1.221	-0.854	0.183	8.198	-3.586	-0.291	-0.305	2.747	1.16	9.039	5.429	1.855	-1.282	0.671	-2.319	-9.743	-2.833	0.611	1.282	-0.488	0.305	2.052	9.503	1.712	0.305	-0.305	0.549	2.711	9.647	1.129	-1.221	-1.282	-0.916	1506697361
-8.875	-2.11	-1.561	0.916	0.488	0.061	8.004	-3.803	-0.148	-0.61	3.357	1.465	8.841	5.679	1.989	-1.282	0.671	-2.319	-10.036	-1.827	0.785	1.892	-1.648	0.244	2.175	9.9	2.059	0.183	-0.427	0.183	3.387	9.952	1.674	-1.953	-0.977	-0.122	1506697361
-10.915	-2.866	-2.168	-0.244	-0.549	-0.305	8.04	-4.359	-0.031	-0.854	3.174	1.587	8.251	5.974	2.129	-1.038	1.343	-2.625	-10.545	-1.02	1.93	0.977	-0.793	0.488	1.968	9.746	2.361	0.244	-0.793	-0.061	2.04	9.625	1.677	-1.831	-0.061	0.305	1506697361
-11.422	-4.143	-1.452	0.366	-0.793	-0.977	8.094	-5.137	-0.099	-1.16	1.892	1.282	7.802	6.692	2.277	-0.366	-0.244	-2.93	-11.213	-0.554	2.188	1.038	-2.075	0.183	1.847	9.713	2.778	0.488	-0.305	-0.122	2.262	11.639	1.144	-2.136	0.061	0.061	1506697361
-10.46	-4.012	-0.677	0.122	-1.099	-1.038	8.372	-6.033	-0.042	-1.16	2.93	1.892	7.538	7.608	2.345	-0.366	-0.244	-2.93	-10.78	-0.471	2.736	0.427	-2.075	0.122	1.547	10.093	2.851	1.099	0.488	-0.488	0.847	12.347	2.011	-1.648	1.099	0.61	1506697361
-9.074	-4	0.138	0	-0.427	-1.038	6.983	-6.388	0.02	-1.221	0.916	2.197	7.161	8.347	2.257	-0.122	-0.61	-3.113	-9.605	-0.63	3.382	0.305	-2.014	0.183	1.256	10.289	2.326	1.282	1.343	-0.977	-1.139	10.907	1.906	-1.099	0.549	0.122	1506697361
-8.885	-4.176	-0.199	0.244	-0.488	-1.282	7.084	-6.432	-0.105	-1.038	2.258	2.075	7.821	8.886	2.82	-0.122	-1.038	-2.625	-8.809	-0.92	3.712	0.488	-1.648	0.244	0.091	10.216	1.766	0.916	1.404	-0.977	-1.604	9.493	1.776	-0.183	0.244	-0.671	1506697361
-8.606	-4.228	-0.313	0.366	-0.122	-1.404	6.789	-6.72	0.262	-1.16	2.869	2.075	7.662	9.007	2.765	-0.122	-1.038	-2.625	-8.509	-0.756	3.869	0.61	-1.282	0.244	-1.041	10.034	1.322	0.854	0.244	-0.854	-1.631	9.488	1.741	-0.183	0.244	-0.671	1506697361
-8.569	-4.681	-0.513	0.549	-0.061	-1.343	6.386	-7.037	0.675	-1.465	1.709	2.014	6.903	8.735	2.759	-0.244	-0.122	-2.258	-8.551	-0.55	3.936	0.549	-1.221	0.305	-1.108	10.078	1.359	0.977	-0.793	-0.793	-1.147	9.533	1.956	-0.061	-0.427	-1.404	1506697362
-8.399	-4.847	-0.266	0.793	-0.305	-0.977	6.736	-7.482	0.597	-1.16	2.136	1.16	6.27	8.512	2.584	0.549	0.427	-1.831	-8.301	-0.644	4.26	0.61	-1.16	0.244	-0.623	9.973	1.61	0.854	-0.366	-1.038	-0.412	9.686	2.355	0.061	-0.244	-1.282	1506697362
-8.344	-4.898	-0.26	0.671	0.305	-0.793	6.578	-7.44	0.909	-0.916	1.404	0.977	6.333	8.601	2.561	0.549	0.427	-1.831	-8.216	-0.556	4.413	0.732	-1.038	0.122	-0.379	10.034	1.593	0.305	0.122	-1.221	-0.122	9.423	2.549	0.427	0.061	-1.038	1506697362
-8.741	-4.735	-0.657	0.671	0	-0.854	6.344	-7.717	0.915	-1.038	1.404	0.732	6.348	8.934	2.669	0.916	1.648	-1.709	-8.386	-0.325	4.445	0.549	-0.977	0.061	-0.502	9.939	1.329	0.183	0.122	-1.221	-0.318	9.562	2.371	0.427	-0.305	-0.916	1506697362
-8.626	-4.497	-0.546	0.671	-0.183	-0.793	6.344	-7.717	0.915	-0.977	0.977	0.61	6.081	9.268	2.981	0.671	2.197	-0.793	-8.349	-0.383	4.497	0.488	-0.916	0	-0.81	9.856	1.184	0.305	0	-1.221	-0.086	9.923	2.476	0.244	-1.099	-0.732	1506697362
-8.509	-4.53	-0.435	0.488	0.122	-0.61	6.187	-7.764	1.25	-0.977	0.61	0.427	5.979	9.04	3.547	0.671	2.197	-0.793	-8.246	-0.459	4.57	0.61	-0.732	-0.122	-1.296	9.932	0.976	0.244	-0.366	-1.221	0.177	9.664	2.637	0.244	-1.099	-0.732	1506697362
-8.49	-4.688	-0.499	0.488	0	-0.549	5.856	-7.635	1.23	-1.038	-0.061	0.427	6.025	8.76	3.966	0.366	0.916	-0.305	-8.087	-0.544	4.655	0.732	-0.549	-0.244	-1.51	9.747	0.736	0.244	-0.916	-1.16	0.136	9.56	2.529	0.122	-0.183	-0.549	1506697362
-8.486	-4.907	-0.589	0.488	-0.061	-0.488	6.112	-7.581	1.488	-0.732	-0.183	0.183	4.508	8.21	3.052	0.061	1.526	-0.244	-8.132	-0.468	4.703	0.793	-0.366	-0.366	-0.974	9.658	0.717	0.183	-1.404	-0.854	-0.041	9.555	2.304	0.061	-0.183	-0.427	1506697362
-8.288	-5.035	-0.5	0.671	0.061	-0.366	6.548	-7.45	1.401	-0.732	0	0	5.819	8.357	3.607	0.122	-0.122	-0.671	-8.195	-0.461	4.686	0.671	-0.427	-0.427	-0.484	9.576	0.935	0.244	-1.343	-0.488	-0.489	9.676	2.128	0.061	-0.183	-0.427	1506697362
-8.213	-5.133	-0.441	0.793	0.366	-0.366	5.865	-6.375	1.785	-0.61	0.732	-0.427	5.856	8.475	3.676	-0.183	0.549	-0.244	-8.287	-0.578	4.677	0.732	-0.366	-0.488	-0.672	9.676	0.973	0.122	-0.854	-0.61	-0.712	9.619	2.019	-0.122	-0.61	-0.427	1506697362
-8.515	-5.407	-0.615	0.793	0.305	-0.427	5.865	-6.375	1.785	-0.732	0.305	0.061	5.96	8.593	3.484	-0.427	-0.183	0.122	-8.372	-0.659	4.774	0.732	-0.305	-0.488	-0.683	9.893	0.829	0.183	-0.977	-0.427	-0.857	9.613	1.977	-0.061	-0.732	-0.488	1506697362
-8.527	-5.612	-0.687	1.099	0.427	-0.427	6.214	-6.515	1.982	-0.732	0.305	0.061	5.999	8.568	3.613	-0.427	-0.183	0.122	-8.516	-0.922	4.789	0.854	-0.366	-0.549	-0.867	10.086	0.799	0.122	-1.038	-0.244	-1.011	9.96	1.872	-0.061	-0.732	-0.488	1506697362
-8.234	-5.663	-0.365	1.526	0.671	-0.427	7.593	-6.806	2.138	-0.732	0.732	-0.122	5.694	8.563	3.627	-0.427	0.427	0	-8.43	-1.016	4.835	1.16	-0.305	-0.671	-0.737	10.119	0.741	0.183	-0.977	-0.061	-1.422	10.084	1.859	0.061	-1.038	-0.549	1506697362
-7.949	-5.374	-0.104	1.831	1.038	-0.366	6.509	-6.429	1.888	-0.732	0.183	0.061	5.679	8.811	3.923	-0.61	0.122	0.061	-8.281	-0.897	5.024	1.404	-0.244	-0.732	-0.843	10.115	0.745	0.122	-0.977	0.122	-2.073	9.883	1.554	0.061	-1.648	-1.038	1506697362
-8.181	-5.32	-0.245	1.77	1.404	-0.549	6.093	-6.544	1.61	-0.916	-0.366	0.305	5.59	8.865	4.024	-0.61	0.122	0.061	-8.125	-0.682	5.174	1.587	-0.122	-0.793	-1.092	10.235	0.659	0	-0.854	0.244	-3.217	9.283	0.689	0.061	-1.648	-1.038	1506697362
-8.404	-5.865	-0.621	1.77	1.038	-0.61	6.632	-6.629	1.499	-1.099	-0.244	0.366	5.57	9.027	3.821	-0.732	-0.549	0.305	-8.076	-0.359	5.323	1.587	0.122	-0.854	-1.386	10.317	0.676	-0.122	-1.221	0.427	-3.633	9.696	0.228	0.793	-4.456	-2.625	1506697362
-7.854	-6.471	-0.479	2.38	1.465	-0.305	6.68	-6.614	1.494	-1.099	0.366	0.488	5.761	9.378	3.728	-0.977	-1.221	0.488	-8.053	-0.47	5.337	1.709	0.366	-0.977	-1.457	10.395	0.742	-0.244	-1.282	0.61	-2.635	10.277	0.656	1.038	-5.066	-1.953	1506697362
-7.583	-6.41	-0.555	2.991	2.136	0.122	6.017	-6.727	1.366	-0.854	-1.648	0.671	5.997	9.566	3.378	-0.977	-1.221	0.488	-8.031	-0.854	5.261	2.014	0.549	-1.038	-1.534	10.519	0.581	-0.427	-0.916	0.549	-0.618	10.246	1.371	1.038	-5.066	-1.953	1506697362
-7.876	-5.985	-0.982	3.174	1.648	0.244	5.856	-6.893	0.901	-0.488	-2.563	0.61	5.839	9.556	2.844	-0.916	-0.793	0.854	-7.848	-1.273	5.136	2.502	0.61	-1.221	-1.727	10.587	0.304	-0.793	-1.404	0.427	-0.592	10.015	1.782	-0.244	-5.066	-1.648	1506697362
-7.892	-6.141	-0.989	3.54	1.526	0.305	6.332	-7.174	0.205	-0.244	-1.038	0.671	5.588	9.807	2.848	-0.549	0.854	1.16	-7.815	-1.439	4.963	3.113	0.854	-1.404	-1.87	10.484	0.183	-1.099	-1.709	0.244	-1.556	9.636	2.207	-0.488	-4.395	-1.404	1506697362
-7.982	-6.139	-0.886	3.967	1.831	0.488	6.358	-7.277	-0.044	-0.244	0.549	0.793	5.146	10.18	3.274	-0.549	0.854	1.16	-8.153	-1.255	4.792	3.662	1.038	-1.587	-2.181	10.281	0.092	-1.465	-2.197	0	-1.956	9.781	2.202	-0.488	-4.395	-1.404	1506697362
-8.265	-5.895	-0.768	4.272	1.953	0.671	5.871	-7.596	0.351	-0.244	0.549	0.793	4.547	10.53	3.804	-0.916	0.854	1.343	-8.428	-1.172	4.591	4.15	1.16	-1.709	-2.542	10.215	0.025	-1.831	-3.357	-0.427	-2.245	9.865	2.371	-1.038	-4.333	-1.282	1506697362
-8.5	-5.539	-0.618	4.272	1.709	0.732	5.679	-8.05	0.115	0.305	0.122	0.793	3.899	10.852	4.523	-2.136	-1.282	0.671	-8.496	-0.86	4.494	4.639	1.404	-1.831	-2.56	10.326	0.109	-1.892	-4.578	-0.732	-2.749	9.873	2.394	-0.732	-4.822	-1.404	1506697362
-8.299	-5.451	-0.474	4.211	1.892	0.549	6.078	-8.347	-0.607	1.038	1.953	0.671	3.68	10.701	3.744	-2.136	-1.282	0.671	-8.574	-0.469	4.315	4.639	1.587	-1.831	-2.601	10.402	0.223	-2.014	-5.615	-1.038	-2.635	9.896	2.303	-0.732	-4.822	-1.404	1506697362
-8.186	-5.266	-0.307	4.211	2.258	0.732	6.732	-7.97	0.097	0.916	4.395	-0.061	3.817	10.153	2.265	-2.808	-2.38	-0.305	-8.664	0.061	4.143	4.639	1.648	-1.77	-2.098	10.578	0.323	-2.136	-6.775	-1.221	-2.117	9.635	2.403	-0.183	-5.493	-1.648	1506697362
-8.181	-5	-0.138	4.089	2.319	0.854	7.583	-7.196	0.677	0.549	3.906	-1.038	3.817	10.153	2.265	-3.296	-2.991	-1.465	-8.648	0.495	3.943	4.272	1.892	-1.709	-1.194	10.308	0.711	-2.258	-6.531	-1.648	-1.875	9.246	2.716	-0.183	-5.493	-1.648	1506697363
-7.94	-4.302	0.1	3.784	2.441	0.977	7.656	-6.83	-0.471	-0.854	1.404	-1.77	4.148	9.41	1.325	-3.845	-2.991	-2.625	-8.547	0.61	3.744	3.967	1.831	-1.526	-0.983	9.871	0.968	-2.136	-5.92	-2.197	-1.146	8.862	2.929	0.061	-5.615	-1.465	1506697363
-7.93	-3.624	0.269	3.113	2.258	1.16	7.521	-6.645	-1.644	-1.77	2.075	-2.625	4.589	8.886	1.109	-4.211	-3.235	-3.601	-8.405	0.583	3.608	3.845	1.831	-1.404	-1.186	9.568	0.958	-1.892	-5.798	-2.502	-0.518	8.358	2.942	0.549	-5.371	-0.854	1506697363
-8.006	-3.354	0.499	2.625	1.953	1.221	7.521	-6.645	-1.644	-2.686	3.784	-3.052	6.009	8.553	1.341	-4.639	-3.662	-4.456	-8.282	0.522	3.366	3.906	1.831	-1.404	-1.559	9.179	0.84	-1.404	-6.165	-2.441	0.249	8.02	3.4	0.549	-5.371	-0.854	1506697363
-8.477	-4.09	0.138	2.38	1.587	1.282	6.721	-6.535	-1.967	-3.418	3.418	-3.113	6.326	8.338	1.126	-5.005	-4.517	-4.883	-8.495	0.693	3.089	3.723	2.075	-1.404	-1.855	8.794	0.819	-1.038	-7.263	-2.075	0.331	7.573	4.272	0.61	-4.639	-0.244	1506697363
-8.851	-4.57	-0.349	2.747	1.465	1.16	6.313	-6.769	-1.912	-3.906	2.869	-2.93	6.326	8.338	1.126	-5.371	-5.371	-4.822	-9.082	0.418	2.535	3.662	1.77	-1.465	-1.681	8.504	1.066	-0.549	-8.24	-1.587	-0.724	8.059	3.394	2.502	-5.371	1.282	1506697363
-10.726	-4.807	-1.005	3.296	0.732	1.282	6.258	-7.317	-2.098	-3.845	2.563	-2.808	6.967	8.068	0.356	-5.493	-6.287	-4.395	-9.817	-0.726	2.064	3.357	2.258	-1.648	-0.962	8.703	1.369	0	-8.179	-1.465	1.626	9.725	5.185	2.502	-5.371	1.282	1506697363
-10.239	-4.807	-0.778	3.784	0.549	0.854	5.702	-7.732	-2.182	-3.967	1.648	-2.319	7.446	8.227	0.203	-5.249	-7.08	-4.089	-10.3	-2.104	1.254	4.15	1.77	-1.648	-0.054	9.566	1.235	0.244	-7.446	-1.648	-0.383	11.033	3.699	1.77	-4.395	1.892	1506697363
-10.152	-4.744	-1.756	4.456	1.343	1.282	4.795	-7.557	-2.413	-4.456	0.977	-1.648	7.679	8.674	0.024	-4.822	-7.629	-4.15	-10.959	-2.846	0.635	4.517	2.319	-1.343	0.51	10.624	0.805	0.305	-6.897	-1.831	-0.762	10.079	0.544	2.075	-3.296	0.427	1506697363
-9.055	-2.503	-2.199	5.493	1.465	0.977	4.654	-7.184	-2.395	-4.456	0.977	-1.648	7.679	8.674	0.024	-4.395	-8.423	-4.639	-10.692	-3.317	-0.389	5.127	1.77	-1.038	0.898	11.783	0.262	0.366	-6.836	-2.014	2.576	11.258	2.296	2.075	-3.296	0.427	1506697363
-8.732	-2.519	-2.273	4.517	2.197	0.916	4.877	-6.813	-1.901	-5.31	1.587	-0.305	8.978	9.294	-0.559	-4.272	-8.789	-5.31	-10.146	-3.38	-0.944	5.371	2.136	-0.916	1.318	11.982	-0.325	0.122	-7.202	-2.197	-0.132	10.229	1.175	1.892	-1.892	1.16	1506697363
-9.094	-2.784	-2.854	4.822	2.686	1.221	5.572	-6.714	-0.524	-8.24	4.333	2.502	8.813	8.899	-0.648	-4.272	-7.812	-5.432	-10.975	-2.879	-1.681	5.554	1.465	-0.854	1.595	11.051	-0.51	-0.305	-7.996	-2.563	0.857	10.143	0.169	1.709	-2.38	1.099	1506697363
-9.294	-1.998	-3.289	5.005	2.686	0.977	6.092	-7.111	0.668	-8.728	7.08	2.991	8.262	8.699	-0.786	-4.272	-6.592	-5.31	-10.984	-2.012	-2.029	5.859	0.427	-0.732	2.072	10.293	-0.471	-0.732	-8.362	-3.174	1.404	10.127	0.189	1.343	-3.723	0.549	1506697363
-9.368	-1.76	-3.11	4.517	3.235	0.732	6.302	-8.081	0.903	-8.057	8.911	2.747	7.896	8.716	-1.244	-4.333	-6.714	-5.493	-10.566	-1.875	-1.792	5.127	0.244	-1.038	2.682	10.136	-0.294	-0.549	-7.935	-3.723	1.375	10.08	-0.029	1.038	-3.113	0.671	1506697363
-10.039	-1.518	-3.419	4.639	2.441	0.366	6.029	-8.557	1.792	-8.057	8.911	2.747	8.358	8.879	-1.946	-4.578	-7.629	-5.981	-10.149	-1.869	-1.467	5.066	-0.366	-1.343	2.841	10.189	-0.06	-0.061	-7.019	-3.906	2.504	9.976	-0.546	0.793	-3.601	0.366	1506697363
-9.686	-1.867	-2.845	4.883	2.197	0.244	5.362	-8.806	2.936	-4.395	7.507	2.502	8.358	8.879	-1.946	-4.639	-8.423	-6.409	-9.857	-1.788	-1.184	4.761	-0.305	-1.221	2.371	9.916	0.133	0.488	-6.226	-3.662	2.47	10.104	-0.435	0.854	-2.869	0.061	1506697363
-9.716	-1.897	-2.901	5.188	2.808	0.183	4.429	-8.598	3.443	-2.686	6.47	2.319	9.192	8.997	-2.513	-4.456	-8.423	-6.165	-9.231	-2.07	-0.799	4.639	-0.244	-1.221	1.53	9.893	0.218	0.549	-6.165	-3.235	1.623	9.896	0.561	0.977	-2.38	-0.122	1506697363
-9.75	-1.993	-2.912	5.432	1.648	0.244	3.524	-8.167	3.359	-1.709	5.188	2.319	9.938	8.44	-2.56	-3.845	-7.019	-5.554	-9.03	-2.486	-0.516	4.517	0	-1.282	0.921	9.741	0.372	0.61	-5.615	-2.869	0.428	10.196	1.302	0.305	-5.066	-0.916	1506697363
-9.064	-1.516	-2.335	5.859	1.343	0.549	2.907	-7.807	2.826	-1.282	4.028	2.625	9.938	8.44	-2.56	-2.747	-4.944	-4.761	-9.03	-2.486	-0.516	4.517	0	-1.282	0.274	9.811	0.346	0.427	-5.005	-2.319	0.428	10.196	1.302	0.305	-5.066	-0.916	1506697363
-9.464	-0.756	-2.556	4.456	1.404	0.488	2.622	-7.445	2.019	-0.854	3.296	3.052	9.479	8.368	-1.577	-1.526	-3.052	-3.967	-8.435	-3.04	-0.202	5.127	0.61	-0.671	-0.023	9.768	0.346	0.183	-4.578	-2.014	3.092	8.744	-0.029	0	-6.104	-0.61	1506697363
-9.743	-1.842	-2.57	4.822	0.854	-0.061	2.573	-6.928	1.41	-0.793	2.502	3.723	8.818	8.745	-0.816	-0.488	-1.953	-3.052	-9.405	-2.521	-0.47	5.127	0.61	-0.671	-0.419	10.002	0.5	0.366	-4.089	-1.648	3.481	9.406	-0.457	0.061	-4.395	-0.244	1506697363
-9.598	-1.305	-2.303	5.31	0.977	-0.061	2.842	-7.045	1.14	-0.854	2.258	4.272	8.818	8.745	-0.816	0.183	-1.587	-2.258	-9.58	-2.117	-0.5	4.7	0.793	0.061	-0.038	10.429	0.668	0.549	-3.662	-1.648	1.239	9.78	0.376	0.671	-2.563	-0.671	1506697363
-10.11	-0.074	-2.158	4.211	1.038	0.122	3.175	-7.789	0.688	-0.488	2.258	4.578	7.552	9.417	0.807	0.671	-1.404	-1.831	-9.192	-1.519	-0.525	4.395	0.793	0.366	0.333	10.983	0.981	0.977	-2.991	-1.77	0.334	10.066	0.774	0.488	-2.747	-0.671	1506697363
-10.011	-0.157	-2.547	3.418	0	0.061	3.595	-8.099	0.126	-0.183	1.77	4.272	7.065	9.186	2.009	1.16	-1.343	-1.648	-8.457	-1.305	-0.461	3.601	1.343	0.549	0.293	11.005	1.45	0.793	-2.441	-2.014	3.724	9.859	0.499	-0.183	-4.456	-2.014	1506697363
-9.417	-2.521	-1.881	1.282	-1.221	0.305	4.183	-8.037	0.152	-0.183	1.587	3.296	7.065	9.186	2.009	1.709	-0.916	-1.343	-8.89	-1.763	0.371	3.174	2.93	0.671	-0.647	10.356	1.59	-0.122	-2.93	-1.831	4.923	9.532	1.139	-0.183	-4.456	-2.014	1506697363
-10.142	-4.078	-1.962	2.075	2.136	1.221	4.788	-8.242	0.429	-0.671	1.831	2.014	5.977	10.124	4.962	1.892	0.671	-0.916	-11.027	-0.892	0.244	4.211	1.648	0.671	-1.243	9.982	1.755	-0.977	-3.418	-1.221	4.106	10.07	2.614	-0.061	-3.235	-1.038	1506697363
-10.96	-3.383	-2.801	2.38	-2.93	1.892	4.788	-8.242	0.429	-0.671	1.831	2.014	4.828	10.295	4.817	1.282	1.77	-0.427	-10.45	-0.103	0.641	3.418	0.549	1.099	-1.465	10.072	2.853	-0.305	-2.808	-0.977	4.949	12.39	5.015	-3.601	-5.859	3.174	1506697364
-10.526	-4.432	0.197	2.136	-0.854	1.892	5.522	-10.604	-0.266	-0.671	2.014	0.549	4.828	10.295	4.817	0.122	0.244	-0.061	-10.574	-0.412	0.92	3.174	0.61	-0.061	-2.294	9.381	3.463	0	-2.319	-0.549	3.025	12.124	6.346	-3.601	-5.859	3.174	1506697364
-10.67	-3.219	0.623	2.38	-1.038	0.183	5.26	-10.946	-0.145	-0.916	3.479	-3.052	3.342	9.69	4.553	-0.916	-1.404	0.61	-10.993	0.95	0.793	2.808	0.183	-0.244	-2.853	8.521	3.736	-0.366	-2.502	-0.244	-0.536	13.635	2.442	-4.761	-3.723	3.601	1506697364
-10.415	-2.818	-0.056	2.38	-1.953	0.061	4.467	-12.328	-0.494	-0.549	3.479	-4.395	2.908	10.005	4.02	-1.953	-2.197	1.404	-10.972	0.995	0.232	2.441	0.305	-0.366	-2.487	8.625	3.858	0.305	-2.502	0	-1.152	12.622	2.028	-2.93	-3.54	4.761	1506697364
-8.104	-1.901	0.901	2.197	-0.183	0.061	3.338	-12.801	-1.169	0	2.136	-5.615	2.908	10.005	4.02	-2.869	-3.113	1.221	-9.758	0.831	-0.039	2.38	-0.061	-0.671	-1.988	9.356	3.955	0.916	-2.197	0.244	0.115	11.488	0.806	-2.93	-3.54	4.761	1506697364
-7.736	-0.813	1.211	1.587	0.427	0.122	2.684	-11.596	-1.291	0.061	1.404	-6.47	3.633	8.092	3.793	-3.052	-3.967	0.916	-9.106	1.292	-0.097	2.075	-0.916	-0.793	-1.434	8.911	3.906	0.732	-2.441	0.366	0.172	8.555	0.98	-2.38	-2.991	3.235	1506697364
-7.735	-0.525	1.127	1.343	0.244	0.488	2.627	-9.92	-0.958	-0.427	1.953	-6.348	3.658	7.181	3.831	-2.502	-3.113	0.916	-8.594	1.677	0.078	1.343	0.122	-0.549	-0.819	8.039	4.157	0.366	-2.136	0.244	1.434	6.301	1.002	-1.526	1.16	1.038	1506697364
-7.953	-0.133	1.458	0.305	0.916	0.244	2.403	-8.985	-0.8	-0.488	2.808	-5.554	3.658	7.181	3.831	-1.587	-1.404	0.977	-8.763	1.593	-0.074	0.793	0.366	-0.671	-0.412	7.691	4.278	-0.183	-1.465	0.122	1.719	5.749	1.308	-1.526	1.16	1.038	1506697364
-9.227	-0.522	1.461	-0.671	0.61	0.122	1.761	-8.788	-0.977	-0.061	2.502	-4.761	3.084	7.082	3.479	-0.793	-0.183	0.488	-8.937	1.66	-0.244	0.244	0.671	-0.549	-0.238	7.952	4.349	-0.244	-1.282	0.061	1.677	6.412	2.684	-0.427	1.099	0.061	1506697364
-9.951	-1.503	1.41	-0.916	0	0.305	1.14	-8.776	-1.168	0.549	1.099	-3.906	3.084	7.082	3.479	-0.244	0	-0.244	-9.38	1.108	-0.566	-0.244	1.038	-0.427	-0.133	8.442	4.418	-0.061	-1.038	0.122	3.04	7.526	2.623	0.854	2.136	-0.61	1506697364
-9.719	-2.086	1.816	-0.793	0.122	0.488	0.975	-8.254	-1.132	0.793	-0.488	-2.93	3.165	7.44	3.823	0.122	-0.427	-1.038	-9.824	0.373	-0.775	-0.305	0.854	-0.488	-0.128	8.704	4.461	0.183	-0.61	0.183	5.234	8.738	3.724	0.854	2.136	-0.61	1506697364
-9.859	-1.059	2.006	-0.61	0.183	0.732	1.255	-7.896	-0.995	0.671	-1.038	-1.648	4.2	8.579	4.273	0.244	-0.488	-1.465	-9.848	0.251	-0.993	-0.427	0.427	-0.488	-0.325	8.922	4.45	0.366	-0.305	0.183	5.914	8.209	7.602	-1.709	0.977	-1.099	1506697364
-10.489	-1.608	1.456	-1.892	0.244	0.183	1.552	-7.143	-0.918	0.305	-0.732	0	4.2	8.579	4.273	0.244	-0.488	-1.526	-10.142	0.359	-0.72	-0.671	1.16	-0.366	-0.596	9.159	4.532	0.488	-0.244	0.061	2.774	7.793	4.577	2.808	-1.038	0.183	1506697364
-11.238	-3.549	-0.345	-0.366	-0.122	-0.427	2.062	-6.909	-0.599	-0.305	-0.366	1.953	4.544	8.982	4.371	0.366	-0.61	-1.16	-11.946	-0.434	-1.208	-0.916	-0.183	-0.305	-0.715	9.749	4.536	0.488	-0.244	0	1.944	10.432	1.846	2.808	-1.038	0.183	1506697364
-9.13	-3.604	0.507	-0.916	2.319	-0.244	3.606	-9.369	-0.033	-0.671	0.061	5.432	5.32	11.044	4.514	0.366	-0.671	-1.221	-11.037	-0.874	-0.142	-0.916	-0.305	-0.061	-0.623	11.707	3.975	0.427	0.671	-0.122	-2.907	7.569	1.531	1.648	-0.916	-0.793	1506697364
-10.432	-3.206	-3.451	0.305	1.587	-1.16	4.305	-9.795	0.69	-1.038	0.183	6.042	5.743	10.779	4.435	0.427	0.366	-0.793	-11.562	-1.507	0.092	-1.404	-0.244	0	-1.084	11.118	3.633	-0.183	1.099	-0.122	1.946	11.239	0.92	1.648	-0.916	-0.793	1506697364
-9.451	-3.636	-3.314	-0.366	0	-0.977	4.974	-10.331	1.991	-1.343	0.61	5.737	5.212	10.158	3.564	0.549	1.648	-0.122	-9.85	-2.397	0.608	-1.587	-0.854	-0.183	-1.628	10.434	2.734	-0.671	1.16	-0.061	1.384	10.569	0.66	1.16	-1.831	-0.916	1506697364
-8.61	-4.392	-2.542	-0.916	1.221	-0.549	4.888	-10.312	2.553	-1.099	0.183	4.456	5.212	10.158	3.564	0	2.075	0.305	-9.592	-3.616	0.953	-1.343	-1.16	-0.671	-2.143	9.848	1.788	-0.854	1.221	0	1.209	10.11	0.55	1.343	0.244	-0.854	1506697364
-8.776	-4.315	-2.329	0.183	1.526	-0.488	4.492	-9.814	2.719	-0.916	-0.732	2.991	4.542	9.857	2.545	-0.61	1.526	0.61	-9.556	-3.668	1.241	-0.671	-0.916	-0.305	-2.753	9.43	1	-1.099	1.16	0.244	0.44	10.074	0.63	1.648	0.549	-1.038	1506697364
-9.031	-3.187	-2.814	0.244	0.793	-0.488	4.801	-9.859	3.585	-0.549	-0.427	1.648	4.014	9.814	0.313	-1.16	0.732	0.732	-8.988	-3.236	1.115	-0.427	-0.61	-0.061	-3.066	9.304	0.699	-0.793	0.916	0.61	0.598	9.88	0.668	1.404	-0.183	-0.977	1506697364
-8.806	-2.655	-2.736	0.061	0.854	-0.854	4.594	-9.394	4.024	0	0	0.671	4.014	9.814	0.313	-1.648	-0.183	0.916	-8.562	-3.418	1.008	-0.427	-0.61	-0.061	-3.266	9.146	1.048	-0.061	0.793	0.549	1.8	9.981	0.59	1.221	-1.709	-1.038	1506697364
-8.887	-2.939	-2.97	0	0.61	-0.854	4.094	-8.374	3.689	0.61	0	0.061	3.706	9.354	-0.63	-1.465	-1.282	1.465	-8.592	-3.399	1.2	-0.244	-0.488	-0.305	-3.266	9.146	1.048	-0.061	0.793	0.549	2.364	9.775	0.622	0.916	-1.16	-1.221	1506697364
-8.955	-3.547	-3.217	0.244	0.366	-0.61	3.711	-7.617	3.359	0.916	-0.122	-0.244	3.947	9.158	-0.374	-0.793	-1.77	1.77	-8.675	-3.479	1.34	0	-0.854	-0.244	-3.266	9.146	1.048	-0.061	0.793	0.549	2.328	9.825	0.767	0.854	-0.122	-1.099	1506697364
-8.88	-4.329	-3.023	0.854	0.122	0	3.536	-7.474	2.846	1.099	-0.244	-0.549	3.947	9.158	-0.374	0	-1.038	1.526	-8.409	-3.938	1.597	0	-0.854	-0.244	-2.873	9.266	1.09	0.366	0.366	0	1.4	9.85	0.987	0.732	0.61	-0.977	1506697364
-8.951	-3.986	-2.829	1.709	0.061	0.61	3.389	-7.431	2.183	0.977	-0.366	-0.854	3.947	9.298	-0.238	0.671	0.122	0.977	-8.287	-4.414	1.699	0.916	-0.244	-0.244	-3.079	9.554	0.938	0.427	0.671	0.061	0.869	9.935	1.329	0.549	-0.122	-0.854	1506697365
-9.103	-2.718	-3.103	1.77	-0.061	0.488	3.484	-7.54	1.774	0.549	0.122	-1.221	3.688	9.952	0.896	0.916	0.793	0.488	-8.125	-4.339	1.439	1.404	-0.061	-0.244	-3.395	9.683	0.729	0.305	0.305	0.305	1.408	9.999	1.211	0.183	-1.404	-0.549	1506697365
-9.29	-3.082	-2.644	1.404	-0.549	0.549	3.572	-7.643	1.664	0	1.099	-1.465	3.688	9.952	0.896	0.732	0.732	0.183	-8.612	-4.093	1.414	1.404	-0.061	-0.244	-3.554	9.598	0.793	0.427	-0.427	0.244	1.96	9.879	0.986	0	-1.892	-0.488	1506697365
-9.093	-3.027	-1.833	0.977	-0.122	0.793	3.36	-7.79	1.535	-0.549	1.77	-1.526	3.549	10.153	1.653	0.305	0.061	0	-10.213	-3.235	0.973	2.075	0.305	-0.244	-3.456	9.764	0.987	0.488	-1.343	0.183	2.345	9.917	0.715	0	-1.77	-0.427	1506697365
-9.804	-2.339	-2.092	0.61	0.427	0.244	2.98	-8.844	1.408	-0.732	1.465	-1.343	3.463	10.404	2.12	-0.122	-1.099	-0.366	-10.3	-0.932	0.882	2.075	0.305	-0.244	-2.377	10.494	1.788	0.916	-1.892	-0.061	1.087	9.994	0.707	-0.671	-1.099	0	1506697365
-9.896	-2.988	-2.128	0.427	-1.038	0.061	2.906	-9.945	1.157	-0.061	0.916	-1.404	3.463	10.404	2.12	-0.244	-2.258	-0.977	-9.808	-0.666	0.886	1.404	-0.061	0.244	-1.497	10.709	3.08	1.099	-0.916	-0.854	0.712	10.227	0.274	-0.854	-1.404	-0.061	1506697365
-9.056	-3.401	-0.859	0.488	-0.305	0.183	3.017	-9.72	0.833	0.122	0.61	-1.709	3.961	9.381	2.853	0.305	-2.014	-1.282	-9.515	-1.316	1.041	0.488	0.549	-0.244	-1.401	9.958	3.358	0.427	-0.916	-0.977	0.797	10.197	0.72	-0.61	-1.465	-0.732	1506697365
-9.18	-2.946	-0.744	0.427	0	-0.061	2.882	-9.47	0.53	0.122	0.61	-1.709	4.443	8.628	3.799	1.099	-0.244	-1.465	-9.593	-1.135	0.993	0.488	0.549	-0.244	-1.321	9.215	3.024	-0.244	-1.648	-0.488	0.122	9.905	1.515	-0.488	0.061	-0.671	1506697365
-9.259	-3.053	-0.871	0.427	-0.244	-0.061	2.711	-9.168	0.337	-0.061	0.183	-2.075	4.404	8.772	4.5	0.977	1.16	-1.709	-9.545	-0.933	0.859	0.61	0.61	-0.305	-1.14	9.146	2.975	-0.244	-0.854	-0.305	-0.104	9.783	1.83	-0.366	0.427	-0.793	1506697365
-9.128	-3.23	-0.595	0.305	0	0.061	2.711	-9.168	0.337	-0.061	0.183	-2.075	3.876	9.073	4.276	0.244	0.305	-1.892	-9.692	-0.933	0.839	0.183	0.671	-0.305	-1.4	9.142	2.908	0.122	-0.488	-0.061	0.31	9.765	1.787	-0.244	-0.793	-0.977	1506697365
-9.235	-3.132	-0.62	0.305	0.061	0.122	2.711	-9.168	0.337	-0.061	0.183	-2.075	3.616	9.344	3.737	-0.488	-1.648	-1.892	-9.692	-0.933	0.839	0.183	0.671	-0.305	-1.721	9.318	2.848	0.244	-0.854	0.366	0.31	9.765	1.787	-0.366	-1.282	-0.793	1506697365
-9.016	-2.833	-0.572	0.244	0	0.061	2.712	-8.257	0.11	-0.366	0.671	-0.671	4.238	9.604	3.833	-1.099	-2.563	-1.404	-9.577	-1.044	0.639	-0.122	0.671	-0.122	-1.733	9.363	3.072	0.366	-0.732	0.549	0.373	9.648	1.899	-0.366	-0.671	-0.549	1506697365
-8.982	-2.969	-0.394	0.061	0.183	0.122	2.778	-8.358	0.02	-0.427	0.305	-0.488	4.955	9.636	3.767	-1.282	-2.136	-0.671	-9.477	-1.261	0.5	0	0.61	-0.122	-1.878	9.495	3.21	0.122	-0.549	0.549	0.006	9.392	1.449	-0.183	-0.549	-0.366	1506697365
-9.353	-3.01	-0.651	0.122	0.122	0.305	2.897	-8.105	-0.063	-0.671	-0.122	-0.427	5.201	9.483	3.545	-1.038	-1.099	0.305	-9.477	-1.261	0.5	0	0.61	-0.122	-1.904	9.502	3.199	-0.244	-0.854	0.549	0.006	9.392	1.449	0	-0.793	-0.427	1506697365
-9.601	-2.909	-0.775	0.122	0.122	0.183	3.133	-8.079	0.047	-0.916	0.183	-0.244	4.956	9.396	3.462	-0.793	-0.366	1.038	-9.751	-1.282	0.128	-0.122	0.671	0	-1.602	9.501	3.147	-0.427	-0.854	0.488	0.729	9.851	2.164	0	-0.732	-0.427	1506697365
-9.696	-2.87	-0.668	0.061	0.244	0.122	3.186	-8.181	0.135	-0.977	0.61	0.183	4.561	9.367	3.206	-0.671	-0.183	1.343	-9.866	-1.412	-0.102	-0.183	0.732	-0.061	-1.328	9.542	3.036	-0.366	-0.671	0.427	0.461	9.95	2.212	0	0.244	-0.427	1506697365
-9.747	-2.771	-0.846	0	-0.061	0.061	3.146	-8.437	0.333	-1.038	0.549	0.671	4.029	9.142	2.929	-0.671	-0.183	1.404	-9.868	-1.366	-0.273	-0.183	0.732	-0.061	-1.132	9.567	2.899	-0.305	-0.671	0.488	-0.745	10.05	1.602	0.305	0.732	-0.427	1506697365
-9.505	-2.692	-0.883	-0.061	-0.061	0.061	3.316	-8.574	0.592	-1.099	0.549	1.099	4.029	9.142	2.929	-0.549	-0.183	1.282	-9.777	-1.446	-0.48	-0.183	0.61	0	-0.811	9.52	2.882	-0.122	-0.549	0.427	-0.641	9.964	1.822	0.305	-0.061	-0.549	1506697365
-9.397	-2.665	-0.964	-0.183	-0.061	0.061	3.588	-8.547	1.029	-1.16	0.916	1.404	3.906	8.845	2.913	-0.427	-0.122	0.977	-9.777	-1.446	-0.48	-0.183	0.61	0	-0.608	9.428	2.839	-0.122	-0.305	0.366	-0.641	9.964	1.822	0.183	-0.671	-0.671	1506697365
-9.426	-2.608	-1.129	-0.244	-0.122	0	3.689	-8.498	1.421	-0.977	1.099	1.465	3.844	8.672	2.968	-0.244	0	0.549	-9.705	-1.65	-0.579	-0.305	0.671	0	-0.553	9.369	2.79	-0.122	-0.183	0.305	0.279	9.836	2.016	0.366	0	-0.488	1506697365
-9.5	-2.598	-1.23	-0.183	-0.061	0	3.627	-8.538	1.663	-0.732	0.732	1.404	3.795	8.732	2.996	-0.122	0	0.122	-9.755	-1.712	-0.892	-0.366	0.427	0	-0.459	9.493	2.753	-0.061	-0.122	0.305	0.065	9.866	1.647	0.427	0.549	-0.305	1506697365
-9.481	-2.504	-1.278	-0.244	-0.122	0	3.597	-8.691	1.743	-0.305	0.061	1.282	3.869	8.897	3.049	-0.122	-0.061	-0.305	-9.755	-1.712	-0.892	-0.366	0.427	0	-0.421	9.665	2.743	0	0	0.122	0.065	9.866	1.647	0.305	0.366	-0.244	1506697365
-9.454	-2.377	-1.31	-0.427	0.061	-0.061	3.784	-8.79	1.743	0.061	-0.366	1.16	4.071	8.976	3.131	0	-0.061	-0.61	-9.761	-1.747	-0.981	-0.488	0.366	0	-0.47	9.696	2.714	-0.061	-0.061	0.061	-0.079	9.934	1.635	0.183	-0.122	-0.183	1506697365
-9.521	-2.387	-1.403	-0.488	0	-0.061	4.04	-8.827	1.712	0.305	-0.427	1.038	4.221	8.988	3.207	0	0	-0.854	-9.678	-1.896	-1.109	-0.427	0.183	-0.061	-0.493	9.633	2.675	-0.122	-0.061	0	0.29	9.909	1.395	0.122	0.122	-0.122	1506697365
-9.505	-2.407	-1.361	-0.549	0.061	0	4.139	-8.744	1.559	0.488	-0.488	0.732	4.344	8.985	3.216	0	0	-0.916	-9.592	-1.882	-1.087	-0.488	0.183	-0.061	-0.494	9.549	2.631	-0.061	-0.061	-0.061	0.019	9.906	1.369	0.061	0.305	-0.061	1506697365
-9.543	-2.39	-1.4	-0.549	0	0	4.192	-8.608	1.375	0.549	-0.549	0.366	4.472	8.96	3.182	-0.061	-0.122	-0.916	-9.551	-1.962	-1.085	-0.488	0.183	-0.061	-0.512	9.516	2.57	-0.061	-0.061	-0.061	0.026	9.903	1.281	0.061	0.122	-0.061	1506697366
-9.524	-2.47	-1.44	-0.549	-0.061	0	4.229	-8.537	1.188	0.61	-0.61	0	4.638	8.958	3.155	-0.122	-0.183	-0.916	-9.556	-2.012	-1.135	-0.488	0.244	-0.122	-0.528	9.525	2.529	0	-0.061	0	0.117	9.897	1.267	0	0.061	-0.061	1506697366
-9.487	-2.506	-1.45	-0.427	-0.061	0	4.146	-8.476	0.997	0.61	-0.671	-0.366	4.809	8.989	3.121	-0.122	-0.183	-0.732	-9.532	-2.046	-1.209	-0.427	0.305	-0.122	-0.528	9.573	2.525	0.061	0	0.061	0	9.895	1.229	0	0.244	0	1506697366
-9.464	-2.539	-1.473	-0.427	-0.061	0	4.051	-8.382	0.849	0.488	-0.732	-0.671	4.954	9.021	3.066	-0.122	-0.183	-0.549	-9.562	-2.031	-1.288	-0.427	0.305	-0.122	-0.514	9.595	2.494	0.061	0.061	0.122	-0.188	9.906	1.183	0	0.305	0	1506697366
-9.471	-2.602	-1.444	-0.305	-0.061	0	3.966	-8.329	0.756	0.366	-0.549	-0.793	5.079	9.024	3.031	-0.061	-0.122	-0.183	-9.562	-2.031	-1.288	-0.427	0.305	-0.122	-0.519	9.625	2.522	0.122	0.061	0.183	-0.188	9.906	1.183	0	0.183	-0.061	1506697366
-9.473	-2.584	-1.425	-0.244	0	0	3.841	-8.28	0.733	0.122	-0.244	-0.793	5.126	9.021	3.046	0	0	0.183	-9.572	-2.149	-1.44	-0.305	0.244	-0.122	-0.477	9.634	2.518	0.122	0.061	0.183	-0.146	9.905	1.238	0	0.122	-0.061	1506697366
-9.489	-2.554	-1.415	-0.122	0	0	3.705	-8.25	0.782	-0.061	-0.061	-0.732	5.073	9.033	3.097	0.061	0.061	0.427	-9.555	-2.183	-1.509	-0.305	0.244	-0.122	-0.434	9.655	2.483	0.061	0.122	0.244	-0.197	9.909	1.235	0	0.122	-0.061	1506697366
-9.507	-2.511	-1.416	-0.122	0	0.061	3.614	-8.239	0.886	-0.183	0.061	-0.671	4.944	9.092	3.155	0	0.061	0.671	-9.605	-2.109	-1.581	-0.183	0.244	-0.061	-0.429	9.673	2.473	0.061	0.122	0.305	-0.193	9.922	1.236	-0.061	0.061	-0.061	1506697366
-9.515	-2.449	-1.379	-0.061	0	0	3.539	-8.274	1.026	-0.183	0.061	-0.671	4.789	9.131	3.213	0	0.061	0.793	-9.619	-2.103	-1.664	-0.122	0.183	-0.122	-0.377	9.67	2.488	0.061	0.122	0.244	-0.193	9.922	1.236	-0.061	-0.061	-0.061	1506697366
-9.566	-2.431	-1.395	-0.061	0	0	3.486	-8.349	1.169	-0.244	0.183	-0.366	4.644	9.164	3.244	0	0.122	0.916	-9.595	-2.068	-1.696	-0.122	0.183	-0.061	-0.322	9.734	2.518	0.061	0.061	0.183	-0.165	9.916	1.284	-0.061	0	0	1506697366
-9.56	-2.353	-1.373	-0.061	0	-0.061	3.466	-8.373	1.321	-0.244	0.244	-0.183	4.496	9.19	3.287	0	0.183	0.854	-9.595	-2.068	-1.696	-0.061	0.122	-0.061	-0.264	9.79	2.51	0	0.061	0.183	-0.165	9.916	1.284	0	-0.061	0	1506697366
-9.564	-2.33	-1.404	-0.122	-0.061	-0.061	3.456	-8.396	1.403	-0.244	0.244	-0.183	4.35	9.15	3.34	0	0.183	0.671	-9.593	-2.016	-1.739	-0.061	0.061	-0.061	-0.275	9.758	2.509	-0.061	0	0.122	-0.135	9.917	1.275	0	-0.061	0	1506697366
-9.526	-2.32	-1.372	-0.122	0	-0.122	3.452	-8.415	1.431	0	0.122	0.061	4.218	9.088	3.335	-0.061	0.122	0.488	-9.577	-1.986	-1.733	-0.061	0.061	-0.061	-0.224	9.726	2.53	-0.061	-0.061	0.061	-0.078	9.91	1.278	0	-0.061	0	1506697366
-9.533	-2.273	-1.406	-0.183	0	-0.122	3.487	-8.405	1.396	0	0.122	0.061	4.151	9.015	3.315	-0.061	0	0.183	-9.577	-1.986	-1.733	-0.061	0	-0.061	-0.166	9.717	2.553	-0.061	0	0	-0.078	9.91	1.278	0	0	0	1506697366
-9.527	-2.261	-1.396	-0.183	0	-0.061	3.582	-8.386	1.292	0.122	-0.183	0.122	4.17	8.958	3.249	-0.061	0.061	-0.122	-9.557	-1.903	-1.711	-0.122	0	0	-0.124	9.703	2.564	-0.122	0	-0.061	-0.023	9.897	1.268	0	-0.061	-0.061	1506697366
-9.516	-2.26	-1.428	-0.244	0	-0.061	3.627	-8.388	1.186	0.122	-0.183	0.122	4.261	8.91	3.248	0	0.122	-0.366	-9.557	-1.903	-1.711	-0.122	-0.061	0	-0.12	9.682	2.579	-0.122	0.061	-0.122	-0.023	9.897	1.268	0	-0.061	-0.061	1506697366
-9.524	-2.303	-1.436	-0.244	0	-0.122	3.68	-8.372	1.096	0.122	-0.183	0.183	4.359	8.882	3.271	0	0.122	-0.549	-9.546	-1.901	-1.681	-0.183	-0.122	0	-0.158	9.639	2.601	-0.122	0.061	-0.122	0.063	9.9	1.255	0	0.061	0	1506697366
-9.516	-2.346	-1.462	-0.305	0	-0.122	3.712	-8.35	1.048	0.061	-0.183	0.122	4.49	8.885	3.269	0	0.061	-0.671	-9.521	-1.918	-1.651	-0.183	-0.061	0	-0.164	9.628	2.571	-0.122	0.061	-0.122	-0.047	9.897	1.231	0	0.122	0	1506697366
-9.507	-2.378	-1.473	-0.244	0.061	-0.122	3.712	-8.35	1.048	0.061	-0.183	0.122	4.622	8.92	3.301	0	0.061	-0.671	-9.521	-1.918	-1.651	-0.244	-0.061	0	-0.2	9.607	2.55	-0.122	0.061	-0.061	-0.047	9.897	1.231	0	0.122	0	1506697366
-9.5	-2.346	-1.493	-0.183	0	-0.122	3.734	-8.33	1.058	0.061	-0.244	0.061	4.742	8.941	3.283	-0.061	0.061	-0.61	-9.525	-1.91	-1.644	-0.244	-0.061	-0.061	-0.243	9.604	2.585	-0.061	0.122	-0.061	-0.041	9.914	1.217	0	0.061	-0.061	1506697366
-9.479	-2.366	-1.488	-0.244	0.061	-0.122	3.762	-8.35	1.089	0.061	-0.244	0.061	4.838	8.953	3.28	-0.061	0	-0.488	-9.525	-1.91	-1.644	-0.305	-0.061	0	-0.267	9.61	2.611	-0.061	0.122	0	-0.041	9.914	1.217	0	0	-0.061	1506697366
-9.488	-2.414	-1.518	-0.183	0.061	-0.122	3.798	-8.336	1.135	0	-0.183	0	4.942	8.94	3.284	-0.061	0.061	-0.244	-9.525	-1.967	-1.635	-0.305	0	-0.061	-0.315	9.595	2.597	-0.122	0.122	0	-0.026	9.892	1.241	0	0.061	-0.061	1506697366
-9.5	-2.394	-1.523	-0.183	0.061	-0.061	3.785	-8.339	1.207	0	-0.183	0	4.98	8.959	3.303	-0.061	0.122	0	-9.52	-1.971	-1.653	-0.244	0	-0.061	-0.293	9.591	2.58	-0.061	0.061	0.061	-0.05	9.908	1.261	0	0.061	-0.061	1506697366
-9.514	-2.391	-1.562	-0.244	0	-0.061	3.792	-8.375	1.257	0	-0.183	0	4.919	8.948	3.303	-0.061	0.122	0.183	-9.52	-1.971	-1.653	-0.244	0	-0.061	-0.258	9.603	2.57	-0.061	0.122	0.061	-0.05	9.908	1.261	0	0.061	-0.061	1506697366
-9.477	-2.457	-1.57	-0.183	0	-0.061	3.829	-8.362	1.305	0.061	-0.183	0	4.869	8.924	3.302	-0.061	0.122	0.305	-9.518	-1.991	-1.647	-0.244	0	-0.061	-0.239	9.592	2.57	-0.061	0.183	0.183	-0.022	9.91	1.225	-0.061	0.061	-0.061	1506697366
-9.466	-2.457	-1.577	-0.122	0	-0.061	3.829	-8.362	1.316	0.061	-0.061	-0.061	4.784	8.91	3.299	-0.061	0.183	0.366	-9.546	-1.92	-1.662	-0.244	0	-0.061	-0.213	9.575	2.61	0	0.183	0.183	-0.127	9.889	1.221	-0.061	0.122	0	1506697367
-9.5	-2.45	-1.614	-0.183	0	-0.061	3.781	-8.378	1.309	0.061	-0.061	-0.061	4.683	8.91	3.277	-0.061	0.183	0.488	-9.61	-1.982	-1.735	-0.244	0	-0.061	-0.213	9.554	2.615	0	0.244	0.183	-0.182	9.892	1.214	-0.061	0.122	0	1506697367
-9.49	-2.449	-1.608	-0.122	0	-0.061	3.77	-8.387	1.278	0.122	-0.122	-0.061	4.591	8.958	3.259	0	0.244	0.488	-9.562	-1.994	-1.704	-0.183	-0.122	-0.061	-0.193	9.634	2.614	0	0.244	0.183	-0.091	9.914	1.223	-0.061	0	0	1506697367
-9.467	-2.47	-1.626	-0.122	0.061	-0.061	3.758	-8.39	1.27	0.122	-0.122	-0.061	4.487	9.013	3.271	0	0.244	0.427	-9.562	-1.994	-1.704	-0.183	-0.061	-0.061	-0.202	9.67	2.588	0	0.305	0.183	-0.091	9.914	1.223	-0.061	0.061	0	1506697367
-9.481	-2.457	-1.659	-0.122	-0.061	-0.061	3.719	-8.333	1.231	0.122	-0.122	-0.061	4.436	8.983	3.29	0	0.244	0.427	-9.556	-2.017	-1.678	-0.183	-0.061	-0.061	-0.258	9.611	2.592	0	0.244	0.122	-0.189	9.921	1.197	-0.061	0.061	0	1506697367
-9.449	-2.449	-1.65	-0.122	0	-0.061	3.68	-8.311	1.227	0.061	-0.061	0	4.368	8.993	3.286	0	0.183	0.366	-9.556	-2.019	-1.657	-0.183	-0.061	-0.122	-0.263	9.618	2.573	0	0.183	0.122	-0.194	9.9	1.166	-0.061	0.061	-0.061	1506697367
-9.501	-2.445	-1.658	-0.122	0	-0.061	3.705	-8.32	1.193	0.061	-0.061	-0.061	4.321	8.987	3.23	0	0.122	0.244	-9.55	-2.049	-1.66	-0.122	-0.122	-0.061	-0.24	9.644	2.556	0	0.122	0.061	-0.129	9.914	1.2	0	0	-0.061	1506697367
-9.469	-2.408	-1.635	-0.122	0	-0.061	3.697	-8.314	1.201	0	-0.061	-0.061	4.313	8.979	3.205	0	0.061	0.122	-9.55	-2.049	-1.66	-0.122	-0.122	-0.061	-0.244	9.636	2.547	0	0.122	0.061	-0.129	9.914	1.2	-0.061	0	-0.061	1506697367
-9.483	-2.415	-1.659	-0.122	-0.061	-0.061	3.665	-8.283	1.218	0	0	0	4.335	8.92	3.177	0.061	0.061	0	-9.544	-2.056	-1.638	-0.122	-0.122	-0.061	-0.23	9.597	2.539	0.061	0.061	0	-0.13	9.896	1.186	-0.061	0	-0.061	1506697367
-9.484	-2.422	-1.659	-0.122	-0.061	-0.061	3.658	-8.271	1.248	0	-0.061	0	4.392	8.936	3.179	0.061	0	-0.122	-9.539	-2.053	-1.619	-0.122	-0.122	-0.061	-0.249	9.616	2.539	0.061	0.061	-0.061	-0.043	9.899	1.233	0	0	-0.061	1506697367
-9.461	-2.428	-1.605	-0.122	0	-0.061	3.65	-8.275	1.269	0	0	0	4.425	8.961	3.176	0.061	0	-0.183	-9.539	-2.053	-1.619	-0.122	-0.061	-0.061	-0.256	9.623	2.511	0.061	0.061	-0.061	-0.043	9.899	1.233	-0.061	0.061	0	1506697367
-9.482	-2.478	-1.647	-0.061	-0.061	-0.061	3.632	-8.256	1.238	0	0	0	4.488	8.942	3.173	0.061	-0.061	-0.183	-9.506	-2.052	-1.593	-0.061	-0.061	-0.061	-0.27	9.615	2.51	0.061	0.061	-0.122	-0.118	9.9	1.231	-0.061	0	0	1506697367
-9.448	-2.487	-1.616	-0.061	-0.061	-0.061	3.67	-8.265	1.242	-0.061	-0.061	0	4.575	8.933	3.181	0.061	-0.061	-0.183	-9.51	-2.095	-1.603	-0.061	0	-0.061	-0.281	9.624	2.478	0.061	0	-0.122	-0.121	9.902	1.23	0	0	-0.061	1506697367
-9.481	-2.498	-1.633	0	-0.061	-0.061	3.681	-8.299	1.243	-0.061	-0.061	0	4.624	8.969	3.202	0.061	-0.122	-0.183	-9.53	-2.083	-1.596	0	0	-0.061	-0.284	9.641	2.456	0.061	0	-0.122	-0.121	9.902	1.23	-0.061	0	0	1506697367
-9.466	-2.497	-1.635	0	-0.061	-0.061	3.688	-8.297	1.254	-0.122	-0.061	0	4.672	8.977	3.214	0.061	-0.122	-0.183	-9.534	-2.08	-1.623	0	0	0	-0.317	9.652	2.474	0.061	-0.061	-0.122	-0.154	9.92	1.251	-0.061	0	0	1506697367
-9.459	-2.467	-1.621	0.061	0	0	3.729	-8.315	1.268	-0.122	-0.061	0	4.7	8.991	3.232	0.061	-0.122	-0.122	-9.534	-2.08	-1.623	0.061	0	0	-0.304	9.66	2.467	0.061	-0.061	-0.122	-0.154	9.92	1.251	-0.061	-0.061	0	1506697367
-9.484	-2.432	-1.623	0	-0.061	0	3.753	-8.317	1.27	-0.122	0	0	4.692	9.01	3.261	0.061	-0.122	-0.061	-9.506	-2.042	-1.604	0.061	0.061	0	-0.329	9.69	2.469	0	-0.061	-0.122	-0.144	9.899	1.22	-0.061	-0.061	0	1506697367
-9.489	-2.464	-1.637	0	0	-0.061	3.761	-8.306	1.262	-0.122	0	-0.061	4.672	9.02	3.279	0	-0.122	-0.061	-9.506	-2.042	-1.604	0.061	0.061	0	-0.331	9.678	2.486	0	-0.122	-0.061	-0.144	9.899	1.22	-0.061	-0.061	0	1506697367
-9.485	-2.466	-1.626	0.061	-0.122	-0.061	3.762	-8.354	1.266	-0.122	0	-0.061	4.62	9.026	3.284	0	-0.183	0	-9.561	-1.989	-1.686	0.061	0.061	0	-0.251	9.694	2.491	0	-0.122	-0.061	-0.097	9.908	1.261	-0.061	-0.122	-0.061	1506697367
-9.473	-2.43	-1.578	0	0	-0.061	3.744	-8.388	1.237	-0.122	0	-0.061	4.601	8.975	3.29	0	-0.122	-0.061	-9.561	-1.989	-1.686	0	0.122	0	-0.226	9.665	2.487	0	-0.122	-0.122	-0.097	9.908	1.261	-0.061	-0.061	0	1506697367
-9.499	-2.413	-1.608	0	-0.061	-0.061	3.736	-8.391	1.264	-0.122	0	-0.122	4.594	8.973	3.268	0	-0.061	-0.122	-9.551	-1.925	-1.657	0.061	-0.061	0	-0.163	9.682	2.485	0	-0.061	-0.061	-0.081	9.897	1.258	-0.061	-0.122	0	1506697367
-9.494	-2.427	-1.593	0	-0.061	0	3.712	-8.356	1.279	-0.122	0.061	-0.061	4.619	8.949	3.283	0	-0.061	-0.122	-9.51	-1.946	-1.656	0	0	0	-0.238	9.647	2.476	0	0	-0.061	-0.068	9.895	1.28	-0.061	-0.122	0	1506697367
-9.507	-2.421	-1.59	-0.061	-0.122	0	3.657	-8.404	1.275	-0.122	0.061	-0.061	4.66	8.965	3.253	-0.061	-0.061	-0.122	-9.554	-1.956	-1.658	0	0.061	0	-0.319	9.631	2.464	0	-0.122	-0.061	-0.068	9.895	1.28	-0.061	-0.061	0	1506697367
-9.487	-2.469	-1.564	-0.061	-0.122	0	3.633	-8.436	1.232	0	-0.122	-0.122	4.674	8.988	3.2	-0.061	-0.122	-0.061	-9.583	-1.939	-1.64	0	0	-0.061	-0.286	9.667	2.47	0	-0.122	0	-0.016	9.929	1.297	-0.061	-0.061	0	1506697367
-9.491	-2.584	-1.5	-0.061	-0.122	0.061	3.658	-8.421	1.17	-0.061	-0.061	-0.061	4.746	8.966	3.162	0	-0.061	-0.061	-9.583	-1.939	-1.64	0	0	0	-0.254	9.665	2.488	0	-0.061	-0.061	-0.016	9.929	1.297	-0.061	-0.061	0	1506697367
-9.528	-2.678	-1.427	-0.061	-0.122	0.061	3.613	-8.433	1.129	-0.061	0	0	4.717	8.96	3.114	0	0	0	-9.756	-1.884	-1.573	0	-0.061	-0.061	-0.258	9.662	2.505	0.061	0	0	0.006	9.912	1.341	-0.122	-0.061	0.061	1506697368
-9.552	-2.657	-1.296	-0.122	-0.061	0	3.619	-8.544	1.087	-0.061	0	0	4.709	8.983	3.097	0.061	-0.061	0.061	-9.844	-1.747	-1.55	0	-0.061	-0.061	-0.281	9.694	2.553	0.061	0.122	0	-0.268	9.965	1.331	-0.122	0	0.122	1506697368
-9.52	-2.677	-1.225	-0.305	-0.122	-0.061	3.681	-8.67	1.071	0	-0.061	0	4.715	9.036	3.061	0.183	0.061	0.061	-9.844	-1.747	-1.55	0	-0.244	-0.061	-0.244	9.764	2.696	0.183	0.305	-0.061	-0.268	9.965	1.331	-0.122	-0.061	0.122	1506697368
-9.256	-2.731	-1.096	-0.488	-0.061	-0.122	3.664	-8.708	1.023	0.061	-0.061	-0.061	4.713	8.989	3.126	0.305	0.244	0.183	-9.795	-1.302	-1.372	-0.061	-0.244	0	-0.25	9.701	2.814	0.183	0.488	-0.122	-0.38	9.958	1.376	-0.061	-0.061	0.183	1506697368
-9.312	-2.761	-1.073	-0.793	0.061	-0.122	3.524	-8.677	1.013	0.061	-0.061	-0.061	4.579	8.803	3.213	0.488	0.427	0.244	-9.933	-1.008	-1.274	-0.122	-0.427	-0.061	-0.203	9.463	2.9	0.122	0.61	-0.183	-0.322	9.692	1.482	-0.061	0	0.183	1506697368
-9.434	-2.729	-1.156	-1.038	-0.122	-0.244	3.284	-8.641	0.947	0.488	-0.61	-0.366	4.467	8.605	3.25	0.61	0.671	0.183	-9.933	-1.008	-1.274	-0.366	-0.61	-0.061	-0.017	9.316	3.006	0.183	0.916	-0.244	-0.301	9.808	1.424	-0.061	0.122	0.305	1506697368
-9.317	-2.836	-1.073	-1.343	-0.061	-0.366	3.086	-8.801	0.764	0.732	-1.038	-0.427	4.358	8.537	3.248	0.854	0.977	0	-10.228	-0.797	-1.232	-0.671	-0.916	-0.122	0.22	9.382	3.022	0.305	1.404	-0.305	-0.301	9.808	1.424	0	0.244	0.366	1506697368
-9.241	-2.632	-1.205	-1.709	0.305	-0.671	2.853	-9.146	0.431	0.916	-1.648	-0.671	4.425	8.717	3.174	1.099	1.343	-0.183	-10.28	-0.695	-1.323	-0.916	-1.16	-0.122	0.33	9.586	2.991	0.305	2.014	-0.488	-0.275	9.79	1.32	0.122	0.488	0.427	1506697368
-9.277	-2.46	-1.796	-1.892	0.305	-1.099	2.79	-9.342	0.078	0.854	-1.892	-0.854	4.567	8.857	3.139	1.404	1.892	-0.244	-10.28	-0.695	-1.323	-1.404	-1.465	-0.305	0.207	9.656	2.945	0.305	2.319	-0.732	-0.584	9.841	1.007	0.244	0.732	0.488	1506697368
-9.274	-2.55	-2.108	-2.197	0.183	-1.404	2.602	-9.49	-0.207	0.732	-1.831	-0.977	4.467	8.863	3.03	1.648	2.136	-0.244	-10.057	-0.725	-1.323	-1.953	-1.892	-0.366	0.14	9.597	2.755	0.244	2.38	-0.916	-0.584	9.841	1.007	0.488	0.732	0.488	1506697368
-9.019	-2.417	-2.324	-2.625	-0.122	-1.831	2.336	-9.534	-0.26	0.61	-1.831	-0.977	4.357	8.868	2.834	1.953	2.686	-0.366	-10.057	-0.725	-1.323	-2.563	-2.014	-0.488	0.211	9.6	2.342	0	2.441	-1.221	-0.799	10.02	0.915	0.488	0.793	0.244	1506697368
-8.762	-2.568	-2.698	-2.808	0.244	-2.136	2.041	-9.417	-0.051	0.549	-1.831	-0.549	4.326	9.091	2.589	2.197	3.113	-0.61	-9.946	-1.251	-1.229	-2.991	-1.953	-0.427	0.121	9.737	1.879	-0.244	3.052	-1.404	0.245	9.947	0.804	0.671	1.343	0.366	1506697368
-9.146	-2.895	-3.092	-2.747	-0.427	-2.014	1.918	-9.039	0.459	0.366	-1.587	0.183	4.36	9.269	2.151	2.319	3.723	-0.793	-9.211	-2.835	-0.822	-2.93	-1.77	-0.305	-0.541	9.674	1.287	-0.366	3.479	-1.526	0.245	9.947	0.804	0.61	2.075	0.366	1506697368
-9.065	-3.305	-3.114	-2.625	-0.488	-1.465	1.808	-8.512	1.2	0.305	-0.977	1.282	4.303	9.528	1.625	2.319	4.15	-0.732	-9.211	-2.835	-0.822	-3.113	-3.052	-0.488	-1.548	9.524	0.636	-0.488	3.54	-1.648	0.683	10.13	0.656	0.244	2.197	0.488	1506697368
-9.137	-3.254	-2.915	-2.502	-0.488	-1.038	1.461	-7.917	1.776	0.305	-0.916	2.563	4.023	9.947	1.029	2.075	3.845	-0.549	-8.722	-3.996	-0.097	-2.747	-2.014	-0.427	-2.773	9.684	0.145	-0.854	3.601	-1.343	2.122	9.896	0.794	-0.183	2.136	0.488	1506697368
-9.131	-3.253	-2.954	-2.319	-0.366	-0.854	1.328	-7.941	2.225	0.305	-2.014	3.845	3.768	10.63	0.507	1.526	3.052	-0.366	-8.824	-4.737	0.359	-2.136	-2.197	-0.244	-3.834	10.018	-0.242	-0.793	3.052	-0.916	2.122	9.896	0.794	-0.183	2.136	0.61	1506697368
-8.878	-3.73	-3.307	-1.587	-0.427	-0.671	1.798	-8.348	2.573	0.671	-2.869	4.639	3.607	11.013	0.206	0.916	1.831	-0.122	-8.387	-4.488	1.043	-1.709	-1.343	0.305	-4.494	10.092	-0.068	-0.305	2.197	-0.549	1.261	9.862	0.702	-0.366	2.136	0.793	1506697368
-8.394	-3.944	-3.545	-0.793	-0.427	-0.427	2.504	-8.564	2.505	0.671	-2.869	4.639	3.609	10.823	0.08	0.488	0.732	0.366	-8.387	-4.488	1.043	-1.465	-1.038	0.549	-4.709	9.932	0.242	-0.244	1.343	-0.366	1.261	9.862	0.702	-0.366	1.343	0.488	1506697368
-8.178	-3.792	-3.723	-0.671	-0.305	-0.183	2.948	-8.869	2.151	1.282	-3.357	4.456	3.786	10.612	0.19	0.366	0.549	0.854	-8.376	-4.508	1.168	-1.16	-0.488	0.671	-4.343	9.728	0.379	-0.549	0.732	-0.305	1.617	9.895	0.736	-0.366	1.404	0.61	1506697368
-8.241	-3.896	-3.833	-0.488	-0.122	-0.122	3.43	-8.971	1.674	1.343	-3.784	3.601	3.825	10.295	0.319	0.305	1.099	1.099	-8.385	-4.124	1.37	-0.793	-0.427	0.671	-3.925	9.409	0.481	-0.854	0.488	-0.427	1.7	9.921	0.699	-0.549	1.465	0.916	1506697368
-8.173	-3.919	-3.917	-0.366	-0.366	-0.061	4.082	-8.574	1.565	0.977	-3.174	2.502	3.583	9.822	0.297	0.183	1.587	1.16	-8.385	-4.124	1.37	-0.61	-0.61	0.671	-3.584	9.088	0.414	-1.038	0.427	-0.427	1.066	9.945	0.615	-1.16	1.343	1.038	1506697368
-8.114	-3.768	-3.981	-0.305	-0.305	0	4.518	-7.991	1.64	0.244	-1.099	1.282	3.236	9.461	0.177	-0.061	1.465	0.793	-8.216	-3.831	1.75	-0.549	-0.488	0.671	-3.457	8.978	0.17	-1.16	0.549	-0.305	1.066	9.945	0.615	-1.587	0.793	1.099	1506697368
-8.166	-3.662	-4.015	-0.122	-0.732	0	3.993	-7.742	1.878	-0.366	0.244	0	3.042	9.251	-0.041	-0.366	1.038	0.183	-7.819	-3.909	1.912	-0.61	-0.488	0.732	-3.56	8.923	-0.006	-1.038	0.671	-0.061	1.489	9.832	1.278	-1.831	0.549	1.16	1506697368
-7.919	-3.571	-4.081	0.061	-1.221	0.183	2.981	-7.565	2.201	-0.549	0.122	-1.221	3.08	9.176	-0.258	-0.732	0.671	-0.366	-7.819	-3.909	1.912	-0.61	-0.183	0.732	-3.892	8.733	-0.122	-1.038	0.549	0.244	2.411	9.811	1.448	-2.014	0.488	1.221	1506697368
-7.768	-3.656	-4.4	-0.183	-1.343	0.244	2.131	-7.306	2.597	-0.549	-0.122	-2.075	3.23	9.243	-0.507	-0.977	0.488	-0.549	-7.963	-3.795	2.054	-0.549	0.183	0.793	-4.259	8.497	-0.054	-1.038	0.183	0.427	2.411	9.811	1.448	-2.502	0.977	1.282	1506697368
-8.077	-4.358	-4.575	-0.549	-1.221	-0.122	1.47	-7.288	2.775	-0.549	-0.366	-2.441	3.292	9.587	-0.846	-1.099	0.061	-0.488	-7.963	-3.795	2.054	-0.488	0.61	0.793	-4.421	8.685	0.14	-1.099	-0.183	0.427	2.294	9.745	1.367	-2.747	1.221	1.343	1506697369
-9.131	-5.085	-4.101	-0.183	-1.526	0	1.073	-8.07	2.683	-0.549	-0.854	-2.38	3.29	10.27	-1.199	-0.977	-0.488	-0.366	-9.335	-3.376	1.999	-0.427	0.549	0.671	-4.235	9.39	0.756	-0.977	-0.488	0.122	-0.494	10.475	-0.078	-2.991	1.221	0.977	1506697369
-9.341	-5.017	-2.193	-0.061	-1.16	0.122	1.108	-10.527	2.194	-0.305	-1.526	-2.136	3.464	11.271	-1.102	-0.427	-0.427	-0.244	-10.858	-3.229	1.672	-0.183	-0.183	0.61	-4.366	10.44	1.672	-0.793	0.122	-0.305	-0.494	10.475	-0.078	-2.563	0.549	0.671	1506697369
-10.718	-5.375	-1.577	0.183	0.183	0.305	1.693	-11.377	1.742	-0.305	-1.526	-2.136	3.705	11.635	-0.224	0.122	0.61	-0.061	-11.646	-2.43	1.37	0.488	0.244	0.977	-4.998	10.478	3.031	-0.549	0.183	-0.61	-0.89	10.273	2.781	-2.014	-1.099	-0.244	1506697369
-11.3	-4.563	-0.991	1.038	-1.282	-0.061	2.256	-11.104	1.556	-0.916	0.305	-1.526	3.597	11.565	1.317	0.488	1.831	0.427	-11.646	-2.43	1.37	0.977	0.305	0.732	-5.332	10.174	3.762	-0.305	-0.793	-0.488	2.375	10.726	3.265	-1.709	-2.136	-0.793	1506697369
-10.344	-4.386	0.45	0.61	0.061	-0.244	2.175	-11.181	1.145	-0.916	0.305	-1.526	3.122	11.519	3.375	0	2.38	0.366	-12.002	-1.432	0.91	1.831	-0.61	0.488	-4.209	10.2	4.688	0.488	-1.221	-0.183	2.375	10.726	3.265	-0.916	-1.038	-0.793	1506697369
-9.984	-4.266	0.544	0.854	0.916	-0.427	2.202	-11.183	0.697	-0.244	1.221	0.977	2.403	10.952	4.145	-0.305	0.549	0.061	-11.035	1.957	0.118	1.648	0	0.488	-2.95	10.049	5.839	0.732	-0.488	-0.366	2.076	9.633	5.576	0.427	-0.488	-0.793	1506697369
-10.536	-4.479	0.538	2.441	-0.244	0.244	2.573	-9.453	-0.41	0.427	0.793	1.709	2.466	9.232	6.044	-0.183	-0.061	0.488	-10.267	1.45	0.507	1.221	-0.305	0.244	-2.749	8.198	5.571	-0.305	-0.732	-0.183	4.004	8.729	9.036	0	0.183	0.305	1506697369
-10.83	-2.595	0.617	2.075	-1.892	0.671	2.573	-9.453	-0.41	0.427	0.793	1.709	2.466	9.232	6.044	-0.183	-0.061	0.488	-10.267	1.45	0.507	1.221	-0.305	0.244	-2.749	8.198	5.571	-0.305	-0.732	-0.183	4.004	8.729	9.036	0	0.183	0.305	1506697369
-8.666	-2.067	1.219	0.916	-1.221	0.122	2.894	-8.981	-0.974	0.916	-0.549	1.648	2.286	9.188	5.808	-0.732	0.366	0.366	-9.432	0.751	0.428	1.831	-0.244	0	-2.891	8.04	5.164	-0.488	-0.61	0.183	6.544	8.555	8.799	0.488	2.136	-0.427	1506697369
-7.752	-2.373	1.035	1.282	-0.61	0.183	3.366	-8.464	-1.281	0.793	-0.183	1.404	1.919	9.272	4.906	-1.526	-0.671	0.244	-9.054	1.504	0.444	1.587	0.183	0.305	-3.177	7.929	4.819	-0.305	-0.854	0.244	2.335	6.419	5.405	-0.122	-0.244	-0.366	1506697369
-7.86	-1.97	1.032	0.793	-0.366	0.122	3.683	-7.899	-1.406	0.427	0.793	0.916	1.946	8.989	4.242	-2.014	-1.648	0.366	-8.763	1.809	0.268	1.343	0.366	0.305	-3.027	7.635	4.792	-0.061	-1.587	0.122	2.335	6.419	5.405	0.61	-2.869	-0.366	1506697369
-7.896	-2.414	0.937	0.366	0.427	-0.366	3.565	-7.796	-1.602	0.183	1.221	0.366	2.176	8.405	3.657	-1.831	-2.014	0.488	-8.802	1.964	0.184	1.16	0.244	0.244	-2.474	7.429	4.972	-0.122	-1.587	-0.122	0.165	7.691	3.674	0.732	-0.671	-1.343	1506697369
-8.39	-3.268	0.565	0.854	0.793	-0.305	3.218	-8.015	-1.774	0.061	0.366	-0.305	2.478	7.872	3.152	-1.221	-1.465	0.488	-9.18	1.815	0.148	0.854	0.305	0.183	-2.139	7.491	5.069	-0.183	-1.221	-0.305	0.043	7.415	4.242	0.122	-1.343	-1.587	1506697369
-8.774	-3.675	0.474	0.977	0.793	0	3.112	-8.387	-1.873	-0.061	-0.427	-0.854	2.536	7.751	2.912	-0.549	-0.732	0.122	-9.406	1.586	0.128	0.793	0.305	-0.061	-2.032	7.619	4.995	0	-1.038	-0.427	0.043	7.415	4.242	2.014	0.122	-1.099	1506697369
-9.263	-3.463	0.559	1.038	0.916	0	3.104	-8.745	-1.895	-0.366	-0.671	-1.16	2.395	7.701	2.735	0.061	-0.61	-0.305	-9.903	1.342	0.208	0.793	-0.305	-0.366	-2.218	7.636	4.817	0.366	-0.793	-0.488	0.368	9.207	3.557	1.831	-0.122	-1.404	1506697369
-9.231	-3.231	0.506	0.977	0.671	-0.061	3.266	-8.943	-1.709	-0.916	0	-1.099	2.3	7.931	2.585	0.427	-1.038	-0.61	-9.878	0.973	0.428	0.977	-0.305	-0.61	-2.611	7.635	4.685	0.732	-0.549	-0.427	0.368	9.207	3.557	2.258	-1.16	-1.77	1506697369
-9.22	-3.279	0.376	0.793	1.038	-0.061	3.509	-9.154	-1.232	-1.587	1.526	-0.916	2.461	8.439	2.573	0.549	-1.465	-0.732	-9.75	0.977	0.647	1.282	-0.488	-0.793	-3.155	7.715	4.53	1.099	-0.366	-0.488	1.323	9.886	3.694	2.441	-0.488	-1.831	1506697369
-9.202	-3.638	0.124	0.732	1.099	-0.427	3.722	-9.391	-0.557	-2.075	3.601	-0.732	2.592	8.909	2.657	0.61	-1.831	-0.732	-9.746	1.06	0.94	1.099	-0.366	-0.977	-3.554	7.887	4.421	1.404	-0.671	-0.549	-0.563	9.972	3.583	2.686	0.549	-1.465	1506697369
-9.065	-3.76	-0.225	1.038	1.221	-0.244	3.6	-9.884	0.087	-1.953	5.127	-0.854	2.714	9.336	2.751	0.61	-2.136	-0.732	-9.695	0.748	0.971	1.282	-0.549	-1.221	-3.608	8.335	4.177	1.526	-1.099	-0.61	1.744	10.5	4.228	3.235	-0.977	-1.465	1506697369
-9.384	-3.285	-0.532	0.977	1.831	0.122	2.918	-10.081	0.459	-1.404	4.822	-1.282	2.944	9.639	2.889	0.671	-2.197	-0.854	-9.865	0.517	1.048	1.221	-0.488	-1.343	-3.478	8.802	3.96	1.526	-1.16	-0.671	1.744	10.5	4.228	2.319	-3.479	-0.916	1506697369
-10.57	-2.924	-1.951	0.793	0.793	-0.122	2.263	-10.073	0.766	-0.732	3.296	-1.77	3.279	9.85	2.985	0.671	-1.953	-1.038	-9.689	0.109	1.237	0.977	-0.183	-1.404	-3.321	9.142	3.608	1.343	-1.282	-0.671	3.084	11.261	1.991	1.648	-1.709	-0.244	1506697369
-9.455	-2.461	-1.311	0.671	0.488	-0.244	1.988	-10	1.023	-0.183	1.953	-2.075	3.618	10.185	3.054	0.488	-1.953	-1.221	-10.112	-0.752	0.835	0.793	-0.793	-1.648	-3.192	9.688	2.908	1.16	-1.587	-0.732	2.393	10.7	2.674	0.854	-0.488	-0.244	1506697369
-9.653	-2.889	-1.598	0.183	1.343	0.244	1.998	-9.301	1.103	-0.061	1.587	-2.014	4.084	10.302	2.99	0.183	-1.831	-1.404	-9.136	-1.707	1.153	0.671	0.183	-1.404	-3.013	9.9	2.151	0.854	-1.648	-0.671	2.393	10.7	2.674	-0.061	0.671	0.244	1506697369
-9.908	-2.734	-2.181	0.977	0.549	0.366	2.15	-8.498	1.384	-0.488	2.075	-1.587	4.492	10.32	2.718	-0.244	-1.831	-1.587	-9.666	-2.44	1.121	0.793	0.244	-1.16	-3.009	10.197	1.647	0.671	-1.709	-0.427	1.035	9.642	0.854	0.549	-0.61	0.244	1506697369
