# Supplementary material for: A deep learning approach for lower back-pain risk prediction during manual lifting
Source: PLoS One. 2021 Feb 19;16(2):e0247162. doi: 10.1371/journal.pone.0247162 (PMC7894914; doi:10.1371/journal.pone.0247162)
Supplement: S1 Data — (ZIP) [file pone.0247162.s001.zip › source-used/Subject_03_P1_Zone12_T2.csv]

Side_A_x	Side_A_y	Side_A_z	Side_G_x	Side_G_y	Side_G_z	LtWt_A_x	LtWt_A_y	LtWt_A_z	LtWt_G_x	LtWt_G_y	LtWt_G_z	RtWt_A_x	RtWt_A_y	RtWt_A_z	RtWt_G_x	RtWt_G_y	RtWt_G_z	Back_A_x	Back_A_y	Back_A_z	Back_G_x	Back_G_y	Back_G_z	UArm_A_x	UArm_A_y	UArm_A_z	UArm_G_x	UArm_G_y	UArm_G_z	Thig_A_x	Thig_A_y	Thig_A_z	Thig_G_x	Thig_G_y	Thig_G_z	Time_stp
-9.695	-1.922	0.037	0	0	-0.061	3.966	-8.838	0.441	-0.061	0.122	0	3.534	9.317	1.91	-0.061	-0.122	-0.061	-9.624	0.288	-2.231	0.061	-0.122	-0.061	-0.167	9.637	2.235	0	-0.122	-0.061	0.614	9.893	0.284	-0.061	-0.061	0	1506694434
-9.696	-1.907	0.012	0	0	-0.061	3.906	-8.837	0.471	-0.061	0.122	0	3.517	9.259	1.885	-0.061	-0.122	-0.061	-9.631	0.323	-2.214	0.061	-0.122	-0.061	-0.167	9.637	2.235	0	-0.122	-0.061	0.613	9.902	0.242	-0.061	-0.061	0	1506694434
-9.691	-1.908	0.023	0	0.061	-0.061	3.815	-8.837	0.511	-0.061	0.122	-0.061	3.511	9.265	1.845	0	-0.061	-0.122	-9.652	0.316	-2.23	0	-0.122	-0.061	-0.09	9.745	2.231	0.061	0	-0.122	0.644	9.895	0.248	-0.061	-0.061	0	1506694434
-9.714	-1.9	0.025	-0.061	0.061	-0.061	3.725	-8.824	0.473	0	0.061	-0.061	3.584	9.308	1.838	0.061	0	-0.183	-9.624	0.251	-2.186	0	-0.183	-0.061	-0.163	9.778	2.21	0	0	-0.122	0.639	9.89	0.269	-0.061	0	0	1506694434
-9.695	-1.928	0.006	-0.061	0	-0.061	3.686	-8.813	0.431	0.061	0	-0.061	3.656	9.378	1.897	0.122	0	-0.122	-9.617	0.212	-2.129	-0.061	-0.122	-0.061	-0.226	9.717	2.198	0	0	-0.122	0.641	9.893	0.264	0	0	0	1506694434
-9.685	-1.97	0.006	-0.061	0	-0.061	3.652	-8.799	0.425	0	0.061	-0.061	3.693	9.375	1.997	0.061	0	-0.061	-9.61	0.206	-2.103	0	-0.122	-0.061	-0.188	9.694	2.18	0	0	0	0.632	9.887	0.256	-0.061	0	0	1506694434
-9.695	-1.966	0.011	0	0	-0.061	3.624	-8.807	0.419	0	0	0	3.647	9.372	2.048	0	0	0	-9.652	0.196	-2.114	0	-0.122	-0.061	-0.153	9.71	2.164	-0.061	0.061	0	0.613	9.89	0.29	-0.061	0	0	1506694434
-9.707	-1.94	-0.014	0	0	-0.061	3.661	-8.831	0.444	0	0	0.061	3.595	9.361	2.056	-0.061	0	0	-9.616	0.224	-2.076	-0.061	-0.183	-0.061	-0.159	9.781	2.188	-0.061	0.061	0	0.624	9.892	0.284	-0.061	0	0	1506694434
-9.7	-1.93	-0.014	-0.061	0	-0.061	3.675	-8.838	0.477	0	0	0.061	3.586	9.426	1.967	-0.061	0.061	-0.061	-9.634	0.221	-2.067	-0.061	-0.183	-0.061	-0.262	9.738	2.178	-0.061	0.061	0	0.626	9.898	0.272	-0.061	0	0	1506694434
-9.686	-1.949	-0.005	-0.061	0	-0.061	3.668	-8.829	0.506	0	0	0.061	3.578	9.414	1.932	-0.061	0.061	0	-9.629	0.202	-2.044	-0.061	-0.122	-0.061	-0.264	9.713	2.16	-0.061	0.061	0	0.627	9.884	0.279	0	0	0	1506694434
-9.686	-1.966	-0.002	-0.061	0	-0.061	3.682	-8.818	0.48	0	-0.061	0.061	3.491	9.385	1.902	-0.061	0.061	0	-9.674	0.225	-2.06	-0.061	-0.122	-0.061	-0.234	9.71	2.176	-0.061	0	0	0.64	9.886	0.254	-0.061	0	0	1506694434
-9.685	-1.966	-0.017	-0.061	0	-0.061	3.72	-8.815	0.423	0	-0.061	0.061	3.426	9.373	1.827	-0.061	0	0	-9.692	0.212	-2.073	-0.061	-0.122	-0.061	-0.221	9.727	2.187	-0.061	0.061	-0.061	0.61	9.887	0.282	-0.061	0	0	1506694434
-9.697	-1.969	-0.018	-0.061	0	-0.061	3.695	-8.811	0.403	0	-0.061	0.061	3.406	9.362	1.765	0	0	0	-9.688	0.206	-2.073	-0.061	-0.122	-0.061	-0.213	9.714	2.178	-0.061	0.061	-0.061	0.623	9.897	0.268	0	0	0	1506694434
-9.666	-1.956	0.001	-0.061	-0.061	-0.122	3.697	-8.802	0.404	-0.061	-0.061	0.061	3.357	9.354	1.731	0.061	0.061	-0.061	-9.688	0.206	-2.073	-0.061	-0.183	-0.061	-0.227	9.682	2.169	0	0.061	-0.122	0.58	9.897	0.261	0	0	0	1506694435
-9.684	-1.964	0.002	-0.061	0	-0.122	3.682	-8.808	0.415	-0.061	-0.061	0.061	3.344	9.35	1.751	0.061	0	-0.122	-9.696	0.193	-2.054	-0.061	-0.183	-0.061	-0.227	9.707	2.198	0.061	0	-0.183	0.598	9.872	0.254	0	0	-0.061	1506694435
-9.702	-1.995	-0.002	-0.061	-0.061	-0.122	3.691	-8.818	0.45	-0.061	-0.122	0.061	3.351	9.351	1.76	0.122	-0.061	-0.122	-9.697	0.199	-2.027	-0.061	-0.183	-0.061	-0.255	9.737	2.183	0.061	0	-0.183	0.626	9.881	0.263	0	0.061	-0.061	1506694435
-9.676	-2.01	0.011	-0.061	0	-0.122	3.691	-8.818	0.45	-0.061	-0.061	0.122	3.402	9.394	1.805	0.122	-0.061	-0.183	-9.673	0.184	-1.981	-0.061	-0.183	-0.061	-0.255	9.737	2.183	0.061	0.061	-0.183	0.62	9.9	0.26	0	0.061	-0.061	1506694435
-9.671	-2.023	0.019	-0.061	0	-0.122	3.707	-8.843	0.482	-0.122	-0.061	0.122	3.402	9.394	1.805	0.122	-0.061	-0.183	-9.673	0.184	-1.981	-0.061	-0.183	-0.061	-0.311	9.727	2.183	0.061	0	-0.244	0.62	9.9	0.26	0	0.061	-0.061	1506694435
-9.654	-2.05	0.025	0	0	-0.122	3.705	-8.838	0.496	-0.061	-0.061	0.122	3.466	9.398	1.884	0.122	-0.061	-0.183	-9.648	0.151	-1.893	0	-0.183	-0.061	-0.378	9.714	2.122	0.061	0	-0.183	0.628	9.895	0.279	0	0	-0.061	1506694435
-9.684	-2.043	0.004	0	0	-0.122	3.687	-8.836	0.501	-0.061	-0.061	0.061	3.498	9.41	1.906	0.061	-0.061	-0.122	-9.649	0.15	-1.864	0	-0.183	-0.061	-0.389	9.729	2.129	0.061	0	-0.183	0.675	9.887	0.318	0	0	0	1506694435
-9.694	-2.019	0.012	0	0	-0.122	3.687	-8.836	0.501	-0.061	-0.061	0.061	3.498	9.436	1.858	0.061	-0.061	-0.122	-9.642	0.141	-1.826	0	-0.183	-0.061	-0.421	9.72	2.101	0	0	-0.122	0.665	9.898	0.322	0	0	0	1506694435
-9.695	-2.024	0	0	0	-0.061	3.679	-8.842	0.423	-0.061	0	0.061	3.481	9.435	1.809	0.061	-0.061	-0.061	-9.63	0.141	-1.816	0	-0.122	-0.061	-0.464	9.71	2.072	0	0	-0.122	0.668	9.892	0.301	0	-0.061	0	1506694435
-9.691	-2.03	0.011	0	-0.061	-0.061	3.668	-8.833	0.428	-0.061	0	0.061	3.426	9.441	1.788	0	-0.061	-0.061	-9.637	0.148	-1.804	0	-0.122	-0.061	-0.502	9.732	2.074	0	0	-0.122	0.685	9.879	0.295	0	-0.061	0	1506694435
-9.678	-2.029	0.019	0	0	-0.061	3.634	-8.866	0.413	-0.061	0	-0.061	3.391	9.452	1.747	0	-0.122	-0.061	-9.644	0.157	-1.787	0	-0.061	-0.061	-0.494	9.752	2.078	0	-0.061	-0.061	0.699	9.88	0.293	-0.061	0	0	1506694435
-9.678	-2.031	-0.002	0	0	-0.061	3.619	-8.885	0.37	-0.061	0	-0.061	3.364	9.47	1.727	0	-0.122	-0.061	-9.65	0.154	-1.791	0	-0.061	-0.061	-0.496	9.761	2.073	0	-0.061	-0.061	0.702	9.878	0.287	-0.061	-0.061	0	1506694435
-9.677	-2.056	0.001	0	-0.061	-0.061	3.619	-8.885	0.37	-0.061	-0.061	-0.061	3.353	9.471	1.715	0	-0.061	-0.061	-9.647	0.144	-1.768	0	-0.061	-0.061	-0.505	9.752	2.07	0	-0.061	-0.061	0.682	9.897	0.287	-0.061	-0.061	0	1506694435
-9.672	-2.083	-0.023	0	-0.061	0	3.572	-8.918	0.421	-0.122	0	-0.061	3.358	9.477	1.733	0	-0.122	-0.061	-9.659	0.12	-1.763	0	-0.061	-0.061	-0.501	9.746	2.029	0	-0.061	-0.061	0.703	9.891	0.285	0	0	0	1506694435
-9.665	-2.073	-0.024	0	-0.061	0	3.572	-8.918	0.421	-0.122	0	-0.061	3.372	9.484	1.751	0	-0.061	-0.061	-9.646	0.115	-1.771	0	0	-0.061	-0.517	9.753	2.016	0	-0.061	-0.061	0.713	9.893	0.28	-0.061	0	0	1506694435
-9.661	-2.102	-0.025	0	0	-0.061	3.512	-8.908	0.471	-0.061	0	-0.122	3.393	9.5	1.766	-0.061	-0.061	-0.061	-9.646	0.115	-1.771	0	0	-0.061	-0.519	9.755	2.035	0	-0.061	0	0.648	9.885	0.26	-0.061	0	0	1506694435
-9.661	-2.095	-0.013	0	-0.061	0	3.512	-8.908	0.471	-0.061	0	-0.122	3.425	9.497	1.737	-0.061	-0.122	0	-9.715	0.1	-1.802	0	0.061	-0.061	-0.465	9.743	2.023	0	-0.122	0	0.644	9.897	0.255	0	-0.061	0	1506694435
-9.69	-2.096	-0.017	0	-0.061	0	3.485	-8.982	0.459	0	0	-0.061	3.432	9.472	1.736	-0.061	-0.061	0	-9.715	0.1	-1.802	0	0	0	-0.432	9.782	2.035	-0.061	-0.061	0	0.646	9.883	0.246	-0.061	-0.061	0	1506694435
-9.658	-2.097	-0.03	0	-0.061	-0.061	3.487	-8.954	0.451	0	0	-0.061	3.403	9.494	1.706	-0.061	-0.061	-0.061	-9.69	0.122	-1.8	0	0	-0.061	-0.468	9.759	2.017	0	-0.061	0	0.645	9.904	0.242	-0.061	-0.061	0	1506694435
-9.676	-2.111	-0.029	-0.061	-0.061	0	3.487	-8.937	0.461	0	0	-0.061	3.441	9.459	1.684	-0.061	-0.061	0	-9.69	0.122	-1.8	0	0	-0.061	-0.476	9.746	1.985	-0.061	-0.061	0	0.64	9.896	0.239	0	0	0	1506694435
-9.691	-2.094	-0.005	0	-0.061	0	3.517	-8.933	0.429	0.061	-0.061	-0.061	3.452	9.451	1.657	-0.061	-0.061	0	-9.676	0.103	-1.788	0	0	-0.061	-0.489	9.784	1.98	0	-0.061	0	0.638	9.892	0.221	-0.061	0	-0.061	1506694435
-9.697	-2.147	-0.013	0	-0.061	0	3.604	-8.924	0.383	0.061	-0.061	-0.061	3.476	9.466	1.623	-0.061	-0.061	0	-9.722	0.104	-1.75	-0.061	0.061	-0.061	-0.537	9.79	1.98	0	0	0.061	0.56	9.898	0.185	0	0	-0.061	1506694435
-9.635	-2.19	-0.022	0	-0.122	0	3.583	-8.953	0.356	0	0	-0.061	3.582	9.488	1.64	-0.061	0	0.061	-9.711	0.126	-1.847	-0.061	0.122	0	-0.471	9.793	2.021	0	-0.061	0.061	0.632	9.916	0.183	0	-0.061	-0.061	1506694435
-9.679	-2.126	-0.08	-0.061	-0.183	0	3.583	-8.953	0.356	0.061	0	-0.122	3.487	9.515	1.648	-0.061	-0.061	0.183	-9.711	0.126	-1.847	-0.061	0	-0.061	-0.471	9.793	2.021	0	-0.061	0.061	0.604	9.891	0.238	0	-0.061	-0.061	1506694435
-9.668	-2.108	0.01	-0.122	-0.244	-0.061	3.583	-8.953	0.356	0.061	0	-0.122	3.359	9.46	1.672	-0.061	-0.122	0.122	-9.824	0.117	-2.056	-0.061	0	0	-0.305	9.782	2.103	0	0	0.061	0.595	9.887	0.209	0	0	-0.061	1506694435
-9.667	-2.096	0.091	-0.122	-0.122	-0.122	3.583	-8.953	0.356	0.061	0	-0.122	3.342	9.436	1.705	0	0	0	-9.798	0.114	-1.999	0	-0.244	-0.061	-0.282	9.904	2.058	-0.061	0	-0.061	0.601	9.904	0.2	-0.061	0	-0.061	1506694436
-9.628	-2.103	0.187	-0.122	0	-0.183	3.583	-8.953	0.356	0.061	0	-0.122	3.274	9.568	1.745	0	-0.061	-0.061	-9.798	0.114	-1.999	-0.061	-0.244	-0.061	-0.321	9.814	2.025	-0.061	0	-0.061	0.565	9.916	0.188	-0.061	0	-0.061	1506694436
-9.639	-2.184	0.142	-0.061	0	-0.183	3.583	-8.953	0.356	0.061	0	-0.122	3.342	9.56	1.869	0	0.061	-0.183	-9.701	0.092	-1.875	-0.061	-0.122	0	-0.275	9.757	2.012	-0.061	-0.061	-0.122	0.551	9.893	0.195	-0.061	0	-0.061	1506694436
-9.619	-2.204	0.173	0	0.061	-0.122	3.583	-8.953	0.356	0.061	0	-0.122	3.284	9.475	1.803	-0.061	-0.061	-0.183	-9.652	0.037	-1.749	-0.061	-0.183	0	-0.33	9.722	1.963	-0.061	0	-0.122	0.562	9.893	0.279	0	0.061	-0.061	1506694436
-9.637	-2.164	0.136	0	0	-0.061	3.583	-8.953	0.356	0.061	0	-0.122	3.433	9.398	1.732	-0.061	0.061	-0.305	-9.652	0.037	-1.749	-0.061	-0.183	0	-0.51	9.664	1.951	-0.061	0	-0.122	0.634	9.906	0.317	0	0.061	-0.061	1506694436
-9.634	-2.17	0.116	0.061	0	0	3.505	-8.936	0.361	0.061	0	-0.122	3.586	9.357	1.611	-0.061	0.122	-0.244	-9.628	0.049	-1.567	-0.061	-0.183	0	-0.64	9.641	1.906	-0.061	0.061	-0.061	0.702	9.902	0.349	-0.061	0.061	0	1506694436
-9.635	-2.172	0.098	0.061	0.061	0.061	3.505	-8.936	0.361	0	-0.122	-0.122	3.612	9.4	1.522	-0.122	-0.061	0	-9.671	0.045	-1.671	0	-0.122	0	-0.614	9.649	1.94	0	0.061	0	0.721	9.9	0.335	-0.122	-0.061	0	1506694436
-9.667	-2.098	0.056	0.061	0.061	0	3.735	-8.687	0.179	0	-0.122	-0.122	3.515	9.387	1.455	-0.061	-0.122	0.122	-9.671	0.045	-1.671	0.061	-0.122	0.061	-0.51	9.716	2.019	0	0.061	0	0.646	9.875	0.305	-0.122	-0.061	0	1506694436
-9.694	-2.038	0.044	0.122	0	-0.061	3.603	-8.714	0.16	-0.183	0	-0.061	3.291	9.404	1.41	0	-0.122	0.122	-9.686	0.1	-1.763	0.061	-0.122	0	-0.47	9.811	2.035	0	0.061	-0.122	0.622	9.881	0.245	-0.061	-0.061	0.061	1506694436
-9.711	-2.027	0.065	0.061	0	-0.061	3.522	-8.931	0.343	-0.244	0	-0.061	3.14	9.476	1.474	0.061	-0.122	0	-9.703	0.145	-1.78	0.061	-0.061	0	-0.47	9.811	2.035	0.061	0	-0.122	0.617	9.879	0.209	-0.061	-0.061	0	1506694436
-9.696	-2.029	0.074	0.061	0	-0.122	3.559	-9.025	0.551	-0.244	0	0	3.116	9.566	1.64	0.122	-0.061	-0.183	-9.703	0.145	-1.78	0.061	-0.061	0	-0.498	9.851	2.062	0	-0.122	-0.122	0.636	9.9	0.223	-0.061	-0.061	0	1506694436
-9.661	-2.08	0.063	0.061	0	-0.061	3.639	-9.071	0.701	-0.122	0	-0.061	3.22	9.615	1.847	0.061	-0.122	-0.244	-9.685	0.148	-1.717	0.061	0	0	-0.593	9.786	2.03	0	-0.183	-0.183	0.702	9.887	0.257	0	-0.122	-0.061	1506694436
-9.611	-2.099	0.087	0	0	-0.061	3.662	-9.04	0.742	-0.122	0	-0.061	3.326	9.61	1.988	0	-0.122	-0.183	-9.694	0.126	-1.7	0.061	0	0	-0.534	9.692	2.019	-0.061	-0.244	-0.122	0.717	9.892	0.287	0	-0.061	-0.061	1506694436
-9.604	-2.111	0.079	0	0.061	-0.061	3.552	-8.967	0.687	0.061	0.061	-0.122	3.39	9.525	2.037	-0.183	-0.183	-0.122	-9.694	0.126	-1.7	0.061	0	0	-0.39	9.717	2.052	-0.122	-0.244	-0.061	0.743	9.865	0.286	0	-0.061	-0.061	1506694436
-9.664	-2.095	0.048	-0.061	0.122	-0.061	3.426	-8.914	0.524	0.122	0	-0.061	3.406	9.465	1.899	-0.244	-0.183	-0.183	-9.71	0.189	-1.784	0.061	-0.061	0	-0.275	9.787	2.103	-0.122	-0.183	-0.061	0.737	9.859	0.282	-0.061	-0.061	-0.061	1506694436
-9.69	-2.038	0.083	-0.122	0.061	-0.122	3.376	-8.911	0.307	0.122	0	-0.061	3.439	9.436	1.695	-0.183	-0.122	-0.183	-9.788	0.249	-1.887	0	-0.122	0	-0.262	9.794	2.122	-0.061	0	-0.183	0.727	9.887	0.334	-0.061	0	0	1506694436
-9.696	-2.062	0.053	-0.122	0.061	-0.183	3.394	-8.987	0.163	0.061	-0.061	0	3.487	9.397	1.565	-0.061	0	-0.244	-9.788	0.249	-1.887	0	-0.183	0	-0.325	9.703	2.156	-0.061	0	-0.183	0.635	9.886	0.274	-0.061	0	0	1506694436
-9.652	-2.071	0.053	-0.122	0	-0.183	3.452	-9.015	0.127	-0.061	-0.061	0.122	3.508	9.339	1.525	0.061	0	-0.183	-9.743	0.327	-1.823	-0.061	-0.244	-0.061	-0.329	9.588	2.139	0	0	-0.183	0.642	9.89	0.29	0	0.061	0	1506694436
-9.671	-2.007	0.059	-0.183	0	-0.122	3.476	-8.995	0.19	-0.061	-0.061	0.122	3.49	9.25	1.567	0.122	0	-0.183	-9.71	0.379	-1.743	-0.122	-0.244	-0.061	-0.284	9.576	2.111	0.061	0.061	-0.183	0.707	9.857	0.292	0	0.122	0	1506694436
-9.705	-1.997	0.028	-0.244	-0.061	-0.122	3.409	-8.971	0.269	0.061	-0.305	-0.061	3.505	9.18	1.59	0.183	0.122	-0.183	-9.71	0.379	-1.743	-0.122	-0.244	-0.061	-0.328	9.713	2.107	0.122	0.183	-0.183	0.77	9.877	0.362	0	0	-0.061	1506694436
-9.692	-1.985	0.048	-0.305	-0.061	-0.122	3.339	-8.96	0.318	0.122	-0.366	-0.122	3.602	9.299	1.623	0.244	0.183	-0.183	-9.71	0.379	-1.743	-0.122	-0.244	-0.061	-0.44	9.837	2.068	0.122	0.366	-0.122	0.773	9.906	0.324	0.061	0.122	-0.061	1506694436
-9.655	-2.074	0.024	-0.366	-0.061	-0.061	3.339	-8.96	0.318	0.122	-0.366	-0.122	3.708	9.465	1.698	0.305	0.305	-0.061	-9.639	0.176	-1.536	-0.427	-0.122	-0.122	-0.563	9.83	2.013	0.061	0.427	-0.122	0.776	9.873	0.307	0.061	0.122	-0.122	1506694436
-9.628	-2.131	0.018	-0.305	-0.061	-0.061	3.208	-8.899	0.307	0.061	-0.427	-0.061	3.723	9.557	1.865	0.305	0.366	0.061	-9.639	0.176	-1.536	-0.488	-0.061	-0.061	-0.659	9.74	1.967	0	0.488	0	0.792	9.884	0.339	0.061	0.122	-0.122	1506694436
-9.624	-2.171	0.03	-0.305	0	-0.061	3.189	-8.929	0.287	0.061	-0.427	-0.061	3.614	9.566	2.007	0.122	0.427	0.183	-9.631	0.071	-1.523	-0.427	-0.061	-0.061	-0.703	9.694	1.958	-0.061	0.488	0.061	0.763	9.859	0.347	0	0.183	-0.061	1506694436
-9.662	-2.208	-0.016	-0.244	-0.061	-0.061	3.189	-8.929	0.287	0.061	-0.427	0	3.452	9.544	2.004	-0.061	0.305	0.244	-9.689	0.132	-1.528	-0.366	-0.061	-0.122	-0.678	9.723	1.995	-0.061	0.427	0.183	0.679	9.878	0.285	0	0.183	-0.061	1506694436
-9.636	-2.233	-0.017	-0.244	-0.061	-0.061	3.415	-8.971	0.38	0	-0.366	0.183	3.324	9.539	1.843	-0.122	0.305	0.244	-9.689	0.132	-1.528	-0.366	-0.061	-0.122	-0.678	9.723	1.995	-0.122	0.427	0.244	0.679	9.878	0.285	0	0.183	-0.061	1506694437
-9.624	-2.237	0.006	-0.183	0	-0.061	3.516	-8.987	0.408	0.061	-0.366	0.122	3.22	9.546	1.648	-0.122	0.305	0.244	-9.677	0.14	-1.538	-0.366	0	-0.122	-0.73	9.725	1.988	-0.122	0.427	0.244	0.63	9.892	0.266	0	0.122	-0.061	1506694437
-9.629	-2.216	-0.016	-0.183	-0.061	0	3.612	-8.952	0.412	0.061	-0.366	0.122	3.153	9.532	1.525	-0.061	0.305	0.244	-9.68	0.111	-1.529	-0.305	0	-0.122	-0.737	9.685	1.969	-0.122	0.366	0.183	0.628	9.877	0.27	0	0.122	-0.061	1506694437
-9.634	-2.189	0.006	-0.183	-0.061	-0.061	3.686	-8.911	0.389	0.122	-0.427	0.061	3.084	9.49	1.45	-0.061	0.244	0.183	-9.704	0.086	-1.538	-0.305	0.061	-0.122	-0.739	9.71	1.954	-0.061	0.305	0.183	0.617	9.879	0.239	0	0.122	-0.061	1506694437
-9.64	-2.196	-0.007	-0.183	-0.061	-0.061	3.741	-8.87	0.361	0.122	-0.244	0	3.047	9.503	1.391	0	0.183	0.183	-9.691	0.059	-1.565	-0.244	0.061	-0.122	-0.725	9.758	1.968	0	0.244	0.122	0.605	9.879	0.225	0	0.122	-0.061	1506694437
-9.617	-2.25	-0.016	-0.183	0	-0.061	3.741	-8.87	0.361	0.122	-0.244	0	3.065	9.512	1.378	0.061	0.122	0.122	-9.711	0.05	-1.58	-0.183	0.061	-0.122	-0.676	9.769	1.957	0	0.183	0.061	0.604	9.878	0.199	0.061	0.061	-0.061	1506694437
-9.618	-2.274	-0.011	-0.183	0	-0.061	3.781	-8.83	0.382	0.061	-0.183	-0.122	3.078	9.524	1.424	0.122	0.122	0.061	-9.738	0.029	-1.591	-0.183	0.061	-0.061	-0.62	9.774	1.95	0	0.122	0	0.601	9.898	0.213	0.061	0.061	-0.061	1506694437
-9.618	-2.271	-0.031	-0.183	0	-0.061	3.726	-8.832	0.358	0.061	-0.183	-0.183	3.078	9.54	1.493	0.122	0.061	0	-9.744	0.028	-1.637	-0.183	0	-0.061	-0.62	9.774	1.95	0.061	0.061	0	0.551	9.886	0.199	0	0.122	-0.061	1506694437
-9.637	-2.28	-0.056	-0.183	0	-0.061	3.657	-8.833	0.347	0.061	-0.183	-0.183	3.127	9.545	1.567	0.122	0.061	-0.061	-9.734	0.036	-1.619	-0.122	0	-0.061	-0.593	9.808	1.977	0.061	0.061	-0.061	0.544	9.884	0.172	0	0.061	-0.061	1506694437
-9.621	-2.312	-0.055	-0.122	-0.061	-0.061	3.545	-8.843	0.337	0	-0.061	-0.183	3.225	9.566	1.646	0.122	0.061	-0.122	-9.734	0.013	-1.633	-0.122	0	-0.061	-0.622	9.811	1.944	0	0.061	-0.061	0.585	9.922	0.206	0	0.061	-0.061	1506694437
-9.618	-2.327	-0.039	-0.061	0	0	3.452	-8.872	0.329	0	-0.061	-0.183	3.299	9.597	1.712	0.061	0.061	-0.122	-9.723	-0.018	-1.599	-0.061	0	-0.061	-0.65	9.784	1.907	0	0	-0.061	0.585	9.922	0.206	0	0.122	-0.061	1506694437
-9.616	-2.306	-0.069	0	0	0	3.421	-8.868	0.341	-0.061	-0.061	-0.183	3.368	9.587	1.759	0	0	-0.122	-9.711	-0.033	-1.566	-0.061	0	0	-0.651	9.772	1.915	-0.061	-0.061	-0.061	0.567	9.899	0.207	0	0	0	1506694437
-9.637	-2.263	-0.079	0	0	0	3.421	-8.868	0.341	-0.061	0	-0.122	3.419	9.568	1.737	-0.122	0	-0.061	-9.726	-0.029	-1.573	0	-0.061	0	-0.651	9.772	1.915	-0.061	-0.061	0	0.567	9.899	0.207	0	0	0	1506694437
-9.664	-2.274	-0.095	0	0	0	3.382	-8.916	0.353	-0.122	0.061	-0.061	3.427	9.552	1.664	-0.122	-0.061	0	-9.694	0.037	-1.535	0	0	0	-0.58	9.831	1.931	-0.061	-0.061	0	0.575	9.904	0.146	-0.061	0	0	1506694437
-9.636	-2.298	-0.11	0.061	0	0.061	3.409	-8.964	0.388	-0.122	0.061	-0.061	3.409	9.546	1.599	-0.122	0	0	-9.722	0.005	-1.543	0	-0.061	0	-0.58	9.831	1.931	-0.122	-0.061	0	0.563	9.908	0.16	0	-0.061	0	1506694437
-9.6	-2.268	-0.111	0.061	0.061	0	3.375	-8.97	0.382	-0.122	0	-0.122	3.358	9.556	1.599	-0.122	0	0	-9.722	0.045	-1.562	0	0	0	-0.571	9.804	1.932	-0.122	0	0	0.542	9.891	0.127	0	-0.061	0	1506694437
-9.664	-2.239	-0.139	0.061	0.061	0	3.352	-8.977	0.415	-0.061	0	-0.061	3.292	9.503	1.614	-0.122	0	0	-9.723	0.007	-1.559	0	0	0	-0.577	9.808	1.928	-0.122	-0.061	0	0.56	9.885	0.091	0	-0.122	0.061	1506694437
-9.644	-2.249	-0.156	0	0.061	-0.061	3.326	-8.93	0.406	-0.061	0	-0.061	3.293	9.532	1.59	-0.183	0	-0.061	-9.767	0.023	-1.609	0	0	0.061	-0.58	9.839	1.989	-0.122	-0.122	0	0.523	9.891	0.043	-0.061	-0.061	0.061	1506694437
-9.631	-2.285	-0.176	0.061	0	-0.061	3.362	-8.954	0.36	-0.061	-0.061	0	3.326	9.572	1.554	-0.122	-0.061	-0.061	-9.789	0.033	-1.638	0.061	-0.061	0.061	-0.58	9.839	1.989	-0.122	-0.061	-0.061	0.523	9.891	0.043	0	-0.061	0	1506694437
-9.622	-2.303	-0.167	0.061	0	-0.061	3.443	-8.982	0.346	-0.061	0	0.061	3.313	9.549	1.562	-0.122	-0.061	0	-9.789	0.06	-1.634	0.061	-0.122	0.061	-0.532	9.69	1.994	-0.122	-0.122	-0.061	0.542	9.902	0.067	-0.061	-0.061	0	1506694437
-9.6	-2.271	-0.167	0.061	0.061	-0.061	3.523	-8.977	0.359	-0.122	0.122	0.183	3.237	9.467	1.604	-0.122	-0.061	-0.061	-9.777	0.072	-1.619	0.122	-0.183	0	-0.538	9.627	2.021	-0.061	-0.122	-0.061	0.597	9.9	0.099	-0.061	-0.061	0	1506694437
-9.618	-2.224	-0.163	0.061	0.061	-0.061	3.612	-9	0.389	-0.061	0.122	0.122	3.238	9.396	1.601	-0.122	-0.122	-0.122	-9.759	0.121	-1.57	0.122	-0.183	0	-0.572	9.68	2.031	-0.061	-0.122	-0.061	0.618	9.892	0.111	-0.061	-0.061	0	1506694437
-9.637	-2.16	-0.166	0.061	0	0	3.652	-8.977	0.416	-0.061	0.183	0.061	3.271	9.41	1.543	-0.122	-0.122	-0.122	-9.717	0.147	-1.498	0.122	-0.183	-0.061	-0.623	9.709	2.027	0	-0.122	-0.061	0.662	9.897	0.118	-0.061	-0.061	0	1506694437
-9.664	-2.115	-0.152	0.061	0	0	3.609	-8.969	0.422	-0.061	0.183	0.061	3.327	9.436	1.528	-0.061	-0.122	-0.122	-9.682	0.158	-1.443	0.061	-0.122	-0.061	-0.653	9.703	1.995	0	-0.061	-0.061	0.685	9.872	0.098	-0.061	-0.122	0.061	1506694437
-9.676	-2.114	-0.157	0	0	0	3.609	-8.969	0.422	0	0.122	-0.061	3.358	9.438	1.54	0	-0.122	-0.061	-9.671	0.099	-1.431	0.061	-0.061	-0.061	-0.665	9.737	1.982	0	-0.122	-0.061	0.665	9.879	0.109	-0.061	-0.061	0	1506694437
-9.646	-2.158	-0.169	0	0	-0.061	3.512	-8.994	0.342	0	0.183	-0.122	3.368	9.478	1.599	0	-0.122	0	-9.691	0.096	-1.451	0.122	0	-0.061	-0.61	9.782	1.998	0	-0.122	0	0.678	9.884	0.1	-0.061	-0.061	0	1506694438
-9.64	-2.218	-0.175	0	0	-0.061	3.449	-8.973	0.345	0	0.183	-0.122	3.393	9.52	1.664	-0.061	-0.183	0	-9.727	0.108	-1.503	0.061	0	-0.061	-0.525	9.806	2.024	0	-0.183	0	0.677	9.887	0.105	0	-0.061	-0.061	1506694438
-9.642	-2.23	-0.17	0.061	0	0	3.394	-8.924	0.36	0	0.122	-0.122	3.399	9.524	1.715	-0.061	-0.122	0	-9.734	0.102	-1.504	0.061	0	-0.061	-0.482	9.769	2.013	0	-0.183	0	0.654	9.885	0.132	0	-0.061	-0.061	1506694438
-9.623	-2.195	-0.157	0.061	0	0	3.336	-8.892	0.342	0	0.122	-0.122	3.419	9.493	1.776	-0.061	-0.061	0	-9.725	0.084	-1.488	0.061	0	-0.061	-0.505	9.757	1.986	0	-0.122	0	0.633	9.88	0.154	-0.061	-0.061	-0.061	1506694438
-9.666	-2.193	-0.191	0.061	0.061	0	3.299	-8.902	0.323	0	0.122	-0.122	3.425	9.495	1.803	-0.122	-0.061	0	-9.72	0.057	-1.488	0.061	0	-0.061	-0.505	9.757	1.986	-0.061	-0.061	0	0.674	9.867	0.139	-0.061	-0.061	-0.061	1506694438
-9.668	-2.172	-0.172	0.061	-0.061	0	3.277	-8.904	0.319	0	0.061	-0.122	3.451	9.501	1.769	-0.122	-0.061	0	-9.745	0.047	-1.495	0.061	0	-0.061	-0.536	9.771	1.981	-0.061	-0.061	0.061	0.674	9.867	0.139	-0.061	-0.061	-0.061	1506694438
-9.648	-2.153	-0.141	0.061	0	0	3.299	-8.916	0.328	0	0.061	-0.061	3.435	9.525	1.693	-0.183	-0.061	0.061	-9.739	0.042	-1.519	0.061	-0.061	0	-0.525	9.795	1.999	-0.061	-0.061	0.061	0.627	9.891	0.146	-0.061	-0.061	0	1506694438
-9.66	-2.177	-0.175	0.061	-0.061	0	3.311	-8.918	0.351	-0.061	0.061	0	3.393	9.513	1.631	-0.122	-0.061	0	-9.745	0.068	-1.52	0.061	0	0	-0.519	9.765	2.006	-0.061	-0.061	0.061	0.659	9.892	0.177	-0.061	-0.061	0	1506694438
-9.642	-2.138	-0.144	0.061	0	0	3.311	-8.918	0.351	-0.061	0.061	0	3.357	9.481	1.608	-0.122	-0.061	0	-9.752	0.077	-1.529	0	0	0	-0.507	9.734	2.011	-0.061	-0.061	0	0.679	9.884	0.194	-0.061	-0.061	0	1506694438
-9.648	-2.117	-0.105	0	-0.061	-0.061	3.425	-8.888	0.42	-0.122	0	0	3.321	9.446	1.605	-0.122	-0.061	0	-9.744	0.077	-1.536	0	0	0	-0.483	9.711	2.034	-0.061	-0.122	0	0.613	9.869	0.153	-0.061	-0.061	0	1506694438
-9.666	-2.156	-0.141	0	-0.061	-0.061	3.473	-8.905	0.358	-0.122	0	0	3.295	9.427	1.613	-0.061	-0.122	0	-9.739	0.098	-1.529	0	0.061	0	-0.468	9.726	2.036	-0.061	-0.061	0	0.64	9.88	0.161	-0.061	-0.061	-0.061	1506694438
-9.658	-2.175	-0.109	0	-0.061	-0.061	3.502	-8.916	0.319	-0.122	0	0	3.303	9.433	1.627	-0.061	-0.061	-0.061	-9.787	0.099	-1.573	0	-0.061	0	-0.459	9.777	2.054	-0.061	-0.061	-0.061	0.654	9.905	0.191	-0.061	-0.061	-0.061	1506694438
-9.652	-2.153	-0.122	0	-0.061	-0.061	3.48	-8.863	0.286	-0.122	0	0	3.309	9.477	1.665	-0.061	-0.061	-0.122	-9.734	0.122	-1.55	0	0	0	-0.459	9.777	2.054	-0.061	0	-0.061	0.586	9.89	0.175	-0.061	0	-0.061	1506694438
-9.652	-2.162	-0.12	0	-0.061	-0.061	3.478	-8.851	0.27	-0.122	-0.061	-0.061	3.359	9.441	1.698	0	-0.061	-0.122	-9.708	0.092	-1.51	0	0.061	0	-0.574	9.703	2.005	-0.061	-0.061	-0.061	0.595	9.88	0.175	-0.061	-0.061	-0.061	1506694438
-9.631	-2.19	-0.099	0	-0.061	-0.061	3.424	-8.857	0.19	-0.122	0.061	-0.061	3.374	9.442	1.72	-0.061	-0.122	-0.061	-9.708	0.097	-1.517	0	0.122	0	-0.574	9.703	2.005	0	-0.122	-0.061	0.595	9.88	0.175	-0.061	-0.061	-0.061	1506694438
-9.641	-2.193	-0.09	0	-0.061	-0.061	3.436	-8.865	0.108	-0.122	-0.183	-0.061	3.385	9.469	1.669	-0.122	-0.183	-0.061	-9.721	0.096	-1.543	0	0.122	0	-0.536	9.778	2.079	0	-0.122	0	0.624	9.893	0.172	0	0	-0.061	1506694438
-9.649	-2.195	-0.093	0	-0.061	-0.061	3.443	-8.882	0.12	-0.183	-0.061	-0.061	3.419	9.475	1.651	-0.061	-0.122	0	-9.731	0.135	-1.598	0	0.061	0	-0.494	9.757	2.066	0	-0.122	-0.061	0.572	9.905	0.157	0	-0.061	-0.061	1506694438
-9.634	-2.187	-0.091	0	-0.061	-0.061	3.443	-8.882	0.12	-0.183	-0.061	-0.061	3.384	9.477	1.671	0	-0.122	0	-9.728	0.141	-1.625	0	0.061	0	-0.494	9.757	2.066	0	-0.061	-0.061	0.572	9.905	0.157	0	-0.061	-0.061	1506694438
-9.642	-2.21	-0.078	0	-0.061	-0.061	3.461	-8.91	0.205	-0.183	-0.061	-0.061	3.347	9.434	1.718	0	-0.122	-0.061	-9.74	0.114	-1.638	0	0	0	-0.5	9.739	2.073	0	-0.061	-0.061	0.575	9.884	0.153	0	-0.061	-0.061	1506694438
-9.633	-2.223	-0.062	0.061	-0.061	-0.061	3.485	-8.973	0.331	-0.122	0	0	3.319	9.471	1.75	-0.061	-0.122	-0.061	-9.753	0.156	-1.694	0.061	0	0	-0.5	9.739	2.073	0	-0.122	-0.061	0.593	9.902	0.171	0	-0.061	-0.061	1506694438
-9.647	-2.194	-0.047	0	0	-0.061	3.534	-9.028	0.434	-0.122	0	0	3.319	9.503	1.754	-0.061	-0.122	-0.061	-9.752	0.173	-1.684	0	-0.061	0	-0.486	9.783	2.102	0	-0.122	-0.061	0.593	9.902	0.171	0	-0.061	-0.061	1506694438
-9.656	-2.178	-0.068	0	-0.061	-0.061	3.561	-9.046	0.482	-0.061	0	0	3.34	9.495	1.747	0	-0.122	-0.061	-9.727	0.156	-1.669	0.061	-0.122	0	-0.529	9.733	2.052	0	-0.061	-0.122	0.609	9.893	0.169	-0.061	-0.061	0	1506694438
-9.66	-2.207	-0.062	0	-0.061	-0.061	3.62	-9.031	0.456	0	0.061	0	3.321	9.478	1.754	0	-0.061	-0.122	-9.717	0.158	-1.621	0.061	-0.061	0	-0.559	9.727	2.036	0	-0.061	-0.061	0.604	9.903	0.19	-0.061	-0.061	0	1506694438
-9.66	-2.188	-0.053	0	0	-0.061	3.597	-8.985	0.397	0.061	0.061	0	3.339	9.477	1.738	-0.061	-0.122	-0.122	-9.713	0.141	-1.602	0.061	-0.061	0	-0.554	9.757	2.043	0	-0.122	-0.061	0.615	9.909	0.203	-0.061	-0.061	0	1506694438
-9.666	-2.196	-0.074	0	-0.061	-0.061	3.541	-8.903	0.221	0.061	0.061	-0.061	3.366	9.489	1.688	-0.061	-0.122	-0.122	-9.707	0.148	-1.608	0.061	-0.061	0	-0.563	9.772	2.019	0	-0.061	-0.061	0.59	9.905	0.178	-0.061	-0.061	0	1506694438
-9.64	-2.212	-0.055	0.061	-0.061	-0.061	3.537	-8.884	0.129	0.061	0	-0.061	3.381	9.476	1.64	-0.061	-0.061	-0.061	-9.711	0.142	-1.59	0.061	-0.061	0	-0.579	9.763	2.001	0	-0.061	-0.061	0.611	9.911	0.179	-0.061	-0.061	0	1506694439
-9.613	-2.188	-0.038	0	0	-0.061	3.537	-8.884	0.129	0	0.061	-0.061	3.391	9.49	1.651	0	-0.061	-0.061	-9.708	0.132	-1.58	0.061	-0.061	0	-0.579	9.763	2.001	0	-0.061	-0.061	0.611	9.911	0.179	-0.061	-0.061	0	1506694439
-9.615	-2.21	-0.062	0.061	0	-0.061	3.469	-8.863	0.14	-0.061	0.061	-0.061	3.396	9.494	1.664	-0.061	-0.122	0	-9.696	0.135	-1.567	0.061	-0.061	0	-0.58	9.719	2.001	0	-0.122	-0.061	0.557	9.877	0.14	-0.061	-0.061	0	1506694439
-9.606	-2.206	-0.041	0.061	-0.061	-0.061	3.469	-8.863	0.14	-0.122	0.061	-0.061	3.376	9.469	1.682	-0.061	-0.122	0	-9.682	0.135	-1.546	0.061	-0.061	0	-0.579	9.729	2.009	0	-0.122	0	0.562	9.863	0.156	-0.061	-0.061	0	1506694439
-9.628	-2.217	-0.037	0.061	0	0	3.43	-8.924	0.262	-0.122	0.061	-0.122	3.363	9.472	1.698	-0.061	-0.122	0	-9.689	0.134	-1.543	0.061	0	0	-0.589	9.763	2.012	-0.061	-0.061	0	0.572	9.863	0.166	-0.061	-0.061	0	1506694439
-9.648	-2.207	-0.037	0.061	0	-0.061	3.415	-8.943	0.29	-0.122	0.061	-0.061	3.335	9.508	1.686	-0.061	-0.061	0	-9.701	0.134	-1.568	0	0	0	-0.58	9.78	2.029	-0.061	-0.061	0	0.569	9.877	0.187	-0.061	-0.061	-0.061	1506694439
-9.63	-2.193	-0.013	0	0	-0.061	3.415	-8.943	0.29	-0.061	0	-0.122	3.335	9.508	1.686	-0.061	-0.061	0	-9.716	0.157	-1.581	0	0	0	-0.58	9.78	2.029	-0.061	-0.122	0	0.569	9.877	0.187	-0.061	-0.061	-0.061	1506694439
-9.65	-2.206	-0.013	0	0	-0.061	3.408	-8.984	0.307	-0.061	0	-0.122	3.305	9.513	1.671	-0.061	-0.061	0	-9.753	0.151	-1.623	0	0	0	-0.571	9.756	2.022	-0.061	-0.122	0	0.532	9.896	0.175	-0.061	-0.061	-0.061	1506694439
-9.646	-2.225	-0.01	0	-0.061	-0.061	3.387	-8.988	0.324	0	0	-0.061	3.256	9.499	1.669	-0.061	-0.122	-0.061	-9.734	0.15	-1.617	0.061	-0.061	0	-0.498	9.752	2.038	-0.061	-0.122	-0.061	0.587	9.896	0.199	-0.061	-0.061	-0.061	1506694439
-9.637	-2.207	0.007	0	0	-0.061	3.387	-8.988	0.324	-0.061	0	0	3.273	9.489	1.671	-0.061	-0.061	-0.122	-9.751	0.191	-1.601	0	-0.061	0	-0.498	9.752	2.038	-0.061	-0.061	-0.061	0.58	9.902	0.206	-0.061	-0.061	-0.061	1506694439
-9.65	-2.222	-0.005	0	-0.061	0	3.411	-8.935	0.292	0	0	0	3.333	9.481	1.662	-0.061	0	-0.061	-9.727	0.139	-1.609	0	0	0	-0.535	9.737	2.028	-0.061	-0.061	-0.061	0.605	9.898	0.2	-0.061	-0.061	-0.061	1506694439
-9.641	-2.204	0.02	0	0	0	3.438	-8.935	0.251	0.061	0	0	3.365	9.5	1.658	-0.061	-0.061	-0.122	-9.734	0.167	-1.595	0	-0.061	0	-0.555	9.759	2.044	-0.061	-0.061	-0.061	0.613	9.902	0.217	-0.061	-0.061	0	1506694439
-9.649	-2.216	0	0	-0.061	0	3.491	-8.874	0.134	0	-0.061	-0.061	3.427	9.494	1.656	-0.061	-0.061	-0.061	-9.714	0.161	-1.589	0	-0.061	0	-0.555	9.759	2.044	-0.061	-0.061	-0.061	0.571	9.89	0.178	-0.061	0	0	1506694439
-9.633	-2.232	0.01	0	-0.061	-0.061	3.51	-8.859	0.142	-0.061	0	0	3.408	9.483	1.669	-0.061	0	0	-9.7	0.156	-1.586	0	0	0	-0.534	9.759	2.043	-0.061	0	-0.061	0.54	9.884	0.2	-0.061	0	0	1506694439
-9.639	-2.208	0.005	0	0	-0.061	3.51	-8.859	0.142	-0.061	0	0	3.387	9.475	1.7	-0.061	-0.061	0	-9.717	0.164	-1.605	0	0	0	-0.544	9.737	2.041	-0.061	-0.061	0	0.554	9.863	0.187	-0.061	0	0	1506694439
-9.647	-2.202	0	0	0	-0.061	3.528	-8.885	0.159	-0.061	-0.061	-0.061	3.368	9.46	1.718	-0.061	-0.061	0	-9.726	0.165	-1.609	0	-0.061	0	-0.522	9.758	2.059	-0.061	-0.061	0	0.543	9.884	0.164	-0.061	0	0	1506694439
-9.655	-2.205	0.002	0	0	-0.061	3.564	-8.896	0.182	-0.061	-0.061	-0.061	3.356	9.482	1.707	-0.061	0	0	-9.711	0.201	-1.615	0	-0.061	0	-0.522	9.758	2.059	-0.061	0	0	0.546	9.892	0.193	-0.061	-0.061	0	1506694439
-9.634	-2.201	0.025	-0.061	-0.061	-0.061	3.548	-8.923	0.258	-0.061	0	-0.061	3.348	9.497	1.702	-0.061	0	0	-9.719	0.203	-1.625	-0.061	-0.061	0	-0.559	9.756	2.06	-0.061	0	0	0.589	9.897	0.185	-0.061	-0.061	0	1506694439
-9.639	-2.201	0.008	-0.061	0	-0.061	3.502	-8.975	0.307	-0.061	0	-0.061	3.322	9.494	1.708	-0.061	0	0	-9.697	0.183	-1.611	-0.061	0	0	-0.563	9.745	2.061	-0.061	0	0	0.569	9.874	0.189	-0.061	0	0	1506694439
-9.644	-2.21	0.017	-0.061	-0.061	0	3.481	-8.983	0.294	0	0	-0.061	3.298	9.478	1.696	-0.061	0	0	-9.717	0.173	-1.611	-0.061	0	-0.061	-0.559	9.733	2.055	-0.061	0	0	0.579	9.893	0.214	-0.061	0	0	1506694439
-9.627	-2.184	0.028	-0.061	0	-0.061	3.451	-8.975	0.256	0	0	-0.061	3.313	9.481	1.693	-0.061	0	-0.061	-9.725	0.169	-1.631	-0.061	-0.061	-0.061	-0.561	9.734	2.058	-0.061	0	0	0.585	9.886	0.209	-0.061	0	0	1506694439
-9.639	-2.199	0.01	-0.061	0	-0.061	3.451	-8.975	0.256	0	0	-0.061	3.313	9.481	1.693	-0.061	0	-0.061	-9.703	0.163	-1.615	-0.061	-0.061	-0.061	-0.561	9.734	2.058	-0.061	0	-0.061	0.585	9.886	0.209	-0.061	0	0	1506694439
-9.624	-2.205	0.017	-0.061	0	-0.061	3.431	-8.936	0.223	0	0	0	3.303	9.454	1.639	-0.061	0	-0.061	-9.711	0.159	-1.628	-0.061	0	-0.061	-0.579	9.717	2.038	0	0	0	0.532	9.884	0.176	0	-0.061	0	1506694439
-9.649	-2.193	0.01	-0.061	0	-0.061	3.431	-8.936	0.223	0	-0.061	0	3.298	9.465	1.654	-0.061	-0.061	-0.061	-9.725	0.154	-1.625	0	0	-0.061	-0.532	9.734	2.04	0	-0.061	0	0.596	9.887	0.194	0	0	-0.061	1506694439
-9.654	-2.169	0.01	-0.061	-0.061	-0.061	3.484	-8.903	0.178	0	-0.061	0	3.322	9.463	1.654	0	-0.061	0	-9.722	0.165	-1.646	-0.061	0	-0.061	-0.532	9.734	2.04	0	-0.061	-0.061	0.589	9.891	0.19	0	0	0	1506694439
-9.649	-2.183	0.007	-0.061	0	-0.061	3.484	-8.903	0.178	0	-0.061	0	3.322	9.463	1.654	0	-0.061	0	-9.702	0.16	-1.628	0	-0.061	-0.061	-0.532	9.735	2.043	0	0	-0.061	0.589	9.891	0.19	0	0	0	1506694440
-9.63	-2.21	0.014	0	0	0	3.541	-8.916	0.242	-0.061	-0.061	0	3.352	9.461	1.676	0	0	-0.061	-9.713	0.147	-1.617	-0.061	0	-0.061	-0.547	9.751	2.006	0	0	-0.061	0.599	9.905	0.203	-0.061	0	0	1506694440
-9.637	-2.196	0.018	-0.061	0	0	3.548	-8.917	0.258	-0.061	-0.061	0	3.377	9.497	1.705	0	-0.061	0	-9.719	0.123	-1.64	-0.061	0	-0.061	-0.547	9.751	2.006	0	-0.061	0	0.565	9.89	0.183	0	0	0	1506694440
-9.636	-2.188	0.01	-0.061	0	-0.061	3.54	-8.9	0.276	0	-0.061	-0.061	3.387	9.513	1.69	-0.061	-0.061	0	-9.728	0.146	-1.646	0	0	-0.061	-0.536	9.769	2.028	0	-0.061	0	0.585	9.903	0.208	-0.061	0	0	1506694440
-9.66	-2.183	0.028	-0.061	0	-0.061	3.519	-8.926	0.267	0	-0.061	-0.061	3.383	9.482	1.686	0	-0.061	0	-9.745	0.134	-1.648	-0.061	0	-0.061	-0.475	9.761	2.03	0	0	0	0.602	9.899	0.202	-0.061	-0.061	0	1506694440
-9.653	-2.194	0.012	-0.061	0	-0.061	3.519	-8.926	0.267	0	0	0	3.347	9.47	1.693	0	0	0	-9.716	0.112	-1.633	0	-0.061	-0.061	-0.475	9.761	2.03	0	0	0	0.566	9.891	0.211	0	0	0	1506694440
-9.654	-2.204	0	-0.061	0	-0.061	3.505	-8.943	0.307	-0.061	0	0	3.351	9.501	1.694	0	0	-0.061	-9.74	0.136	-1.621	-0.061	-0.061	-0.061	-0.522	9.757	2.017	0	0	0	0.554	9.899	0.19	-0.061	0	0	1506694440
-9.641	-2.214	-0.007	-0.061	0	-0.061	3.462	-8.951	0.279	0	0	-0.061	3.38	9.512	1.67	0	0	-0.061	-9.716	0.083	-1.622	-0.061	-0.061	-0.061	-0.554	9.796	1.992	-0.061	0	0	0.584	9.898	0.196	0	-0.061	0	1506694440
-9.639	-2.212	-0.007	0	0	-0.061	3.426	-8.906	0.206	0	-0.061	-0.061	3.376	9.527	1.631	-0.061	0	0	-9.726	0.092	-1.61	-0.061	-0.061	-0.061	-0.554	9.796	1.992	0	0	0	0.554	9.897	0.179	0	0	0	1506694440
-9.646	-2.223	-0.024	0	0	-0.061	3.431	-8.9	0.206	0	-0.061	-0.061	3.389	9.512	1.633	0	0	0	-9.735	0.096	-1.614	0	-0.061	0	-0.544	9.794	2.003	-0.061	0	0	0.559	9.899	0.191	-0.061	0	0	1506694440
-9.635	-2.205	-0.024	0	0	0	3.456	-8.924	0.223	-0.061	0	0	3.377	9.519	1.648	0	0	0	-9.723	0.083	-1.603	0	-0.061	0	-0.578	9.751	1.977	-0.061	0	0	0.568	9.893	0.189	0	0	0	1506694440
-9.619	-2.199	-0.035	0	0	0	3.482	-8.921	0.279	-0.061	0	0	3.338	9.514	1.68	-0.061	-0.061	0	-9.721	0.089	-1.603	0	-0.061	0	-0.578	9.751	1.977	-0.061	-0.061	0	0.561	9.875	0.165	0	-0.061	0	1506694440
-9.648	-2.204	-0.045	-0.061	0	0	3.505	-8.923	0.33	-0.061	0	0	3.332	9.49	1.69	-0.061	-0.061	0	-9.722	0.099	-1.601	0	-0.061	0	-0.538	9.744	1.988	-0.061	-0.061	0	0.561	9.875	0.165	0	-0.061	0	1506694440
-9.647	-2.212	-0.059	-0.061	0	0	3.502	-8.937	0.358	-0.061	0	0	3.32	9.506	1.682	-0.061	0	-0.061	-9.743	0.123	-1.611	0	-0.061	0	-0.534	9.795	2.016	-0.061	0	0	0.59	9.909	0.169	-0.061	0	0	1506694440
-9.639	-2.212	-0.047	-0.061	0	0	3.494	-8.964	0.335	0	0	0	3.316	9.515	1.662	-0.061	0	-0.061	-9.741	0.123	-1.604	0	-0.061	0	-0.534	9.795	2.016	-0.061	0	-0.061	0.579	9.89	0.172	-0.061	0	0	1506694440
-9.636	-2.192	-0.044	-0.061	0	0	3.484	-8.949	0.315	0	0	-0.061	3.327	9.493	1.65	-0.061	0	-0.061	-9.729	0.118	-1.584	-0.061	-0.122	0	-0.529	9.765	2.012	-0.061	0	-0.061	0.579	9.89	0.172	0	0	0	1506694440
-9.646	-2.196	-0.063	-0.061	0	-0.061	3.484	-8.949	0.315	0	0	-0.061	3.33	9.467	1.653	-0.061	0	-0.061	-9.717	0.093	-1.579	0	-0.061	0	-0.563	9.74	1.995	-0.061	0	-0.061	0.579	9.883	0.175	-0.061	0	0	1506694440
-9.654	-2.193	-0.068	0	0	0	3.419	-8.916	0.24	0	0	-0.061	3.334	9.475	1.638	-0.061	0	-0.061	-9.731	0.106	-1.565	0	-0.061	0	-0.563	9.74	1.995	-0.061	-0.061	-0.061	0.608	9.904	0.201	-0.061	0	0	1506694440
-9.639	-2.166	-0.05	-0.061	-0.061	0	3.437	-8.922	0.209	0	0	0	3.375	9.473	1.617	-0.061	0	-0.061	-9.727	0.087	-1.56	0	-0.061	0	-0.566	9.752	1.991	-0.061	-0.061	-0.061	0.608	9.904	0.201	-0.061	0	0	1506694440
-9.665	-2.165	-0.068	0	-0.061	-0.061	3.426	-8.908	0.23	0	0	0	3.378	9.475	1.603	-0.061	0	0	-9.7	0.1	-1.536	0	-0.061	0	-0.563	9.745	2	-0.061	0	0	0.589	9.879	0.184	-0.061	0	0	1506694440
-9.642	-2.16	-0.041	0	-0.061	0	3.435	-8.916	0.268	-0.061	0	-0.061	3.357	9.466	1.616	-0.061	-0.061	0	-9.72	0.111	-1.544	0	-0.061	0	-0.586	9.733	1.982	-0.061	-0.061	0	0.63	9.893	0.2	-0.061	-0.061	0	1506694440
-9.64	-2.149	-0.044	0	0	-0.061	3.468	-8.916	0.272	0	0	0	3.356	9.475	1.638	-0.061	-0.061	0	-9.705	0.114	-1.531	0	-0.061	0	-0.566	9.733	2.01	0	-0.061	0	0.63	9.893	0.2	-0.061	0	0	1506694440
-9.656	-2.152	-0.05	0	-0.061	0	3.466	-8.892	0.285	0	-0.061	-0.061	3.345	9.448	1.638	-0.061	-0.061	0	-9.698	0.123	-1.517	0	0	0	-0.555	9.711	2.009	0	0	0	0.614	9.875	0.189	-0.061	0	0	1506694440
-9.649	-2.184	-0.048	-0.061	-0.061	0	3.458	-8.906	0.285	0	-0.061	-0.061	3.345	9.459	1.645	-0.061	0	0	-9.708	0.126	-1.522	-0.061	0	0	-0.555	9.711	2.009	0	0	0	0.644	9.89	0.188	0	0	0	1506694440
-9.639	-2.172	-0.043	0	-0.061	0	3.458	-8.905	0.27	0	0	-0.061	3.336	9.477	1.648	-0.061	-0.061	0	-9.707	0.102	-1.536	-0.061	0	-0.061	-0.561	9.716	1.987	0	0	0	0.644	9.89	0.188	-0.061	0	0	1506694440
-9.634	-2.165	-0.026	0	0	0	3.442	-8.908	0.25	0	-0.061	-0.061	3.334	9.483	1.646	-0.061	-0.061	0	-9.713	0.135	-1.549	0	0	-0.061	-0.543	9.731	2.01	0	-0.061	0	0.599	9.883	0.19	-0.061	0	0	1506694441
-9.666	-2.176	-0.016	0	0	0	3.394	-8.917	0.211	0	-0.061	-0.122	3.317	9.475	1.619	-0.061	-0.061	0	-9.74	0.114	-1.559	-0.061	0.061	0	-0.543	9.731	2.01	0	-0.061	0	0.589	9.889	0.173	-0.061	0	0	1506694441
-9.66	-2.168	-0.025	0	-0.061	-0.061	3.411	-8.93	0.238	0	-0.061	-0.061	3.29	9.479	1.611	0	-0.061	0	-9.733	0.106	-1.564	-0.061	0	-0.061	-0.513	9.772	2.025	0	-0.061	-0.061	0.589	9.889	0.173	-0.061	-0.061	-0.061	1506694441
-9.656	-2.158	-0.016	-0.061	0	-0.061	3.415	-8.946	0.268	-0.061	-0.061	-0.061	3.314	9.513	1.652	0	-0.061	-0.061	-9.729	0.132	-1.579	-0.061	0	0	-0.573	9.753	2.003	0	0	-0.061	0.583	9.889	0.183	-0.061	0	0	1506694441
-9.653	-2.192	-0.025	-0.061	-0.061	-0.061	3.418	-8.957	0.341	-0.061	-0.061	0	3.356	9.497	1.686	0	-0.061	-0.061	-9.696	0.087	-1.596	0	0	-0.061	-0.573	9.753	2.003	0	-0.061	-0.061	0.61	9.873	0.205	-0.061	-0.061	0	1506694441
-9.649	-2.194	-0.012	0	0	0	3.418	-8.957	0.341	-0.061	-0.061	0	3.35	9.505	1.696	-0.061	-0.061	-0.061	-9.728	0.121	-1.598	-0.061	0	0	-0.534	9.771	2.01	0	-0.061	0	0.61	9.873	0.205	0	0	0	1506694441
-9.659	-2.175	-0.001	0	0	0	3.488	-8.928	0.334	0	-0.122	0	3.395	9.513	1.7	-0.061	-0.061	-0.061	-9.722	0.122	-1.615	-0.061	0	0	-0.504	9.806	2.032	0	-0.061	-0.061	0.615	9.904	0.206	-0.061	0	0	1506694441
-9.66	-2.162	-0.013	0	-0.061	0	3.488	-8.928	0.334	0	-0.061	0	3.43	9.514	1.694	-0.061	0	-0.061	-9.711	0.102	-1.605	-0.061	0	0	-0.52	9.799	2.032	-0.061	0	-0.061	0.598	9.904	0.187	-0.061	-0.061	0	1506694441
-9.652	-2.163	-0.013	-0.061	-0.061	-0.061	3.536	-8.936	0.305	-0.061	-0.061	0	3.423	9.506	1.712	-0.061	0	0	-9.711	0.111	-1.603	-0.061	0	0	-0.556	9.762	2.005	-0.061	-0.061	0	0.598	9.904	0.187	-0.061	-0.061	0	1506694441
-9.652	-2.174	-0.006	0	-0.061	0	3.594	-8.894	0.299	0	-0.061	-0.061	3.414	9.465	1.708	-0.122	-0.061	0	-9.709	0.112	-1.608	0	0	0	-0.488	9.762	2.001	-0.061	-0.061	0	0.624	9.897	0.208	-0.061	0	0	1506694441
-9.662	-2.145	0.008	-0.061	0	0	3.594	-8.894	0.299	0	-0.061	-0.061	3.403	9.469	1.672	-0.122	-0.061	0	-9.722	0.141	-1.633	-0.061	0	0	-0.488	9.762	2.001	-0.061	0	0	0.617	9.896	0.201	-0.061	0	0	1506694441
-9.664	-2.141	0.006	-0.061	-0.061	-0.061	3.543	-8.894	0.264	0	0	-0.061	3.375	9.478	1.631	-0.061	0	0	-9.733	0.152	-1.644	-0.061	-0.061	0	-0.49	9.778	2.023	-0.061	0	0	0.617	9.896	0.201	-0.061	-0.061	0	1506694441
-9.655	-2.152	0.012	-0.061	0	-0.061	3.543	-8.894	0.264	0	0	-0.061	3.347	9.484	1.632	-0.061	0	0	-9.71	0.134	-1.631	-0.061	0	0	-0.535	9.753	2.001	-0.061	0	0	0.615	9.889	0.183	-0.061	-0.061	0	1506694441
-9.65	-2.164	-0.002	0	0	-0.061	3.514	-8.908	0.249	-0.061	-0.061	-0.061	3.347	9.484	1.632	-0.061	0	0	-9.707	0.11	-1.616	-0.061	0	0	-0.535	9.753	2.001	-0.061	0	0	0.615	9.889	0.183	0	0	0	1506694441
-9.648	-2.139	-0.001	0	-0.061	0	3.46	-8.924	0.249	-0.061	0	-0.122	3.359	9.488	1.65	-0.061	0	0	-9.708	0.115	-1.633	0	0	0	-0.547	9.743	2.001	-0.061	-0.061	0	0.617	9.896	0.203	0	0	0	1506694441
-9.655	-2.15	0.004	0	-0.061	0	3.46	-8.924	0.249	-0.061	-0.061	-0.061	3.36	9.489	1.664	-0.061	-0.061	0	-9.701	0.117	-1.635	0	0	0	-0.543	9.749	2	-0.061	-0.061	0	0.658	9.878	0.199	0	-0.061	0	1506694441
-9.654	-2.144	-0.005	0	-0.061	0	3.46	-8.905	0.312	-0.061	0	-0.061	3.354	9.47	1.676	-0.061	-0.061	0	-9.708	0.128	-1.643	0	0	0	-0.526	9.751	2.007	-0.061	-0.061	0	0.656	9.89	0.218	-0.061	0	0	1506694441
-9.655	-2.135	-0.004	0	0	0	3.46	-8.905	0.312	-0.061	0	0	3.358	9.488	1.687	-0.061	-0.061	0	-9.692	0.128	-1.645	0	0	0	-0.516	9.767	1.997	-0.061	0	0	0.656	9.89	0.218	-0.061	-0.061	0	1506694441
-9.662	-2.129	-0.01	0	-0.061	0	3.493	-8.936	0.288	0	0	0	3.346	9.488	1.68	-0.061	0	-0.061	-9.697	0.13	-1.647	0	0	0	-0.531	9.759	1.999	-0.061	-0.061	0	0.683	9.884	0.221	-0.061	-0.061	0	1506694441
-9.66	-2.109	-0.005	0	-0.061	0	3.493	-8.936	0.288	0	-0.061	-0.061	3.356	9.484	1.689	-0.061	-0.061	-0.061	-9.692	0.138	-1.641	0	0	0	-0.529	9.756	2.016	-0.061	-0.061	0	0.659	9.883	0.217	-0.061	0	0	1506694441
-9.65	-2.133	-0.005	0	-0.061	0	3.515	-8.918	0.27	0	-0.061	-0.061	3.37	9.488	1.682	-0.061	-0.061	-0.061	-9.69	0.14	-1.627	0	0	0	-0.525	9.769	2.018	-0.061	-0.061	0	0.659	9.883	0.217	-0.061	0	0	1506694441
-9.64	-2.158	-0.001	0	0	0	3.537	-8.898	0.279	-0.061	0	-0.061	3.409	9.479	1.683	-0.061	0	0	-9.697	0.123	-1.644	0	0	0	-0.523	9.753	2.004	-0.061	-0.061	0	0.668	9.873	0.184	-0.061	-0.061	0	1506694441
-9.656	-2.134	0.006	0	0	0	3.567	-8.891	0.272	0	0	-0.061	3.407	9.477	1.672	-0.061	-0.061	0	-9.705	0.139	-1.658	0	0	0	-0.52	9.747	2.006	-0.061	-0.061	0	0.628	9.897	0.2	-0.061	0	0	1506694441
-9.659	-2.111	0.005	0	-0.061	0	3.567	-8.891	0.272	0	-0.061	-0.122	3.421	9.464	1.674	-0.061	-0.061	0	-9.729	0.154	-1.664	0	0.061	0	-0.504	9.739	2.017	-0.061	-0.061	0	0.628	9.897	0.2	-0.061	-0.061	0	1506694441
-9.665	-2.127	0.008	0	-0.061	0	3.566	-8.92	0.237	0	-0.061	-0.122	3.395	9.438	1.687	-0.061	-0.061	0	-9.715	0.13	-1.704	0	-0.061	0	-0.449	9.761	2.042	-0.061	-0.061	0	0.664	9.899	0.215	-0.061	-0.061	0	1506694441
-9.646	-2.084	0.026	0	0	0	3.521	-8.892	0.301	-0.061	0	-0.061	3.374	9.471	1.692	-0.061	0	0	-9.728	0.179	-1.695	0	0	0	-0.449	9.761	2.042	-0.061	0	0	0.618	9.896	0.215	-0.061	-0.061	0	1506694442
-9.622	-2.067	0.041	-0.061	-0.061	-0.061	3.521	-8.892	0.301	-0.061	0	-0.061	3.4	9.465	1.705	-0.061	0	0	-9.683	0.138	-1.723	0	0	0	-0.505	9.729	2.007	-0.061	-0.061	0	0.618	9.896	0.215	-0.061	0	0	1506694442
-9.729	-2.12	0.019	0	-0.061	-0.061	3.473	-8.862	0.292	0	0	-0.061	3.362	9.449	1.687	-0.061	-0.061	0	-9.688	0.169	-1.723	0	0.061	0	-0.4	9.759	2.054	-0.061	-0.061	0	0.583	9.869	0.185	-0.061	-0.061	-0.061	1506694442
-9.725	-2.038	0.072	0.122	-0.061	0	3.473	-8.862	0.292	0	-0.122	-0.122	3.362	9.449	1.687	-0.061	-0.061	0	-9.783	0.166	-1.82	-0.061	0	0	-0.4	9.759	2.054	-0.061	-0.061	0	0.583	9.869	0.185	-0.061	-0.061	-0.122	1506694442
-9.659	-1.962	0.067	0.183	-0.183	0.061	3.488	-8.884	0.236	0	-0.061	0	3.405	9.481	1.682	-0.061	-0.061	-0.061	-9.727	0.15	-1.877	-0.061	0	0	-0.317	9.841	2.06	0	0	-0.061	0.695	9.944	0.208	-0.061	-0.061	-0.122	1506694442
-9.607	-1.873	-0.06	0.061	-0.183	0	3.511	-8.772	0.196	-0.061	-0.061	0.061	3.414	9.459	1.712	0	0	-0.122	-9.678	0.079	-1.926	-0.061	-0.061	0.061	-0.312	9.784	2.023	-0.061	0	-0.122	0.651	9.85	0.151	-0.122	-0.122	-0.183	1506694442
-9.61	-1.851	-0.121	0	-0.183	0	3.435	-8.634	0.275	-0.122	-0.122	0	3.421	9.366	1.766	0	0	-0.122	-9.668	-0.086	-1.991	-0.122	-0.061	0	-0.244	9.688	1.902	-0.061	-0.061	-0.122	0.782	9.801	0.097	0.061	-0.122	-0.305	1506694442
-9.641	-1.841	-0.281	0	-0.122	-0.061	3.429	-8.586	0.322	-0.183	-0.183	0	3.486	9.276	1.654	-0.061	0.122	-0.305	-9.735	-0.17	-2.059	-0.183	-0.122	0.061	-0.059	9.685	1.816	0.061	-0.061	-0.061	0.782	9.801	0.097	0.061	0.061	-0.427	1506694442
-9.756	-1.811	-0.479	0	-0.183	-0.244	3.47	-8.715	0.355	-0.244	-0.183	0.122	3.65	9.304	1.48	0.061	0.366	-0.488	-9.805	-0.266	-2.158	-0.183	-0.244	0.122	0.194	9.88	1.687	0.122	0.183	-0.122	0.772	9.886	0.051	0.061	0	-0.427	1506694442
-9.756	-1.755	-0.633	-0.061	-0.183	-0.366	3.396	-8.817	0.504	-0.427	-0.183	0.122	3.864	9.424	1.327	0.061	0.366	-0.488	-9.832	-0.373	-2.239	-0.244	-0.366	0.122	0.269	10.032	1.528	0	0.305	-0.244	0.788	9.877	-0.09	0	0.122	-0.427	1506694442
-9.726	-1.66	-0.766	-0.061	-0.244	-0.427	3.396	-8.817	0.504	-0.488	-0.244	0.122	3.962	9.5	1.286	0.183	0.244	-0.488	-9.818	-0.441	-2.286	-0.244	-0.427	0.122	0.196	10.037	1.397	-0.122	0.244	-0.427	0.788	9.877	-0.09	-0.122	0.061	-0.488	1506694442
-9.615	-1.644	-0.762	-0.183	-0.244	-0.366	3.268	-8.937	0.818	-0.488	-0.427	0.122	3.892	9.471	1.303	0.122	0.061	-0.366	-9.792	-0.529	-2.259	-0.244	-0.61	0.061	0.146	9.923	1.321	-0.244	0.061	-0.549	0.714	9.886	-0.171	-0.183	-0.122	-0.427	1506694442
-9.459	-1.822	-0.75	-0.305	-0.122	-0.244	3.268	-8.937	0.818	-0.549	-0.427	0.183	3.747	9.384	1.394	0.122	0.061	-0.366	-9.747	-0.543	-2.116	-0.305	-0.732	0.061	0.205	9.807	1.322	-0.244	0.122	-0.671	1.377	9.866	0.258	-0.366	-0.122	-0.427	1506694442
-9.342	-2.036	-0.551	-0.305	-0.122	0.061	3.281	-9.006	0.998	-0.549	-0.366	0.305	3.591	9.254	1.391	0.061	0.061	-0.61	-9.731	-0.52	-1.922	-0.244	-0.916	0	0.138	9.725	1.349	-0.305	0.305	-0.732	1.377	9.866	0.258	-0.61	-0.122	-0.305	1506694442
-9.566	-2.218	-0.012	-0.366	0.061	0.549	3.281	-9.006	0.998	-0.549	-0.366	0.305	3.584	9.354	1.397	0	0.122	-0.671	-9.668	-0.39	-1.677	-0.122	-0.977	0	-0.233	9.703	1.412	-0.488	0.305	-0.854	3.34	9.745	1.773	-1.099	0.671	0.305	1506694442
-10.727	-2.5	0.292	-0.122	-0.488	0.671	3.296	-9.135	1.186	-0.549	-0.366	0.305	3.449	9.473	1.382	0	0.122	-0.671	-9.929	-0.156	-1.391	0.061	-1.038	0	-0.812	9.612	1.757	-0.366	0.183	-0.854	3.683	10.802	2.049	-1.953	1.648	1.343	1506694442
-10.349	-2.302	1.352	0.122	-1.892	0.305	3.284	-9.209	1.244	-0.244	-0.305	0.488	3.301	9.653	1.369	-0.061	-0.488	-0.183	-10.151	0.134	-1.44	0.305	-1.221	0.122	-1.176	9.772	2.171	-0.061	0.244	-0.732	3.683	10.802	2.049	-2.747	2.38	2.258	1506694442
-10.274	-1.087	2.424	-0.183	-0.732	0.366	3.242	-9.153	1.04	-0.061	-0.183	0.671	3.109	9.917	1.403	0	-0.549	-0.061	-9.808	0.7	-1.355	0.549	-1.221	0.183	-1.346	9.863	2.722	0.122	0.305	-0.793	4.558	12.878	3.63	-3.967	1.953	3.662	1506694442
-10.182	-0.356	2.141	-0.61	-0.671	-0.916	3.283	-9.384	0.66	0.122	0.122	1.038	3.109	9.917	1.403	0	-0.549	-0.061	-9.865	1.559	-1.517	0.427	-1.099	0.366	-1.439	9.741	3.357	0.244	0.305	-1.038	4.558	12.878	3.63	-3.906	2.319	5.188	1506694442
-9.814	-1.188	1.694	-0.122	-0.977	-1.343	3.509	-9.075	-0.202	0.244	0.244	1.465	2.724	9.796	1.794	0.305	-0.488	0.244	-10.141	1.832	-1.739	0.061	-0.61	0.366	-1.282	9.96	3.705	0.183	0	-1.221	-0.983	11.423	2.289	-2.625	-0.122	5.127	1506694442
-8.254	-1.122	2.217	0.244	-0.244	-0.366	3.884	-9.247	-1.005	0.427	0.305	1.587	2.474	9.923	2.339	1.221	0.366	-0.183	-9.329	1.65	-1.742	-0.061	-0.793	0.061	-0.906	9.927	3.665	0.183	-0.488	-1.282	0.75	7.693	1.476	-2.625	-1.953	3.174	1506694442
-8.181	-0.269	2.326	-0.183	0.61	0.061	3.884	-9.247	-1.005	0.671	-0.427	1.221	2.474	9.923	2.339	1.221	0.366	-0.183	-8.731	1.817	-1.436	0.061	-0.916	0.061	-0.647	8.975	3.603	0.122	-0.488	-1.404	0.75	7.693	1.476	-0.488	-2.991	2.014	1506694442
-8.576	0.069	1.974	-0.427	0.366	-0.366	3.939	-8.339	-1.26	0.488	-0.916	0.732	2.201	8.345	3.427	1.282	0.488	-0.61	-8.586	1.779	-1.024	-0.061	-0.854	-0.061	-0.678	8.027	3.451	0	-0.183	-1.282	2.824	6.084	1.372	0.549	-0.366	0.732	1506694442
-8.983	-0.366	2.086	-0.977	0.488	-0.488	4.108	-7.795	-1.17	0.061	-0.549	0.671	2.175	7.959	3.681	0.732	0.305	-1.099	-8.625	1.936	-0.882	-0.061	-0.366	-0.305	-0.871	7.868	3.341	0	0	-0.793	2.643	6.614	3.301	1.526	2.747	-0.183	1506694442
-9.833	-1.156	2.076	-0.732	0.183	0.061	4.277	-8.034	-1.036	0.061	-0.549	0.671	2.175	7.959	3.681	0.732	0.305	-1.099	-9.13	2.369	-1.08	-0.305	-0.122	-0.366	-1.064	8.469	3.527	0.305	0	-0.366	2.643	6.614	3.301	2.441	4.089	-0.793	1506694442
-10.025	-1.479	2.23	-0.366	0.427	0.183	4.088	-8.722	-1.084	0.183	0.061	0.671	2.731	9.128	3.431	0.183	-0.305	-1.343	-9.359	2.096	-1.223	-0.549	0	-0.549	-1.096	9.159	3.728	0.427	-0.061	-0.061	2.531	7.161	4.619	2.258	2.319	-0.793	1506694443
-10.764	-1.128	2.397	-0.671	0.305	0.366	4.128	-9.369	-1.23	0.305	-0.732	0.183	3.315	9.599	3.278	-0.183	-0.916	-1.16	-9.136	1.689	-1.135	-0.549	-0.061	-0.854	-1.256	9.472	3.761	0.183	0.061	-0.061	3.132	7.784	6.434	1.526	0.244	-0.549	1506694443
-11.044	-2.078	1.922	-0.244	1.16	0.122	4.274	-9.595	-0.839	0.122	-0.854	-0.427	3.75	9.769	3.205	-0.183	-0.916	-1.16	-9.939	1.523	-0.94	-0.671	0.671	-0.916	-2.145	9.379	3.67	0	-0.305	0.122	5.205	10.298	8.546	0.916	-0.061	0.488	1506694443
-11.454	-2.498	1.84	0.488	-0.061	1.099	4.274	-9.595	-0.839	-0.122	-0.488	-0.671	3.698	10.336	2.881	-0.427	-0.61	0.305	-10.739	0.86	-0.61	-0.244	0.61	-0.854	-2.556	10.038	3.085	-0.061	-1.404	0.488	3.881	9.988	5.109	0.732	-3.845	0.61	1506694443
-10.298	-1.834	2.165	-0.122	0.549	0.549	3.767	-10.962	-0.184	0.061	-0.427	-0.732	3.336	11.275	2.082	-0.793	-1.465	0.732	-11.487	0.648	-0.334	0	0.61	-0.732	-2.308	11.092	3.007	0.61	-1.343	0.854	4.707	10.415	3.11	-1.343	-3.54	0.183	1506694443
-10.574	-3.272	0.555	0.122	0.793	-0.854	3.767	-10.962	-0.184	0.244	-0.977	-1.099	3.372	11.685	1.095	-0.793	-1.465	0.732	-11.7	0.477	-0.062	-0.061	1.404	-0.488	-2.378	11.776	2.974	0.671	-0.183	0.916	-0.121	9.198	1.56	-2.93	1.587	-0.305	1506694443
-9.232	-3.592	-0.799	1.16	0.122	-0.366	4.28	-11.072	0.203	0	0.366	-1.099	4	11.713	0.66	-0.732	-2.258	0.977	-11.014	0.487	0.018	-0.549	1.221	-0.305	-2.473	11.596	2.543	0.305	-0.305	0.977	-0.121	9.198	1.56	1.343	-3.052	-1.709	1506694443
-8.603	-3.445	-1.382	0.366	1.16	-0.122	2.784	-10.318	0.284	0.183	1.648	-1.648	3.831	11.063	0.742	0.732	1.465	1.526	-9.746	-0.61	0.286	-0.671	0.793	-0.427	-2.023	10.495	2.007	0.061	-0.183	0.732	1.962	10.61	0.144	1.282	-3.113	-1.526	1506694443
-8.859	-3.768	-1.485	0.732	1.16	0.305	2.784	-10.318	0.284	0.488	0.854	-2.991	3.129	9.879	1.034	0.732	1.465	1.526	-9.898	-1.689	0.341	-0.488	0.305	-0.671	-1.835	9.113	1.154	-0.366	0.488	0.61	2.826	9.715	-0.306	1.709	-1.892	-1.831	1506694443
-9.277	-3.232	-1.299	0.61	1.343	0.549	1.683	-8.868	0.719	0.366	0.122	-3.601	2.664	9.43	1.069	-0.122	1.526	1.831	-9.637	-2.049	0.376	0.122	0.122	-0.549	-2.208	8.794	0.201	-0.61	0.732	0.916	2.826	9.715	-0.306	1.282	-0.61	-1.831	1506694443
-9.319	-2.357	-1.615	0.732	0.61	0.122	0.851	-8.658	0.827	0.244	0.916	-2.991	2.041	9.856	0.586	-1.16	0.488	1.648	-9.592	-2.005	-0.118	0.183	0	-0.61	-2.671	9.055	0.066	-0.061	0.488	1.16	1.343	9.64	-0.343	1.16	-1.526	-1.526	1506694443
-8.93	-1.882	-1.351	0.61	0.366	-0.183	0.851	-8.658	0.827	0.122	1.282	-1.77	1.681	10.052	-0.372	-1.16	0.488	1.648	-9.233	-2.028	-0.41	0.183	-0.183	-0.61	-2.791	9.348	0.258	0.671	-0.244	1.221	2.323	9.647	-0.806	1.404	-2.625	-1.587	1506694443
-8.851	-1.87	-1.262	0.366	0.916	-0.366	0.738	-8.063	1.431	-0.244	1.038	-0.488	1.766	9.713	-1.154	-1.831	-2.625	1.526	-9.116	-2.035	-0.644	0.366	-0.244	-0.549	-2.306	9.461	0.427	0.671	-0.793	0.977	2.323	9.647	-0.806	1.465	-2.319	-1.526	1506694443
-9.141	-2.207	-1.481	0.427	0.488	-0.549	0.937	-7.976	1.555	-0.427	1.16	0.61	2.164	9.192	-1.339	-1.038	-2.441	1.221	-9.184	-1.78	-0.913	0.488	-0.366	-0.366	-1.489	9.4	0.569	0.305	-0.916	0.427	2.759	9.307	-0.818	1.343	-0.977	-1.526	1506694443
-9.243	-2.545	-1.27	0.671	0.305	-0.671	0.937	-7.976	1.555	-0.183	0.671	1.16	2.468	8.917	-1.215	-1.038	-2.441	1.221	-9.286	-1.772	-1.058	0.427	-0.61	-0.244	-0.774	9.477	0.69	0.183	-0.61	-0.366	1.196	9.568	-0.427	1.404	-0.366	-1.526	1506694443
-9.203	-2.067	-1.104	0.854	0.061	-0.488	2.03	-8.033	1.298	0.244	-0.61	1.282	2.427	8.72	-0.908	0.488	0	-0.244	-9.263	-1.97	-1.083	0.549	-0.549	-0.061	-0.481	9.439	0.566	0.183	-0.366	-0.854	1.196	9.568	-0.427	1.099	-0.61	-1.526	1506694443
-9.231	-1.402	-1.031	0.916	-0.183	-0.61	2.03	-8.033	1.298	0.244	-1.16	1.465	2.58	8.654	-0.391	0.793	0.305	-1.099	-9.054	-2.201	-1.139	0.732	-0.61	0.122	-0.461	9.503	0.362	0.122	-0.244	-0.977	1.182	9.606	-0.266	0.793	-1.526	-1.343	1506694443
-9.27	-1.183	-0.931	0.854	-0.122	-0.671	2.823	-8.055	1.123	-0.122	-0.793	1.709	0.116	-23.761	-35.476	0.793	0.305	-1.099	-8.794	-2.279	-1.223	0.916	-0.427	0.305	-0.592	9.52	0.343	0.183	-0.244	-1.038	1.867	9.406	-0.217	0.549	-1.282	-1.16	1506694443
-9.44	-1.336	-1.072	0.854	-0.183	-0.793	3.106	-7.669	1.238	-0.671	0.305	1.831	4.103	9.53	0.73	0.305	-0.427	-1.831	-9.025	-2.009	-1.325	0.977	-0.183	0.549	-0.802	9.684	0.364	0.122	-0.549	-1.16	2.156	9.16	-0.39	0.427	-0.916	-1.16	1506694443
-9.499	-1.555	-1.242	0.854	-0.244	-0.854	3.15	-7.874	1.468	-0.977	-0.122	1.77	4.462	9.971	0.914	0.305	-0.427	-1.831	-9.316	-1.585	-1.517	0.854	-0.122	0.793	-0.78	10.158	0.513	0	-1.038	-1.16	1.798	9.243	-0.743	0.488	-0.61	-1.343	1506694443
-9.454	-1.727	-1.08	1.038	-0.061	-0.793	3.449	-8.478	1.523	-0.916	-0.122	1.831	4.754	10.277	1.058	0.061	-0.916	-1.831	-9.506	-1.51	-1.654	0.61	-0.061	0.977	-0.443	10.702	0.679	-0.061	-1.465	-1.282	1.034	9.611	-1.381	0.427	-1.16	-1.587	1506694443
-9.641	-1.87	-1.197	0.671	-0.061	-0.671	3.449	-8.478	1.523	-0.427	-1.343	1.587	4.966	10.414	1.262	0	-0.854	-1.953	-9.313	-1.867	-1.487	0.732	0.061	1.221	-0.141	11.053	0.681	-0.61	-1.404	-1.404	1.034	9.611	-1.381	0.183	-1.404	-1.648	1506694443
-10.853	-2.836	-1.543	-0.488	0.061	0.549	3.945	-8.757	1.482	-0.122	-1.648	1.282	4.966	10.414	1.262	0	-0.244	-2.075	-10.861	-1.7	-1.206	1.221	1.038	1.343	-0.587	11.28	0.623	-1.282	-1.221	-1.221	0.903	9.764	-0.914	-0.244	-1.77	-1.709	1506694443
-12.437	-3.23	-1.656	-0.549	-0.488	0.854	4.365	-9.018	1.529	-0.793	-0.61	0.977	4.689	12.239	1.006	-0.244	0.122	-2.075	-12.745	-0.152	-0.994	0.916	-0.488	1.465	-1.309	11.69	1.316	-1.221	-0.977	-0.916	3.698	12.078	0.601	-0.977	-2.014	-1.282	1506694443
-11.581	-4.265	-0.804	1.099	-1.953	0.793	4.474	-10.678	1.467	-0.732	-0.671	0.793	4.685	11.798	1.04	-0.366	0.244	-0.549	-11.398	0.473	-0.112	0.366	-1.343	1.343	-1.981	12.09	2.339	-0.671	-0.305	-1.099	3.698	12.078	0.601	-2.747	-0.916	0	1506694443
-8.964	-4.856	1.568	0.183	-1.404	1.648	4.84	-12.197	0.98	0.061	0.061	0.183	4.319	10.493	1.538	-0.366	0.244	-0.549	-10.326	-0.406	1.324	0.977	0.122	1.038	-3.47	10.622	2.507	-1.343	0.183	-1.16	4.462	12.804	2.834	-4.822	0.549	1.526	1506694444
-9.795	-4.465	1.797	0.366	0.916	1.404	4.491	-11.003	0.097	-0.061	0.488	-1.343	2.912	10.377	1.604	0	1.892	0.916	-10.38	1.861	1.389	1.282	-0.732	1.221	-4.5	8.807	2.592	-1.953	-0.671	-0.488	2.907	11.758	3.315	-4.517	1.892	2.808	1506694444
-11.768	-2.968	0.187	0.244	-2.38	0.183	3.187	-11.48	-0.555	-0.427	1.709	-2.991	1.598	10.172	1.37	-1.465	-0.244	2.258	-10.396	2.929	1.146	0.366	-0.244	1.221	-3.876	8.546	3.456	-0.854	-0.366	-0.427	0.66	11.547	0.502	-3.357	1.282	3.54	1506694444
-8.916	-3.296	0.857	-0.427	-2.563	-0.549	2.147	-11.155	-1.297	0.305	1.282	-3.845	1.604	9.801	1.658	-1.465	-0.244	2.258	-10.194	2.601	0.809	0.244	-0.488	0.793	-3.242	8.847	3.965	-0.122	0.366	-0.244	-1.52	12.227	-0.213	-2.258	0.549	3.54	1506694444
-8.045	-2.838	1.25	-0.854	-0.732	0.061	2.147	-11.155	-1.297	1.282	-0.244	-4.272	1.846	9.316	1.867	-1.099	-0.488	2.075	-9.372	2.967	0.833	-0.122	-0.366	0.671	-2.988	8.835	4.167	-0.366	0.793	-0.061	-1.194	11.293	-0.22	-1.038	-1.343	3.662	1506694444
-8.085	-2.229	0.937	-0.854	-0.671	-0.183	1.451	-9.478	-2.541	1.587	-1.343	-4.333	1.486	8.709	1.943	0.366	1.953	1.648	-8.591	2.844	0.651	-0.366	-0.366	0.427	-2.967	8.254	4.224	-0.793	0.732	-0.061	-0.657	10.343	0.455	-0.183	-0.061	3.479	1506694444
-8.033	-2.412	1.214	-0.916	-1.099	-0.061	1.541	-8.796	-2.451	0.549	-1.221	-3.174	1.108	8.175	2.151	0.305	1.709	1.404	-8.347	2.534	0.647	-0.549	-0.305	0.122	-2.903	7.416	3.929	-1.038	0.671	-0.183	1.016	8.451	0.845	0.732	1.587	3.296	1506694444
-8.021	-2.469	1.619	-1.16	-0.305	-0.061	1.541	-8.796	-2.451	0.549	-1.221	-3.174	0.866	8.053	2.038	0.305	1.709	1.404	-8.46	2.472	0.646	-0.549	-0.305	-0.183	-2.966	6.877	3.521	-0.916	0.671	-0.061	0.967	8.443	1.19	0.61	3.235	2.075	1506694444
-8.404	-2.223	1.872	-1.099	0.122	-0.183	1.581	-8.087	-1.864	0.061	-0.366	-2.197	0.821	8.496	1.788	-0.488	0.183	0.488	-8.866	2.595	0.561	-0.671	-0.366	-0.244	-3.053	7.049	3.445	-0.427	0.793	0.122	0.967	8.443	1.19	1.099	5.188	1.526	1506694444
-9.008	-1.995	1.707	-1.099	0.061	0	1.581	-8.087	-1.864	-0.244	-0.244	-1.099	0.821	8.496	1.788	-0.488	0.183	0.488	-9.056	2.662	0.343	-0.854	-0.183	-0.244	-3.174	7.746	3.754	0.122	0.977	0.183	0.754	8.62	1.778	-0.549	5.554	0.977	1506694444
-9.119	-1.885	1.491	-1.526	0.183	-0.183	1.901	-8.193	-1.585	-0.244	-0.305	0.061	1.881	9.164	1.609	-0.427	-0.305	0	-9.238	2.515	0.182	-1.099	-0.305	-0.488	-3.272	8.311	4.07	0.366	0.916	0	1.217	8.324	1.904	1.343	0.793	0.916	1506694444
-9.04	-2.36	1.653	-1.77	0	-0.244	2.393	-8.411	-1.373	-0.183	-0.366	1.099	2.388	9.056	1.733	0.183	0	-0.244	-9.143	2.311	0.115	-1.16	-0.244	-0.671	-3.273	8.593	4.174	0.183	0.61	-0.183	1.217	8.324	1.904	1.526	-0.793	-0.183	1506694444
-8.684	-2.601	1.83	-1.709	0.061	-0.122	3.058	-8.592	-1.181	-0.244	-0.793	1.831	2.568	8.876	1.946	0.793	0.549	-0.427	-8.997	2.174	0.067	-1.16	-0.061	-0.671	-3.133	8.516	4.078	0	0.427	-0.305	2.546	8.993	2.704	1.038	0.793	-0.671	1506694444
-8.466	-2.299	2.009	-1.038	0.977	0.305	3.901	-8.744	-1.041	-0.183	-0.854	2.075	2.619	8.656	2.144	1.099	0.854	-0.549	-8.948	1.995	0.083	-1.221	-0.122	-0.732	-2.968	8.291	3.833	0.061	0.427	-0.305	3.62	8.569	2.194	0.916	2.075	0.61	1506694444
-9.676	-3.198	1.559	-1.77	1.038	-0.305	4.552	-8.693	-0.787	-0.183	-0.549	1.953	2.755	8.562	2.135	1.038	0.549	-0.549	-9.004	1.895	0.322	-1.16	0.305	-0.793	-2.957	7.992	3.724	0.244	0.366	-0.244	3.62	8.569	2.194	0.916	1.648	0.854	1506694444
-11.192	-5.227	-0.037	-0.427	0.366	-0.793	5.004	-8.806	-0.108	0	-0.366	1.831	2.857	9.355	1.729	0.854	0.183	-0.427	-10.549	1.645	0.354	-1.465	-0.122	-0.854	-3.035	8.232	3.615	0.549	0.427	0	0.904	8.04	1.865	0.916	0	-1.221	1506694444
-9.711	-4.145	0.882	0.732	-0.488	-0.183	5.004	-8.806	-0.108	0.366	-0.61	1.77	3.073	10.537	1.052	0.671	-0.305	-0.61	-11.064	0.841	0.48	-1.465	-1.16	-1.099	-3.004	9.491	3.25	0.854	0.793	0.122	0.981	11.426	2.031	1.343	-0.244	-1.465	1506694444
-8.085	-2.747	1.084	-1.648	1.282	-0.305	5.097	-9.545	-0.154	0.977	-1.221	1.587	3.74	10.844	0.694	0.61	-0.916	-0.916	-9.99	0.004	1.358	-1.16	-0.732	-0.854	-3.487	10.373	2.745	1.038	1.526	0	4.104	13.384	3.718	-1.099	-0.427	0.183	1506694444
-9.674	-3.828	-1.839	-1.16	2.625	-0.732	5.522	-8.747	0.097	1.221	-1.587	1.038	3.74	10.844	0.694	0.916	-0.244	-0.732	-9.997	-0.12	1.83	-1.526	-0.793	-0.549	-4.163	9.918	2.171	0.244	1.465	-0.061	-0.2	8.23	0.958	0.488	-1.343	-0.671	1506694444
-10.243	-4.349	-2.562	-0.061	-0.366	-0.244	5.522	-8.747	0.097	0.549	-0.854	0.427	3.252	10.604	0.339	1.282	1.282	-0.061	-9.892	-1.315	1.981	-1.465	-0.671	-0.671	-4.51	9.496	1.541	-0.061	1.221	-0.183	3.366	9.829	-0.095	0.549	-0.183	-0.305	1506694444
-8.806	-4.258	-1.08	-0.549	0.854	0.183	5.213	-8.411	0.69	0.061	0.366	-0.183	2.877	10.616	0.177	0.977	1.404	0.183	-10.221	-2.016	1.952	-0.916	-0.854	-0.854	-4.554	9.605	0.758	-0.244	0.977	0.061	3.366	9.829	-0.095	0.549	-0.244	0.061	1506694444
-9.564	-3.653	-1.365	-0.122	1.526	-0.061	4.474	-8.747	0.979	0.061	0.366	-0.183	2.911	10.372	-0.178	0.244	0.671	0	-10.034	-1.818	1.854	-0.61	-0.916	-0.61	-4.421	9.655	0.38	0.122	0.977	0.244	2.717	10.264	-0.089	0.061	-0.244	0.061	1506694444
-9.765	-3.191	-1.885	0.122	-0.122	-0.61	3.697	-9.081	0.957	0.61	-0.183	-0.732	3.083	9.56	-0.53	-0.427	0	0	-9.417	-1.896	1.768	-0.61	-0.916	-0.61	-4.235	9.402	0.546	0.488	1.038	0.305	1.272	9.717	-0.084	0.488	-1.404	-0.244	1506694444
-8.707	-3.442	-1.611	-0.061	0.183	-0.793	3.895	-8.824	1.098	0.122	-0.183	-0.732	3.083	9.56	-0.53	-0.549	-0.488	0.183	-9	-2.103	1.684	-0.244	-0.549	-0.549	-4.053	8.994	0.563	0.61	0.732	0.549	1.555	9.877	-0.072	0.488	-1.709	-0.427	1506694444
-8.47	-3.802	-1.755	0.427	0.854	-0.671	4.048	-8.344	1.419	-0.488	1.16	-0.549	3.521	9.369	-0.865	-0.366	-0.61	0.366	-8.857	-2.032	1.711	-0.061	-0.61	-0.549	-3.712	9.095	0.319	0.183	0.305	0.549	2.455	9.897	0.237	0.244	-0.916	-0.671	1506694444
-8.96	-4.047	-2.12	0.854	0.488	-0.61	3.614	-8.14	1.541	-0.366	1.892	-0.61	3.381	9.25	-0.784	-0.244	-0.366	0.61	-9.189	-2.213	1.705	-0.061	-1.465	-0.549	-3.62	8.903	0.412	0.305	0.183	0.305	2.704	9.647	0.032	0.061	-0.793	-0.488	1506694445
-8.982	-4.152	-1.979	0.977	0.427	-0.305	2.993	-7.614	1.605	-0.305	1.343	-0.549	3.174	9.348	-0.774	-0.122	-0.183	0.793	-9.125	-2.491	1.918	0.183	-1.587	-0.671	-3.38	8.982	0.251	0.183	0.244	0.244	2.704	9.647	0.032	-0.122	-0.549	-0.183	1506694445
-9	-3.682	-1.811	1.099	0.244	-0.244	2.979	-7.817	1.286	-0.305	0.671	-0.366	3.247	9.567	-0.72	-0.183	-0.427	0.671	-9.262	-2.409	2.195	0.488	-1.038	-0.427	-3.317	9.232	0.191	0.244	0.427	0.244	2.061	9.691	0.197	-0.549	-1.16	-0.122	1506694445
-8.911	-3.108	-1.797	1.099	0.244	-0.427	2.979	-7.817	1.286	-0.427	0.854	-0.061	3.247	9.567	-0.72	-0.183	-0.427	0.549	-9.219	-2.547	2.275	0.793	-1.526	-0.183	-3.521	9.603	-0.067	0.305	0.427	0.244	2.811	9.635	0.367	-0.61	-1.526	0	1506694445
-8.966	-2.932	-1.931	0.854	-0.061	-0.366	3.072	-8.104	1.135	-0.427	0.854	-0.061	3.456	10.025	-0.561	-0.244	-0.427	0.366	-8.831	-2.519	2.367	0.854	-1.465	-0.183	-3.535	9.853	0.014	0.305	0.122	0.122	2.811	9.635	0.367	-0.916	-0.977	0.061	1506694445
-9.022	-3.369	-1.761	0.916	-0.488	-0.427	3.493	-7.935	1.266	-0.916	1.099	0.305	3.7	9.939	-0.245	-0.305	-0.61	0.427	-8.629	-2.379	2.511	0.916	-1.221	0	-3.541	9.696	0.164	0.244	0	-0.183	3.237	9.233	0.279	-0.977	-0.488	0.122	1506694445
-9.048	-3.639	-1.069	0.793	-0.427	-0.366	3.493	-7.935	1.266	-1.099	1.282	0.244	3.75	10.05	-0.104	-0.244	-0.488	0.488	-9.438	-2.317	2.534	1.16	-0.793	0.061	-3.43	9.763	0.026	-0.183	-0.305	-0.305	3.411	9.402	0.674	-1.587	0.061	0.183	1506694445
-9.378	-3.262	-1.833	-0.671	-0.854	-1.282	3.567	-7.83	1.227	-1.099	1.282	0.122	3.706	9.793	0.023	-0.305	-0.244	0.366	-9.72	-1.285	2.588	1.038	-1.526	0.488	-3.054	9.94	0.335	-0.122	-0.671	-0.549	2.732	9.22	0.717	-1.465	0	0.366	1506694445
-8.299	-4.859	-0.912	-0.122	-0.793	-1.831	3.746	-7.998	0.995	-1.16	1.099	0.061	3.706	9.793	0.023	-0.305	-0.488	0.122	-9.402	-1.044	2.708	1.038	-1.831	0.61	-2.528	9.895	0.894	0.122	0	-0.854	2.347	9.654	0.644	-1.465	-0.732	0.244	1506694445
-8.825	-6.351	-0.093	0.305	-0.793	-0.977	3.974	-7.934	0.595	-1.221	0.854	0	4.313	7.921	0.64	0	-0.427	-0.061	-8.768	-0.841	2.978	1.343	-2.258	0.488	-2.437	9.283	1.44	-0.183	0.61	-0.977	1.526	10.569	2.449	-2.075	-0.061	0.305	1506694445
-7.927	-5.239	0.675	0.977	-0.793	-1.953	4.101	-7.528	0.207	-1.282	0.488	-0.122	4.313	7.921	0.64	0.427	0.732	-0.122	-8.79	0.354	3.072	1.404	-2.625	0.427	-2.472	8.302	1.91	-0.244	0.427	-0.671	1.526	10.569	2.449	-2.625	0.183	1.099	1506694445
-8.183	-4.632	0.95	0.671	1.221	-2.075	4.368	-6.967	-0.329	-1.404	0.366	-0.183	3.736	7.004	1.227	0.854	1.282	0	-8.698	1.075	3.329	1.099	-3.052	0.427	-2.283	7.724	2.286	-0.244	0.671	-0.549	1.318	11.082	2.687	-2.136	-0.671	1.221	1506694445
-8.404	-5.021	1.071	0.61	0	-2.014	4.368	-6.967	-0.329	-1.221	1.099	-0.061	3.418	6.883	1.329	0.977	1.16	0.122	-8.52	1.493	3.673	0.854	-3.662	0.366	-2.204	7.315	2.608	0.122	1.343	-0.549	-0.057	8.445	1.904	-1.16	-1.648	1.282	1506694445
-7.89	-4.201	1.317	1.16	0.488	-1.587	3.987	-6.661	-0.818	-0.916	1.404	-0.061	3.333	7.21	1.382	1.099	0.854	0.244	-7.447	2.064	4.21	0.488	-3.967	0.61	-2.671	7.232	2.699	0.732	2.136	-0.305	-0.057	8.445	1.904	-0.916	-3.113	0.549	1506694445
-7.958	-3.468	0.039	0.366	-0.305	-1.587	3.588	-6.496	-1.571	-0.793	0.549	0.061	3.193	7.488	1.473	1.16	0.854	0.366	-6.168	1.735	4.654	0.305	-3.601	0.61	-3.034	7.41	2.3	0.61	3.174	-0.122	4.224	7.756	1.979	0.427	-2.258	0.488	1506694445
-5.875	-3.437	0.19	0.977	0.427	-2.136	3.588	-6.496	-1.571	-0.671	-0.183	0.488	3.04	7.757	1.688	1.282	0.977	0.488	-4.972	1.12	4.749	0.183	-3.479	0.122	-4.049	7.254	1.822	0.122	2.93	0.305	6.454	9.256	5.042	-0.183	1.16	0.854	1506694445
-5.617	-3.918	0.963	0.366	1.282	-0.854	4.326	-6.991	-1.613	-0.427	0.854	0.916	2.769	7.892	1.782	1.221	1.404	0.671	-4.265	1.019	5.395	0.488	-2.319	-0.183	-4.605	7.016	1.142	-0.549	1.709	0.854	6.454	9.256	5.042	-3.662	2.563	0.549	1506694445
-7.126	-5.051	0.961	0.488	-0.305	-1.343	4.876	-7.738	-1.491	-0.061	2.441	0.732	2.769	7.892	1.782	0.793	1.709	0.793	-4.857	1.707	5.7	0.488	-2.319	-0.183	-4.471	6.743	0.78	-0.61	0.488	1.404	1.247	6.938	5.515	-2.991	-2.258	-0.916	1506694445
-8.089	-5.562	-0.054	0.427	0.732	-1.526	3.943	-8.766	-1.23	0.427	2.747	-0.061	2.412	8.588	1.37	0.122	1.282	0.854	-5.778	1.969	6.057	-0.305	-2.197	-0.122	-3.75	6.979	0.914	-0.122	0.488	1.465	7.098	7.416	2.11	-2.747	-1.892	1.648	1506694445
-7.551	-6.068	0.317	0	0.305	-1.831	3.943	-8.766	-1.23	0.854	1.282	-1.282	2.73	9.356	0.985	-0.671	0	0.732	-6.033	0.904	6.691	-0.488	-2.258	-0.061	-3.356	8.238	0.845	0.244	0.916	1.404	7.098	7.416	2.11	-3.357	-1.221	1.404	1506694445
-8.134	-7.092	0.519	-0.366	0.61	-1.648	4	-9.365	-0.872	1.099	-0.732	-1.892	3.475	9.82	0.604	-1.404	-1.465	0.427	-6.288	0.574	7.373	-0.305	-2.38	0	-3.269	9.258	0.669	0.732	0.854	1.282	6.192	7.838	4.107	-2.991	2.991	1.831	1506694445
-8.026	-7.156	0.176	-0.366	0.916	-1.709	4	-9.365	-0.872	1.099	-0.916	-2.014	4.454	10.323	0.532	-1.587	-2.319	0.061	-6.089	0.906	7.581	-0.305	-2.319	0.244	-3.158	10.29	0.455	0.793	0.305	1.099	4.181	7.776	4.951	-1.953	1.526	1.465	1506694445
-7.069	-6.543	-0.123	-0.244	0.793	-1.709	4.028	-9.123	-0.287	1.038	-0.977	-2.014	4.454	10.323	0.532	-1.587	-2.136	-0.061	-5.396	0.798	8.012	-0.305	-2.38	0.244	-3.107	10.444	0.41	0.671	0.793	1.038	4.119	8.441	5.009	-2.441	1.16	1.526	1506694445
-6.863	-6.915	-0.042	-1.343	1.587	-1.221	4.343	-8.88	-0.006	0.977	-0.61	-1.831	4.95	9.562	0.484	-1.343	-1.831	0.305	-4.724	0.634	8.544	-0.244	-2.319	0.366	-3.2	10.013	0.481	0.488	0.977	0.549	4.474	7.674	5.193	-2.136	-0.061	1.526	1506694445
-7.678	-7.494	-0.486	-1.282	1.343	-0.916	4.438	-8.577	0.185	0.732	-0.488	-1.648	4.768	9.537	0.499	-1.038	-0.916	0.549	-4.626	0.956	8.812	-0.549	-2.136	0.427	-2.913	10.018	0.269	0.244	1.282	0.488	5.115	6.72	5.346	-1.831	0.793	1.953	1506694445
-6.927	-7.564	-0.97	-1.282	1.465	-1.465	4.59	-8.909	0.319	0.488	0.061	-1.16	4.449	9.586	0.66	-0.732	-0.061	0.488	-4.264	1.062	8.856	-0.732	-1.892	0.366	-2.616	10.177	0.099	0.061	1.709	0.366	4.449	6.367	5.546	-1.465	0.122	1.892	1506694446
-6.666	-7.8	-0.974	-1.648	1.892	-1.038	4.674	-9.381	-0.008	0.427	-0.61	-0.793	4.644	9.421	1.153	-0.671	-0.61	0.366	-3.762	0.681	9.049	-1.038	-1.77	0.305	-2.655	10.129	-0.095	0.122	2.136	0.366	4.924	6.88	6.456	-1.343	-0.427	1.648	1506694446
-6.678	-7.648	-1.738	-1.16	1.77	-0.916	5.448	-9.251	0.151	0.427	-0.793	-0.732	4.99	9.318	1.346	-0.549	-0.427	0.427	-3.59	0.341	9.405	-1.038	-1.587	0.183	-2.938	9.908	-0.406	-0.061	1.892	0.549	5.412	6.587	6.218	-1.038	0.366	1.648	1506694446
-6.425	-8.096	-2.097	-0.916	1.343	-0.854	5.448	-9.251	0.151	0.305	-0.671	-0.854	4.896	9.639	1.442	-0.549	0.183	0.366	-3.474	0.057	9.569	-1.038	-1.526	0.183	-2.828	10.019	-0.642	-0.244	0.732	0.854	5.483	6.124	6.307	-0.61	0.061	1.77	1506694446
-6.038	-7.665	-2.489	-0.305	1.038	-0.122	5.648	-9.173	0.435	0.305	-0.122	-0.671	4.896	9.639	1.442	-0.854	-0.488	0.305	-3.472	-0.274	9.582	-1.038	-1.526	0.183	-2.311	10.544	-0.591	-0.183	0.549	0.977	5.109	6.124	7.084	-0.854	0.488	1.465	1506694446
-6.246	-7.375	-2.454	-0.427	0.916	-0.305	5.789	-9.069	0.867	0.305	0	-0.671	5.077	9.784	1.474	-1.282	-1.282	0.183	-3.212	-0.553	9.689	-0.61	-1.282	0	-2.107	10.82	-0.601	-0.061	1.099	1.038	5.083	6.047	7.059	-1.16	0.305	1.282	1506694446
-6.209	-7.129	-2.713	-0.488	1.282	-0.488	5.478	-8.685	0.909	0.366	-0.427	-0.427	5.404	10.422	1.031	-1.16	-0.793	0	-2.755	-0.531	9.755	-0.488	-0.977	0.183	-1.945	11.161	-0.922	-0.732	1.16	1.038	5.629	5.341	6.984	-1.282	0.671	1.221	1506694446
-6.424	-7.411	-2.998	-0.427	1.282	-0.427	5.807	-8.869	0.73	0.305	-0.122	-0.183	5.602	10.314	1.034	-1.526	-1.282	0.061	-2.804	-0.567	9.898	-0.427	-0.549	0.122	-1.989	11.335	-0.785	-0.61	1.16	0.854	5.515	5.239	7.13	-1.648	0.305	1.038	1506694446
-6.337	-8.083	-3.027	-0.549	1.038	0.183	5.807	-8.869	0.73	0.427	-0.122	-0.122	5.399	9.942	1.298	-1.465	-1.038	0.122	-2.744	-0.489	10.106	-0.427	-0.305	0.122	-2.12	11.092	-0.63	-0.427	1.099	1.099	6.011	4.991	7.111	-1.953	0.549	0.793	1506694446
-6.71	-7.881	-3.394	-0.488	0.549	0.488	5.672	-8.836	0.685	0.488	-0.732	0	5.399	9.942	1.298	-1.16	-1.099	0	-3.121	-0.586	10.082	-0.427	-0.305	0.122	-1.808	10.899	-0.37	-0.61	0.366	1.221	6.151	4.35	7.039	-1.587	0.732	0.916	1506694446
-6.558	-8.008	-3.287	-0.671	0.549	-0.366	5.497	-8.934	0.752	0.366	-0.732	0.244	5.259	10.133	1.489	-0.916	-1.526	0.122	-3.327	-0.721	10.265	-0.488	-0.427	0	-1.337	10.981	-0.281	-0.732	0.549	1.16	6.513	4.137	7.283	-1.16	0.366	1.099	1506694446
-6.286	-8.123	-3.618	-0.305	0.549	-0.183	5.497	-8.934	0.752	0.427	-1.526	0.549	5.091	10.137	0.796	-0.61	-1.892	0.183	-2.95	-0.745	10.202	-0.427	-0.183	0.183	-1.03	11.236	-0.329	-0.793	0.488	1.038	6.391	4.015	7.692	-0.793	0.488	1.038	1506694446
-6.174	-7.911	-3.627	-0.427	0.122	0	5.846	-9.369	0.223	0.366	-2.136	0.366	5.876	9.83	0.559	0.061	-2.625	0.061	-2.856	-1.011	10.081	-0.366	0	0.122	-0.952	11.417	0.189	-0.61	0.183	0.793	5.922	4.417	8.393	-0.854	0.305	0.732	1506694446
-6.319	-8.107	-3.981	-0.488	-0.122	0.244	6.208	-8.623	0.652	0	-2.014	-0.244	5.96	9.516	1.336	-0.244	-0.793	0.244	-2.918	-1.108	9.979	-0.244	-0.061	0.183	-0.546	10.954	0.072	-0.671	0.488	0.793	5.777	3.913	8.301	-1.099	0.549	0.366	1506694446
-6.23	-7.771	-3.826	-0.244	-0.183	-0.061	6.208	-8.623	0.652	0.122	-1.709	-0.183	6.157	9.494	1.012	-0.427	-1.221	0.427	-2.984	-0.995	10.006	-0.366	0.061	0.122	-0.324	10.767	0.219	-0.732	0.61	0.488	6.362	3.508	7.728	-0.549	0.305	0.61	1506694446
-6.168	-7.796	-3.798	-0.244	0	-0.183	6.24	-8.697	0.336	0.488	-1.709	-0.183	5.813	9.57	0.327	-0.305	-1.282	0.61	-3.071	-0.94	9.999	-0.305	0.122	0.244	-0.577	10.879	0.307	-0.732	0.061	0.61	6.413	3.488	8.077	-0.061	-0.183	0.671	1506694446
-6.247	-7.881	-3.872	-0.122	0	-0.183	6.336	-8.201	0.225	0.549	-1.282	-0.427	5.459	9.551	0.766	-0.732	0.732	0.427	-3.196	-1.138	9.859	-0.183	0.061	0.244	0.153	10.883	0.526	-0.488	0.488	0.244	5.888	3.716	8.36	-0.244	0.061	0.305	1506694446
-6.59	-7.899	-3.978	-0.122	-0.122	-0.366	6.336	-8.201	0.225	0.732	-0.427	-0.183	5.422	10.174	0.928	-1.038	0.549	0.061	-3.101	-1.139	9.97	0.305	-0.061	0.122	-0.53	10.868	0.282	-0.183	0.732	0.366	5.929	3.63	8.39	-0.427	0.061	0	1506694446
-6.834	-8.373	-4.118	-0.061	-0.061	-0.427	6.332	-8.257	-0.012	0.793	0	-0.488	5.96	10.569	1.322	-0.427	-0.122	0.244	-3.109	-1.089	10.441	0.183	0.305	0.122	-1.28	11.238	-0.169	0.061	-0.549	0.671	6.319	3.332	8	0.061	0	0.061	1506694446
-6.904	-8.666	-4.25	0.183	-0.366	-0.671	6.513	-9.707	0.055	-0.244	-0.244	-1.099	5.96	10.569	1.322	-0.366	-0.549	1.526	-3.521	-0.872	11.021	0.183	0.366	0.122	-1.195	11.116	0.035	0.549	-1.221	0	6.715	3.393	8.347	0.427	-0.061	0.061	1506694446
-6.794	-8.975	-4.272	0.305	-0.732	-0.854	6.513	-9.707	0.055	-0.366	-0.427	-1.465	5.871	10.366	1.881	0.061	-0.244	1.404	-3.482	-0.744	11.208	0.061	0.305	0.122	-0.59	12.022	0.609	0.427	-1.282	-0.183	6.504	3.553	8.815	0.61	-0.183	-0.183	1506694446
-6.651	-8.939	-4.155	0.244	-0.916	-0.916	6.68	-9.941	0.407	-0.671	1.709	-0.854	6.233	10.538	1.293	0.488	0.549	1.038	-3.38	-0.617	11.218	-0.122	0.549	0.061	-0.636	12.075	0.496	0.183	-0.977	-0.549	6.388	3.781	8.647	0.977	-0.366	-0.549	1506694446
-6.522	-8.774	-3.902	0.488	-1.16	-0.793	6.56	-9.867	0.071	-1.16	3.113	-0.61	6.507	9.801	0.949	0.427	0.977	1.221	-3.577	-0.654	11.315	-0.061	0.488	0	-0.878	12.054	0.097	0.305	-0.549	-0.854	6.676	4.15	8.57	1.526	-0.427	-0.732	1506694446
-6.252	-8.815	-3.695	0.488	-1.465	-0.488	6.318	-9.798	-0.356	-1.343	2.075	-0.488	7.194	9.915	0.959	0.549	0.122	0.916	-3.273	-0.708	11.182	0	0.61	-0.183	-0.75	11.873	-0.041	0.244	-1.648	-0.61	6.653	4.125	8.187	2.075	-0.366	-0.854	1506694446
-6.081	-8.702	-3.359	0.549	-1.465	-0.183	6.294	-9.566	-0.231	-1.221	0.427	-0.305	7.071	10.202	0.922	0.732	0.854	0.61	-3.202	-0.671	10.854	-0.183	0.977	-0.122	-0.689	12.234	0.018	0.122	-1.282	-0.549	6.263	4.663	7.971	3.357	-0.854	-1.038	1506694446
-5.931	-8.605	-2.955	0.488	-1.587	0.244	7.208	-9.077	-0.778	-0.732	-1.038	-0.244	7.339	9.644	0.768	0.671	-0.122	0.793	-3.418	-0.953	10.584	-0.183	1.16	-0.122	-0.863	12.16	-0.071	0.488	-0.488	-1.282	6.351	5.039	7.596	3.723	-0.793	-1.16	1506694447
-6.07	-8.419	-2.844	0.671	-1.831	0.854	7.855	-8.952	-1.087	-0.549	-0.977	-0.305	7.397	9.21	0.752	0.916	-0.183	0.854	-3.511	-1.164	10.424	0.183	1.282	-0.244	-1.576	11.788	-0.519	0.977	-1.282	-1.16	6.23	5.527	7.05	2.991	-0.61	-1.343	1506694447
-5.923	-8.392	-2.445	0.732	-1.526	1.221	7.855	-8.952	-1.087	-0.488	-0.061	-0.366	6.569	9.191	1.162	0.916	0.732	0.427	-3.26	-0.926	10.097	0.305	1.587	-0.366	-1.45	11.446	-0.556	0.549	-2.014	-0.671	5.955	5.688	6.584	3.479	-0.854	-1.526	1506694447
-5.953	-7.893	-2.299	0.916	-2.014	1.953	6.832	-8.801	-0.775	-0.488	-0.061	-0.366	6.797	8.838	0.823	0.366	-1.099	0.366	-3.323	-0.647	9.71	0.183	1.953	-0.427	-1.297	11.025	-0.323	0.549	-2.014	-0.854	5.955	6.304	6.369	3.113	-0.854	-1.77	1506694447
-6.138	-7.723	-1.903	0.977	-1.526	2.197	7.723	-8.021	-1.682	0.122	-2.441	-0.671	7.618	8.648	0.506	0.305	-2.075	0.488	-3.608	-0.751	9.325	0.183	2.197	-0.244	-1.626	10.768	-0.291	1.16	-1.709	-1.099	5.507	6.566	5.686	2.747	-0.977	-2.075	1506694447
-6.589	-7.64	-1.542	1.038	-1.526	2.197	7.723	-8.021	-1.682	0.366	-2.502	-0.732	7.04	8.585	0.476	0.427	-0.427	0.366	-3.561	-1.054	9.115	0.366	2.563	-0.366	-1.717	10.914	-0.571	0.61	-1.831	-1.099	5.379	6.612	5.128	2.563	-0.793	-2.075	1506694447
-6.82	-7.44	-1.402	1.465	-0.671	2.563	7.476	-7.422	-1.704	0.427	-5.554	-1.221	7.04	8.585	0.476	0.305	-0.122	0.244	-4.004	-1.065	8.732	0.488	3.113	-0.549	-2.035	10.698	-0.635	0.61	-1.709	-1.16	5.016	7.278	4.963	2.014	-0.977	-2.258	1506694447
-7.124	-7.162	-1.39	1.526	-0.427	2.502	7.476	-7.422	-1.704	0.427	-4.761	-1.526	7.692	8.222	0.031	0.366	-1.465	0.366	-4.733	-1.354	8.142	0.854	3.296	-0.549	-2.521	10.389	-0.781	0.854	-1.526	-1.099	5.088	7.367	4.433	1.831	-1.282	-2.502	1506694447
-6.982	-6.88	-1.408	1.709	0.732	2.808	7.711	-7.068	-2.83	0.244	-2.563	-0.916	7.692	8.222	0.031	0.305	0.549	0.488	-5.044	-1.244	7.589	1.221	3.479	-0.61	-2.741	10.311	-1.074	0.427	-2.319	-0.916	5.291	8.108	3.799	1.892	-0.916	-2.625	1506694447
-6.885	-6.199	-1.443	1.709	0.671	2.441	6.88	-6.328	-2.446	-0.549	-0.244	-0.366	6.764	7.935	0.626	0.061	0.488	0.427	-5.112	-1.446	6.763	1.343	3.845	-0.854	-2.945	9.794	-1.078	0.305	-2.686	-0.488	4.785	8.642	3.387	1.892	-0.671	-2.502	1506694447
-6.278	-5.722	-1.361	1.953	1.038	2.319	6.88	-6.328	-2.446	-0.916	-0.671	-0.183	6.039	6.789	0.567	-0.183	-0.549	0.366	-5.331	-1.925	5.755	1.587	3.601	-0.916	-2.828	9.251	-1.209	0.061	-3.479	-0.427	3.534	8.949	3.041	2.075	-1.16	-2.686	1506694447
-5.831	-5.162	-1.546	2.197	1.465	2.136	6.856	-5.62	-1.796	-1.099	0.427	-0.061	5.673	5.944	-0.068	-0.549	0.366	0.061	-5.096	-2.027	5.041	1.831	3.723	-0.854	-2.152	8.661	-1.5	-0.61	-4.15	-0.305	3.388	9.21	2.507	1.404	-1.404	-2.991	1506694447
-5.813	-5.278	-1.981	2.686	1.465	1.831	6.704	-4.743	-1.648	-1.343	0.488	0.183	5.673	5.944	-0.068	-0.549	1.282	0.061	-5.091	-2.158	4.371	2.075	3.784	-0.977	-1.632	7.773	-1.583	-1.038	-3.54	-0.366	3.289	8.745	2.117	1.16	-1.343	-2.869	1506694447
-5.856	-5.487	-2.283	3.418	1.099	1.953	6.017	-3.819	-0.993	-2.014	0.977	0.061	5.247	5.139	0.051	-0.977	-0.061	0.061	-5.268	-2.304	3.834	2.075	3.784	-0.977	-1.818	6.757	-1.784	-1.099	-2.808	-0.061	2.591	8.607	1.671	0.854	-1.648	-2.502	1506694447
-5.986	-5.856	-2.216	4.211	1.404	2.502	5.552	-2.929	-0.774	-2.686	2.869	0.183	5.446	4.933	-0.764	-1.465	-1.16	0.183	-5.39	-2.555	3.638	3.052	3.418	-1.282	-2.291	6.107	-2.096	-1.221	-3.113	0.488	2.537	8.748	1.605	0.671	-2.808	-2.441	1506694447
-6.484	-6.265	-2.16	5.066	1.404	2.747	5.201	-2.596	-0.664	-3.357	3.052	0.183	5.446	4.933	-0.764	-2.014	-1.16	0.732	-6.011	-3.135	3.274	3.784	3.418	-1.709	-2.78	5.624	-2.576	-1.038	-3.967	0.732	2.797	8.626	1.611	0.122	-2.869	-1.648	1506694447
-7.077	-5.601	-2.316	5.371	1.221	2.136	5.517	-2.706	-0.605	-3.906	3.052	0.244	4.991	5.345	-0.727	-3.357	-1.892	0.916	-7.6	-3.482	2.786	3.784	3.418	-1.709	-3.179	5.617	-2.942	-0.793	-4.944	1.16	2.323	8.747	1.396	-0.122	-2.869	-1.221	1506694447
-7.913	-5.199	-1.987	5.066	0.854	1.343	6.089	-2.956	-0.796	-3.845	2.136	-0.061	4.813	6.891	-1.186	-4.333	-3.479	1.16	-9.007	-2.881	2.187	6.287	2.563	-2.136	-3.06	6.389	-2.844	-0.854	-6.409	1.465	1.973	9.577	1.29	-0.793	-3.54	-0.732	1506694447
-8.653	-4.577	-1.03	4.639	0.488	0.732	7.11	-3.472	-2.917	-4.272	2.625	0	4.813	6.891	-1.186	-5.249	-4.883	1.221	-10.293	-1.851	1.796	6.836	1.648	-2.319	-2.003	7.805	-2.543	-0.305	-7.568	0.916	1.17	9.85	0.517	-0.854	-4.211	-0.183	1506694447
-8.449	-4.436	0.227	4.883	1.099	-0.183	7.11	-3.472	-2.917	-4.761	3.479	0.549	5.346	7.216	-1.643	-5.737	-4.272	1.099	-10.531	0.182	1.201	6.836	1.648	-2.319	-0.563	8.954	-1.465	0.549	-7.385	-0.061	1.29	9.939	0.12	-0.732	-3.174	-0.061	1506694447
-8.856	-4.437	-0.013	5.798	1.16	-0.305	6.994	-3.406	-4.043	-5.188	2.563	1.526	5.998	6.807	-1.672	-5.554	-6.165	0.732	-9.629	0.879	1.223	6.348	0.061	-1.77	0.118	9.996	0.062	0.732	-6.226	-0.854	0.354	9.862	-0.114	-0.488	-1.587	-0.488	1506694447
-8.934	-3.642	0.518	6.104	2.319	-0.549	7.533	-4.15	-4.551	-5.554	3.906	1.831	5.998	6.807	-1.672	-5.188	-7.263	0.305	-9.867	0.895	1.28	6.409	0.183	-1.892	-0.196	10.31	0.766	0.61	-5.92	-1.343	-1.122	9.31	0.123	0.061	-2.93	-1.221	1506694447
-10.752	-2.18	0.055	6.958	2.991	-0.244	7.533	-4.15	-4.551	-5.493	4.028	1.648	7.531	6.24	-1.285	-4.639	-5.554	0.061	-10.591	1.437	1.017	6.409	0.183	-1.892	-0.534	10.355	0.947	0.427	-6.531	-1.099	0.67	10.206	2.17	-1.648	-5.493	-0.854	1506694447
-10.776	-2.122	-0.06	6.47	1.282	-0.61	7.197	-4.177	-4.772	-5.188	3.967	1.221	8.699	6.464	-1.572	-4.272	-5.92	-0.122	-10.396	1.304	0.894	5.676	0.061	-1.587	-0.44	11.035	1.127	-0.061	-6.531	-0.977	2.604	10.954	1.823	-1.648	-9.216	0.732	1506694447
-9.581	-1.91	0.431	6.226	2.38	-0.183	6.473	-4.326	-6.221	-4.883	3.54	1.16	8.699	6.464	-1.572	-4.028	-5.676	0	-9.715	1.31	1.025	5.615	0.427	-1.465	-0.156	11.198	1.004	-0.122	-6.165	-1.282	2.797	10.116	0.166	-1.343	-11.536	-0.671	1506694447
-9.341	-1.426	0.256	5.981	1.831	-0.061	6.473	-4.326	-6.221	-4.578	3.113	1.16	8.909	6.103	-1.22	-4.456	-4.333	0.427	-9.105	1.296	0.979	5.615	0.427	-1.465	-0.541	10.762	0.683	-0.183	-6.104	-1.404	4.25	10.097	1.799	-2.991	-7.812	-1.343	1506694448
-8.984	-1.225	0.556	5.249	1.587	-0.244	6.675	-4.183	-5.888	-4.761	2.991	1.099	8.137	5.806	-1.168	-5.005	-3.967	0.732	-8.727	0.876	0.88	5.554	1.221	-1.038	-1.093	9.849	0.273	-0.366	-6.653	-1.099	3.951	9.257	1.86	-2.38	-6.348	-1.526	1506694448
-8.8	-1.427	0.949	4.578	1.587	-0.427	6.84	-4.065	-5.256	-4.944	2.38	0.977	8.137	5.806	-1.168	-5.31	-4.15	1.221	-8.945	1.139	0.64	5.92	1.343	-1.16	-1.236	9.003	0.287	-0.549	-7.141	-0.793	2.664	8.951	1.744	-2.93	-5.005	-2.197	1506694448
-8.731	-2.061	1.352	4.028	1.892	-0.244	7.089	-3.871	-4.957	-5.371	2.991	0.977	7.817	5.78	-1.637	-5.493	-3.235	1.77	-9.266	2.06	0.53	5.92	1.343	-1.16	-1.056	8.631	0.805	-0.305	-7.141	-0.671	1.224	9.074	1.075	-3.052	-5.554	-2.747	1506694448
-8.591	-2.535	1.614	3.967	2.319	-0.122	7.161	-3.801	-4.756	-5.493	2.991	0.916	6.978	5.883	-1.973	-5.493	-2.808	2.075	-9.266	2.06	0.53	6.042	1.648	-1.038	-0.793	8.934	1.237	0	-6.836	-0.732	0.323	9.507	0.551	-3.174	-7.568	-2.991	1506694448
-8.966	-2.475	1.635	3.784	2.38	-0.183	7.326	-3.664	-5.356	-5.31	2.93	1.099	6.978	5.883	-1.973	-5.371	-2.991	1.77	-9.266	2.06	0.53	6.042	1.648	-1.038	-0.528	9.238	1.706	0	-6.47	-0.732	0.836	9.802	0.416	-3.357	-8.789	-2.625	1506694448
-9.219	-2.273	1.548	3.174	2.014	-0.366	7.326	-3.664	-5.356	-5.188	3.113	1.282	7.032	5.961	-1.425	-5.31	-2.93	1.526	-9.483	2.466	-0.512	6.042	1.648	-1.038	-0.297	9.227	2.205	-0.061	-6.348	-0.854	2.345	9.544	0.562	-2.991	-9.338	-1.953	1506694448
-8.756	-2.334	1.564	3.052	1.831	-0.183	7.364	-3.566	-5.749	-5.31	2.991	1.282	7.357	5.603	-0.638	-5.249	-3.418	1.404	-9.171	3.14	-0.784	5.127	0.183	-0.732	-0.072	9.04	2.822	0.122	-6.226	-1.282	3.803	8.859	1.048	-2.441	-8.728	-1.709	1506694448
-8.226	-1.842	2.055	3.479	2.502	0.793	6.852	-3.397	-5.705	-5.432	3.113	1.16	7.357	5.603	-0.638	-4.944	-2.93	1.343	-8.695	3.286	-0.574	4.578	0.305	-0.732	-0.004	8.713	3.232	0.122	-5.859	-1.343	4.814	7.992	1.76	-1.526	-6.287	-1.526	1506694448
-10.068	-1.517	1.702	2.075	2.319	1.038	6.852	-3.397	-5.705	-5.31	2.93	1.038	7.517	4.554	-0.502	-4.578	-2.869	1.16	-8.585	3.113	-0.501	4.578	0.305	-0.732	-0.024	8.344	3.381	-0.061	-5.493	-1.16	5.457	6.995	2.547	-0.183	-4.028	-0.977	1506694448
-12.26	-3.793	-0.775	3.967	0.244	0.61	6.618	-3.478	-5.365	-4.944	2.625	0.793	7.922	4.523	-0.859	-4.211	-2.869	1.099	-10.762	2.45	-0.729	3.174	2.197	-0.549	0.073	8.437	3.33	0.061	-5.188	-0.916	4.553	7.352	3.163	-0.305	-4.211	-0.305	1506694448
-9.954	-2.811	-0.537	4.639	-0.122	0.916	6.393	-3.716	-4.96	-4.395	2.075	0.61	7.922	4.523	-0.859	-4.028	-2.197	0.977	-10.296	0.468	-0.537	3.662	-0.427	-1.099	0.045	9.648	2.567	0.061	-4.883	-0.793	2.969	10.513	2.692	1.038	-8.118	-1.038	1506694448
-8.747	-3.023	0.556	2.38	2.563	0.854	6.237	-4.419	-4.743	-3.662	1.221	0.671	9.075	5.44	-2.417	-4.211	-2.014	0.671	-11.353	0.178	-0.584	3.662	-0.427	-1.099	0.077	10.721	1.865	0.244	-4.7	-0.671	7.899	9.426	3.309	1.404	-2.075	0.671	1506694448
-10.481	-4.542	-2.539	4.517	1.16	0.183	6.588	-4.991	-4.203	-3.296	0.305	1.038	9.603	5.692	-3.156	-4.272	-2.319	0.366	-11.249	0.426	-0.61	3.296	-0.061	-0.366	-0.022	11.529	1.543	0.183	-4.517	-0.793	2.195	9.61	0.556	1.77	-3.235	0.061	1506694448
-9.093	-4.954	-2.042	4.944	1.648	0.61	8.983	-6.103	-1.889	-3.113	0.305	1.587	9.603	5.692	-3.156	-3.845	-2.014	0.183	-10.914	-0.522	-0.238	3.113	0.061	-0.183	0.135	11.352	1.666	-0.061	-3.967	-0.977	0.559	10.732	0.949	1.709	-3.296	-0.183	1506694448
-8.561	-3.918	-2.007	5.737	2.808	0.671	8.983	-6.103	-1.889	-3.174	0.488	1.892	9.292	4.614	-3.881	-3.113	-1.526	0.488	-10.63	-1.631	-0.196	3.113	0.061	-0.183	-0.133	10.599	1.504	-0.305	-2.991	-0.977	-0.833	10.866	0.257	1.343	-4.211	-0.854	1506694448
-9.343	-2.157	-2.942	5.432	2.38	0.122	9.423	-5.96	-1.29	-3.235	1.221	1.648	8.893	4.276	-3.787	-2.502	-1.038	0.671	-10.343	-1.603	-0.394	4.028	-0.793	-0.488	-0.629	10.061	0.965	-0.732	-2.808	-0.549	1.168	10.311	-1.06	1.648	-3.845	-0.671	1506694448
-9.435	-2.225	-2.903	4.639	2.319	-0.122	8.771	-5.188	-1.141	-2.991	1.282	1.587	8.893	4.276	-3.787	-2.319	-1.099	0.854	-9.945	-0.903	-0.494	4.15	-0.488	-0.305	-0.743	9.591	0.916	-0.366	-2.93	-0.183	1.58	10.183	-1.42	1.587	-3.174	-0.671	1506694448
-9.491	-2.394	-2.982	4.7	2.075	0.061	8.141	-4.478	-1.42	-2.502	0.366	1.709	8.1	4.169	-2.67	-2.441	-1.404	1.099	-9.825	-0.544	-0.713	4.15	-0.488	-0.305	-0.51	9.196	1.276	0.305	-2.747	-0.244	1.11	10.099	-1.195	1.404	-4.211	-0.793	1506694448
-9.454	-1.751	-2.994	4.517	1.587	-0.244	8.294	-4.081	-1.913	-2.136	0.427	1.648	7.838	4.076	-2.175	-2.563	-1.648	1.282	-9.636	-0.351	-0.817	3.967	-0.61	-0.61	-0.189	9.038	1.613	0.977	-2.319	-0.366	1.735	9.908	-1.219	1.221	-4.333	-0.732	1506694448
-9.252	-1.357	-2.761	4.028	1.892	-0.366	8.459	-3.886	-2.55	-1.953	0.916	1.648	7.838	4.076	-2.175	-2.563	-1.831	1.099	-9.47	-0.236	-0.91	3.723	-0.793	-0.854	0.207	9.079	1.659	0.977	-2.38	-0.488	2.402	9.639	-1.532	1.16	-4.211	-0.732	1506694448
-9.644	-1.018	-2.781	3.54	1.16	-0.366	8.329	-3.883	-2.89	-1.953	1.038	1.709	7.712	3.399	-1.247	-2.502	-1.831	0.977	-9.26	-0.224	-0.83	3.723	-0.793	-0.854	0.404	8.995	1.867	0.793	-2.502	-0.61	2.824	9.489	-1.724	0.977	-3.662	-0.61	1506694448
-9.44	-1.133	-2.175	3.418	0.977	-0.183	8.248	-3.953	-2.98	-2.075	1.099	1.526	8.049	3.092	-1.2	-2.502	-1.465	0.732	-9.176	-0.144	-0.76	3.174	-1.038	-0.977	0.697	9.002	1.91	0.793	-2.502	-0.61	2.875	9.424	-1.538	0.732	-3.235	-0.671	1506694448
-9.357	-0.705	-1.761	3.174	0.854	-0.061	8.132	-3.846	-3.127	-2.197	1.465	1.404	8.049	3.092	-1.2	-2.502	-1.526	0.549	-8.75	-0.26	-0.569	3.174	-1.038	-0.977	1.037	9.16	1.915	0.671	-2.197	-0.488	3.163	9.429	-1.202	0.305	-2.869	-0.793	1506694448
-9.711	-0.214	-1.591	2.319	0.854	-0.122	7.722	-3.625	-2.964	-2.197	1.526	1.343	8.824	3.007	-1.476	-2.502	-1.16	0.305	-8.579	-0.622	-0.471	2.869	-0.854	-0.916	1.046	9.385	1.767	0.488	-1.892	-0.427	2.994	9.076	-1.038	0.244	-2.686	-0.61	1506694448
-10.203	-0.568	-1.573	2.258	-0.183	-0.61	7.638	-3.496	-2.58	-2.197	1.221	1.099	9.449	3.106	-1.702	-2.319	-1.282	0.183	-8.845	-0.842	-0.656	2.319	-0.061	-0.427	0.938	9.63	1.683	0.244	-1.953	-0.244	3.524	8.754	-1.11	0.488	-2.38	-0.671	1506694449
-9.609	-1.187	-0.967	1.953	-0.366	-0.61	7.699	-3.348	-2.144	-2.014	1.099	0.671	9.449	3.106	-1.702	-2.136	-1.099	0.244	-8.845	-0.842	-0.656	2.319	-0.061	-0.427	1.011	10.116	1.59	0	-2.075	-0.183	2.284	9.676	-0.571	0.061	-2.014	-1.038	1506694449
-9.757	-1.169	-0.807	1.892	0.305	-0.427	7.69	-3.177	-1.934	-1.831	0.549	0.488	9.91	3.365	-1.741	-2.075	-0.793	0.305	-9.745	-1.113	-1.12	2.075	0.61	-0.061	1.469	10.563	1.611	-0.305	-2.136	-0.366	1.364	9.533	-0.611	0	-2.502	-1.221	1506694449
-10.084	-0.922	-1.308	1.587	0.244	-0.488	8.013	-3.133	-1.954	-1.77	0.305	0.244	9.91	3.365	-1.741	-2.014	-0.671	0.244	-10.231	-0.88	-1.227	2.075	0.244	0.427	1.768	10.706	1.946	-0.427	-1.953	-0.671	1.62	9.524	-0.926	0.183	-1.831	-1.282	1506694449
-10.592	-1.462	-2.277	-0.305	0.427	-0.244	8.358	-3.064	-1.971	-1.77	0.305	0	9.781	3.324	-1.775	-1.892	-0.488	0.061	-10.231	-0.88	-1.227	1.648	0.671	0.916	1.958	11.039	2.462	-0.366	-1.77	-0.916	1.817	9.963	-0.751	0	-1.77	-1.648	1506694449
-12.276	-2.708	-2.411	-1.587	0.061	0.549	8.565	-3.116	-2.249	-1.648	0.427	0.061	10.245	4.059	-1.592	-1.709	-0.488	-0.488	-12.354	1.293	-0.62	1.526	0.061	0.732	1.919	11.565	2.961	-0.244	-1.587	-1.221	2.876	10.485	-0.888	-0.427	-1.099	-1.526	1506694449
-13.068	-4.479	-2.041	0.854	-2.991	1.099	9.016	-3.749	-2.934	-1.221	0.122	0.305	10.702	4.776	-1.251	-1.465	-0.549	-0.793	-11.392	1.036	0.592	0.488	0.427	1.16	1.335	11.974	2.991	-0.793	-1.587	-1.77	3.899	11.653	-0.188	-2.197	0.061	-0.488	1506694449
-8.937	-4.25	0.197	0.732	-1.77	1.831	10.031	-4.91	-4.25	-0.854	-0.244	0.366	10.702	4.776	-1.251	-1.404	-0.061	-0.977	-11.392	1.036	0.592	0.488	0.427	1.16	-0.309	11.474	3.089	-0.366	-0.671	-1.587	4.541	13.386	2.644	-4.333	0.732	0.916	1506694449
-9.631	-3.352	0.469	-0.122	0.549	2.136	10.769	-5.824	-4.963	-1.343	0.488	0.183	10.533	5.436	-0.999	-1.282	0.122	-0.793	-9.86	0.595	2.184	0.488	-0.854	0.366	-2.371	9.88	2.836	-1.099	-0.549	-0.366	4.41	12.66	3.376	-5.249	1.099	2.502	1506694449
-11.511	-2.834	-0.118	0.061	-1.587	1.099	9.765	-5.601	-3.918	-1.892	1.16	0	10.533	5.436	-0.999	-0.793	0.549	0.427	-9.866	1.858	1.889	0.61	0.366	0.244	-3.137	8.805	3.039	-1.16	-1.16	0.549	3.24	11.512	0.64	-3.54	1.465	4.456	1506694449
-10.151	-3	0.078	0.183	-2.319	0.61	8.399	-4.894	-3.289	-1.587	0.854	0.122	9.258	5.412	-1.377	-0.549	0.61	0.977	-9.866	1.858	1.889	0.549	0.305	0.061	-2.254	8.862	3.561	-0.427	-0.549	0.732	1.803	12.123	-0.669	-2.747	1.465	4.7	1506694449
-8.597	-2.095	0.377	0	-0.977	1.16	7.997	-4.449	-3.944	-1.038	0.732	0.183	7.903	5.379	-1.27	-0.61	0.122	0.854	-9.387	1.635	0.688	0.061	-0.122	-0.183	-1.452	9.124	3.505	0.183	-0.183	0.549	0.614	12.745	-0.542	-1.587	0.549	5.371	1506694449
-8.197	-0.973	0.275	-1.343	-1.465	0.61	8.094	-4.41	-4.444	-0.427	0.61	-0.061	7.108	4.54	-0.446	-0.488	-0.427	0.488	-8.565	1.592	0.337	-0.366	0.122	-0.366	-1.193	8.527	3.381	0.427	-0.488	0.305	1.347	11.452	-0.249	-1.404	1.221	5.066	1506694449
-7.308	-1.109	0.444	-1.892	-1.038	0.305	7.986	-4.145	-4.029	0	0.366	-0.61	7.108	4.54	-0.446	-0.305	-0.366	0.549	-8.024	1.445	0.197	-0.366	0.122	-0.366	-0.903	7.522	3.278	0.366	-0.549	0.122	1.181	9.326	0.51	-0.793	2.747	4.456	1506694449
-6.249	-1.373	1.025	-2.014	-0.183	0.244	7.065	-3.388	-3.292	0.183	0.488	-0.732	6.958	3.799	-0.102	-0.061	-0.244	0.732	-7.931	1.518	-0.014	-0.488	0.671	-0.427	-0.434	7.069	3.097	0.427	-0.427	0.061	0.73	7.844	0.208	-0.122	3.784	3.113	1506694449
-6.562	-1.064	1.262	-1.953	1.099	-0.122	6.253	-2.729	-2.851	0.183	0.305	-0.427	6.974	3.047	0.071	-0.061	-0.366	0.61	-7.991	1.597	-0.329	-0.61	0.671	-0.427	0.036	7.208	3.06	0.671	-0.305	0.061	-0.977	6.246	-0.196	0.916	3.418	1.953	1506694449
-8.221	-1.114	0.979	-1.831	1.343	-0.061	6.309	-2.554	-2.722	0.122	0.122	-0.305	6.974	3.047	0.071	0	-0.305	0.488	-8.425	1.51	-0.769	-0.793	0.916	-0.244	0.374	7.811	3.278	0.854	-0.122	-0.061	-1.779	5.588	0.127	1.465	2.502	0.671	1506694449
-9.624	-1.585	0.638	-1.526	0.977	0.549	6.807	-2.494	-2.673	0.305	0.305	-0.549	7.63	3.019	-0.219	0.244	-0.183	0.183	-8.425	1.51	-0.769	-1.221	1.099	-0.122	0.595	8.696	3.504	0.793	0.305	-0.061	-0.001	6.41	1.119	1.282	0.549	-0.671	1506694449
-10.283	-1.82	0.607	-1.282	0.854	0.366	7.385	-2.554	-2.765	0.793	-0.183	-0.732	9.381	3.279	-0.207	0.61	-0.183	-0.122	-9.524	0.693	-1.376	-1.404	0.916	-0.244	0.593	9.173	3.628	0.488	0.793	0.122	3.028	7.278	1.781	1.953	-1.892	-0.305	1506694449
-10.922	-0.525	1.535	-1.099	0.366	1.099	7.915	-2.68	-2.852	1.16	0.244	-0.854	9.381	3.279	-0.207	1.038	0.427	0	-9.524	0.693	-1.376	-1.465	0.488	-0.488	0.365	9.481	3.362	-0.061	0.854	0.244	8.104	10.172	5.416	0.061	2.625	0	1506694449
-12.255	-1.097	1.2	-3.113	-0.122	0.671	8.117	-2.741	-3.004	1.526	0.122	-0.793	9.835	3.959	0.22	1.221	0.916	0.061	-10.261	0.822	-1.006	-1.282	0.427	-0.732	0.032	9.731	3.527	-0.305	0.793	0.366	7.931	10.643	5.635	-0.061	3.54	1.831	1506694449
-13.584	-5.29	-2.205	-0.732	-2.136	-1.038	8.473	-2.726	-3.198	1.526	-0.366	-0.427	9.948	4.695	-0.272	1.282	0.854	0.122	-13.442	0.184	-1.507	-1.038	2.197	-0.549	-0.194	10.735	3.353	-0.061	0.305	0.549	0.201	7.235	2.187	1.465	-3.54	0.244	1506694449
-9.512	-4.661	0.684	1.282	-1.16	-0.183	9.32	-3.043	-3.281	1.221	0.061	0	9.948	4.695	-0.272	1.038	1.282	-0.427	-12.976	-0.657	-1.034	-1.099	0.122	-0.61	0.011	12.8	3.072	0.061	0.244	0.427	1.487	12.374	0.811	1.831	-1.587	-3.235	1506694449
-8.275	-3.297	0.918	-1.221	2.441	-0.061	10.141	-3.844	-3.408	0.916	1.16	0.488	10.556	5.735	-1.199	0.854	1.709	-1.282	-10.361	-0.914	1.128	-1.587	-1.831	-0.61	-0.233	13.078	2.639	0.244	1.831	0.305	5.018	14.535	5.218	-4.761	6.348	0.488	1506694449
-10.597	-4.171	-4.017	1.221	0.732	-0.793	10.146	-4.266	-3.431	0.977	1.404	0.977	9.944	5.626	-0.916	1.16	1.038	-1.221	-11.46	-1.584	1.172	-1.282	-0.244	0	-1.31	11.094	1.899	-0.549	2.991	0.244	-4.142	7.528	-0.994	1.709	-4.15	-1.343	1506694449
-9.763	-3.777	-2.084	0.183	-0.305	0.122	10.107	-4	-2.478	0.916	0.488	0.488	9.944	5.626	-0.916	1.221	1.953	-0.671	-11.46	-1.584	1.172	-1.465	-0.977	0	-2.432	10.282	0.839	-1.099	2.197	0.916	2.277	10.556	-1.838	1.831	-2.258	-0.854	1506694450
-8.953	-3.51	-0.903	0.061	1.953	-0.122	9.689	-3.826	-1.279	0.916	1.404	0.183	9.247	5.501	-0.78	0.732	2.075	-0.549	-9.844	-2.267	1.043	-0.732	-0.916	0.122	-2.472	10.161	0.571	-0.793	1.282	1.709	1.834	10.429	-0.071	0.671	-0.977	-1.16	1506694450
-9.545	-3.052	-2.391	1.404	0.183	-0.732	8.534	-4.31	-1.177	0.854	0.061	0	8.847	5.437	-1.473	0.183	1.831	-0.183	-9.362	-2.004	0.896	-0.244	-0.854	-0.061	-1.785	9.765	0.676	-0.305	1.465	1.77	0.735	10.093	-0.633	1.038	-1.343	-1.831	1506694450
-8.441	-2.919	-1.654	1.099	0.122	-0.488	8.546	-4.456	-1.785	0.916	-0.549	-0.183	8.847	5.437	-1.473	-0.183	2.075	0.427	-9.048	-1.767	0.738	0.061	-0.366	0.122	-1.328	9.298	0.767	0.122	1.587	1.465	0.786	10.085	-0.964	1.282	-3.296	-1.831	1506694450
-8.268	-2.498	-1.53	0.732	0.854	-0.244	8.96	-4.097	-1.413	0.61	-0.122	-0.244	8.142	5.146	-0.755	-0.427	1.648	0.549	-9.048	-1.767	0.738	0.366	-0.671	0.244	-1.172	8.738	0.81	0.305	1.343	1.404	2.449	9.717	-0.511	1.16	-2.808	-1.831	1506694450
-8.802	-2.241	-2.092	1.221	0.061	-0.305	8.641	-3.572	-0.475	0.366	0.549	-0.366	7.424	4.679	0.152	-0.549	1.038	0.366	-8.473	-1.464	0.55	0.671	-0.427	0.122	-0.837	8.555	0.962	0.244	0.61	1.526	2.524	9.179	-0.617	0.916	-2.014	-1.526	1506694450
-9.22	-2.414	-1.94	1.343	0.061	-0.488	7.997	-3.268	-0.194	0.488	0.305	-0.366	7.424	4.679	0.152	-0.549	0.854	0.305	-8.473	-1.464	0.55	0.732	-0.427	0.061	-0.251	8.721	1.361	0	-0.061	1.465	2.802	8.867	-0.867	1.038	-1.038	-1.526	1506694450
-9.039	-2.169	-1.708	1.648	-0.427	-0.427	8.045	-3.141	-0.475	0.488	0.793	-0.244	7.66	4.473	0.322	-0.366	1.221	0.061	-8.989	-1.653	0.022	0.854	-0.183	0.061	0.507	9.215	1.554	-0.305	0.244	1.404	2.33	9.237	-0.613	0.854	-0.549	-1.404	1506694450
-9.037	-1.632	-1.438	1.282	0	-0.244	8.41	-3.21	-0.353	0.427	2.136	-0.061	7.691	4.533	0.525	-0.61	1.282	-0.305	-9.07	-1.353	-0.108	0.977	-0.366	-0.061	1.084	9.505	1.564	-0.366	0.183	1.221	1.75	9.548	-0.217	0.488	-1.77	-1.343	1506694450
-9.501	-1.293	-1.656	1.16	0	-0.549	8.069	-3.429	-0.952	0.366	1.038	-0.061	8.031	4.633	0.535	-0.549	0.732	-0.61	-9.07	-1.353	-0.108	1.099	-0.061	0	1.334	9.359	1.712	-0.488	-0.244	0.854	2.553	9.136	-0.354	0.244	-1.648	-1.16	1506694450
-9.83	-1.32	-1.743	1.038	-0.366	-0.549	8.4	-3.462	-0.877	0	1.404	-0.061	8.301	4.687	0.404	-0.854	0.977	-0.305	-9.479	-0.959	-0.413	1.038	-0.305	0.122	1.637	9.342	1.815	-0.488	-0.549	0.549	2.674	9.423	-0.571	-0.061	-1.038	-1.099	1506694450
-9.581	-1.779	-1.505	0.61	-0.61	-0.366	8.367	-3.205	-0.292	-0.183	1.709	-0.244	7.899	4.253	1.152	-0.854	1.343	-0.366	-9.479	-0.959	-0.413	0.793	-0.305	0.183	2.061	9.338	1.943	-0.183	-0.305	0.183	2.156	9.671	-0.517	-0.366	-1.221	-1.282	1506694450
-9.606	-2.816	-1.058	0.488	-0.488	0.366	8.136	-3.161	-0.266	-0.305	1.526	0.061	7.899	4.253	1.152	-0.793	0.488	-0.854	-9.842	-1.268	-0.2	0.732	0.549	0.305	2.415	9.615	1.974	-0.183	-0.183	0.061	2.236	9.769	-0.189	-0.61	-1.343	-1.099	1506694450
-10.562	-2.986	-1.121	0.427	-0.244	0.427	8.132	-3.391	-0.202	-0.549	1.16	0.244	7.904	4.585	1.331	-0.793	0.366	-1.343	-11.16	-0.248	0.29	1.221	-0.793	0.061	2.116	9.854	2.29	-0.061	-0.549	0	3.98	9.915	0.223	-1.343	-1.465	-0.427	1506694450
-11.492	-4.179	-1.115	0.427	-0.977	0.366	8.061	-3.621	-0.049	-0.793	1.526	0.671	7.473	5.272	1.794	-0.793	0.977	-1.77	-11.16	-0.248	0.29	1.282	-1.221	0.244	2	9.863	2.737	0.427	-0.61	-0.061	4.591	10.72	2.004	-2.625	0.122	0.854	1506694450
-10.647	-5.16	0.496	1.038	-0.916	0.366	8.024	-4.115	-0.266	-0.854	1.526	1.404	7.473	5.272	1.794	-0.732	0.244	-2.38	-11.713	0.562	0.949	1.038	-1.709	0.183	1.659	9.881	3.168	0.916	0.366	0	3.996	12.266	1.992	-3.418	1.343	1.587	1506694450
-9.8	-3.985	1.694	0.244	-1.099	-0.549	8.313	-4.68	-0.337	-0.916	2.502	2.197	7.277	5.682	2.277	-0.671	1.282	-2.808	-10.508	1.038	2.283	0.671	-2.075	0.061	1.264	9.65	2.966	1.221	1.282	0.061	2.411	13.068	1.872	-3.601	2.38	2.625	1506694450
-10.09	-3.93	0.392	0.122	-0.549	-1.038	8.264	-5.371	-0.583	-0.793	1.953	2.563	6.91	7.491	2.75	-0.671	0.854	-3.235	-10.508	1.038	2.283	0.916	-2.502	0.061	0.836	9.775	2.774	1.343	1.77	0.183	-1.65	11.935	-0.49	-2.441	0.61	3.174	1506694450
-9.24	-3.511	0.475	0.549	-1.953	-1.343	8.597	-5.991	-0.621	-0.977	2.319	2.625	6.91	7.491	2.75	-0.427	1.831	-3.235	-10.152	1.621	2.523	0.305	-1.892	0.183	-0.351	10.189	2.456	1.465	1.221	0.183	-1.715	11.243	-0.623	-1.831	-1.282	2.502	1506694450
-7.482	-3.248	1.346	0	0.183	-1.099	8.035	-6.34	-0.297	-0.977	4.272	2.869	6.541	8.25	2.911	-0.061	3.052	-2.991	-8.63	1.223	2.87	0.183	-2.441	0.061	-0.232	10.164	2.198	1.282	0.549	0.061	-0.5	10.064	-0.345	-0.732	-2.075	2.197	1506694450
-8.171	-2.968	1.097	0.061	0.427	-0.793	6.866	-6.615	-0.019	-1.038	3.296	3.174	5.752	8.399	3.145	0.366	1.526	-2.747	-8.63	1.223	2.87	0.122	-1.953	0.061	-0.449	9.619	2.094	0.916	0.732	-0.305	0.197	8.681	0.622	0	-0.061	1.221	1506694450
-8.288	-3.14	1.083	0.061	-0.183	-0.793	6.338	-6.974	0.15	-1.221	2.319	2.747	5.134	8.209	3.537	0.427	1.709	-2.258	-8.142	1.269	3.165	0	-1.892	0.183	-0.745	9.119	1.818	0.854	0.61	-0.366	1.914	7.922	0.624	1.77	2.563	0.61	1506694450
-7.913	-3.493	1.733	-0.305	0.916	-0.916	6.046	-7.283	0.772	-0.916	1.648	2.197	4.56	8.077	3.758	0.488	0.916	-1.892	-8.053	1.45	3.853	0.061	-1.709	0.061	-0.629	9.063	1.55	0.732	0.488	-0.427	0.804	8.427	1.107	1.16	6.287	-0.427	1506694450
-8.759	-3.612	0.864	-0.427	0.732	-0.732	6.237	-7.689	0.754	-0.732	2.014	1.77	4.177	8.857	3.793	0.305	1.404	-1.77	-8.053	1.45	3.853	0.122	-1.343	0	-0.434	9.534	1.474	0.671	0.183	-0.427	-1.564	7.876	0.718	1.831	2.38	-1.038	1506694450
-9.251	-3.876	0.837	-0.61	0.671	-0.732	6.513	-8.339	0.919	-0.854	1.648	1.404	4.177	8.857	3.793	0.122	0.244	-1.465	-8.48	1.419	4.216	-0.366	-1.282	0.183	-0.407	9.908	1.48	0.854	0.244	-0.61	0.391	9.08	1.654	1.892	-2.075	-0.977	1506694450
-9.721	-4.213	0.658	-0.61	0.122	-0.488	5.892	-8.691	1.321	-0.488	1.648	1.282	4.395	9.04	3.73	0.244	-0.488	-1.16	-8.827	1.013	4.323	-0.61	-0.916	0.183	-0.468	10.142	1.4	0.732	0.122	-0.671	1.715	9.756	2.906	1.404	-2.625	-1.282	1506694451
-9.161	-4.291	0.628	-0.549	0.244	-1.038	5.593	-8.967	1.621	-0.122	0.977	0.916	4.591	9.043	3.804	0.549	0.183	-0.732	-8.827	1.013	4.323	-0.671	-0.854	0	-0.313	10.279	1.274	0.671	0.244	-0.854	2.428	10.52	2.718	0.671	-0.916	-1.16	1506694451
-8.898	-4.62	0.429	-0.366	0.122	-0.61	5.548	-8.994	1.866	0	-0.122	0.732	4.591	9.043	3.804	0.732	0.061	-0.488	-8.567	0.468	4.572	-0.549	-0.793	0.061	-0.221	10.356	0.938	0.61	0.061	-0.854	1.826	10.223	0.623	1.892	-1.404	-1.404	1506694451
-8.545	-4.116	0.377	-0.061	0.488	-0.488	5.37	-8.552	1.767	-0.244	-0.427	0.854	4.591	9.043	3.804	0.732	0.061	-0.488	-8.187	0.29	4.644	-0.549	-0.732	0.061	-0.086	10.441	0.708	0.488	0.122	-0.671	2.371	10.613	1.349	0.305	3.418	-0.793	1506694451
-8.814	-3.992	-0.056	-0.549	0.305	-0.488	5.047	-8.021	1.809	-0.305	0.061	1.282	5.015	8.756	3.217	0.549	-0.061	-0.427	-8.187	0.29	4.644	-0.488	-0.549	0.061	-0.377	10.158	0.591	0.488	0	-0.732	1.064	9.692	0.898	1.16	-1.099	-0.549	1506694451
-8.861	-4.419	-0.298	-0.427	0.122	-0.427	5.503	-7.783	2.072	-0.183	-0.305	0.916	5.015	8.756	3.217	0.549	-0.244	0.244	-8.387	0.482	4.589	-0.488	-0.427	0.061	-0.376	9.867	0.536	0.244	-0.183	-0.549	1.351	9.772	1.804	0.427	-1.587	-0.854	1506694451
-8.855	-4.335	-0.372	-0.366	0.427	-0.244	6.837	-8.076	2.322	0.305	-1.099	0.061	4.6	8.702	3.299	0.427	0.671	0.366	-8.402	0.49	4.619	-0.549	-0.305	0.061	-0.285	9.749	0.587	0.427	0	-0.732	2.166	9.868	0.569	0.366	0.061	-0.305	1506694451
-8.957	-4.473	-0.456	-0.427	0.244	-0.244	6.645	-8.128	2.586	0.305	-0.549	0.183	4.31	8.592	3.226	0.305	-0.122	0.183	-8.402	0.49	4.619	-0.732	-0.305	0	-0.273	9.952	0.416	0.549	0	-0.793	2.175	9.792	-0.025	0.366	0.305	-0.122	1506694451
-8.949	-4.595	-0.635	-0.305	0.122	-0.244	5.451	-7.925	2.383	0.244	-0.977	0.305	4.31	8.592	3.226	0.427	-0.732	0.183	-8.44	0.136	4.643	-0.793	-0.183	-0.061	-0.346	10.046	0.237	0.366	0	-0.61	1.305	9.865	0.109	0.366	0.183	-0.305	1506694451
-8.794	-4.767	-0.711	-0.183	0.122	-0.183	5.803	-7.863	2.084	0.122	-0.732	0.305	5.091	8.503	3.323	0.488	0	0.305	-8.494	-0.421	4.634	-0.549	-0.122	-0.061	-0.403	10.008	-0.002	0.366	0	-0.61	0.827	9.97	0.404	0.183	-0.366	-0.305	1506694451
-8.642	-4.936	-0.773	0	0.305	-0.122	5.857	-7.644	2.164	0.122	-0.305	0.366	4.984	8.391	3.301	0.427	0.122	0.183	-8.47	-0.581	4.676	-0.305	-0.061	-0.122	-0.366	9.96	-0.096	0.061	-0.061	-0.244	1.047	9.878	-0.075	0.244	-0.549	-0.244	1506694451
-8.551	-4.941	-0.882	0.183	0.183	-0.122	5.846	-7.538	2.43	0.122	-0.366	0.305	4.668	8.313	3.177	0.366	0.122	-0.061	-8.47	-0.658	4.628	-0.122	0	-0.122	-0.422	9.856	-0.105	0.061	-0.244	-0.061	1.556	9.903	-0.243	0.244	-0.183	-0.061	1506694451
-8.496	-4.894	-1.038	0.366	0.122	-0.122	5.437	-7.445	2.364	0	-0.366	0.305	4.024	8.136	2.661	0.427	0.122	-0.549	-8.439	-0.613	4.642	0	-0.122	-0.183	-0.173	9.801	-0.056	0.061	-0.061	0.122	1.233	9.948	-0.221	0.122	0.122	0.061	1506694451
-8.394	-4.716	-1.102	0.61	0.61	-0.183	5.46	-7.574	2.122	-0.122	-0.244	0.244	4.613	8.479	2.806	-0.122	-0.183	0.183	-8.439	-0.613	4.642	0.183	-0.122	-0.244	-0.815	9.77	-0.341	0.305	0.305	-0.122	0.976	9.795	-0.273	0	-0.366	0.122	1506694451
-8.576	-4.633	-1.273	0.549	0.671	-0.183	5.451	-7.784	2.097	0	-0.305	0.122	4.613	8.479	2.806	-0.244	-0.916	0.122	-8.233	-1.058	4.859	0.244	-0.061	-0.183	-0.566	9.832	-0.544	-0.061	-0.366	0.305	1.022	9.824	-0.428	-0.122	-0.366	0.183	1506694451
-8.585	-4.978	-1.565	0.549	0.793	-0.061	5.352	-7.887	2.052	-0.061	-0.366	0	4.868	8.876	2.73	-0.366	-0.183	0.061	-8.233	-1.058	4.859	0.366	0.061	-0.244	-0.623	10.152	-0.657	-0.122	-0.183	0.183	1.203	9.772	-0.566	-0.366	-0.183	0.061	1506694451
-8.453	-5.32	-2.017	0.854	0.61	0.183	5.396	-8.117	2.013	-0.244	0	-0.122	4.527	10.013	2.537	-0.549	0.122	0.061	-8.311	-1.306	4.789	0.549	0.305	-0.122	-0.819	10.639	-1.026	-0.366	-0.549	-0.244	1.139	9.902	-0.608	-0.427	-0.305	0	1506694451
-8.347	-5.795	-2.414	1.892	0.366	0.671	4.749	-8.119	2.012	-0.305	-0.488	-0.427	4.527	10.013	2.537	-0.671	-0.244	0.183	-7.778	-2.176	4.776	0.977	0.061	0.244	-1.292	10.747	-1.195	-0.732	-1.099	-0.549	1.354	9.81	-0.696	-0.488	-0.305	0.366	1506694451
-8.276	-5.91	-2.492	3.174	0.732	1.038	4.8	-8.051	2.182	-0.061	-0.61	-0.732	4.171	10.214	2.449	-0.977	-0.671	0.305	-7.778	-2.176	4.776	1.282	0.671	-0.061	-1.971	10.514	-1.584	-0.854	-2.014	-0.671	1.193	9.793	-0.633	-0.671	-0.61	0.671	1506694451
-9.264	-5.292	-2.491	3.479	-0.061	1.282	5.118	-8.41	2.239	0.183	-0.61	-1.404	3.683	10.276	2.417	-1.099	-1.16	0.732	-8.105	-2.775	4.591	2.136	0.854	-0.427	-2.519	10.353	-1.645	-1.343	-2.808	-0.793	1.03	9.902	-0.628	-1.099	-1.404	0.732	1506694451
-9.47	-4.75	-1.736	3.296	-0.732	0.732	5.34	-8.626	2.101	0.366	0.305	-2.197	3.523	10.336	2.21	-1.343	-1.526	0.671	-8.687	-2.731	4.267	3.174	0.916	-0.916	-2.777	10.192	-1.774	-1.343	-4.028	-0.977	1.333	10.084	-0.947	-1.16	-2.258	1.038	1506694451
-8.751	-4.59	-0.776	3.174	0.244	0.305	5.563	-8.297	2.26	-0.244	1.465	-2.563	3.098	10.341	1.835	-1.526	-2.319	0.549	-9.979	-0.784	3.412	4.211	0.732	-1.038	-2.427	10.231	-1.597	-1.16	-5.432	-1.221	1.956	10.396	-0.549	-1.221	-2.014	1.099	1506694451
-9.336	-4.242	-0.567	3.418	0.854	0.061	6.002	-7.653	2.048	-0.244	1.465	-2.563	3.152	9.798	0.351	-1.343	-3.052	-0.061	-9.979	-0.784	3.412	4.822	0.732	-0.916	-1.775	10.229	-0.792	-0.793	-6.531	-1.77	1.707	10.353	-0.473	-1.404	-1.343	1.282	1506694451
-9.153	-4.002	-0.017	4.211	0.793	0.244	6.802	-7.202	1.348	-3.418	3.174	-2.014	3.152	9.798	0.351	-1.221	-3.54	-1.343	-9.211	1.193	2.893	4.517	-0.183	-0.854	-1.084	10.276	0.262	-0.183	-6.409	-2.441	0.882	10.563	-0.394	-1.465	-1.709	0.977	1506694451
-9.02	-4.029	0.279	4.395	1.77	-0.122	7.278	-6.826	1.172	-4.944	4.883	-1.282	3.185	9.054	-0.081	-0.61	-4.211	-2.808	-9.211	1.193	2.893	4.272	0.305	-1.099	-0.926	10.082	0.662	0.061	-5.554	-2.808	0.219	10.159	0.392	-1.648	-2.686	0.366	1506694451
-9.613	-3.817	0.074	5.127	1.77	-0.244	7.163	-6.324	0.992	-6.531	5.188	-0.427	4.073	9.189	-0.569	0.061	-4.028	-4.211	-9.483	0.971	2.655	4.456	0.366	-1.221	-1.317	10.107	0.463	0	-5.737	-2.563	0.15	9.902	0.611	-1.892	-4.211	-0.549	1506694452
-9.288	-3.582	-0.033	5.31	1.221	-0.183	6.838	-6.034	0.764	-7.507	4.639	0.671	4.073	9.189	-0.569	0.732	-2.991	-5.188	-9.532	0.818	2.303	4.822	0.366	-1.221	-1.735	10.075	0.449	0.183	-6.042	-2.441	0.784	10.135	0.56	-2.197	-6.042	-0.549	1506694452
-8.489	-3.594	0.063	5.554	1.77	-0.427	6.644	-5.93	0.928	-8.24	4.089	2.258	4.736	9.902	-0.828	1.038	-2.441	-5.554	-9.311	0.691	2.068	5.127	0.183	-1.282	-2.08	10.067	0.418	0.183	-6.165	-2.563	0.729	9.695	-0.221	-1.282	-8.85	-0.488	1506694452
-8.672	-3.53	-0.135	5.737	2.014	-0.488	6.096	-5.808	0.849	-8.606	2.869	3.723	4.941	10.447	-0.944	0.854	-2.869	-5.005	-9.18	0.807	1.799	5.554	0.427	-1.282	-2.582	9.838	0.288	0.061	-6.348	-2.808	1	9.783	0.507	-1.953	-7.751	-1.221	1506694452
-8.856	-3.353	-0.083	5.737	1.892	-0.427	5.066	-5.746	-0.011	-8.606	2.869	3.723	4.613	10.483	-0.9	0.183	-4.456	-3.845	-9.228	1.383	1.428	5.737	0.244	-1.343	-3.108	9.487	0.188	0.183	-7.019	-2.93	1.284	9.792	0.863	-2.686	-7.202	-1.831	1506694452
-8.985	-3.374	0.256	5.432	1.953	-0.366	4.697	-6.303	-0.158	-6.042	3.662	4.822	4.254	10.312	-0.883	-0.793	-6.409	-2.93	-9.228	1.383	1.428	6.042	0.305	-1.282	-3.098	9.232	-0.044	0.671	-7.751	-2.869	0.435	9.898	0.018	-3.174	-7.507	-2.441	1506694452
-8.854	-3.461	0.37	5.371	2.075	-0.244	4.625	-7.197	0.309	-4.639	5.005	5.615	3.674	9.896	-1.479	-1.953	-8.606	-2.502	-9.379	1.792	1.316	6.165	0.244	-1.282	-3.031	9.293	-0.004	1.221	-8.362	-2.625	-0.118	10.13	-0.66	-2.93	-7.385	-2.93	1506694452
-9.01	-3.535	0.416	5.249	1.831	-0.122	4.471	-8.324	0.622	-3.235	5.066	6.226	3.674	9.896	-1.479	-2.991	-10.437	-2.319	-9.42	2.175	1.215	6.226	0.244	-1.099	-2.597	9.471	0.173	1.343	-8.484	-2.441	0.505	10.423	-0.782	-2.625	-6.775	-2.869	1506694452
-8.891	-3.515	0.645	5.066	1.892	-0.366	4.502	-9.512	0.327	-1.77	5.005	5.92	3.622	9.848	-1.838	-3.54	-11.169	-2.014	-9.351	2.46	1.152	6.165	0.305	-1.099	-2.399	9.325	0.941	1.77	-8.362	-2.136	0.915	10.405	-0.5	-2.136	-6.409	-2.93	1506694452
-9.091	-3.6	0.657	4.822	1.953	-0.366	4.734	-10.53	-0.084	-0.183	4.089	5.31	3.76	9.589	-1.954	-3.357	-10.559	-1.831	-9.312	2.682	0.992	6.104	0.427	-1.038	-1.902	9.381	1.547	1.343	-7.69	-1.953	1.357	10.256	0.018	-1.892	-6.226	-2.869	1506694452
-9.174	-3.835	0.809	4.7	1.587	-0.305	5.162	-10.962	-0.799	1.221	3.662	3.967	3.92	9.371	-1.599	-2.502	-8.667	-1.709	-9.331	3.047	0.861	5.859	0.305	-1.038	-1.76	9.132	2.305	1.282	-6.653	-2.014	1.803	10.112	0.837	-1.709	-6.348	-2.625	1506694452
-8.868	-3.694	1.089	4.456	1.953	-0.427	4.983	-10.832	-1.773	2.258	2.93	2.197	3.864	9.08	-1.008	-1.465	-6.226	-1.648	-9.422	3.188	0.705	5.615	0.183	-1.038	-1.865	8.991	2.708	1.221	-5.92	-1.953	1.991	9.758	1.603	-1.526	-6.592	-2.319	1506694452
-8.703	-3.638	1.153	4.211	2.319	-0.549	4.698	-10.438	-2.274	2.258	2.93	2.197	3.009	9.182	-0.106	-0.732	-5.127	-1.526	-9.539	3.287	0.388	5.432	0.061	-0.977	-2.192	8.878	2.859	1.16	-5.371	-1.831	1.647	9.386	1.975	-1.099	-5.737	-1.77	1506694452
-8.579	-3.46	1.189	4.028	2.319	-0.549	4.66	-10.094	-2.707	2.686	2.686	-0.671	3.009	9.182	-0.106	-0.427	-5.249	-1.282	-9.344	3.31	0.29	5.127	-0.183	-0.916	-2.584	8.591	3.077	1.526	-5.188	-1.77	1.095	8.916	1.842	-0.916	-5.31	-1.343	1506694452
-8.521	-3.162	1.157	4.028	2.808	-0.122	4.359	-9.499	-3.144	2.502	3.418	-1.282	2.86	9.14	0.231	-0.244	-5.493	-0.793	-9.196	3.226	0.147	5.127	-0.305	-0.854	-2.775	8.349	3.171	1.648	-5.066	-1.709	1.2	8.425	1.708	-0.427	-5.737	-0.732	1506694452
-10.264	-2.583	0.333	3.479	0.916	0.427	3.832	-8.949	-3.545	2.014	3.296	-1.465	2.768	9.091	0.642	-0.122	-5.432	-0.305	-9.009	3.31	0.292	5.066	-0.305	-0.793	-2.832	8.289	3.351	1.77	-4.944	-1.587	1.774	7.732	1.845	0.671	-5.981	-0.122	1506694452
-10.799	-3.646	0.183	2.93	0.305	0.305	3.662	-8.624	-3.616	1.404	3.601	-1.343	2.768	9.091	0.642	0	-5.066	0.061	-9.567	3.009	0.061	4.639	-0.488	-1.038	-2.803	8.488	3.162	1.77	-4.761	-1.526	4.54	8.583	3.597	1.892	-4.883	0.732	1506694452
-9.131	-3.978	1.554	4.639	0.793	0.61	3.508	-8.792	-3.869	0.916	3.906	-1.099	2.541	9.43	0.757	0.061	-4.7	0.122	-10.353	2.565	0.158	4.272	-0.305	-1.221	-2.773	9.265	2.743	2.075	-4.578	-1.343	5.413	9.963	4.493	1.404	-2.136	0.549	1506694452
-9.729	-1.811	0.964	3.723	1.648	1.77	3.068	-9.283	-4.262	0.549	3.052	-1.221	2.255	10.165	0.591	-0.305	-5.554	-0.244	-9.728	2.162	-0.183	5.005	-1.465	-1.221	-2.639	9.935	2.535	2.319	-4.211	-1.099	5.015	9.226	4.341	1.16	-2.136	2.014	1506694452
-9.239	-2.104	-0.628	4.089	2.075	-0.122	2.999	-9.682	-3.986	-0.244	2.075	-1.77	2.255	10.165	0.591	-0.305	-5.554	-0.244	-9.646	2.455	0.508	3.54	-0.366	-0.916	-2.932	10.145	2.372	2.38	-4.089	-0.732	1.619	9.984	2.099	1.099	-2.197	1.709	1506694452
-8.918	-3.699	-1.793	4.761	2.014	-0.061	3.315	-9.235	-2.9	-1.587	2.563	-2.441	2.937	10.304	0.197	-0.549	-5.371	-0.671	-9.83	1.084	0.569	3.479	0.488	-0.977	-2.597	10.653	1.415	1.526	-4.211	-0.244	-0.548	10.335	0.4	1.77	-5.005	-0.122	1506694452
-8.866	-3.628	-1.829	4.517	3.174	1.099	3.432	-9.598	-1.696	-2.319	3.967	-2.991	3.874	10.896	0.603	0.122	-3.235	-0.916	-10.292	0.188	0.559	3.357	0.61	-1.038	-2.631	10.603	0.853	1.221	-3.601	-0.244	1.86	10.043	0.464	1.099	-3.418	0.061	1506694452
-9.936	-2.822	-2.791	4.028	3.296	0.854	2.688	-10.017	-1.037	-2.563	4.089	-3.723	3.882	10.853	0.276	-0.427	-3.174	-0.61	-10.892	-0.166	0.38	3.357	0.305	-0.854	-2.586	10.41	0.584	1.221	-3.479	-0.244	1.706	9.732	-1.014	1.404	-4.395	0.427	1506694452
-10.502	-2.359	-3.407	4.028	1.648	0.122	1.581	-10.314	-0.529	-2.502	3.052	-3.967	3.499	10.663	-0.379	-1.343	-3.967	-0.061	-11.043	-0.55	0.28	3.296	-0.61	-0.793	-2.586	10.288	0.419	1.16	-3.113	-0.183	2.541	10.158	-1.517	1.587	-2.93	0.061	1506694452
-9.67	-2.668	-2.235	3.967	1.465	0.183	1.324	-10.368	0.315	-2.625	2.93	-3.113	3.638	10.351	-0.586	-1.77	-4.456	0.244	-10.255	-0.921	0.372	3.357	-0.549	-0.854	-2.822	9.887	0.267	1.038	-3.113	0.122	1.109	10.55	-1.529	1.343	-3.845	-0.305	1506694452
-8.757	-2.434	-1.735	4.272	1.953	0.366	1.682	-10.189	1.412	-3.052	4.395	-1.465	3.664	9.845	-0.815	-1.77	-4.211	0.671	-9.554	-1.212	0.161	3.54	-0.488	-0.977	-2.729	9.299	0.182	0.977	-3.418	0.244	1.604	10.2	-1.264	1.343	-4.211	-0.549	1506694453
-9.371	-1.893	-2.043	4.211	1.526	0.305	1.652	-9.826	2.284	-3.357	6.104	-0.183	3.39	9.265	-0.892	-1.587	-4.211	1.282	-9.075	-1.275	-0.092	3.723	-0.671	-1.099	-2.3	8.805	0.206	0.854	-3.662	0.183	2.799	9.348	-1.389	1.587	-3.662	-0.488	1506694453
-9.457	-1.776	-1.654	4.089	1.038	0	1.187	-9.166	2.676	-3.113	6.409	0.61	3.128	8.848	-1.103	-1.526	-4.517	1.648	-8.971	-0.944	-0.359	3.845	-0.427	-1.038	-1.928	8.648	0.351	1.038	-3.662	0	2.79	9.331	-0.848	1.343	-3.235	-0.488	1506694453
-9.409	-1.619	-1.591	3.906	0.916	-0.183	0.697	-8.52	2.763	-2.38	4.944	1.282	3.106	8.561	-0.897	-1.404	-4.456	1.709	-9.125	-0.907	-0.498	3.784	-0.549	-1.038	-1.493	8.832	0.324	1.16	-3.601	-0.183	2.263	9.444	-0.392	0.916	-3.784	-0.427	1506694453
-9.451	-1.487	-1.467	3.967	0.916	-0.061	0.696	-8.086	2.574	-1.404	2.563	1.892	3.22	8.849	-0.748	-1.221	-4.333	1.465	-9.394	-0.857	-0.646	3.845	-0.854	-0.977	-0.999	9.573	0.52	1.282	-3.479	-0.305	2.62	9.464	-0.366	0.549	-3.479	-0.183	1506694453
-9.862	-1.12	-1.561	3.906	0.732	0	1.288	-8.111	2.043	-0.305	1.16	2.319	3.649	9.214	-0.475	-1.038	-4.028	1.099	-9.289	-0.455	-0.651	3.784	-0.427	-0.61	-0.654	10.128	0.987	1.282	-2.869	-0.61	2.571	9.308	-0.645	0.122	-3.54	-0.183	1506694453
-9.994	-0.977	-1.506	3.784	0.305	-0.549	2.156	-8.146	1.603	0.305	0.732	2.686	4.291	9.362	0.039	-0.61	-3.174	0.793	-9.256	-0.414	-0.723	3.479	-0.122	-0.366	-0.72	10.385	1.175	0.854	-2.808	-0.732	2.519	9.338	-1.073	0.183	-3.357	-0.183	1506694453
-10.073	-0.865	-1.199	3.418	0.061	-0.366	2.791	-8.344	1.213	0.366	0.61	2.869	4.683	9.434	0.578	-0.183	-2.136	0.549	-9.22	-0.622	-0.691	3.174	0	-0.488	-0.778	10.527	1.071	0.305	-3.357	-0.671	1.659	9.621	-1.107	-0.427	-3.418	-0.549	1506694453
-9.941	-0.499	-0.971	3.357	0	-0.122	3.374	-8.553	0.89	0.122	0.854	2.808	4.778	9.454	1.158	0	-1.282	0.244	-9.483	-0.538	-0.603	2.869	0.183	-0.305	-0.638	10.641	0.831	-0.122	-3.113	-0.732	1.62	9.653	-1.477	-0.366	-3.906	-0.671	1506694453
-10.629	-1.605	-0.93	2.014	-0.488	0.183	3.889	-8.54	0.72	-0.244	1.465	2.441	4.636	9.692	1.601	-0.183	-1.038	-0.183	-9.15	-0.858	-0.563	2.747	0.671	0.061	-0.95	10.753	0.656	-0.732	-3.174	-0.671	2.702	9.697	-0.797	-0.61	-2.93	-1.038	1506694453
-11.054	-2.573	-0.596	0.916	0.488	0.305	4.18	-8.553	0.674	-0.732	2.197	1.709	4.296	10.349	1.489	-0.977	-1.77	-0.488	-10.993	-0.766	-0.446	2.747	2.258	-0.183	-1.389	11.379	1.213	-0.732	-3.784	-0.61	3.447	10.011	-0.1	-0.854	-2.686	-0.916	1506694453
-12.129	-3.061	-0.854	0.61	0.061	0.854	4.021	-9.038	0.628	-1.099	1.953	0.977	3.811	11.563	0.918	-2.075	-3.418	-0.61	-12.646	1.843	-0.37	2.991	0.488	0.793	-1.172	12.056	2.767	0.427	-3.113	-0.977	4.149	11.315	0.633	-2.319	-2.441	0.427	1506694453
-11.486	-5.077	0.999	0.671	-1.404	1.343	4.073	-11.092	0.41	-1.099	1.953	0.977	4.226	11.502	0.62	-2.38	-3.601	-0.793	-11.843	1.814	0.84	1.465	-0.244	0.793	-1.773	11.13	3.931	0.244	-1.038	-0.977	5.242	13.03	3.041	-4.639	-1.343	1.953	1506694453
-9.883	-4.766	1.597	1.343	-0.977	0.793	4.309	-11.554	-0.275	-0.244	1.038	-0.366	4.744	10.325	1.282	-1.16	-1.343	-0.488	-11.294	0.945	1.392	2.014	-1.038	0.061	-2.868	9.828	3.693	-0.916	-0.854	-0.427	2.962	13.238	1.875	-4.639	-0.183	2.808	1506694453
-10.613	-4.097	0.221	1.038	-2.197	0.122	4.488	-11.108	-0.653	-0.549	1.709	-1.648	4.328	9.969	1.973	-0.061	1.038	0.061	-10.379	1.69	1.558	1.465	-0.793	0.061	-3.395	9.082	3.579	-0.793	-0.916	-0.122	-0.056	12.624	0.696	-3.357	-0.793	3.723	1506694453
-8.012	-3.374	1.052	1.465	-2.014	-0.732	3.986	-11.372	-1.026	-0.671	2.686	-3.174	3.083	10.079	1.635	-0.488	0.977	0.488	-10.338	1.79	1.381	0.977	-0.61	-0.366	-3.493	8.829	3.263	-0.244	-1.221	-0.061	-1.526	12.568	1.248	-3.052	-0.671	3.845	1506694453
-7.167	-2.37	1.97	1.038	0.427	-0.366	3.106	-11.315	-1.572	-0.793	2.502	-4.333	2.07	9.711	1.32	-1.587	-1.343	0.671	-9.265	1.629	1.331	1.221	-1.221	-0.366	-3.268	8.3	3.159	0.305	-1.099	0.122	-2.072	11.638	0.318	-2.686	-2.93	3.418	1506694453
-8.337	-2.086	1.635	0.732	0	0	2.396	-11.048	-1.792	-0.793	2.502	-4.333	2.14	8.961	1.462	-1.953	-2.441	0.854	-8.552	1.781	1.436	0.854	-0.549	-0.244	-2.925	7.752	3.275	0.427	-0.854	0.183	-1.275	8.769	0.461	-2.258	-2.319	2.686	1506694453
-8.23	-1.784	1.983	0.305	0.244	0.427	2.114	-10.001	-1.626	-0.977	2.014	-5.249	2.291	8.457	1.331	-1.709	-1.831	1.038	-8.521	1.92	1.341	0.671	-0.488	-0.427	-2.451	7.794	3.407	0.183	-0.916	0.061	1.317	7.611	0.295	-0.916	0.427	1.648	1506694453
-8.189	-1.321	2.406	-0.671	0.488	0.427	1.688	-9.452	-1.459	-1.099	2.197	-4.883	2.21	8.424	1.233	-1.221	-1.099	0.916	-8.565	2.223	1.449	0.427	-0.305	-0.305	-2.125	8.228	3.735	0.183	-0.305	-0.183	1.439	7.159	0.096	0.244	2.869	0.366	1506694453
-8.953	-1.315	1.736	-1.282	-0.183	-0.061	1.105	-9.205	-1.511	-1.099	2.197	-4.883	2.164	8.442	1.364	-0.427	-0.427	0.427	-8.79	2.316	1.288	0.122	-0.122	-0.122	-2.143	8.683	3.914	0.061	0.183	-0.122	0.225	6.728	0.345	1.16	5.005	-0.366	1506694453
-8.753	-1.915	1.538	-1.709	-0.183	-0.183	0.676	-8.939	-1.422	-0.793	1.648	-4.15	2.19	8.662	1.479	0.244	0.122	-0.305	-8.954	2.393	1.178	-0.366	0.366	-0.122	-2.172	8.934	4.14	0.061	0.305	-0.122	1.402	7.501	1.253	2.625	2.991	-0.671	1506694453
-8.558	-2.692	1.939	-1.404	0.244	0.122	0.596	-8.727	-1.189	-0.183	-0.122	-1.892	2.302	8.867	1.756	0.854	0.549	-0.793	-9.208	2.541	0.822	-0.916	0.488	-0.061	-2.04	8.9	4.109	0	0.305	-0.244	2.332	8.709	3.012	2.319	1.343	-0.916	1506694453
-8.453	-2.552	2.104	-1.77	0.854	0.244	0.772	-8.693	-0.934	0.122	-0.549	-0.366	2.523	8.888	2.128	1.282	0.916	-1.038	-9.245	2.14	0.674	-1.099	0.732	-0.122	-2.03	8.546	3.996	0	0.427	-0.366	1.939	8.911	3.049	1.709	-0.732	-0.732	1506694453
-10.721	-4.37	0.382	-2.014	1.404	-0.61	1.091	-8.628	-0.804	0.488	-0.977	0.977	2.627	8.868	2.186	1.343	1.099	-1.099	-9.355	1.988	0.691	-1.16	0.732	-0.061	-2.23	8.561	3.851	0.061	0.671	-0.366	0.965	8.565	1.153	2.197	0.122	-1.099	1506694453
-9.679	-4.386	0.831	0.854	-0.427	-0.671	1.581	-8.634	-0.517	0.671	-1.282	2.258	2.573	9.278	1.851	1.282	0.854	-1.16	-11.133	1.089	0.37	-1.587	-0.061	-0.366	-2.633	9.271	3.231	0.305	0.671	-0.244	1.105	11.11	1.75	2.197	1.709	-1.953	1506694454
-8.058	-2.954	1.785	-1.099	1.465	0.183	1.901	-9.405	-0.518	0.916	-1.526	3.662	2.473	10.274	1.303	1.038	0.122	-1.404	-10.04	0.127	0.548	-1.16	-0.854	-0.61	-2.907	9.662	2.634	0.61	0.916	-0.366	2.412	12.841	3.813	-0.732	0.732	-0.732	1506694454
-9.465	-3.406	-0.309	-0.793	3.723	0.061	2.196	-10.167	-0.693	1.16	-2.075	4.883	2.723	10.072	0.78	0.916	-0.366	-1.282	-9.16	0.123	1.835	-1.099	-0.183	-0.427	-3.476	9.067	2.255	0.305	1.16	-0.366	-0.386	8.628	1.276	1.282	-1.221	-0.549	1506694454
-10.936	-2.973	-2.614	0.183	-0.366	-0.854	3.001	-9.39	-0.331	0.61	-1.831	5.798	2.978	9.847	0.406	0.977	0.061	-0.854	-10.712	-0.486	1.392	-1.221	-0.488	-0.427	-3.736	9.644	1.638	0.244	0.793	-0.061	3.03	10.349	0.299	1.221	-1.038	0	1506694454
-9.095	-3.359	-1.696	-1.465	0.61	-0.183	3.979	-9.875	0.413	-0.244	-0.244	6.409	2.957	10.945	-0.032	0.793	0.305	-0.977	-10.123	-0.998	1.375	-1.038	-0.122	-0.305	-3.657	10.456	1.227	0.549	1.099	-0.122	1.991	10.36	0.581	0.61	0.183	-0.244	1506694454
-9.594	-4.045	-2.076	-0.122	0.977	-0.427	4.449	-11.355	0.696	-0.183	0.671	5.859	3.051	11.086	-0.45	0.488	0.366	-0.916	-9.764	-1.498	1.436	-1.099	-0.366	-0.305	-3.84	10.08	0.845	0.305	0.671	-0.244	1.632	9.739	-1.074	0.854	0.488	-0.122	1506694454
-9.445	-3.905	-1.834	0.122	0	-0.122	3.856	-10.85	0.176	0.244	-0.916	3.845	3.072	10.434	-0.426	0.488	0.366	-0.427	-9.881	-2.292	1.434	-0.732	-0.427	-0.427	-3.722	9.67	0.354	0	0.305	-0.061	0.912	10.027	-0.997	0.793	-0.183	-0.305	1506694454
-8.979	-3.141	-1.65	0	0.732	-0.061	4.072	-9.873	0.701	-0.244	-1.648	1.77	3.068	10.261	-0.428	0.366	0.366	-0.244	-9.621	-2.251	1.451	-0.305	-0.366	-0.244	-3.594	9.546	0.185	-0.061	0.488	-0.061	0.964	10.085	-0.321	0.61	-0.732	-0.305	1506694454
-9.367	-2.932	-2.187	0.61	-0.061	-0.366	4.768	-9.701	1.66	-0.549	-0.488	0.305	2.891	10.07	-0.865	-0.244	0.061	-0.061	-9.106	-2.103	1.56	-0.122	-0.183	-0.183	-3.809	9.28	0.286	0.122	0.366	-0.061	1.324	9.698	-0.634	0.732	-1.282	-0.122	1506694454
-9.215	-3.315	-1.84	0.61	0.061	-0.183	4.439	-9.147	1.891	-0.549	0.427	-0.671	2.71	9.726	-1.013	-0.488	-0.549	0.366	-8.996	-2.364	1.585	0.061	-0.305	-0.183	-4.107	9.024	0.142	-0.061	-0.305	0.244	2.363	9.734	-0.609	0.549	-0.427	-0.183	1506694454
-9.414	-3.567	-1.89	0.854	0.122	0.061	3.906	-8.492	2.18	-0.427	1.038	-1.221	2.707	9.729	-0.977	-0.488	-0.793	0.61	-9.061	-2.506	1.713	0.427	0.061	-0.183	-3.987	9.118	0.179	0	-0.61	0.366	2.113	9.732	-0.574	0.305	-0.183	-0.244	1506694454
-9.561	-3.167	-1.899	0.977	-0.122	0.122	3.368	-8.191	2.376	-0.427	1.038	-1.221	2.598	10.028	-1.187	-0.671	-0.977	0.854	-9.478	-2.262	1.695	0.671	-0.122	-0.122	-3.747	9.482	0.31	0.183	-0.549	0.244	1.517	9.789	-0.674	0.305	-0.732	-0.122	1506694454
-9.408	-2.796	-1.92	0.916	0	0	2.749	-8.203	2.294	0.061	1.343	-1.16	2.425	10.264	-1.375	-0.854	-1.404	0.854	-9.577	-2.064	1.579	0.854	0	0	-3.698	9.824	0.408	0.305	-0.427	0.183	1.657	9.891	-0.782	0.122	-0.977	-0.122	1506694454
-9.667	-3.022	-1.761	1.282	-0.305	0	2.144	-8.795	1.725	0.244	1.099	-1.221	2.518	10.209	-1.125	-0.671	-1.343	0.793	-9.314	-2.097	1.426	0.916	0.061	0	-3.644	9.74	0.457	0.122	-0.916	0.183	2.06	9.796	-0.949	0.122	-0.488	-0.183	1506694454
-9.545	-2.865	-1.499	1.16	-0.732	0.061	1.988	-9.484	1.121	0.244	1.099	-1.221	2.626	9.991	-0.713	-0.549	-1.099	0.671	-9.268	-2.133	1.084	0.977	0.244	-0.122	-3.225	9.575	0.513	-0.061	-1.648	0.183	2.001	9.818	-0.758	-0.122	-0.366	-0.305	1506694454
-9.232	-2.792	-0.976	0.549	-0.549	-0.122	2.311	-9.575	0.677	0.122	0.671	-2.136	2.622	9.758	-0.29	-0.61	-1.099	0.488	-9.404	-1.634	1.154	0.854	0.366	-0.183	-2.525	9.521	0.645	-0.061	-1.587	0	2.015	9.721	-0.641	-0.122	-0.427	-0.183	1506694454
-9.503	-2.561	-1.087	0.061	-0.122	-0.183	2.094	-9.463	0.635	-0.305	1.526	-2.197	2.635	9.611	-0.191	-0.854	-1.221	0	-10.363	-1.054	1.231	0.854	0.366	0.061	-1.986	10	1.052	0.122	-0.916	-0.061	1.738	9.701	-0.66	-0.244	-0.305	-0.244	1506694454
-9.828	-2.45	-1.165	0.122	-0.366	-0.305	1.586	-9.583	0.613	-0.61	1.16	-2.075	2.793	9.912	-0.36	-0.916	-1.404	-0.671	-10.546	0.016	0.919	0.732	-0.61	0.305	-1.671	10.457	1.859	0.488	0.061	-0.244	1.605	9.732	-0.97	-0.183	0.061	-0.122	1506694454
-9.513	-3.039	-0.589	0.061	-0.854	-0.061	1.348	-10.223	0.441	-0.427	0.549	-1.77	3.309	9.771	-0.219	-0.305	-0.977	-0.977	-9.64	0.157	1.12	0.061	0.061	0.366	-2.022	9.984	2.208	0.061	0.366	-0.427	1.57	9.843	-1.024	-0.122	0.061	-0.427	1506694454
-9.118	-3.067	0.165	0.305	-0.244	0.244	1.401	-10.107	0.269	-0.122	0.122	-1.648	3.893	9.214	0.437	0.732	0.488	-0.854	-9.361	-0.331	1.302	-0.061	0	0.122	-2.451	9.348	1.906	-0.671	-0.122	-0.122	1.623	9.812	-0.386	-0.122	0.122	-0.549	1506694454
-9.367	-2.409	0.016	0.366	0.183	0.244	1.513	-9.69	0.173	-0.061	-0.244	-1.465	4.077	9.274	1.133	1.099	2.075	-0.732	-9.409	-0.346	1.355	0.122	0.244	0.122	-2.623	9.253	1.863	-0.61	0.244	0.244	1.195	9.776	0.282	-0.305	-0.366	-0.366	1506694454
-9.611	-2.317	-0.019	0.183	0.122	0.183	1.64	-9.543	0.208	0	-0.366	-1.099	3.661	9.71	1.285	0.427	2.075	-0.549	-9.568	-0.151	1.17	0.183	0.366	0.183	-3.011	9.359	1.933	-0.122	0.366	0.549	1.562	9.715	0.183	-0.366	-0.854	-0.305	1506694454
-9.627	-2.576	0.176	-0.061	0.061	0.061	1.798	-9.367	0.316	0.061	-0.244	-0.488	3.079	10.063	1.049	-0.61	0.244	0	-9.583	0.017	0.97	0	0.549	0.061	-3.176	9.381	2.157	0.183	-0.244	0.732	1.754	9.734	-0.033	-0.366	-0.427	-0.366	1506694454
-9.423	-2.802	0.293	-0.183	-0.061	0.061	1.956	-9.083	0.386	0.183	-0.244	0.366	3.131	10.057	1.14	-0.916	-1.221	0.732	-9.71	0.482	0.805	0	0.671	0.122	-2.665	9.38	2.499	0.061	-0.366	0.61	1.232	9.898	0.206	-0.305	-0.244	-0.427	1506694454
-9.259	-3.098	0.461	-0.061	-0.061	0.244	2.138	-8.937	0.324	0.366	-0.305	1.16	3.462	9.77	1.25	-0.549	-0.61	1.16	-9.587	0.49	0.742	-0.122	0.61	0.122	-2.237	9.359	2.653	-0.183	-0.061	0.488	0.696	9.905	0.549	-0.305	-0.488	-0.488	1506694454
-9.284	-3.043	0.514	0.183	0.183	0.244	2.34	-8.935	0.205	0.549	-0.732	1.648	3.403	9.519	1.294	-0.122	0.732	1.099	-9.655	0.213	0.628	-0.061	0.671	0	-2.188	9.41	2.576	-0.427	0	0.671	0.841	9.781	0.547	-0.305	-0.61	-0.366	1506694455
-9.611	-2.738	0.306	0.183	0	0.122	2.637	-9.132	-0.206	0.549	-0.916	1.953	2.986	9.613	1.366	-0.061	1.099	0.854	-9.8	0.297	0.47	0.061	0.61	0	-2.198	9.507	2.521	-0.305	0.183	0.793	1	9.774	0.583	-0.244	-0.488	-0.244	1506694455
-9.618	-2.829	0.313	0.183	-0.122	0.061	3.084	-9.52	-0.696	0.549	-0.916	1.953	2.584	9.853	1.359	-0.305	0.549	0.732	-9.929	0.409	0.288	0	0.549	0.061	-2.306	9.563	2.58	-0.122	0.061	0.732	0.889	9.993	0.663	-0.305	-0.488	-0.183	1506694455
-9.56	-2.967	0.353	0.305	0.061	0.122	4.176	-9.814	-1.072	-1.16	1.831	2.197	2.515	9.969	1.385	-0.549	-0.122	0.793	-9.945	0.292	0.244	0	0.488	0.061	-2.34	9.57	2.53	-0.122	-0.122	0.61	0.925	9.983	0.628	-0.305	-0.427	-0.122	1506694455
-9.507	-2.826	0.306	0.244	0	0.061	4.755	-10.134	-1.258	-3.296	5.188	2.625	2.603	9.991	1.449	-0.488	-0.061	0.671	-9.902	0.135	0.182	0.183	0.366	0.061	-2.272	9.597	2.524	-0.244	-0.305	0.488	0.63	10.084	0.636	-0.305	-0.488	-0.122	1506694455
-9.508	-2.85	0.14	0.183	-0.183	-0.061	4.755	-10.134	-1.258	-3.296	5.188	2.625	2.536	9.831	1.452	-0.549	0.061	0.488	-9.837	0.083	0.118	0.305	0.244	0	-2.111	9.441	2.47	-0.183	-0.366	0.427	0.321	9.892	0.429	-0.244	-0.732	0	1506694455
-9.27	-2.999	0.147	0.305	-0.061	0	4.268	-10.423	-2.625	-5.188	6.958	2.502	2.421	9.588	1.369	-0.61	-0.061	0.244	-9.823	0.022	0.13	0.366	0.122	-0.061	-1.937	9.432	2.324	-0.183	-0.488	0.366	0.215	9.947	0.354	-0.183	-0.793	-0.122	1506694455
-9.211	-2.9	0.072	0.366	0.061	0	2.888	-10.591	-2.824	-5.188	6.958	2.502	2.406	9.509	1.235	-0.671	-0.427	-0.061	-9.859	0.111	0.086	0.366	0.122	-0.061	-1.823	9.444	2.311	0	-0.488	0.305	0.611	9.734	0.304	-0.061	-0.671	-0.061	1506694455
-9.314	-2.745	0.048	0.305	0.122	0.122	1.803	-10.149	-2.778	-4.578	3.54	-0.427	2.553	9.453	1.074	-0.671	-0.61	-0.305	-9.828	0.223	0.062	0.305	0	-0.061	-1.674	9.451	2.403	0	-0.488	0.305	0.683	9.749	0.285	-0.061	-0.549	0	1506694455
-9.534	-2.556	-0.013	0.244	0	0.061	1.745	-9.382	-1.073	-2.563	1.648	-1.282	2.738	9.362	0.994	-0.488	-0.671	-0.488	-9.777	0.284	0.135	0.183	0.183	0	-1.653	9.453	2.476	0	-0.366	0	0.701	9.7	0.396	-0.061	-0.488	0	1506694455
-9.591	-2.516	-0.057	0.122	-0.061	0	0.974	-8.709	-0.431	-1.465	0.488	-0.61	2.946	9.362	0.977	-0.183	-0.366	-0.61	-9.878	0.197	0.083	0.183	0.061	-0.061	-1.627	9.636	2.437	0	-0.305	-0.061	0.926	9.804	0.292	0	-0.244	-0.061	1506694455
-9.555	-2.601	0.02	0.061	0	0	1.016	-8.312	-1.19	-0.793	-0.427	-0.488	3.073	9.555	1.09	0	-0.244	-0.793	-9.884	0.041	0.016	0.183	0.061	-0.061	-1.632	9.774	2.3	0	-0.305	-0.122	0.94	9.816	0.215	0.122	-0.061	-0.061	1506694455
-9.524	-2.631	0.03	0.061	0	0	2.308	-8.465	-2.231	-0.244	-0.122	-0.427	3.226	9.752	1.242	0	-0.183	-0.854	-9.82	-0.044	0.045	0.122	0.122	-0.061	-1.696	9.749	2.241	-0.061	-0.366	-0.183	0.745	9.903	0.38	0.061	0	-0.061	1506694455
-9.623	-2.592	-0.044	0.122	0	0	3.046	-8.25	-2.652	-0.671	0	-0.549	3.365	9.728	1.377	-0.061	-0.122	-0.671	-9.841	-0.158	-0.05	0.244	0	-0.122	-1.695	9.592	2.224	0	-0.488	-0.183	0.766	9.874	0.339	0.061	-0.122	-0.061	1506694455
-9.589	-2.534	-0.086	0.061	0	0	3.231	-8.046	-3.22	-0.671	0	-0.549	3.413	9.611	1.408	-0.122	-0.244	-0.488	-9.789	-0.133	-0.007	0.183	0.061	-0.183	-1.609	9.588	2.2	0	-0.488	-0.183	0.784	9.927	0.352	0	-0.061	0	1506694455
-9.581	-2.565	-0.111	0	-0.061	0	3.979	-7.284	-3.502	-0.671	0	-1.221	3.488	9.612	1.42	-0.244	-0.366	-0.366	-9.786	-0.13	-0.051	0.183	0.122	-0.122	-1.559	9.668	2.21	0	-0.488	-0.122	0.781	9.863	0.227	0.061	-0.122	0	1506694455
-9.501	-2.615	-0.024	0.061	0.061	0.061	3.409	-7.375	-3.664	-1.038	4.028	0.122	3.563	9.57	1.391	-0.183	-0.427	-0.244	-9.825	-0.116	-0.084	0.183	0.061	-0.122	-1.444	9.691	2.248	0	-0.427	-0.061	0.853	9.932	0.27	0	0	0	1506694455
-9.597	-2.646	-0.167	0.183	0.061	0.061	2.138	-7.793	-3.764	-1.77	0.61	0.183	3.63	9.513	1.4	-0.122	-0.305	-0.061	-9.823	-0.287	-0.109	0.183	0.061	-0.122	-1.4	9.701	2.175	-0.061	-0.305	0	0.827	9.871	0.228	0	-0.122	0	1506694455
-9.577	-2.577	-0.183	0.183	-0.061	0.061	3.868	-7.173	-4.286	-2.014	2.197	0.977	3.651	9.572	1.42	-0.122	-0.061	0	-9.848	-0.422	-0.194	0.183	0.061	-0.122	-1.48	9.66	2.12	-0.061	-0.305	0.061	0.818	9.927	0.217	0	-0.244	0.061	1506694455
-9.539	-2.401	-0.068	0.061	0.061	0	3.229	-6.845	-4.25	-2.014	2.197	0.977	3.509	9.622	1.377	-0.244	-0.183	0.183	-9.822	-0.205	-0.205	0.183	0.061	-0.183	-1.442	9.674	2.168	0	-0.366	0	0.848	9.886	0.141	-0.061	-0.183	0.061	1506694455
-9.67	-2.361	-0.059	0	-0.061	-0.061	3.252	-7.51	-3.247	-1.221	0.793	0.916	3.38	9.587	1.3	-0.244	-0.366	0.305	-9.863	-0.02	-0.221	-0.122	0.122	-0.122	-1.268	9.735	2.283	0	-0.305	-0.061	0.727	9.857	0.074	-0.061	-0.183	0.061	1506694455
-9.624	-2.352	-0.043	0	-0.122	-0.061	3.252	-7.51	-3.247	-1.221	0.793	0.916	3.405	9.467	1.322	-0.061	-0.122	0.244	-9.857	-0.054	-0.224	-0.183	0.122	-0.183	-1.072	9.756	2.274	-0.061	-0.061	-0.061	0.805	9.873	0.185	0	-0.244	0	1506694455
-9.595	-2.385	0.018	-0.122	-0.183	0	3.252	-7.51	-3.247	-0.305	-1.648	0.854	3.395	9.49	1.402	0.122	0.244	0.061	-9.765	-0.151	-0.171	-0.427	0.061	-0.061	-1.134	9.843	2.265	-0.122	0.244	-0.061	0.995	9.865	0.251	-0.061	-0.122	0	1506694455
-9.655	-2.379	0.102	-0.305	-0.122	0.061	1.969	-8.575	-1.421	-0.305	-1.221	0.61	3.438	9.629	1.583	0.122	0.427	-0.061	-9.865	-0.408	-0.312	-0.305	0.122	0	-1.323	9.924	2.199	-0.305	0.183	0.061	1.083	9.838	0.293	0	0	0	1506694455
-9.741	-2.436	0.002	-0.244	-0.061	-0.122	0.652	-8.484	-2.155	-0.427	-4.517	0.549	3.506	9.808	1.745	0.061	0.549	-0.061	-9.872	-0.197	-0.285	-0.427	0.061	-0.061	-1.372	9.798	2.345	-0.183	0.183	0	1.036	9.871	0.276	-0.061	0.122	0	1506694455
-9.664	-2.534	-0.09	-0.183	-0.244	-0.122	4.642	-10.689	-3.472	-1.953	-0.427	-0.427	3.421	9.711	1.742	-0.061	0.366	0.122	-9.86	-0.06	-0.297	-0.488	0	0	-1.31	9.767	2.328	-0.366	0.122	-0.061	0.794	9.932	0.264	-0.061	0.061	0.061	1506694456
-9.508	-2.677	0.115	-0.183	-0.122	-0.122	1.86	-9.605	-3.658	0.671	0.244	-0.488	3.439	9.623	1.78	-0.122	0.488	0.122	-9.786	-0.572	-0.386	-0.366	0	0.061	-1.342	9.722	2.256	-0.427	0.244	0.061	0.668	9.922	0.227	0	-0.061	0	1506694456
-9.555	-2.73	0.066	0.122	0	-0.122	2.19	-8.586	-5.233	-0.305	-1.953	-1.038	3.435	9.545	1.791	-0.183	0.671	0	-9.808	-0.674	-0.373	-0.183	-0.305	-0.061	-1.365	9.641	2.293	-0.427	0.244	0.122	0.751	9.906	0.188	0	-0.122	0	1506694456
-9.516	-2.594	0.008	0.183	-0.061	-0.061	2.718	-8.192	-5.316	-0.366	-1.221	-1.709	3.304	9.625	1.595	-0.366	0.366	0.122	-9.891	-0.299	-0.362	-0.183	-0.305	0.061	-1.383	9.75	2.351	-0.366	0.366	0.061	0.829	9.91	0.184	0	-0.183	0.061	1506694456
-9.562	-2.578	0.085	0.244	0.122	-0.244	3.973	-7.625	-5.077	0.061	1.343	-1.526	3.303	9.664	1.449	-0.366	0.305	0.122	-9.776	-0.364	-0.264	-0.305	-0.122	0.183	-1.532	9.734	2.426	-0.427	0.305	0.061	0.889	9.866	0.208	0	-0.183	0.061	1506694456
-9.727	-2.389	-0.05	0.183	-0.244	-0.183	2.906	-7.245	-4.612	0.122	0.427	-2.441	3.33	9.554	1.358	-0.183	0.549	0.122	-9.725	-0.341	-0.226	-0.244	-0.061	0.061	-1.541	9.615	2.5	-0.366	0.183	0.061	0.896	9.905	0.2	-0.061	-0.244	0.061	1506694456
-9.455	-2.431	0.019	0.061	-0.244	-0.122	1.812	-6.365	-4.053	-0.305	-0.122	-2.38	3.254	9.494	1.354	-0.061	0.488	0.183	-9.788	-0.29	-0.218	-0.305	-0.122	0.244	-1.54	9.564	2.463	-0.427	0.244	0	0.817	9.905	0.129	0	-0.305	0.061	1506694456
-9.502	-2.312	-0.066	-0.183	-0.183	0.061	2.674	-6.036	-4.033	-0.244	0.427	-1.953	3.217	9.454	1.433	-0.122	0.549	0.183	-9.737	-0.401	-0.274	-0.244	-0.122	0.183	-1.512	9.325	2.454	-0.305	0.122	-0.061	1.026	9.835	0.15	0	-0.366	0	1506694456
-9.537	-2.272	-0.011	-0.366	-0.305	0.061	3.165	-5.193	-4.288	0	0.854	-1.648	3.03	9.192	1.403	-0.122	0.366	0.183	-9.673	-0.106	-0.135	-0.305	0.061	0.122	-1.432	9.307	2.467	-0.183	0.122	0	1.196	9.835	0.173	0	-0.122	0	1506694456
-9.637	-2.376	-0.045	-0.366	-0.244	0	2.634	-5.246	-4.51	0	0.854	-1.648	2.99	9.156	1.389	-0.061	0.061	0	-9.832	-0.427	-0.31	-0.122	-0.183	0.244	-1.433	9.408	2.439	-0.122	0.122	0.122	1.121	9.741	0.071	0	-0.122	-0.061	1506694456
-9.647	-2.448	-0.038	-0.366	-0.366	0	4.014	-6.961	-4.145	0.244	0.366	0	3.139	9.232	1.404	-0.061	0.122	-0.183	-9.714	-0.139	-0.189	-0.061	0.061	0.061	-1.452	9.353	2.68	0.061	0.061	0.061	1.248	9.813	0.078	0.061	0.061	-0.061	1506694456
-9.422	-2.548	0.051	-0.244	-0.061	0	3.053	-7.441	-3.899	0.61	0.854	0.977	3.143	9.245	1.352	0.061	-0.183	-0.061	-10.049	0.181	-0.346	-0.122	-0.183	0.061	-1.388	9.441	2.778	0.061	0.244	-0.061	1.181	9.872	0.069	0.061	0.122	0	1506694456
-9.512	-2.509	-0.02	-0.305	-0.061	0	4.136	-8.056	-2.987	1.16	1.587	0.916	3.364	9.386	1.41	0.244	0.061	0	-9.822	0.097	-0.164	-0.183	0.061	0.061	-1.433	9.58	2.838	0.061	0.305	-0.122	0.981	9.845	0.041	0	0	-0.061	1506694456
-9.513	-2.578	0.004	-0.244	-0.061	-0.061	4.273	-7.471	-4.17	1.16	1.587	0.916	3.345	9.47	1.571	0.427	0.244	0	-9.889	-0.086	-0.226	-0.183	-0.183	0	-1.614	9.604	2.736	0.061	0.244	-0.061	1.132	9.794	-0.048	0	0.122	-0.061	1506694456
-9.481	-2.682	0.035	-0.183	0	-0.061	4.893	-8.381	-3.779	1.404	1.282	0.305	3.383	9.579	1.853	0.427	0.366	0.061	-9.737	-0.098	-0.188	-0.061	-0.061	-0.122	-1.631	9.426	2.72	0	0	-0.061	0.973	9.838	-0.063	0	0.244	-0.061	1506694456
-9.499	-2.668	0.049	-0.061	0	0	4.264	-8.872	-3.347	1.404	1.282	0.305	3.226	9.487	1.977	0.244	0.305	0.183	-9.905	0.108	-0.181	-0.183	0	-0.122	-1.547	9.373	2.634	0.061	0	-0.061	0.818	9.857	-0.043	0	0.061	-0.061	1506694456
-9.483	-2.608	0.087	-0.061	0.122	0	3.332	-8.696	-3.646	1.648	0.488	-0.061	3.064	9.393	1.927	0	-0.122	0.122	-9.77	-0.139	-0.156	-0.122	-0.061	-0.244	-1.418	9.403	2.592	0.122	0.061	0	0.897	9.874	0.012	0	0.061	-0.061	1506694456
-9.536	-2.554	0.066	-0.061	0.122	0	3.929	-8.612	-3.296	1.587	0.488	0.122	3.211	9.4	1.567	0	-0.061	0	-9.794	-0.135	-0.111	-0.061	-0.122	-0.244	-1.463	9.46	2.533	0.183	0.122	0.061	0.87	9.859	0.001	-0.061	0	-0.061	1506694456
-9.551	-2.516	0.067	-0.061	0.061	0	3.728	-8.067	-2.804	1.587	0.488	0.122	3.211	9.4	1.567	-0.061	-0.122	-0.061	-9.835	-0.12	-0.135	-0.122	-0.183	-0.244	-1.573	9.558	2.521	0.244	0.122	0.061	0.932	9.865	0.03	-0.061	0.061	-0.061	1506694456
-9.533	-2.47	0.142	-0.183	0.122	-0.061	3.797	-7.644	-2.274	0.061	-1.77	-0.793	3.335	9.53	1.413	0	-0.122	0	-9.814	-0.19	-0.104	-0.122	-0.061	-0.244	-1.647	9.677	2.506	0.183	0.122	0	0.953	9.878	0.054	-0.061	0.061	-0.061	1506694456
-9.611	-2.57	0.157	-0.061	0.061	-0.061	4.273	-7.799	-2.095	0.061	-1.77	-0.793	3.381	9.649	1.286	0.122	-0.183	0.122	-9.83	-0.251	-0.079	-0.122	-0.061	-0.183	-1.695	9.78	2.454	0.183	0	0	0.981	9.849	0.097	-0.061	0.061	-0.061	1506694456
-9.69	-2.539	0.095	-0.061	-0.122	0.061	2.996	-8.649	-1.778	-0.854	-3.54	-1.587	3.407	9.723	1.323	0.244	-0.061	0.122	-9.767	-0.251	-0.025	-0.122	0	-0.122	-1.65	9.761	2.401	0.122	0	-0.122	0.993	9.881	0.206	-0.122	0.122	0	1506694456
-9.597	-2.545	0.079	-0.061	-0.183	0.061	3.937	-8.486	-3.268	0.427	-3.601	-0.977	3.297	9.666	1.434	0.244	0	0.122	-9.759	-0.367	-0.008	0	0	-0.183	-1.688	9.678	2.318	0.061	0	-0.122	0.916	9.878	0.199	-0.061	0.122	-0.061	1506694456
-9.481	-2.498	0.013	-0.183	-0.061	0.183	4.463	-6.994	-4.27	0.305	-1.099	0.183	3.194	9.671	1.564	0.122	-0.061	0.061	-9.771	-0.481	0.042	0.061	0	-0.061	-1.739	9.818	2.201	-0.122	0	-0.061	0.798	9.906	0.234	-0.122	0	-0.061	1506694456
-9.508	-2.432	0.017	-0.305	0.061	0.183	4.463	-6.994	-4.27	0.305	-1.099	0.183	3.206	10.139	1.689	0	-0.183	0.122	-9.738	-0.367	0.049	0.183	0.183	-0.061	-2.165	9.914	2.387	-0.488	-0.305	-0.244	0.882	9.88	0.159	-0.122	0	-0.061	1506694456
-9.589	-2.461	-0.023	-0.122	0.061	0	5.839	-7.311	-2.858	0.732	-0.671	0.671	3.286	10.284	1.707	0	0.122	0.244	-9.755	-0.362	-0.033	0.122	0.122	0	-2.281	9.816	2.686	-0.488	-0.977	-0.366	0.994	9.798	0.091	-0.061	0.122	-0.061	1506694457
-9.594	-2.574	-0.054	-0.183	-0.061	-0.061	6.601	-7.817	-2.235	2.014	3.967	-0.366	3.059	10.104	1.688	0.183	0.549	0.366	-9.78	-0.433	-0.123	0.061	0.061	-0.122	-1.93	9.71	2.696	-0.671	-1.038	-0.549	0.882	9.861	0.083	-0.061	0.183	-0.061	1506694457
-9.417	-2.668	0.062	-0.122	0.061	0	4.322	-7.848	-2.178	4.089	4.15	-0.793	2.737	9.772	1.623	0.122	0.488	0.061	-9.749	-0.282	-0.071	0	0.244	-0.061	-1.682	9.55	2.617	-0.549	-1.038	-0.488	0.731	9.861	0.06	-0.061	0.122	-0.061	1506694457
-9.497	-2.628	0.093	0	0.183	0	2.934	-7.47	-3.216	3.662	-0.122	-1.526	2.658	9.449	1.488	-0.061	0.244	-0.366	-9.763	-0.195	-0.097	-0.122	0.244	-0.061	-1.519	9.611	2.652	-0.488	-0.916	-0.366	0.69	9.849	0.083	-0.061	0.061	-0.061	1506694457
-9.653	-2.574	0.038	0	0	0	4.6	-7.898	-3.165	1.892	2.38	-1.343	3.192	9.532	1.375	0.061	0.427	-0.793	-9.844	-0.33	-0.217	-0.122	0.305	-0.061	-1.581	9.746	2.919	-0.61	-0.732	-0.305	0.708	9.829	0.147	-0.061	0.061	-0.061	1506694457
-9.649	-2.524	0.084	0.061	0.061	0	4.126	-8.544	-3.304	1.221	2.075	-1.038	4.061	9.915	1.214	1.099	1.709	-0.671	-9.836	-0.585	-0.311	0.122	0.183	0.061	-1.869	9.957	3.283	-1.221	-0.549	-0.671	0.764	9.887	0.25	-0.061	0.061	-0.061	1506694457
-9.646	-2.516	0.084	0.061	0.122	-0.061	4.505	-8.585	-3.092	0.793	2.014	-0.183	4.039	10.155	0.761	2.136	2.502	-0.122	-9.837	-0.518	-0.368	0.305	0.122	0	-2.157	9.738	3.382	-1.221	-0.549	-0.671	0.708	9.903	0.263	-0.061	0	0	1506694457
-9.642	-2.524	0.014	0.122	-0.061	-0.122	5.416	-8.299	-1.391	0.488	2.502	0.244	3.466	10.001	0.457	1.77	1.892	0.244	-9.865	-0.354	-0.382	0.305	0.122	0.061	-2.139	9.298	3.145	-1.221	-0.61	-0.854	0.676	9.948	0.244	-0.061	-0.061	-0.061	1506694457
-9.527	-2.574	0.033	0.122	-0.061	-0.061	4.392	-7.795	-0.684	0.488	2.502	0.244	3.121	9.66	0.617	1.16	1.282	0.305	-9.82	-0.262	-0.358	0.244	0.305	0.061	-2.066	8.867	3.277	-0.732	-0.61	-0.916	0.665	9.915	0.217	-0.061	-0.061	-0.061	1506694457
-9.501	-2.547	0.068	0.122	0.122	0	3.85	-8.137	-0.117	-0.671	0.854	-0.183	3.047	9.246	0.869	0.732	1.038	0.549	-9.859	-0.328	-0.443	0.305	0.183	0.061	-2.068	8.795	3.35	-0.488	-0.671	-0.793	0.737	9.873	0.251	0	-0.061	-0.061	1506694457
-9.609	-2.56	0.106	0.183	0.061	0	5.474	-8.391	-0.402	-1.16	1.892	-0.244	2.872	8.957	0.918	0.488	0.122	0.244	-9.805	-0.334	-0.432	0.305	0.244	0.122	-1.939	8.912	3.469	-0.305	-0.671	-0.488	0.792	9.836	0.275	-0.061	-0.061	0	1506694457
-9.536	-2.61	0.12	0.244	0.061	-0.061	6.259	-9.473	0.211	-0.854	1.709	-2.075	3.092	8.931	1.061	0.244	-0.183	0	-9.823	-0.298	-0.513	0.305	0.183	0.061	-1.823	8.961	3.638	0	-0.427	-0.305	0.756	9.875	0.24	-0.061	-0.061	0	1506694457
-9.621	-2.549	0.038	0.244	-0.061	-0.061	5.204	-9.922	1.58	0.244	0.916	-1.831	3.283	9.058	1.117	-0.061	-0.122	-0.244	-9.883	-0.077	-0.626	0.183	0.122	0.061	-1.753	8.997	3.789	0.122	-0.305	-0.183	0.725	9.879	0.238	0	-0.061	0	1506694457
-9.55	-2.469	0.031	0.305	0	-0.122	5.351	-9.271	0.688	0.183	-0.61	-2.441	3.468	9.299	1.14	-0.183	-0.122	-0.305	-9.845	0.06	-0.639	0	0.244	0.061	-1.784	9.197	3.93	0.061	-0.061	-0.122	0.66	9.905	0.245	0	-0.122	0	1506694457
-9.69	-2.355	-0.063	0.122	-0.061	-0.122	5.508	-7.961	0.182	0.244	-0.549	-1.526	3.753	9.667	1.358	0	0.061	-0.122	-9.817	-0.069	-0.694	-0.122	0.122	0.122	-1.921	9.307	3.992	-0.061	-0.061	-0.061	0.688	9.874	0.219	0	-0.183	0.061	1506694457
-9.622	-2.334	-0.007	0.061	-0.183	-0.122	6.173	-6.723	-0.412	0.244	-0.549	-1.526	3.814	9.825	1.317	0.244	0.366	0	-9.918	-0.15	-0.744	-0.061	0	0.061	-2.01	9.332	3.986	-0.061	-0.061	-0.061	0.904	9.934	0.233	-0.061	-0.122	0	1506694457
-9.488	-2.428	0.062	0.061	0.061	-0.061	5.396	-6.097	0.159	-0.183	0.122	-0.854	3.637	9.859	1.207	0.122	0.427	0.061	-9.838	-0.139	-0.731	-0.061	-0.061	0.122	-2.042	9.166	3.973	-0.244	-0.061	0	1.074	9.877	0.187	0	0	0.061	1506694457
-9.562	-2.336	-0.019	0	-0.061	-0.122	5.026	-6.382	0.298	-0.183	0.122	-0.854	3.33	9.752	1.08	-0.061	0.366	0.122	-9.819	-0.03	-0.726	-0.122	-0.244	0.122	-2.042	9.101	3.905	-0.305	0	0	1.018	9.824	0.175	0	0.061	0.061	1506694457
-9.628	-2.421	0.023	-0.122	0	-0.122	5.782	-6.871	0.301	-0.244	-0.793	-0.427	3.103	9.613	1.114	-0.244	0.183	0.061	-9.78	-0.087	-0.708	-0.183	-0.122	0.183	-2.066	8.967	3.862	-0.305	0.061	-0.061	0.937	9.8	0.201	0	0.061	0.061	1506694457
-9.664	-2.45	0.03	0	-0.061	-0.122	5.758	-6.995	0.351	-0.244	-1.16	0.122	3.049	9.457	0.967	-0.183	0.122	-0.061	-9.81	-0.084	-0.687	-0.183	-0.183	0.061	-1.926	8.975	3.911	-0.244	0.122	0	0.953	9.865	0.215	0	0.061	0	1506694457
-9.668	-2.312	-0.05	-0.122	-0.122	-0.061	6.636	-7.198	0.385	-0.244	-1.16	0.122	3.159	9.368	0.744	-0.061	0.427	-0.183	-9.816	-0.019	-0.66	-0.183	-0.244	0.122	-1.976	9.006	3.965	-0.244	0.305	-0.061	1	9.909	0.251	0	0.061	0.061	1506694457
-9.58	-2.207	-0.016	-0.244	-0.122	-0.061	6.391	-7.308	0.383	-0.305	-1.16	0.977	3.23	9.396	0.672	0.244	0.671	-0.244	-9.782	-0.078	-0.623	-0.061	-0.183	0	-2.216	8.945	3.931	-0.305	0.305	-0.061	1.01	9.902	0.223	-0.061	0	0.061	1506694457
-9.576	-2.108	-0.139	-0.427	0	0	6.412	-7.561	0.245	0.061	-0.427	0.61	3.213	9.514	0.579	0.427	0.549	-0.183	-9.805	-0.01	-0.592	-0.061	-0.305	0	-2.355	9.001	3.988	-0.305	0.305	-0.061	1.046	9.861	0.2	0	-0.061	0	1506694457
-9.601	-2.289	-0.114	-0.366	-0.061	-0.061	5.828	-7.324	-0.147	0.183	-0.854	0.549	3.43	9.967	0.571	0.61	0.671	0	-9.856	0.014	-0.61	-0.061	-0.183	0	-2.61	9.199	4.204	-0.244	0.122	-0.366	1.266	9.81	0.142	0	0.122	0	1506694457
-9.546	-2.384	-0.098	-0.305	0.061	-0.061	6.088	-7.19	-0.5	0.427	-1.221	0.61	3.403	10.258	0.4	1.099	0.671	0.305	-9.749	-0.055	-0.561	-0.061	-0.183	0	-2.682	9.272	4.357	-0.244	0.122	-0.366	1.346	9.819	0.126	0	0.244	-0.061	1506694457
-9.572	-2.473	-0.089	-0.244	0.061	0	5.615	-7.127	-1.041	0.427	-0.671	0.549	2.992	10.251	0.223	1.099	0.549	0.366	-9.749	-0.048	-0.553	-0.122	-0.122	0.061	-2.56	9.143	4.297	-0.488	-0.183	-0.427	1.116	9.826	0.09	-0.061	0.183	-0.061	1506694458
-9.595	-2.543	-0.145	-0.122	0	-0.061	5.31	-7.264	-0.596	0.61	-0.793	0.549	2.926	10.154	0.586	0.916	0.61	0.366	-9.747	-0.11	-0.508	-0.122	0.061	-0.061	-2.684	8.798	4.187	-0.549	-0.183	-0.671	1.05	9.826	0.102	-0.061	0.122	-0.061	1506694458
-9.548	-2.586	-0.06	0	0	-0.061	4.986	-7.376	-0.874	1.099	-1.16	0.488	3.066	10.001	0.618	0.671	0.671	0.305	-9.758	-0.218	-0.528	-0.061	0	-0.061	-2.687	8.83	4.228	-0.61	-0.488	-0.671	0.965	9.88	0.121	-0.061	0.122	-0.061	1506694458
-9.58	-2.55	-0.042	0	0.061	0	4.978	-7.921	-0.613	1.404	-0.977	0.244	3.352	9.849	0.266	0.793	0.366	0.305	-9.774	-0.215	-0.526	0	0.122	-0.061	-2.589	8.993	4.453	-0.61	-0.488	-0.671	0.843	9.866	0.134	-0.061	0	-0.061	1506694458
-9.63	-2.439	-0.068	0.122	0.061	0	4.359	-7.909	-0.465	1.221	-2.441	0.366	3.781	9.741	-0.158	1.221	0.183	0.488	-9.794	-0.108	-0.535	0.061	0.122	-0.061	-2.518	9.081	4.596	-0.671	-0.549	-0.671	0.892	9.884	0.207	-0.061	-0.061	-0.061	1506694458
-9.405	-2.346	-0.028	0	-0.183	0	5.02	-8.439	-0.674	0.793	-3.601	1.099	4.048	9.96	-0.419	1.282	0.305	0.427	-9.804	-0.043	-0.572	0.061	0.122	0	-2.833	9.07	4.786	-0.916	-0.183	-0.854	0.939	9.86	0.219	-0.061	-0.122	-0.061	1506694458
-9.6	-2.311	-0.018	0	0.244	0	6.218	-9.286	0.377	-0.183	-2.075	0.183	4.061	10.262	-0.479	1.16	0.977	0.366	-9.835	-0.062	-0.641	0	0.244	0.061	-2.833	9.07	4.786	-1.099	0.061	-0.977	0.998	9.893	0.25	-0.061	-0.122	-0.061	1506694458
-9.92	-2.415	-0.267	2.38	-0.305	-0.793	6.505	-8.941	-1.647	-0.854	-2.197	0.305	3.182	10.226	-0.65	1.343	-1.831	1.282	-9.795	-0.018	-0.624	-0.061	0.305	0.061	-3.371	8.618	5.024	-1.282	0	-1.221	1.117	9.836	0.26	0	0	-0.061	1506694458
-9.165	-2.482	0.42	-0.305	0.854	-0.061	5.825	-8.795	-0.807	0.549	-1.404	0	4.102	9.849	-0.507	0.488	-0.427	1.038	-9.836	-0.035	-0.689	-0.061	0.244	0.122	-3.26	8.157	4.87	-1.282	-0.183	-1.404	0.991	9.916	0.274	0	0	-0.061	1506694458
-9.829	-2.518	-0.358	-0.549	-0.305	0.122	5.563	-8.305	-0.153	0.61	-2.075	0.427	3.046	9.068	-0.002	0.183	0.671	-0.122	-9.802	-0.095	-0.601	0.061	0.366	0.122	-2.933	7.957	4.948	-0.916	-0.366	-1.282	0.951	9.873	0.268	0	-0.061	-0.122	1506694458
-9.408	-2.774	0.17	-1.099	-0.427	0.122	5.535	-7.546	-1.061	0.061	-2.014	0.488	2.894	8.684	-0.557	0.61	-1.831	0.427	-9.812	0.045	-0.774	0.061	0.366	0.122	-3.169	7.806	5.264	-0.854	-0.244	-1.099	0.823	9.836	0.202	0	0	-0.122	1506694458
-9.524	-2.799	-0.022	-0.305	0.244	0.061	5.725	-7.288	-1.646	0.549	-0.061	0.183	3.984	8.308	-1.197	0.61	-2.136	0.732	-9.762	0.134	-0.817	-0.122	0.122	0.061	-3.204	7.628	5.14	-0.854	-0.061	-0.977	0.864	9.867	0.233	0	0.061	-0.122	1506694458
-9.536	-2.716	-0.078	-0.061	0.122	0.061	4.557	-7.508	-1.408	0.244	-1.587	0	4.716	8.062	-1.029	0.488	-0.916	0.305	-9.884	0.038	-0.829	0	-0.061	0.122	-3.464	7.418	4.99	-0.061	0.244	-0.671	0.752	9.883	0.215	0	0	-0.061	1506694458
-9.611	-2.633	-0.126	0	0.061	-0.061	3.261	-7.637	-1.507	0.549	-2.93	-0.549	4.279	8.039	-0.748	0.183	-0.244	-0.244	-9.831	-0.012	-0.786	0.061	0.122	0.122	-3.636	7.174	4.955	0.183	-0.061	-0.244	0.723	9.899	0.188	-0.061	-0.061	-0.061	1506694458
-9.546	-2.604	-0.152	0.061	0.061	-0.183	2.676	-7.394	-1.907	1.282	-5.615	-0.977	3.547	8.11	-0.084	-0.122	0.488	-0.427	-9.714	-0.045	-0.819	0.122	-0.244	0	-3.47	7.168	5.038	0.549	0	0.061	0.737	9.9	0.202	0	-0.061	-0.061	1506694458
-9.548	-2.594	-0.206	0.122	0.061	-0.183	3.95	-7.189	-1.776	1.282	-5.615	-0.977	2.543	8.364	-0.225	-0.061	-0.244	-0.977	-9.751	0.133	-0.828	0.183	-0.183	-0.061	-3.455	7.526	5.197	0.549	0	0.061	0.717	9.893	0.161	0	-0.061	-0.061	1506694458
-9.562	-2.493	-0.179	0.122	0.061	-0.061	5.103	-7.704	-1.739	1.709	-4.272	-0.488	2.461	8.684	-0.819	0	0.061	-1.648	-9.807	0.29	-0.825	0.061	-0.183	-0.061	-3.369	7.793	5.327	0.671	-0.061	0.427	0.761	9.898	0.169	0	-0.183	-0.061	1506694458
-9.639	-2.407	-0.194	0.061	0.061	-0.122	5.178	-8.108	-1.638	3.54	4.578	3.723	2.687	8.967	-0.779	-0.061	1.221	-2.686	-9.769	0.272	-0.798	0.061	-0.183	-0.061	-3.545	7.589	5.201	0.854	0.549	0.549	0.89	9.878	0.191	0	-0.183	-0.061	1506694458
-9.577	-2.466	-0.207	0	0	-0.122	4.024	-8.172	-0.51	3.54	4.578	3.723	1.802	8.943	-1.001	-0.488	0.916	-3.662	-9.792	0.237	-0.681	-0.122	-0.366	-0.061	-3.462	7.97	4.797	0.854	0.549	0.549	0.97	9.91	0.179	0	-0.122	-0.061	1506694458
-9.558	-2.542	-0.22	-0.122	-0.061	-0.061	1.177	-8.613	0.098	2.38	3.845	4.517	0.809	9.22	-1.452	-1.465	-1.526	-3.845	-9.761	0.148	-0.644	-0.061	-0.244	-0.122	-3.612	7.801	4.887	1.465	0.793	0.61	0.955	9.856	0.173	0	-0.122	-0.061	1506694458
-9.477	-2.6	-0.211	-0.122	0.061	-0.122	0.184	-9.056	-0.117	0.854	-3.906	3.357	1.107	9.507	-1.585	-2.38	-3.418	-3.418	-9.813	0.141	-0.544	-0.061	-0.366	-0.122	-3.407	8.117	4.486	1.465	0.793	0.61	0.962	9.868	0.181	0	-0.061	-0.061	1506694458
-9.507	-2.641	-0.282	-0.122	0.061	0	1.695	-10.188	-1.001	0.671	-7.935	2.075	2.277	11.237	-1.058	-3.174	-4.7	-2.563	-9.688	0.167	-0.439	-0.061	-0.122	-0.183	-3.941	8.326	4.693	1.343	1.404	0.427	0.816	9.868	0.207	-0.061	-0.122	-0.061	1506694458
-9.512	-2.602	-0.267	-0.061	0.122	-0.061	4.486	-10.606	-0.663	0.61	-4.639	1.404	3.682	11.76	0.091	-2.563	-3.357	-2.075	-9.757	0.018	-0.524	-0.122	-0.183	-0.183	-4.6	8.415	4.64	1.343	0.366	0.549	0.858	9.867	0.205	-0.122	-0.244	0	1506694458
-9.509	-2.594	-0.279	-0.061	0.061	-0.061	5.056	-10.095	-0.746	0.366	0.061	0.427	3.773	11.047	0.132	-1.16	-1.404	-1.038	-9.7	-0.077	-0.354	0	0.061	-0.122	-4.6	8.415	4.64	1.343	0.366	0.549	0.902	9.877	0.181	-0.122	-0.183	0	1506694458
-9.55	-2.682	-0.299	-0.061	0.122	0	4.24	-9.776	-0.426	-0.244	1.404	-0.549	3.106	10.96	0.359	-0.61	-1.221	0.183	-9.745	0.195	-0.391	-0.183	0.122	-0.122	-3.911	8.838	4.152	0.793	0.305	0.366	0.786	9.833	0.104	-0.122	-0.183	0	1506694458
-9.563	-2.628	-0.317	0	0.122	-0.061	3.454	-9.393	0.1	-0.732	0.671	-1.282	3.072	10.365	0.507	-0.549	-1.221	1.099	-9.82	0.006	-0.428	-0.183	0.061	-0.122	-3.61	8.715	3.636	0.916	0.122	0.549	0.836	9.879	0.126	-0.061	-0.122	0	1506694459
-9.531	-2.61	-0.307	-0.122	0.122	-0.061	3.246	-9.207	0.372	-0.916	0.122	-1.648	2.856	10.165	0.927	-0.732	-0.916	1.77	-9.756	-0.109	-0.388	-0.122	0.244	-0.183	-3.61	8.715	3.636	0.916	0.122	0.549	0.794	9.896	0.159	-0.061	-0.061	0	1506694459
-9.538	-2.687	-0.349	-0.122	0.183	0	3.25	-9.18	0.511	-0.916	0.366	-1.77	2.498	9.936	0.664	-1.038	-1.16	2.014	-9.829	-0.108	-0.488	-0.061	0	-0.122	-2.998	8.853	3.339	1.221	0.244	1.038	0.693	9.883	0.146	0	-0.122	-0.061	1506694459
-9.56	-2.718	-0.36	-0.061	0	0	3.198	-9.306	0.524	-0.916	0.366	-1.77	2.51	10.057	0.821	-1.16	-1.282	2.136	-9.808	-0.127	-0.487	-0.122	0.244	-0.122	-2.94	9.168	3.344	0.854	1.16	0.977	0.799	9.884	0.19	0	0	-0.061	1506694459
-9.515	-2.667	-0.361	-0.061	0.061	0	3.003	-9.337	0.601	-0.549	1.099	-1.709	2.483	10.28	1.446	-1.221	-0.671	2.258	-9.792	-0.062	-0.572	-0.122	-0.061	-0.183	-3.202	8.995	3.065	1.343	0.977	1.16	0.727	9.873	0.195	0	0	-0.061	1506694459
-9.521	-2.671	-0.413	-0.061	0.061	0	2.756	-9.612	0.591	-0.549	1.099	-1.709	2.117	10.246	1.279	-1.404	-1.16	2.075	-9.824	-0.122	-0.556	-0.122	0.122	-0.061	-3.062	9.394	2.799	1.343	0.977	1.16	0.641	9.88	0.116	0	-0.122	-0.061	1506694459
-9.528	-2.684	-0.371	0	0.061	0.061	2.643	-9.672	0.556	-0.244	0.61	-1.77	2.05	10.341	1.205	-1.465	-1.709	1.953	-9.801	-0.223	-0.62	-0.061	0.061	-0.061	-2.891	9.594	2.936	0.732	0.854	1.16	0.764	9.857	0.148	0	0	-0.061	1506694459
-9.587	-2.68	-0.409	0	0	0	2.568	-9.644	0.513	-0.244	0.61	-1.77	2.249	10.35	1.329	-1.282	-1.16	1.77	-9.861	-0.122	-0.696	-0.061	0.061	-0.061	-2.863	9.71	2.712	0.732	0.854	1.16	0.768	9.854	0.148	0.061	0.061	-0.061	1506694459
-9.562	-2.662	-0.435	0.061	-0.122	0	2.476	-9.621	0.484	0	0.488	-1.465	2.23	10.391	1.206	-1.038	-0.732	1.343	-9.895	-0.11	-0.733	-0.122	0	-0.061	-2.853	9.911	2.628	0.488	0.732	1.038	0.715	9.918	0.184	0	0	-0.061	1506694459
-9.566	-2.657	-0.356	0	-0.244	0.122	2.3	-9.485	0.383	0.183	0.183	-1.099	2.218	10.274	1.219	-0.732	-0.244	0.916	-9.905	-0.173	-0.693	-0.122	0.061	0	-2.792	9.792	2.645	-0.061	0.244	0.488	0.798	9.902	0.205	0	-0.061	0	1506694459
-9.548	-2.582	-0.156	-0.061	-0.305	0.305	2.243	-9.258	0.301	0.183	-0.061	-0.61	2.156	10.081	1.29	-0.305	0.244	0.427	-10.154	-0.096	-0.701	-0.061	-0.183	-0.061	-2.673	9.761	2.602	-0.244	0.183	0.183	0.949	9.86	0.195	0	0	0.061	1506694459
-9.554	-2.238	0.004	-0.488	-0.244	0.366	2.287	-9.231	0.225	0.183	-0.061	-0.61	2.024	9.977	1.285	-0.183	0.305	-0.122	-10.116	0.287	-0.571	-0.061	-0.183	0	-2.573	9.71	2.747	-0.122	0.305	0	1.146	9.778	0.15	0.061	0.366	0.183	1506694459
