# Supplementary material for: A deep learning approach for lower back-pain risk prediction during manual lifting
Source: PLoS One. 2021 Feb 19;16(2):e0247162. doi: 10.1371/journal.pone.0247162 (PMC7894914; doi:10.1371/journal.pone.0247162)
Supplement: S1 Data — (ZIP) [file pone.0247162.s001.zip › source-used/Subject_03_P1_Zone12_T3.csv]

Side_A_x	Side_A_y	Side_A_z	Side_G_x	Side_G_y	Side_G_z	LtWt_A_x	LtWt_A_y	LtWt_A_z	LtWt_G_x	LtWt_G_y	LtWt_G_z	RtWt_A_x	RtWt_A_y	RtWt_A_z	RtWt_G_x	RtWt_G_y	RtWt_G_z	Back_A_x	Back_A_y	Back_A_z	Back_G_x	Back_G_y	Back_G_z	UArm_A_x	UArm_A_y	UArm_A_z	UArm_G_x	UArm_G_y	UArm_G_z	Thig_A_x	Thig_A_y	Thig_A_z	Thig_G_x	Thig_G_y	Thig_G_z	Time_stp
-9.647	-2.22	-0.282	-0.488	0.061	-0.122	4.798	-8.393	1.486	0.61	-0.122	-1.038	4.401	8.931	3.181	0.305	0.671	0.793	-9.617	-1.451	-1.596	-0.427	-0.244	-0.244	-0.22	9.556	3	0.122	0.732	0.244	-0.1	9.895	1.04	-0.061	0.183	-0.183	1506696390
-9.639	-2.314	-0.309	-0.488	0.122	-0.122	4.798	-8.393	1.486	0.61	-0.122	-1.038	4.295	9.016	3.266	0.366	0.732	0.671	-9.619	-1.488	-1.571	-0.366	-0.183	-0.244	-0.331	9.552	2.932	0.061	0.732	0.183	-0.085	9.903	1.08	-0.061	0.244	-0.183	1506696390
-9.67	-2.316	-0.335	-0.366	0.061	-0.061	4.505	-8.455	1.269	0.61	-0.122	-1.038	4.156	9.085	3.362	0.305	0.671	0.61	-9.63	-1.541	-1.566	-0.366	-0.183	-0.183	-0.429	9.573	2.9	0.122	0.61	0.183	-0.13	9.932	1.115	-0.061	0.244	-0.183	1506696390
-9.644	-2.284	-0.306	-0.366	0.061	0	4.505	-8.455	1.269	0.61	-0.122	-1.038	4.037	9.146	3.427	0.244	0.427	0.427	-9.617	-1.619	-1.578	-0.305	-0.183	-0.183	-0.458	9.624	2.878	0.122	0.549	0.122	-0.154	9.94	1.134	-0.061	0.305	-0.122	1506696390
-9.659	-2.287	-0.315	-0.366	0.122	-0.061	4.505	-8.455	1.269	0.61	-0.122	-1.038	4.042	9.156	3.457	0.183	0.244	0.244	-9.564	-1.646	-1.537	-0.244	-0.183	-0.122	-0.476	9.672	2.865	0.061	0.427	0.061	-0.154	9.94	1.134	-0.061	0.244	-0.122	1506696390
-9.676	-2.311	-0.403	-0.244	0	0	3.902	-8.649	0.937	0.61	0	-1.404	4.077	9.137	3.492	0.122	0.244	0.061	-9.577	-1.602	-1.483	-0.183	-0.122	-0.122	-0.498	9.66	2.878	0	0.244	0.061	-0.124	9.905	1.159	-0.061	0.244	-0.061	1506696390
-9.616	-2.334	-0.38	-0.244	-0.061	0	3.902	-8.649	0.937	0.549	0.244	-1.831	4.125	9.1	3.522	0.061	0.183	-0.061	-9.516	-1.595	-1.482	-0.183	0	-0.061	-0.492	9.631	2.868	-0.061	0.122	0	-0.219	9.904	1.182	0	0.244	-0.061	1506696390
-9.61	-2.332	-0.379	-0.183	0	0.061	3.902	-8.649	0.937	0.549	0.244	-1.831	4.195	9.007	3.522	0	0.061	-0.183	-9.489	-1.587	-1.479	-0.183	0.061	-0.061	-0.456	9.58	2.878	-0.061	0	0	-0.266	9.875	1.132	0	0.122	-0.061	1506696390
-9.658	-2.358	-0.427	-0.061	-0.061	0.061	3.585	-8.652	0.785	0.488	0.183	-1.953	4.285	8.959	3.494	-0.061	0	-0.305	-9.551	-1.59	-1.497	-0.183	0.122	-0.061	-0.404	9.527	2.876	-0.061	-0.061	0	-0.25	9.893	1.092	0	0.061	-0.061	1506696390
-9.627	-2.355	-0.423	-0.061	-0.061	0.061	3.152	-8.391	0.668	0.244	0.244	-1.648	4.4	8.979	3.462	-0.122	-0.061	-0.366	-9.585	-1.608	-1.54	-0.122	0.122	-0.061	-0.336	9.562	2.872	-0.061	-0.122	0.061	-0.199	9.917	1.103	0	0	-0.061	1506696390
-9.617	-2.365	-0.427	-0.061	-0.061	0.061	2.827	-8.073	0.696	0.244	0.244	-1.648	4.481	8.973	3.424	-0.122	-0.183	-0.366	-9.593	-1.579	-1.583	-0.122	0.183	0	-0.288	9.594	2.894	-0.061	-0.122	0.061	-0.274	9.875	1.064	0.061	0	-0.061	1506696390
-9.648	-2.354	-0.471	0.061	-0.061	0.061	2.827	-8.073	0.696	0	0.183	-0.854	4.596	8.971	3.454	-0.122	-0.122	-0.305	-9.652	-1.579	-1.646	-0.061	0.183	0	-0.261	9.582	2.887	-0.061	-0.183	0	-0.234	9.915	1.071	0	-0.061	-0.061	1506696390
-9.653	-2.289	-0.463	0	-0.061	0.061	2.812	-8.013	0.797	0	0.183	-0.854	4.64	8.995	3.442	-0.122	-0.183	-0.244	-9.685	-1.564	-1.687	-0.061	0.183	0	-0.211	9.599	2.924	-0.122	-0.244	0	-0.184	9.922	1.053	0	-0.061	0	1506696391
-9.622	-2.277	-0.458	-0.061	-0.061	0.061	2.812	-8.013	0.797	-0.244	-0.061	0.244	4.691	8.973	3.464	-0.122	-0.061	-0.183	-9.723	-1.568	-1.714	0	0.061	0	-0.159	9.603	2.906	-0.122	-0.183	-0.061	-0.184	9.922	1.053	0	-0.061	0	1506696391
-9.644	-2.286	-0.512	-0.061	-0.061	0.061	2.812	-8.013	0.797	-0.244	-0.061	0.244	4.662	8.912	3.474	-0.122	-0.122	-0.122	-9.667	-1.52	-1.677	-0.061	0.061	0	-0.09	9.587	2.913	-0.061	-0.183	-0.061	-0.19	9.911	0.986	0	-0.061	0	1506696391
-9.623	-2.29	-0.513	-0.061	-0.122	0.061	2.966	-8.051	0.9	-0.305	-0.122	0.732	4.677	8.839	3.448	-0.122	-0.061	-0.122	-9.636	-1.516	-1.69	-0.061	0	0	-0.025	9.526	2.896	-0.122	-0.122	-0.061	-0.212	9.891	0.976	0.061	-0.061	0	1506696391
-9.612	-2.265	-0.498	-0.061	-0.122	0.061	3.412	-8.29	1.126	-0.305	-0.122	0.732	4.681	8.79	3.433	-0.061	0	-0.061	-9.623	-1.512	-1.682	-0.122	0.061	0	-0.012	9.476	2.871	-0.061	0	-0.061	-0.212	9.891	0.976	0.061	-0.061	0	1506696391
-9.618	-2.227	-0.496	-0.122	-0.061	0	4.006	-8.524	1.377	-0.122	-0.488	1.221	4.657	8.825	3.418	-0.061	0	-0.061	-9.653	-1.519	-1.708	-0.122	0.061	0	-0.017	9.522	2.841	-0.061	0.061	-0.061	-0.188	9.879	0.958	0.061	-0.061	0.061	1506696391
-9.642	-2.227	-0.537	-0.183	-0.061	0	4.149	-8.576	1.385	0	-0.488	0.916	4.683	8.886	3.383	0	0	-0.061	-9.667	-1.505	-1.731	-0.122	0	0	-0.045	9.573	2.862	0	0.122	0	-0.11	9.914	0.878	0.061	-0.122	0	1506696391
-9.653	-2.226	-0.566	-0.183	-0.122	0	4.282	-8.524	1.268	0.122	-0.549	0.183	4.698	8.891	3.364	0.061	0.061	0	-9.674	-1.483	-1.748	-0.183	0	0	-0.055	9.588	2.879	0	0.122	-0.061	-0.11	9.914	0.878	0.061	-0.061	0	1506696391
-9.625	-2.241	-0.566	-0.244	-0.061	-0.061	4.29	-8.419	1.206	0.122	-0.549	0.183	4.633	8.855	3.357	0.122	0.061	0.061	-9.671	-1.503	-1.748	-0.183	-0.061	0	-0.065	9.543	2.868	0	0.183	-0.061	-0.123	9.934	0.809	0.061	0	0	1506696391
-9.605	-2.249	-0.575	-0.244	-0.061	-0.061	4.29	-8.419	1.206	0.122	-0.427	-0.061	4.588	8.854	3.329	0.122	0.061	0.061	-9.642	-1.534	-1.742	-0.244	-0.061	0	-0.072	9.519	2.844	0.061	0.244	-0.061	-0.091	9.921	0.8	0.061	0.061	0	1506696391
-9.587	-2.242	-0.585	-0.244	-0.061	0	4.066	-8.326	1.074	0.061	-0.183	-0.427	4.583	8.899	3.348	0.122	0.122	0	-9.617	-1.529	-1.709	-0.183	-0.122	0	-0.08	9.55	2.792	0	0.244	-0.061	-0.091	9.921	0.8	0.061	0.061	0	1506696391
-9.619	-2.237	-0.573	-0.244	-0.061	0	3.925	-8.341	1.012	0.061	-0.183	-0.427	4.583	8.93	3.34	0.122	0.122	0.061	-9.61	-1.553	-1.699	-0.183	-0.122	-0.061	-0.188	9.544	2.821	0.061	0.305	-0.061	-0.066	9.896	0.786	0.061	0.061	0	1506696391
-9.627	-2.248	-0.578	-0.244	-0.061	0	3.829	-8.41	0.961	-0.061	-0.061	-0.671	4.522	8.976	3.357	0.122	0.122	0.061	-9.6	-1.577	-1.712	-0.183	-0.122	-0.061	-0.239	9.574	2.804	0.061	0.244	-0.061	-0.035	9.929	0.798	0	0.122	0	1506696391
-9.591	-2.268	-0.572	-0.244	0	0	3.717	-8.47	0.935	-0.122	0.061	-0.732	4.514	9.002	3.372	0.122	0.122	0.061	-9.588	-1.568	-1.702	-0.183	-0.122	-0.061	-0.252	9.597	2.775	0.061	0.244	-0.061	-0.035	9.929	0.798	0.061	0.122	0	1506696391
-9.612	-2.291	-0.605	-0.183	-0.061	0	3.717	-8.47	0.935	-0.122	0.061	-0.732	4.465	8.99	3.366	0.122	0.061	0.061	-9.577	-1.591	-1.694	-0.122	-0.122	-0.061	-0.288	9.592	2.786	0	0.183	-0.061	-0.056	9.92	0.76	0	0.061	0	1506696391
-9.579	-2.314	-0.571	-0.183	-0.061	0	3.717	-8.47	0.935	-0.122	0.061	-0.732	4.429	8.969	3.326	0.061	0.061	0.061	-9.582	-1.611	-1.689	-0.122	-0.122	-0.061	-0.284	9.552	2.761	0	0.183	-0.061	-0.067	9.92	0.764	0	0.061	0	1506696391
-9.609	-2.302	-0.565	-0.183	0	0	3.717	-8.47	0.935	-0.122	0.061	-0.732	4.435	8.964	3.31	0.061	0.061	0	-9.589	-1.61	-1.668	-0.122	-0.061	-0.061	-0.263	9.556	2.73	0	0.122	-0.061	-0.067	9.92	0.764	0	0.061	0	1506696391
-9.629	-2.275	-0.587	-0.122	-0.061	0	3.376	-8.436	1.084	-0.183	0.122	-0.732	4.449	8.982	3.243	0.061	0	0	-9.592	-1.621	-1.681	-0.061	-0.061	-0.061	-0.279	9.572	2.726	0.061	0.122	-0.061	-0.06	9.902	0.746	0	0.061	0	1506696391
-9.616	-2.242	-0.583	-0.122	0	-0.061	3.376	-8.436	1.084	-0.183	0.122	-0.549	4.503	9.014	3.218	0.061	0	-0.061	-9.595	-1.627	-1.675	-0.061	-0.061	-0.061	-0.275	9.61	2.735	0	0.061	-0.061	-0.067	9.92	0.762	0	0.061	0	1506696391
-9.615	-2.265	-0.589	-0.122	0	-0.061	3.376	-8.436	1.084	-0.183	0.122	-0.549	4.512	9.025	3.207	0.061	0	-0.061	-9.582	-1.663	-1.681	-0.061	-0.061	-0.061	-0.305	9.617	2.701	0.061	0.061	-0.061	-0.067	9.92	0.762	0	0	0	1506696391
-9.628	-2.289	-0.595	-0.061	0	-0.061	3.308	-8.378	1.11	-0.183	0.122	-0.366	4.5	9.012	3.195	0.061	-0.061	-0.061	-9.6	-1.644	-1.68	0	-0.061	-0.061	-0.304	9.607	2.693	0.061	-0.061	-0.061	-0.044	9.915	0.75	0	0	-0.061	1506696391
-9.63	-2.26	-0.584	-0.061	0	0	3.332	-8.406	1.142	-0.122	0.122	0.061	4.505	8.972	3.225	0.061	-0.061	-0.061	-9.624	-1.62	-1.707	0	-0.061	-0.061	-0.245	9.593	2.699	0.061	-0.061	-0.122	-0.017	9.929	0.78	0	0.061	0	1506696391
-9.649	-2.245	-0.585	-0.061	0	0	3.537	-8.47	1.115	-0.122	0	0.183	4.503	8.979	3.244	0.061	-0.061	-0.122	-9.607	-1.635	-1.689	0	-0.122	-0.061	-0.179	9.613	2.698	0.061	0	-0.122	-0.017	9.929	0.78	0	0	-0.061	1506696391
-9.618	-2.239	-0.59	-0.061	-0.061	0	3.537	-8.47	1.115	-0.061	-0.061	0.305	4.538	8.982	3.269	0.061	0	-0.122	-9.609	-1.605	-1.674	0	-0.061	-0.061	-0.187	9.628	2.667	0.061	0	-0.122	0.032	9.927	0.805	0	-0.061	-0.061	1506696391
-9.627	-2.223	-0.595	-0.061	-0.061	0	3.61	-8.443	1.134	-0.061	-0.061	0.305	4.584	9.002	3.269	0.061	-0.061	-0.122	-9.561	-1.628	-1.657	-0.061	-0.061	-0.061	-0.27	9.609	2.638	0.061	0	-0.122	0.062	9.916	0.8	0	0	0	1506696391
-9.605	-2.231	-0.578	-0.061	-0.061	0	3.728	-8.388	1.123	0	-0.061	0.305	4.646	9.006	3.265	0	-0.061	-0.122	-9.55	-1.632	-1.614	-0.061	0	-0.061	-0.292	9.623	2.657	0.061	0	-0.061	0.062	9.916	0.8	0	0	0	1506696392
-9.611	-2.224	-0.583	-0.061	-0.061	0.061	3.728	-8.388	1.123	0	-0.061	0.305	4.693	9.022	3.257	0	0	-0.061	-9.549	-1.629	-1.605	-0.061	0	-0.061	-0.279	9.648	2.632	0	0	-0.061	0.078	9.908	0.812	0	0	0	1506696392
-9.624	-2.244	-0.583	-0.061	-0.061	0.061	3.761	-8.363	1.077	0.061	-0.122	0.244	4.685	8.995	3.257	0	0	0	-9.542	-1.623	-1.619	-0.061	0	-0.061	-0.306	9.631	2.634	0	0	-0.061	0.042	9.904	0.768	-0.061	0	0	1506696392
-9.627	-2.255	-0.578	-0.061	-0.061	0	3.851	-8.342	1.026	0	-0.061	0.061	4.65	8.985	3.236	-0.061	-0.061	0.061	-9.572	-1.631	-1.648	-0.061	0.061	-0.061	-0.274	9.609	2.617	0	-0.061	0	0.042	9.904	0.768	-0.061	0	0	1506696392
-9.621	-2.25	-0.575	-0.061	-0.061	0.061	3.851	-8.342	1.026	0	-0.061	0.061	4.64	8.978	3.23	-0.061	0	0.061	-9.593	-1.632	-1.675	-0.061	0	-0.061	-0.238	9.617	2.627	0	0	0	0.038	9.92	0.815	-0.061	0	-0.061	1506696392
-9.629	-2.244	-0.562	-0.061	-0.061	0.061	3.823	-8.368	1.012	0	-0.061	0	4.62	8.988	3.206	-0.061	0	0.061	-9.595	-1.621	-1.687	-0.061	0	-0.061	-0.227	9.633	2.637	0	0	0	0.043	9.918	0.816	-0.061	0	0	1506696392
-9.617	-2.247	-0.548	-0.061	0	0.061	3.78	-8.361	1.013	-0.061	-0.061	-0.122	4.601	8.994	3.185	0	0	0.061	-9.598	-1.615	-1.688	-0.061	0	-0.061	-0.228	9.637	2.64	0	0.061	0	0.043	9.918	0.816	-0.061	0	0	1506696392
-9.633	-2.256	-0.549	-0.061	-0.061	0.061	3.735	-8.374	1.049	-0.061	-0.061	-0.183	4.593	9.021	3.195	0	0	0.061	-9.601	-1.632	-1.689	-0.061	0	0	-0.24	9.633	2.627	0	0.061	0	0.043	9.93	0.819	-0.061	0	0	1506696392
-9.624	-2.233	-0.524	-0.061	-0.061	0.061	3.676	-8.378	1.059	-0.061	-0.061	-0.183	4.559	9.031	3.223	-0.061	0	0.061	-9.586	-1.638	-1.687	-0.061	0	0	-0.273	9.634	2.643	0	0	0	0.026	9.912	0.804	-0.061	0	0	1506696392
-9.647	-2.233	-0.536	0	-0.061	0.061	3.676	-8.378	1.059	-0.061	0	-0.183	4.534	9.033	3.222	-0.061	0	0.061	-9.573	-1.616	-1.68	0	0	0	-0.279	9.636	2.655	0	0	0	0.026	9.912	0.804	-0.061	-0.061	0	1506696392
-9.634	-2.261	-0.523	0	-0.061	0	3.608	-8.384	1.077	0	0	-0.183	4.511	9.024	3.232	-0.061	0	0.061	-9.586	-1.603	-1.701	0	0.061	0	-0.287	9.625	2.638	-0.061	0	0	-0.026	9.9	0.81	-0.061	-0.061	0	1506696392
-9.625	-2.267	-0.512	0	-0.061	0.061	3.608	-8.384	1.077	0	0	-0.183	4.484	9.026	3.231	-0.061	-0.061	0	-9.611	-1.61	-1.726	0	0.061	0	-0.239	9.627	2.645	-0.061	-0.061	0	-0.007	9.917	0.817	-0.061	-0.061	-0.061	1506696392
-9.625	-2.237	-0.496	0	-0.061	0	3.575	-8.404	1.069	0	0	-0.183	4.494	9.004	3.22	-0.061	-0.061	0	-9.617	-1.605	-1.76	0	0.061	0	-0.225	9.624	2.659	-0.061	-0.061	0	-0.007	9.917	0.817	-0.061	-0.061	-0.061	1506696392
-9.622	-2.213	-0.511	0	-0.061	0	3.575	-8.396	1.005	0	-0.061	0	4.526	8.994	3.224	-0.061	-0.061	-0.061	-9.622	-1.589	-1.772	0	0	0	-0.213	9.623	2.676	-0.061	-0.061	-0.061	-0.006	9.908	0.807	-0.061	-0.061	0	1506696392
-9.623	-2.21	-0.504	0	-0.061	0	3.62	-8.37	0.997	-0.061	0	0	4.554	8.996	3.218	-0.061	-0.061	-0.061	-9.61	-1.576	-1.743	0	0	0	-0.219	9.619	2.669	-0.061	-0.061	-0.061	0.014	9.911	0.815	-0.061	-0.061	-0.061	1506696392
-9.633	-2.214	-0.516	0	-0.061	0	3.62	-8.37	0.997	-0.061	0	0	4.555	8.99	3.214	-0.061	-0.061	-0.061	-9.6	-1.589	-1.768	0	0	0	-0.237	9.611	2.665	-0.061	-0.061	-0.061	0.014	9.911	0.815	-0.061	-0.061	-0.061	1506696392
-9.629	-2.217	-0.513	0	-0.061	0	3.647	-8.362	0.989	-0.061	0.061	0.061	4.571	8.99	3.205	-0.061	-0.122	-0.061	-9.61	-1.58	-1.793	0.061	0	0	-0.217	9.61	2.657	-0.061	-0.122	-0.061	-0.002	9.923	0.813	-0.061	-0.061	-0.061	1506696392
-9.634	-2.207	-0.499	0	-0.061	0	3.72	-8.356	0.971	-0.061	0	0	4.589	8.958	3.206	-0.061	-0.061	-0.061	-9.64	-1.556	-1.791	0	0	0	-0.179	9.609	2.688	-0.061	-0.122	-0.061	0.022	9.915	0.847	-0.061	-0.061	-0.061	1506696392
-9.649	-2.23	-0.502	0	-0.061	0	3.744	-8.399	0.963	-0.061	0	0	4.577	8.96	3.208	-0.061	-0.061	-0.061	-9.631	-1.589	-1.827	0.061	-0.061	0	-0.11	9.623	2.681	-0.061	-0.061	-0.122	0.022	9.915	0.847	0	-0.061	-0.061	1506696392
-9.613	-2.212	-0.49	0	0	0	3.744	-8.399	0.963	-0.061	0	0	4.585	8.943	3.248	0	-0.061	-0.122	-9.641	-1.53	-1.79	0	-0.061	0	-0.092	9.615	2.69	0	-0.061	-0.122	0.068	9.922	0.872	0	0	-0.061	1506696392
-9.627	-2.183	-0.484	0	0	0	3.762	-8.381	1.02	-0.122	0	0	4.613	8.937	3.263	0	0	-0.122	-9.589	-1.555	-1.753	0	-0.061	0	-0.173	9.576	2.664	-0.061	0	-0.122	0.054	9.928	0.878	-0.061	-0.061	0	1506696392
-9.648	-2.186	-0.486	-0.061	0	0	3.723	-8.369	1.069	-0.061	0.061	0	4.622	8.972	3.241	0	-0.061	-0.061	-9.583	-1.542	-1.732	0	-0.061	-0.061	-0.213	9.575	2.663	0	-0.061	-0.122	0.065	9.906	0.877	-0.061	-0.061	0	1506696392
-9.643	-2.176	-0.473	0	0	0	3.674	-8.394	1.046	-0.061	-0.061	-0.061	4.644	8.988	3.228	0	-0.061	-0.061	-9.57	-1.544	-1.719	0	-0.061	0	-0.236	9.605	2.664	-0.061	0	-0.061	0.089	9.911	0.908	-0.061	0	0	1506696392
-9.67	-2.164	-0.479	-0.061	0	0.061	3.7	-8.43	0.994	-0.061	0	-0.061	4.638	8.991	3.231	0	0	0	-9.538	-1.543	-1.705	0	-0.061	0	-0.228	9.623	2.67	-0.061	-0.061	-0.061	0.056	9.915	0.896	-0.061	0	0	1506696392
-9.649	-2.176	-0.479	0	0	0	3.677	-8.419	0.971	-0.061	0	-0.061	4.608	8.977	3.267	0	0	0	-9.558	-1.541	-1.711	0	0	0	-0.233	9.619	2.661	-0.061	0	-0.061	0.056	9.915	0.896	-0.061	0	0	1506696392
-9.623	-2.187	-0.502	-0.061	0	0	3.651	-8.425	0.975	-0.061	0	-0.061	4.609	8.983	3.296	-0.061	0	0	-9.555	-1.562	-1.707	0	0	0	-0.231	9.613	2.669	-0.061	-0.061	0	0.038	9.905	0.873	0	-0.061	0	1506696393
-9.64	-2.193	-0.508	-0.061	0	0.061	3.665	-8.436	1.006	-0.061	0.061	-0.061	4.615	8.988	3.321	-0.061	0	0	-9.577	-1.558	-1.712	0	0	0	-0.215	9.61	2.676	-0.061	0	0	0.078	9.895	0.897	0	-0.061	-0.061	1506696393
-9.636	-2.181	-0.528	-0.061	0	0.061	3.644	-8.414	1.044	-0.061	0	-0.061	4.616	8.996	3.319	-0.061	0	0	-9.595	-1.544	-1.727	0	0	0	-0.211	9.621	2.688	-0.061	-0.061	0	0.078	9.895	0.897	0	0	0	1506696393
-9.623	-2.183	-0.526	-0.061	0	0.061	3.637	-8.422	1.077	0	0	-0.061	4.619	8.991	3.33	-0.061	0.061	0	-9.588	-1.538	-1.715	-0.061	0	0	-0.187	9.633	2.702	-0.061	0	0	0.072	9.908	0.867	0	-0.061	0	1506696393
-9.646	-2.176	-0.534	-0.061	0	0.061	3.653	-8.416	1.079	0	0	-0.061	4.589	8.982	3.316	-0.122	0.061	0	-9.588	-1.542	-1.742	-0.061	0	0	-0.2	9.616	2.695	-0.122	0	0	0.063	9.898	0.857	0	-0.061	0	1506696393
-9.647	-2.18	-0.543	-0.061	0	0	3.655	-8.422	1.067	0.061	0	-0.061	4.557	8.995	3.311	-0.122	0.061	0	-9.611	-1.55	-1.761	-0.061	0	0	-0.187	9.61	2.712	-0.122	0	0.061	0.063	9.898	0.857	0	0	0	1506696393
-9.636	-2.153	-0.538	-0.061	0	0.061	3.656	-8.412	1.054	0.061	-0.061	-0.061	4.554	8.985	3.284	-0.122	0.061	0	-9.615	-1.565	-1.767	-0.061	0	-0.061	-0.148	9.622	2.718	-0.122	0	0	0.062	9.905	0.874	0	0	0	1506696393
-9.66	-2.151	-0.548	-0.122	0	0	3.656	-8.381	1.018	0.061	-0.061	-0.061	4.546	8.957	3.237	-0.122	0.061	0	-9.61	-1.567	-1.76	-0.061	0	-0.061	-0.146	9.604	2.713	-0.122	0	0	0.084	9.912	0.853	-0.061	0	0	1506696393
-9.65	-2.158	-0.56	-0.122	0	0	3.657	-8.355	1.01	0	0	-0.061	4.563	8.951	3.234	-0.061	0.061	-0.061	-9.591	-1.567	-1.763	-0.061	0	0	-0.151	9.588	2.713	-0.122	0	0	0.084	9.912	0.853	0	0	0	1506696393
-9.63	-2.178	-0.551	-0.122	0	0.061	3.655	-8.375	1.007	0	0	-0.061	4.595	8.945	3.205	-0.061	0.061	-0.061	-9.604	-1.58	-1.767	-0.061	0	0	-0.153	9.591	2.711	-0.061	0	0	0.091	9.922	0.86	0	0	0	1506696393
-9.636	-2.174	-0.56	-0.061	0	0.061	3.655	-8.374	1.012	0	-0.061	-0.061	4.632	8.943	3.213	-0.061	0.061	0	-9.598	-1.585	-1.765	-0.061	-0.061	0	-0.142	9.6	2.725	-0.061	0.061	0	0.065	9.916	0.866	0	0	0	1506696393
-9.637	-2.183	-0.573	-0.061	0	0	3.665	-8.362	1.038	0	-0.061	-0.061	4.633	8.91	3.242	-0.061	0.061	0	-9.582	-1.599	-1.748	-0.122	0	0	-0.154	9.579	2.705	-0.061	0.061	0	0.065	9.916	0.866	-0.061	0	0	1506696393
-9.648	-2.193	-0.583	-0.061	0	0	3.673	-8.338	1.064	0	0	0	4.616	8.927	3.287	-0.061	0.061	0	-9.598	-1.602	-1.76	-0.061	0	0	-0.145	9.568	2.706	-0.061	0	0	0.056	9.911	0.848	0	0	0	1506696393
-9.635	-2.176	-0.589	-0.061	0	0.061	3.685	-8.391	1.119	0	-0.061	0	4.624	8.946	3.313	-0.061	0.061	0.061	-9.598	-1.59	-1.756	-0.061	0	0	-0.122	9.585	2.747	-0.061	0.061	0	0.038	9.915	0.846	-0.061	0	0	1506696393
-9.634	-2.133	-0.583	-0.061	0	0.061	3.705	-8.382	1.114	0	-0.061	0	4.596	8.957	3.31	-0.061	0.061	0.061	-9.617	-1.598	-1.76	-0.061	0	0	-0.106	9.611	2.76	-0.061	0.061	0	0.086	9.908	0.869	-0.061	0	0	1506696393
-9.649	-2.131	-0.597	-0.061	0	0	3.705	-8.382	1.114	0	-0.061	0	4.549	8.993	3.36	-0.061	0.061	0	-9.592	-1.592	-1.782	0	-0.061	0	-0.106	9.611	2.76	-0.061	0.061	0	0.106	9.912	0.863	-0.061	0	0	1506696393
-9.649	-2.131	-0.611	-0.061	-0.061	0	3.719	-8.361	1.147	-0.061	0	0	4.526	8.976	3.414	-0.061	0.061	0	-9.6	-1.567	-1.75	-0.061	-0.061	0	-0.13	9.606	2.761	-0.061	0.061	0	0.097	9.922	0.892	0	0	0	1506696393
-9.646	-2.101	-0.603	-0.061	-0.061	0.061	3.722	-8.36	1.134	0	0	0	4.481	8.943	3.38	-0.061	0.061	0	-9.564	-1.576	-1.765	-0.061	0	0	-0.165	9.554	2.768	-0.061	0	0	0.097	9.922	0.892	-0.061	0	0	1506696393
-9.642	-2.12	-0.598	-0.061	-0.061	0	3.722	-8.355	1.129	0.061	-0.061	0	4.482	8.933	3.339	-0.122	0	-0.061	-9.574	-1.567	-1.756	-0.061	0	0	-0.142	9.56	2.761	-0.061	0	0	0.118	9.918	0.872	-0.061	-0.061	0	1506696393
-9.644	-2.125	-0.587	-0.061	-0.061	0	3.71	-8.348	1.074	0.061	-0.122	-0.061	4.548	8.923	3.263	-0.122	0	-0.061	-9.593	-1.556	-1.751	-0.061	0	0	-0.132	9.583	2.753	-0.061	-0.061	0	0.116	9.916	0.869	-0.061	0	0	1506696393
-9.65	-2.126	-0.575	-0.061	-0.061	0	3.732	-8.329	1.031	0	-0.061	-0.061	4.584	8.908	3.217	-0.061	0	-0.061	-9.587	-1.574	-1.753	-0.061	0	-0.061	-0.121	9.574	2.773	-0.061	-0.061	-0.061	0.116	9.916	0.869	0	0	0	1506696393
-9.639	-2.133	-0.595	-0.061	-0.061	0	3.713	-8.317	1.02	0	-0.061	-0.061	4.616	8.868	3.224	0	-0.061	-0.061	-9.587	-1.585	-1.749	-0.061	0	0	-0.117	9.544	2.747	0	0	-0.061	0.095	9.926	0.851	0	-0.061	0	1506696393
-9.643	-2.137	-0.586	0	-0.061	0.061	3.714	-8.311	1.022	-0.061	-0.061	-0.061	4.63	8.867	3.196	0	-0.061	-0.061	-9.583	-1.608	-1.76	0	0	-0.061	-0.115	9.522	2.736	0	-0.061	-0.061	0.108	9.903	0.866	0	-0.061	-0.061	1506696393
-9.655	-2.132	-0.585	0	-0.061	0	3.714	-8.311	1.022	-0.061	-0.061	-0.061	4.648	8.908	3.241	0	-0.061	0	-9.601	-1.578	-1.763	0	0	-0.061	-0.095	9.564	2.722	0.061	0	-0.061	0.108	9.903	0.866	0	-0.061	0	1506696393
-9.643	-2.108	-0.575	0	-0.061	0	3.705	-8.332	1.081	-0.122	0	0	4.622	8.943	3.311	0	-0.061	0	-9.599	-1.583	-1.781	0	0	-0.061	-0.109	9.582	2.712	0	0	-0.061	0.096	9.904	0.871	-0.061	-0.061	0	1506696393
-9.654	-2.088	-0.595	0	-0.061	0	3.713	-8.382	1.129	-0.061	0	0	4.563	8.972	3.389	0.061	-0.061	0	-9.591	-1.597	-1.794	0	0.061	-0.061	-0.128	9.592	2.726	0	0	-0.061	0.134	9.906	0.895	-0.061	-0.061	0	1506696394
-9.664	-2.066	-0.577	0	-0.061	0	3.704	-8.4	1.197	-0.061	-0.061	-0.061	4.475	8.969	3.426	0	-0.061	0.061	-9.593	-1.591	-1.814	0	0.061	-0.061	-0.13	9.593	2.755	0	-0.061	-0.061	0.134	9.906	0.895	-0.061	-0.061	0	1506696394
-9.668	-2.055	-0.584	-0.061	-0.061	0	3.683	-8.394	1.2	0	-0.061	-0.061	4.498	8.987	3.42	-0.061	-0.122	-0.061	-9.591	-1.578	-1.816	0	0.061	-0.061	-0.1	9.601	2.726	0	-0.061	-0.061	0.165	9.916	0.892	-0.061	-0.061	0	1506696394
-9.664	-2.084	-0.584	-0.061	-0.061	0	3.698	-8.381	1.194	0	-0.061	0	4.54	8.979	3.389	-0.061	-0.122	-0.061	-9.581	-1.562	-1.828	-0.061	0.061	-0.061	-0.096	9.623	2.753	-0.061	-0.122	-0.061	0.152	9.91	0.87	-0.061	-0.061	0	1506696394
-9.646	-2.067	-0.551	-0.061	-0.061	0	3.701	-8.379	1.154	0	-0.061	0	4.575	8.947	3.35	-0.061	-0.061	-0.122	-9.58	-1.579	-1.828	-0.061	0.061	-0.061	-0.092	9.612	2.753	-0.061	-0.122	-0.061	0.152	9.91	0.87	0	-0.061	-0.061	1506696394
-9.662	-2.056	-0.551	-0.061	-0.061	0	3.713	-8.349	1.093	0	-0.122	-0.061	4.627	8.91	3.332	-0.061	-0.061	-0.122	-9.561	-1.57	-1.847	-0.061	0.061	-0.061	-0.084	9.593	2.738	-0.061	-0.122	-0.061	0.142	9.9	0.88	-0.061	-0.061	-0.061	1506696394
-9.67	-2.066	-0.542	-0.061	-0.061	0	3.718	-8.336	1.025	0	-0.122	-0.061	4.672	8.9	3.29	-0.061	-0.061	-0.122	-9.579	-1.572	-1.882	-0.061	0.061	-0.061	-0.065	9.581	2.724	0	-0.122	-0.061	0.165	9.914	0.89	-0.061	-0.061	-0.061	1506696394
-9.656	-2.073	-0.53	-0.061	-0.061	0	3.726	-8.319	0.982	0	-0.122	-0.061	4.735	8.891	3.273	0	-0.061	-0.061	-9.569	-1.556	-1.896	-0.061	0.061	-0.061	-0.028	9.594	2.724	0	-0.061	-0.061	0.165	9.914	0.89	-0.061	-0.061	-0.061	1506696394
-9.652	-2.089	-0.53	-0.061	-0.061	0	3.747	-8.313	1.001	-0.061	-0.061	0	4.767	8.884	3.267	0	-0.061	-0.061	-9.577	-1.59	-1.897	-0.061	0.061	-0.061	-0.036	9.591	2.712	0	-0.061	-0.061	0.14	9.911	0.866	0	0	-0.061	1506696394
-9.656	-2.091	-0.513	-0.061	-0.061	0.061	3.754	-8.323	1.032	-0.061	-0.061	-0.061	4.74	8.897	3.281	0	0	0	-9.562	-1.61	-1.901	-0.061	0.061	-0.061	-0.049	9.58	2.695	0	-0.061	-0.061	0.144	9.92	0.912	0	-0.061	-0.061	1506696394
-9.659	-2.064	-0.519	-0.061	-0.061	0	3.743	-8.326	1.073	-0.061	-0.061	-0.061	4.725	8.918	3.31	0	-0.061	0	-9.581	-1.584	-1.928	-0.061	0.061	-0.061	-0.047	9.593	2.698	0.061	0	0	0.129	9.911	0.916	-0.061	0	0	1506696394
-9.674	-2.048	-0.532	-0.061	-0.061	0	3.726	-8.357	1.111	-0.061	-0.122	-0.061	4.689	8.951	3.344	0	-0.061	0.061	-9.599	-1.589	-1.95	-0.061	0	0	-0.025	9.609	2.706	0	0	-0.061	0.132	9.914	0.928	-0.061	-0.061	0	1506696394
-9.676	-2.078	-0.522	-0.061	-0.061	0	3.742	-8.41	1.203	-0.061	-0.061	0	4.608	8.976	3.394	0	0	0.061	-9.57	-1.576	-1.96	0	0	-0.061	-0.007	9.66	2.74	0	0	-0.061	0.134	9.923	0.908	-0.061	0	0	1506696394
-9.652	-2.078	-0.517	-0.061	-0.061	0	3.742	-8.41	1.203	-0.061	-0.061	0	4.571	8.971	3.438	0	0	0	-9.569	-1.571	-1.944	-0.061	0	0	-0.036	9.636	2.707	0	0.061	-0.061	0.134	9.923	0.908	0	0	-0.061	1506696394
-9.665	-2.082	-0.516	-0.061	-0.061	0	3.731	-8.397	1.23	0	-0.061	0	4.559	8.973	3.411	-0.061	0	-0.061	-9.548	-1.592	-1.949	-0.061	0	-0.061	-0.063	9.61	2.681	-0.061	0	-0.061	0.121	9.912	0.9	0	-0.061	-0.061	1506696394
-9.677	-2.088	-0.518	-0.061	-0.122	0	3.724	-8.373	1.199	0.061	-0.122	0	4.576	8.975	3.354	-0.061	0	-0.061	-9.575	-1.577	-1.942	-0.061	0	0	-0.068	9.633	2.692	-0.061	0	-0.061	0.161	9.928	0.908	0	0	-0.061	1506696394
-9.67	-2.078	-0.528	-0.061	-0.183	0	3.736	-8.358	1.085	0.061	-0.122	0	4.612	8.983	3.309	-0.061	0	-0.061	-9.564	-1.585	-1.948	-0.061	-0.061	0	-0.077	9.65	2.713	-0.061	0	-0.061	0.161	9.928	0.908	0	0	-0.061	1506696394
-9.71	-2.03	-0.549	-0.122	-0.305	0	3.764	-8.341	1.03	0	-0.061	0	4.625	8.957	3.309	-0.061	0	-0.061	-9.542	-1.605	-1.938	0	0	0	-0.097	9.646	2.7	-0.061	-0.061	-0.061	0.132	9.91	0.88	0	0	-0.061	1506696394
-9.691	-2.015	-0.447	-0.122	-0.305	0	3.797	-8.339	1.042	-0.061	0	0	4.664	8.963	3.363	-0.061	0	-0.061	-9.526	-1.638	-1.907	0.061	0	-0.061	-0.132	9.622	2.72	-0.061	-0.061	0	0.154	9.899	0.892	0	0	0	1506696394
-9.65	-2.095	-0.407	-0.122	-0.122	-0.061	3.862	-8.436	1.135	-0.122	0.061	0	4.752	8.967	3.412	-0.061	-0.061	-0.061	-9.55	-1.621	-1.919	0.061	0	-0.061	-0.093	9.643	2.67	-0.061	-0.122	0.061	0.154	9.899	0.892	0	0	-0.061	1506696394
-9.583	-2.169	-0.368	0	-0.061	-0.061	3.893	-8.423	1.268	0	0.183	0	4.749	8.857	3.372	-0.122	0	0	-9.55	-1.544	-1.914	0.061	0	-0.061	-0.028	9.562	2.677	-0.061	-0.061	0.061	0.126	9.936	0.853	0	-0.061	-0.061	1506696394
-9.587	-2.184	-0.395	0	0	0.061	3.778	-8.275	1.263	0.122	-0.061	-0.122	4.694	8.783	3.284	-0.122	0	0.061	-9.554	-1.565	-1.932	-0.061	0	-0.061	0.035	9.483	2.683	-0.061	-0.061	0.061	0.127	9.897	0.888	0	0	-0.061	1506696394
-9.646	-2.079	-0.388	0	0	0.061	3.759	-8.269	1.174	0.183	-0.183	-0.122	4.674	8.777	3.193	-0.122	-0.061	0.061	-9.557	-1.578	-1.926	-0.061	-0.061	-0.061	0.092	9.472	2.667	0	0	0.061	0.127	9.897	0.888	0	-0.061	-0.061	1506696394
-9.665	-2.04	-0.394	-0.061	0.061	0.061	3.825	-8.259	1.019	0.061	0	-0.061	4.677	8.857	3.118	-0.061	0.061	0.061	-9.555	-1.591	-1.914	-0.061	-0.061	-0.061	0.044	9.526	2.645	0	0.122	0.061	0.157	9.899	0.913	0	-0.061	0	1506696394
-9.686	-2.058	-0.446	-0.061	0.061	0.061	3.799	-8.264	0.927	0	0	-0.061	4.643	8.961	3.114	0	0	0.061	-9.575	-1.591	-1.961	-0.061	0	0	-0.048	9.605	2.665	0	0.061	0	0.182	9.918	0.89	-0.061	-0.061	0	1506696394
-9.674	-2.056	-0.47	-0.061	0	0	3.771	-8.291	0.904	-0.061	0	-0.122	4.584	8.983	3.161	0.061	-0.061	0.061	-9.592	-1.605	-1.989	-0.061	0	0	-0.041	9.659	2.684	0.061	0.061	-0.061	0.182	9.918	0.89	-0.061	0	0	1506696395
-9.682	-2.04	-0.483	-0.061	0	0	3.669	-8.303	0.931	-0.061	-0.122	-0.183	4.584	8.983	3.161	0.061	-0.061	0.061	-9.592	-1.605	-1.989	-0.061	0	0	-0.011	9.64	2.671	0	0	-0.122	0.15	9.91	0.873	-0.061	0	0	1506696395
-9.678	-2.054	-0.463	-0.061	-0.061	0	3.624	-8.289	0.969	-0.122	-0.122	-0.122	4.484	8.943	3.36	0.122	-0.061	0	-9.586	-1.593	-1.998	-0.061	0	0	0.029	9.623	2.677	0	0	-0.122	0.105	9.909	0.848	0	-0.061	0	1506696395
-9.665	-2.064	-0.447	-0.061	-0.061	0	3.576	-8.333	1.046	-0.183	-0.061	0	4.554	8.96	3.458	0.061	0	-0.122	-9.576	-1.609	-2.015	-0.061	-0.061	0	0.032	9.634	2.687	0	0	-0.122	0.133	9.922	0.873	0	0	-0.061	1506696395
-9.66	-2.076	-0.446	-0.061	0	0	3.603	-8.372	1.146	-0.183	0	0.061	4.639	8.978	3.466	0.061	0	-0.183	-9.582	-1.609	-1.968	-0.061	-0.061	0	-0.016	9.627	2.687	-0.061	0	-0.122	0.153	9.922	0.874	0	0	-0.061	1506696395
-9.661	-2.077	-0.467	-0.061	-0.061	0	3.639	-8.416	1.227	-0.122	-0.061	0.122	4.677	8.971	3.437	0	0	-0.183	-9.556	-1.597	-1.928	0	-0.061	0	-0.042	9.634	2.683	-0.061	-0.061	-0.122	0.157	9.916	0.871	0	0	-0.061	1506696395
-9.665	-2.078	-0.477	-0.061	0	0	3.682	-8.412	1.273	-0.061	-0.061	0.122	4.737	8.926	3.351	-0.061	-0.061	-0.122	-9.549	-1.599	-1.921	-0.061	-0.061	0	-0.045	9.619	2.657	-0.061	-0.061	-0.122	0.157	9.916	0.871	0	0	-0.061	1506696395
-9.67	-2.077	-0.461	0	-0.061	0	3.732	-8.358	1.243	0	-0.061	0.122	4.737	8.926	3.351	-0.061	0	-0.122	-9.549	-1.599	-1.921	-0.061	-0.061	0	-0.007	9.607	2.645	-0.061	-0.061	-0.061	0.148	9.904	0.87	0	0	-0.061	1506696395
-9.656	-2.05	-0.456	-0.061	0	0	3.793	-8.349	1.175	0	-0.061	0.122	4.772	8.894	3.21	-0.061	0	-0.122	-9.576	-1.576	-1.933	0	-0.061	0	-0.033	9.592	2.677	0	0	-0.061	0.12	9.912	0.859	-0.061	0	0	1506696395
-9.695	-2.047	-0.48	-0.061	-0.061	-0.061	3.85	-8.386	1.093	0	-0.061	0.122	4.748	8.873	3.164	0	0	-0.061	-9.572	-1.626	-1.951	0	-0.122	0	-0.012	9.57	2.647	0	0	-0.061	0.12	9.912	0.859	0	-0.061	-0.061	1506696395
-9.672	-2.074	-0.473	-0.061	-0.061	0	3.902	-8.373	1.066	-0.061	-0.061	0.061	4.743	8.887	3.191	0	0	-0.061	-9.587	-1.556	-1.936	0	-0.122	0	-0.006	9.598	2.625	0	0.061	-0.061	0.167	9.892	0.885	0	0	-0.061	1506696395
-9.642	-2.053	-0.458	-0.061	0	0	3.884	-8.311	1.055	-0.061	0	0	4.689	8.891	3.199	0.061	0	0	-9.552	-1.568	-1.893	-0.061	-0.061	-0.061	-0.036	9.585	2.621	0	0.061	-0.061	0.159	9.909	0.876	0	0	-0.061	1506696395
-9.677	-2.066	-0.499	-0.061	-0.061	0	3.839	-8.301	1.064	0	0	0	4.679	8.912	3.214	0.061	0	0	-9.557	-1.59	-1.881	-0.061	-0.061	-0.061	-0.062	9.575	2.623	0.061	0.061	-0.061	0.159	9.909	0.876	0	-0.061	-0.061	1506696395
-9.662	-2.074	-0.464	-0.061	-0.061	0	3.798	-8.313	1.038	-0.061	-0.061	-0.122	4.679	8.912	3.214	0.061	0	0	-9.557	-1.59	-1.881	-0.061	-0.061	-0.061	-0.068	9.618	2.613	0.061	0.122	-0.061	0.172	9.898	0.879	0	0	-0.061	1506696395
-9.66	-2.076	-0.462	-0.061	0	0	3.77	-8.35	1.019	-0.061	-0.061	-0.122	4.674	9.014	3.296	0.061	0	0	-9.551	-1.607	-1.876	0	-0.061	0	-0.095	9.656	2.606	0	0.122	-0.061	0.161	9.909	0.871	0	0	-0.061	1506696395
-9.662	-2.076	-0.489	-0.061	-0.061	0	3.699	-8.376	1.03	-0.061	0	-0.061	4.591	9.003	3.334	0.061	0.061	0.061	-9.566	-1.607	-1.887	-0.061	-0.061	-0.061	-0.142	9.659	2.614	0	0	-0.061	0.161	9.909	0.871	0	-0.061	-0.061	1506696395
-9.648	-2.076	-0.475	-0.061	-0.061	0	3.645	-8.363	1.049	-0.061	-0.061	-0.061	4.591	9.003	3.334	0	0	0.061	-9.566	-1.607	-1.887	-0.061	-0.061	-0.061	-0.128	9.624	2.608	0	0	-0.061	0.152	9.916	0.861	0	0	-0.061	1506696395
-9.665	-2.09	-0.474	-0.061	0	0	3.637	-8.376	1.072	-0.061	0	0	4.6	9.001	3.33	-0.061	0	0	-9.556	-1.603	-1.853	-0.061	-0.061	-0.061	-0.112	9.624	2.595	-0.061	0	-0.061	0.136	9.904	0.853	0	0	-0.061	1506696395
-9.672	-2.104	-0.486	-0.061	-0.061	0	3.631	-8.375	1.104	-0.061	0	0	4.541	9.007	3.238	-0.061	0.061	0	-9.572	-1.599	-1.867	-0.061	-0.061	0	-0.14	9.642	2.608	-0.061	-0.061	-0.061	0.136	9.904	0.853	0	0	-0.061	1506696395
-9.648	-2.133	-0.49	-0.061	-0.061	0	3.646	-8.411	1.098	-0.061	-0.061	0	4.541	9.007	3.238	-0.061	0	-0.061	-9.572	-1.599	-1.867	-0.061	-0.061	0	-0.12	9.644	2.606	-0.061	0	-0.061	0.141	9.915	0.867	0	0	-0.061	1506696395
-9.644	-2.137	-0.482	-0.061	-0.061	0	3.658	-8.417	1.073	0	-0.061	0	4.576	8.975	3.18	-0.061	-0.061	-0.061	-9.555	-1.625	-1.847	-0.061	0	0	-0.152	9.619	2.589	-0.061	-0.061	-0.061	0.135	9.921	0.851	0	0	-0.061	1506696395
-9.655	-2.144	-0.506	0	-0.061	0	3.681	-8.374	1.055	0	-0.061	0	4.612	8.945	3.14	-0.061	0	-0.061	-9.564	-1.632	-1.846	0	0	-0.061	-0.139	9.591	2.6	-0.061	-0.061	-0.061	0.104	9.909	0.839	0	0	-0.061	1506696395
-9.647	-2.132	-0.476	-0.061	-0.061	0	3.693	-8.356	1.042	-0.061	0	0	4.65	8.959	3.11	-0.061	0	-0.061	-9.577	-1.628	-1.841	0	0	-0.061	-0.135	9.609	2.6	-0.061	-0.061	-0.061	0.13	9.915	0.853	0	-0.061	-0.061	1506696395
-9.648	-2.14	-0.487	-0.061	-0.061	0	3.726	-8.363	1.034	-0.061	0	0	4.642	8.964	3.115	-0.061	0	-0.061	-9.587	-1.62	-1.83	0	-0.061	0	-0.124	9.617	2.591	0	-0.061	-0.061	0.112	9.917	0.834	0	-0.061	-0.061	1506696395
-9.659	-2.151	-0.49	-0.061	-0.061	0	3.761	-8.361	1.038	-0.061	0	0	4.625	8.964	3.132	0	-0.061	-0.061	-9.585	-1.625	-1.836	0	-0.061	0	-0.115	9.623	2.597	0	0	-0.061	0.112	9.917	0.834	0	-0.061	-0.061	1506696395
-9.654	-2.156	-0.482	-0.061	-0.061	0	3.761	-8.374	1.037	-0.061	0	-0.061	4.625	8.964	3.132	0	-0.061	-0.061	-9.585	-1.625	-1.836	0	-0.061	0	-0.115	9.616	2.594	0	0	-0.061	0.115	9.918	0.839	0	0	-0.061	1506696396
-9.656	-2.158	-0.481	0	-0.061	0	3.74	-8.385	1.05	-0.061	0	-0.061	4.587	9.002	3.235	0	0	0	-9.592	-1.608	-1.818	0	-0.061	0	-0.129	9.63	2.606	0	0	-0.061	0.089	9.924	0.842	0	-0.061	-0.061	1506696396
-9.637	-2.143	-0.459	-0.061	-0.061	0	3.704	-8.385	1.034	-0.061	0	-0.061	4.638	9.008	3.248	0	-0.061	-0.061	-9.576	-1.608	-1.817	0	-0.061	0	-0.139	9.625	2.613	0	0	-0.061	0.111	9.926	0.831	0	-0.061	-0.061	1506696396
-9.655	-2.158	-0.468	0	0	0	3.675	-8.381	1.037	-0.061	0	-0.061	4.59	8.991	3.259	0	0	-0.061	-9.558	-1.619	-1.798	0	-0.061	0	-0.151	9.639	2.606	-0.061	-0.061	-0.061	0.109	9.928	0.837	0	0	-0.061	1506696396
-9.659	-2.159	-0.476	0	-0.061	0	3.647	-8.369	1.044	-0.061	0	-0.061	4.618	9.019	3.243	0	0	0	-9.564	-1.62	-1.775	0	0	0	-0.156	9.628	2.592	-0.061	0	-0.061	0.093	9.914	0.86	0	0	-0.061	1506696396
-9.641	-2.163	-0.457	0	0	0	3.627	-8.372	1.032	-0.061	0	-0.061	4.566	9.021	3.242	-0.061	0	0	-9.56	-1.617	-1.78	0	0	0	-0.207	9.641	2.579	-0.061	-0.061	-0.061	0.093	9.914	0.86	-0.061	0	-0.061	1506696396
-9.659	-2.147	-0.47	0	-0.061	0	3.628	-8.384	1.016	-0.061	-0.061	-0.061	4.577	8.997	3.206	-0.061	-0.061	0	-9.586	-1.579	-1.786	0	0	0	-0.182	9.624	2.616	-0.061	-0.061	-0.061	0.084	9.899	0.849	-0.061	-0.061	-0.061	1506696396
-9.666	-2.14	-0.455	-0.061	-0.061	0	3.643	-8.415	0.986	-0.061	0	0	4.52	8.985	3.175	-0.061	0	0	-9.576	-1.599	-1.8	0	-0.061	0	-0.13	9.618	2.611	-0.061	-0.061	-0.061	0.075	9.917	0.872	-0.061	-0.061	-0.061	1506696396
-9.649	-2.164	-0.463	0	-0.061	0	3.652	-8.408	1.023	-0.061	0	0	4.52	8.985	3.175	-0.061	0	-0.061	-9.597	-1.555	-1.8	0	-0.061	0	-0.117	9.627	2.602	-0.061	0	-0.061	0.075	9.917	0.872	0	-0.061	-0.061	1506696396
-9.648	-2.137	-0.445	-0.061	0	0	3.628	-8.382	1.018	-0.061	0	0	4.554	8.979	3.182	-0.061	0	-0.061	-9.569	-1.581	-1.793	0	0	0	-0.161	9.6	2.59	-0.061	0	-0.061	0.095	9.923	0.885	-0.061	-0.061	-0.061	1506696396
-9.647	-2.144	-0.439	-0.061	-0.061	0	3.649	-8.386	1.029	0	0	0	4.621	8.998	3.238	-0.061	-0.061	-0.061	-9.58	-1.578	-1.804	0	0	0	-0.154	9.622	2.608	0	-0.061	-0.061	0.106	9.916	0.878	-0.061	-0.061	0	1506696396
-9.656	-2.158	-0.447	-0.061	-0.061	0	3.667	-8.369	0.993	0	-0.061	0	4.621	8.998	3.238	-0.061	-0.061	-0.061	-9.589	-1.567	-1.81	0	0	0	-0.148	9.643	2.627	-0.061	0	-0.061	0.084	9.912	0.847	-0.061	-0.061	0	1506696396
-9.648	-2.164	-0.435	-0.061	-0.061	0.061	3.703	-8.375	0.95	-0.061	0	0	4.605	8.973	3.252	0	0.061	-0.061	-9.593	-1.556	-1.81	-0.061	0	0	-0.1	9.646	2.65	-0.061	0	-0.061	0.108	9.92	0.866	-0.061	0	0	1506696396
-9.642	-2.141	-0.451	-0.061	0	0	3.695	-8.357	0.959	-0.061	0	0	4.622	8.942	3.287	0	-0.061	0	-9.574	-1.556	-1.814	0	0	0	-0.114	9.601	2.623	-0.061	0	-0.061	0.1	9.915	0.879	-0.061	0	0	1506696396
-9.653	-2.133	-0.446	-0.061	0	0	3.712	-8.356	0.961	-0.061	-0.061	0	4.622	8.942	3.287	-0.061	0	-0.061	-9.572	-1.555	-1.812	0	0	0	-0.115	9.595	2.623	-0.061	0	0	0.065	9.921	0.863	-0.061	-0.061	0	1506696396
-9.652	-2.127	-0.464	-0.061	0	0	3.755	-8.368	0.988	-0.061	0	-0.061	4.648	8.993	3.277	-0.061	0	0	-9.593	-1.537	-1.832	0	0	0	-0.097	9.634	2.655	-0.061	0	0	0.106	9.91	0.882	-0.061	-0.061	0	1506696396
-9.667	-2.095	-0.461	-0.061	0	0	3.75	-8.382	1.037	-0.122	0	-0.061	4.627	8.976	3.274	-0.061	0	0	-9.593	-1.55	-1.832	-0.061	0	0	-0.115	9.65	2.647	-0.061	0	0	0.114	9.91	0.86	0	0	0	1506696396
-9.653	-2.096	-0.481	-0.061	-0.061	0	3.759	-8.388	1.074	-0.061	0	-0.061	4.627	8.976	3.274	-0.061	0	0	-9.57	-1.546	-1.84	-0.061	0	0	-0.108	9.609	2.638	-0.061	0	0	0.106	9.915	0.878	-0.061	0	0	1506696396
-9.653	-2.105	-0.47	-0.061	-0.061	0	3.756	-8.406	1.097	-0.061	0	-0.061	4.605	8.937	3.269	-0.061	0	0	-9.579	-1.552	-1.852	-0.061	0	0	-0.081	9.587	2.62	-0.061	0	0	0.115	9.906	0.858	-0.061	-0.061	0	1506696396
-9.654	-2.115	-0.471	-0.061	0	0	3.736	-8.402	1.102	0	0	-0.061	4.605	8.933	3.252	-0.061	0.061	0	-9.576	-1.561	-1.864	-0.061	0	-0.061	-0.089	9.597	2.644	-0.061	0	0	0.16	9.898	0.878	-0.061	0	0	1506696396
-9.668	-2.071	-0.479	-0.061	-0.061	0.061	3.735	-8.398	1.083	0	0	-0.061	4.605	8.933	3.252	-0.061	0	0	-9.583	-1.56	-1.847	-0.061	0	-0.061	-0.071	9.619	2.644	-0.061	0	0	0.127	9.91	0.889	0	-0.061	0	1506696396
-9.661	-2.072	-0.475	-0.061	-0.061	0.061	3.723	-8.391	1.069	0	0	-0.061	4.631	8.941	3.22	-0.061	0	0	-9.57	-1.574	-1.839	-0.061	0	-0.061	-0.086	9.6	2.635	-0.061	0	0	0.156	9.911	0.902	-0.061	-0.061	0	1506696396
-9.66	-2.064	-0.473	-0.061	-0.061	0.061	3.708	-8.369	1.061	0	0	0	4.608	8.933	3.247	-0.061	0	0	-9.56	-1.585	-1.859	0	0	-0.061	-0.085	9.587	2.623	-0.061	0	0	0.17	9.915	0.878	-0.061	0	0	1506696396
-9.662	-2.077	-0.487	-0.061	-0.061	0	3.706	-8.36	1.042	0	0	0	4.608	8.933	3.247	-0.061	0	0	-9.57	-1.573	-1.878	0	0	-0.061	-0.065	9.589	2.631	0	0	0	0.158	9.912	0.894	0	0	0	1506696396
-9.656	-2.08	-0.488	-0.061	-0.122	0	3.714	-8.361	1.029	0	0	-0.061	4.626	8.93	3.252	0	0	0	-9.575	-1.566	-1.885	-0.061	0	-0.061	-0.016	9.621	2.635	0	0	0	0.132	9.899	0.865	0	-0.061	0	1506696396
-9.583	-2.082	-0.462	-0.061	-0.122	0.061	3.713	-8.355	1.036	0	0	0	4.624	8.91	3.286	0	0	0	-9.561	-1.57	-1.914	-0.061	-0.061	-0.061	-0.013	9.604	2.633	0	0	-0.061	0.144	9.904	0.857	0	-0.061	-0.061	1506696397
-9.488	-2.044	-0.352	-0.061	-0.122	0.061	3.718	-8.319	1.047	0	0	0	4.624	8.91	3.286	0	0	0	-9.444	-1.485	-1.919	-0.061	-0.061	-0.061	-0.018	9.558	2.656	-0.061	0	-0.061	0.159	9.878	0.876	-0.061	-0.061	-0.061	1506696397
-9.616	-1.964	-0.246	-0.061	-0.183	0.183	3.695	-8.23	1.069	0	0.061	0	4.542	8.719	3.359	0	0	0	-9.495	-1.309	-1.922	0	-0.061	-0.061	-0.002	9.43	2.769	0	0	-0.061	0.177	9.784	1.012	-0.122	-0.122	0	1506696397
-9.874	-1.744	-0.098	-0.122	-0.427	0.122	3.731	-8.128	1.054	0	0.122	0.061	4.523	8.736	3.389	0.061	0	0	-9.624	-1.202	-1.997	-0.061	0	-0.061	0.044	9.39	2.913	0	0.061	-0.061	0.295	9.755	1.231	-0.244	-0.122	0.061	1506696397
-9.898	-1.681	0.24	-0.305	-0.488	0	3.803	-8.25	0.931	0	0.183	0.244	4.523	8.736	3.389	0.061	0	0	-9.692	-1.086	-2.096	-0.061	0	-0.061	0.062	9.458	3.034	0.122	0.061	-0.061	0.579	9.817	1.334	-0.244	0.122	0.244	1506696397
-9.811	-1.979	0.486	-0.305	-0.427	-0.061	3.919	-8.492	0.749	0.061	0.061	0.366	4.545	8.808	3.564	0.183	-0.061	0.061	-9.823	-0.957	-2.222	0	0	-0.122	0.106	9.527	3.161	0.183	0	-0.122	0.569	9.855	1.298	-0.122	0.366	0.244	1506696397
-9.721	-2.281	0.693	-0.183	-0.549	-0.061	4.107	-8.593	0.67	0	-0.122	0.305	4.486	8.751	3.704	0.244	-0.061	0.061	-9.873	-0.83	-2.256	0	-0.183	-0.122	0.282	9.54	3.299	0.244	0.061	-0.183	0.365	9.924	1.427	0	0.488	0.244	1506696397
-9.528	-2.448	0.866	-0.183	-0.427	-0.122	4.142	-8.524	0.738	0.061	-0.061	0.122	4.486	8.751	3.704	0.366	0.061	0	-9.873	-0.83	-2.256	0	-0.183	-0.122	0.408	9.432	3.382	0.183	0.305	-0.305	0.075	9.912	1.504	0.122	0.366	0.305	1506696397
-9.598	-2.43	0.924	-0.183	-0.61	-0.183	3.908	-8.352	0.756	0.122	-0.183	0.122	4.407	8.68	3.835	0.488	0.183	0	-9.934	-0.791	-2.21	0	-0.427	-0.122	0.365	9.377	3.411	0.183	0.488	-0.366	-0.126	9.847	1.499	0.244	0.122	0.366	1506696397
-9.516	-2.328	1.004	-0.244	-0.732	-0.244	3.693	-8.227	0.715	0.183	-0.305	0.305	4.191	8.894	3.911	0.488	0.244	-0.122	-9.911	-0.742	-2.034	-0.061	-0.854	0	0.219	9.435	3.43	0.244	0.671	-0.427	-0.038	9.829	1.489	0.305	0.122	0.427	1506696397
-9.381	-2.186	1.011	-0.366	-0.549	-0.305	3.486	-8.153	0.537	0.244	-0.549	0.427	4.191	8.894	3.911	0.549	0.305	-0.122	-9.911	-0.742	-2.034	-0.061	-0.854	0	-0.028	9.5	3.402	0.183	0.793	-0.488	-0.049	9.844	1.492	0.427	0.183	0.366	1506696397
-9.294	-2.109	0.825	-0.427	-0.061	-0.427	3.395	-8.191	0.428	0.183	-0.793	0.61	4.051	9.062	3.619	0.549	0.366	-0.183	-9.959	-0.849	-1.747	0	-1.038	0.061	-0.2	9.573	3.345	0.183	0.793	-0.549	-0.135	9.83	1.323	0.488	0.183	0.305	1506696397
-9.41	-1.924	0.278	-0.305	0.488	-0.61	3.374	-8.424	0.366	0.244	-1.099	0.671	4.219	9.007	3.286	0.61	0.427	-0.366	-9.866	-0.885	-1.677	-0.305	-1.16	0.183	-0.109	9.613	3.186	0.488	0.916	-0.427	0.108	9.844	0.976	0.488	0.061	0.122	1506696397
-9.421	-1.951	-0.416	0.061	0.671	-0.732	3.351	-8.591	0.451	0.427	-1.526	0.488	4.219	9.007	3.286	0.793	0.671	-0.549	-9.866	-0.885	-1.677	-0.305	-1.16	0.183	0.099	9.623	2.818	0.427	0.977	-0.549	0.288	9.816	0.669	0.671	0.366	0	1506696397
-9.598	-1.489	-0.863	0.427	1.16	-0.549	3.098	-8.579	0.711	0.671	-2.625	0.061	4.445	8.799	2.93	0.977	0.977	-0.61	-9.234	-1.818	-1.684	-0.671	-1.16	0.061	0.184	9.371	2.268	0.305	0.854	-0.671	0.611	9.813	0.455	0.854	0.366	-0.122	1506696397
-10.203	-1.157	-1.175	0.183	0.732	-0.305	3.022	-8.358	0.901	0.854	-3.662	-0.244	4.706	8.587	2.428	1.16	1.221	-0.732	-9.476	-2.469	-1.67	-0.854	-1.099	-0.183	0.324	9.296	1.677	0.183	0.854	-0.671	1.059	9.747	0.261	0.793	0.366	-0.183	1506696397
-10.125	-1.001	-0.847	0.183	0.793	-0.305	3.187	-8.404	1.325	0.732	-3.845	-0.183	4.706	8.587	2.428	1.16	1.404	-1.038	-9.476	-2.469	-1.67	-0.793	-0.854	-0.366	0.465	9.764	1.089	0.244	0.977	-0.549	1.486	9.823	0.007	0.793	-0.061	-0.183	1506696397
-10.153	-0.669	-1.023	-0.122	0.977	-0.549	3.535	-8.709	1.745	0.366	-3.052	0.427	4.858	9.319	2.287	0.977	0.977	-1.465	-9.78	-2.836	-1.818	-0.427	-0.671	-0.305	0.444	10.316	0.91	0.427	0.977	-0.427	1.385	9.902	-0.215	0.427	-1.099	-0.427	1506696397
-9.838	-1.038	-1.269	-0.305	0.488	-0.977	4.059	-8.673	2.48	0	-1.343	1.099	5.331	9.441	1.939	0.671	0.183	-1.587	-9.247	-2.495	-2.218	-0.183	-0.671	-0.183	0.068	10.247	1.175	0.793	0.427	-0.61	1.492	9.927	-0.412	0.671	-1.16	-0.671	1506696397
-9.254	-1.611	-1.201	-0.061	0.305	-0.977	3.975	-8.025	2.873	-0.183	-0.305	1.526	5.331	9.441	1.939	0.61	-0.671	-1.038	-8.832	-2.689	-1.879	-0.366	-0.671	-0.122	0.057	9.795	1.286	0.61	-0.061	-0.916	1.308	10.027	-0.299	0.671	-0.671	-1.099	1506696397
-9.131	-1.92	-1.189	0.122	0.549	-0.793	3.799	-7.367	2.972	-0.061	-0.366	1.709	5.617	8.885	2.089	0.916	-0.732	-0.427	-8.687	-2.915	-1.613	-0.305	-0.854	-0.122	0.34	9.464	1.142	0.183	0.122	-1.099	1.318	9.629	-0.219	0.793	-0.366	-1.16	1506696397
-9.453	-1.882	-1.342	0.671	0.305	-0.793	3.898	-7.064	2.763	0.061	-0.366	1.709	5.825	8.68	2.31	1.038	0.427	-0.183	-8.687	-2.915	-1.613	-0.183	-0.854	0	0.388	9.369	0.837	-0.061	0.671	-0.916	1.385	9.402	-0.102	0.854	-0.244	-1.099	1506696397
-9.576	-1.398	-1.311	0.549	0.061	-0.854	4.059	-7.184	2.358	0	-0.427	1.709	5.495	8.776	2.473	0.793	1.343	-0.305	-8.692	-3.249	-1.473	-0.061	-0.61	0.122	0.164	9.542	0.53	-0.122	0.732	-0.549	1.046	9.561	-0.013	0.61	-0.793	-1.038	1506696397
-9.561	-1.345	-1.331	0.366	0.366	-0.916	4.351	-7.612	2.038	-0.183	-0.427	1.465	5.008	9.188	2.54	0.427	0.793	-0.427	-9.288	-2.921	-1.421	0.366	-0.793	0.183	-0.068	9.965	0.58	-0.122	0.671	-0.305	0.981	9.581	-0.361	0.61	-1.038	-1.099	1506696397
-9.587	-1.516	-1.753	0.488	0.488	-0.916	4.585	-7.808	1.851	-0.366	-0.183	1.099	4.969	9.739	2.511	-0.061	-0.122	-0.366	-9.288	-2.921	-1.421	0.488	-0.793	0.427	-0.284	10.402	0.908	-0.122	0.427	-0.366	1.029	9.686	-0.843	0.671	-0.793	-1.282	1506696397
-9.595	-2.131	-2.059	0.61	0.488	-0.61	4.621	-8.029	1.876	-0.549	-0.061	0.549	5.05	10.048	2.48	-0.305	-0.488	-0.061	-9.161	-2.464	-1.415	0.244	-0.427	0.732	-0.438	10.617	1.077	-0.427	0	-0.488	0.676	9.813	-0.989	0.671	-0.732	-1.587	1506696398
-10.151	-2.09	-2.516	0	0.977	-0.061	4.416	-8.699	2.016	-0.488	-0.427	-0.183	5.056	10.118	2.537	-0.305	-0.427	0.061	-10.389	-2.396	-1.126	-0.122	0.122	0.61	-0.383	10.934	1.046	-1.099	-0.427	-0.488	0.752	9.969	-0.956	0.305	-1.282	-1.709	1506696398
-11.451	-1.897	-2.69	-1.16	-0.122	0	4.075	-9.78	2.08	-0.183	-1.16	-0.916	4.945	10.631	2.708	-0.427	0	0	-10.389	-2.396	-1.126	0	-0.305	0.427	-0.493	11.268	1.609	-1.221	-0.977	-0.671	1.616	10.423	-0.772	-0.366	-1.343	-1.465	1506696398
-12.595	-3.297	-2.239	-1.099	-0.977	0.793	4.014	-10.749	2.126	-0.061	-1.282	-1.16	4.609	11.063	2.5	-0.427	-0.122	-0.122	-11.221	-1.43	-0.618	-0.122	0.61	0.427	-0.664	11.542	2.21	-1.038	-0.549	-0.854	2.309	11.295	-0.372	-1.038	-0.732	-1.038	1506696398
-11.038	-3.74	-1.445	-0.183	-3.601	1.099	4.284	-11.094	2.213	-0.061	-0.061	-1.038	4.625	11.051	2.181	-0.183	0.061	-0.061	-10.265	-2.649	1.059	-0.916	-1.404	0.366	-1.811	11.108	2.181	-1.099	0.427	-0.793	2.077	12.422	1.4	-2.136	0.427	-0.427	1506696398
-8.525	-3.774	-0.03	-1.831	0.671	1.404	4.146	-10.755	2.149	-0.122	1.282	-1.404	4.99	10.756	1.86	0.122	1.892	0.244	-10.265	-2.649	1.059	-0.244	0.793	0.183	-3.535	10.289	2.04	-1.587	0.427	0.061	2.527	12.627	2.365	-3.296	0.366	0.244	1506696398
-9.982	-4.552	0.017	-1.16	0.732	1.526	3.624	-10.346	2.036	0.244	1.709	-1.77	4.31	10.733	1.422	-0.183	2.625	0.854	-10.011	0.09	1.69	0.427	0	0.122	-3.915	9.359	2.554	-0.732	-0.305	0.061	2.64	11.27	2.761	-4.333	1.099	1.77	1506696398
-10.173	-4.058	0.051	-0.366	-2.136	0.916	2.992	-9.654	1.766	0.977	1.343	-2.014	3.113	10.098	1.335	-0.793	0.488	1.892	-10.061	-0.056	1.433	-0.244	0.366	0.427	-3.694	8.504	3.006	-0.183	-0.122	-0.061	1.499	10.725	1.96	-4.028	1.16	2.991	1506696398
-9.134	-3.829	0.026	-1.099	-0.854	0.854	2.501	-9.257	1.251	1.831	0.122	-2.075	2.914	9.507	1.592	-0.793	-1.282	2.502	-10.061	-0.056	1.433	-0.244	0.244	0.305	-3.179	8.622	3.33	-0.061	0.244	0.183	0.214	10.933	0.377	-2.136	0.61	3.723	1506696398
-9.062	-3.159	-0.311	-0.366	-1.892	0.977	2.418	-9.35	0.568	2.502	-0.916	-2.197	3.473	9.618	1.981	-0.61	-0.183	2.502	-9.159	-0.224	0.584	-0.244	0.671	0.305	-2.826	8.915	3.384	0	0.549	0.305	-0.658	11.06	-0.205	-1.404	0.366	4.272	1506696398
-8.234	-2.585	0.262	-0.671	-1.892	0.854	2.338	-9.022	-0.286	2.625	-1.77	-2.502	3.35	9.528	2.12	-0.427	1.465	2.258	-8.693	0.061	0.206	-0.122	0.488	0.183	-2.576	8.557	3.503	-0.183	0.244	0.244	-0.029	10.634	-0.008	-1.038	0.244	5.005	1506696398
-7.918	-2.073	0.285	-0.977	-1.221	0.488	2.382	-8.132	-0.932	2.075	-2.075	-2.686	2.716	8.837	2.287	-0.122	1.709	2.136	-8.693	0.061	0.206	-0.183	0.427	0.122	-2.253	8.026	3.464	-0.549	0.061	0.122	0.122	10.331	1.058	-0.61	1.831	5.371	1506696398
-7.777	-1.753	0.341	-1.038	-0.732	0.305	2.546	-7.398	-1.125	1.221	-1.404	-2.197	2.214	8.227	2.714	0	1.099	1.709	-8.538	0.266	-0.398	-0.366	0.488	-0.061	-1.873	7.619	3.402	-0.549	-0.061	0.122	0.069	9.64	1.251	-0.122	2.625	4.883	1506696398
-8.067	-1.5	0.811	-1.099	-0.366	0.244	2.616	-6.918	-1.046	0.488	-0.183	-1.404	2.061	7.73	2.975	-0.122	0.671	1.038	-8.859	0.325	-0.663	-0.427	0.427	-0.244	-1.56	7.476	3.383	-0.244	-0.122	0.122	-0.394	8.497	1.288	0.366	3.54	4.15	1506696398
-8.232	-1.194	1.116	-0.916	0.916	0.183	2.314	-6.795	-0.999	0.061	0.488	-0.488	1.976	7.399	3.039	-0.305	0.122	0.183	-8.859	0.325	-0.663	-0.671	0.244	-0.366	-1.213	7.703	3.534	0.061	-0.061	0.183	-0.821	7.714	1.166	0.854	2.563	2.808	1506696398
-9.31	-0.847	0.854	-1.16	0.61	0.061	1.934	-7.09	-0.943	-0.183	-0.122	0.488	2.113	7.465	3.06	-0.244	-0.61	-0.793	-9.26	0.291	-1.422	-0.732	-0.061	-0.488	-0.956	8.29	3.761	0.427	0.183	0.183	-0.775	7.253	1.268	0.793	0.305	1.099	1506696398
-10.137	-0.705	0.569	-1.465	0.122	0.183	2.047	-7.538	-0.793	-0.427	-0.793	1.526	2.524	7.824	3.064	0	-1.038	-1.77	-9.404	0.215	-1.69	-0.916	0.549	-0.488	-0.821	8.75	3.915	0.61	0.122	0.244	1.125	7.211	1.67	1.221	-1.404	0.122	1506696398
-10.152	-1.018	0.609	-1.831	0.122	0	2.46	-7.866	-0.546	-0.732	-0.854	2.441	3.108	8.236	3.1	0.366	-0.977	-2.441	-9.404	0.215	-1.69	-1.16	0.427	-0.671	-0.583	8.886	3.967	0.61	-0.122	0.122	4.425	8.068	2.628	1.77	-0.305	-0.061	1506696398
-10.78	-0.066	1.457	-1.465	0	0.671	2.876	-8.195	-0.206	-1.038	-0.488	3.235	3.698	8.555	3.243	0.732	-0.732	-2.747	-9.464	0.139	-1.828	-1.282	-0.061	-0.854	-0.409	8.963	3.967	0.549	0.061	-0.122	7.447	9.729	4.81	0.916	5.005	0.366	1506696398
-11.492	-1.677	1.34	-3.54	-0.916	0.366	3.226	-8.812	0.279	-1.282	-0.061	3.967	4.242	8.946	3.263	0.977	-0.366	-2.747	-10.625	0.228	-1.314	-1.526	-0.122	-1.038	-0.483	9.448	3.998	0.549	0.61	-0.305	7.246	10.008	4.954	-0.549	4.089	1.465	1506696398
-12.712	-6.149	-1.772	-1.16	-1.038	-0.732	3.634	-10.18	0.974	-1.282	0.122	4.578	4.688	9.77	3.171	1.282	0	-2.625	-10.625	0.228	-1.314	-2.197	1.465	-0.793	-0.714	10.844	3.469	0.488	0.671	-0.183	0.562	6.492	2.303	1.465	-3.052	-1.099	1506696398
-8.916	-4.485	0.845	0.854	-1.831	0.183	4.133	-12.096	1.497	-0.671	-0.305	4.456	5.114	11.732	2.948	1.404	-0.122	-2.625	-13.101	-1.48	-1.713	-2.075	0.244	-0.916	-1.046	12.642	2.963	0.916	1.465	0	2.348	13.278	2.05	0.61	-2.441	-2.869	1506696398
-7.577	-2.755	0.979	-2.075	2.441	-0.366	4.036	-12.325	1.552	0	-2.319	3.052	6.147	13.22	2.873	1.099	0.61	-2.197	-9.952	-2.216	0.577	-1.221	-1.465	-0.61	-2.336	12.312	2.5	0.366	2.625	-0.183	4.516	13.365	4.784	-4.456	5.188	0.366	1506696398
-10.118	-4.81	-4.204	0.122	3.357	-1.282	4.327	-9.677	1.916	-0.366	-2.991	1.282	6.819	11.523	2.71	1.16	2.93	-0.122	-9.952	-2.216	0.577	-1.282	-0.977	-0.122	-3.789	10.244	1.971	-0.793	2.319	-0.549	-3.228	5.791	-0.736	2.014	-1.709	-1.465	1506696398
-9.483	-4.815	-2.718	0.488	-2.319	-0.061	4.327	-9.677	1.916	-0.366	-2.991	1.282	5.7	10.539	2.213	1.038	4.089	2.075	-9.533	-4.356	1.247	-1.892	-1.343	-0.366	-4.522	9.617	0.693	-1.77	1.343	0	2.487	10.898	-1.32	1.831	-0.732	-1.038	1506696398
-8.062	-4.511	-0.258	-0.183	2.686	0.244	4.744	-8.163	2.487	-0.305	1.343	-0.366	4.456	11.458	1.754	-0.244	3.052	2.747	-9.912	-3.717	0.834	-0.732	-0.732	-0.244	-4.358	10.049	0.245	-1.16	1.038	0.61	1.139	10.818	0.395	0.61	0.366	-0.854	1506696399
-9.563	-3.335	-2.238	1.343	1.404	-0.244	3.127	-8.946	2.084	0.366	-0.366	-1.099	3.486	11.569	0.922	-1.709	0.61	2.747	-9.912	-3.717	0.834	-0.366	-0.916	-0.061	-3.876	9.751	0.447	-0.061	0.793	0.977	-0.106	9.606	-0.084	1.465	-1.526	-1.709	1506696399
-9.106	-2.828	-1.857	1.526	0.183	-0.488	2.984	-8.601	1.863	0.427	-2.197	-1.709	3.109	10.511	0.102	-2.319	-1.404	2.869	-9.167	-3.634	0.755	-0.244	-0.488	0.244	-3.506	9.095	0.751	0.244	0.61	1.16	0.547	10.095	-0.642	1.404	-2.014	-1.709	1506696399
-8.372	-2.54	-1.483	1.16	1.465	-0.671	3.784	-7.739	1.922	-0.305	-0.488	-2.014	3.332	9.552	-0.199	-2.075	-1.953	3.052	-8.355	-3.984	0.548	0.549	-1.038	0.061	-3.322	8.654	0.879	-0.122	0.183	1.221	1.498	9.874	-0.043	1.648	-2.686	-1.892	1506696399
-8.856	-2.907	-2.137	1.282	0.061	-0.671	3.841	-7.337	1.866	-0.671	2.136	-1.77	3.62	9.28	-0.202	-1.587	-1.038	3.052	-8.027	-3.34	0.439	0.916	-0.305	0	-2.911	8.476	1.096	-0.183	-0.366	0.916	2.239	9.792	0.348	1.282	-1.648	-1.709	1506696399
-8.855	-3.366	-2.134	1.953	0.366	-0.244	2.969	-7.202	1.666	-0.671	2.625	-1.526	3.521	9.132	-0.095	-1.16	-0.061	2.93	-8.282	-2.924	0.348	0.916	-0.244	0.061	-2.413	8.461	1.207	-0.305	-0.488	0.305	2.369	9.319	0.242	1.099	-1.587	-1.526	1506696399
-9.172	-3.229	-1.748	2.197	0.366	0.244	2.278	-7.302	1.511	-0.549	1.587	-1.404	3.219	8.865	0.179	-0.793	0.244	2.441	-8.58	-3.249	0.367	1.221	-0.793	-0.061	-2.201	8.799	1.139	-0.305	-0.244	-0.061	2.736	9.612	0.301	0.671	-0.549	-1.038	1506696399
-9.345	-2.256	-1.835	2.441	-0.427	0.183	2.351	-7.708	1.436	-0.488	0.854	-1.16	3.283	8.802	0.668	-0.61	0.305	1.465	-8.484	-3.634	0.484	1.709	-0.61	-0.061	-2.218	9.398	0.852	-0.305	-0.244	-0.061	1.352	9.628	0.869	0.061	-1.953	-0.793	1506696399
-9.241	-1.598	-1.894	1.892	-0.366	-0.244	2.761	-7.923	1.255	-0.671	1.465	-0.977	3.852	9.241	0.971	-0.793	0.549	0.366	-8.847	-3.333	0.122	2.197	-0.183	0.061	-2.439	9.831	0.831	-0.122	-0.977	-0.244	1.2	9.735	0.419	-0.122	-3.052	-0.793	1506696399
-9.363	-2.072	-2.25	1.343	-1.038	-0.366	2.929	-7.825	1.115	-1.099	2.136	-0.916	4.149	9.515	1.272	-1.038	-0.061	-0.183	-8.847	-3.333	0.122	2.441	-0.244	0.244	-2.397	10.012	0.979	-0.183	-1.892	-0.732	2.094	9.469	-0.494	-0.244	-2.441	-0.916	1506696399
-8.713	-3.811	-1.5	0.977	-1.282	-0.183	2.9	-7.733	0.997	-1.404	2.319	-0.916	4.436	9.573	1.609	-1.221	-1.343	-0.488	-8.904	-3.025	0.13	2.38	0	0.427	-2.019	10.2	1.141	-0.366	-2.441	-1.282	2.728	9.582	0.011	-0.671	-1.465	-0.671	1506696399
-8.394	-4.358	-0.824	1.221	0.244	0.488	2.76	-8.034	0.853	-1.465	1.892	-0.793	4.944	9.555	1.753	-1.221	-1.892	-0.977	-10.338	-2.951	-0.049	2.686	-0.122	0.549	-1.269	10.506	1.75	-0.122	-2.93	-1.709	2.57	9.684	1.341	-1.282	-1.038	-0.183	1506696399
-10.08	-4.217	-1.132	1.831	-0.854	0.366	2.818	-8.37	0.658	-1.221	1.343	-0.732	5.253	9.138	1.895	-1.099	-1.831	-1.587	-10.38	-1.284	0.489	2.563	-0.732	0.977	-0.993	10.084	2.692	0.061	-1.709	-2.319	3.121	10.479	3.314	-2.991	-0.854	1.343	1506696399
-9.594	-4.571	0.822	1.16	-0.305	-0.549	3.04	-8.196	0.36	-1.038	0.793	-0.61	5.516	8.144	2.216	-0.549	-1.709	-1.77	-10.003	-0.621	1.434	2.441	-1.221	0.977	-1.467	9.196	3.519	-0.122	-1.038	-2.075	2.083	12.072	4.433	-4.883	-0.488	2.563	1506696399
-10.91	-3.701	1.444	-0.122	-0.061	-1.465	3.432	-8.448	0.051	-0.916	0.916	-0.122	5.77	7.659	2.601	0.305	-1.282	-1.648	-11.232	1.686	2.216	2.563	-2.136	0.488	-1.505	8.997	4.212	-0.061	-0.305	-1.77	0.538	13.852	2.957	-6.104	-0.671	2.991	1506696399
-10.768	-3.966	0.735	0.183	-1.343	-2.075	3.857	-9.31	-0.377	-0.305	1.404	0.244	5.959	8.076	2.927	0.854	-0.366	-1.465	-11.232	1.686	2.216	1.526	-2.014	0.916	-1.567	9.282	4.539	0.366	1.465	-2.075	-1.382	12.621	-1.025	-4.272	-3.174	2.991	1506696399
-8.679	-4.043	1.388	0.427	-1.221	-1.709	3.826	-9.618	-1.144	0.366	0.854	0	5.705	8.521	3.145	1.221	-0.122	-1.282	-10.743	1.306	1.952	0.977	-3.113	0.793	-2.271	9.082	4.145	0.305	2.014	-2.014	-0.511	10.929	-0.194	-2.808	-2.747	2.38	1506696399
-7.069	-3.25	1.456	-0.732	-0.122	-2.014	3.661	-8.973	-1.745	0.427	0	-0.732	5.559	8.295	3.512	1.404	0.183	-0.977	-8.191	1.603	2.756	0.61	-2.747	0.366	-3.042	8.029	3.762	0.122	1.648	-1.587	1.026	8.977	1.804	-1.831	-1.526	0.854	1506696399
-7.093	-3.766	1.006	-0.671	0.061	-2.014	3.619	-8.205	-1.934	0.122	0	-1.465	5.169	7.656	3.747	1.404	0.854	-0.366	-8.191	1.603	2.756	0.488	-3.113	0.427	-3.285	6.916	3.534	0	1.709	-1.282	2.491	7.636	2.07	0.183	1.831	0.549	1506696399
-7.087	-4.238	1.083	-0.183	-0.122	-1.587	3.583	-7.416	-1.885	-0.305	0.671	-1.709	4.551	6.93	3.565	1.221	1.099	0.244	-7.51	1.812	3.103	0	-2.869	0.366	-3.369	6.041	3.307	0	2.014	-0.916	2.525	7.264	2.255	1.038	5.981	0.793	1506696399
-6.618	-3.982	1.55	-0.488	0.427	-1.282	3.39	-6.934	-1.928	-0.61	1.648	-1.526	3.903	6.353	3.26	1.038	1.038	0.61	-7.197	1.781	3.475	-0.427	-2.808	0.122	-3.403	5.621	2.945	0.061	2.075	-0.427	0.372	7.657	2.422	0.305	4.272	0.61	1506696399
-6.028	-3.265	1.055	-1.404	0.854	-1.648	3.108	-6.7	-2.03	-0.732	2.258	-1.16	3.525	5.972	2.933	0.916	0.793	0.732	-6.794	1.718	3.417	-0.732	-3.357	0	-3.35	5.491	2.591	0.061	2.075	-0.427	0.244	6.814	3.335	0.244	-2.441	0.061	1506696399
-6.328	-4.496	-0.328	-1.648	1.526	-2.136	2.868	-6.547	-1.954	-0.793	2.258	-0.916	3.426	5.859	2.55	0.793	0.549	0.793	-5.949	1.771	3.664	-1.038	-2.502	0	-3.321	5.507	2.308	0.305	2.319	0.427	2.542	6.915	4.439	0	-4.395	-0.244	1506696399
-6.348	-4.677	-0.114	0.366	1.343	-1.587	2.824	-6.735	-1.766	-0.61	2.136	-0.793	3.437	5.973	2.204	0.671	-0.061	0.916	-5.648	0.095	4.505	-1.465	-3.174	-0.305	-3.608	5.748	1.839	0.122	2.38	0.732	5.646	7.744	4.564	-0.793	-1.343	0.427	1506696399
-7.177	-5.597	0.278	-1.099	1.343	-1.892	2.681	-6.796	-1.566	-0.488	1.526	-0.793	3.852	6.318	1.919	0.488	-0.366	0.977	-5.648	0.095	4.505	-1.465	-2.625	-0.61	-3.828	6.307	1.22	0.183	1.709	1.282	5.566	11.214	5.459	-4.7	4.883	1.587	1506696399
-8.106	-6.557	-0.376	-0.488	0.854	-2.502	2.651	-7.112	-1.13	-0.366	0.244	-0.732	4.359	6.929	1.652	0.244	-0.488	0.793	-6.605	-0.654	4.905	-1.16	-3.296	-0.732	-3.779	7.703	0.726	0.244	1.099	1.831	0.366	6.221	4.593	-1.282	-1.404	1.038	1506696400
-7.671	-6.691	-1.177	-0.671	1.404	-2.686	2.797	-7.468	-0.668	-0.305	-1.343	-0.732	4.827	7.965	1.382	-0.122	-0.549	0.244	-6.948	-1.535	6.294	-0.977	-3.113	-0.793	-3.6	8.873	0.622	0.793	0.854	2.197	2.663	9.086	4.008	-2.991	0.549	1.709	1506696400
-7.934	-7.032	-1.33	-0.916	0.61	-2.441	3.185	-7.48	-0.397	-0.427	-2.563	-0.732	4.945	8.868	1.215	-0.549	-1.709	-0.183	-6.948	-1.535	6.294	-0.61	-3.54	-0.671	-3.484	9.585	0.517	1.038	0.977	2.319	4.015	8.853	4.346	-2.502	0.916	1.831	1506696400
-8.197	-7.199	-1.574	-1.16	0.854	-2.808	4.108	-7.789	0.343	-0.549	-2.014	-0.305	5.277	9.411	1.034	-0.854	-2.686	-0.427	-6.706	-1.386	6.566	-0.732	-3.479	-0.488	-3.124	9.745	0.493	1.343	1.16	2.258	4.376	8.655	4.462	-2.197	1.221	1.648	1506696400
-6.642	-7.031	-1.201	-0.244	0.183	-1.831	4.706	-7.919	0.679	-0.366	-0.793	0	5.729	9.652	0.957	-0.977	-2.258	-0.427	-5.121	-2.26	7.434	-0.916	-3.479	-0.549	-2.944	9.694	0.361	1.221	1.465	2.075	3.82	8.263	5.516	-1.343	1.038	1.465	1506696400
-6.668	-7.021	-1.211	-0.732	0.305	-1.221	4.977	-7.653	1.114	-0.305	-0.244	0.061	5.777	9.685	0.916	-0.916	-2.014	-0.122	-5.121	-2.26	7.434	-0.671	-3.296	-0.427	-2.741	9.868	0.025	0.916	1.465	1.465	3.472	7.869	5.514	-1.709	0.671	1.404	1506696400
-7.003	-6.69	-1.779	-0.732	0.366	-0.854	5.203	-8.021	1.644	-0.122	0.061	0	5.796	10.087	0.906	-0.793	-2.075	0.244	-4.663	-2.146	7.866	-0.671	-3.052	-0.305	-2.564	10.336	-0.318	0.549	1.343	1.282	3.528	6.788	5.972	-1.404	-0.549	1.343	1506696400
-6.858	-6.905	-1.751	-1.404	0.061	-1.038	5.258	-8.656	1.771	0.305	-0.061	0.183	6.008	10.21	0.896	-0.61	-1.831	0.427	-4.46	-1.727	8.479	-0.671	-2.747	-0.122	-2.517	10.714	-0.496	0.61	1.709	0.916	4.35	6.515	5.964	-1.648	-0.427	1.587	1506696400
-6.767	-7.263	-2.174	-1.343	0.671	-0.977	5.632	-9.354	1.666	0.793	-0.671	0.183	6.333	10.371	0.927	-0.488	-0.732	0.366	-3.976	-1.8	8.815	-0.671	-2.441	0.061	-2.609	11.181	-0.796	0.488	2.014	1.16	4.938	6.42	6.271	-1.709	-0.183	1.648	1506696400
-6.357	-7.169	-1.981	-0.549	0.427	-0.61	6.108	-9.416	1.267	1.038	-0.732	-0.305	6.38	10.672	1.183	-0.61	-0.488	0.366	-3.462	-2.454	8.859	-0.427	-1.709	0	-2.791	11.498	-1.105	-0.061	1.587	1.099	5.174	6.01	6.187	-1.892	0	1.648	1506696400
-6.563	-7.45	-2.05	-1.343	1.404	-0.366	5.973	-8.922	0.798	1.099	-0.427	-0.854	6.571	10.86	1.739	-0.793	-0.916	0.61	-3.293	-2.692	9.056	-0.061	-1.465	-0.061	-2.712	11.384	-0.903	-0.549	1.038	0.854	5.434	5.779	6.535	-1.831	0.122	1.709	1506696400
-6.954	-7.96	-2.737	-0.977	1.282	-0.793	5.82	-8.644	0.469	0.916	-0.244	-0.916	6.496	10.702	1.922	-0.916	-1.221	1.099	-3.242	-2.448	9.275	0	-0.977	0	-2.467	11.086	-0.486	-0.61	0.793	0.671	4.941	5.343	7.076	-2.075	0.427	1.709	1506696400
-6.246	-8.244	-2.778	0.427	0.305	0.122	5.393	-8.646	-0.336	0.671	-1.038	-0.671	6.304	10.411	1.966	-0.793	-0.916	1.099	-3.358	-2.366	9.304	0.122	-0.793	-0.061	-2.085	11.164	-0.099	-0.366	0.671	0.793	5.475	5.571	7.485	-2.197	0.488	1.526	1506696400
-6.401	-7.782	-2.531	-0.427	0.549	0.183	5.461	-8.004	-0.484	0.366	-0.61	-0.427	6.038	9.787	2.32	-0.61	0.122	0.671	-3.305	-2.668	9.447	0.183	-0.488	-0.183	-1.495	11.13	-0.002	-1.221	1.282	0.61	5.696	5.065	7.523	-1.892	0.671	1.343	1506696400
-6.523	-7.878	-2.713	0.244	0.488	-0.061	5.469	-7.964	-0.586	0.122	-0.732	-0.366	5.849	10.031	2.135	-0.854	0.122	0.061	-3.864	-2.617	9.595	0.488	-0.793	-0.122	-0.663	11.478	-0.22	-1.221	1.282	0.61	5.414	4.725	7.698	-1.221	0.427	1.404	1506696400
-6.326	-7.685	-2.584	0.122	0.244	0.671	5.667	-8.643	-0.804	0.061	-1.16	-0.488	5.672	10.233	2.058	-0.977	-0.305	-0.427	-3.632	-2.073	9.759	0.305	-0.549	0.122	-1.212	11.221	-0.047	-0.427	0.549	0.671	5.45	4.447	8.087	-1.16	0.488	1.282	1506696400
-6.41	-7.395	-2.667	0.305	0.671	0.854	5.998	-8.803	-0.506	-0.244	-1.099	-0.732	5.82	9.932	1.534	-0.854	-0.977	-0.549	-3.442	-1.991	9.892	0.427	-0.427	0.244	-1.39	11.209	0.212	-0.793	-0.183	0.732	5.423	4.059	8.472	-1.221	0.366	1.038	1506696400
-6.575	-7.616	-2.82	-0.061	0.549	0.366	6.12	-9.088	-0.139	-0.244	-1.038	-1.038	6.637	10.091	1.251	-0.488	-0.793	-0.305	-3.48	-1.702	9.856	0.427	-0.305	0.305	-0.767	11.336	0.407	-0.61	0.488	0.305	5.145	3.856	8.668	-1.404	0.549	0.793	1506696400
-6.684	-8.217	-3.076	0.061	0.183	1.099	5.742	-9.33	0.272	0.061	-1.526	-0.977	6.863	10.037	1.298	-0.488	-1.77	0.061	-2.975	-1.683	9.953	0.366	0.122	0.305	-1.035	11.306	0.305	-0.854	0.671	0.244	5.39	3.645	8.606	-1.648	0.549	0.61	1506696400
-7.293	-8.387	-3.344	0	0.061	1.16	5.654	-9.131	0.301	0	-1.099	-0.366	7.87	9.745	0.65	-0.122	-0.488	0.488	-3.108	-1.7	10.286	0.305	0.488	0.305	-0.799	11.367	0.392	-0.671	0.122	0.427	5.472	3.388	8.464	-1.404	0.183	0.488	1506696400
-7.519	-8.703	-3.393	-0.061	-0.244	0.793	5.673	-9.433	0.201	0.244	-0.366	0.305	7.452	10.299	1.278	-0.549	-1.099	0.488	-3.62	-1.654	10.579	0.183	0.549	0.183	-0.742	11.86	0.382	-0.244	0.244	0.671	6.233	3.303	8.817	-1.038	-0.305	0.549	1506696400
-7.738	-8.69	-3.588	0	-0.183	0.61	5.789	-9.588	-0.138	0.977	-0.427	0.183	7.105	10.475	1.232	-0.61	-1.953	0.366	-3.935	-1.772	10.698	0.061	0.854	0.061	-0.939	11.721	0.579	-0.061	-0.671	0.854	6.015	3.433	9.037	-0.61	-0.366	0.305	1506696400
-7.606	-8.71	-3.33	-0.061	-0.122	0.061	6.574	-9.109	-0.03	0.854	0	-0.122	7.312	10.286	1.572	-0.488	-1.16	0.549	-4.456	-1.662	10.526	0.061	0.732	0	-0.645	11.714	0.818	0	-0.183	0.366	6.194	3.658	9.171	-0.244	-0.427	0.061	1506696400
-7.977	-8.537	-3.603	-0.122	-0.122	-0.122	6.708	-8.983	0.23	0.366	0.427	-0.122	7.453	10.134	1.739	-0.061	0.122	0.671	-4.673	-1.645	10.43	0.061	0.61	-0.061	-0.834	11.538	0.827	0.122	-0.732	0.244	6.041	3.878	9.258	-0.061	-0.427	-0.183	1506696400
-7.966	-8.57	-3.564	-0.244	-0.122	-0.793	7.324	-9.059	0.41	-0.366	2.563	-0.183	7.068	9.915	2.23	0.122	0.427	0.61	-4.808	-1.566	10.45	0.061	0.488	-0.183	-0.617	11.373	0.874	0.427	-0.854	0.183	6.331	3.796	8.848	0.244	-0.427	-0.366	1506696400
-7.84	-8.498	-3.549	0.061	-0.305	-0.977	7.047	-9.489	0.47	-0.244	2.197	-0.916	6.901	10.13	2.494	0	-0.244	0.61	-4.898	-1.359	10.485	-0.122	0.305	-0.305	-0.79	11.326	0.605	0.488	-0.916	0.122	6.592	3.961	9.044	0.854	-0.732	-0.549	1506696401
-7.754	-8.222	-3.486	0.183	-0.61	-0.977	6.489	-9.788	0.501	-0.549	0.244	-1.16	7.206	10.246	1.881	0.305	0.061	0.854	-4.859	-1.574	10.591	-0.244	0.305	-0.366	-1.145	11.614	0.309	0.305	-1.526	-0.122	6.57	3.936	9.071	1.587	-0.793	-0.732	1506696401
-7.312	-8.155	-3.137	0.244	-0.854	-1.221	6.307	-10.274	0.396	-0.671	-0.977	-1.465	7.471	10.655	1.55	0.488	2.136	1.038	-4.625	-1.81	10.549	-0.183	0.366	-0.549	-1.238	12.123	-0.048	0.305	-1.648	-0.366	6.684	3.927	8.792	1.892	-0.549	-0.793	1506696401
-6.869	-8.41	-2.836	0.366	-0.671	-0.671	6.466	-10.038	-0.008	-0.916	-0.244	-1.282	7.337	11.054	0.888	0.671	3.418	1.099	-4.256	-1.82	10.5	-0.305	0.732	-0.61	-1.247	12.287	-0.233	0.305	-1.831	-0.977	6.42	3.978	8.722	2.136	-0.549	-1.099	1506696401
-6.675	-8.381	-2.827	1.221	-1.099	-0.061	6.259	-9.784	-0.136	-1.221	-0.671	-0.916	7.032	11.023	1.213	0.671	3.174	1.221	-4.358	-2.044	10.341	-0.244	0.854	-0.488	-1.318	12.071	-0.367	0.61	-1.831	-1.404	6.327	4.35	8.471	2.258	-0.488	-1.282	1506696401
-6.526	-8.384	-2.47	1.709	-1.16	0.671	5.776	-9.79	-1.001	-0.061	-0.549	-0.488	6.851	10.602	1.91	0.793	1.77	0.977	-4.365	-2.33	10.152	-0.122	1.16	-0.732	-1.384	12.02	-0.426	0.732	-2.319	-1.648	6.149	4.636	7.912	2.747	-0.671	-1.587	1506696401
-6.532	-8.068	-2.353	1.526	-0.671	0.671	6.222	-8.696	-1.812	-0.671	-1.526	-0.183	7.117	10.215	1.912	1.038	0.061	0.916	-4.386	-2.199	10	-0.122	1.465	-0.854	-1.595	11.964	-0.219	0.793	-3.418	-1.709	5.577	5.073	7.423	2.747	-0.671	-2.014	1506696401
-6.539	-8.542	-2.158	1.526	0.122	0.671	7.166	-8.387	-1.17	0.305	0.061	0.854	8.028	9.788	1.069	1.221	0	0.671	-4.65	-2.257	9.493	0.122	1.526	-0.916	-1.607	11.737	-0.169	0.732	-3.357	-2.136	5.21	5.662	7.056	3.052	-1.221	-2.319	1506696401
-6.449	-8.355	-2.011	1.77	0.366	1.526	6.788	-7.754	-1.957	-0.366	-2.38	0.61	8.542	9.231	1.041	0.977	0.549	0.916	-4.57	-2	9.308	0.061	1.648	-0.916	-1.306	11.354	-0.179	0.732	-3.357	-2.136	5.518	6.552	6.666	3.052	-1.221	-2.441	1506696401
-6.465	-7.812	-1.775	2.014	0.793	1.892	7.345	-7.46	-2.164	-0.366	-2.38	0.61	8.159	8.48	0.773	0.916	-0.671	0.732	-4.364	-2.029	9.202	-0.061	2.075	-0.916	-1.522	11.018	-0.232	0.732	-1.709	-2.38	5.681	6.923	5.947	2.747	-1.221	-2.502	1506696401
-6.696	-7.607	-1.674	2.014	1.648	2.136	7.041	-7.126	-2.183	-1.404	-2.747	0.366	7.855	8.114	1.047	0.793	-3.113	0.427	-4.67	-2.731	8.747	0.183	2.441	-0.916	-2.028	10.671	-0.693	0.793	-0.854	-2.136	5.148	7.02	5.146	2.441	-1.404	-2.625	1506696401
-7.017	-7.326	-1.902	2.075	2.563	2.625	7.511	-6.69	-2.414	-1.587	-2.075	0.488	8.442	8.152	1.331	0.427	-4.395	0.244	-4.593	-3.013	8.37	0.793	2.502	-0.977	-3.088	10.401	-1.19	0.854	-1.099	-1.709	4.567	7.172	4.597	2.136	-1.77	-2.869	1506696401
-6.613	-6.442	-2.134	1.587	2.502	2.441	7.578	-6.121	-2.155	-1.953	0.122	0.793	8.553	8.071	1.08	-0.183	-4.456	0.366	-4.329	-2.894	7.686	0.793	3.235	-1.099	-3.822	9.845	-1.891	0.854	-2.441	-0.977	5.273	8.007	4.551	2.014	-1.77	-2.808	1506696401
-6.484	-5.707	-1.737	1.404	1.465	2.38	6.654	-5.491	-1.517	-1.892	-0.61	0.732	8.01	7.759	1.208	-1.099	-4.883	0.366	-4.327	-3.518	6.855	1.038	3.723	-1.343	-3.927	9.013	-2.158	0.671	-3.784	-0.488	4.506	8.263	3.722	1.831	-1.587	-3.052	1506696401
-6.141	-5.447	-2.323	1.77	1.648	2.747	6.568	-4.773	-0.852	-1.648	-1.892	0.427	7.553	7.112	0.76	-1.709	-5.127	0.366	-4.469	-3.707	6.199	1.404	3.906	-1.221	-3.4	8.725	-2.263	0.183	-4.944	-0.122	3.752	8.216	3.56	1.648	-1.282	-3.235	1506696401
-5.649	-5.077	-2.455	2.197	0.732	3.113	6.667	-4.031	-1.125	-1.953	-0.732	0.488	7.296	6.499	-1.087	-1.77	-4.089	0.366	-4.48	-3.519	5.16	1.648	4.395	-1.099	-2.864	8.269	-1.927	-0.61	-5.615	0	3.37	8.771	3.292	1.404	-0.916	-3.296	1506696401
-4.931	-4.868	-1.95	2.747	1.038	3.235	6.552	-3.62	-1.195	-2.93	1.221	0.488	6.759	6.102	-2.003	-1.465	-2.075	0.427	-4.262	-3.467	3.981	2.014	4.456	-1.221	-2.196	7.427	-1.602	-1.343	-4.761	-0.366	2.481	8.452	2.583	1.038	-1.648	-3.601	1506696401
-5.224	-4.845	-2.353	3.235	1.892	2.563	6.071	-3.414	-0.767	-3.906	3.113	0.488	5.694	6.042	-1.739	-1.892	-2.258	0.854	-4.243	-3.257	3.228	2.136	4.456	-1.221	-2.284	6.252	-1.719	-1.038	-3.906	-1.099	2.72	7.848	1.584	1.221	-2.197	-3.113	1506696401
-5.833	-5.527	-2.4	4.395	1.099	2.441	5.633	-3.279	-0.748	-4.089	3.357	0.183	5.315	5.581	-1.893	-2.441	-3.235	1.343	-4.706	-3.811	2.688	2.563	4.395	-1.282	-3.015	5.516	-2.138	-0.977	-4.395	-1.221	3.252	8.233	1.157	1.099	-1.953	-2.441	1506696401
-6.691	-6.101	-2.047	4.944	1.16	2.686	5.117	-2.92	-0.965	-4.639	4.578	0.183	5.233	5.022	-2.903	-2.686	-3.174	1.77	-5.713	-4.469	2.322	3.662	4.456	-1.282	-3.38	5.696	-2.371	-1.343	-5.798	-0.732	2.054	8.443	1.708	0.793	-2.075	-2.136	1506696401
-7.102	-5.594	-1.342	5.31	0.61	2.075	5.091	-2.851	-1.511	-5.066	4.578	0.244	5.492	4.924	-3.28	-3.418	-2.38	1.953	-7.285	-4.65	1.671	4.944	4.211	-1.343	-3.244	6.452	-2.468	-0.854	-6.714	-0.549	0.413	8.892	1.206	0.854	-3.723	-2.075	1506696401
-7.366	-5.571	0.016	5.615	2.014	1.526	5.047	-3.168	-2.888	-4.883	3.54	0.305	5.685	5.223	-3.005	-4.456	-3.601	2.075	-8.256	-4.096	1.567	6.226	3.418	-1.465	-2.495	7.355	-2.407	-0.244	-7.568	-0.854	-0.319	8.995	0.567	0.854	-4.578	-2.014	1506696401
-8.722	-4.192	-1.09	6.104	3.54	0.549	6.205	-3.424	-4.52	-4.517	2.808	0.793	6.741	5.117	-2.98	-5.066	-3.906	2.197	-9.481	-2.711	1.505	7.568	2.686	-1.343	-2.065	8.013	-0.409	0.854	-7.935	-0.671	0.622	9.979	2.426	0.183	-4.944	-1.221	1506696401
-10.032	-4.983	-1.34	6.226	1.465	0.305	6.968	-3.248	-5.763	-4.15	3.723	1.221	7.515	4.947	-2.616	-5.31	-3.235	2.136	-10.367	-1.467	1.047	7.446	2.38	-1.282	-1.469	9.223	1.53	1.953	-6.47	-0.244	0.818	11.42	3.408	-0.916	-6.531	-0.427	1506696401
-9.357	-4.049	-0.207	6.226	3.479	0.61	7.394	-3.695	-6.642	-4.15	3.418	1.465	7.931	5.881	-2.314	-5.432	-3.723	1.648	-11.035	-0.432	0.668	7.263	1.282	-1.404	-0.721	10.694	2.695	1.953	-5.127	-0.916	1.135	11.03	2.622	-0.854	-7.507	0.244	1506696401
-10.471	-2.137	-1.538	5.676	1.892	0.305	7.922	-4.128	-7.075	-4.395	3.418	1.404	8.667	6.575	-1.694	-4.944	-3.906	0.793	-11.011	0.858	0.371	6.592	1.16	-1.099	-1.119	10.911	3.236	1.587	-5.066	-1.526	-1.181	10.889	0.933	-1.099	-11.536	0.244	1506696401
-9.65	-2.05	-1.047	5.066	-0.183	0.549	7.63	-4.384	-6.708	-4.639	4.211	1.221	9.022	6.359	-0.603	-4.395	-3.479	0.305	-9.895	0.879	0.656	5.493	0.977	-1.221	-1.733	9.851	2.845	0.488	-6.042	-1.343	0.602	9.799	-0.889	-1.16	-13.367	-0.61	1506696402
-8.363	-1.913	0.389	4.517	0.977	0.488	6.485	-4.207	-6.486	-4.883	4.211	0.854	9.012	5.646	0.014	-4.211	-2.93	0.366	-8.809	0.434	1.004	5.127	1.404	-1.587	-1.792	8.509	2.351	-0.244	-6.287	-0.916	4.826	9.867	0.573	-1.953	-8.667	-1.587	1506696402
-8.187	-1.944	0.574	4.028	1.16	0.183	5.694	-3.746	-6.441	-5.127	4.089	0.671	8.937	5.094	-0.26	-4.456	-2.441	0.916	-8.656	0.732	1.078	5.249	1.404	-1.587	-1.549	7.885	1.94	-0.244	-5.92	-0.793	5.545	8.954	0.72	-2.258	-3.296	-1.77	1506696402
-8.224	-2.421	0.626	3.54	0.977	-0.183	5.462	-3.423	-6.353	-5.005	4.333	0.793	8.668	5.106	-0.703	-4.7	-2.93	1.404	-8.783	1.107	0.992	4.883	1.77	-1.343	-1.542	7.971	2.196	0.122	-5.615	-0.732	3.183	8.689	1.372	-2.991	-0.183	-2.502	1506696402
-8.296	-3.451	1.14	3.418	1.038	-0.244	5.359	-3.35	-6.435	-4.578	4.211	0.854	8.4	5.377	-1.072	-4.883	-3.357	1.709	-9.092	1.132	0.762	4.578	1.77	-1.343	-1.572	8.196	2.846	0.793	-5.798	-0.793	-0.281	8.881	3.003	-2.869	-2.747	-3.174	1506696402
-8.403	-4.405	1.274	3.845	1.526	-0.305	5.31	-3.369	-6.558	-4.028	3.052	0.671	8.258	5.672	-1.361	-4.7	-3.296	1.892	-9.595	1.136	0.51	4.333	1.709	-1.343	-1.412	8.409	3.546	0.977	-5.493	-1.038	-2.681	9.283	2.86	-1.892	-4.089	-3.723	1506696402
-8.368	-4.252	1.32	4.517	2.808	-0.061	5.722	-3.334	-6.526	-3.723	2.441	0.671	8.306	5.946	-0.935	-4.395	-3.235	1.77	-10.085	0.732	0.342	4.15	1.526	-1.099	-1.448	8.831	3.913	0.977	-4.883	-1.282	-1.504	10.314	1.122	-2.197	-6.714	-3.479	1506696402
-8.738	-3.082	1.01	4.272	2.93	0	5.849	-3.097	-6.35	-3.54	1.831	0.793	8.362	6.188	-0.275	-4.272	-2.869	1.404	-10.028	0.122	0.221	4.456	1.16	-1.099	-1.866	9.159	4.064	0.793	-4.822	-1.221	1.043	9.914	2.227	-2.38	-5.432	-2.563	1506696402
-8.829	-2.479	0.968	3.418	2.319	-0.427	6.003	-2.894	-5.84	-3.845	1.526	1.16	8.5	6.418	0.073	-4.395	-2.441	0.916	-9.744	0.318	0	4.639	0.916	-0.977	-2.175	9.207	4.077	0.549	-5.066	-1.16	2.678	9.186	2.744	-2.319	-3.662	-1.526	1506696402
-9.271	-2.979	0.748	3.052	1.953	-0.305	6.112	-2.881	-5.636	-4.15	1.404	1.587	8.595	6.56	0.118	-4.517	-2.319	0.793	-9.485	0.629	-0.251	4.639	1.038	-0.732	-1.985	8.868	4.023	0.427	-5.432	-1.404	2.789	8.035	3.122	-1.587	-4.089	-0.854	1506696402
-10.627	-3.925	-0.151	2.808	2.991	0.61	6.538	-3.016	-5.454	-4.395	1.648	1.77	8.613	6.333	-0.197	-4.517	-2.441	0.793	-9.912	0.654	-0.248	4.639	0.488	-0.732	-1.617	8.747	3.85	0.244	-5.493	-1.77	2.799	7.216	3.265	-0.427	-3.54	-0.061	1506696402
-10.84	-3.846	0.022	4.333	0.305	0.549	6.838	-3.357	-5.148	-4.456	1.587	1.892	8.788	5.908	-0.924	-4.639	-2.38	0.61	-11.49	-0.042	-0.19	3.784	0.061	-0.732	-1.564	9.873	3.442	0.61	-5.127	-1.77	4.139	7.783	5.55	-0.854	-5.31	0.549	1506696402
-9.879	-2.667	-0.389	3.845	2.441	1.892	7.452	-4.414	-5.386	-4.15	0.793	2.075	9.449	5.718	-2.382	-4.7	-2.625	0.061	-10.168	-0.614	0.329	4.639	0.122	-0.671	-1.657	11.057	2.896	0.977	-4.883	-1.587	3.871	10.655	3.972	-0.488	-5.31	0.793	1506696402
-9.351	-2.875	-1.656	4.272	1.465	0.366	8.203	-5.546	-5.38	-3.906	0.427	2.014	10.305	5.513	-3.42	-4.395	-2.747	-0.183	-9.995	-1.025	0.468	3.967	0.61	-0.671	-1.625	10.871	2.227	0.977	-4.883	-1.587	4.128	8.009	2.786	2.441	-2.441	1.221	1506696402
-8.686	-4.049	-2.108	4.517	1.892	0.793	8.622	-6.106	-4.015	-3.845	1.465	1.709	10.612	5.322	-3.112	-4.028	-2.075	0.061	-9.761	-1.937	0.621	3.662	1.343	-0.793	-1.3	10.574	1.428	0	-4.822	-1.404	1.162	9.781	2.57	2.686	-4.395	-0.305	1506696402
-9.221	-4.002	-2.976	3.967	3.052	1.282	8.314	-6.392	-2.712	-3.723	1.587	1.404	10.55	4.943	-3.104	-3.967	-1.953	0.305	-10.468	-2.403	0.64	3.845	1.282	-0.793	-1.024	10.526	1.255	-0.061	-4.761	-1.404	0.611	10.177	2.07	1.892	-4.517	0.183	1506696402
-9.805	-3.578	-4.071	4.517	2.991	0.732	8.001	-6.394	-2.543	-3.601	1.465	1.343	10.575	4.365	-4.118	-3.845	-2.197	0.549	-11.245	-2.377	0.459	3.54	1.221	-0.488	-0.671	10.939	1.392	0.549	-4.333	-1.343	0.857	10.326	-0.522	2.686	-5.188	-0.671	1506696402
-9.734	-3.29	-4.152	4.578	2.197	0.122	7.923	-6.273	-2.68	-3.113	1.648	1.404	10.63	3.872	-4.838	-3.479	-2.197	0.488	-11.047	-2.751	0.217	3.601	0.305	-0.427	-0.434	10.889	1.537	1.038	-3.357	-1.343	2.055	11.248	-1.515	2.319	-3.54	-0.793	1506696402
-9.172	-3.363	-3.545	4.333	2.747	0.244	7.811	-5.892	-2.723	-2.38	1.221	1.343	10.429	3.467	-4.637	-2.808	-2.075	0.61	-10.344	-2.936	0.237	3.357	0.061	-0.671	-0.518	10.025	1.546	0.977	-2.747	-1.16	1.256	11.041	-1.641	2.136	-4.089	-1.282	1506696402
-8.815	-3.393	-3.114	4.944	2.136	0.305	7.64	-5.453	-2.303	-1.526	1.099	1.16	9.947	3.182	-3.558	-2.319	-1.587	0.793	-9.33	-2.75	0.244	3.54	-0.183	-0.671	-0.683	8.927	1.51	0.854	-2.38	-0.854	1.29	10.696	-1.501	2.197	-4.517	-1.587	1506696402
-8.531	-3.005	-3.118	4.883	1.709	0.488	7.345	-4.536	-1.958	-1.587	1.221	1.221	9.256	2.958	-2.644	-2.014	-1.587	0.977	-8.423	-2.497	0.272	3.601	-0.244	-0.793	-0.78	8.215	1.503	0.793	-2.197	-0.366	1.631	10.106	-1.043	2.075	-4.822	-1.587	1506696402
-8.654	-2.091	-2.967	4.883	1.099	0.427	7.159	-3.796	-1.894	-1.648	1.587	1.343	8.949	2.75	-2.184	-1.831	-1.465	1.038	-7.93	-2.457	0.208	3.54	0.122	-0.977	-0.712	8.062	1.561	0.732	-2.075	0.122	2.013	9.649	-0.541	1.892	-5.188	-1.343	1506696402
-8.534	-1.274	-2.656	4.578	-0.122	0.061	6.992	-3.384	-2.131	-1.709	1.221	1.343	9.054	2.653	-1.751	-1.709	-0.977	1.038	-7.903	-2.488	0.03	3.54	0.122	-1.038	-0.39	8.256	1.577	0.427	-1.831	0.488	2.657	9.259	-0.516	1.404	-4.883	-1.099	1506696402
-8.569	-0.932	-2.067	3.845	1.282	0.244	7.065	-3.029	-2.546	-1.77	1.16	1.099	9.415	2.829	-1.497	-1.831	-0.854	1.099	-7.815	-2.371	-0.274	3.723	0.305	-0.854	-0.156	8.693	1.632	0.427	-1.831	0.61	2.76	8.792	-0.83	0.977	-4.395	-0.854	1506696402
-10.043	-1.275	-2.126	3.662	-0.122	0.183	7.074	-2.579	-2.887	-1.953	1.343	0.977	9.909	3.237	-1.448	-2.136	-0.61	1.221	-7.997	-2.101	-0.392	3.54	0.793	-0.61	-0.179	9.148	1.757	0.671	-1.953	0.549	3.076	8.35	-1.121	0.916	-3.296	-0.854	1506696402
-10.067	-0.803	-1.505	3.906	0.244	0.244	7.132	-2.206	-3.107	-1.953	1.282	0.793	9.92	3.765	-1.141	-2.441	-0.732	1.343	-8.714	-2.134	-0.676	3.174	1.038	-0.366	-0.095	9.877	1.765	0.671	-1.953	0.549	2.425	9.393	-0.219	0.793	-2.747	-0.977	1506696403
-9.735	0.481	-1.304	2.563	0.366	0.427	7.468	-2.193	-3.256	-1.831	0.854	0.61	10.054	4.298	-1.075	-2.747	-1.038	0.977	-8.969	-2.488	-0.916	2.991	1.221	-0.183	0.39	10.83	1.778	0.244	-3.052	-0.183	2.067	10.207	0.501	0	-3.479	-1.038	1506696403
-10.332	0.323	-1.793	0.793	0.427	0.61	7.85	-2.542	-3.663	-2.075	0.366	0.427	10.191	4.439	-1.01	-2.869	-0.916	0.488	-9.126	-1.848	-1.097	2.747	1.16	0.366	0.773	11.122	2.303	-0.122	-3.357	-0.916	2.893	9.739	0.099	-0.244	-2.686	-1.099	1506696403
-11.581	-2.414	-1.925	-1.282	0.244	0.977	8.317	-3.052	-3.956	-2.502	0.549	0.244	10.294	4.192	-1.11	-2.93	-0.916	-0.244	-10.249	-1.596	-0.694	1.709	2.625	0.671	0.778	11.5	2.968	-0.244	-3.54	-1.038	3.214	9.914	0.459	-0.366	-2.014	-1.099	1506696403
-12.293	-4.134	-2.083	-0.549	2.686	1.831	9.002	-4.097	-4.339	-2.38	0.671	0.549	10.999	4.424	-1.03	-2.869	-0.793	-1.16	-13.544	-0.689	-0.48	2.319	1.465	0.793	1.126	12.647	3.299	-0.244	-3.54	-1.038	4.649	11.608	0.973	-1.465	-1.404	-0.488	1506696403
-11.768	-4.896	-1.075	1.648	-4.944	2.38	9.311	-5.949	-5.507	-1.648	-0.305	1.099	11.299	4.872	-1.117	-2.686	-1.16	-1.709	-12.459	0.297	-0.085	1.282	-0.366	1.038	0.739	11.074	4.401	-0.488	-1.953	-1.77	5.463	13.968	4.023	-4.395	-0.488	2.136	1506696403
-9.061	-4.146	0.593	-0.122	-0.061	3.357	9.109	-6.172	-6.111	-2.014	-0.244	0.854	11.718	4.551	-1.056	-1.892	-0.61	-1.282	-10.306	-1.098	1.51	0.549	0.244	0	-0.951	9.435	4.219	-0.732	-0.305	-0.61	3.027	13.556	3.048	-4.883	-0.793	3.174	1506696403
-11.446	-2.407	-0.31	0.122	0.488	1.587	8.91	-6.002	-4.987	-2.38	3.052	0.671	11.775	4.875	-0.475	-1.282	0.854	-0.549	-10.86	-0.532	1.572	1.648	0.183	-0.305	-2.51	8.867	3.956	-1.221	-0.366	0.61	2.079	12.519	-0.398	-2.93	0.916	4.578	1506696403
-10.92	-2.664	-0.694	-0.183	-3.479	0.244	7.831	-6.096	-4.431	-1.831	2.686	0.732	11.317	5.727	-0.303	-1.282	0.732	0.366	-10.868	0.54	1.095	0.671	1.587	0	-2.34	9.311	4.04	-0.061	-1.526	0.916	0.13	12.865	-1.197	-4.578	0.427	4.272	1506696403
-8.453	-2.291	0.426	-0.732	-0.183	0.916	7.084	-5.71	-4.776	-0.854	0.671	0.427	10.609	6.02	-1	-1.404	-0.366	1.099	-10.859	0.723	0.102	0.488	0.793	-0.183	-1.029	9.393	4.247	-0.061	-1.526	0.916	-1.201	12.27	-0.389	-2.869	-1.648	5.066	1506696403
-8.57	-1.407	0.279	-0.793	-0.305	0.488	6.966	-4.764	-4.963	-0.427	0.61	0.061	9.485	5.048	-1.017	-0.977	-0.488	1.221	-9.918	0.841	-0.427	-0.183	0.61	-0.305	-0.376	8.484	4.159	0.732	-1.099	0.183	-0.409	10.911	0.295	-1.892	-0.977	4.395	1506696403
-7.799	-1.395	0.386	-1.648	-1.343	0	6.638	-3.856	-4.18	0	1.099	-0.427	8.274	3.927	-0.078	-0.427	-0.183	0.916	-8.927	0.432	-0.428	-0.61	0.427	-0.488	0.124	7.436	3.797	0.61	-0.427	-0.183	0.534	8.934	0.769	-0.427	1.465	3.967	1506696403
-6.679	-1.353	0.957	-1.648	0.061	-0.244	6.01	-3.059	-3.412	0.244	0.244	-0.671	7.776	3.18	0.542	-0.183	-0.244	0.61	-8.285	0.164	-0.352	-0.671	0.061	-0.488	0.301	7.013	3.479	0.488	0.122	-0.061	0.299	8.026	0.156	0.122	2.991	2.747	1506696403
-6.681	-0.775	0.806	-1.77	0.732	-0.549	5.739	-2.546	-3.247	0.366	-0.671	-0.732	8.002	2.945	0.513	0	-0.183	0.488	-8.101	0.361	-0.629	-0.793	0.061	-0.488	0.327	7.186	3.407	0.427	0.427	-0.061	-0.811	6.592	0.465	1.282	3.113	1.831	1506696403
-7.925	-0.904	0.553	-2.197	1.16	-0.671	5.813	-2.391	-3.628	0.305	-2.014	-0.793	8.508	2.984	0.398	0.122	-0.122	0.366	-8.167	0.559	-0.891	-1.282	0.183	-0.366	0.376	7.8	3.579	0.61	0.61	-0.061	-0.992	5.911	1.206	1.648	2.197	0.854	1506696403
-9.051	-1.004	0.354	-1.892	1.404	-0.061	6.678	-2.478	-3.606	0.244	-1.526	-0.854	9.036	3.067	0.464	0.305	-0.305	0.244	-8.526	0.316	-1.27	-1.587	-0.061	-0.366	0.376	7.8	3.579	0.61	0.61	-0.061	0.407	6.388	1.767	1.892	-0.061	-0.366	1506696403
-10.46	-1.218	-0.023	-1.953	0.916	0.305	6.998	-2.785	-3.523	0.549	-0.793	-0.916	9.603	3.155	0.593	0.549	-0.122	0.122	-8.931	0.091	-1.346	-1.892	0.061	-0.488	0.227	8.713	3.941	0.549	1.282	0.244	3.311	7.172	2.445	2.502	-2.441	-0.122	1506696403
-12.404	-1.359	0.534	-1.892	0.366	0.977	7.25	-3.058	-3.902	1.099	-0.488	-0.793	10.289	3.33	0.333	0.977	0.183	0.122	-9.162	-0.364	-1.621	-2.075	0	-0.671	-0.05	9.16	3.81	0.183	1.221	0.549	7.922	9.911	4.735	0.671	2.93	0.061	1506696403
-13.784	-4.466	-1.136	-1.831	-0.488	-0.427	7.57	-3.401	-4.215	1.465	-0.183	-0.549	10.758	3.665	0.089	1.343	0.549	0.061	-10.322	-1.197	-1.358	-2.075	1.038	-0.916	-0.313	10.304	3.524	0.061	1.16	0.916	7.746	10.27	5.14	-0.366	3.601	0.793	1506696403
-10.568	-4.584	-0.496	1.77	-2.319	-0.183	7.85	-3.993	-4.674	1.892	-0.549	0.244	11.557	4.791	-0.629	1.221	0.305	-0.366	-13.114	-2.485	-1.591	-1.709	-0.366	-0.977	-0.55	12.606	2.9	0.305	1.038	1.038	1.864	11.426	3.126	1.587	-1.77	-1.282	1506696403
-7.959	-2.778	1.475	-1.587	-0.671	0.488	8.49	-4.404	-5.1	1.831	-0.916	1.282	12.093	6.132	-1.297	0.854	0.671	-0.732	-11.691	-3.165	-0.593	-0.549	-1.404	-0.977	-1.038	13.059	2.604	0.793	2.258	0.977	7.63	14.902	4.607	-2.441	4.272	2.014	1506696403
-9.639	-4.322	-2.943	-0.061	4.944	-0.916	9.603	-4.302	-4.426	1.404	0.183	1.16	11.496	6.418	-1.382	0.916	1.221	-0.793	-11.048	-2.08	0.683	-0.488	-0.183	0.244	-1.701	11.606	2.422	0.122	3.113	0.916	-5.428	5.55	-1.064	0.854	-2.686	-1.648	1506696403
-10.491	-4.347	-4.332	1.892	-3.113	-0.488	9.86	-4.201	-3.61	1.282	0.854	0.366	10.755	6.604	-1.212	1.221	0.916	-0.61	-11.355	-2.972	0.847	-1.526	-0.671	0	-2.419	10.913	1.528	-0.549	2.014	1.038	3.931	11.554	-2.497	2.38	-1.953	-0.977	1506696403
-8.009	-4.637	-0.909	-0.671	1.587	0.244	9.097	-4.238	-3.432	1.343	0.793	-0.061	10.324	6.47	-1.194	1.16	1.587	-0.427	-9.387	-3.866	1.153	-0.671	-1.465	-0.305	-2.138	10.283	0.961	-0.427	1.282	1.221	1.304	11.378	0.205	0.305	1.587	-0.977	1506696403
-9.062	-3.991	-1.993	1.77	2.075	0.183	8.144	-4.481	-3.42	1.282	0.854	-0.305	9.562	5.827	-1.245	0.61	1.465	-0.244	-9.659	-3.972	1.212	-0.122	-0.793	-0.183	-1.666	9.698	0.502	-0.427	1.77	1.404	-1.114	9.683	0.329	1.282	-2.014	-2.136	1506696403
-9.305	-2.712	-2.568	2.014	-0.122	0	7.726	-4.533	-3.266	0.854	0.183	-0.122	8.9	5.192	-1.19	-0.061	1.221	-0.122	-9.064	-3.919	0.94	0.793	-0.916	0.183	-1.421	9.252	0.517	-0.183	1.892	1.709	0.378	10.153	-0.523	1.404	-3.357	-1.77	1506696404
-8.11	-2.524	-1.942	1.77	0.793	-0.244	7.346	-4.085	-2.836	0.854	0.183	-0.122	8.26	4.851	-0.938	-0.671	0.793	-0.244	-8.271	-3.737	0.752	1.038	-0.366	0.061	-1.334	8.775	0.713	0.305	1.221	2.136	2.003	9.928	-0.158	1.404	-3.052	-1.892	1506696404
-8.766	-2.497	-2.452	1.831	0.366	-0.305	7.196	-3.588	-2.425	-0.061	1.77	0	8.184	4.728	-0.683	-0.854	0.488	-0.305	-8.189	-3.415	0.434	1.526	-0.305	-0.183	-0.641	8.489	1.019	0.305	1.221	2.136	2.601	9.591	-0.341	1.404	-2.38	-1.709	1506696404
-8.72	-2.762	-2.285	2.197	0.244	-0.244	6.777	-3.384	-2.088	0	0.977	0.122	8.341	4.724	-0.401	-0.977	0	-0.366	-8.549	-2.726	0.335	1.526	-0.427	-0.183	0.639	8.506	1.352	0.305	0.122	1.648	2.62	9.239	-0.175	1.099	-1.77	-1.465	1506696404
-8.898	-2.814	-2.23	2.197	0.366	0	6.69	-3.414	-2.023	0.061	0.183	0.061	8.612	4.541	-0.42	-1.038	0.244	-0.488	-8.765	-2.449	0.199	1.465	-0.793	-0.061	1.443	8.709	1.622	0.305	0.122	1.648	2.72	9.534	0.404	0.793	-1.526	-1.16	1506696404
-9.264	-2.269	-2.298	2.502	-0.183	-0.061	6.897	-3.676	-2.104	0.122	0.244	0.122	8.62	4.424	-0.312	-1.038	0.61	-0.854	-8.733	-2.759	0.123	1.343	-0.793	-0.122	1.595	8.931	1.542	0.549	1.16	1.282	2.022	9.467	0.577	0.061	-2.136	-0.793	1506696404
-9.271	-1.592	-2.134	2.258	-0.305	-0.427	7.008	-4.006	-2.245	0.061	0.244	0.244	8.699	4.698	-0.23	-1.099	0.305	-1.16	-8.772	-3.036	0.157	1.404	-0.732	-0.305	1.595	9.05	1.309	0.549	1.16	1.282	1.72	9.534	0.089	-0.183	-2.808	-0.671	1506696404
-9.325	-1.409	-2.082	1.587	-0.183	-0.671	7.053	-4.256	-1.936	0.183	1.099	0.488	8.843	5.144	0.25	-1.282	0.488	-1.282	-9.071	-2.853	0.079	1.587	-0.854	-0.244	1.78	9.184	1.223	0.61	-0.122	0.916	2.091	9.505	0.023	-0.488	-2.319	-0.671	1506696404
-9.177	-1.957	-2.074	1.404	-0.183	-0.488	7.025	-4.466	-1.648	0.122	1.892	0.854	8.83	5.608	0.5	-1.404	0.916	-1.526	-9.392	-2.584	0.177	1.404	-0.977	-0.122	2.25	9.399	1.479	0.732	-0.244	0.366	2.146	9.461	-0.391	-0.671	-1.892	-0.793	1506696404
-9.289	-3.427	-1.641	0.916	-0.183	0	6.584	-4.847	-1.519	0	0.977	1.221	8.547	6.118	0.494	-1.282	0.244	-1.709	-9.61	-2.985	0.815	1.038	-0.244	0.122	2.28	9.822	1.686	0.732	-0.244	0.366	2.604	9.484	0.029	-0.977	-1.343	-0.61	1506696404
-10.353	-2.828	-0.73	0.488	1.16	-0.244	7.289	-5.706	-1.347	0.122	3.174	1.648	8.67	6.958	0.602	-1.099	0.122	-2.075	-11.892	-2.865	1.028	2.197	-1.465	-0.122	2.28	9.822	1.686	0.305	0	-0.061	3.102	9.623	0.218	-1.038	-1.648	-0.183	1506696404
-11.768	-2.784	-1.967	0.122	-0.061	-1.282	7.083	-7.257	-1.195	0.427	4.028	2.136	8.687	7.478	0.535	-0.732	0.366	-2.441	-11.072	-0.279	1.809	1.343	-2.197	0.549	2.28	9.822	1.686	0.305	0	-0.061	2.375	10.777	0.355	-1.587	-0.244	0.732	1506696404
-10.502	-4.634	-0.925	0.732	-1.892	-1.099	6.818	-7.577	-1.482	-0.061	2.686	2.686	8.284	7.623	0.54	0	0.305	-2.808	-10.47	-0.851	2.5	0.305	-1.831	0.427	1.479	10.702	2.194	1.038	1.221	-1.282	0.178	11.709	0.05	-1.343	-1.16	-0.183	1506696404
-9.372	-3.832	0.307	0.61	-0.061	-1.221	6.977	-7.424	-1.409	-0.488	4.761	2.93	8.313	8.019	1.083	0.427	2.502	-2.93	-9.428	-1.765	3.241	0.671	-1.77	-0.122	0.427	10.359	1.298	0.366	1.526	-1.343	0.519	11.754	0.117	-1.343	0.671	-0.854	1506696404
-9.216	-3.582	0.099	0.061	-0.122	-1.343	6.269	-7.564	-1.047	-0.793	3.662	2.441	7.819	8.711	1.453	0.488	3.052	-2.625	-8.902	-1.154	3.668	0.732	-1.77	0.061	-0.557	10.043	0.616	0.488	0.427	-1.221	-0.754	10.765	0.52	-0.854	1.465	-0.854	1506696404
-8.729	-4.459	-0.193	0.549	-0.916	-1.221	6.089	-7.796	-0.646	-0.854	2.563	2.197	6.988	9.076	1.827	0.427	1.526	-2.258	-8.409	-1.049	3.85	0.488	-1.16	0.183	-1.322	10.099	0.49	0.732	-1.099	-1.099	-1.453	9.63	0.66	0	-0.671	-1.587	1506696404
-8.162	-4.331	0.142	0.488	0.122	-1.099	6.425	-7.791	-0.696	-1.038	2.869	1.404	6.577	9.134	1.596	0.427	0.122	-1.953	-8.302	-1.159	4.039	0.732	-0.977	0.244	-0.941	10.176	0.703	0.488	-0.854	-1.221	-0.602	9.786	0.817	-0.061	-0.732	-1.648	1506696404
-8.624	-4.193	-0.006	0.183	-0.061	-1.038	6.097	-7.614	-0.634	-1.404	3.418	0.977	6.382	9.128	1.611	0.427	1.038	-1.831	-8.193	-0.809	4.187	0.671	-0.854	0.305	-0.744	10.093	0.889	0.488	-0.854	-1.221	-0.093	9.459	0.962	0.183	0.061	-1.343	1506696404
-8.288	-4.616	-0.08	0.427	-0.183	-0.854	5.656	-7.478	-0.206	-1.648	2.808	0.854	5.944	8.942	1.956	0.671	0.916	-1.831	-8.311	-0.69	4.231	0.61	-0.671	0.366	-0.91	9.902	0.762	0.305	-0.549	-1.465	-0.102	9.533	0.961	0.122	-0.427	-1.343	1506696404
-8.402	-4.807	-0.139	0.427	-0.061	-0.61	5.674	-7.51	0.191	-1.282	3.174	0.549	5.885	8.874	2.249	0.61	0.916	-1.709	-8.32	-0.639	4.317	0.61	-0.61	0.305	-0.92	9.725	0.878	0.183	-0.549	-1.404	-0.19	9.481	0.846	0.305	-0.61	-1.099	1506696404
-8.567	-4.855	-0.219	0.244	-0.183	-0.61	5.87	-7.466	0.488	-0.916	3.052	0.488	6.394	9.032	2.117	0.488	0.916	-1.221	-8.312	-0.534	4.366	0.427	-0.549	0.183	-1.006	9.856	0.768	0.183	-0.549	-1.404	-0.096	9.558	0.946	0.366	-0.061	-0.916	1506696404
-8.379	-5.124	-0.069	0.305	0	-0.61	6.742	-7.848	0.794	-0.916	2.502	0.122	7.141	9.059	2.119	0.427	0.916	-0.366	-8.406	-0.682	4.387	0.366	-0.549	0.122	-1.361	9.836	0.609	0	-0.916	-1.343	-0.469	9.792	1.172	0.244	-0.061	-0.732	1506696404
-8.396	-5.24	-0.097	0.366	-0.061	-0.427	6.76	-8.018	1.079	-0.671	3.235	-0.061	6.626	9.063	2.345	0.183	1.038	-0.183	-8.471	-0.66	4.432	0.366	-0.488	0.061	-1.086	10.017	0.467	0	-1.038	-1.16	-0.874	9.845	1.194	0.061	-0.244	-0.61	1506696404
-8.451	-5.218	-0.181	0.488	0.061	-0.427	6.752	-8.08	2.456	-0.671	3.235	-0.061	5.4	8.955	2.255	-0.061	0.549	-0.427	-8.497	-0.721	4.436	0.488	-0.427	0.061	-1.071	9.922	0.581	0	-1.038	-1.16	-0.953	9.841	1.142	0.061	-0.366	-0.549	1506696404
-8.509	-5.241	-0.15	0.549	0.183	-0.366	5.343	-7.278	1.581	-0.61	-0.366	-0.122	5.2	8.792	2.095	-0.061	-0.244	-0.427	-8.477	-0.799	4.492	0.549	-0.366	-0.061	-1.451	9.648	0.797	0	-0.671	-0.916	-0.962	9.865	1.023	-0.061	-0.488	-0.427	1506696404
-8.458	-5.133	-0.237	0.549	0.122	-0.366	5.688	-6.747	1.212	-0.671	1.221	-0.061	5.644	8.635	2.032	-0.061	0.122	-0.366	-8.575	-0.723	4.498	0.549	-0.427	-0.122	-1.576	9.572	0.67	0.122	-0.671	-0.793	-0.963	9.891	0.823	-0.061	-0.488	-0.305	1506696405
-8.374	-5.169	-0.295	0.549	0.183	-0.366	5.027	-6.767	1.098	-1.038	1.587	0.488	5.727	8.591	2.248	-0.244	0.244	-0.305	-8.518	-0.816	4.516	0.671	-0.366	-0.183	-1.452	9.577	0.51	0.122	-0.671	-0.793	-1.132	9.89	0.78	-0.061	-0.427	-0.305	1506696405
-8.294	-5.437	-0.282	0.671	0.366	-0.366	5.843	-7.066	1.419	-1.343	1.221	0.549	5.771	8.446	2.144	-0.366	-0.549	-0.305	-8.471	-0.86	4.492	0.793	-0.305	-0.305	-1.499	9.583	0.532	0.183	-0.671	-0.549	-1.243	9.783	0.679	0	-0.61	-0.366	1506696405
-8.26	-5.602	-0.401	0.916	0.427	-0.366	6.557	-7.09	2.294	-0.854	1.648	0.122	6.286	8.577	2.439	-0.61	0	-0.061	-8.526	-0.788	4.457	0.854	-0.366	-0.427	-1.408	9.603	0.565	0.366	-0.549	-0.122	-1.33	9.757	0.479	0.061	-0.793	-0.366	1506696405
-8.113	-5.676	-0.306	1.099	0.488	-0.427	5.912	-7.044	2.393	-0.488	1.282	0.244	5.603	8.636	2.637	-0.793	-0.61	-0.122	-8.467	-0.828	4.517	0.916	-0.305	-0.488	-1.507	9.781	0.512	0.366	-0.549	-0.122	-1.486	9.853	0.334	0.122	-0.732	-0.305	1506696405
-7.864	-5.729	-0.047	1.465	0.549	-0.427	5.589	-7.101	1.932	-0.549	2.136	0.549	5.759	8.866	2.588	-0.854	-1.038	0	-8.288	-0.988	4.573	1.16	-0.305	-0.549	-1.669	9.878	0.456	0.183	-0.671	0.183	-1.852	9.802	0.364	0.122	-1.038	-0.366	1506696405
-7.83	-5.637	0.066	1.526	0.916	-0.488	5.703	-7.521	2.021	-0.671	1.953	0.061	5.861	8.821	2.254	-0.671	-0.061	0.183	-8.21	-0.824	4.717	1.343	-0.244	-0.61	-1.731	9.915	0.406	0.061	-0.854	0.244	-2.294	9.533	0.156	0.305	-1.709	-0.427	1506696405
-7.923	-5.755	-0.047	1.587	1.099	-0.549	5.355	-7.352	1.992	-0.793	2.258	0	5.546	8.848	2.455	-0.732	-0.244	0.122	-8.238	-0.656	4.912	1.465	-0.183	-0.61	-1.652	9.936	0.408	0.061	-0.854	0.244	-2.534	9.28	-0.394	0.732	-2.502	-0.488	1506696405
-7.934	-6.12	-0.27	1.587	1.648	-0.488	4.731	-7.209	2.338	-0.916	1.709	0	5.359	9.11	2.653	-0.916	-1.16	0.061	-8.236	-0.467	5.137	1.526	0	-0.671	-2.074	10.149	0.252	-0.061	-0.549	0.488	-2.597	9.488	-0.663	1.038	-3.174	-0.549	1506696405
-8.137	-6.504	-0.48	2.014	1.343	-0.244	4.398	-7.533	2.358	-0.671	0.122	0.122	5.377	9.661	2.896	-1.282	-1.831	0.488	-8.257	-0.571	5.223	1.587	0.183	-0.793	-2.547	10.472	0.054	-0.183	-0.854	0.549	-2.217	9.776	-0.328	0.977	-3.967	-0.427	1506696405
-7.876	-6.69	-0.45	2.686	1.709	-0.183	4.266	-7.898	1.784	-0.671	-1.343	0.61	6.059	10.194	2.748	-1.343	-0.671	0.854	-8.272	-0.937	5.228	1.77	0.61	-0.854	-3.101	10.677	-0.095	-0.183	-0.854	0.549	-1.788	10.122	0.224	0.671	-5.005	-0.366	1506696405
-8.099	-6.769	-0.731	3.113	1.648	-0.061	4.655	-8.25	1.251	-0.61	-0.732	0.61	5.757	10.671	2.818	-1.282	-0.793	1.404	-8.263	-1.351	5.131	2.38	0.793	-0.916	-3.158	10.841	-0.154	-0.977	-2.441	0.122	-1.675	10.084	0.398	0.427	-5.615	-0.305	1506696405
-8.093	-6.949	-0.851	3.601	1.648	0	4.935	-8.561	1.214	-0.427	-0.122	0.549	5.584	10.776	2.637	-1.221	-0.977	1.892	-8.258	-1.581	4.998	3.113	1.038	-1.16	-3.222	10.712	-0.31	-1.221	-3.235	-0.061	-2.476	10.182	0.272	0.305	-4.211	-0.488	1506696405
-7.89	-6.992	-0.798	4.272	1.831	0.183	4.816	-8.532	1.053	0.183	-0.244	0.366	5.911	10.806	2.417	-1.221	-0.244	2.014	-8.403	-1.542	4.748	3.906	1.038	-1.465	-3.163	10.57	-0.517	-1.221	-3.235	-0.061	-2.974	10.434	0.367	-0.183	-4.211	-0.671	1506696405
-7.64	-6.574	-0.748	4.761	2.197	0.366	5.931	-8.167	0.64	0.122	2.991	0.61	5.739	10.686	2.586	-1.587	0.427	1.648	-8.519	-1.176	4.485	4.395	1.16	-1.587	-3.22	10.334	-0.418	-1.587	-4.089	-0.305	-3.243	10.438	0.513	-0.427	-5.188	-0.793	1506696405
-7.449	-6.084	-0.645	5.005	2.319	0.488	5.765	-7.99	1.29	0.122	6.226	0.427	4.662	10.421	1.719	-2.136	-0.854	1.038	-8.367	-0.915	4.23	4.761	1.221	-1.526	-2.912	10.123	-0.467	-1.526	-5.676	-0.854	-3.064	10.221	0.512	-0.732	-5.676	-0.732	1506696405
-7.57	-5.707	-0.499	5.127	2.502	0.61	5.704	-7.592	1.254	-1.465	5.31	-0.183	4.677	9.893	0.876	-2.869	-1.831	0.305	-8.329	-0.668	3.938	5.127	1.343	-1.709	-2.751	9.743	-0.493	-1.526	-5.676	-0.854	-2.887	9.829	0.626	-1.099	-6.531	-0.671	1506696405
-7.704	-4.978	-0.324	5.127	2.808	0.732	6.283	-6.906	1.075	-2.93	5.92	-1.282	4.591	9.262	0.605	-3.601	-2.747	-0.732	-8.504	-0.023	3.77	5.31	1.282	-1.77	-2.838	9.336	-0.567	-1.221	-6.348	-1.465	-2.603	9.562	0.51	-1.099	-7.263	-0.61	1506696405
-7.899	-4.212	-0.11	4.639	2.991	0.977	6.913	-6.437	1.129	-4.028	7.141	-2.136	4.337	8.997	0.01	-4.211	-3.906	-1.709	-8.514	0.385	3.647	5.31	1.282	-1.77	-2.56	9.356	-0.58	-0.61	-7.019	-1.709	-1.598	9.172	0.459	-0.916	-7.141	-0.305	1506696405
-8.142	-3.804	0.114	3.906	2.93	1.16	7.142	-6.075	1.031	-4.944	6.653	-2.441	4.622	8.725	-0.513	-4.639	-5.127	-2.563	-8.48	0.803	3.592	5.127	1.648	-1.892	-2.42	9.292	-0.33	-0.61	-7.019	-1.709	-0.501	8.847	0.623	-0.671	-6.287	-0.061	1506696405
-8.399	-3.58	0.205	3.479	2.441	1.343	7.293	-5.977	0.743	-4.944	6.653	-2.441	5.431	8.525	-0.644	-4.7	-5.371	-3.174	-8.671	1.237	3.344	5.005	1.953	-2.014	-2.283	9.41	-0.008	-0.183	-7.446	-1.892	0.531	8.625	1.011	-0.61	-5.127	0.244	1506696405
-8.965	-3.112	0.397	3.235	1.77	1.404	7.9	-6.782	0.469	-5.371	6.287	-1.465	5.924	8.406	-0.897	-4.456	-5.371	-3.723	-8.638	1.367	3.096	4.639	2.258	-2.014	-2.074	9.538	0.421	0	-8.423	-2.014	1.403	8.465	1.9	-0.427	-4.333	0.671	1506696405
-10.045	-2.925	0.396	2.808	0.916	1.404	7.147	-7.546	0.325	-5.371	6.287	-1.465	6.363	8.204	-0.981	-3.845	-5.249	-3.967	-8.978	0.791	2.694	4.333	2.502	-2.075	-1.682	9.384	0.72	0	-8.423	-2.014	1.799	8.811	3.441	-0.427	-3.174	1.221	1506696405
-9.85	-4.389	1.26	2.38	-0.061	0.854	4.955	-8.324	-0.971	-3.357	2.869	-0.305	6.575	8.196	-0.824	-3.296	-5.066	-4.089	-9.123	0.14	1.945	4.517	2.441	-2.136	-1.128	9.372	0.699	-0.122	-8.362	-2.075	1.395	10.273	5.91	-2.502	-2.38	1.709	1506696405
-8.905	-5.705	1.683	4.15	2.014	2.014	2.797	-8.636	-2.065	-2.014	0.732	-0.793	6.674	8.362	-1.002	-3.052	-5.188	-4.333	-9.792	-0.171	1.53	4.15	2.686	-1.831	-0.845	9.978	0.548	-0.061	-7.629	-2.625	-3.158	10.081	4.661	-0.244	-5.127	0.549	1506696405
-11.303	-3.869	0.074	3.967	0.244	2.014	2.242	-9	-1.494	-1.099	-0.549	-1.16	7.194	8.759	-1.325	-2.991	-5.737	-4.822	-10.548	-1.098	1.203	4.333	2.38	-1.465	-0.804	10.69	0.278	-0.061	-7.629	-2.625	3.296	7.773	2.548	0.61	-4.7	1.465	1506696406
-8.739	-2.942	-0.267	4.883	1.282	0.549	2.579	-9.15	0.018	-0.671	-0.244	-0.732	7.575	9.471	-1.261	-3.113	-6.714	-5.554	-10.578	-2.308	0.037	4.578	1.587	-1.16	-0.863	11.866	-0.421	0.488	-7.263	-2.869	2.399	9.912	3.165	1.709	-2.869	1.099	1506696406
-8.777	-3.816	-1.376	4.456	1.953	0.793	2.932	-9.205	0.803	-0.61	0.916	0.122	7.916	10.274	-1.05	-3.54	-7.812	-6.165	-9.776	-3.231	-0.376	4.761	2.258	-1.038	-0.354	11.652	-0.971	0.366	-8.118	-2.319	-0.546	9.843	1.933	1.77	-4.578	0.549	1506696406
-8.952	-4.547	-1.912	5.371	2.38	1.038	3.078	-8.568	1.024	-0.61	0.916	0.122	8.674	10.669	-0.827	-4.15	-7.996	-5.981	-10.621	-3.45	-0.906	5.005	2.014	-0.793	-0.081	11.112	-1.169	0.366	-8.118	-2.319	-0.09	9.741	1.024	2.197	-4.944	0.488	1506696406
-8.924	-3.921	-2.647	5.737	3.235	0.916	3.015	-8.53	1.297	-1.709	3.235	2.197	8.485	10.767	-1.065	-4.883	-8.362	-5.493	-11.22	-2.839	-1.404	5.615	0.977	-0.549	0.487	10.939	-0.998	0.122	-9.277	-2.441	0.388	10.355	0.175	2.441	-4.333	0.427	1506696406
-9.329	-3.016	-3.165	5.737	3.174	0.671	3.128	-8.967	1.554	-1.953	3.967	2.93	8.375	10.478	-1.312	-5.493	-9.766	-4.944	-11.03	-2.828	-1.196	5.31	0.977	-0.305	1.028	10.694	-0.374	0.427	-7.935	-2.258	0.256	10.442	-0.492	2.014	-3.967	0.244	1506696406
-9.394	-2.419	-3.169	5.859	2.808	0.366	3.414	-9.089	1.446	-1.953	4.456	3.418	8.839	9.97	-1.683	-5.798	-10.498	-4.15	-10.115	-2.885	-1.195	5.554	0.305	-0.549	0.784	10.166	0.045	0.427	-7.935	-2.258	0.591	10.436	-1.279	2.014	-4.395	0.122	1506696406
-9.195	-2.092	-3.017	5.737	2.869	0.122	3.662	-9.034	1.452	-1.709	5.127	3.296	9.225	9.042	-2.016	-5.493	-9.46	-2.869	-9.463	-2.669	-1.129	5.432	0.305	-0.732	0.348	9.472	0.178	0.671	-6.714	-1.77	1.479	10.14	-1.446	2.075	-4.15	-0.122	1506696406
-9.55	-2.034	-2.94	5.859	2.258	0.122	3.762	-8.67	1.448	-1.404	5.371	2.869	9.039	7.979	-2.031	-4.578	-7.751	-1.587	-9.232	-2.283	-1.095	5.432	0.244	-0.854	0.217	9.002	0.362	0.183	-6.226	-0.916	2.052	9.862	-0.904	1.587	-3.601	-0.183	1506696406
-9.554	-1.637	-2.62	5.92	1.892	0.061	3.749	-8.57	1.238	-1.038	5.31	2.136	8.503	7.174	-1.919	-3.479	-6.348	-0.732	-8.998	-1.966	-1.052	5.31	0.305	-0.977	0.459	8.792	0.676	0.183	-6.226	-0.916	1.714	9.741	-0.567	1.404	-4.211	-0.305	1506696406
-9.466	-1.275	-2.299	5.615	1.587	0.244	3.578	-8.552	0.951	-0.549	4.883	1.343	8.038	6.772	-1.852	-2.319	-5.249	-0.244	-8.939	-2.006	-1.068	5.31	0.366	-0.977	0.64	8.876	0.897	0.793	-4.639	-0.854	2.027	9.548	-0.687	1.282	-5.188	-0.244	1506696406
-9.367	-0.98	-1.98	5.432	1.587	0.305	3.566	-8.337	0.687	-0.305	4.578	0.671	7.821	6.692	-1.604	-1.221	-4.333	-0.061	-8.948	-1.969	-1.067	5.31	0.427	-0.854	0.658	9.062	1.004	1.16	-3.662	-0.854	3.467	9.347	-0.529	1.16	-4.944	-0.061	1506696406
-9.65	-0.675	-1.797	5.005	1.099	0.305	3.437	-8.008	0.468	-0.183	4.456	0.122	7.76	6.812	-1.187	-0.183	-3.479	0.061	-8.863	-1.888	-1.042	5.127	0.549	-0.793	0.575	9.251	1.209	1.16	-3.662	-0.854	3.97	9.13	-0.207	0.854	-4.272	0.427	1506696406
-9.606	-0.768	-1.742	4.517	1.099	0	3.324	-7.747	0.078	-0.244	4.517	-0.305	7.82	7.086	-0.69	0.854	-2.563	0.122	-9.121	-1.674	-1.087	4.944	0.671	-0.671	0.47	9.721	1.378	1.648	-2.991	-0.977	3.385	9.161	-0.725	0.671	-4.028	0.244	1506696406
-9.79	-0.889	-1.645	4.7	0.671	0	3.007	-7.856	-0.528	-0.244	4.517	-0.305	7.989	7.526	-0.007	1.892	-1.648	0.061	-9.238	-1.617	-1.181	4.456	0.916	-0.488	0.572	10.289	1.513	1.831	-2.563	-1.221	3.494	9.176	-0.863	0.854	-3.662	0.305	1506696406
-9.595	-0.479	-1.279	4.15	0.916	-0.183	3.007	-7.856	-0.528	-0.244	4.272	-0.671	8.234	7.903	0.931	2.869	-0.549	-0.061	-8.839	-1.58	-1.309	4.15	0.916	-0.427	0.761	10.374	1.701	1.831	-2.563	-1.221	2.611	9.5	-0.147	0.183	-3.784	0.244	1506696406
-9.652	-0.684	-1.111	3.967	0.854	-0.427	2.354	-8.028	-1.386	-0.366	2.869	-1.77	8.12	8.046	2.227	3.479	0.977	0.061	-8.897	-1.224	-1.322	3.601	1.038	-0.366	0.744	10.153	1.765	0.671	-2.625	-1.587	2.268	9.046	-0.975	0.305	-3.784	0	1506696406
-9.932	-0.695	-1.053	3.784	1.16	-0.122	2.458	-7.681	-1.052	-1.038	2.991	-2.136	7.352	8.29	3.613	3.113	1.709	0.183	-8.922	-1.012	-1.18	3.052	1.16	-0.122	0.69	9.879	1.501	0.671	-2.625	-1.587	1.072	9.13	-1.366	0.427	-4.15	-0.366	1506696406
-10.082	-0.702	-1.024	3.235	0.732	0.244	2.493	-7.611	-0.703	-1.038	2.991	-2.136	6.531	8.559	4.356	2.014	0.488	0.061	-8.716	-1.136	-1.182	2.563	1.343	0.122	0.261	10.057	1.163	0.366	-2.441	-1.648	1.44	9.406	-0.962	0.244	-5.066	-0.671	1506696406
-10.579	-2.767	-1.03	0.183	-0.061	0.427	2.409	-7.821	-0.318	-1.404	3.235	-2.197	6.205	9.14	4.74	0.549	-1.343	-0.549	-10.282	-2.408	-0.493	1.709	2.747	0	-0.809	11.07	1.312	-0.183	-2.93	-0.854	3.275	10.164	0.531	-0.427	-4.333	-0.854	1506696406
-12.754	-3.668	-1.73	-0.732	2.747	1.526	2.409	-7.821	-0.318	-1.465	3.174	-2.014	5.964	11.128	4.975	-1.221	-2.808	-1.709	-14.208	-1.369	-0.482	3.723	-0.061	0	-0.757	12.892	2.08	-0.183	-2.93	-0.854	4.677	10.868	0.177	-1.465	-3.906	0.366	1506696406
-13.296	-5.562	-1.773	0.977	-3.052	1.343	2.409	-7.821	-0.318	-1.465	3.174	-2.014	6.071	11.972	4.378	-2.747	-4.028	-2.258	-13.286	1.159	0.898	1.221	0.488	1.282	-1.014	12.24	3.583	-0.122	-3.357	-0.366	5.229	13.292	2.183	-3.296	-1.77	2.808	1506696406
-10.396	-6.765	-0.017	1.404	-0.549	1.099	2.312	-9.603	-0.103	-1.404	2.38	-1.16	6.6	11.708	3.704	-2.686	-3.845	-1.587	-12.047	-2.065	1.206	1.77	0.183	0.061	-2.792	11.289	3.176	-0.916	0.244	0.244	1.634	14.657	0.475	-4.089	-0.854	1.892	1506696406
-10.631	-5.111	-0.349	1.831	-1.221	0.244	3.492	-12.568	-1.477	-0.122	0.671	-0.549	6.333	11.548	3.506	-2.625	-0.671	-0.671	-10.978	-1.54	1.214	1.892	-0.122	-0.244	-3.994	9.981	2.312	-0.916	0.244	0.244	-0.918	14.055	-0.83	-3.906	-1.648	2.93	1506696406
-9.009	-3.878	-0.36	2.197	-3.174	-0.427	3.783	-13.275	-1.248	-0.732	2.93	-2.319	4.825	10.872	2.39	-3.174	-0.122	0.183	-10.164	-1.227	1.086	2.014	-0.427	-0.305	-3.659	9.098	2.08	-1.221	-1.709	0.671	-2.009	12.683	1.001	-3.906	-1.587	3.479	1506696406
-6.698	-2.787	1.049	2.075	-0.488	-0.366	2.372	-10.786	-1.243	-1.709	3.906	-4.822	3.54	9.866	0.945	-3.784	-2.502	0.488	-8.739	-1.111	1.163	2.38	-0.671	-0.427	-3.321	8.393	1.992	-0.549	-2.136	0.427	-2.372	12.41	1.052	-4.15	-2.747	3.174	1506696407
-7.528	-2.341	1.144	1.343	0.305	0.183	1.933	-9.275	-0.818	-1.709	3.906	-4.822	3.321	8.965	0.586	-3.967	-3.906	0.916	-8.457	-0.022	1.233	1.77	-0.366	-0.366	-2.821	7.758	2.183	-0.549	-2.136	0.427	-2.226	9.519	0.638	-3.418	-2.93	2.38	1506696407
-8.226	-1.772	1.144	1.038	0	0.305	1.452	-8.387	-0.757	-1.282	3.784	-4.211	3.485	8.271	0.542	-3.601	-3.601	1.099	-8.583	0.56	1.177	1.221	-0.244	-0.427	-1.979	7.842	2.601	-0.061	-2.441	0.366	-0.209	7.484	-0.109	-2.014	-1.221	2.075	1506696407
-8.271	-1.036	1.823	0.427	0.61	0.671	0.666	-8.195	-1.199	-0.305	2.197	-3.113	3.606	7.8	0.574	-2.686	-2.869	0.732	-8.908	0.713	1.127	0.793	-0.183	-0.305	-1.199	8.445	3.077	0.244	-1.526	-0.244	0.695	7.232	-0.934	-1.221	0.122	0.977	1506696407
-8.961	-0.809	1.596	-1.221	0.183	0.305	0.169	-8.156	-1.558	0.671	-0.183	-2.014	3.834	7.478	0.768	-1.343	-1.831	-0.122	-9.012	0.761	1.117	0.244	-0.122	-0.305	-0.846	8.982	3.58	0.244	-1.526	-0.244	1.644	6.576	-0.114	0.549	3.967	-0.183	1506696407
-9.507	-1.66	1.178	-2.258	-1.282	0	0.5	-8.19	-1.456	1.099	-1.587	-0.854	4.238	7.32	1.262	0.183	-0.427	-1.038	-9.208	1.008	1.11	-0.488	-0.122	-0.244	-0.83	9.21	3.803	0.183	-0.61	-0.427	1.818	7.442	0.933	0.732	7.324	-1.221	1506696407
-8.485	-2.619	1.614	-2.014	-0.671	0.488	0.955	-8.442	-1.31	1.221	-2.014	0.122	4.557	7.569	1.86	1.404	0.61	-1.587	-9.307	0.846	0.855	-1.038	0.549	0.061	-0.949	9.208	3.801	-0.305	0.427	-0.488	2.528	8.419	2.558	1.831	6.775	-1.16	1506696407
-7.738	-2.422	2.278	-1.465	0.61	1.038	1.439	-8.533	-1.12	1.038	-1.831	1.099	4.843	7.958	2.46	2.014	0.793	-1.77	-9.234	0.382	0.581	-1.404	0.366	0.061	-1.12	8.878	3.624	-0.305	0.427	-0.488	2.205	8.726	3.758	1.282	1.526	-0.427	1506696407
-8.937	-2.177	0.784	-2.441	1.404	-0.061	1.835	-8.533	-0.645	0.793	-1.221	1.892	5.198	8.263	2.809	2.014	1.099	-1.526	-9.438	0.165	0.581	-1.77	0.549	0.061	-1.346	8.902	3.414	-0.183	0.671	-0.549	1.247	7.762	2.249	2.136	-1.892	-0.183	1506696407
-10.892	-4.29	-0.624	-1.587	0	-0.549	2.083	-8.949	-0.12	0.793	-1.221	1.892	5.4	8.854	2.885	1.831	1.282	-1.282	-10.381	-0.317	0.187	-1.953	0.122	0.122	-1.507	9.432	3.185	0	0.916	-0.488	0.584	8.966	0.886	2.258	1.099	-1.831	1506696407
-10.298	-5.042	-0.191	-0.793	-0.488	0.305	1.913	-9.607	-0.098	1.221	-1.221	3.845	5.479	9.65	3.135	1.465	1.038	-1.16	-10.531	-1.468	0.255	-2.197	0.061	-0.183	-1.488	9.916	2.531	0.305	0.977	-0.244	2.139	12.792	4.649	-0.854	3.052	-0.549	1506696407
-8.867	-3.332	-0.52	-1.587	1.221	-0.549	1.781	-9.934	-0.528	1.709	-3.235	4.517	5.6	10.22	3.207	0.977	0.916	-0.977	-10.782	-2.868	0.309	-1.953	-0.549	-0.427	-1.617	10.531	1.619	0.244	1.038	-0.244	0.465	10.869	1.391	0.793	0.061	0.061	1506696407
-10.159	-3.965	-2.309	-1.526	0.854	-0.916	2.546	-10.118	-0.471	1.404	-4.333	5.066	5.718	10.771	2.601	0.427	1.038	-1.099	-10.794	-2.936	0.465	-1.526	-0.366	0.061	-1.958	10.986	1.214	-0.122	2.014	0	-1.035	10.068	-0.402	0.854	-0.244	0.366	1506696407
-9.438	-3.814	-2.462	-0.916	-0.366	-0.671	4.029	-10.391	0.263	0.549	-2.869	5.31	5.771	10.752	1.931	-0.183	1.221	-0.854	-9.867	-3.413	0.493	-1.587	-0.488	0.122	-2.73	10.564	0.731	-0.122	2.014	0	-0.535	10.685	-0.148	0.916	-0.061	-0.61	1506696407
-8.748	-3.887	-1.717	-0.427	0.977	-0.427	4.93	-9.967	1.024	-0.305	-0.305	4.7	5.471	10.208	1.353	-0.488	1.038	-0.122	-9.21	-4.248	0.677	-1.16	-0.916	-0.183	-3.174	9.841	0.352	-0.366	1.587	0.061	0.83	10.225	-0.824	1.038	0.854	-0.427	1506696407
-9.295	-3.344	-1.943	0.305	0.793	-0.183	4.636	-9.195	1.236	-0.977	0.977	3.662	5.005	9.903	0.772	-0.854	0.549	0.427	-8.989	-4.365	0.72	-0.61	-0.732	-0.244	-3.204	9.544	0.115	-0.61	0.671	0.122	0.885	9.932	-0.732	0.977	0.183	-0.549	1506696407
-9.423	-2.78	-2.077	0.061	0.305	-0.305	4.339	-9.1	1.808	-1.16	0.793	2.38	4.648	9.793	0.022	-0.854	0.549	0.427	-8.722	-4.012	0.799	-0.427	-0.305	-0.122	-3.204	9.544	0.115	-0.732	0.305	0.305	1.129	9.844	-0.151	1.099	-0.732	-0.488	1506696407
-9.31	-2.82	-1.946	0.183	0.061	-0.305	4.182	-8.722	2.317	-1.16	0.793	2.38	4.362	9.385	-0.504	-1.221	-0.977	0.977	-8.424	-3.907	0.779	-0.122	-0.366	-0.183	-2.911	9.207	0.293	-0.427	0	0.305	1.449	9.9	0.127	0.793	-0.916	-0.61	1506696407
-9.399	-2.784	-1.897	0.427	-0.183	-0.122	4.114	-8.04	2.613	-0.671	-0.366	0.305	4.282	8.963	-0.58	-0.977	-1.526	1.099	-8.439	-3.908	0.809	0.122	-0.061	-0.244	-2.614	9.076	0.246	-0.183	-0.366	0.244	2.312	9.833	0.559	0.427	-0.366	-0.366	1506696407
-9.507	-2.857	-1.906	0.488	-0.122	0.061	4.274	-7.677	2.976	-0.549	0.244	-0.427	4.404	8.936	-0.56	-0.671	-1.404	0.854	-8.693	-3.851	0.764	0.305	-0.061	-0.183	-2.169	9.295	0.323	-0.122	-0.671	0.244	2.105	9.792	0.546	0.183	-0.122	-0.122	1506696407
-9.569	-2.842	-1.871	0.549	-0.305	-0.061	4.195	-7.771	3.104	-0.549	0.244	-0.427	4.485	8.948	-0.578	-0.366	-1.038	0.366	-8.965	-3.79	0.708	0.305	-0.122	-0.183	-1.842	9.659	0.557	0.061	-0.61	0.244	1.597	9.795	0.127	0.183	-0.488	-0.183	1506696407
-9.67	-2.56	-1.732	0.427	-0.366	-0.061	3.828	-8.248	2.985	0.061	2.075	-1.16	4.62	9.015	-0.331	0	-0.793	-0.061	-8.954	-3.773	0.571	0.549	-0.183	-0.122	-1.701	9.835	0.557	0.366	-0.183	0.061	1.665	9.891	-0.129	0.061	-0.427	-0.183	1506696407
-9.763	-2.978	-1.175	0.488	-0.671	0	2.98	-8.692	2.573	0.488	1.221	-1.892	4.938	8.934	0.188	0	-0.793	-0.061	-8.996	-3.817	0.703	0.427	0.183	-0.061	-1.701	9.835	0.557	0.305	-0.244	0	1.714	10.003	0.081	-0.244	0.244	-0.122	1506696407
-9.296	-3.244	-0.567	0.122	-0.61	0.183	2.896	-8.888	2.126	0.366	-0.793	-2.625	5.199	9.387	0.453	0.488	-0.488	-0.732	-9.959	-3.894	0.694	0.916	-0.061	-0.061	-1.416	10.508	0.819	0.244	-0.183	-0.061	1.22	9.926	0.133	-0.183	-0.061	-0.427	1506696407
-9.489	-2.55	-1.018	0.244	0.793	-0.061	3.257	-10.091	1.646	0.427	-0.122	-2.991	5.417	10.368	0.577	0.488	-0.671	-0.977	-10.273	-2.395	0.425	1.343	-0.305	0.366	-1.166	11.21	1.772	0.305	-0.122	0	0.876	9.942	0.297	-0.122	-0.244	-0.244	1506696407
-9.873	-2.934	-1.309	0.488	-0.366	-0.183	3.265	-10.59	1.11	0.793	0.427	-3.235	5.734	10.078	1.126	0.488	-0.671	-0.977	-9.845	-1.452	0.542	0.549	0.244	0.732	-1.166	11.21	1.772	0.793	0.488	-0.366	0.682	9.979	0.02	-0.061	-0.793	-0.427	1506696408
-9.162	-3.668	-0.301	0.549	0	0.244	2.836	-10.049	0.695	0.793	0.488	-3.54	6.077	9.4	2.196	1.77	1.282	-0.183	-9.357	-1.903	0.879	0.366	0.305	0.366	-2.189	9.896	2.312	0.549	0.793	-0.854	1.072	10.122	-0.42	-0.061	-0.244	-0.732	1506696408
-9.138	-3.127	-0.049	0.793	0.549	0.366	2.836	-10.049	0.695	0.793	0.488	-3.54	6.291	9.351	3.584	1.831	4.089	0.183	-9.229	-1.954	1.146	0.671	0.244	0.183	-2.164	9.32	2.104	-0.305	-0.366	-0.427	0.642	10.072	0.4	-0.122	0.122	-0.671	1506696408
-9.409	-2.994	-0.121	0.793	0.061	0.488	2.338	-9.349	0.196	0.671	0.549	-3.601	5.34	9.548	3.783	0.977	4.7	0.549	-9.223	-1.671	1.186	0.793	0.61	0.305	-2.364	9.286	2.202	-0.793	-0.305	0	0.123	9.914	1.042	-0.122	-0.854	-0.61	1506696408
-9.38	-2.986	0.038	0.854	-0.061	0.671	2.083	-8.904	-0.06	0.549	0.244	-2.869	3.914	9.831	3.324	-0.183	2.136	0.61	-9.21	-1.489	1.042	0.793	0.793	0.244	-2.748	9.375	2.2	-0.732	0.061	0.244	0.743	9.842	0.791	-0.061	-1.343	-0.549	1506696408
-9.365	-2.856	0.061	0.854	-0.244	0.488	2.091	-8.526	-0.135	0.549	0.244	-2.869	3.283	9.976	3.252	-1.404	-0.732	0.671	-9.435	-1.096	0.732	0.732	1.038	0.244	-2.704	9.359	2.37	-0.549	-0.366	0.671	1.281	9.799	0.916	-0.061	-0.488	-0.244	1506696408
-9.165	-2.708	-0.063	0.977	-0.122	0.305	2.178	-8.236	-0.202	0.122	0.549	-1.038	3.516	9.842	3.36	-2.197	-1.77	0.793	-9.597	-1.004	0.4	0.671	1.038	0.244	-2.25	9.25	2.65	-0.244	-1.099	0.854	0.433	9.844	1.08	0	-0.305	-0.244	1506696408
-9.191	-2.732	0.096	0.854	0.122	0.366	2.176	-7.897	-0.305	-0.122	0.488	-0.122	3.759	9.436	3.152	-2.197	-1.77	0.793	-9.503	-1.097	0.206	0.671	1.099	0.122	-2.25	9.25	2.65	-0.122	-1.282	0.854	-0.14	9.771	0.639	0.061	-0.854	-0.305	1506696408
-9.461	-2.82	0.056	0.854	0.061	0.549	2.243	-7.546	-0.372	-0.427	0.244	0.61	3.877	9.057	2.954	-2.136	-1.221	0.488	-9.635	-0.964	0.035	0.732	1.099	0.061	-1.309	9.199	2.914	-0.305	-1.526	0.854	0.15	9.665	0.65	0	-0.977	-0.366	1506696408
-9.509	-2.58	0.067	0.854	0	0.427	2.495	-7.491	-0.343	-0.427	0.244	0.61	3.822	9.002	2.74	-1.892	-0.977	0.061	-9.934	-0.956	-0.213	0.671	0.854	0	-0.913	9.42	2.902	-0.488	-1.526	0.793	0.559	9.857	1.034	-0.061	-0.488	-0.183	1506696408
-9.622	-2.432	0.153	0.61	0.122	0.366	2.85	-8.155	-0.274	-0.854	0.305	1.465	3.799	8.963	2.363	-1.648	-1.038	-0.427	-9.895	-1.052	-0.398	0.61	0.854	0	-0.884	9.521	2.841	-0.488	-1.221	0.61	0.316	9.881	0.772	-0.061	-0.427	-0.122	1506696408
-9.709	-2.296	0.122	0.671	0.061	0.244	3.089	-8.492	-0.211	-1.16	0.732	2.808	3.863	8.855	2.144	-1.282	-1.099	-0.854	-9.964	-1.029	-0.58	0.488	0.732	-0.122	-0.831	9.472	2.773	-0.427	-1.221	0.427	0.016	9.933	0.711	-0.122	-0.61	-0.183	1506696408
-9.646	-2.218	0.195	0.427	-0.061	0.122	3.572	-8.933	0.128	-1.404	0.854	2.869	3.965	8.678	2.072	-0.977	-1.16	-1.16	-9.896	-1.065	-0.662	0.488	0.732	-0.122	-0.589	9.359	2.742	-0.305	-1.465	0.305	0.12	10.017	0.866	-0.061	-0.549	-0.183	1506696408
-9.563	-2.261	0.183	0.244	0	0.122	4.095	-9.173	0.547	-1.587	1.404	2.502	4.138	8.524	2.076	-0.671	-1.16	-1.465	-9.826	-1.109	-0.691	0.366	0.671	-0.061	-0.365	9.282	2.712	-0.183	-1.465	0.061	0.061	9.906	0.776	-0.061	-0.427	-0.183	1506696408
-9.628	-2.262	0.087	0.122	0	0.183	4.344	-9.152	0.953	-1.709	2.014	1.77	4.333	8.555	2.113	-0.366	-1.099	-1.77	-9.853	-1.084	-0.729	0.244	0.671	-0.122	-0.205	9.355	2.7	-0.061	-1.221	-0.122	0.096	9.831	0.835	0	-0.366	-0.244	1506696408
-9.658	-2.226	0.025	0.061	-0.061	0.122	4.211	-9.154	1.273	-1.587	2.136	0.977	4.577	8.708	2.213	-0.366	-1.099	-1.77	-9.932	-1.121	-0.824	0.122	0.549	-0.061	-0.116	9.502	2.699	0.061	-1.038	-0.244	0.25	9.875	0.836	0	-0.244	-0.183	1506696408
-9.702	-2.163	-0.005	-0.122	-0.061	0.122	3.932	-9.147	1.512	-1.16	1.648	0.305	4.881	8.903	2.376	-0.061	-0.977	-1.953	-9.889	-1.146	-0.877	-0.061	0.488	-0.061	-0.116	9.502	2.699	0.244	-0.732	-0.305	0.335	9.908	0.859	0	-0.122	-0.122	1506696408
-9.662	-2.189	-0.028	-0.305	-0.122	0.061	3.624	-9.045	1.613	-0.488	0.671	-0.183	5.218	8.993	2.609	0.427	-0.427	-1.77	-9.83	-1.193	-0.918	-0.244	0.488	-0.061	-0.218	9.588	2.676	0.366	-0.488	-0.366	0.175	9.951	0.726	0	-0.122	-0.122	1506696408
-9.582	-2.233	-0.023	-0.366	-0.122	0	3.53	-8.818	1.59	0.122	-0.183	-0.427	5.46	9.093	2.903	0.61	0	-1.343	-9.776	-1.321	-0.998	-0.244	0.427	-0.122	-0.376	9.633	2.613	0.366	-0.244	-0.427	0.06	9.906	0.651	0.061	-0.061	-0.122	1506696408
-9.575	-2.291	-0.069	-0.366	-0.122	0	3.569	-8.781	1.426	0.549	-0.61	-0.671	5.524	9.203	3.097	0.61	0.183	-0.793	-9.792	-1.352	-1.02	-0.305	0.366	-0.061	-0.507	9.692	2.552	0.305	-0.122	-0.366	0.063	9.844	0.658	0.061	0	-0.122	1506696408
-9.567	-2.321	-0.036	-0.366	-0.122	0	3.516	-8.862	1.086	0.793	-0.916	-0.916	5.502	9.262	3.26	0.61	0.183	-0.793	-9.744	-1.503	-1.164	-0.244	0.183	-0.061	-0.529	9.732	2.48	0.305	-0.061	-0.305	0.065	9.88	0.578	0	0	-0.122	1506696408
-9.592	-2.381	-0.086	-0.305	-0.061	0	3.524	-8.829	0.821	0.793	-0.916	-0.916	5.404	9.275	3.413	0.366	0.183	0.366	-9.696	-1.637	-1.245	-0.183	0.183	-0.061	-0.52	9.743	2.43	0.244	0.061	-0.244	0.166	9.837	0.623	0.061	0.122	-0.061	1506696408
-9.634	-2.446	-0.138	-0.305	0	-0.061	3.524	-8.829	0.821	0.732	-0.977	-1.099	5.271	9.338	3.51	0.183	0.244	0.793	-9.713	-1.643	-1.302	-0.122	0.122	-0.061	-0.444	9.776	2.342	0.183	0.122	-0.061	0.078	9.889	0.54	0.061	0.244	-0.061	1506696408
-9.647	-2.405	-0.151	-0.183	-0.122	-0.061	3.576	-8.738	0.663	0.61	-0.549	-1.16	5.071	9.355	3.479	0.183	0.244	0.793	-9.738	-1.631	-1.384	-0.122	0	-0.122	-0.342	9.786	2.318	0.061	0.183	0.122	-0.139	9.946	0.504	0.061	0.122	-0.061	1506696408
-9.646	-2.324	-0.116	-0.183	0	-0.061	3.238	-8.581	0.443	0.427	-0.122	-1.16	4.832	9.374	3.358	-0.122	0.366	1.099	-9.684	-1.654	-1.409	-0.183	-0.061	-0.122	-0.299	9.842	2.304	0	0.244	0.244	-0.147	9.964	0.54	0	0	-0.061	1506696408
-9.729	-2.189	-0.183	-0.183	-0.061	-0.122	3.065	-8.48	0.394	0.305	-0.061	-1.038	4.672	9.406	3.2	-0.244	0.366	1.16	-9.639	-1.674	-1.358	-0.183	-0.061	-0.122	-0.438	9.841	2.249	-0.122	0.427	0.305	0.06	9.929	0.54	0	0	-0.061	1506696409
-9.695	-2.115	-0.165	-0.183	-0.122	-0.061	3.011	-8.387	0.37	0.061	-0.183	-0.732	4.51	9.367	3.018	-0.244	0.366	1.16	-9.569	-1.708	-1.341	-0.244	0	-0.122	-0.535	9.752	2.22	-0.183	0.488	0.427	0.116	9.969	0.574	0	-0.061	-0.061	1506696409
-9.642	-2.092	-0.148	-0.244	-0.122	0	2.981	-8.288	0.42	-0.061	-0.122	-0.488	4.326	9.289	2.802	-0.305	0.366	1.099	-9.598	-1.662	-1.388	-0.244	0	-0.122	-0.519	9.685	2.272	-0.183	0.366	0.488	0.183	9.934	0.608	0	-0.061	-0.061	1506696409
-9.648	-2.168	-0.163	-0.305	-0.122	0	2.944	-8.339	0.575	-0.183	-0.122	0.061	4.155	9.095	2.445	-0.244	0.183	0.671	-9.582	-1.653	-1.438	-0.366	0	-0.061	-0.342	9.69	2.268	-0.061	0.244	0.183	0.362	9.861	0.603	0.061	0.061	-0.061	1506696409
-9.641	-2.177	-0.169	-0.305	-0.183	0	3.034	-8.391	0.713	-0.244	-0.122	0.305	4.125	8.978	2.412	-0.244	0.183	0.671	-9.637	-1.674	-1.456	-0.366	0.061	-0.061	-0.286	9.689	2.245	-0.061	0.244	0.183	0.29	9.881	0.581	0.061	0.122	-0.061	1506696409
-9.635	-2.202	-0.147	-0.366	-0.122	0	3.124	-8.429	0.793	-0.183	-0.183	0.427	4.157	8.918	2.417	0.061	0.305	0	-9.625	-1.726	-1.482	-0.366	0.061	-0.061	-0.29	9.646	2.224	-0.061	0.305	0.122	0.176	9.909	0.513	0.061	0.061	-0.061	1506696409
-9.625	-2.268	-0.133	-0.366	-0.122	0	3.207	-8.509	0.877	-0.183	-0.183	0.427	4.192	8.94	2.422	0.061	0.305	0	-9.631	-1.729	-1.504	-0.366	0.061	-0.061	-0.279	9.664	2.253	0	0.305	0.061	0.262	9.902	0.514	0	0.122	0	1506696409
-9.618	-2.341	-0.169	-0.305	-0.122	0	3.322	-8.558	0.957	-0.122	-0.244	0.61	4.329	8.981	2.548	0.183	0.244	-0.244	-9.658	-1.784	-1.526	-0.366	0.061	-0.061	-0.324	9.665	2.245	0	0.244	0	0.138	9.912	0.475	0.061	0.183	-0.061	1506696409
-9.603	-2.348	-0.167	-0.244	-0.061	0	3.443	-8.577	0.973	-0.061	-0.305	0.793	4.456	9.048	2.626	0.244	0.183	-0.427	-9.654	-1.808	-1.537	-0.305	0	-0.061	-0.324	9.665	2.245	0.061	0.244	-0.122	0.11	9.935	0.468	0	0.122	-0.061	1506696409
-9.594	-2.342	-0.156	-0.244	-0.061	0	3.443	-8.577	0.973	-0.061	-0.305	0.793	4.554	9.081	2.729	0.305	0.183	-0.549	-9.606	-1.827	-1.518	-0.305	0	-0.061	-0.415	9.67	2.204	0.122	0.183	-0.122	0.103	9.934	0.45	0	0.122	0	1506696409
-9.622	-2.353	-0.17	-0.244	-0.061	0	3.67	-8.53	0.988	0	-0.244	0.854	4.677	9.11	2.792	0.244	0.061	-0.61	-9.613	-1.852	-1.517	-0.244	0	-0.061	-0.427	9.692	2.163	0.122	0.183	-0.122	0.061	9.902	0.408	0	0.061	0	1506696409
-9.613	-2.37	-0.176	-0.183	0	0	3.67	-8.53	0.988	0	-0.244	0.854	4.795	9.217	2.859	0.183	0	-0.61	-9.604	-1.816	-1.501	-0.183	0	-0.061	-0.427	9.692	2.163	0.183	0.122	-0.122	0.1	9.922	0.396	0	0.061	0	1506696409
-9.613	-2.388	-0.178	-0.122	0	0	3.772	-8.519	0.963	0.061	-0.122	0.732	4.884	9.229	2.891	0.122	0	-0.488	-9.607	-1.866	-1.515	-0.122	0	-0.061	-0.464	9.772	2.144	0.122	0.061	-0.122	0.065	9.921	0.385	0	0.061	0	1506696409
-9.631	-2.39	-0.184	-0.061	0	0	3.854	-8.556	0.912	0.122	-0.122	0.61	4.913	9.241	2.899	0.122	0	-0.305	-9.613	-1.861	-1.541	-0.061	0	-0.061	-0.437	9.774	2.115	0.061	0	-0.122	0	9.923	0.362	0	0	-0.061	1506696409
-9.605	-2.376	-0.177	-0.061	0	-0.061	3.896	-8.555	0.842	0.122	-0.122	0.61	4.883	9.231	2.887	-0.061	-0.061	0	-9.617	-1.865	-1.547	0	-0.061	-0.061	-0.38	9.79	2.107	0.061	-0.061	-0.061	0.041	9.922	0.383	0	0	-0.061	1506696409
-9.606	-2.367	-0.167	-0.061	0	-0.061	3.962	-8.525	0.799	0.122	-0.183	0.366	4.853	9.182	2.838	-0.061	-0.061	0	-9.604	-1.84	-1.562	0	-0.061	-0.061	-0.337	9.768	2.098	0	-0.061	-0.061	0.041	9.927	0.385	0	0	-0.061	1506696409
-9.64	-2.338	-0.185	-0.061	0	0	3.929	-8.51	0.746	0.061	-0.122	0.061	4.794	9.146	2.783	-0.061	-0.061	0.061	-9.607	-1.824	-1.553	0	-0.061	-0.061	-0.303	9.751	2.092	0	0	0	0.092	9.911	0.413	-0.061	0	-0.061	1506696409
-9.621	-2.281	-0.147	0	0	0	3.929	-8.51	0.746	0	0	-0.183	4.73	9.146	2.732	-0.061	0	0.183	-9.575	-1.817	-1.529	0	-0.061	-0.061	-0.325	9.757	2.074	0	0	0	0.128	9.922	0.443	-0.061	-0.061	0	1506696409
-9.641	-2.275	-0.179	0	0	0	3.929	-8.51	0.746	0	0	-0.183	4.661	9.184	2.698	-0.061	0	0.183	-9.566	-1.808	-1.492	0	-0.061	0	-0.408	9.765	2.066	-0.061	0.061	0	0.144	9.909	0.445	-0.061	-0.061	0	1506696409
-9.635	-2.261	-0.17	0	-0.061	0	3.685	-8.504	0.729	-0.061	0.061	-0.366	4.582	9.198	2.674	-0.061	0	0.183	-9.575	-1.782	-1.519	0.061	-0.061	0	-0.408	9.765	2.066	-0.061	0.061	0.061	0.184	9.917	0.48	-0.061	-0.061	0	1506696409
-9.612	-2.259	-0.141	0	-0.061	0	3.563	-8.531	0.732	-0.061	0.061	-0.549	4.545	9.16	2.68	-0.061	-0.061	0.244	-9.587	-1.767	-1.516	0	0	0	-0.403	9.72	2.115	-0.061	0	0	0.163	9.922	0.479	-0.061	-0.061	0	1506696409
-9.65	-2.267	-0.157	0	-0.061	0	3.441	-8.55	0.746	-0.122	0.061	-0.671	4.503	9.166	2.686	-0.061	-0.061	0.244	-9.558	-1.791	-1.523	0	-0.061	0	-0.352	9.745	2.12	-0.061	0	-0.061	0.201	9.906	0.5	-0.061	-0.061	0	1506696409
-9.648	-2.257	-0.142	0	-0.061	0	3.207	-8.587	0.745	-0.122	0.061	-0.793	4.435	9.124	2.734	-0.061	0	0.122	-9.574	-1.753	-1.507	0.061	0	0	-0.352	9.745	2.12	-0.061	-0.122	-0.061	0.22	9.909	0.526	-0.061	-0.061	0	1506696409
-9.639	-2.253	-0.138	0.061	-0.061	0.061	3.122	-8.54	0.788	-0.122	0.122	-0.732	4.454	9.094	2.759	-0.061	-0.061	-0.061	-9.544	-1.771	-1.493	0	0.061	0	-0.376	9.671	2.102	-0.061	0	-0.061	0.184	9.932	0.502	-0.061	-0.061	0	1506696409
-9.624	-2.259	-0.13	0	-0.061	0.061	3.054	-8.48	0.779	-0.122	0.122	-0.549	4.475	9.119	2.747	-0.061	-0.061	-0.061	-9.562	-1.754	-1.518	0	0.061	0	-0.377	9.709	2.127	-0.061	-0.061	0	0.197	9.912	0.492	-0.061	-0.061	0	1506696410
-9.631	-2.279	-0.145	0.061	0	0	3.027	-8.458	0.797	-0.122	0.122	-0.366	4.548	9.152	2.748	-0.122	-0.122	-0.122	-9.598	-1.743	-1.55	0.061	0.061	0	-0.371	9.741	2.157	-0.061	-0.122	0	0.157	9.906	0.492	-0.061	-0.061	-0.061	1506696410
-9.607	-2.302	-0.146	0.061	0	0.061	3.049	-8.467	0.787	-0.061	0	0.061	4.624	9.141	2.741	-0.122	-0.122	-0.183	-9.612	-1.725	-1.597	0.061	0.061	0	-0.371	9.741	2.157	-0.061	-0.122	-0.061	0.152	9.92	0.457	-0.061	-0.061	-0.061	1506696410
-9.609	-2.278	-0.144	0.061	0	0	3.141	-8.495	0.739	-0.061	0	0.183	4.645	9.091	2.743	-0.061	-0.122	-0.183	-9.635	-1.706	-1.619	0.061	0.061	0	-0.264	9.716	2.175	-0.061	-0.183	-0.122	0.156	9.914	0.47	-0.061	-0.122	-0.061	1506696410
-9.606	-2.287	-0.134	0.061	0	0	3.237	-8.485	0.727	-0.061	0	0.305	4.679	9.042	2.754	-0.061	-0.122	-0.183	-9.634	-1.709	-1.626	0.061	0	0	-0.264	9.716	2.175	-0.061	-0.183	-0.122	0.158	9.905	0.481	-0.061	-0.061	0	1506696410
-9.617	-2.328	-0.117	0.061	0	0	3.43	-8.454	0.688	-0.061	0	0.427	4.703	9.048	2.768	-0.061	-0.061	-0.183	-9.648	-1.698	-1.599	0.061	-0.061	0	-0.214	9.695	2.202	-0.061	-0.122	-0.122	0.195	9.886	0.49	-0.061	-0.061	0	1506696410
-9.661	-2.279	-0.124	0.061	0	0.061	3.43	-8.454	0.688	-0.122	0.061	0.427	4.742	9.062	2.793	0	-0.061	-0.183	-9.642	-1.682	-1.592	0.061	-0.061	0	-0.272	9.708	2.201	-0.061	-0.061	-0.122	0.201	9.928	0.534	-0.122	-0.061	0	1506696410
-9.668	-2.311	-0.102	0.061	-0.061	0.061	3.5	-8.475	0.706	-0.122	0.061	0.488	4.759	9.105	2.802	0	-0.061	-0.183	-9.65	-1.66	-1.579	0.061	-0.061	-0.061	-0.272	9.708	2.201	0	0	-0.122	0.197	9.927	0.54	-0.122	-0.061	0	1506696410
-9.66	-2.413	-0.035	0	-0.061	0.061	3.577	-8.522	0.715	-0.122	0.061	0.488	4.743	9.132	2.822	0	-0.061	-0.061	-9.749	-1.56	-1.544	0.061	-0.122	-0.061	-0.306	9.74	2.327	0	0	-0.122	0.227	9.923	0.584	-0.122	-0.061	0.061	1506696410
-9.545	-2.424	0.121	-0.122	0	0.122	3.655	-8.62	0.721	-0.122	0.061	0.488	4.73	9.099	2.838	0	-0.061	0	-9.843	-1.317	-1.48	0.061	-0.183	-0.061	-0.22	9.734	2.507	0	0	-0.122	0.24	9.995	0.679	-0.183	-0.061	0.122	1506696410
-9.548	-2.303	0.334	-0.244	0.183	0.122	3.655	-8.62	0.721	-0.122	0.122	0.366	4.691	8.972	2.909	0.061	0	0	-9.929	-0.964	-1.382	0	-0.366	-0.061	-0.22	9.734	2.507	0.061	0.183	-0.122	0.263	9.963	0.794	-0.183	0	0.183	1506696410
-9.703	-2.08	0.493	-0.61	0.061	0.122	3.701	-8.775	0.766	-0.122	0.122	0.366	4.639	8.806	3.005	0.244	0.122	0.061	-9.948	-0.634	-1.214	-0.244	-0.488	-0.122	-0.145	9.472	2.913	0.122	0.427	-0.183	0.183	9.915	0.925	-0.305	0	0.305	1506696410
-9.64	-2.048	0.624	-0.916	0	0	3.71	-8.909	0.779	0.061	0	0.061	4.582	8.72	3.091	0.427	0.427	0.183	-9.875	-0.396	-1.044	-0.488	-0.61	-0.183	-0.136	9.392	2.978	0.183	0.671	-0.183	0.136	9.893	0.874	-0.244	0.061	0.305	1506696410
-9.433	-2.119	0.654	-1.282	0	-0.061	3.476	-9.038	0.577	0.305	-0.122	-0.183	4.535	8.717	3.144	0.61	0.732	0.183	-9.861	-0.154	-0.94	-0.854	-0.61	-0.183	-0.136	9.392	2.978	0.183	1.038	-0.183	0.138	9.826	1.001	-0.061	0.427	0.244	1506696410
-9.446	-2.098	0.544	-1.77	0.366	-0.122	3.26	-9.17	0.422	0.916	-0.916	-0.671	4.527	8.673	3.212	0.793	1.038	0.183	-9.9	0.044	-0.957	-1.282	-0.671	-0.183	-0.039	9.344	3.132	0.244	1.343	-0.122	0.002	9.703	1.065	0	0.61	0.244	1506696410
-9.679	-2.086	0.139	-2.075	-0.061	-0.244	2.903	-9.195	0.072	1.526	-2.014	-1.465	4.545	8.74	3.242	0.977	1.404	0.183	-9.981	-0.004	-1.096	-1.709	-0.977	-0.305	0.016	9.421	3.025	0.305	1.77	-0.183	0.022	9.713	1.024	0.061	0.488	0.244	1506696410
-9.77	-2.253	0.036	-2.319	-0.244	-0.305	2.694	-9.125	-0.156	1.709	-2.441	-1.709	4.518	8.772	3.277	1.221	1.77	0.244	-9.956	-0.261	-1.012	-2.258	-0.916	-0.427	0.016	9.421	3.025	0.244	2.075	-0.244	0.208	9.825	0.817	0.061	0.671	0.183	1506696410
-9.829	-2.233	-0.115	-2.625	-0.793	-0.305	2.479	-9.03	-0.359	1.77	-2.747	-1.709	4.557	8.896	3.14	1.343	2.136	0.122	-10.135	-0.615	-1.121	-2.258	-0.916	-0.427	0.077	9.432	2.742	0.244	2.441	-0.183	0.275	9.856	0.746	0.244	1.099	0.183	1506696410
-9.429	-2.091	-0.598	-2.808	-0.366	-0.793	2.278	-8.991	-0.446	1.587	-2.869	-1.404	4.651	9.246	2.949	1.343	2.441	0.061	-10.028	-0.914	-1.254	-2.747	-1.404	-0.366	0.007	9.899	2.076	0.183	2.93	-0.244	0.005	9.932	0.682	0.427	1.099	0.122	1506696410
-9.448	-2.4	-1.085	-2.93	-0.061	-0.793	2.208	-8.964	-0.404	1.465	-2.686	-0.854	4.722	9.233	2.704	1.282	2.686	-0.122	-9.735	-1.209	-1.311	-2.991	-1.465	-0.427	0.007	9.899	2.076	0.183	3.235	-0.244	0.623	9.833	0.56	0.61	1.648	0	1506696410
-9.333	-2.598	-0.964	-2.808	0.366	-0.671	2.149	-8.63	-0.158	1.16	-2.258	-0.122	4.81	8.912	2.396	1.282	2.747	-0.122	-9.647	-1.66	-1.168	-2.991	-1.465	-0.427	-0.258	9.489	1.425	0.061	3.052	-0.183	1.392	10.006	0.664	0.366	2.563	0.244	1506696410
-9.217	-2.42	-0.957	-2.93	0.671	-0.793	1.97	-8.415	0.14	0.916	-2.136	0.793	4.895	9.05	2.023	1.282	2.808	-0.061	-9.836	-2.037	-1.026	-3.357	-1.831	-0.61	-0.138	9.709	1.03	0	2.991	-0.183	0.47	10.017	0.307	0.183	2.197	0.366	1506696410
-9.63	-1.942	-1.78	-3.174	0.671	-1.16	1.884	-8.458	0.412	0.916	-2.136	0.793	4.91	9.761	1.501	1.221	2.93	-0.061	-9.966	-2.218	-1.12	-3.418	-1.892	-0.488	-0.138	9.709	1.03	-0.122	3.357	-0.244	-0.099	9.912	0.152	0.244	1.587	0.244	1506696410
-9.798	-2.302	-2.574	-3.296	0	-1.221	1.956	-8.909	0.591	0.854	-2.258	1.953	4.913	10.139	0.915	1.16	2.93	-0.244	-9.804	-2.476	-1.139	-3.418	-1.892	-0.488	-0.626	10.779	0.658	-0.122	3.479	-0.305	-0.19	10.174	-0.106	0.122	0.854	0	1506696410
-9.459	-2.761	-2.473	-3.052	-0.427	-1.099	2.122	-9.178	0.627	0.977	-2.686	2.991	4.942	10.073	0.756	1.343	2.747	-0.244	-9.558	-3.205	-1.092	-3.601	-1.404	-0.244	-0.986	10.55	0.376	0	3.418	-0.488	1.012	10.123	-0.507	0.183	1.16	-0.183	1506696410
-9.253	-2.911	-2.285	-2.869	-0.183	-0.854	2.445	-9.232	0.608	1.16	-3.906	4.089	4.914	9.946	0.721	1.587	2.869	0	-9.326	-4.036	-0.786	-3.296	-1.16	-0.244	-0.986	10.55	0.376	-0.305	3.296	-0.732	1.907	9.905	-0.532	0.183	2.075	-0.244	1506696411
-9.152	-3.03	-2.207	-2.747	-0.061	-0.793	2.894	-9.337	0.587	0.977	-3.845	4.395	4.625	9.991	0.516	1.709	3.296	0.244	-9.022	-4.139	-0.501	-3.296	-1.16	-0.244	-1.883	9.935	-0.261	-0.61	3.052	-0.732	1.526	9.845	-0.312	0.183	2.075	-0.183	1506696411
-9.313	-3.241	-2.217	-2.319	-0.427	-0.732	3.339	-9.337	0.659	0.732	-3.54	4.517	4.136	9.855	0.339	1.465	3.54	0.366	-8.788	-4.232	-0.122	-2.38	-1.221	0	-1.883	9.935	-0.261	-0.671	2.747	-0.671	0.646	9.844	0.158	0.122	1.465	-0.122	1506696411
-9.178	-3.138	-2.265	-1.77	-0.488	-0.549	3.802	-9.024	0.796	0.427	-2.991	4.333	3.933	9.812	0.215	1.099	2.869	0.549	-8.659	-4.285	0.189	-2.075	-0.977	0.183	-2.271	9.689	-0.234	-0.427	2.686	-0.549	0.912	9.839	0.419	0.061	0.732	-0.183	1506696411
-9.135	-2.979	-2.518	-1.526	-0.427	-0.427	4.126	-8.75	0.949	0.244	-2.502	3.784	3.986	9.944	0.099	0.793	1.953	0.61	-8.68	-4.304	0.333	-2.075	-0.977	0.183	-2.848	9.762	-0.029	-0.305	2.38	-0.244	1.682	9.796	0.321	-0.122	1.16	-0.061	1506696411
-9.214	-3.062	-2.725	-1.282	-0.488	-0.244	4.325	-8.626	1.073	0.061	-2.441	2.808	4.011	10.171	0.039	0.61	1.465	0.671	-8.926	-4.091	0.414	-1.404	-0.549	0.488	-2.848	9.762	-0.029	-0.244	1.953	0	1.907	9.924	0.275	-0.366	1.343	0.061	1506696411
-9.17	-3.195	-2.946	-1.16	-0.549	-0.183	4.471	-8.489	1.206	0.061	-2.441	2.808	3.949	10.289	0.165	0.549	1.343	0.732	-8.951	-3.941	0.508	-1.221	-0.488	0.549	-2.806	10.003	0.146	-0.183	1.77	0	1.542	9.947	0.158	-0.488	1.099	0.183	1506696411
-8.928	-3.299	-2.981	-0.916	-0.488	-0.183	4.628	-8.451	1.578	-0.305	-2.075	0.366	3.892	10.201	0.373	0.488	1.282	0.854	-8.939	-3.894	0.577	-1.221	-0.488	0.549	-2.773	9.96	0.268	-0.366	1.526	-0.122	1.341	9.999	-0.03	-0.671	0.977	0.122	1506696411
-8.776	-3.425	-3.139	-0.671	-0.366	-0.183	4.628	-8.533	2.06	-0.488	-1.526	-0.732	3.778	9.958	0.628	0.488	1.282	0.793	-8.879	-3.854	0.592	-1.038	-0.427	0.549	-2.773	9.96	0.268	-0.488	1.099	-0.183	1.12	10.005	-0.171	-0.854	0.977	0.183	1506696411
-8.6	-3.515	-3.198	-0.427	-0.183	-0.183	4.407	-8.664	2.602	-0.488	-1.526	-0.732	3.643	9.67	0.752	0.305	1.282	0.671	-8.827	-3.816	0.671	-0.732	-0.122	0.427	-2.681	9.741	0.197	-0.732	0.732	-0.122	0.914	9.967	-0.189	-0.977	0.854	0.244	1506696411
-8.458	-3.431	-3.213	-0.366	-0.122	-0.244	3.963	-8.751	3.104	0	0.671	-1.953	3.643	9.67	0.752	0	1.221	0.305	-8.603	-3.796	0.708	-0.732	-0.122	0.427	-2.521	9.27	0.037	-0.732	0.549	-0.061	0.882	9.969	-0.014	-1.465	0.549	0.305	1506696411
-8.441	-3.499	-3.273	0	0	-0.305	2.198	-8.418	3.591	0.61	1.282	-1.831	3.482	9.165	0.378	-0.427	0.977	-0.061	-8.473	-3.86	0.721	-0.549	-0.061	0.488	-2.521	9.27	0.037	-0.732	0.427	0	0.906	9.891	0.206	-1.648	0.671	0.488	1506696411
-8.337	-3.643	-3.442	0.366	-0.244	-0.183	0.435	-7.983	3.828	0.61	1.282	-1.831	3.573	9.006	-0.01	-0.671	0.549	-0.366	-8.195	-4.071	0.732	-0.122	-0.061	0.305	-2.588	9.014	0.012	-0.671	0.183	0.061	0.726	9.91	0.592	-2.014	0.183	0.488	1506696411
-8.055	-3.561	-3.775	0.549	-0.488	-0.122	0.286	-7.901	3.984	0.854	-0.488	-1.709	3.704	9.195	-0.403	-0.854	0.122	-0.61	-8.148	-4.249	0.778	-0.122	-0.061	0.305	-2.683	8.976	-0.346	-0.671	-0.122	0.122	1.376	9.825	0.596	-2.441	0.793	0.549	1506696411
-7.93	-3.9	-3.784	0.732	-0.427	-0.244	0.524	-7.985	3.705	0.671	-0.427	-1.526	3.767	9.384	-0.91	-0.916	-0.305	-0.732	-8.415	-4.317	0.831	0.183	0.061	0.305	-2.683	8.976	-0.346	-0.793	-0.366	0.061	1.128	9.689	0.465	-2.563	0.732	0.488	1506696411
-8.337	-4.254	-3.596	1.038	0.061	0	0.799	-8.241	3.14	0.488	0.122	-1.404	3.767	9.384	-0.91	-0.977	-0.732	-0.61	-8.971	-4.268	0.772	0.427	0.244	0.244	-2.876	9.022	-0.372	-0.732	-0.732	-0.244	0.483	9.863	0.049	-2.625	0.427	0.427	1506696411
-8.792	-4.235	-3.109	1.038	-0.671	0.183	0.86	-8.734	2.661	0.122	0.305	-1.404	3.716	9.775	-1.312	-0.854	-1.221	-0.488	-9.302	-4.356	0.781	0.854	-0.244	0.183	-3.348	10.011	-0.226	-0.854	-1.16	-0.549	-0.79	10.032	0.049	-2.625	-0.549	0	1506696411
-9.021	-4.561	-1.865	0.854	-0.122	0.366	1.26	-9.121	2.162	-0.366	0.427	-1.282	3.626	11.244	-1.044	-0.671	-1.404	-0.366	-10.18	-3.701	0.707	1.465	0.244	0.366	-3.348	10.011	-0.226	-0.793	-1.404	-0.977	-0.599	9.794	0.768	-2.441	-1.587	-0.366	1506696411
-10.724	-4.693	-1.388	1.282	0.305	0	1.576	-9.388	1.919	-0.366	0.427	-1.282	3.626	11.244	-1.044	-0.549	-1.526	-0.183	-11.593	-2.914	0.427	2.258	0.488	0.732	-3.942	10.384	0.861	-0.305	-2.014	-1.404	-0.099	9.921	1.779	-2.136	-1.77	-0.366	1506696411
-11.177	-4.571	-0.486	1.465	-0.183	-0.549	1.576	-9.388	1.919	-0.671	0.977	-0.732	3.366	11.71	-0.532	-0.122	-1.892	-0.061	-12.199	-1.755	0.044	2.258	0.488	0.732	-3.101	11.856	3.822	0.488	-2.625	-1.831	0.689	10.478	2.352	-1.343	-2.136	-0.244	1506696411
-11.338	-4.63	0.197	1.526	-0.122	-0.61	1.601	-10.469	1.297	-0.366	1.099	1.465	3.462	12.099	0.815	0.244	-1.77	-0.366	-11.883	-0.211	-0.191	2.686	-0.366	0.732	-3.101	11.856	3.822	0.732	-2.014	-2.258	0.291	9.975	2.799	0	-2.38	-0.427	1506696411
-10.313	-4.596	0.51	2.014	-0.305	-0.671	2.034	-10.346	0.772	-0.366	1.099	1.465	3.911	11.539	2.798	0.793	-0.061	-1.038	-10.929	0.767	0.093	2.441	-0.977	0.671	-2.473	11.301	4.827	0.732	-1.221	-2.502	1.309	10.146	4.618	0.916	-1.831	-0.732	1506696411
-10.688	-4.565	1.268	2.625	0.427	0	2.486	-9.957	0.176	-0.061	0.916	2.502	3.695	10.494	4.419	1.221	1.465	-1.221	-10.515	1.084	0.513	2.197	-0.854	0.732	-2.852	9.048	5.045	0.122	-1.343	-2.258	2.912	10.221	7.313	0.61	-0.305	-0.244	1506696411
-11.024	-3.277	0.81	2.625	-2.441	-0.305	2.705	-9.841	-0.446	0.061	0.977	2.38	2.854	9.801	5.564	1.099	1.16	-1.099	-10.202	0.891	0.368	2.258	-0.671	0.671	-2.852	9.048	5.045	-0.305	-1.709	-1.77	4.411	10.086	8.14	-0.671	1.221	0.854	1506696411
-8.393	-2.984	1.346	2.075	-0.732	-0.488	2.954	-9.682	-1.028	0.122	1.038	1.892	2.245	9.948	5.874	0.183	-0.488	-1.282	-9.256	1.444	0.804	2.563	-1.282	0.549	-2.975	8.789	4.636	-0.305	-1.221	-1.343	1.126	8.453	3.496	1.953	-0.793	-0.854	1506696411
-7.858	-2.67	0.967	1.709	-0.244	-0.305	3.255	-8.777	-1.276	0.122	1.038	1.892	2.364	9.875	5.268	-1.038	-1.892	-1.343	-8.795	1.757	0.804	2.197	-0.305	0.793	-3.699	7.829	4.354	-0.122	-1.16	-1.038	1.812	8.463	2.888	0.549	-2.136	-2.136	1506696412
-7.666	-2.493	0.819	1.465	-0.488	-0.549	3.4	-8.16	-1.232	-0.61	2.136	0.305	2.833	8.787	3.918	-1.709	-2.319	-0.916	-8.488	1.798	0.931	2.075	-0.61	0.732	-3.699	7.829	4.354	-0.244	-1.892	-0.732	2.512	7.752	3.907	0.793	-0.732	-1.587	1506696412
-7.604	-3.022	1.025	1.16	-0.61	-0.732	3.073	-8.153	-1.26	-0.61	2.014	-0.549	2.833	8.787	3.918	-1.77	-2.197	-0.366	-8.71	1.962	1.028	1.404	-0.122	0.427	-3.273	7.416	4.48	-0.427	-1.953	-0.671	1.293	7.483	3.438	1.465	-0.916	-1.953	1506696412
-7.851	-3.877	1.268	1.16	0.671	-0.427	2.633	-8.367	-1.278	-0.427	1.038	-1.343	2.975	8.296	3.138	-1.465	-1.648	0	-9.055	1.899	1.18	1.404	-0.122	0.427	-2.944	7.407	4.511	-0.61	-1.587	-0.671	-0.743	7.88	2.938	2.258	-0.427	-1.709	1506696412
-8.583	-4.215	1.139	1.16	0.671	-0.488	2.481	-8.716	-1.274	-0.427	1.038	-1.343	2.998	8.15	2.536	-1.038	-0.916	0.122	-9.522	1.658	1.294	1.221	-0.244	0.305	-2.944	7.407	4.511	-0.427	-1.099	-0.549	-0.89	9.046	2.942	1.831	0.183	-1.587	1506696412
-9.112	-4.457	1.166	1.16	0.732	-0.549	2.427	-9.264	-1.243	-0.732	0.366	-2.319	2.865	8.241	2.072	-0.61	-0.61	0.122	-9.75	1.412	1.398	1.099	-0.427	0.122	-3.206	7.577	4.43	-0.183	-0.732	-0.366	-0.678	9.525	2.976	2.075	-1.16	-1.526	1506696412
-8.987	-4.36	1.043	1.099	-0.061	-0.549	2.364	-9.662	-1.163	-1.099	0.671	-2.441	2.73	8.62	1.773	-0.244	-0.671	0.122	-9.603	1.23	1.683	1.099	-0.671	-0.061	-4.041	7.917	4.272	0.183	-0.305	-0.305	-1.05	10.151	2.547	2.625	-2.136	-1.587	1506696412
-8.58	-4.277	1.205	1.221	0.793	-0.488	2.358	-9.67	-0.882	-1.587	1.526	-2.38	2.742	9.394	1.742	0.122	-0.732	0.244	-9.339	1.163	1.901	1.221	-0.732	-0.122	-4.041	7.917	4.272	0.488	0	-0.366	-0.256	10.698	2.505	2.014	-2.502	-1.587	1506696412
-8.703	-4.231	0.837	1.099	0.366	-0.488	2.318	-9.609	-0.386	-1.953	2.686	-2.197	2.742	9.394	1.742	0.366	-0.549	0.488	-9.339	1.163	1.901	1.282	-0.61	-0.244	-4.644	7.927	4.177	0.549	-0.061	-0.305	0.379	10.554	2.639	1.343	-2.625	-1.404	1506696412
-8.412	-4.526	1.013	0.977	0.732	-0.305	1.992	-9.636	0.071	-1.831	3.296	-2.075	2.644	9.691	2.006	0.488	-0.488	0.732	-9.238	1.147	2.048	1.282	-0.244	-0.366	-4.971	7.863	3.968	0.61	-0.61	-0.305	0.792	10.305	2.738	0.732	-1.648	-1.099	1506696412
-8.711	-4.576	0.92	1.16	0.671	0.061	1.694	-9.57	0.317	-1.831	3.296	-2.075	2.274	9.801	2.533	0.366	-0.488	0.916	-9.331	1.095	2.086	1.404	-0.122	-0.488	-4.971	7.863	3.968	0.671	-1.099	-0.427	0.739	9.929	2.596	0.183	-0.305	-0.61	1506696412
-8.832	-4.339	0.906	1.038	0.305	0.305	1.694	-9.57	0.317	-1.404	2.93	-1.77	2.274	9.801	2.533	0.183	-0.732	0.854	-9.294	0.968	2.18	1.404	-0.122	-0.549	-4.794	7.949	3.899	0.793	-1.16	-0.427	0.396	9.824	1.822	0.488	-0.488	-0.244	1506696412
-8.736	-4.204	1.089	0.854	0.366	0.427	1.359	-9.164	0.445	-0.488	1.465	-0.732	2.126	9.726	2.676	-0.061	-1.16	0.61	-9.403	1.144	2.22	1.465	0	-0.671	-4.68	8.029	3.836	0.854	-1.221	-0.366	0.051	9.808	1.495	0.549	-1.16	-0.061	1506696412
-8.815	-4.078	1.011	0.61	0.488	0.61	1.736	-9.317	0.28	-0.244	1.343	-0.183	2.188	9.623	2.65	-0.305	-1.526	0.244	-9.375	1.247	2.231	1.404	0.061	-0.793	-4.59	8.138	3.807	0.916	-1.343	-0.244	0.441	9.758	1.595	0.61	-0.549	0.244	1506696412
-8.679	-3.973	1.097	0.549	0.244	0.854	2.003	-9.563	0.126	-0.244	1.343	-0.183	2.188	9.623	2.65	-0.427	-1.77	-0.183	-9.295	1.178	2.244	1.221	0.122	-0.854	-4.395	8.291	3.839	0.977	-1.343	-0.122	1.023	9.862	1.982	0.366	0.488	0.61	1506696412
-8.35	-3.717	1.327	0.488	1.16	1.16	2.031	-9.667	0.045	0.305	1.404	0.366	2.417	9.491	2.632	-0.427	-1.709	-0.549	-9.179	1.255	2.178	0.977	0.244	-0.916	-4.282	8.368	3.836	0.916	-1.282	0.061	0.813	9.727	2.141	0.183	0.916	0.977	1506696412
-8.177	-3.052	1.036	0.183	1.587	1.038	2.056	-9.677	-0.013	0.549	0.977	0.244	2.793	9.092	2.638	-0.366	-1.648	-0.854	-8.982	1.523	2.102	0.793	0.549	-0.977	-4.061	8.344	3.829	0.793	-1.282	0.244	0.234	9.374	1.224	0.305	-0.305	1.282	1506696412
-9.595	-3.365	0.255	-0.854	1.77	1.099	2.211	-9.623	0.016	0.854	0.671	0.122	2.793	9.092	2.638	-0.305	-1.587	-0.977	-9.377	1.61	2.145	0.427	0.732	-1.038	-3.78	8.202	3.965	0.854	-1.099	0.427	0.111	9.043	0.36	0.366	-0.977	1.16	1506696412
-10.432	-4.07	-0.31	0.061	-0.183	0.793	2.132	-10.042	-0.129	0.854	0.671	0.122	3.009	8.82	2.698	-0.183	-1.587	-1.099	-10.556	0.575	1.098	-0.244	1.343	-1.099	-3.482	8.116	4.049	0.854	-1.038	0.732	0.446	10.085	0.884	-0.122	-0.183	0.671	1506696412
-9.385	-3.656	0.435	0.183	0.549	0.854	2.132	-10.042	-0.129	1.16	0.183	0	3.394	9.776	2.415	-0.061	-1.77	-1.282	-9.808	-0.039	0.993	-0.488	0.488	-1.526	-2.996	8.747	3.698	1.038	-1.038	0.916	1.364	11.482	2.143	-1.221	-0.366	0.549	1506696412
-9.144	-3.042	-0.087	-0.916	1.77	0.61	2.369	-9.555	-0.451	1.587	-0.854	-0.122	3.394	9.776	2.415	-0.244	-2.197	-1.465	-9.685	-0.719	0.769	-0.488	0.916	-1.587	-2.582	9.161	3.292	1.282	-0.427	0.793	-0.541	9.952	0.044	0.427	0.305	0.732	1506696412
-9.863	-3.082	-1.257	-0.183	1.038	0.122	2.785	-8.18	0.177	0.061	0.549	0.244	3.874	9.483	2.113	-0.305	-2.197	-1.282	-9.505	-2.082	0.532	-0.671	0.671	-1.526	-2.695	9.067	2.673	0.977	-0.488	0.671	-0.425	10.21	0.309	0.427	0.366	0.366	1506696412
-9.518	-3.292	-1.113	-0.122	0.305	0.549	2.803	-7.569	0.895	-0.793	1.648	0.793	4.406	10.383	1.52	-0.305	-1.892	-1.099	-9.684	-3.057	0.248	-0.549	0.61	-1.587	-2.68	9.4	1.904	0.793	-1.038	0.732	-0.194	10.316	1.367	-0.061	-0.244	0.183	1506696412
-9.453	-2.712	-1.178	-0.366	1.404	0.793	2.684	-7.453	1.616	-0.977	2.258	1.099	4.406	10.383	1.52	-0.549	-1.77	-1.16	-9.814	-3.042	0.059	-0.244	0.366	-1.465	-2.363	10.161	1.318	0.793	-1.099	0.732	0.97	9.889	0.784	0.244	-0.122	0.427	1506696412
-9.972	-2.494	-1.921	0.122	0.671	0.366	2.411	-7.291	2.116	-0.977	2.258	1.099	4.603	10.753	1.114	-0.793	-1.953	-1.038	-9.575	-3.292	0.023	-0.061	0.305	-1.038	-2.082	10.639	1.237	0.916	-0.732	0.549	1.169	9.912	0.093	0.122	0	0.61	1506696412
-9.634	-2.862	-1.794	0.305	0.366	0.427	2.427	-7.264	2.597	-0.977	0.61	1.404	4.852	10.622	0.903	-0.61	-2.014	-0.671	-9.475	-3.687	-0.077	-0.061	0.427	-0.671	-2.116	10.746	1.226	0.732	-0.549	0.244	1.055	10.005	0.195	0.061	-0.061	0.305	1506696413
-9.355	-2.897	-1.69	0.671	0.427	0.549	2.743	-7.52	3.003	-0.977	0.244	1.404	5.137	10.435	1.036	-0.244	-1.282	-0.244	-9.475	-3.687	-0.077	0.122	0.427	-0.488	-2.138	10.667	1.109	0.305	-0.916	0.305	0.95	9.952	0.388	0.061	-0.366	0.183	1506696413
-9.495	-2.512	-1.763	0.977	0.366	0.488	3.094	-7.974	3.195	-0.854	0.549	1.221	5.247	10.299	1.223	-0.061	-0.366	0.122	-9.367	-3.719	-0.189	0.244	0.427	-0.305	-1.883	10.514	1.007	0.061	-0.854	0.183	1.233	9.839	0.4	0.061	-0.61	0.244	1506696413
-9.637	-2.271	-1.775	0.916	0.244	0.305	3.2	-8.147	3.183	-0.671	0.732	0.916	4.948	9.963	1.286	-0.061	-0.183	0.427	-9.265	-3.651	-0.367	0.427	0.61	0	-1.672	10.16	0.934	0	-0.671	0.061	1.227	9.816	0.348	0	-0.671	0.183	1506696413
-9.652	-2.243	-1.936	0.732	0	0.122	3.207	-8.229	3.196	-0.488	0.671	0.549	4.637	9.676	1.42	-0.244	-0.427	0.549	-9.265	-3.651	-0.367	0.549	0.366	0.061	-1.55	9.872	0.834	0	-0.732	0.122	1.169	9.916	0.537	-0.061	-0.61	0.061	1506696413
-9.649	-2.189	-2.056	0.671	-0.427	0.122	3.269	-8.378	3.124	-0.488	0.671	0.549	4.477	9.557	1.448	-0.427	-0.732	0.488	-9.357	-3.162	-0.415	0.671	0.305	0.183	-1.298	9.819	0.811	0.061	-0.793	0.244	1.34	9.926	0.589	-0.183	-0.549	0	1506696413
