# Supplementary material for: A deep learning approach for lower back-pain risk prediction during manual lifting
Source: PLoS One. 2021 Feb 19;16(2):e0247162. doi: 10.1371/journal.pone.0247162 (PMC7894914; doi:10.1371/journal.pone.0247162)
Supplement: S1 Data — (ZIP) [file pone.0247162.s001.zip › source-used/Subject_03_P2_Zone01_T1.csv]

Side_A_x	Side_A_y	Side_A_z	Side_G_x	Side_G_y	Side_G_z	LtWt_A_x	LtWt_A_y	LtWt_A_z	LtWt_G_x	LtWt_G_y	LtWt_G_z	RtWt_A_x	RtWt_A_y	RtWt_A_z	RtWt_G_x	RtWt_G_y	RtWt_G_z	Back_A_x	Back_A_y	Back_A_z	Back_G_x	Back_G_y	Back_G_z	UArm_A_x	UArm_A_y	UArm_A_z	UArm_G_x	UArm_G_y	UArm_G_z	Thig_A_x	Thig_A_y	Thig_A_z	Thig_G_x	Thig_G_y	Thig_G_z	Time_stp
-9.360961960000001	-1.02163089	-3.1438476440000005	-0.061035156	-0.061035156	0	3.5960449280000004	-8.45896016	0.669921875	0	-0.061035156	-0.061035156	5.0016848000000005	9.32028804	0.25959472840000003	-0.061035156	-0.061035156	0	-9.020019568	0.991723642	3.2790283540000003	-0.061035156	-0.061035156	-0.061035156	1.3972655760000001	9.57150908	2.331567392	-0.061035156	0	0	0.8278320288	9.595434800000001	-1.7824707460000002	-0.061035156	0	0	1550086015.392
-9.351391574	-1.000097644	-3.178540036	-0.061035156	-0.061035156	0	3.5972412140000003	-8.461352340000001	0.6890625	-0.061035156	0	-0.061035156	4.987329074000001	9.30952176	0.3146240216	-0.061035156	0	0	-9.0092527	0.9797607428000001	3.275439496	-0.061035156	-0.061035156	0	1.425976538	9.558349640000001	2.332763678	-0.061035156	0	0	0.835009784	9.596630890000002	-1.7597412140000002	0	0	0	1550086015.432
-9.368139480000002	-1.020434604	-3.1713623200000005	-0.061035156	0	0	3.5721191100000005	-8.463745108000001	0.732128894	-0.061035156	0	-0.061035156	4.987329074000001	9.30952176	0.3146240216	-0.061035156	0	0	-9.0092527	0.9797607428000001	3.275439496	-0.061035156	0	0	1.414013678	9.5619384	2.3387451080000004	-0.061035156	0.061035156	0	0.8074951080000001	9.58586412	-1.8004150360000002	-0.061035156	0	0	1550086015.472
-9.343017572	-1.0108642572	-3.1821288940000003	-0.061035156	0	0	3.5769042540000004	-8.517577880000001	0.783569339	-0.061035156	0	0	4.9957028800000005	9.35976538	0.34094239200000004	-0.061035156	0	0	-9.012841754	0.9905273560000001	3.27663588	-0.061035156	0	0	1.3864990020000003	9.593042032000001	2.332763678	-0.061035156	0.061035156	0	0.8158691100000001	9.603808606000001	-1.770507788	0	0	0	1550086015.512
-9.36455072	-0.9989013580000001	-3.158203076	-0.061035156	-0.061035156	0	3.575707968	-8.545092752	0.838598642	-0.061035156	0	0	4.9765625	9.34541034	0.3529052716	-0.061035156	0	-0.061035156	-9.01882338	0.9881347840000001	3.262280252	-0.061035156	0	0	1.3685547120000001	9.58825679	2.331567392	-0.061035156	0	0	0.839794928	9.60141574	-1.7633300720000002	-0.061035156	0	0	1550086015.552
-9.35976538	-0.985742212	-3.1653808900000002	-0.061035156	0	0	3.584082068	-8.518774460000001	0.8625244110000001	-0.061035156	0	0	4.969384980000001	9.331054712	0.3529052716	-0.061035156	0	0	-9.01882338	0.9881347840000001	3.262280252	-0.061035156	0.061035156	0	1.373339856	9.567919928000002	2.3483153960000003	-0.061035156	0	0	0.8517577880000001	9.599023560000001	-1.7669189300000003	-0.061035156	0	0	1550086015.592
-9.36933606	-0.991723642	-3.15700679	-0.061035156	-0.061035156	0	3.58647464	-8.518774460000001	0.88046875	0	0	0.061035156	4.9514401999999995	9.33464357	0.3194091754	-0.061035156	0	-0.061035156	-9.004467752000002	0.9953125	3.22160643	-0.061035156	0	0	1.3613769960000002	9.5703125	2.34711911	-0.061035156	0	0	0.8565429712000001	9.603808606000001	-1.74299321	-0.061035156	0	0	1550086015.632
-9.346606430000001	-0.9713867212000001	-3.1462402160000003	-0.061035156	0	0	3.6008300720000004	-8.51398912	0.8649169928000001	0	0	0.061035156	4.975365920000001	9.34421376	0.32180175720000004	-0.061035156	0	-0.061035156	-8.994897660000001	1.00129393	3.2096435700000003	-0.061035156	0	0	1.33386232	9.564331070000001	2.3519042540000004	-0.061035156	0	0	0.8625244110000001	9.599023560000001	-1.73701178	-0.061035156	0	0	1550086015.672
-9.371728240000001	-0.9713867212000001	-3.161792032	-0.061035156	-0.061035156	0	3.645092752	-8.487670926	0.832617212	0	0	0	4.958618210000001	9.31669928	0.3026611322	-0.061035156	0	-0.061035156	-8.994897660000001	1.00129393	3.2096435700000003	-0.061035156	0	0	1.3254882200000002	9.54160144	2.3423339660000004	-0.061035156	0	-0.061035156	0.850561502	9.594238220000001	-1.745385782	-0.061035156	0	0	1550086015.712
-9.372924820000001	-0.9725830072	-3.1558105040000006	0	0	0	3.6642334260000005	-8.45776358	0.800317392	0	0	0	4.95024411	9.30952176	0.309838858	-0.061035156	0	0	-8.99609375	0.991723642	3.1952880400000003	0	0	0	1.3386474640000001	9.542798020000001	2.3399413940000002	-0.061035156	0	-0.061035156	0.8529540740000001	9.612182608000001	-1.723852536	-0.061035156	0	0	1550086015.752
-9.368139480000002	-0.9438721040000001	-3.1558105040000006	-0.061035156	-0.061035156	-0.061035156	3.6558594240000004	-8.446997300000001	0.7512695288	0	0	0	4.95263678	9.30234375	0.2895019568	-0.061035156	0	-0.061035156	-9.00207518	0.9953125	3.1893066100000005	0	0	0	1.3386474640000001	9.540405252000001	2.365063498	0	0	-0.061035156	0.832617212	9.579882788	-1.75495607	-0.061035156	0	0	1550086015.792
-9.36933606	-0.9390869110000001	-3.1641846040000003	0	0	-0.061035156	3.6702148560000003	-8.431445288	0.7273437500000001	0	0	0	4.965795926	9.32148462	0.2895019568	-0.061035156	0	-0.061035156	-9.00207518	0.9953125	3.1893066100000005	0	0	0	1.33386232	9.548779254000001	2.3519042540000004	0	0	-0.061035156	0.8565429712000001	9.589452880000001	-1.7489746400000001	-0.061035156	0	0	1550086015.832
-9.36933606	-0.9486572480000001	-3.17495108	0	-0.061035156	-0.061035156	3.643896466	-8.441015380000001	0.7369140380000001	0	0	-0.061035156	4.965795926	9.32148462	0.2895019568	0	0	-0.061035156	-9.00566394	1.008471646	3.1869139400000006	0	0	0	1.3087402160000001	9.554760880000002	2.332763678	0	-0.061035156	-0.061035156	0.8613281250000001	9.596630890000002	-1.7417969240000002	-0.061035156	0	0	1550086015.872
-9.363354532	-0.955834964	-3.1665771760000005	0	-0.061035156	-0.061035156	3.6080077880000005	-8.431445288	0.724951178	0	0	-0.061035156	4.958618210000001	9.3238768	0.2978759784	0	-0.061035156	-0.061035156	-9.016430710000002	1.008471646	3.20007338	0	0	0	1.318310504	9.548779254000001	2.3423339660000004	0	-0.061035156	-0.061035156	0.846972644	9.599023560000001	-1.7501709260000002	0	0	0	1550086015.912
-9.34780252	-0.9677978240000001	-3.160595746	0	-0.061035156	-0.061035156	3.56613768	-8.430249100000001	0.7369140380000001	-0.061035156	0	-0.061035156	4.953832968	9.322680710000002	0.2978759784	0	-0.061035156	0	-9.01403804	1.0048827880000002	3.1940917540000004	0	0	0	1.36018071	9.54997554	2.344726538	0	-0.061035156	-0.061035156	0.846972644	9.593042032000001	-1.752563498	-0.061035156	0	-0.061035156	1550086015.952
-9.366943390000001	-0.970190396	-3.1641846040000003	0	-0.061035156	-0.061035156	3.541015576	-8.464941394	0.762036142	-0.061035156	0	-0.061035156	4.943066394000001	9.319091754	0.3014648462	0	-0.061035156	-0.061035156	-9.011645468000001	1.0048827880000002	3.198876996	0	0	0	1.375732428	9.560742212000001	2.345922824	0	0	-0.061035156	0.869702176	9.595434800000001	-1.7286376800000003	-0.061035156	0	0	1550086015.992
-9.363354532	-0.954638678	-3.1378662140000007	0	0	-0.061035156	3.5266601440000005	-8.482885880000001	0.7799804712000001	-0.061035156	-0.061035156	-0.061035156	4.933496106000001	9.351391574	0.33256836060000006	0	-0.061035156	-0.061035156	-9.016430710000002	1.0144531250000002	3.2060547120000003	0	0	0	1.358984424	9.57629393	2.331567392	0	-0.061035156	-0.061035156	0.8637207068000001	9.599023560000001	-1.7465820680000002	-0.061035156	0	0	1550086016.032
-9.38608426	-0.9510498200000002	-3.1486327880000005	0	-0.061035156	-0.061035156	3.5206787140000007	-8.50561502	0.811083966	-0.061035156	-0.061035156	0	4.933496106000001	9.351391574	0.33256836060000006	0	-0.061035156	-0.061035156	-9.016430710000002	1.0144531250000002	3.2060547120000003	0	0	-0.061035156	1.349414038	9.579882788	2.3387451080000004	0	-0.061035156	-0.061035156	0.8577392572	9.60261232	-1.7406005400000002	0	0	0	1550086016.072
-9.372924820000001	-0.965405252	-3.1378662140000007	0	-0.061035156	-0.061035156	3.512304712	-8.48527806	0.8146728240000001	-0.061035156	-0.061035156	0	4.969384980000001	9.35258786	0.36606445680000005	0	-0.061035156	-0.061035156	-9.0092527	1.022827176	3.20366214	0	0	-0.061035156	1.353002896	9.572705072	2.3112304320000003	0	-0.061035156	-0.061035156	0.8708984620000001	9.60141574	-1.735815396	-0.061035156	0	0	1550086016.112
-9.36933606	-0.9630126800000001	-3.1665771760000005	0	-0.061035156	-0.061035156	3.521875	-8.462548920000001	0.80988768	-0.061035156	-0.061035156	0	4.974169928000001	9.3489991	0.35888672120000004	0	-0.061035156	-0.061035156	-9.012841754	0.994116214	3.2144287140000003	0	0	-0.061035156	1.3470214660000002	9.579882788	2.3243896760000005	0	-0.061035156	-0.061035156	0.8661132788	9.595434800000001	-1.7346191100000001	-0.061035156	0	0	1550086016.152
-9.35856929	-0.9522461060000001	-3.1438476440000005	0	-0.061035156	-0.061035156	3.5517822480000003	-8.48527806	0.794335962	-0.061035156	-0.061035156	0	4.970581070000001	9.3238768	0.35529785340000003	-0.061035156	-0.061035156	-0.061035156	-9.012841754	0.994116214	3.2144287140000003	0	0	-0.061035156	1.350610324	9.552368210000001	2.3351562500000003	-0.061035156	-0.061035156	-0.061035156	0.8529540740000001	9.590649460000002	-1.7214599640000001	0	0	0	1550086016.192
-9.394457968000001	-0.9594238220000001	-3.1534179320000004	-0.061035156	-0.061035156	-0.061035156	3.58288588	-8.498437500000001	0.745288089	-0.061035156	-0.12207031	0	4.9311032400000006	9.35258786	0.3182128894	-0.061035156	-0.061035156	-0.061035156	-9.012841754	0.985742212	3.23356929	-0.061035156	-0.061035156	-0.061035156	1.388891574	9.58825679	2.3028564300000003	-0.061035156	-0.061035156	-0.061035156	0.898413089	9.600219748	-1.7346191100000001	-0.061035156	0	0	1550086016.232
-9.3657473	-0.9785644568000001	-3.15700679	0	-0.061035156	-0.061035156	3.6235596040000004	-8.4733152	0.7213623200000001	-0.061035156	-0.061035156	0	4.99211412	9.34421376	0.3337646466	-0.061035156	-0.12207031	-0.061035156	-9.01403804	0.961816394	3.1893066100000005	0	0	0	1.427172824	9.603808606000001	2.3626709260000003	0	-0.061035156	-0.12207031	0.869702176	9.60739766	-1.745385782	0	0	0	1550086016.274
-9.3573732	-0.9797607428000001	-3.1474366000000003	-0.061035156	-0.061035156	-0.061035156	3.6235596040000004	-8.450586060000001	0.7488769568000001	-0.061035156	-0.061035156	0	5.017236420000001	9.31191394	0.308642572	0	0	-0.12207031	-9.01403804	0.961816394	3.1893066100000005	-0.061035156	0	-0.061035156	1.337451178	9.532031250000001	2.344726538	-0.061035156	0.061035156	-0.061035156	0.869702176	9.609789840000001	-1.7106933900000003	-0.061035156	-0.061035156	0	1550086016.312
-9.382495108	-0.976171875	-3.1498290740000003	-0.061035156	-0.061035156	-0.061035156	3.6127929320000005	-8.467334260000001	0.7117919928	0	-0.18310547	-0.061035156	5.000488220000001	9.34780252	0.2835205072	0	0	-0.061035156	-9.021215560000002	0.961816394	3.185717752	-0.061035156	-0.061035156	0	1.252514676	9.540405252000001	2.2944824280000002	0	-0.061035156	-0.061035156	0.9031982428000002	9.581079074	-1.720263678	-0.061035156	0	-0.061035156	1550086016.352
-9.38010234	-1.000097644	-3.16298822	-0.061035156	-0.061035156	-0.061035156	3.6427001800000003	-8.502026260000001	0.679492212	0	-0.18310547	-0.061035156	5.000488220000001	9.34780252	0.2835205072	-0.061035156	-0.061035156	-0.061035156	-9.021215560000002	0.961816394	3.185717752	-0.061035156	-0.061035156	-0.061035156	1.32788089	9.603808606000001	2.356689496	0	-0.061035156	-0.061035156	0.8816650360000001	9.60141574	-1.726245108	0	0	-0.061035156	1550086016.392
-9.366943390000001	-1.0180419928000002	-3.15102536	-0.061035156	0	-0.061035156	3.625952176	-8.51040036	0.67709964	-0.12207031	-0.061035156	-0.061035156	5.042358426000001	9.3657473	0.2619873004	0	-0.061035156	0	-9.02839357	0.98334964	3.213232428	-0.061035156	-0.061035156	-0.061035156	1.373339856	9.614575180000001	2.3746337860000004	0	0	-0.061035156	0.8720947480000001	9.614575180000001	-1.738207968	0	0	-0.061035156	1550086016.432
-9.346606430000001	-1.0240234620000002	-3.18332518	-0.061035156	-0.061035156	-0.061035156	3.6080077880000005	-8.51159694	0.7309326080000002	-0.12207031	-0.061035156	-0.061035156	4.986132788000001	9.32866214	0.3289794928	0	0	0	-9.021215560000002	0.966601538	3.21921376	-0.061035156	-0.061035156	0	1.373339856	9.614575180000001	2.3746337860000004	0	0	-0.061035156	0.8314209260000001	9.599023560000001	-1.7441894960000002	0	0	-0.061035156	1550086016.472
-9.340625000000001	-1.05991214	-3.17495108	-0.061035156	0	-0.061035156	3.617578076	-8.519970746	0.7967285340000001	-0.061035156	-0.061035156	-0.061035156	4.98852536	9.36933606	0.34812010800000004	0	0	0	-9.02839357	0.965405252	3.23596196	-0.061035156	-0.061035156	0	1.373339856	9.614575180000001	2.3746337860000004	0	0	-0.061035156	0.8254394568000001	9.600219748	-1.7513672120000003	0	0	-0.061035156	1550086016.512
-9.3657473	-1.0491455072	-3.1869139400000006	-0.061035156	-0.061035156	-0.061035156	3.6008300720000004	-8.52714856	0.8158691100000001	-0.061035156	-0.12207031	-0.061035156	4.98852536	9.36933606	0.34812010800000004	-0.061035156	0	0	-9.02839357	0.965405252	3.23596196	-0.061035156	-0.061035156	0	1.3446288940000002	9.60739766	2.34711911	0	0	0	0.8230468750000001	9.593042032000001	-1.756152356	0	0	-0.061035156	1550086016.552
-9.34780252	-1.046752896	-3.152221646	-0.061035156	0	-0.061035156	3.5900634000000005	-8.533129892	0.7871582068	0	-0.061035156	-0.061035156	4.986132788000001	9.382495108	0.32060547120000005	0	0	0	-9.035571580000001	0.9438721040000001	3.2144287140000003	-0.061035156	0	0	1.337451178	9.60620108	2.368652356	-0.061035156	0.061035156	0	0.805102536	9.612182608000001	-1.75495607	0	0	-0.061035156	1550086016.592
-9.362158246000002	-1.0515380890000001	-3.1653808900000002	-0.061035156	-0.061035156	-0.061035156	3.593652356	-8.535522660000002	0.762036142	0	-0.061035156	0	4.90598143	9.3657473	0.32060547120000005	0	0	0	-9.027197480000002	0.9821533540000001	3.198876996	-0.061035156	0	0	1.28361821	9.58347194	2.3208007200000003	0	0.061035156	0	0.8170653959999999	9.594238220000001	-1.7621337860000001	0	0	-0.061035156	1550086016.631
-9.351391574	-1.046752896	-3.152221646	-0.061035156	0	-0.061035156	3.575707968	-8.521167032000001	0.7141846040000002	0	-0.061035156	0	4.90598143	9.3657473	0.32060547120000005	-0.061035156	0	0	-9.027197480000002	0.9821533540000001	3.198876996	-0.061035156	0	0	1.2453369600000002	9.58586412	2.3028564300000003	0	0	0	0.83022464	9.596630890000002	-1.7896484620000002	0	0	-0.061035156	1550086016.672
-9.34541034	-1.052734375	-3.1737548920000003	-0.061035156	-0.061035156	-0.061035156	3.5625489200000002	-8.484082068000001	0.659155252	0	-0.061035156	0	4.88803714	9.37890625	0.2978759784	-0.061035156	-0.061035156	0	-9.026000900000001	0.976171875	3.215625	-0.061035156	0	0	1.274047824	9.60141574	2.32917482	0	0	-0.061035156	0.8122802520000001	9.593042032000001	-1.776489218	0	0	-0.061035156	1550086016.711
-9.3573732	-1.035986322	-3.1689697480000003	-0.061035156	-0.061035156	-0.061035156	3.5625489200000002	-8.484082068000001	0.659155252	0	-0.061035156	0	4.85214856	9.35856929	0.25959472840000003	0	0	0	-9.027197480000002	0.9785644568000001	3.215625	-0.061035156	0	0	1.29558107	9.591845746	2.332763678	0	0	-0.061035156	0.8362060700000001	9.610986420000001	-1.758544928	0	0	-0.061035156	1550086016.751
-9.343017572	-1.038378894	-3.1593994600000004	0	-0.061035156	-0.061035156	3.5625489200000002	-8.484082068000001	0.659155252	0	-0.061035156	0	4.85214856	9.35856929	0.25959472840000003	0	0	-0.061035156	-9.02241214	0.9725830072	3.21921376	0	0	0	1.262084964	9.57629393	2.318408246	0	0	-0.061035156	0.84816893	9.60739766	-1.752563498	-0.061035156	0	0	1550086016.791
-9.35856929	-1.0443603240000001	-3.1737548920000003	0	0	-0.061035156	3.5625489200000002	-8.484082068000001	0.659155252	0	-0.061035156	0	4.837792932	9.33942842	0.2536132788	0	-0.061035156	-0.061035156	-9.01044928	0.9809570288	3.201269568	0	0	0	1.2309814300000002	9.581079074	2.327978534	0	-0.061035156	-0.061035156	0.832617212	9.58825679	-1.7824707460000002	0	0	0	1550086016.831
-9.354980432000001	-1.0491455072	-3.18332518	0	-0.061035156	-0.061035156	3.5625489200000002	-8.484082068000001	0.659155252	0	-0.061035156	0	4.892822284	9.38967302	0.26677246400000004	0	-0.061035156	-0.061035156	-9.0176268	0.9893310700000001	3.1821288940000003	0	0	0	1.223803714	9.600219748	2.30883786	0	-0.061035156	-0.061035156	0.840991214	9.591845746	-1.7609375	-0.061035156	0	0	1550086016.871
-9.35378444	-1.038378894	-3.15461412	0	0	0	3.5625489200000002	-8.484082068000001	0.659155252	0	-0.061035156	0	4.892822284	9.38967302	0.26677246400000004	0	-0.061035156	-0.061035156	-9.015234620000001	0.9893310700000001	3.185717752	0	0	0	1.23696286	9.612182608000001	2.3160155760000003	0	-0.12207031	-0.061035156	0.8421875000000001	9.596630890000002	-1.7621337860000001	-0.061035156	0	0	1550086016.911
-9.33942842	-1.025219748	-3.16298822	0	-0.061035156	-0.061035156	3.5625489200000002	-8.484082068000001	0.659155252	0	-0.061035156	0	4.90478534	9.38129892	0.2823242212	0	-0.12207031	-0.061035156	-9.01403804	0.966601538	3.1737548920000003	0	-0.061035156	0	1.27524411	9.581079074	2.332763678	-0.061035156	-0.061035156	-0.061035156	0.84816893	9.58586412	-1.758544928	-0.061035156	0	0	1550086016.951
-9.372924820000001	-1.0371826080000002	-3.16298822	0	-0.061035156	-0.061035156	3.5625489200000002	-8.484082068000001	0.659155252	0	-0.061035156	0	4.91315944	9.371728240000001	0.3014648462	0	-0.061035156	-0.061035156	-9.035571580000001	0.9953125	3.20366214	0	0	0	1.315917932	9.591845746	2.3052490020000005	0	-0.061035156	-0.061035156	0.8421875000000001	9.584667932	-1.7513672120000003	-0.061035156	0	0	1550086016.991
-9.351391574	-1.0670898560000002	-3.16298822	0	0	-0.061035156	3.5769042540000004	-8.461352340000001	0.6280517572	-0.061035156	-0.061035156	0	4.91315944	9.371728240000001	0.3014648462	-0.061035156	-0.061035156	-0.061035156	-9.012841754	0.9797607428000001	3.18332518	0	0	0	1.293188498	9.60141574	2.3076415740000003	0	-0.061035156	-0.061035156	0.8362060700000001	9.60141574	-1.77290036	0	0	0	1550086017.031
-9.354980432000001	-1.0742675720000001	-3.180932608	0	-0.061035156	-0.061035156	3.59484874	-8.51638179	0.765625	-0.061035156	0.061035156	0	4.97775908	9.362158246000002	0.2560058606	-0.061035156	-0.061035156	-0.061035156	-9.023608426000001	0.9522461060000001	3.1845214660000005	0	0	0	1.240551718	9.584667932	2.299267572	-0.061035156	-0.061035156	-0.061035156	0.8206542932	9.596630890000002	-1.7788817900000002	0	-0.061035156	0	1550086017.071
-9.36455072	-1.061108426	-3.188110324	0	-0.061035156	-0.061035156	3.584082068	-8.523559800000001	0.6735107428000001	0	0	0	4.97177716	9.36933606	0.2260986322	-0.061035156	-0.061035156	-0.061035156	-9.0176268	0.9965087860000001	3.1641846040000003	0	0	0	1.2261962860000002	9.600219748	2.289697284	0	-0.061035156	-0.061035156	0.8362060700000001	9.5870607	-1.7800780760000001	0	0	0	1550086017.111
-9.351391574	-1.076660144	-3.16777356	0	-0.061035156	-0.061035156	3.5792969240000003	-8.50441893	0.6125	0	0	-0.061035156	4.97177716	9.36933606	0.2260986322	-0.061035156	-0.061035156	0	-9.034375	0.9773681610000001	3.1761474640000005	0	0	0	1.2549072479999999	9.591845746	2.304052716	0	-0.061035156	0	0.8290283540000001	9.581079074	-1.771704074	-0.061035156	0	0	1550086017.151
-9.335839660000001	-1.0742675720000001	-3.1593994600000004	0	-0.061035156	-0.061035156	3.5565673920000003	-8.461352340000001	0.6101074280000001	-0.061035156	0	0	4.94067392	9.3322509	0.227294928	0	-0.061035156	0	-9.024804712	0.9869384980000001	3.180932608	0	0	0	1.284814496	9.563134980000001	2.3112304320000003	0	-0.061035156	-0.061035156	0.839794928	9.59782698	-1.752563498	-0.061035156	0	0	1550086017.191
-9.351391574	-1.0503417932	-3.1893066100000005	-0.061035156	-0.061035156	-0.061035156	3.5422119600000004	-8.48049321	0.6292480432	-0.061035156	0	0	4.9	9.343017572	0.230883786	0	-0.061035156	0	-9.024804712	0.9881347840000001	3.1797364200000002	0	0	0	1.293188498	9.56672374	2.296875	0	0	-0.061035156	0.8194580072000001	9.58586412	-1.77290036	0	0	0	1550086017.231
-9.35378444	-1.073071286	-3.185717752	-0.061035156	0	-0.061035156	3.5386230040000006	-8.512792932	0.663940396	-0.061035156	0	-0.061035156	4.9	9.343017572	0.230883786	0	-0.061035156	0	-9.030786240000001	0.9797607428000001	3.178540036	0	0	0	1.2501221040000001	9.614575180000001	2.2837158540000004	0	0	0	0.846972644	9.590649460000002	-1.7669189300000003	0	0	-0.061035156	1550086017.271
-9.34780252	-1.079052716	-3.15102536	-0.061035156	-0.061035156	-0.061035156	3.535034146	-8.535522660000002	0.6830810700000001	-0.061035156	-0.061035156	-0.061035156	4.910766574	9.394457968000001	0.21652832460000004	0	-0.061035156	-0.061035156	-9.04633786	0.98334964	3.1821288940000003	-0.061035156	0	0	1.240551718	9.62893071	2.293286142	0	-0.061035156	-0.061035156	0.846972644	9.612182608000001	-1.7501709260000002	-0.061035156	0	-0.061035156	1550086017.311
-9.35258786	-1.0742675720000001	-3.1534179320000004	-0.061035156	0	-0.061035156	3.514697284	-8.52954074	0.6890625	-0.061035156	-0.061035156	-0.061035156	4.897607428000001	9.36933606	0.2619873004	0	-0.061035156	0	-9.0176268	0.985742212	3.1713623200000005	-0.061035156	0	0	1.258496106	9.609789840000001	2.3016601440000004	0	0	-0.061035156	0.8254394568000001	9.595434800000001	-1.7872558900000002	0	0	-0.061035156	1550086017.351
-9.362158246000002	-1.081445288	-3.1593994600000004	-0.061035156	-0.061035156	-0.061035156	3.4967528960000003	-8.531933606	0.707006839	-0.061035156	-0.061035156	0	4.897607428000001	9.36933606	0.2619873004	0	-0.061035156	0	-9.035571580000001	0.9929199280000001	3.1534179320000004	-0.061035156	0	0	1.2656738220000001	9.59782698	2.268164038	0	0	-0.061035156	0.84816893	9.593042032000001	-1.7657226440000002	0	0	-0.061035156	1550086017.391
-9.351391574	-1.1053711060000002	-3.161792032	-0.061035156	-0.061035156	-0.061035156	3.4967528960000003	-8.531933606	0.707006839	-0.061035156	-0.061035156	0	4.894018570000001	9.382495108	0.29667969240000003	0	0	-0.061035156	-9.026000900000001	1.000097644	3.1713623200000005	-0.061035156	0	0	1.252514676	9.6217527	2.27294928	0	-0.061035156	-0.061035156	0.8421875000000001	9.593042032000001	-1.770507788	0	0	-0.061035156	1550086017.431
-9.341821580000001	-1.0898193390000002	-3.1641846040000003	-0.061035156	-0.061035156	-0.061035156	3.5194824280000003	-8.52236322	0.699829074	0	-0.061035156	0	4.922729532	9.38608426	0.24404297120000001	0	-0.061035156	-0.061035156	-9.024804712	0.9977050720000001	3.1737548920000003	-0.061035156	0	0	1.25729982	9.62294928	2.27653804	-0.061035156	-0.061035156	-0.061035156	0.8122802520000001	9.591845746	-1.7872558900000002	0	0	-0.061035156	1550086017.471
-9.36933606	-1.100585962	-3.192895468	-0.061035156	0	-0.061035156	3.543408246	-8.51398912	0.659155252	0	-0.061035156	0	4.922729532	9.38608426	0.24404297120000001	0	0	-0.061035156	-9.035571580000001	1.0144531250000002	3.1641846040000003	-0.061035156	0	0	1.252514676	9.612182608000001	2.256201178	0	0	-0.061035156	0.800317392	9.595434800000001	-1.7657226440000002	0	0	-0.061035156	1550086017.511
-9.337036240000002	-1.1173339660000001	-3.16298822	-0.061035156	0	-0.061035156	3.543408246	-8.51398912	0.659155252	0	-0.061035156	0	4.901196580000001	9.38010234	0.21413574280000003	0	0	-0.061035156	-9.0427491	1.025219748	3.20007338	-0.061035156	0	0	1.264477536	9.64208966	2.25859375	0	-0.061035156	-0.061035156	0.8170653959999999	9.60739766	-1.770507788	0	0	-0.061035156	1550086017.551
-9.3238768	-1.111352536	-3.1797364200000002	-0.061035156	-0.061035156	-0.061035156	3.5733153960000004	-8.45297824	0.647192392	-0.061035156	0	0	4.945459260000001	9.35378444	0.2033691394	0	-0.061035156	-0.061035156	-9.04633786	1.008471646	3.1737548920000003	-0.061035156	0	0	1.25729982	9.616967752	2.27055661	0	0	-0.061035156	0.8182617212000002	9.58227536	-1.77290036	0	0	-0.061035156	1550086017.591
-9.338232428000001	-1.079052716	-3.140258786	0	0	-0.12207031	3.5493896760000005	-8.47211911	0.6447998200000001	-0.061035156	-0.061035156	0	4.945459260000001	9.35378444	0.2033691394	0	0	-0.061035156	-9.034375	1.0180419928000002	3.1474366000000003	-0.061035156	0	0	1.222607428	9.584667932	2.229882788	0	0	-0.061035156	0.8146728240000001	9.579882788	-1.7669189300000003	0	0	-0.061035156	1550086017.631
-9.38129892	-1.0874267572	-3.172558606	-0.061035156	-0.061035156	-0.061035156	3.593652356	-8.498437500000001	0.6376221040000001	-0.061035156	-0.061035156	0	4.897607428000001	9.376513580000001	0.2081542932	0	0	-0.061035156	-9.031982428000001	1.0371826080000002	3.16298822	0	0	0	1.216625998	9.60859375	2.237060504	0	-0.061035156	-0.061035156	0.8230468750000001	9.5870607	-1.7681152160000002	0	0	-0.061035156	1550086017.671
-9.3489991	-1.1101562500000002	-3.16777356	0	0	-0.061035156	3.61638179	-8.512792932	0.649584964	-0.12207031	0	-0.061035156	4.921533246000001	9.38967302	0.18901367800000002	0	-0.061035156	-0.061035156	-9.02839357	1.0168457068	3.1593994600000004	0	0	0	1.240551718	9.637304712	2.27294928	0	0	-0.061035156	0.8254394568000001	9.58825679	-1.771704074	0	0	-0.061035156	1550086017.711
-9.3489991	-1.114941394	-3.1845214660000005	-0.061035156	-0.061035156	-0.061035156	3.543408246	-8.50561502	0.7010253600000002	-0.061035156	0	0	4.921533246000001	9.38967302	0.18901367800000002	0	0	-0.061035156	-9.027197480000002	1.025219748	3.15102536	-0.061035156	0	0	1.24294429	9.61936052	2.255004892	-0.061035156	0	-0.061035156	0.80988768	9.58825679	-1.7657226440000002	0	0	-0.061035156	1550086017.751
-9.343017572	-1.1209228240000002	-3.161792032	0	-0.061035156	-0.061035156	3.5553711060000004	-8.517577880000001	0.7225586060000001	-0.061035156	-0.061035156	0	4.87607428	9.383691394000001	0.2452392572	0	0	-0.061035156	-9.034375	1.0108642572	3.1665771760000005	-0.061035156	0	0	1.2417480040000002	9.61936052	2.2478271760000004	0	-0.061035156	-0.061035156	0.8206542932	9.593042032000001	-1.783667032	0	0	-0.061035156	1550086017.791
-9.331054712	-1.11613768	-3.161792032	0	0	-0.061035156	3.581689496	-8.533129892	0.7141846040000002	-0.061035156	0	0	4.9263183900000005	9.408813400000001	0.2560058606	0	-0.061035156	-0.061035156	-9.031982428000001	1.0180419928000002	3.15461412	-0.061035156	0	0	1.246533246	9.62773462	2.255004892	0	0	-0.061035156	0.8218505890000001	9.595434800000001	-1.7884521760000003	0	0	-0.061035156	1550086017.831
-9.338232428000001	-1.1316894568000002	-3.1773437500000004	0	-0.061035156	-0.061035156	3.5553711060000004	-8.54270018	0.7141846040000002	-0.061035156	0	0	4.9263183900000005	9.408813400000001	0.2560058606	0	0	-0.061035156	-9.035571580000001	1.0264160340000001	3.1354737400000006	0	0	0	1.2058593750000002	9.62893071	2.2573974640000003	-0.061035156	0	-0.061035156	0.8134765380000001	9.593042032000001	-1.8028076080000002	0	0	-0.061035156	1550086017.871
-9.33942842	-1.1041748200000001	-3.161792032	0	0	-0.061035156	3.5338378600000007	-8.53671875	0.6890625	-0.061035156	0	0	4.9311032400000006	9.413598740000001	0.24165038940000003	0	0	-0.061035156	-9.043945288000002	1.03359375	3.1462402160000003	0	0.061035156	0	1.2010742212	9.615771760000001	2.25859375	-0.061035156	-0.061035156	-0.061035156	0.8134765380000001	9.600219748	-1.7896484620000002	0	0	-0.061035156	1550086017.91
-9.329858426000001	-1.085034146	-3.1821288940000003	-0.061035156	-0.061035156	-0.061035156	3.543408246	-8.49963408	0.6806884980000001	-0.061035156	0.061035156	0	4.890429712	9.363354532	0.23686523560000003	-0.061035156	-0.061035156	0	-9.031982428000001	1.03957518	3.1390625	0	0	0	1.2261962860000002	9.58227536	2.2490234620000003	-0.061035156	-0.061035156	-0.061035156	0.7692138580000001	9.58227536	-1.818359424	0	0	-0.061035156	1550086017.951
-9.351391574	-1.0551269568000001	-3.1330810700000002	-0.061035156	0	-0.061035156	3.5158935700000002	-8.49963408	0.6723144568000001	-0.061035156	0	0	4.890429712	9.363354532	0.23686523560000003	-0.061035156	-0.061035156	-0.061035156	-9.034375	1.0264160340000001	3.158203076	0	0	0	1.276440396	9.60620108	2.269360324	-0.061035156	0	-0.061035156	0.8074951080000001	9.567919928000002	-1.8159667540000002	0	0	-0.061035156	1550086017.991
-9.340625000000001	-1.0168457068	-3.198876996	-0.18310547	-0.24414062	-0.12207031	3.521875	-8.50441893	0.648388678	-0.061035156	0	0	4.88205571	9.382495108	0.17944336060000002	-0.061035156	0	-0.061035156	-9.043945288000002	1.0168457068	3.180932608	0	0	0	1.287207068	9.636108426000002	2.27055661	-0.061035156	0	-0.061035156	0.8673096040000001	9.5870607	-1.7800780760000001	0	0.061035156	-0.061035156	1550086018.03
-9.08461911	-1.062304712	-2.874682608	-0.30517578	0	-0.061035156	3.50991214	-8.512792932	0.6208740020000001	-0.061035156	0	0	4.85214856	9.35378444	0.1997802716	0	0	-0.061035156	-9.057104532	0.9881347840000001	3.23596196	0	0.061035156	0	1.282421924	9.62294928	2.288500998	-0.061035156	0	-0.12207031	0.849365216	9.573901260000001	-1.7214599640000001	0	0.12207031	-0.061035156	1550086018.07
-9.31311052	-1.1508300720000002	-2.988330072	-0.24414062	-0.18310547	-0.061035156	3.452490216	-8.394360520000001	0.611303714	-0.061035156	0	0.061035156	4.85214856	9.35378444	0.1997802716	0	-0.061035156	-0.061035156	-8.993701080000001	0.9283202880000001	3.2706542540000005	0.061035156	0.12207031	-0.061035156	1.2895996400000003	9.449487320000001	2.337548822	0	-0.061035156	-0.18310547	0.9785644568000001	9.405224640000002	-1.5013427520000002	-0.061035156	0.24414062	-0.061035156	1550086018.11
-9.38129892	-1.0240234620000002	-2.72036142	-0.18310547	-0.30517578	-0.18310547	3.410620108	-8.356079074	0.5778076080000001	-0.061035156	0	0.061035156	4.77080072	9.18271466	0.24165038940000003	0.061035156	-0.12207031	-0.12207031	-9.03796376	0.8122802520000001	3.275439496	0.061035156	0.12207031	-0.061035156	1.42836911	9.414794928000001	2.516992212	0.061035156	0.061035156	-0.18310547	1.0862304712000002	9.554760880000002	-1.403247104	-0.061035156	0.4272461	0.061035156	1550086018.15
-9.370532248	-0.954638678	-2.5229737400000003	-0.30517578	0	-0.24414062	3.5027344240000007	-8.43383786	0.4868896466	-0.12207031	0.061035156	0.36621094	4.7803711060000005	9.283202880000001	0.34213867800000003	0.12207031	-0.061035156	-0.18310547	-9.0594973	0.6531738220000001	3.32807608	0.061035156	0.24414062	-0.061035156	1.4391357820000001	9.508105432	2.6713134000000003	0.12207031	0.12207031	-0.30517578	0.808691394	9.58227536	-1.524072284	0	0.4272461	0.061035156	1550086018.19
-9.616967752	-1.1508300720000002	-2.573217752	-0.36621094	-0.061035156	-0.30517578	3.685766574	-8.484082068000001	0.401953125	-0.12207031	0	0.4272461	4.7803711060000005	9.283202880000001	0.34213867800000003	0.24414062	-0.061035156	-0.24414062	-9.027197480000002	0.5024413940000001	3.3555908540000003	0.061035156	0.24414062	-0.061035156	1.318310504	9.475805710000001	2.802905252	0.061035156	0	-0.36621094	0.835009784	9.5451902	-1.3817138580000001	0	0.36621094	0.061035156	1550086018.23
-9.58227536	-1.25729982	-2.158105432	-0.30517578	-0.61035156	-0.24414062	3.685766574	-8.484082068000001	0.401953125	-0.12207031	0	0.4272461	4.781567392	9.29277356	0.5502929712000001	0.30517578	-0.061035156	-0.18310547	-9.067871106	0.3971679712	3.371142572	0.061035156	0.24414062	0	1.3362548920000001	9.3573732	2.85673822	0.061035156	-0.061035156	-0.4272461	0.6663330072	9.82153354	-1.0515380890000001	-0.12207031	0.24414062	0.12207031	1550086018.27
-9.59782698	-1.2537109620000002	-1.90808107	0	0	-0.24414062	3.8604248200000004	-8.38598642	0.339746106	-0.12207031	0	0.4272461	4.691845746	9.169555710000001	0.9510498200000002	0.30517578	-0.18310547	-0.18310547	-8.95063498	0.346923822	3.325683606	0.12207031	0.4272461	0	1.4331542540000002	9.248510880000001	2.918945288	0.12207031	-0.061035156	-0.4272461	0.570629892	9.66481929	-1.0862304712000002	-0.12207031	-0.24414062	0.24414062	1550086018.31
-9.797607428000001	-1.0096679712	-2.185620108	-0.48828125	-1.6479492	-0.6713867	3.8604248200000004	-8.38598642	0.339746106	-0.061035156	-0.061035156	0.4272461	4.691845746	9.169555710000001	0.9510498200000002	0.24414062	-0.12207031	-0.24414062	-8.9661866	0.20217285340000002	3.208447284	0.12207031	0.30517578	-0.061035156	1.4522949280000002	9.273632788	3.0397704680000004	0.12207031	0.18310547	-0.36621094	0.423486322	9.612182608000001	-1.1580077880000001	0.061035156	-0.5493164	0.18310547	1550086018.35
-9.625341754	-1.1424560700000002	-1.7250488220000002	0	-0.79345703	-0.61035156	3.9010987400000006	-8.29506839	0.30385742800000004	-0.061035156	-0.061035156	0.4272461	4.750463760000001	9.249707068000001	1.05991214	0.24414062	0	-0.36621094	-8.993701080000001	0.173461911	3.1689697480000003	0.061035156	0.24414062	-0.061035156	1.299169928	9.481787140000002	3.0589112400000005	0.12207031	0.18310547	-0.30517578	0.885253894	9.614575180000001	-1.239355432	0.24414062	-0.24414062	0.061035156	1550086018.39
-9.58586412	-1.3171142180000002	-1.8602295320000002	-0.24414062	-0.12207031	-0.6713867	3.7515625000000004	-8.65874002	0.41870117800000006	0.18310547	-0.48828125	0.30517578	4.806689496	9.616967752	1.223803714	0.18310547	0.061035156	-0.36621094	-9.077441394000001	0.1268066394	3.215625	-0.061035156	0.30517578	0	1.18671875	9.605004892	3.057714856	-0.061035156	0	-0.36621094	0.8900390380000001	9.68515625	-1.264477536	0.18310547	-0.18310547	-0.061035156	1550086018.43
-9.47341304	-1.670019568	-2.00258786	0.18310547	1.159668	-0.4272461	3.4812010800000004	-8.771191394	0.44621582460000003	0.36621094	-1.0986328	0.18310547	4.806689496	9.616967752	1.223803714	0.12207031	-0.12207031	-0.24414062	-9.212622300000001	0.27275390380000003	3.2060547120000003	-0.18310547	0.36621094	0.061035156	1.28122554	9.60739766	2.884252896	-0.12207031	-0.18310547	-0.36621094	0.38640135800000003	9.676782248	-1.3924804320000002	0.36621094	-0.48828125	-0.18310547	1550086018.47
-9.29157698	-1.37214357	-2.6378173920000005	0.48828125	1.4038086	-0.061035156	3.249121106	-9.118115020000001	0.5490966754000001	0.5493164	-1.4648438	0.18310547	4.70859375	9.861010880000002	0.8900390380000001	-0.061035156	-0.12207031	-0.30517578	-9.62653804	0.5431152356000001	3.29816893	-0.18310547	0.4272461	0.12207031	1.605419928	9.888525360000001	2.70361322	-0.12207031	0.12207031	-0.36621094	1.0551269568000001	9.57629393	-2.068383786	0.7324219	-0.4272461	-0.24414062	1550086018.51
-9.22338858	-1.21303714	-3.77788089	0.18310547	0.7324219	-0.30517578	3.1665771760000005	-9.297558606	0.67709964	0.6713867	-1.7700195	0.18310547	4.712182608	9.83110324	0.4521972644	-0.24414062	0	-0.61035156	-9.668408246	0.573022464	3.3783202880000003	-0.18310547	0.6713867	0.12207031	1.656860324	10.101464660000001	2.5720214660000003	-0.12207031	0.18310547	-0.5493164	0.73332518	9.19467752	-2.633032248	1.0375977	0.24414062	-0.4272461	1550086018.55
-9.061889480000001	-0.9426757788	-4.184619110000001	0.48828125	-0.18310547	-0.61035156	3.12111821	-8.96140126	0.846972644	0.7324219	-1.8920898	0	4.712182608	9.83110324	0.4521972644	-0.18310547	0.061035156	-0.79345703	-9.3322509	0.6627441100000001	3.3292724640000007	-0.5493164	0.79345703	0.24414062	1.5432128600000001	9.64328624	2.30883786	-0.30517578	-0.12207031	-0.79345703	0.42707518000000005	9.286792032000001	-2.733520468	0.9765625	-0.18310547	-0.5493164	1550086018.59
-9.05351538	-0.5431152356000001	-3.521875	0.5493164	-0.18310547	-0.6713867	3.10676268	-8.52714856	0.9486572480000001	0.7324219	-1.8920898	0	4.647582968	8.762817392	-0.031103515380000002	0	0.12207031	-0.8544922	-9.3322509	0.6627441100000001	3.3292724640000007	-0.5493164	0.79345703	0.24414062	1.6137939300000002	9.051123200000001	1.7226562500000002	-0.36621094	-0.12207031	-0.8544922	0.7608398560000001	9.286792032000001	-2.75625	0.7324219	-0.7324219	-0.48828125	1550086018.63
-9.319091754	-0.3672607428	-3.44890126	0.30517578	1.159668	-0.4272461	3.01464856	-8.5068116	1.1017822480000001	0.24414062	-1.2207031	0	4.681079074	8.97336412	-0.3517089856000001	-0.12207031	0.30517578	-1.159668	-9.3322509	0.6627441100000001	3.3292724640000007	-0.5493164	0.79345703	0.24414062	1.7441894960000002	9.154003894	1.1747558900000001	-0.24414062	0.36621094	-0.7324219	1.341040036	9.247314300000001	-2.5899658540000003	0.7324219	-1.2817383	-0.30517578	1550086018.67
-9.87536592	-0.3349609424	-3.8221435700000006	-0.24414062	0.36621094	0.061035156	2.866308606	-8.719750900000001	1.373339856	0.24414062	-1.2207031	0	4.681079074	8.97336412	-0.3517089856000001	-0.36621094	0.12207031	-1.5869141	-9.234155252	2.168872104	3.3268798920000004	-0.36621094	0.7324219	0.48828125	1.561157248	9.76171875	0.9773681610000001	0.061035156	0.4272461	-0.7324219	2.068383786	9.405224640000002	-2.4870849640000006	0.7324219	-1.4648438	-0.48828125	1550086018.71
-9.210229532000001	-0.07536621106000001	-3.3496094240000005	-0.061035156	-0.24414062	-0.30517578	2.8399902160000003	-8.535522660000002	1.7621337860000001	-0.18310547	-0.61035156	0.91552734	5.28759784	9.382495108	-1.476220746	-0.5493164	-0.48828125	-1.7700195	-8.886035340000001	1.98464357	3.402246106	-0.36621094	0.9765625	0.30517578	1.259692392	10.02609874	1.2895996400000003	0.24414062	0	-0.8544922	1.739404254	9.52485324	-2.65935054	0.6713867	-1.0375977	-0.5493164	1550086018.75
-8.45896016	-0.6723144568000001	-3.44890126	-0.4272461	1.4038086	-1.2817383	2.8423827880000005	-7.9625	2.036083966	-0.18310547	-0.61035156	0.91552734	5.700317392	8.990112320000001	-1.564746106	-0.24414062	-1.0375977	-1.4648438	-8.47092302	2.165283246	3.228784146	-0.5493164	0.6713867	0.36621094	1.1627929712000002	9.631323380000001	1.4833984620000003	0.18310547	0	-0.9765625	1.488183606	9.1109375	-2.6904540740000003	0.79345703	-0.30517578	-0.9765625	1550086018.79
-8.98652356	-1.07785643	-3.53981929	0.061035156	0.5493164	-0.9765625	2.7347167540000004	-7.5079103400000005	2.10546875	-0.18310547	-0.5493164	1.2207031	5.700317392	8.990112320000001	-1.564746106	0.36621094	-0.91552734	-0.8544922	-8.540307608	2.45598143	2.9620117800000005	-0.48828125	0.9765625	0.36621094	1.2632812500000001	9.248510880000001	1.240551718	-0.061035156	0.36621094	-1.0375977	1.0718750000000001	9.170751800000001	-2.575610324	0.6713867	-0.18310547	-1.0375977	1550086018.83
-8.954223740000002	-0.961816394	-3.68098143	-0.061035156	0.12207031	-1.159668	2.751464856	-7.450488220000001	1.95234375	-0.18310547	-0.7324219	1.4038086	5.62016574	8.947045926000001	-1.1771484620000001	0.7324219	0.12207031	-0.5493164	-8.64558107	2.569628894	2.7634277160000003	-0.24414062	1.2207031	0.12207031	1.3099365020000002	9.2808107	1.000097644	0.061035156	1.0986328	-0.8544922	0.8649169928000001	9.012841754	-2.64738768	0.6713867	-0.4272461	-0.91552734	1550086018.87
-9.35378444	-1.2537109620000002	-3.44890126	0.7324219	0.7324219	-0.91552734	2.751464856	-7.450488220000001	1.95234375	-0.18310547	-0.7324219	1.4038086	5.28759784	9.1875	-1.091015625	0.7324219	0.91552734	-0.48828125	-8.430249100000001	2.7813721040000003	2.4643554320000005	-0.18310547	1.159668	-0.18310547	0.9570312500000001	9.479394568	0.8589355432	0.36621094	1.5869141	-0.5493164	0.6208740020000001	9.08461911	-2.9213378600000004	0.5493164	-0.7324219	-0.9765625	1550086018.91
-9.650463760000001	-1.1328857428	-3.9908202880000005	0.9765625	-0.061035156	-0.36621094	3.3065429320000006	-7.793823380000001	1.6161865020000004	-0.36621094	-0.6713867	1.5258789	5.28759784	9.1875	-1.091015625	0.61035156	0.79345703	-0.4272461	-8.4733152	3.037377896	2.3519042540000004	0.12207031	0.91552734	-0.24414062	0.4426269568000001	9.97226538	0.724951178	0.30517578	1.5869141	-0.18310547	0.416308606	9.319091754	-3.1414550720000003	0.61035156	-1.0986328	-1.0986328	1550086018.95
-9.514086960000002	-1.1711669928000001	-3.9453614200000002	1.0986328	-0.18310547	0	3.4704346040000003	-8.119213760000001	1.6867675720000002	-0.7324219	-0.24414062	1.4038086	5.203857428000001	10.26416034	-0.9020019568000001	0.48828125	0.79345703	-0.18310547	-8.5833741	2.70839856	2.333959964	0.18310547	0.5493164	-0.48828125	0.09211425720000001	10.47111772	0.8194580072000001	0.18310547	0.79345703	-0.061035156	0.192602536	9.481787140000002	-3.18332518	0.5493164	-1.6479492	-1.159668	1550086018.99
-9.595434800000001	-0.8924316100000002	-3.9908202880000005	0.7324219	1.2207031	0.30517578	3.5984375	-8.44819339	1.676000998	-0.79345703	-0.4272461	0.91552734	4.929907248	10.778564300000001	-0.7692138580000001	0.36621094	0.61035156	0.24414062	-8.95063498	2.67370607	2.403344748	0.12207031	0.36621094	-0.79345703	0.2572021466	10.8969973	1.1400634980000002	0.061035156	0.36621094	-0.12207031	0.7608398560000001	9.640893570000001	-2.94765625	0.30517578	-1.8920898	-0.9765625	1550086019.03
-10.21272014	-0.3014648462	-4.841381790000001	0.48828125	1.953125	0.61035156	3.78027356	-9.370532248	1.6161865020000004	-0.7324219	-0.4272461	0.5493164	4.929907248	10.778564300000001	-0.7692138580000001	0.30517578	-0.061035156	0.5493164	-10.11701628	2.5157959260000005	2.662939496	0.5493164	0.24414062	-0.79345703	0.5144042932	11.93059056	1.540820288	-0.30517578	0.4272461	-0.18310547	1.8422851440000003	10.081127700000001	-3.1354737400000006	0	-1.7700195	-0.6713867	1550086019.07
-11.25947284	-0.5969482428	-6.186010880000001	-1.3427734	-0.24414062	-0.24414062	3.9968016200000003	-10.3526857	1.4606689300000002	-0.7324219	-0.4272461	0.5493164	4.9	12.27392572	-0.1614990216	0.24414062	-0.061035156	0.5493164	-10.49145468	1.29558107	2.47033696	-0.4272461	-1.0375977	-0.79345703	0.2512207068	12.4282473	2.0755615020000002	-0.61035156	-0.4272461	-0.36621094	1.982250998	10.89938948	-2.85673822	-0.79345703	-1.2817383	-0.61035156	1550086019.11
-11.490356920000002	-1.544409146	-5.730224640000001	-1.0375977	-2.1972656	0.30517578	4.445410144	-10.8802491	1.2417480040000002	-0.5493164	-0.48828125	0.48828125	4.65476088	11.545385880000001	0.309838858	0.18310547	0.7324219	0.5493164	-11.484375	0.8062988220000001	2.2980712860000003	-0.18310547	0	-0.91552734	0.27155761780000004	11.79182158	2.6114991	-0.9765625	-0.7324219	-0.48828125	2.70361322	12.45815396	-1.50493161	-2.380371	-0.48828125	-0.12207031	1550086019.15
-9.514086960000002	-3.0876221040000003	-3.8532471040000003	-1.7700195	-3.90625	1.0375977	4.95742212	-10.66252446	1.0347900360000002	-0.36621094	0.91552734	-0.9765625	4.65476088	11.545385880000001	0.309838858	0.4272461	1.2817383	0.48828125	-10.180420320000001	1.4044433900000002	0.9785644568000001	-0.7324219	1.8310547	-0.4272461	-0.48808594240000003	10.5141848	2.6354248200000003	-1.5258789	0.5493164	-0.12207031	4.07336412	12.96657698	0.5239746106000001	-3.9672852	0.79345703	0.7324219	1550086019.19
-7.607201980000001	-3.869995108	-1.264477536	-0.6713867	-2.5024414	1.4648438	4.6882567900000005	-9.87297374	1.02761232	-0.30517578	1.8920898	-2.1972656	4.13796376	9.63491214	0.740502896	0.24414062	2.6855469	0.48828125	-9.040356430000001	1.9738769960000002	-0.23566894960000004	0.7324219	-1.2207031	-0.6713867	-2.058813498	8.96499002	2.326782248	-1.953125	0.7324219	0.6713867	3.9573242800000004	10.64457968	1.107763678	-4.638672	1.2207031	2.6245117	1550086019.23
-9.9949955	-3.063696286	-0.734521466	0.5493164	-0.61035156	0.9765625	3.9130616000000003	-9.307128894	0.9307128600000001	-0.30517578	1.8920898	-2.1972656	3.017041034	9.317895468000001	0.5036376800000001	-0.48828125	2.8686523	1.0986328	-9.38847644	0.6005371106	-0.3947753894	0.9765625	-0.79345703	-0.48828125	-3.0361816100000003	8.060595746	2.557666034	-1.159668	-0.36621094	1.159668	2.8878417540000005	10.422070680000001	-1.758544928	-3.2348633	2.380371	4.211426	1550086019.27
-10.77736772	-1.6712158540000002	-4.159497104000001	-1.4038086	-3.0517578	0.4272461	3.452490216	-9.04753444	0.6723144568000001	0.30517578	1.8310547	-2.8076172	3.017041034	9.317895468000001	0.5036376800000001	-1.4038086	0.36621094	2.1362305	-9.46743161	-0.44143066100000006	-0.12321777160000001	0.6713867	-0.91552734	-0.61035156	-2.44401857	8.257983426000001	3.25151358	0.24414062	-1.0375977	1.2207031	0.43664550720000006	11.86359874	-3.277832068	-3.1738281	2.0141602	4.0283203	1550086019.309
-8.984130890000001	-2.4930663940000004	-2.2813232820000002	-1.0986328	-4.4555664	-0.061035156	3.22160643	-9.427954074	-0.03947753894	1.0986328	1.7089844	-2.746582	3.0134521760000004	10.039258180000001	0.12202148560000001	-1.8920898	-2.9296875	2.746582	-9.90407698	-0.6543701080000001	0.7046142572	0.24414062	-0.79345703	-0.24414062	-1.27524411	9.210229532000001	3.859228534	0.79345703	-0.6713867	1.0986328	-0.8242431610000001	11.907861420000001	-3.3962646760000004	-2.5634766	0.12207031	4.9438477	1550086019.349
-7.8261232000000005	-2.24423822	-0.6089111420000001	0	0.18310547	1.0375977	3.22160643	-9.427954074	-0.03947753894	1.7089844	1.3427734	-2.380371	3.0134521760000004	10.039258180000001	0.12202148560000001	-1.8920898	-3.7231445	2.8686523	-9.398047120000001	-0.7907471040000001	1.1651855432	0.18310547	-0.6713867	-0.12207031	-0.2512207068	9.431542932000001	3.951342752	0.36621094	-1.0986328	0.6713867	-0.7811767572	11.088403060000001	-2.062402356	-2.5634766	0.12207031	4.9438477	1550086019.389
-8.415893570000001	-0.839794928	-1.829125998	-0.8544922	-1.7089844	-0.061035156	3.1151367800000003	-9.354980432000001	-1.489379892	1.7700195	-0.7324219	-3.112793	3.68098143	9.573901260000001	0.27873535340000005	-1.0986328	-2.1972656	2.4414062	-8.858520468	-0.7117919928	1.491772464	0.12207031	-0.5493164	0.061035156	0.5048339856	8.679076980000001	3.9836425720000004	-0.48828125	-1.159668	0.36621094	-0.6041259784	9.478198380000002	-0.6148925720000001	-1.2207031	2.0141602	4.333496	1550086019.429
-7.333251800000001	-1.0946044928	-0.39238280760000005	-1.2817383	-1.8310547	-0.6713867	3.0995849640000004	-8.606103240000001	-1.592260782	1.0986328	-0.79345703	-3.540039	3.9381836060000004	8.412304712000001	0.5909667932	-0.12207031	0.24414062	1.7089844	-8.47211911	-0.454589856	1.85544429	0.4272461	-0.24414062	0.12207031	0.9031982428000002	7.8512451080000005	3.7551512600000003	-1.0375977	-0.79345703	0.12207031	-0.364868161	8.533129892	-0.931909146	-0.12207031	3.4179688	3.112793	1550086019.469
-8.036669928	-0.5191894568000001	-0.3002685504	-1.3427734	0.79345703	-0.48828125	2.5803954680000003	-7.418188400000001	-1.234570288	0.18310547	0.9765625	-2.8686523	3.0182373200000003	7.08801268	0.9713867212000001	0.12207031	0.9765625	0.18310547	-8.3620607	-0.9713867212000001	2.2669677520000002	0.12207031	-0.30517578	0.18310547	0.984545926	7.467236420000001	3.5003417540000004	-0.30517578	-0.61035156	-0.36621094	-1.56354982	5.8474610600000005	-0.49406739200000005	0.9765625	2.9296875	0.6713867	1550086019.552
-9.847851440000001	-0.6723144568000001	0.01076660144	-1.0375977	0.6713867	0.18310547	1.8781738220000002	-7.2231933900000005	-0.984545926	0.18310547	0.9765625	-2.8686523	3.0086670320000004	7.59284694	1.1328857428	-0.18310547	-0.4272461	-0.5493164	-8.7030027	-1.1328857428	2.53254393	-0.30517578	-0.18310547	0.18310547	1.221411142	7.964892572	3.8353027160000006	0.36621094	-0.79345703	-0.5493164	0.7105957068000001	6.158496106	-0.2954833966	1.4038086	1.4038086	0.12207031	1550086019.589
-10.225878600000001	-0.34453125	-1.204663089	-1.0986328	1.0986328	-0.061035156	1.4056396760000003	-7.256689300000001	-0.724951178	-0.061035156	-0.18310547	-0.36621094	3.6510742800000004	8.177832068	1.1986816100000002	-0.30517578	-1.4038086	-1.4648438	-8.8214357	-1.0874267572	2.6725097840000003	-0.5493164	-0.18310547	0.36621094	1.53125	8.553466754	4.28391124	0.7324219	-0.6713867	-0.6713867	3.753955072	7.311718750000001	0.37802735600000004	1.7089844	-0.061035156	-0.12207031	1550086019.629
-12.3433107	-0.83022464	-0.3002685504	-0.061035156	-1.5869141	-0.91552734	1.3984619600000001	-7.657446580000001	-0.47492675720000005	-0.12207031	-0.9765625	1.3427734	3.6510742800000004	8.177832068	1.1986816100000002	-0.18310547	-1.4648438	-2.4414062	-8.927905252	-0.8254394568000001	2.7179687500000003	-0.9765625	-0.12207031	0.79345703	1.506127896	8.97695288	4.457373004000001	0.61035156	-0.30517578	-0.5493164	7.454076980000001	11.59682608	5.02919928	0.30517578	3.1738281	-0.7324219	1550086019.669
-13.12807608	-2.783764676	-0.47492675720000005	-0.18310547	-0.91552734	-0.8544922	1.7094971040000002	-8.753247300000002	-0.2452392572	-0.12207031	-1.3427734	3.112793	4.5255616000000005	8.892016574000001	1.42836911	0.18310547	-0.7324219	-3.2348633	-9.53442392	-0.2930908246	2.55527356	-1.0986328	-1.2817383	0.8544922	1.193896466	9.8263179	4.196582068	0.24414062	-0.24414062	-0.30517578	6.762622300000001	11.839673020000001	4.38439946	0.91552734	3.2958984	0.36621094	1550086019.709
-11.416186600000001	-3.8209472840000003	-2.173657248	0.6713867	-2.1362305	-0.12207031	2.192797824	-10.877856920000001	-0.13757324280000002	-0.12207031	-1.3427734	3.112793	5.7170651999999995	12.93547374	1.189111322	0.30517578	0.18310547	-3.7231445	-12.065771760000002	0.35888672120000004	3.5960449280000004	-1.7700195	-2.5634766	0.6713867	0.991723642	11.940161240000002	3.5792969240000003	0.48828125	-0.24414062	-0.18310547	1.09819339	11.8073732	0.11604003600000001	-0.91552734	-3.0517578	-0.30517578	1550086019.749
-9.91364766	-3.9010987400000006	-0.5371337860000001	-0.30517578	-0.18310547	1.3427734	3.134277356	-12.15429712	0.287109375	-0.6713867	-1.6479492	5.79834	5.7170651999999995	12.93547374	1.189111322	-0.24414062	0.061035156	-3.7231445	-11.602808	1.1173339660000001	3.24194339	0	2.2583008	1.0375977	0.11843261780000001	12.9558107	3.73122554	0.9765625	-0.18310547	-0.18310547	1.70471196	12.41389128	1.35419928	-2.746582	0.48828125	-0.79345703	1550086019.789
-8.235253894000001	-2.6844726440000004	-2.43803714	0.30517578	3.2958984	0.5493164	4.610498004000001	-11.78583966	1.2058593750000002	-1.0986328	-0.30517578	5.3710938	6.425268570000001	13.56352536	0.79194339	-0.5493164	-0.6713867	-2.6245117	-10.89460414	0.8015136780000001	1.8530517180000001	-0.61035156	-0.8544922	0.30517578	-0.7285400360000001	12.131567000000002	3.5266601440000005	0.30517578	-0.12207031	-0.12207031	-3.2730469240000004	6.6489746400000005	-3.643896466	1.2207031	-5.432129	-1.2207031	1550086019.829
-8.875268570000001	-2.6378173920000005	-5.01603984	0.061035156	0.7324219	-0.61035156	5.170361420000001	-10.302441100000001	1.655664038	-0.91552734	1.2207031	3.4179688	6.878662140000001	10.7366938	0.6675292932	-0.12207031	-0.12207031	-0.61035156	-10.3694339	1.57551268	0.8266357428000001	-1.4038086	-0.4272461	0.4272461	-1.2453369600000002	10.479491820000002	2.536132788	-0.7324219	-0.5493164	0.30517578	1.98464357	10.2091304	-4.072167932	2.6855469	-4.4555664	-1.2207031	1550086019.869
-9.170751800000001	-3.593652356	-3.8388915740000003	-1.2207031	0.12207031	0.79345703	4.076953076	-9.542798020000001	1.5180908540000002	0	-0.12207031	1.0375977	6.878662140000001	10.7366938	0.6675292932	0	1.0375977	1.2817383	-10.151709260000002	2.654565396	0.7668212860000001	-1.0375977	-0.061035156	0.48828125	-0.8529540740000001	9.94833966	1.7310302520000003	-1.0986328	0.30517578	1.0375977	2.830419928	10.20554164	-3.1689697480000003	1.7700195	-0.24414062	-2.1362305	1550086019.909
-7.944555710000001	-3.1175292540000004	-2.03488768	0.061035156	3.0517578	1.8920898	3.3352538940000005	-9.43752446	1.43435054	0.9765625	-2.746582	-0.5493164	5.96708966	10.467528960000001	0.44980469240000004	-0.79345703	1.2817383	2.0141602	-9.709082068	2.8878417540000005	0.923535144	-0.18310547	-0.24414062	0.12207031	-0.49765625	9.788037140000002	1.2549072479999999	-0.6713867	1.159668	1.7700195	0.7716064300000001	9.515283246000001	-2.8088867800000004	2.1362305	-0.48828125	-2.2583008	1550086019.949
-7.812963760000001	-1.867407248	-3.011059604	1.8310547	4.211426	0.79345703	3.3675537140000005	-8.408715560000001	1.1017822480000001	1.159668	-3.8452148	-1.4038086	4.660742212000001	9.538012680000001	-0.6543701080000001	-1.5869141	0.61035156	2.1972656	-9.00805661	2.237060504	1.21303714	-0.4272461	-0.36621094	-0.12207031	-0.30505371400000003	9.290380890000002	1.343432608	0.18310547	0.91552734	1.8920898	-0.4474121106000001	9.06069339	-3.2407471040000004	2.5024414	-3.1738281	-1.7700195	1550086019.989
-9.066674820000001	-1.4176025360000002	-4.627246106	1.2207031	-0.061035156	0.5493164	3.6929442900000002	-6.9492432100000014	0.9905273560000001	0.6713867	-2.6245117	-1.5258789	4.660742212000001	9.538012680000001	-0.6543701080000001	-1.8310547	-0.36621094	2.6245117	-8.2938723	1.9798584260000003	1.522875998	-0.5493164	-0.36621094	-0.18310547	-0.22011719240000002	8.595336960000001	1.6616454680000001	0.48828125	0.4272461	1.8920898	1.1711669928000001	9.644482428000002	-3.0218260800000003	2.0751953	-3.4179688	-1.953125	1550086020.029
-8.347705072	-0.9809570288	-3.185717752	2.2583008	-1.953125	0.6713867	3.640307608	-6.16447734	0.9594238220000001	0	-0.4272461	-1.0986328	4.355688400000001	8.59892572	-1.2285888580000002	-1.4038086	-1.0986328	3.112793	-7.796215560000001	2.3710449280000003	1.812377896	-0.24414062	-0.18310547	-0.24414062	0.2045654254	8.151513580000001	1.7896484620000002	0.48828125	0.48828125	2.0751953	1.5958496400000002	9.438720746000001	-2.4344482820000004	1.6479492	-2.6245117	-1.7700195	1550086020.069
-7.082031250000001	-0.3002685504	-3.085229532	1.5258789	1.5258789	-0.30517578	3.0708741	-5.995800720000001	0.9785644568000001	-0.4272461	0.6713867	-0.4272461	4.4059326080000005	8.181420926000001	-1.6114013580000002	-0.6713867	-0.8544922	3.2348633	-7.680175720000001	2.350707968	2.021728534	0.061035156	0.061035156	-0.30517578	0.5562744110000001	8.370434800000002	1.6281494600000002	-0.18310547	0.7324219	1.953125	2.1892089660000003	8.76760234	-1.89013678	1.5258789	-1.8920898	-1.5258789	1550086020.109
-8.372826980000001	-0.2775390576	-3.2467285340000003	1.4038086	3.3569336	-1.0375977	2.7418945679999998	-6.21950679	1.1711669928000001	-0.7324219	0.8544922	0.24414062	4.4059326080000005	8.181420926000001	-1.6114013580000002	0	0.24414062	3.0517578	-7.6418945680000006	2.319604532	2.2609863220000004	0.30517578	0.12207031	-0.36621094	0.869702176	8.43981929	1.5085204680000002	-0.18310547	0.48828125	1.4648438	2.289697284	8.88723143	-1.6592528960000001	1.159668	-0.91552734	-1.3427734	1550086020.149
-10.034472840000001	-0.41271972840000004	-4.147534146	1.6479492	-1.5258789	-0.24414062	2.805297824	-6.784155252000001	1.509716754	-0.7324219	0.8544922	0.24414062	3.9477538940000003	8.25678714	-1.680786142	0.36621094	0.79345703	2.746582	-7.7615235600000005	2.6114991	2.537329074	0.7324219	-0.12207031	-0.36621094	0.994116214	8.737695288000001	1.3948730040000001	0.24414062	0.5493164	1.159668	0.994116214	9.165966754000001	-1.872192392	0.8544922	-1.6479492	-1.2207031	1550086020.189
-9.228173920000001	-0.343334964	-3.4429199280000002	1.4648438	0	0.24414062	3.2048584260000004	-7.57849092	1.905688498	-1.0986328	0.9765625	1.0375977	3.430957068	8.93867212	-1.314721646	0.61035156	0.36621094	2.1972656	-8.092895468	2.4643554320000005	2.74069838	1.0986328	-0.30517578	-0.4272461	1.2154297120000002	9.49375	1.199877896	0.24414062	0.61035156	0.7324219	0.3146240216	9.43034694	-2.306445288	0.5493164	-2.9296875	-1.159668	1550086020.229
-8.761621106	0.25959472840000003	-4.776782248000001	1.159668	0.4272461	-0.18310547	3.6104003600000003	-8.26755342	2.2035644960000003	-1.0986328	0.9765625	1.0375977	3.430957068	8.93867212	-1.314721646	0.7324219	0	1.4038086	-8.51398912	1.899707068	3.0397704680000004	0.9765625	-0.4272461	-0.6713867	1.362573282	9.861010880000002	1.4403320680000002	0.18310547	-0.24414062	-0.061035156	1.47263179	9.29516574	-2.92971196	0.18310547	-2.5634766	-1.2817383	1550086020.269
-10.16127896	-0.37443847840000005	-4.104467752000001	0.61035156	-0.30517578	0.79345703	3.5625489200000002	-8.902783246	2.198779254	-0.91552734	1.4648438	0.7324219	3.4369384000000003	9.198266574	-1.025219748	0.79345703	-0.12207031	0.6713867	-8.76401358	1.820751996	3.2742432100000003	0.7324219	-0.4272461	-0.8544922	1.606616214	10.376611420000001	1.9391846040000003	0	-0.8544922	-0.8544922	2.122216754	9.677978240000002	-2.326782248	-0.4272461	-1.953125	-1.0986328	1550086020.309
-9.861010880000002	-0.27395019960000005	-4.7552491	-0.7324219	0.79345703	2.1362305	3.5625489200000002	-8.902783246	2.198779254	-0.91552734	1.4648438	0.7324219	3.91066893	10.63740216	0.34812010800000004	1.0375977	-0.24414062	-0.30517578	-9.863403060000001	2.1664795320000003	3.243139676	0.79345703	-1.6479492	-0.6713867	2.00258786	11.400634980000001	2.1437500000000003	-0.4272461	-1.0375977	-1.2817383	3.4441162140000006	10.65295378	-1.65805661	-1.4648438	-1.8920898	-0.48828125	1550086020.349
-11.16855432	-1.0048827880000002	-5.20983876	-1.953125	-0.5493164	1.5869141	3.4955566100000004	-10.18520468	2.098291034	-0.12207031	0.18310547	-0.61035156	3.91066893	10.63740216	0.34812010800000004	1.0986328	0.18310547	-1.8310547	-11.05729982	1.022827176	3.2790283540000003	0.8544922	-0.61035156	-0.61035156	2.02292482	11.96528354	2.978759784	-0.4272461	-1.7700195	-1.4648438	5.47661142	11.540600540000002	-0.49526367800000004	-3.2348633	-0.12207031	0.48828125	1550086020.389
-11.295361420000003	-2.253808606	-4.978955072	-1.7700195	-3.90625	1.0986328	4.29348143	-11.79541034	1.3051513580000003	0.48828125	-0.30517578	-0.6713867	4.560253894000001	11.313306200000001	1.199877896	0.91552734	0.9765625	-3.2958984	-11.393457460000002	0.573022464	2.8352050720000004	0.6713867	-0.24414062	-0.5493164	1.6532714660000003	11.25947284	3.6427001800000003	-0.5493164	-1.2817383	-1.4038086	5.465844748	13.02998004	0.27514648560000005	-4.8217773	1.5869141	1.7700195	1550086020.429
-10.0213134	-3.895117212	-1.6544677520000002	-1.4038086	-2.2583008	0.36621094	4.591357428	-11.249902160000001	0.970190396	0.8544922	1.2207031	-2.0751953	5.5208741	10.871875000000001	2.646191394	0.79345703	1.0986328	-3.7231445	-11.12070288	0.36845702880000003	1.610205072	0.61035156	0.12207031	-0.24414062	0.7416992212000001	10.081127700000001	3.9417724640000005	-0.79345703	-0.61035156	-1.2207031	2.9823487400000004	12.33374002	-1.3195067900000002	-4.4555664	3.0517578	2.6855469	1550086020.469
-10.990308	-2.9368896760000003	-0.573022464	1.2207031	0.5493164	1.2207031	3.9417724640000005	-11.386278960000002	0.534741214	0.8544922	1.2207031	-2.0751953	5.5208741	10.871875000000001	2.646191394	0.4272461	0.61035156	-3.0517578	-11.251098740000002	-0.09450683900000001	1.735815396	1.0375977	0.24414062	-0.5493164	-0.17465820680000002	9.88613318	4.0147461060000005	-0.61035156	-0.18310547	-0.8544922	-0.5431152356000001	11.839673020000001	-3.28022464	-2.9296875	2.8076172	3.540039	1550086020.509
-10.251000900000001	-0.8457763580000002	-4.403540036	-1.7089844	-2.746582	-0.6713867	3.0565185700000006	-11.23674272	0.01076660144	1.2207031	1.5869141	-2.746582	5.56872554	11.11352536	2.463159146	-0.48828125	-0.18310547	-1.8920898	-10.697216460000002	-0.569433606	1.6544677520000002	0.30517578	-0.36621094	-0.48828125	-0.5239746106000001	10.0631839	3.899902356	-0.36621094	-1.2817383	-0.7324219	-2.1975829680000003	12.48566942	-3.208447284	-2.6245117	1.4038086	3.8452148	1550086020.549
-8.481689300000001	-1.9559326080000001	-1.783667032	-1.159668	-3.2958984	-0.48828125	2.5744139400000003	-10.006958360000002	-0.5072265576	2.1362305	-0.48828125	-3.6621094	5.23854982	9.5104982	1.685571286	-1.3427734	-1.7700195	-0.6713867	-9.581079074	-0.4342529254	1.655664038	0.061035156	0.24414062	-0.061035156	-0.285913089	9.192285340000002	3.6534667540000005	-0.4272461	-2.380371	-0.61035156	-3.3149170320000003	10.698413040000002	-2.299267572	-1.8310547	-0.61035156	3.7841797	1550086020.589
-6.644189300000001	-1.8578369600000002	-0.7871582068	-0.9765625	0.6713867	0	2.4595702880000005	-8.60251448	-0.7859619110000001	2.1362305	-0.48828125	-3.6621094	5.23854982	9.5104982	1.685571286	-1.4648438	-3.0517578	0.36621094	-8.786743210000001	-0.6531738220000001	1.594653354	0.18310547	0.24414062	0	0.6292480432	8.156298920000001	3.65944838	-0.61035156	-2.0751953	-0.36621094	-2.095898462	8.741284440000001	-1.2501221040000001	-0.61035156	0.061035156	3.7231445	1550086020.629
-8.45297824	-1.62575679	-0.60651857	0.36621094	0.36621094	-0.24414062	2.418896466	-7.847656250000001	-0.9390869110000001	1.4648438	-0.18310547	-3.2958984	5.352197480000001	8.229272660000001	1.3063476440000001	-1.2207031	-2.6855469	0.91552734	-8.37761232	-0.7381103240000001	1.5683349640000002	-0.061035156	-0.12207031	-0.12207031	1.302758786	7.689746106	3.541015576	-0.61035156	-0.9765625	-0.12207031	-0.26677246400000004	8.03427716	-1.553979532	0.36621094	1.953125	2.8076172	1550086020.669
-8.990112320000001	-0.4486083966	-2.0576172120000003	-0.9765625	-1.7089844	-0.5493164	2.1509277160000004	-7.425365920000001	-1.106567392	1.159668	0.18310547	-2.5634766	5.0280027	7.481591754	0.778784146	-0.9765625	-0.9765625	0.8544922	-8.228076080000001	-0.46655273560000005	1.66044928	0	-0.061035156	0.12207031	1.437939496	7.6060058900000005	3.5290527160000003	-0.4272461	-0.30517578	0.18310547	0.44143066100000006	8.176635880000001	-0.4067382788	0.061035156	4.3945312	1.159668	1550086020.708
-8.881250000000001	-0.5825927716	-0.2033691394	-0.5493164	0.5493164	-0.18310547	1.9224365020000003	-7.28659694	-1.2537109620000002	1.159668	0.18310547	-2.5634766	5.0280027	7.481591754	0.778784146	-0.7324219	0	0.5493164	-8.52954074	-0.5144042932	2.060009784	-0.12207031	-0.30517578	0.24414062	1.449902356	7.9062744600000014	3.6738037140000004	0	0.061035156	0.48828125	-0.1866210962	8.1239991	-0.1435546875	0.12207031	5.2490234	0.061035156	1550086020.748
-9.61936052	-0.6663330072	-0.793139676	-0.18310547	0.91552734	-0.12207031	1.9559326080000001	-7.500732428000001	-1.3996582460000002	0.48828125	-0.61035156	-0.61035156	4.766015576	7.78066394	0.5885742212	-0.36621094	-0.12207031	0.24414062	-8.9410643	-0.5323486420000001	2.471533246	-0.30517578	-0.24414062	0.30517578	1.490576178	8.52954074	3.8388915740000003	0.36621094	0.30517578	0.48828125	0.1268066394	7.78544928	-0.49167482	0.9765625	2.5634766	-0.18310547	1550086020.788
-10.05122104	-0.6292480432	-1.4833984620000003	-0.8544922	-0.24414062	-0.24414062	2.390185504	-7.622753894000001	-1.4056396760000003	-0.12207031	-0.8544922	0.4272461	5.106957968000001	8.641992212	0.37802735600000004	0	-0.12207031	0.18310547	-8.9745607	-0.4521972644	2.8555420320000002	-0.4272461	-0.18310547	0.5493164	1.464257788	8.8896241	3.96330571	0.5493164	0.30517578	0.24414062	1.3422363220000002	8.50441893	0.30744628600000007	1.2207031	-0.4272461	-0.61035156	1550086020.828
-9.849048020000001	-0.73332518	-0.5658447284000001	-0.8544922	-0.6713867	-0.18310547	2.920141574	-7.5414062500000005	-1.1735596040000003	-0.8544922	-0.7324219	1.2207031	5.106957968000001	8.641992212	0.37802735600000004	0.4272461	0.061035156	0.4272461	-8.870483426000002	-0.40075683900000003	2.899804712	-0.5493164	-0.061035156	0.6713867	1.3422363220000002	8.728125	3.9094726440000005	0.48828125	0.12207031	0	3.3412353240000003	10.22109424	3.23955072	0.5493164	0.7324219	-0.79345703	1550086020.868
-9.27722194	-0.05144042932000001	0.2428466754	-0.91552734	-0.24414062	0.12207031	3.5111084260000003	-7.528247300000001	-0.41271972840000004	-1.3427734	-0.4272461	1.7700195	5.16079074	8.444604532000001	0.5885742212	0.9765625	0.30517578	0.61035156	-8.49484874	-0.2392578076	2.7610351440000005	-0.48828125	-0.18310547	0.7324219	1.356591754	8.49365216	3.744384784	0.48828125	0.24414062	0	4.099682608	10.1241938	3.535034146	0.9765625	0.6713867	0.5493164	1550086020.908
-10.8036866	-0.7512695288	-0.49765625	-0.61035156	0.9765625	-0.5493164	3.877172824	-7.668212860000001	0.6256591459999999	-1.2817383	-0.61035156	1.953125	5.099780252	8.717358426	1.0515380890000001	1.2207031	0.6713867	0.6713867	-8.39077176	-0.37802735600000004	2.410522464	-0.61035156	-0.8544922	0.6713867	1.5456054320000001	8.6001223	3.7001221040000005	0.61035156	0.5493164	0.061035156	2.578002896	8.218505890000001	1.425976538	1.8310547	-0.8544922	0.9765625	1550086020.948
-11.78583966	-2.0157471040000003	-2.8041014400000006	-0.48828125	-1.8920898	-0.5493164	4.12839357	-8.612085160000001	1.0742675720000001	-0.61035156	-1.6479492	2.1362305	5.099780252	8.717358426	1.0515380890000001	1.2207031	0.91552734	0.48828125	-10.18999002	-0.16389160340000003	3.052929712	-1.4648438	-1.7089844	0.5493164	1.9966064300000002	9.96628444	3.47163089	0.9765625	1.0375977	0.24414062	1.6137939300000002	9.52485324	-1.695141574	1.5258789	-1.5869141	-0.91552734	1550086020.988
-10.75104982	-2.3076415740000003	-1.3685547120000001	-0.12207031	-0.6713867	0.36621094	4.872485324	-9.788037140000002	1.35180661	0.36621094	-2.746582	2.1972656	5.29836412	10.079932100000002	1.0646972840000002	1.0375977	0.91552734	-0.12207031	-10.602710159999999	0.611303714	3.53742662	-1.0375977	0.061035156	0.8544922	2.1305908540000003	11.42336412	3.4237792540000007	1.0986328	1.3427734	0.24414062	4.356884784	12.582567899999999	2.21433107	-3.2958984	0.7324219	-1.2817383	1550086021.028
-8.725732428	-1.0180419928000002	-2.19997554	-1.159668	1.0986328	-0.36621094	5.813964660000001	-9.962695680000001	1.60183107	0.61035156	-3.112793	1.7089844	6.495849640000001	11.43891574	1.107763678	0.9765625	1.0375977	-0.4272461	-10.630224640000002	0.5670410144	3.6415038940000004	-1.5869141	-0.12207031	0.79345703	1.792041034	11.84445836	3.3173096040000005	0.61035156	1.5258789	0.061035156	0.48808594240000003	9.290380890000002	-1.6520751800000002	2.1362305	0.79345703	-0.91552734	1550086021.068
-8.59055162	-0.9594238220000001	-4.15471196	-1.2817383	1.6479492	-1.4038086	6.50302716	-8.92551268	1.90808107	0.61035156	-3.112793	1.7089844	6.495849640000001	11.43891574	1.107763678	1.159668	1.7700195	-0.12207031	-9.85502896	0.8924316100000002	2.9775634	-1.7700195	0.7324219	0.61035156	1.195092752	10.82402356	2.62944339	-0.4272461	1.2817383	-0.061035156	0.1411621106	9.600219748	-2.359082068	1.8920898	-0.61035156	-1.159668	1550086021.108
-9.413598740000001	-2.4727295320000002	-4.2193116	-1.5258789	-1.3427734	-1.159668	6.134570288000001	-8.0558107	2.1305908540000003	0.48828125	-2.1362305	0.7324219	6.5305420320000005	10.455566100000002	1.2333740020000001	1.159668	2.8686523	0.48828125	-9.575097840000002	2.138964856	2.4667480040000003	-2.319336	0.36621094	0.6713867	0.762036142	9.87775908	1.899707068	-0.9765625	1.8920898	0.30517578	1.911669928	9.68515625	-1.771704074	1.2207031	0.6713867	-1.2817383	1550086021.148
-9.27961412	-2.9129637600000002	-2.775390576	-0.48828125	0.061035156	0.48828125	5.48857428	-8.101269568000001	2.3531005400000002	0.5493164	-1.2817383	-0.24414062	5.630932608000001	9.908862319999999	0.7117919928	0.48828125	2.9296875	0.7324219	-9.254492212	3.282617212	2.063598642	-1.4038086	0.4272461	0.6713867	0.30625	9.962695680000001	1.2333740020000001	-1.2207031	2.4414062	0.79345703	2.23227536	9.782055710000002	-1.965502896	0.8544922	0.7324219	-0.9765625	1550086021.188
-9.0427491	-0.8433837860000001	-2.777783246	-0.5493164	1.4038086	0.48828125	5.48857428	-8.101269568000001	2.3531005400000002	0.7324219	-1.2817383	-0.5493164	5.630932608000001	9.908862319999999	0.7117919928	-0.61035156	2.380371	0.61035156	-9.603808606000001	2.9464599640000007	2.263378894	-0.8544922	0.8544922	0.4272461	-0.25839844240000004	10.126586960000001	1.0168457068	-0.8544922	1.7089844	1.2817383	1.41042482	9.433935700000001	-2.3219971040000003	1.0986328	-0.18310547	-0.5493164	1550086021.228
-9.383691394000001	-0.69504393	-3.523071286	-0.7324219	0.61035156	-0.12207031	5.26965306	-8.082128894	2.312426718	0.8544922	-1.6479492	-1.159668	5.5459961060000005	9.9710688	0.0490478534	-1.5258789	1.2207031	0.7324219	-8.774780252000001	2.5074219240000004	2.4153076080000004	-0.91552734	0.24414062	-0.061035156	-0.6914550720000001	9.91484424	1.562353534	-0.061035156	0.36621094	1.2207031	1.152026358	9.449487320000001	-1.833911142	1.0986328	-0.6713867	-0.7324219	1550086021.268
-8.89680162	-0.9474609620000001	-2.62944339	-0.36621094	0	-0.4272461	5.26965306	-8.082128894	2.312426718	0.8544922	-1.6479492	-1.159668	5.611792032	9.213818390000002	-1.000097644	-1.8310547	-0.30517578	1.4648438	-8.27233876	2.9261230040000004	2.427270468	-0.79345703	-0.061035156	0.12207031	-0.5431152356000001	9.54638678	1.983447284	-0.061035156	-0.24414062	1.159668	2.004980432	9.667211960000001	-1.5551757200000003	0.79345703	-0.24414062	-1.0375977	1550086021.308
-8.96499002	-0.8230468750000001	-2.845971646	0.30517578	1.0375977	-0.5493164	5.397656250000001	-6.7291259000000005	2.269360324	0.8544922	-0.7324219	-1.7700195	5.611792032	9.213818390000002	-1.000097644	-1.4648438	-1.4648438	2.380371	-8.016332968	2.837597644	2.3746337860000004	-0.4272461	-0.061035156	0.12207031	-0.01315917932	9.247314300000001	1.9164550720000002	-0.61035156	-0.79345703	1.0986328	2.3734375	9.31191394	-1.3087402160000001	0.79345703	0.8544922	-0.91552734	1550086021.348
-9.47341304	-0.909179712	-3.085229532	0.061035156	-0.30517578	-0.6713867	5.191894568	-6.3654540740000005	2.03488768	0.8544922	-0.7324219	-1.7700195	5.74936502	8.802294928000002	-1.032397464	-0.91552734	-1.5869141	2.8076172	-8.18620607	2.8244384000000005	2.368652356	-0.4272461	-0.061035156	0.12207031	0.63881839	9.20065944	1.7752929320000002	-0.7324219	-0.79345703	1.0375977	2.213134784	9.485375900000001	-0.9486572480000001	0.6713867	1.159668	-0.79345703	1550086021.388
-9.52604982	-0.9773681610000001	-2.749072284	0.5493164	0.79345703	-0.18310547	5.538818390000001	-6.269750900000001	1.8626221040000002	0.61035156	-1.8310547	-2.0141602	5.96828624	8.55466304	-0.88645018	-0.61035156	-1.0375977	2.6855469	-8.14792482	3.0397704680000004	2.5002441100000006	0	-0.30517578	-0.30517578	1.113745108	9.35617662	1.739404254	-0.48828125	-0.5493164	0.91552734	1.3769287140000002	9.594238220000001	-1.1340820288	0.30517578	0.061035156	-0.61035156	1550086021.428
-9.45666484	-0.668725589	-3.62475589	0.4272461	-0.18310547	-0.12207031	6.263769568	-6.4575683900000005	1.6748047120000003	0.30517578	-1.5869141	-2.1362305	5.96828624	8.55466304	-0.88645018	-0.61035156	-0.8544922	2.380371	-8.4900634	2.834008786	2.72036142	0.30517578	-0.5493164	-0.4272461	1.262084964	9.70310054	1.771704074	-0.30517578	-0.4272461	0.8544922	0.8744873200000001	9.591845746	-1.55158696	0.18310547	-1.2207031	-0.6713867	1550086021.468
-9.27961412	-0.40793457460000004	-3.55058606	0.48828125	0.30517578	-0.12207031	7.0497314300000005	-6.7542482	1.3709472839999999	0.12207031	-1.4648438	-2.5634766	6.445605432000001	8.70778804	-0.7907471040000001	-0.7324219	-1.4648438	2.319336	-8.711376800000002	2.289697284	3.140258786	0.18310547	-0.5493164	-0.48828125	1.5109130400000002	9.9447509	2.0468505400000003	-0.24414062	-1.0986328	0.48828125	1.489379892	9.477001800000002	-1.9726807100000001	0	-1.3427734	-0.8544922	1550086021.508
-9.88015126	-0.647192392	-3.78027356	0.30517578	-0.4272461	0.30517578	7.730419928000001	-6.8989991	1.0922119110000001	0.12207031	-1.4648438	-2.5634766	7.184912140000001	8.62285144	-0.569433606	-0.48828125	-2.2583008	2.6855469	-8.612085160000001	1.924829074	3.31611322	0	-0.61035156	-0.61035156	1.9559326080000001	9.81555162	2.3578857820000003	-0.36621094	-1.2817383	0.061035156	1.60183107	9.477001800000002	-2.177246106	0	-1.3427734	-0.8544922	1550086021.548
-9.53442392	-0.794335962	-2.94526358	0.91552734	-0.061035156	1.2817383	8.25678714	-6.847558606000001	0.8266357428000001	-0.36621094	-1.159668	-3.7841797	8.151513580000001	8.206542932000001	-0.15671386780000002	-0.36621094	-2.319336	2.9907227	-8.80947284	2.13178714	3.3448242800000005	0.061035156	-0.7324219	-0.61035156	2.245434604	9.6983152	2.366259784	-0.6713867	-1.2207031	0.30517578	1.0742675720000001	9.709082068	-2.5851807100000004	0	-1.953125	-0.91552734	1550086021.588
-9.152807608000002	-0.4474121106000001	-3.1641846040000003	0	1.0375977	1.4648438	8.76401358	-6.78535144	0.6017333966	-0.7324219	-0.61035156	-4.0283203	8.9494384	7.73161592	0.08015136780000001	-0.36621094	-1.8310547	2.9907227	-8.94584964	1.967895468	3.44890126	0.36621094	-0.9765625	-0.61035156	2.537329074	9.82033696	2.5217773560000003	-0.8544922	-1.159668	0.5493164	1.3171142180000002	9.63371556	-2.516992212	0.12207031	-1.953125	-1.159668	1550086021.628
-9.27961412	-1.0491455072	-3.2239991	-0.8544922	1.0375977	2.0751953	9.24372554	-6.550878894	0.24643554320000002	-0.9765625	-0.18310547	-4.272461	9.96748004	7.27702626	0.2954833966	-0.5493164	-0.79345703	2.9907227	-9.48896466	1.4211913940000003	3.68098143	0.5493164	-1.2817383	-0.79345703	2.8268310700000003	9.89570288	2.9943116	-0.7324219	-1.4038086	0.6713867	1.476220746	9.7832518	-2.3303711060000003	-0.12207031	-1.953125	-1.0986328	1550086021.668
-9.100170926	-1.4223876800000002	-3.8257324280000002	-0.36621094	1.0986328	0.36621094	9.705493210000002	-6.05202626	-0.04426269568	-0.9765625	-0.18310547	-4.272461	9.96748004	7.27702626	0.2954833966	-0.61035156	-0.79345703	3.2348633	-9.173144568	0.6328369110000001	3.77788089	0.18310547	-0.9765625	-0.79345703	3.00986322	9.431542932000001	3.3866942900000003	-0.91552734	-1.2207031	0.4272461	2.1329834260000005	10.1146241	-0.763232428	-0.12207031	-1.953125	-1.0986328	1550086021.708
-11.33005342	-2.060009784	-4.556665036	0.9765625	-2.5024414	0.18310547	9.593042032000001	-5.268457068	-0.3947753894	-1.2817383	0.12207031	-5.126953	10.33234874	6.628637680000001	0.7668212860000001	-0.48828125	-0.61035156	3.6621094	-9.594238220000001	0.8290283540000001	3.3101317900000002	0.061035156	-0.79345703	-0.5493164	2.6964355040000005	8.403930710000001	3.6415038940000004	-1.2207031	-0.9765625	0.8544922	1.8458740020000002	10.74028354	-0.08493652160000001	-2.0141602	-0.36621094	0.18310547	1550086021.748
-10.2091304	-1.735815396	-3.0768554320000003	-0.9765625	-4.0283203	0	9.82153354	-4.701416034	-1.3195067900000002	-1.2817383	0.12207031	-5.126953	9.45427266	6.16926268	0.9929199280000001	-0.48828125	-0.061035156	3.9672852	-9.87536592	1.2489257200000001	3.4728271760000005	0.61035156	-0.061035156	-0.36621094	2.646191394	8.70061052	3.741992212	-1.2207031	-1.0986328	1.3427734	2.0097655760000004	11.953320680000001	1.223803714	-3.2348633	0.18310547	0.91552734	1550086021.788
-9.24611821	-1.851855432	-0.07895508180000001	-0.61035156	-1.2207031	0.61035156	10.5225589	-4.414306610000001	-1.8566405760000002	-1.5258789	0.12207031	-5.004883	9.45427266	6.16926268	0.9929199280000001	-0.9765625	-0.18310547	3.8452148	-9.4255616	0.6723144568000001	3.458471646	1.0986328	0	-0.5493164	2.6222655759999998	8.918335160000002	4.245629892	-0.48828125	-1.159668	1.0375977	1.4630615020000002	12.089697480000002	2.516992212	-4.5776367	0.24414062	1.4038086	1550086021.828
-9.753344748	-1.3063476440000001	0.26796875000000003	0.30517578	-0.5493164	-0.36621094	10.229467360000001	-3.6510742800000004	-1.6843750000000002	-2.5024414	0.91552734	-5.065918	9.258081070000001	6.02211911	0.8948242212000002	-1.2207031	-1.0375977	3.8452148	-8.90876448	-0.230883786	3.393872104	1.4648438	0	-0.8544922	2.536132788	8.170654254	4.68227536	-0.18310547	-1.2817383	0.79345703	0.2619873004	10.9747554	1.867407248	-3.7841797	0.12207031	1.5869141	1550086021.868
-10.57280252	-0.25959472840000003	-1.412817392	0.48828125	-1.3427734	-0.7324219	10.193578780000001	-2.9799560700000005	-1.605419928	-2.5024414	0.91552734	-5.065918	9.480590560000001	5.243335160000001	1.020434604	-1.0986328	-1.3427734	4.333496	-9.211425720000001	-1.211840854	3.2969726440000002	1.3427734	-0.4272461	-0.79345703	3.0325927520000002	7.558154254000001	5.316308606000001	-0.18310547	-1.3427734	0.6713867	-2.1796386780000003	9.73061502	-1.644897464	-3.7841797	0.12207031	1.5869141	1550086021.908
-9.593042032000001	-0.7859619110000001	-0.454589856	-0.48828125	-2.1972656	-0.7324219	10.28928264	-2.55048822	-1.7609375	-2.4414062	1.3427734	-5.065918	9.57749002	4.43703624	1.2022705072	-0.8544922	-1.7089844	4.5166016	-9.27961412	-1.7609375	3.62236322	0.30517578	0.12207031	-0.30517578	3.9070800720000003	8.21132788	5.3270751800000005	0.12207031	-0.7324219	0.36621094	-2.78496106	9.788037140000002	-2.064794928	-1.8920898	0.12207031	0.79345703	1550086021.948
-8.595336960000001	-1.1747558900000001	0.9522461060000001	0.5493164	0.9765625	0.4272461	10.37182608	-2.180834964	-1.8434814300000002	-2.4414062	1.3427734	-5.065918	10.32636682	3.6833741	1.35180661	-0.8544922	-2.2583008	4.4555664	-8.612085160000001	-1.69633786	3.402246106	0.12207031	-0.30517578	-0.12207031	3.958520468	7.96130342	5.0447509	0.24414062	-0.91552734	0.30517578	-1.435546924	7.923022660000001	-0.7117919928	-0.30517578	0.7324219	-0.18310547	1550086021.988
-9.023608426000001	-0.850561502	0.2260986322	0.30517578	0.6713867	0.12207031	10.29047824	-1.637719748	-1.4211913940000003	-1.4038086	0.79345703	-5.92041	12.320580580000001	1.489379892	0.8613281250000001	-0.79345703	-2.2583008	4.699707	-8.28908696	-1.5575683900000001	3.361572284	0	-0.61035156	-0.18310547	3.877172824	7.255493210000001	4.748071286	-0.18310547	-1.4648438	0.9765625	-1.0551269568000001	7.603613220000001	-0.29069824280000006	0.79345703	1.5258789	-1.0986328	1550086022.028
-8.829809800000001	-0.6041259784	-0.2811279254	-0.36621094	0.24414062	0.24414062	10.151709260000002	-0.758447284	-1.0264160340000001	-1.0986328	0.91552734	-6.164551	12.320580580000001	1.489379892	0.8613281250000001	-0.5493164	-1.8310547	5.3710938	-8.30463858	-1.2513183900000002	3.387890576	0.12207031	-0.7324219	-0.061035156	4.2061523560000005	7.229174820000001	4.68227536	-0.5493164	-1.8310547	1.4648438	-1.07785643	8.09768071	0.5096191394	1.6479492	2.9296875	-1.4648438	1550086022.067
-9.0427491	-1.2285888580000002	-0.30625	-0.36621094	1.4648438	0.30517578	9.760522660000001	0.3146240216	-0.45100097840000003	-0.9765625	1.7700195	-6.1035156	12.752441100000002	0.7811767572	0.440234375	-0.12207031	-0.79345703	5.7373047	-8.67070288	-1.5204834260000002	3.6917480040000004	0	-0.61035156	-0.12207031	4.693042032	7.3787110600000005	4.695434604000001	-0.48828125	-1.8920898	1.7700195	-1.506127896	9.11691893	0.517993161	2.0141602	1.2207031	-0.5493164	1550086022.107
-9.555957068	-1.752563498	-0.27275390380000003	0.61035156	1.2817383	0.6713867	9.06069339	1.4247802520000001	-0.16030273560000002	-0.9765625	1.7700195	-6.1035156	12.544287140000002	0.19738769960000002	-0.36845702880000003	0.30517578	-0.24414062	6.286621	-8.91235324	-1.5204834260000002	3.8257324280000002	-0.36621094	-0.4272461	0	5.0614991	7.537817392	4.60930162	-0.6713867	-1.953125	2.0751953	-0.24643554320000002	9.961499100000001	1.7788817900000002	2.0141602	1.2207031	-0.5493164	1550086022.148
-10.723535340000002	-1.235766574	-1.0455566100000002	1.0986328	2.319336	0.30517578	9.16357428	2.4751221040000004	0.31342773560000003	-0.36621094	1.8920898	-5.2490234	12.11242662	-0.762036142	-0.48569336060000007	0.79345703	-0.18310547	6.5307617	-8.968579074	-1.015649411	4.176245108	-0.48828125	-0.30517578	0.061035156	5.603417932000001	7.626342752000001	4.340136780000001	-0.61035156	-2.0751953	2.5634766	1.4116211060000001	9.6552491	2.013354532	1.7089844	-3.2348633	0.91552734	1550086022.187
-11.1948732	-0.869702176	-2.64379892	-0.061035156	-2.2583008	-0.12207031	9.07983426	3.428564496	1.585082968	-0.24414062	2.4414062	-4.9438477	11.425757280000001	-1.7190673920000001	-1.268066394	1.5869141	-0.7324219	6.286621	-9.11691893	-0.3541015576	4.453784146	-0.36621094	-0.4272461	0.18310547	6.032885880000001	7.6060058900000005	4.176245108	-1.3427734	-2.5634766	2.9907227	-0.42229003600000004	11.97126448	1.74299321	0.8544922	-2.9907227	-0.36621094	1550086022.227
-9.645678420000001	-0.8900390380000001	0.3002685504	0.91552734	0.36621094	0.36621094	8.49963408	4.683471646	2.7646241	0.18310547	2.0751953	-4.638672	10.912548920000003	-3.8269287140000006	-1.9355957460000002	2.5024414	-1.5869141	5.92041	-9.020019568	-0.0837402356	4.376025360000001	0.061035156	-0.30517578	0.12207031	6.453979532000001	7.287792932	3.6773925720000005	-1.6479492	-2.8076172	3.479004	2.1293945680000004	10.233057100000002	2.2167236420000003	0.79345703	0.79345703	-0.12207031	1550086022.267
-10.072753600000002	0.0765625	-1.814770468	0.18310547	1.4648438	-0.48828125	8.064184800000001	6.1214112400000005	3.6283447480000004	0.18310547	2.0751953	-4.638672	10.912548920000003	-3.8269287140000006	-1.9355957460000002	3.90625	-1.953125	5.3710938	-8.761621106	0.0418701178	4.136767572	0.061035156	-0.061035156	-0.061035156	7.20883786	7.071264480000001	3.5111084260000003	-1.953125	-2.5024414	4.0893555	1.638916034	9.610986420000001	-0.1112548822	1.7700195	1.8310547	-0.061035156	1550086022.307
-9.76411142	0.07895508180000001	-2.4595702880000005	-0.061035156	-0.9765625	-0.5493164	7.620361420000001	7.00666484	3.7515625000000004	0.30517578	1.4038086	-3.9672852	10.48188498	-4.774389676	-2.109057608	4.9438477	0.7324219	4.760742	-8.464941394	0.419897464	3.976464856	0.12207031	-0.48828125	-0.24414062	7.93139676	7.068872300000001	3.5876709260000004	-2.319336	-1.8310547	4.8217773	0.007177734620000001	10.19238318	-0.43186035340000006	1.4648438	0.91552734	-0.24414062	1550086022.347
-9.297558606	-0.4844970746000001	-2.186816394	0.6713867	1.3427734	0.30517578	7.620361420000001	7.00666484	3.7515625000000004	0.18310547	1.3427734	-3.0517578	7.670605432000001	-5.5459961060000005	-1.7848632200000003	5.3100586	1.7700195	3.8452148	-8.098876800000001	0.893627896	4.147534146	0.24414062	-0.7324219	-0.24414062	8.370434800000002	7.16577176	3.25988768	-2.746582	-1.4038086	5.1879883	0.00837402356	10.266552520000001	0.06340332068	0.91552734	-0.30517578	-0.24414062	1550086022.387
-9.20065944	-0.2607910144	-3.2957762600000002	0.18310547	0.30517578	0.4272461	6.56523462	6.9671875000000005	2.3925780760000004	-0.8544922	1.0375977	-0.5493164	7.670605432000001	-5.5459961060000005	-1.7848632200000003	5.3100586	1.0986328	2.4414062	-8.05102536	1.079052716	4.276733426000001	0.30517578	-1.0375977	-0.30517578	8.813061600000001	6.51140126	3.1593994600000004	-3.0517578	-0.7324219	5.432129	0.7393066100000001	9.865796220000002	-0.2560058606	0.6713867	-0.61035156	-0.18310547	1550086022.427
-9.23654802	-0.2942871106	-3.1103514400000005	0.9765625	0.7324219	0.5493164	5.961108426000001	6.3307617800000004	2.1616942900000002	-1.6479492	1.0986328	0.5493164	6.32597644	-5.614184800000001	-0.6735107428000001	5.2490234	2.4414062	0.5493164	-8.201757788	1.2082519568	4.598535144	0.24414062	-1.0375977	-0.30517578	9.171948380000002	5.74816893	3.1486327880000005	-2.8076172	0.91552734	5.126953	1.4750244600000002	9.49973143	-0.9893310700000001	0.61035156	-0.18310547	0.24414062	1550086022.467
-9.43034694	0.135180661	-3.89272464	0.48828125	0.36621094	0.4272461	5.598632788000001	5.756542932	2.378222644	-2.2583008	2.380371	1.5869141	4.740893570000001	-4.7157714660000005	2.27653804	5.1879883	2.4414062	-1.5258789	-8.285498200000001	1.24294429	4.919140380000001	0.18310547	-0.7324219	-0.061035156	8.665917932000001	4.806689496	2.7359130400000002	-2.0751953	2.319336	4.272461	1.343432608	9.688745108	-1.312329074	0.30517578	0	0.24414062	1550086022.507
-9.394457968000001	0.12321777160000001	-3.85683606	0.36621094	0.061035156	0.5493164	4.2970702880000005	5.423974640000001	2.1892089660000003	-2.2583008	2.380371	1.5869141	4.740893570000001	-4.7157714660000005	2.27653804	4.211426	1.7089844	-2.6855469	-8.26276857	1.070678714	4.894018570000001	0.18310547	-0.6713867	0	8.06538089	3.4572753600000006	2.381811502	-1.8920898	2.6245117	3.6621094	0.686669928	9.785644568	-1.7465820680000002	0.24414062	-0.36621094	0.24414062	1550086022.547
-9.29277356	0.38400878600000005	-3.8604248200000004	0.24414062	0.061035156	0.24414062	4.603320288000001	5.077050720000001	2.471533246	-2.2583008	1.5869141	2.380371	4.749267572000001	-4.53513179	3.3400389400000003	3.112793	2.0141602	-2.8076172	-8.291479532	1.0575195288	4.917944289999999	-0.12207031	-0.5493164	0.12207031	7.69572734	2.75625	2.1975829680000003	-1.5258789	2.746582	2.8076172	0.6723144568000001	9.80957068	-1.81118161	0.12207031	-0.5493164	0.24414062	1550086022.587
-9.34541034	0.4713378894	-3.5769042540000004	0.061035156	-0.30517578	0.18310547	5.02919928	4.961010880000001	3.037377896	-2.1362305	1.7089844	1.7089844	6.04724092	-3.8891358800000004	3.7288329680000003	2.0751953	0.8544922	-2.9296875	-8.169457968	1.27763678	4.909570288	-0.061035156	-0.4272461	0.18310547	6.963598740000001	1.641308606	2.2203125000000004	-0.8544922	2.0141602	1.953125	1.214233426	9.70310054	-1.7633300720000002	0	-0.36621094	0.12207031	1550086022.627
-9.24492212	0.4521972644	-3.325683606	-0.24414062	0.061035156	0.12207031	4.844970746	5.14284694	3.435742212	-1.8310547	1.2817383	1.0375977	6.04724092	-3.8891358800000004	3.7288329680000003	0.91552734	0.18310547	-2.0751953	-8.119213760000001	1.2692626800000002	4.9622070680000006	0	-0.36621094	0.36621094	6.79013678	1.195092752	2.2849121400000003	-0.36621094	0.91552734	1.2817383	1.2285888580000002	9.591845746	-1.7788817900000002	0	-0.12207031	0.061035156	1550086022.667
-9.22458516	0.3576904254	-3.0625	-0.30517578	0	0.24414062	4.716967752	5.18710962	3.8735839660000004	-1.8310547	1.2817383	1.0375977	6.951635880000001	-3.92023912	3.417797824	0.6713867	-0.48828125	-0.91552734	-8.13356929	1.149633786	5.1081542540000004	-0.12207031	-0.24414062	0.36621094	6.7650144800000005	0.900805661	2.6605469240000006	0.30517578	-0.061035156	0.6713867	1.222607428	9.54997554	-1.6688232820000002	-0.12207031	-0.061035156	0	1550086022.707
-9.491357428	0.44980469240000004	-3.1079589660000004	-0.6713867	0.061035156	-0.12207031	4.62006839	5.00886232	4.672705072	-1.4038086	0	0.30517578	7.900292932000001	-4.03986821	2.9177491	0.36621094	-1.0375977	0	-8.137158246	1.073071286	5.199072480000001	0	-0.24414062	0.36621094	7.1286866	0.7141846040000002	2.9955077880000003	0.6713867	-1.0986328	0.24414062	1.4522949280000002	9.540405252000001	-1.21901857	-0.18310547	0.48828125	0	1550086022.747
-9.65405252	0.1806396466	-2.7945312500000004	-0.5493164	-0.4272461	0.061035156	4.9442626800000005	4.85214856	5.140454074	-0.9765625	-1.0375977	-0.24414062	7.900292932000001	-4.03986821	2.9177491	0.24414062	-1.2817383	0.8544922	-8.17902806	0.9965087860000001	5.28161592	0.061035156	-0.061035156	0.36621094	7.845263580000001	0.6364257788	3.5386230040000006	0.91552734	-1.2817383	-0.12207031	0.69504393	9.81914038	-1.312329074	-0.30517578	0.24414062	-0.061035156	1550086022.787
-9.596630890000002	0.11723633180000001	-2.5492920320000003	-0.61035156	0.061035156	0	5.31870108	4.998095746000001	5.072265380000001	-0.9765625	-1.0375977	-0.24414062	8.09648462	-4.11643071	3.523071286	0.18310547	-1.3427734	1.0986328	-8.0558107	0.8924316100000002	5.278027160000001	0	0.061035156	0.4272461	8.387182608000002	0.7955322480000001	4.0338867800000004	1.0375977	-1.2817383	-0.24414062	0.7895507788	9.853833360000001	-1.178344748	-0.30517578	0.061035156	-0.061035156	1550086022.827
-9.750951980000002	0.06459961060000001	-2.5050292540000005	-0.36621094	-0.24414062	0.12207031	6.196777160000001	4.806689496	4.740893570000001	-0.79345703	-1.5258789	-0.7324219	8.819042932	-4.248022464000001	4.300659146	0	-1.6479492	0.91552734	-7.912255890000001	0.8254394568000001	5.26247554	-0.061035156	-0.061035156	0.36621094	8.871679712	1.181933606	4.269555710000001	0.7324219	-1.0375977	-0.4272461	0.6818847840000001	9.810766280000001	-1.015649411	-0.24414062	0.18310547	-0.061035156	1550086022.867
-9.67558606	0.00837402356	-2.185620108	-0.30517578	-0.12207031	0.061035156	6.186010880000001	4.49326178	4.684667932000001	-0.91552734	-1.5869141	-0.24414062	8.819042932	-4.248022464000001	4.300659146	-0.5493164	-1.8310547	0.8544922	-7.8775634000000005	0.8744873200000001	5.2828125	-0.18310547	0	0.30517578	8.878857428000002	1.3637695680000002	4.32578125	0.7324219	-0.6713867	-0.61035156	0.5144042932	9.83229982	-0.90678714	-0.24414062	0.12207031	-0.12207031	1550086022.907
-9.67080072	0.062207030760000004	-1.9918212860000002	0	0.18310547	0.12207031	6.298461960000001	4.547094748	4.231274460000001	-0.91552734	-1.5869141	-0.24414062	8.87407248	-4.27553714	4.1511230040000004	-0.8544922	-1.7700195	0.61035156	-7.867993210000001	0.991723642	5.33544928	-0.12207031	-0.12207031	0.18310547	8.984130890000001	1.50732428	4.301855432000001	0.4272461	-0.91552734	-0.5493164	0.571826178	9.810766280000001	-0.7416992212000001	-0.18310547	0.061035156	-0.12207031	1550086022.947
-9.792822480000002	0.1686767572	-2.2621826080000003	-0.061035156	0.061035156	0.061035156	6.298461960000001	4.547094748	4.231274460000001	-0.6713867	-1.5869141	-0.061035156	9.29636232	-4.5255616000000005	3.4728271760000005	-0.79345703	-1.4648438	0.24414062	-7.932592752000001	0.891235324	5.353393570000001	-0.061035156	-0.12207031	0.12207031	9.253295926000002	1.4176025360000002	4.274340854	0.30517578	-0.5493164	-0.48828125	0.4844970746000001	9.786840560000002	-0.6711181610000001	-0.18310547	0.061035156	-0.12207031	1550086022.987
-9.753344748	0.10048827880000001	-2.198779254	0	-0.12207031	0.061035156	8.137158246	4.777978534	5.10336911	-0.6713867	-1.6479492	-0.48828125	9.74257788	-5.172753894	2.595947284	-0.4272461	-0.5493164	0.18310547	-7.94934056	0.758447284	5.328271760000001	-0.061035156	-0.061035156	0	9.575097840000002	1.274047824	4.12241214	0.30517578	-0.5493164	-0.48828125	0.3804199280000001	9.928002700000002	-0.48569336060000007	-0.18310547	-0.18310547	-0.12207031	1550086023.027
-9.65405252	0.22131347840000004	-2.0289062500000004	-0.061035156	-0.061035156	0	8.484082068000001	5.074658246	5.36296376	-0.6713867	-1.6479492	-0.48828125	9.599023560000001	-5.756542932	2.4081298920000003	0	0.18310547	0.12207031	-7.8775634000000005	0.6519775360000001	5.267260880000001	-0.12207031	-0.061035156	-0.061035156	9.683960160000002	1.1903076080000001	3.9788574280000004	0.18310547	-0.30517578	-0.061035156	0.4067382788	9.87895468	-0.5120117212	-0.12207031	-0.18310547	-0.12207031	1550086023.067
-9.661230432000002	0.227294928	-2.153320288	-0.061035156	0	0.12207031	7.838086060000001	5.17395018	5.47421875	0.12207031	-0.61035156	-1.0375977	9.23535144	-5.8103759	3.14265126	0.12207031	0.18310547	0.061035156	-7.921826080000001	0.6675292932	5.279223740000001	-0.18310547	-0.061035156	-0.18310547	9.46264676	1.1424560700000002	3.8089844240000006	0.18310547	0.24414062	0.24414062	0.6316406250000001	9.77128894	-0.45698242800000005	-0.061035156	-0.18310547	-0.061035156	1550086023.107
-9.645678420000001	0.2129394568	-2.0911132200000004	0	0.12207031	0.18310547	7.8847409200000005	5.196679712	5.87138678	0.12207031	-0.61035156	-1.0375977	9.23535144	-5.8103759	3.14265126	0	0.061035156	0.12207031	-7.85842302	0.6723144568000001	5.273242212	-0.12207031	-0.061035156	-0.24414062	9.317895468000001	0.9187500000000001	3.78984375	0.24414062	0.24414062	0.48828125	0.8374023560000001	9.778466754	-0.36606445680000005	-0.12207031	0	0	1550086023.147
-9.669604532000001	0.309838858	-2.227490216	0	0.18310547	0.18310547	7.982836960000001	5.208642572	5.96589357	0.61035156	-0.48828125	-1.159668	9.426757788000002	-5.97785643	3.5876709260000004	0	0.12207031	0.30517578	-7.82133786	0.6041259784	5.31152356	-0.12207031	-0.12207031	-0.30517578	9.293969748	0.6926513580000001	3.599633786	0.4272461	0.36621094	0.7324219	0.6340332068000001	9.777270468000001	-0.5634521466	0	-0.12207031	0	1550086023.187
-9.60859375	0.4091308606000001	-2.4344482820000004	0	0.18310547	0.12207031	7.6060058900000005	5.194287140000001	5.785253894	0.9765625	0.24414062	-1.2817383	9.170751800000001	-6.09868161	3.161792032	0.18310547	0.4272461	0.48828125	-7.8943116	0.47253417540000003	5.422778060000001	-0.18310547	-0.12207031	-0.24414062	9.28200679	0.4426269568000001	3.599633786	0.91552734	0.24414062	1.2817383	0.687866214	9.76770018	-0.5778076080000001	0	-0.12207031	0	1550086023.227
-9.66242662	0.3911865216	-2.560058606	-0.12207031	0.061035156	0.12207031	7.287792932	5.255298020000001	5.164379892	1.5869141	0.7324219	-1.2817383	8.705395468	-6.108251800000001	2.7048096040000003	0.48828125	0.48828125	0.7324219	-7.967285340000001	0.35529785340000003	5.455077880000001	-0.18310547	0	-0.18310547	9.262865920000001	0.17585449280000004	3.5553711060000004	1.2207031	0.5493164	1.3427734	0.6854736419999999	9.85742212	-0.5227783246000001	0	0	0	1550086023.267
-9.668408246	0.49645996400000003	-2.5086182100000003	-0.12207031	-0.12207031	0.18310547	7.372729532	5.232568390000001	4.81745607	1.5869141	0.7324219	-1.2817383	8.31899411	-6.093896760000001	2.5839844240000005	0.91552734	0.36621094	0.7324219	-8.004370108000002	0.2428466754	5.459863220000001	-0.30517578	0.12207031	-0.12207031	9.100170926	0.05981445288	3.552978534	1.4038086	0.48828125	1.5258789	0.6029296924	9.863403060000001	-0.679492212	-0.061035156	-0.061035156	0	1550086023.307
-9.35856929	0.723754892	-2.34113768	-0.18310547	0.18310547	-0.061035156	7.408618210000001	5.230175720000001	5.170361420000001	1.7089844	1.0986328	-1.3427734	7.939770468000001	-5.930004892	2.7969239200000002	1.2207031	0.061035156	0.6713867	-7.967285340000001	0.2177246106	5.4526857	-0.4272461	0.18310547	-0.061035156	9.097778060000001	0.015551758180000002	3.7156739200000004	1.5869141	0.79345703	1.4648438	0.6986327880000001	9.729418930000001	-0.7680175720000001	-0.061035156	-0.061035156	0	1550086023.347
-9.609789840000001	0.7859619110000001	-2.6079101440000003	-0.36621094	0.12207031	-0.12207031	7.001879892	5.22180162	4.395166034	2.5634766	1.2207031	-1.7089844	7.82253444	-5.70629892	3.069677716	1.4038086	-0.24414062	0.61035156	-7.946948380000001	0.19499511780000003	5.437134080000001	-0.48828125	0.18310547	0	8.87766124	-0.08732910340000001	3.7515625000000004	1.7700195	0.79345703	1.4648438	1.0180419928000002	9.709082068	-0.6615478240000001	0	0.12207031	0	1550086023.387
-9.609789840000001	0.73332518	-2.524169928	-0.4272461	0	-0.12207031	6.6693116	5.3198976600000005	3.5960449280000004	2.5634766	1.2207031	-1.7089844	7.681372300000001	-5.573510880000001	2.72036142	1.8310547	-0.24414062	0.48828125	-8.009155252000001	0.13757324280000002	5.4431150200000005	-0.61035156	0.18310547	0.061035156	8.914746106	-0.23686523560000003	3.9118652160000003	1.7700195	0.91552734	1.5258789	0.9378906250000001	9.78444838	-0.6711181610000001	0.061035156	0.30517578	-0.061035156	1550086023.427
-9.48776857	0.75366214	-2.58278804	-0.48828125	0.12207031	-0.18310547	5.884545926	5.647680710000001	3.6283447480000004	2.5634766	1.6479492	-1.5869141	7.681372300000001	-5.573510880000001	2.72036142	1.8310547	-0.24414062	0.48828125	-8.0558107	0.0346923822	5.450292932000001	-0.6713867	0.36621094	0.18310547	8.927905252	-0.32539062500000004	4.13796376	1.7700195	0.9765625	1.4038086	0.8517577880000001	9.79880342	-0.7273437500000001	0.061035156	0.30517578	-0.061035156	1550086023.466
-9.49733876	0.7560547120000001	-2.551684604	-0.6713867	0.12207031	-0.24414062	5.395263580000001	6.04724092	3.8616211060000003	2.746582	1.5869141	-0.79345703	7.55336911	-5.343823380000001	2.592358426	2.319336	-0.4272461	0.30517578	-8.022314300000001	-0.0681884784	5.37133786	-0.91552734	0.36621094	0.30517578	8.991308606	-0.45339357	4.344921924	1.7700195	1.3427734	1.4038086	0.9582275360000001	9.71625998	-0.6723144568000001	0.061035156	0.36621094	-0.061035156	1550086023.506
-9.689941394000002	0.8266357428000001	-2.62346196	-0.7324219	0	-0.30517578	5.11054712	6.528149460000001	3.42736821	2.746582	1.5869141	-0.79345703	7.756738220000001	-5.172753894	3.8400878600000006	2.6855469	-0.61035156	-0.12207031	-8.082128894	-0.1040771466	5.325878894000001	-1.0986328	0.4272461	0.36621094	8.980542032	-0.5191894568000001	4.435839856	1.8310547	1.4038086	1.4648438	0.90678714	9.78444838	-0.6280517572	0.061035156	0.5493164	-0.12207031	1550086023.546
-9.64208966	0.8194580072000001	-2.5397216460000003	-0.9765625	0.061035156	-0.30517578	5.11054712	6.528149460000001	3.42736821	2.746582	1.7700195	-0.24414062	7.8907228400000005	-5.16557608	4.05422374	2.746582	-0.6713867	-0.30517578	-8.083325180000001	-0.2045654254	5.27563498	-1.3427734	0.5493164	0.4272461	9.07146016	-0.5646484424	4.702612320000001	1.8310547	1.7700195	1.4648438	0.693847644	9.840673920000002	-0.7716064300000001	0.061035156	0.5493164	-0.12207031	1550086023.586
-9.50930162	0.8015136780000001	-2.4870849640000006	-1.0986328	0.18310547	-0.4272461	5.002880890000001	7.4720217600000005	2.600732428	2.5024414	1.7089844	0.36621094	8.269946580000001	-5.00886232	4.48129892	2.6855469	-0.5493164	-0.36621094	-8.094091754	-0.24165038940000003	5.236157248	-1.6479492	0.48828125	0.48828125	8.825024460000002	-0.5598632788000001	4.8342040740000005	1.8310547	1.7700195	1.6479492	0.850561502	9.816748200000001	-0.69504393	0.12207031	0.36621094	-0.18310547	1550086023.626
-9.579882788	0.8625244110000001	-2.56484375	-1.2207031	-0.061035156	-0.48828125	5.310326980000001	7.63710962	2.5181884000000005	2.319336	1.5869141	0.7324219	8.442211960000002	-4.653564496	5.09379892	2.380371	-0.5493164	-0.48828125	-8.14792482	-0.2572021466	5.132080072	-1.7700195	0.4272461	0.48828125	8.419482428	-0.5813964856000001	5.151220746000001	1.8310547	1.5869141	1.7089844	0.9929199280000001	9.77966304	-0.5574707068000001	0.061035156	0.6713867	-0.18310547	1550086023.666
-9.56911592	0.7775878600000001	-2.6509764400000004	-1.5869141	0.24414062	-0.7324219	5.54838858	7.756738220000001	2.185620108	2.2583008	1.6479492	0.8544922	8.405126800000001	-4.182226440000001	5.04714357	2.0751953	-0.8544922	-0.48828125	-8.152710160000002	-0.15192871400000002	5.1356689300000005	-1.953125	0.48828125	0.4272461	8.126391574000001	-0.5778076080000001	5.373730432	1.8920898	1.5869141	1.7089844	0.90678714	9.76171875	-0.699829074	0.12207031	0.6713867	-0.24414062	1550086023.706
-9.709082068	0.553881839	-2.68327626	-1.4648438	-0.061035156	-0.5493164	5.417993210000001	8.23166484	1.642504892	2.0141602	1.8310547	0.61035156	8.643188400000001	-3.6474853240000003	4.4489991	2.0141602	-0.61035156	-0.36621094	-8.24482428	-0.1459472644	5.072265380000001	-1.8310547	0.4272461	0.61035156	7.808178420000001	-0.6029296924	5.566332968	1.8310547	1.4038086	1.5869141	0.7500732428000001	9.894507280000001	-0.8613281250000001	0.12207031	0.6713867	-0.30517578	1550086023.746
-9.24492212	0.54191893	-2.7861572480000003	-1.7089844	0.18310547	-0.7324219	5.14165036	8.535522660000002	1.8052001800000002	2.0141602	1.8310547	0.61035156	8.797509980000001	-3.12111821	4.21691893	2.2583008	-0.36621094	-0.18310547	-8.254394568	-0.288305661	4.921533246000001	-2.0141602	0.4272461	0.5493164	7.335644568	-0.570629892	5.775683606	1.7700195	1.2817383	1.4038086	0.9043945288	9.688745108	-0.8732910340000001	0.24414062	0.79345703	-0.30517578	1550086023.786
-9.54638678	0.20935058900000003	-2.9045898560000003	-1.7089844	0.18310547	-0.6713867	5.004076980000001	8.649169928000001	2.013354532	1.8310547	1.5258789	0.6713867	8.69941394	-2.372241214	4.354492212	2.1362305	-0.61035156	-0.061035156	-8.30583516	-0.21413574280000003	4.809082068	-1.953125	0.36621094	0.61035156	6.747070288000001	-0.38999023560000007	5.97546376	1.7089844	0.79345703	1.2207031	0.8122802520000001	9.7401857	-0.80390625	0.24414062	0.79345703	-0.30517578	1550086023.826
-9.540405252000001	0.12919922120000002	-2.769409146	-1.5869141	-0.24414062	-0.5493164	5.074658246	8.86210962	1.604223642	1.4648438	1.2207031	0.8544922	8.585766574	-1.8231445680000002	4.389184604	1.953125	-0.79345703	0	-8.285498200000001	-0.015551758180000002	4.69423822	-1.7700195	0.36621094	0.6713867	6.4934570680000006	-0.30505371400000003	6.123803420000001	1.5258789	0.30517578	0.91552734	0.709399411	9.766503894000001	-0.8948242212000002	0.12207031	0.9765625	-0.30517578	1550086023.866
-9.228173920000001	0.14714355040000002	-2.87707518	-1.5869141	0.30517578	-0.7324219	5.16796875	9.07504892	1.494165036	1.4648438	1.2207031	0.8544922	8.5666259	-1.4833984620000003	4.213330072000001	1.7700195	-0.79345703	0.18310547	-8.347705072	0.10288086060000001	4.54589856	-1.5869141	0.36621094	0.6713867	6.53891574	-0.22968750000000002	6.40253894	1.4648438	0.061035156	0.48828125	0.5203857428	9.650463760000001	-1.1316894568000002	0.30517578	0.9765625	-0.24414062	1550086023.906
-9.538012680000001	-0.3529052716	-3.019433606	-1.3427734	0.4272461	-0.61035156	5.401245108	9.08222644	1.906884784	0.8544922	1.0375977	0.9765625	8.8896241	-1.567138678	4.585375900000001	1.5869141	-0.79345703	0.24414062	-8.34172374	0.2129394568	4.482495108	-1.2207031	0.36621094	0.7324219	6.739892572	-0.154321286	6.570019568	1.2817383	-0.061035156	0.30517578	0.40554199280000003	9.648071580000002	-1.216625998	0.24414062	1.0375977	-0.30517578	1550086023.946
-9.49016124	-0.569433606	-3.063696286	-1.3427734	0.18310547	-0.5493164	5.872582968000001	8.871679712	2.190405252	0.8544922	0.9765625	0.79345703	9.16835962	-2.15571286	5.13088408	1.3427734	-0.8544922	0.18310547	-8.559448380000001	0.1579101538	4.460961960000001	-0.91552734	0.36621094	0.79345703	7.536621106	-0.269165036	6.7422853400000005	1.2817383	-0.061035156	0.30517578	0.20097655760000002	9.843066100000001	-1.013256839	0.061035156	0.9765625	-0.24414062	1550086023.986
-9.560742212000001	-0.855346646	-2.87707518	-1.3427734	0.48828125	-0.48828125	6.339135880000001	8.60371106	2.2478271760000004	0.8544922	0.9765625	0.79345703	9.405224640000002	-2.87707518	5.248120108000001	1.2207031	-0.79345703	0	-8.90876448	-0.2524169928	4.62246106	-0.8544922	0.48828125	0.7324219	8.43981929	-0.57421875	7.067675720000001	1.2207031	0.30517578	0.4272461	-0.07895508180000001	9.917236420000002	-0.8649169928000001	-0.12207031	0.5493164	-0.061035156	1550086024.026
-9.62893071	-1.0443603240000001	-2.928515576	-1.5869141	0	-0.5493164	6.2302735600000005	8.425463760000001	2.45358876	0.9765625	1.6479492	0.61035156	9.700707968000001	-3.4788086060000003	5.21821286	1.4648438	-0.48828125	-0.18310547	-9.374121106	-0.6400146760000001	4.605712860000001	-0.9765625	0.79345703	0.61035156	8.99728984	-0.60651857	7.218408246000001	1.0986328	1.0986328	0.5493164	0.17824707460000003	9.9782473	-0.709399411	-0.4272461	0	0.24414062	1550086024.066
-9.69233426	-0.3014648462	-2.51101088	-1.5869141	-0.12207031	-0.8544922	5.59504393	8.07136232	2.692846646	0.9765625	1.6479492	0.61035156	9.862207460000002	-3.7049072480000005	5.127294928000001	1.6479492	-0.24414062	-0.36621094	-9.38129892	-1.0240234620000002	4.3245849640000005	-1.2817383	1.159668	0.48828125	8.871679712	-0.7440917932000001	7.28061502	1.159668	1.7089844	0.8544922	0.8816650360000001	9.697119110000001	-0.5562744110000001	-0.30517578	0.7324219	0.7324219	1550086024.106
-9.56911592	0.057421875000000004	-3.122314496	-2.2583008	0.9765625	-2.2583008	5.21821286	7.425365920000001	2.53254393	1.2207031	1.5869141	0.91552734	9.80717752	-3.581689496	5.000488220000001	1.953125	0	-0.61035156	-9.38129892	-1.369750998	3.9716797120000003	-1.7089844	1.4038086	0.61035156	8.30822734	-0.8230468750000001	7.287792932	1.2207031	2.0751953	1.2817383	-0.24763183900000002	9.780859620000001	-1.2788329680000001	0.061035156	1.7700195	0.48828125	1550086024.146
-9.56911592	-0.716577176	-4.099682608	-1.953125	0.48828125	-2.319336	5.43234874	6.759033246	2.263378894	1.7700195	1.0986328	1.7089844	9.4686277	-3.12709964	4.691845746	2.2583008	0.061035156	-0.6713867	-9.636108426000002	-1.5456054320000001	4.00756839	-2.319336	1.4648438	0.7324219	7.9373777	-0.8122802520000001	7.3787110600000005	1.4038086	2.1362305	1.4038086	-1.9690917540000001	10.170849640000002	-1.8949219240000001	0.36621094	0.9765625	-0.48828125	1550086024.186
-9.02839357	-1.443920926	-3.640307608	-1.8920898	0	-1.5869141	6.103466754	6.586767572	2.336352536	1.8920898	0.91552734	1.7700195	9.363354532	-2.527758786	4.480102536	2.6245117	-0.061035156	-0.7324219	-9.737792932000001	-1.2285888580000002	4.0960937500000005	-2.746582	1.5869141	0.6713867	7.66342752	-0.6316406250000001	7.36555162	1.2207031	2.2583008	1.4038086	-1.726245108	10.200757280000001	-2.227490216	0.12207031	0.36621094	-1.0986328	1550086024.226
-8.311816394000001	0.00837402356	-3.8604248200000004	-1.2817383	2.0751953	-1.159668	6.615478240000001	6.82722194	2.383007788	1.8920898	0.91552734	1.7700195	9.26047374	-2.0253173920000003	4.439428714000001	2.9296875	0.061035156	-0.79345703	-9.229370108000001	-0.34213867800000003	3.9968016200000003	-3.112793	1.7700195	0.24414062	7.448095746000001	0.3289794928	7.3858885800000005	1.0986328	2.4414062	1.3427734	0.6125	9.298754892	-2.356689496	0.5493164	1.5869141	-0.79345703	1550086024.266
-8.85373552	0.461767572	-4.800707968	-1.2817383	0.5493164	-1.7700195	6.799707068	7.219604532000001	2.64379892	1.4038086	1.4038086	1.7700195	9.46145018	-1.6365234620000002	4.356884784	2.8686523	0.36621094	-1.0986328	-8.292675720000002	1.1173339660000001	3.2180175720000004	-3.2958984	1.2817383	0.48828125	6.730322480000001	1.350610324	6.9588134	0.61035156	2.6855469	1.4648438	0.9965087860000001	9.460253894000001	-2.1604980040000004	0.61035156	1.6479492	-0.6713867	1550086024.306
-9.66481929	0.005981445288000001	-4.487280252000001	-1.2207031	0.061035156	-1.0375977	6.650170926	7.3631594400000004	2.805297824	1.4038086	1.4038086	1.7700195	9.673193390000002	-1.1316894568000002	4.1786376800000005	2.4414062	0.6713867	-1.2207031	-8.023510880000002	2.5588623200000002	2.87707518	-2.1972656	1.5869141	0.7324219	5.878564300000001	1.6999267180000002	6.810473740000001	0.61035156	1.8920898	1.159668	1.4367432100000002	9.6385009	-1.75495607	0.36621094	0.91552734	-0.36621094	1550086024.346
-9.371728240000001	0.0813476538	-4.23725589	-1.4648438	-0.48828125	-0.36621094	6.580786240000001	7.4600586060000005	2.874682608	1.0986328	1.3427734	1.4038086	9.95073282	-0.6256591459999999	4.15830072	1.953125	0.7324219	-0.8544922	-7.8261232000000005	2.40573732	2.566040036	-1.3427734	0.5493164	0.30517578	5.532836960000001	1.3075439300000002	6.7482665740000005	0.5493164	1.2207031	0.91552734	1.43076178	9.98303264	-0.916357428	0.061035156	0.5493164	-0.36621094	1550086024.386
-9.098974640000002	0.39238280760000005	-3.9908202880000005	-1.159668	0.061035156	-0.30517578	6.561645468	7.684961060000001	3.093603534	1.0375977	1.159668	0.8544922	9.85502896	-0.461767572	4.143945288	1.5258789	0.61035156	-0.24414062	-8.03786592	1.8052001800000002	2.43205571	-1.2817383	0.30517578	-0.061035156	5.455077880000001	1.2154297120000002	6.957617212000001	0.5493164	1.2207031	0.91552734	1.8386962860000002	9.69233426	-0.6759033540000001	-0.24414062	0.4272461	-0.36621094	1550086024.426
-9.27602536	0.8290283540000001	-4.27553714	-0.9765625	-0.61035156	-0.36621094	6.458764480000001	7.512695288000001	3.4835937500000003	0.61035156	1.0375977	0	9.57629393	-0.6089111420000001	4.074560504000001	1.159668	0.24414062	-0.061035156	-7.995996106000001	1.7669189300000003	2.527758786	-1.0375977	-0.24414062	-0.24414062	5.87497554	1.152026358	7.267456070000001	0.36621094	-0.061035156	0.79345703	3.025415036	9.680371106	-0.6005371106	-0.4272461	1.2207031	-0.30517578	1550086024.466
-8.608496106	1.484594748	-4.901196580000001	-1.0986328	-0.12207031	-0.48828125	6.153711060000001	6.914550720000001	3.7001221040000005	0.61035156	1.0375977	0	9.778466754	-1.0240234620000002	4.403540036	1.0375977	0.4272461	-0.12207031	-8.140747300000001	1.3242920320000002	2.8495605040000003	-0.8544922	-0.61035156	-0.24414062	6.683667032000001	0.423486322	7.62993161	0.12207031	0.36621094	0.7324219	2.6796875	9.73061502	-1.0742675720000001	-0.4272461	1.2207031	-0.30517578	1550086024.506
-7.93618161	1.3063476440000001	-6.452783246000001	-2.746582	0.48828125	-1.4038086	5.833105432000001	6.2924804320000005	3.73122554	0.79345703	0.91552734	-0.36621094	9.8765625	-1.540820288	4.685864120000001	1.3427734	0.6713867	-0.061035156	-8.936279254	0.3576904254	3.21203624	-1.4038086	-0.48828125	0	7.220800720000001	-0.6531738220000001	7.763915740000001	-0.061035156	0.9765625	0.8544922	2.7765869600000004	9.558349640000001	-2.418896466	-0.61035156	1.953125	-0.36621094	1550086024.546
-8.571411240000002	0.00478515625	-6.802099640000001	-2.9907227	-1.0375977	-1.2817383	5.833105432000001	6.2924804320000005	3.73122554	1.0375977	0.7324219	-0.48828125	9.754540740000001	-2.1892089660000003	5.01364766	1.8310547	0.9765625	0.061035156	-9.173144568	-0.44621582460000003	3.2682617800000004	-2.319336	-0.30517578	0.061035156	7.230371106000001	-1.0754638580000002	7.445702880000001	-0.061035156	0.9765625	0.8544922	1.532446286	9.6983152	-2.8495605040000003	-0.6713867	2.9296875	-1.0375977	1550086024.587
-8.528344748	-0.33615722840000006	-5.690747300000001	-2.6245117	-2.0751953	-1.2207031	5.877368210000001	5.63691394	3.9369873200000005	1.7089844	0.61035156	0.24414062	9.192285340000002	-2.64738768	5.2720459260000005	2.1972656	1.0375977	0.061035156	-9.3322509	-0.4689453076	3.1773437500000004	-2.9907227	-0.30517578	0.4272461	7.05571286	-1.3171142180000002	7.036572480000001	0.061035156	0.5493164	1.7089844	0.8517577880000001	9.508105432	-2.8902344240000004	-1.0986328	3.6010742	-1.4648438	1550086024.626
-7.982836960000001	0.1495361322	-5.010058606	-2.746582	0.061035156	-1.0375977	6.610693390000001	5.590259080000001	3.88674321	1.7700195	1.0375977	0.8544922	8.633618210000002	-2.7359130400000002	5.44072284	2.1972656	0.8544922	0.30517578	-9.155200180000001	-0.25480957460000003	3.3651612400000004	-3.3569336	-0.061035156	0.61035156	6.875073380000001	-1.5180908540000002	6.889428420000001	0.48828125	0.48828125	1.8920898	-0.11005859620000001	9.2724366	-2.7993163940000003	-1.0986328	3.540039	-1.8310547	1550086024.666
-8.58098143	0.2930908246	-5.461059800000001	-3.540039	-0.6713867	-1.6479492	7.11672374	5.77927266	3.464453076	1.7089844	1.159668	1.4038086	8.2938723	-2.3052490020000005	5.63691394	2.319336	0.9765625	0.4272461	-8.661132788000002	-0.2763427716	3.3053466460000003	-3.540039	-0.24414062	0.91552734	6.095092752000001	-1.44870607	7.12629393	1.0375977	0.7324219	2.2583008	-0.24763183900000002	9.31311052	-2.333959964	-1.2207031	1.5869141	-1.7089844	1550086024.706
-9.782055710000002	0.153125	-4.732519568	-3.7231445	-2.5634766	-1.2817383	7.5019284200000005	5.993408246	2.118627896	1.7089844	1.159668	1.4038086	8.409912140000001	-1.51330571	5.5292482	2.4414062	0.79345703	0.6713867	-9.0176268	-0.643603534	3.0541259000000003	-3.540039	-0.36621094	1.2817383	5.392871106	-1.6927490020000002	7.32368161	1.5869141	-0.061035156	2.5634766	1.1855224640000002	9.835888579999999	-1.1580077880000001	-1.4648438	1.6479492	-1.0986328	1550086024.746
-9.22338858	0.29069824280000006	-3.5625489200000002	-3.90625	-0.4272461	-0.30517578	7.9601074280000015	5.993408246	1.5707275360000001	1.6479492	2.2583008	1.8920898	8.6348143	-0.7488769568000001	5.33186052	2.4414062	0.36621094	1.3427734	-9.121704074	-1.006079074	3.313720746	-3.6010742	-0.36621094	1.159668	5.086621106	-1.829125998	7.806982428000001	2.2583008	-1.0375977	2.746582	2.1305908540000003	10.655346940000001	-0.285913089	-2.0141602	2.746582	-0.8544922	1550086024.786
-9.133667032	-0.270361322	-4.176245108	-4.760742	-0.24414062	-1.159668	7.873974640000001	5.900097840000001	1.149633786	1.6479492	2.2583008	1.8920898	8.424267572	0.03588867212	5.3091308900000005	2.6245117	-0.30517578	1.8310547	-9.18391124	-1.604223642	3.213232428	-3.540039	-0.61035156	1.2207031	5.086621106	-1.829125998	7.806982428000001	2.2583008	-1.0375977	2.746582	3.180932608	11.017822480000001	0.686669928	-2.0141602	2.746582	-0.8544922	1550086024.825
-10.47590306	-0.754858426	-3.140258786	-4.638672	-3.112793	-1.0986328	7.78903804	5.6919433900000005	0.13398437500000002	2.1362305	2.1362305	1.6479492	8.33933107	0.7572509980000001	5.278027160000001	2.9907227	-0.36621094	1.953125	-9.54638678	-2.350707968	3.198876996	-3.6621094	-0.48828125	1.6479492	4.996899460000001	-1.8422851440000003	8.907568390000002	3.0517578	-0.12207031	2.746582	3.5422119600000004	10.33354532	0.6208740020000001	-2.746582	5.92041	0.6713867	1550086024.865
-10.723535340000002	-0.8374023560000001	-2.89741214	-5.3100586	-2.6245117	-1.7700195	7.589257788	5.6823732	-0.8074951080000001	2.8686523	2.4414062	1.5258789	8.193384080000001	1.4929687500000002	5.04953624	3.479004	-0.5493164	2.0751953	-9.77128894	-2.469140576	3.2311766200000003	-4.211426	-0.36621094	1.7700195	4.628442392	-1.6269530760000002	8.86809056	3.2958984	-0.18310547	2.6245117	3.093603534	9.558349640000001	0.1399658246	-2.746582	5.92041	0.6713867	1550086024.905
-10.74267572	-1.28122554	-3.052929712	-5.2490234	-2.6245117	-2.0141602	6.989917032	5.746972840000001	-1.0934082068000002	3.0517578	2.2583008	1.2817383	8.047436600000001	2.04086911	5.0698732	3.6621094	-0.79345703	2.2583008	-10.285692899999999	-1.8530517180000001	3.2993652160000004	-4.211426	-0.30517578	1.7700195	4.652368210000001	-1.085034146	8.78435054	3.2958984	-0.18310547	2.6245117	3.0804442900000004	9.164770468	-0.5359375000000001	0.061035156	5.92041	0.8544922	1550086024.945
-9.99021016	-1.453491214	-2.798120108	-5.92041	-2.1362305	-1.953125	6.989917032	5.746972840000001	-1.0934082068000002	3.2958984	1.7089844	1.2817383	7.909863220000001	2.3303711060000003	4.925122300000001	3.6010742	-1.0986328	2.4414062	-10.489062500000001	-1.6353271760000003	3.3472167540000006	-4.0283203	0.24414062	1.5869141	5.123706070000001	-0.6986327880000001	8.92670926	4.211426	-0.6713867	1.5869141	4.300659146	9.266455072	-1.542016574	0.48828125	6.7749023	2.319336	1550086024.985
-9.362158246000002	-1.2309814300000002	-2.441625998	-6.164551	-0.79345703	-0.6713867	6.5269528800000005	6.288891574	-1.3805175720000002	3.7231445	1.2207031	1.5869141	8.068969748	2.222705072	4.684667932000001	3.7231445	-1.953125	2.1972656	-10.1241938	-1.812377896	3.4010498200000003	-4.1503906	0.24414062	1.4648438	5.397656250000001	0.0346923822	8.882446580000002	4.272461	0.30517578	1.159668	4.787548920000001	11.466431200000002	-3.8053954680000004	0.48828125	6.7749023	2.319336	1550086025.025
-9.838280760000002	0.1686767572	-2.798120108	-5.493164	-1.5258789	-1.3427734	6.5269528800000005	6.288891574	-1.3805175720000002	4.0893555	1.0986328	2.1362305	8.4135009	2.1162353240000003	4.213330072000001	3.7231445	-2.1362305	1.8310547	-9.512890380000002	-1.752563498	3.3555908540000003	-4.272461	0.30517578	1.4648438	5.40961911	0.6316406250000001	8.503222840000001	4.272461	0.30517578	1.159668	2.277734424	12.7177491	-5.05192842	0.91552734	11.535645	3.2958984	1550086025.065
-8.70898462	0.663940396	-4.10207518	-7.385254	-3.8452148	-2.2583008	7.071264480000001	5.83669429	-1.189111322	4.0283203	0.24414062	3.3569336	8.6264402	2.190405252	3.8281250000000004	3.7231445	-2.1362305	1.7089844	-8.826220746	-1.4546875000000001	3.1354737400000006	-4.333496	0.061035156	1.4648438	4.78276358	0.9905273560000001	7.900292932000001	4.5166016	1.0986328	0.79345703	-0.3014648462	11.88273912	-4.743286240000001	0.91552734	7.8125	4.211426	1550086025.105
-8.22089856	-0.19619140380000002	-2.9907226440000003	-6.958008	-2.5024414	-2.1972656	7.4875733800000015	5.47661142	-1.085034146	4.0283203	0.24414062	3.3569336	8.77836911	2.118627896	3.8891358800000004	3.6010742	-2.319336	1.5258789	-8.456567392	-1.137670926	3.134277356	-4.333496	0.061035156	1.4648438	4.08413089	1.3829101440000002	7.283007788000001	4.638672	0.8544922	0.18310547	-0.2643798822	9.87177716	-3.1905028960000004	0.91552734	7.8125	4.211426	1550086025.145
-8.150317392	-0.770410144	-3.192895468	-7.019043	-1.7700195	-2.0751953	8.78076178	5.278027160000001	-1.108959964	4.1503906	0.24414062	3.6010742	9.05471196	1.8949219240000001	3.3460204680000003	3.479004	-2.8686523	1.4038086	-8.092895468	-1.0670898560000002	3.16298822	-4.8828125	-0.61035156	1.7700195	4.171459964	1.8793701080000003	7.093994110000001	4.638672	0.8544922	0.18310547	0.30625	9.23535144	-2.726342752	2.380371	7.6904297	2.319336	1550086025.185
-8.238842752000002	-1.2441405760000002	-2.6402099640000003	-6.8969727	-1.7089844	-1.8310547	9.700707968000001	5.20983876	-0.8589355432	4.1503906	0.24414062	3.6010742	9.82153354	1.553979532	3.048144568	3.3569336	-2.5024414	1.6479492	-7.828515380000001	-1.0898193390000002	3.5984375	-5.1879883	-0.91552734	2.0141602	4.621264676	2.5445067900000002	7.115527160000001	4.5166016	-0.18310547	-0.12207031	0.8649169928000001	8.4900634	-3.1055663940000002	1.7089844	8.850098	1.0986328	1550086025.225
-8.49365216	-1.9164550720000002	-1.790844748	-5.6762695	-1.0375977	-1.0986328	10.81923822	5.0626952880000005	-0.6005371106	4.0893555	-0.061035156	3.2348633	10.635009980000001	0.910375998	2.78496106	3.3569336	-2.1972656	1.7700195	-7.71367212	-0.709399411	3.708496106	-5.3100586	-0.12207031	2.1972656	5.194287140000001	3.402246106	7.0772461060000005	4.333496	0.12207031	0.12207031	-0.3337646466	7.676586960000001	-2.7969239200000002	1.7089844	8.850098	1.0986328	1550086025.265
-8.55466304	-1.720263678	-1.698730432	-4.4555664	0	-0.6713867	11.75234424	4.88444838	-0.5634521466	4.0893555	-0.061035156	3.2348633	11.565722840000001	0.02990722644	2.6079101440000003	3.540039	-2.6245117	1.7089844	-7.7687010800000005	-0.0837402356	3.7455810700000005	-5.3100586	-0.12207031	2.1972656	5.60461412	4.167871106000001	7.07485324	4.333496	0.12207031	0.12207031	-0.1363769568	7.320092752000001	-2.2215087860000002	2.5024414	6.225586	-0.18310547	1550086025.305
-9.44350589	-1.3948730040000001	-2.4129150360000002	-4.1503906	-0.8544922	-1.0986328	11.758325180000002	4.5327391200000005	-0.424682608	4.1503906	1.5869141	2.1362305	12.137548920000002	-0.5479003894	1.65805661	3.479004	-2.746582	2.0751953	-7.929003894000001	0.31342773560000003	3.640307608	-4.5166016	-0.30517578	2.5634766	5.7613278800000005	4.736108426	6.8583251800000005	4.9438477	0.7324219	1.0986328	2.08513179	9.346606430000001	0.11005859620000001	1.8920898	6.4697266	-0.4272461	1550086025.345
-9.66242662	-0.657958966	-0.8972167932	-3.90625	-0.91552734	-0.48828125	11.449683	4.19538588	-0.592163089	4.4555664	1.7089844	1.6479492	12.849340560000002	-0.7512695288	1.07785643	3.7231445	-2.319336	2.319336	-8.24841304	0.5670410144	3.85683606	-4.211426	-0.79345703	2.6855469	5.752954074000001	5.364160340000001	6.73271466	5.126953	0.61035156	1.6479492	3.40942392	9.97226538	1.391284146	1.8920898	6.4697266	-0.4272461	1550086025.385
-11.42814946	-1.489379892	-1.5970459260000003	-3.2348633	1.2207031	-0.7324219	11.0931884	3.7431884000000006	-0.649584964	4.9438477	1.7089844	1.0375977	13.19865764	-0.534741214	0.732128894	3.9672852	-1.5258789	2.5024414	-8.38239766	0.30505371400000003	4.00996106	-4.211426	-1.0375977	2.6855469	5.82353534	5.659643570000001	6.605908246000001	5.554199	0.36621094	1.7700195	2.7909423920000003	7.316503894	-1.129296875	3.3569336	1.8920898	0.7324219	1550086025.43
-12.569409440000001	-2.6581542540000003	-6.408520468000001	-2.8076172	-2.0141602	-3.2958984	10.847949280000002	2.93808606	-0.773999002	5.3710938	1.7089844	0.79345703	12.787134080000001	-0.3971679712	0.0	3.9672852	-1.159668	2.746582	-10.469922120000001	0.6089111420000001	5.15361322	-4.760742	-2.9296875	3.0517578	6.308032248	6.79013678	6.18242212	5.859375	0.36621094	1.7700195	4.080542032	10.55964308	-3.505126996	2.9907227	4.5166016	-2.380371	1550086025.469
-9.431542932000001	-4.1260009	-1.5216797120000003	-2.1362305	-2.746582	-0.30517578	10.33713408	2.2849121400000003	-1.123315396	5.3710938	1.7089844	0.79345703	12.223682100000001	-0.33854982	-0.8457763580000002	3.7841797	-1.4038086	2.746582	-10.1481205	1.8028076080000002	5.489770468000001	-3.90625	2.8076172	3.3569336	6.528149460000001	8.059399460000002	5.5005371400000005	5.859375	0.36621094	1.7700195	3.6331298920000004	15.8568116	1.38410643	2.9907227	4.5166016	-2.380371	1550086025.505
-5.712280252000001	-2.201171924	0.2835205072	-3.540039	4.1503906	0.9765625	10.747461060000001	1.8099853240000001	-1.046752896	5.493164	0.18310547	1.7089844	12.233251800000001	-0.3541015576	-1.656860324	3.7231445	-1.2207031	2.5024414	-9.15041484	2.1844238220000003	3.9010987400000006	-2.2583008	0.6713867	2.380371	6.25419928	9.00805661	4.54111322	6.286621	1.2207031	0.8544922	-4.519580072	4.257592752	-2.810082968	3.3569336	2.380371	-1.5258789	1550086025.545
-10.004565200000002	-1.3661621400000001	-7.754345746000001	-1.8310547	1.0375977	-3.8452148	10.87666034	1.378125	-0.6340332068000001	5.493164	0.18310547	1.7089844	12.11601538	-0.44980469240000004	-1.8075927520000004	3.7841797	-0.8544922	2.1362305	-10.18999002	1.6437011780000002	2.819653354	-4.5776367	0.91552734	2.1362305	5.47541484	9.11572284	3.8652099640000004	6.164551	3.4179688	0.24414062	-0.477319339	8.094091754	-3.07805162	3.112793	-0.4272461	-1.6479492	1550086025.585
-9.95432158	-4.035082968	-4.59973143	-4.3945312	-0.79345703	-0.6713867	10.629028060000001	1.053930661	-0.5120117212	4.9438477	1.0986328	0.91552734	11.617163040000001	-0.6005371106	-2.173657248	3.540039	-1.2817383	1.6479492	-10.01174272	2.9847412140000005	3.410620108	-4.4555664	2.2583008	2.1972656	4.896411240000001	10.29526358	2.8986084260000005	5.92041	3.112793	0.48828125	1.638916034	12.094482820000001	-1.7693115020000003	3.112793	-0.4272461	-1.6479492	1550086025.625
-8.07734375	-2.85075679	-3.093603534	-4.5166016	1.8310547	1.5869141	10.867089660000001	0.17585449280000004	-0.33137207460000007	5.004883	1.0375977	0.48828125	11.772681200000001	-0.6711181610000001	-2.545703076	3.2348633	-1.6479492	0.91552734	-9.33942842	3.4776123200000004	2.64140625	-3.90625	0.91552734	1.2817383	4.8916259	11.322875900000001	2.654565396	5.92041	3.112793	0.48828125	-1.227392572	9.165966754000001	-3.968090854	2.6245117	-0.18310547	-2.2583008	1550086025.665
-8.2089357	-0.6747070288	-4.31979982	-3.479004	0.9765625	-1.3427734	9.838280760000002	-0.26318359620000004	-0.27395019960000005	5.004883	1.0375977	0.48828125	12.035864120000001	-0.6256591459999999	-2.390185504	3.112793	-1.4648438	0.30517578	-8.58696286	2.9177491	3.05053714	-4.3945312	1.8310547	1.159668	4.427465854	10.71755342	2.3973632200000004	5.065918	4.699707	-0.91552734	1.35180661	9.6983152	-2.77419429	2.380371	-0.48828125	-2.6245117	1550086025.705
-8.710180710000001	-1.8626221040000002	-4.945459260000001	-3.2958984	-0.9765625	-1.4038086	8.496044928000002	0.24643554320000002	-0.05981445288	5.126953	0.8544922	0	11.942553420000001	-0.43664550720000006	-2.1341797120000003	3.3569336	-0.9765625	0	-7.65146466	3.5063233800000004	2.680883786	-4.5776367	0.4272461	1.0375977	3.7037110600000003	9.414794928000001	1.9738769960000002	4.0283203	4.9438477	-0.48828125	0.42229003600000004	10.3012455	-2.5947509	2.380371	-0.48828125	-2.6245117	1550086025.745
-8.53671875	-2.237060504	-4.08652356	-2.5024414	-0.061035156	0.18310547	7.883544928000001	0.869702176	0.0992919928	4.760742	0.6713867	0	11.2044429	-0.663940396	-2.076757788	3.8452148	-0.48828125	-0.12207031	-7.847656250000001	3.770703076	2.82084964	-4.0893555	1.4648438	1.0375977	3.593652356	9.165966754000001	1.221411142	4.0283203	4.9438477	-0.48828125	2.15571286	10.473510880000001	-1.7669189300000003	0.6713867	-0.4272461	-2.6245117	1550086025.785
-7.921826080000001	-0.2835205072	-4.240844748000001	-2.319336	-0.061035156	0.061035156	7.74477536	1.4463134979999999	0.011962890380000002	4.760742	0.6713867	0	10.631421220000002	-0.8649169928000001	-1.697534146	4.1503906	-0.24414062	-0.48828125	-7.32966304	4.0338867800000004	2.5720214660000003	-3.9672852	1.2817383	0.61035156	3.1653808900000002	9.42077626	0.6914550720000001	1.2207031	4.3945312	0.61035156	1.108959964	9.307128894	-1.872192392	0.6713867	1.0375977	-2.380371	1550086025.825
-7.199267572	-0.13757324280000002	-4.135571286	-2.5634766	0.61035156	-1.0375977	7.730419928000001	2.018139676	0.38400878600000005	4.3945312	0.61035156	0.18310547	10.62304712	-0.75366214	-1.1723632788	4.0893555	0.12207031	-0.8544922	-6.688451980000001	4.238452176	2.807690396	-3.2958984	0.4272461	0.36621094	2.5744139400000003	9.08461911	0.734521466	0.48828125	3.7841797	0.91552734	-0.27395019960000005	8.292675720000002	-2.81726088	0.6713867	1.0375977	-2.380371	1550086025.865
-7.806982428000001	-1.256103534	-4.301855432000001	-1.159668	2.6245117	-2.0141602	7.70051268	2.7299316100000004	0.9570312500000001	3.90625	0.61035156	0.18310547	10.67089856	-0.4354492212	-0.47851562500000006	3.7231445	1.0375977	-0.7324219	-6.628637680000001	4.359277356000001	2.7275389400000005	-2.8686523	0	0.24414062	2.020532248	8.55585962	0.794335962	0.48828125	3.7841797	0.91552734	-1.043164038	8.83579074	-3.0876221040000003	1.0986328	0.61035156	-3.1738281	1550086025.905
-10.05241664	-1.02163089	-5.98742662	0.48828125	-2.0751953	0	8.21132788	3.58049321	0.758447284	3.1738281	-0.18310547	0.061035156	10.179223740000001	-0.2512207068	0.154321286	2.9907227	1.0986328	-0.4272461	-7.5019284200000005	4.249218750000001	2.6533691100000003	-1.7700195	0.18310547	0.12207031	1.8793701080000003	8.464941394	0.6854736419999999	-0.12207031	1.953125	0.8544922	0.052636719240000004	9.89689946	-2.050439496	0.5493164	-0.30517578	-2.5634766	1550086025.945
-8.851342752	0.6352294928000001	-5.203857428000001	-2.1362305	-2.746582	0.12207031	8.957812500000001	3.9776612400000007	0.12202148560000001	1.953125	0	-0.36621094	9.7318116	-0.250024411	0.2033691394	2.0141602	0.91552734	-0.36621094	-8.740087860000001	3.8400878600000006	2.45598143	-2.1972656	-0.8544922	-0.24414062	2.1258057100000003	9.226977340000001	1.1675781250000001	0	0.91552734	0.61035156	2.3925780760000004	10.35627446	-0.250024411	0.5493164	-0.30517578	-2.5634766	1550086025.985
-9.057104532	-0.01674804712	-4.941870108000001	-3.90625	2.9296875	0.91552734	9.991405760000001	3.791040036	-0.27993163940000004	1.5258789	-0.18310547	-0.36621094	10.17683058	-0.0227294928	-0.1064697284	0.8544922	0.24414062	-0.6713867	-10.4723143	2.8112792540000004	3.1498290740000003	-0.4272461	-0.30517578	-0.48828125	2.668920926	10.97236322	2.3160155760000003	0	0.91552734	0.61035156	5.5519773400000005	11.217602340000001	0.03229980432	-2.5024414	0.7324219	-0.24414062	1550086026.025
-11.97963858	-2.3435302520000003	-6.686059800000001	-4.211426	-2.0141602	0.79345703	9.991405760000001	3.791040036	-0.27993163940000004	1.5258789	-0.18310547	-0.36621094	11.944946580000002	0.83022464	0.19738769960000002	0.061035156	-0.18310547	-0.8544922	-11.715259080000001	0.855346646	2.68327626	-1.4648438	-1.0986328	0.12207031	2.545703076	11.297753600000002	4.91555162	1.4038086	-0.30517578	-1.2817383	6.383398560000001	12.62683058	0.2452392572	-4.8217773	2.6855469	1.159668	1550086026.065
-11.8073732	-4.230078076	-4.93588858	-2.9907227	-4.4555664	-0.061035156	13.668798920000002	1.7118896760000002	-1.3302734620000003	1.5869141	-0.9765625	0	12.96059604	1.4953613220000002	0.7991211060000001	-0.12207031	0.12207031	-0.79345703	-12.004760880000001	0.838598642	2.634228534	-0.7324219	0.7324219	-0.4272461	2.5002441100000006	10.912548920000003	5.66442842	1.6479492	0.4272461	-1.4038086	4.419091754000001	12.1901857	-1.356591754	-4.8217773	2.6855469	1.159668	1550086026.105
-11.66142572	-3.1665771760000005	-3.140258786	-1.8310547	-0.5493164	-0.30517578	13.26923822	1.1316894568000002	-0.7692138580000001	0.6713867	0.8544922	-0.12207031	12.84814496	1.8697998200000001	1.4044433900000002	0.12207031	-0.5493164	-0.6713867	-11.63630342	1.258496106	1.1699707068	-0.79345703	-0.30517578	0.18310547	1.888940396	10.3622554	5.284009080000001	1.6479492	0.4272461	-1.4038086	2.7454834260000003	11.33842752	-3.2479248200000006	-2.380371	6.1035156	3.6010742	1550086026.144
-11.318090560000002	-2.9225341460000003	-3.7360108800000003	-2.8076172	-4.0893555	-0.36621094	12.17822284	1.108959964	-0.7823730432	0.6713867	0.8544922	-0.12207031	12.6591304	2.23227536	1.965502896	0.18310547	-0.91552734	-0.61035156	-11.28459514	0.811083966	1.9140625000000002	-0.18310547	0.36621094	0.61035156	1.284814496	10.4041259	5.038769568	-0.30517578	-0.061035156	-0.24414062	1.1472412140000001	14.983520860000002	-4.4489991	-1.7700195	6.713867	3.9672852	1550086026.184
-9.31191394	-2.9057862400000003	-1.9320067900000002	-1.6479492	-1.7700195	0.5493164	11.54299272	0.8900390380000001	-1.1041748200000001	0.061035156	1.159668	0.36621094	12.497632280000001	2.1616942900000002	1.638916034	0	-0.91552734	-0.61035156	-9.926807100000001	-0.0897216754	1.7513672120000003	-0.4272461	-0.48828125	0.30517578	1.756152356	9.992602340000001	4.627246106	-0.30517578	-0.5493164	-0.5493164	-2.6114991	13.544384980000002	-4.49924321	-1.7700195	6.713867	3.9672852	1550086026.224
-7.710082968000001	-1.6712158540000002	-2.372241214	-2.1972656	-2.0141602	-0.12207031	10.28808606	0.9594238220000001	-0.7979248200000001	-0.61035156	1.3427734	0.61035156	11.678173920000003	1.6030273560000001	1.1986816100000002	-0.24414062	-1.2817383	-0.4272461	-8.828613220000001	-0.285913089	2.02292482	-0.5493164	0.061035156	0.18310547	2.20236821	8.46015625	4.08652356	-0.30517578	-0.5493164	-0.5493164	-3.667822284	11.52026358	-2.751464856	-1.4038086	2.8076172	5.6152344	1550086026.264
-6.29367662	-1.264477536	-1.509716754	-2.1972656	-1.8310547	-0.8544922	8.502026260000001	1.341040036	-0.5227783246000001	-0.91552734	1.5869141	0.30517578	10.633813400000001	0.6902587860000001	1.227392572	-0.36621094	-1.4038086	0	-7.7148682100000014	-0.1268066394	1.8267334260000003	-0.61035156	-0.12207031	0.30517578	2.2382567900000003	6.867895468	3.6104003600000003	-0.12207031	-0.30517578	-0.61035156	-3.0613037140000006	9.514086960000002	-2.186816394	-0.8544922	1.4038086	4.760742	1550086026.304
-6.032885880000001	-1.2608886780000002	-0.985742212	-1.5258789	0	-0.91552734	7.20166034	1.6185790740000001	-0.10766601440000001	-0.91552734	1.0986328	-0.061035156	9.81196286	-0.1447509784	1.0120605432	-0.36621094	-0.7324219	0.5493164	-7.262670926	-0.02990722644	1.693945288	-0.61035156	-0.36621094	0.36621094	2.269360324	5.96708966	3.116332968	-0.061035156	-0.4272461	-0.18310547	-1.642504892	7.57849092	-1.1352783540000002	-0.8544922	1.4038086	4.760742	1550086026.344
-6.859521760000001	-1.3422363220000002	-0.36845702880000003	-1.159668	-0.48828125	-0.36621094	7.20166034	1.6185790740000001	-0.10766601440000001	-0.91552734	0.4272461	-0.48828125	9.113330072	-0.7811767572	0.7129882787999999	-0.24414062	-0.4272461	0.9765625	-7.237548920000001	-0.10168457460000001	1.8004150360000002	-0.48828125	-0.12207031	0.4272461	2.436840854	5.83669429	3.037377896	-0.061035156	-0.4272461	-0.18310547	-1.5456054320000001	6.27692842	-1.1125488220000002	0.24414062	2.9296875	3.112793	1550086026.384
-7.412207068000001	-0.5467041034000001	0.45339357	-0.79345703	1.2207031	0.30517578	7.44450679	1.982250998	0.270361322	-0.24414062	0.5493164	-0.91552734	9.00207518	-1.085034146	0.641210962	-0.36621094	-0.6713867	1.3427734	-7.486376800000001	-0.3194091754	2.16408696	-0.48828125	-0.12207031	0.4272461	2.8698974640000006	6.456372300000001	3.39267572	0.12207031	-0.36621094	0.18310547	-1.71667482	4.9992920320000005	-0.8649169928000001	0.79345703	2.5634766	0.91552734	1550086026.424
-9.62055661	0.026318359620000002	-1.362573282	-0.48828125	1.7700195	0.30517578	7.44450679	1.982250998	0.270361322	0.18310547	-0.061035156	-1.0986328	9.45427266	-1.2202148560000001	0.4844970746000001	-0.30517578	-0.6713867	1.4038086	-7.793823380000001	-0.4904785144	2.51101088	-1.0986328	-0.6713867	0.36621094	3.2921875000000003	7.336840560000001	3.8807617800000003	0.7324219	0	0.36621094	1.3302734620000003	5.683569289999999	-0.27873535340000005	0.79345703	2.5634766	0.91552734	1550086026.464
-11.178125000000001	-0.3337646466	-1.604223642	-1.4038086	-1.5869141	-0.7324219	9.35856929	1.546801718	0.12919922120000002	0.7324219	-0.79345703	-1.2817383	10.144530760000002	-1.1747558900000001	0.48808594240000003	-0.18310547	-0.91552734	1.4038086	-8.114428420000001	-0.1495361322	3.0565185700000006	-1.159668	-0.79345703	0.61035156	3.338842752	7.911059800000001	3.9621094240000003	1.2207031	0.5493164	0.48828125	5.120117212	9.34780252	1.967895468	0.36621094	3.1738281	-0.8544922	1550086026.504
-11.321679320000001	-0.154321286	0.7117919928	-0.18310547	0.79345703	-0.48828125	9.9100589	1.4618652160000003	0.48090820680000007	0.7324219	-0.79345703	-1.2817383	10.81564946	-1.0347900360000002	0.3229980432	0.18310547	-0.9765625	1.4648438	-8.450586060000001	0.135180661	3.4979492800000003	-0.79345703	-0.9765625	0.91552734	3.3687500000000004	8.41828624	3.96569838	0.7324219	0.24414062	1.0375977	7.589257788	12.11242662	5.996997300000001	0.24414062	3.6010742	0.5493164	1550086026.544
-13.64965854	-3.6139891200000003	-2.82084964	-0.6713867	0.48828125	-0.5493164	10.620653960000002	1.6783935700000001	0.6053222644	0.91552734	-0.4272461	-1.0375977	11.19846196	-1.070678714	0.1196289038	0.6713867	-0.7324219	1.4038086	-10.758227340000001	0.2081542932	3.71926268	-1.6479492	-4.5776367	0.48828125	4.018334964	10.069164840000001	3.9836425720000004	0.7324219	0.24414062	1.0375977	0.47014160340000005	7.54738768	0.9043945288	0.24414062	3.6010742	0.5493164	1550086026.584
-12.58376448	-4.7887451080000005	-4.453784146	1.2817383	-3.3569336	-0.4272461	11.688940200000001	1.848266574	0.6400146760000001	0.91552734	-0.061035156	0.48828125	11.88513228	-1.2895996400000003	-0.6627441100000001	0.7324219	-0.6713867	0.6713867	-13.27522014	1.650878894	6.316406250000001	-1.159668	0.18310547	1.159668	4.6416014400000005	12.73330072	3.5242675720000003	0.7324219	-0.18310547	0.9765625	1.6161865020000004	14.525341460000002	1.2441405760000002	-0.61035156	-2.380371	-0.18310547	1550086026.624
-9.01403804	-3.4596679320000003	-1.4415283540000001	-0.061035156	0.12207031	2.380371	11.688940200000001	1.848266574	0.6400146760000001	0.91552734	-0.061035156	0.48828125	13.34580072	-1.1556152160000002	-1.656860324	0.4272461	-1.0375977	-0.24414062	-11.42934604	2.331567392	4.635620108	0.61035156	2.9296875	0.9765625	4.002783246	12.79670378	3.18332518	1.159668	0.8544922	-0.24414062	-0.31103514400000004	12.45815396	-0.5443115216000001	-1.159668	0.8544922	-0.48828125	1550086026.664
-7.155004892	-1.2082519568	-2.6174804320000002	0.24414062	5.9814453	-0.12207031	12.28229982	1.550390576	1.0455566100000002	0.79345703	-0.48828125	0.91552734	13.72023912	-0.6890625	-2.229882788	0.7324219	-1.0375977	-0.061035156	-10.21032698	1.374536142	1.8255371400000002	-1.0375977	0.61035156	0.48828125	2.56723642	10.770190200000002	2.825634784	1.159668	0.8544922	-0.24414062	-2.198779254	5.63930661	-4.742089856000001	-1.159668	0.8544922	-0.48828125	1550086026.704
-9.37890625	-1.6437011780000002	-7.346411240000001	0.12207031	-1.0986328	-1.6479492	10.528539840000002	1.280029254	0.8577392572	0.7324219	-0.4272461	0.30517578	12.72971196	-0.5670410144	-1.9355957460000002	1.2817383	0.12207031	0.36621094	-10.24980432	3.051733426	1.947558606	-1.0375977	0.61035156	0.48828125	1.509716754	10.256982820000001	1.876977536	0.48828125	1.159668	0.12207031	3.3651612400000004	11.80976538	-4.2599853240000005	1.4648438	-1.7089844	-1.5258789	1550086026.744
-9.49853534	-3.7096923920000004	-3.9716797120000003	-1.0375977	1.3427734	1.5258789	10.24023462	0.8278320288	0.2942871106	0.61035156	0.061035156	-0.36621094	11.74636232	-0.439038089	-1.982250998	1.0986328	0.91552734	0.30517578	-9.3489991	3.8424804320000003	1.5491942900000002	-0.18310547	0.48828125	0.30517578	1.3087402160000001	10.47709964	1.36018071	-0.8544922	0.61035156	1.3427734	1.1986816100000002	10.081127700000001	-2.4846923920000004	1.5258789	-1.159668	-2.1972656	1550086026.784
-8.12160643	-2.313623004	-2.9033935700000004	0.18310547	0.91552734	0.91552734	9.65405252	0.343334964	0.5873779254	0.30517578	0.7324219	-0.79345703	11.231958360000002	-0.11723633180000001	-2.1616942900000002	0.61035156	0.7324219	0.4272461	-8.942260880000001	2.8423827880000005	2.0193359620000004	0	0.48828125	-0.061035156	1.33984375	9.93039586	1.488183606	-0.8544922	0.61035156	1.3427734	1.1699707068	9.73659694	-2.940478534	1.5258789	-1.159668	-2.1972656	1550086026.824
-7.85842302	-1.0443603240000001	-3.37473143	1.5258789	1.7089844	-0.24414062	8.405126800000001	0.6962402160000001	1.07785643	0.18310547	0.30517578	-0.91552734	10.681664840000002	-0.05861816394	-2.097094748	0.18310547	0.48828125	0.7324219	-8.170654254	2.83879393	1.9415771760000002	-0.36621094	0.24414062	-0.24414062	1.287207068	8.848950180000001	1.6724121400000003	-0.48828125	0.30517578	0.6713867	0.5239746106000001	9.20305162	-3.051733426	1.6479492	-3.3569336	-1.7700195	1550086026.864
-8.481689300000001	-1.032397464	-3.935791034	0.9765625	-0.18310547	0.12207031	7.5545652	1.4116211060000001	1.1879150360000001	0	-0.12207031	-0.7324219	9.8334964	-0.37204589660000004	-2.144946286	0.061035156	0.61035156	0.91552734	-7.71247554	3.185717752	1.8650146760000001	0.48828125	0.30517578	-0.36621094	1.4211913940000003	8.27353534	1.6090087860000002	-0.18310547	0.24414062	0.30517578	1.66044928	9.4255616	-2.263378894	1.2817383	-3.0517578	-1.8920898	1550086026.904
-7.694531250000001	-0.5885742212	-3.3448242800000005	1.4648438	-0.18310547	0.18310547	7.5545652	1.4116211060000001	1.1879150360000001	-0.30517578	0	-0.4272461	9.14682608	-0.71538089	-1.8949219240000001	0.12207031	0.8544922	0.79345703	-7.371533246000001	2.77419429	1.7346191100000001	0.48828125	0.18310547	-0.4272461	1.656860324	7.9971923920000005	1.51330571	-0.18310547	0.24414062	0.30517578	2.1329834260000005	8.795117212000001	-1.820751996	1.2817383	-3.0517578	-1.8920898	1550086026.944
-7.5952391200000005	-0.517993161	-3.7742920320000004	1.0375977	1.953125	-0.91552734	7.668212860000001	1.81357428	1.0886230432000001	-0.36621094	0	-0.30517578	8.771191394	-0.9295165740000001	-1.494165036	0.061035156	0.8544922	0.5493164	-7.3416259	2.7048096040000003	2.020532248	0.48828125	0	-0.48828125	2.172460962	8.00317392	1.522875998	-0.48828125	0	0.48828125	2.2215087860000002	8.482885880000001	-1.8614257200000002	1.2817383	-2.380371	-1.6479492	1550086026.984
-9.2389402	-0.9474609620000001	-4.2958741	1.7700195	0.061035156	-0.7324219	7.668212860000001	1.81357428	1.0886230432000001	-0.30517578	-0.48828125	-0.5493164	8.839379892	-1.166381839	-1.350610324	-0.12207031	0.8544922	0.36621094	-7.7842527	3.01464856	2.35549321	0.6713867	-0.12207031	-0.4272461	2.5050292540000005	8.26755342	1.5707275360000001	-0.61035156	-0.24414062	0	1.698730432	8.880053420000001	-2.144946286	1.0375977	-0.24414062	-1.6479492	1550086027.024
-9.217407248	-0.7823730432	-4.06140126	1.6479492	-0.48828125	-0.12207031	8.616870108	2.2837158540000004	0.9414794928000001	-0.4272461	-0.91552734	-0.6713867	9.191088760000001	-1.3685547120000001	-1.183129892	-0.48828125	0.6713867	0.18310547	-8.17304712	3.0804442900000004	2.7251464660000004	0.9765625	-0.24414062	-0.61035156	2.5433105040000004	9.00686052	1.3948730040000001	-0.61035156	-0.24414062	0	0.8529540740000001	9.56672374	-1.9009033540000002	1.0375977	-0.24414062	-1.6479492	1550086027.064
-8.749658246000001	0.154321286	-4.584179712	1.4648438	-0.5493164	0.36621094	8.616870108	2.2837158540000004	0.9414794928000001	-0.6713867	-0.9765625	-0.61035156	9.8765625	-1.412817392	-0.9809570288	-0.91552734	0.6713867	0	-8.48647464	2.5636474640000007	2.930908246	1.0375977	-0.12207031	-0.7324219	2.6964355040000005	9.322680710000002	1.4822021760000001	-0.6713867	-0.5493164	-0.30517578	1.0144531250000002	9.573901260000001	-2.0061767180000003	0.7324219	-1.2817383	-1.2817383	1550086027.104
-8.98173822	0.45698242800000005	-4.1140380400000005	0.79345703	-0.24414062	0.36621094	9.624145468	2.86870108	1.349414038	-1.0375977	-0.8544922	-0.4272461	10.21272014	-1.5779052520000003	-1.0264160340000001	-1.2207031	0.36621094	-0.061035156	-8.24003894	2.101879892	3.124707068	0.79345703	0.061035156	-0.91552734	3.0313964660000003	9.31311052	1.9296142180000002	-0.7324219	-1.7089844	-1.0986328	2.165283246	9.32746556	-2.4846923920000004	-0.4272461	-2.0751953	-1.0375977	1550086027.144
-9.538012680000001	-0.6651367212000001	-4.842578076	-0.48828125	0.061035156	0.9765625	9.849048020000001	3.2503173920000004	1.022827176	-1.3427734	-0.7324219	-0.5493164	10.650561600000001	-2.01096196	-0.9283202880000001	-1.2207031	0.61035156	-0.12207031	-9.100170926	3.1007812500000003	2.2849121400000003	0.79345703	0.061035156	-0.91552734	3.1905028960000004	9.713867212	2.2645751800000005	-0.7324219	-1.7089844	-1.0986328	3.5673339660000005	9.92441394	-1.175952176	-0.4272461	-2.0751953	-1.0375977	1550086027.184
-10.50222194	-2.47631839	-3.9860351440000006	-1.5869141	-1.3427734	2.2583008	9.849048020000001	3.2503173920000004	1.022827176	-1.5258789	-0.79345703	-0.61035156	11.35158696	-2.058813498	-0.71538089	-1.3427734	0.7324219	-0.4272461	-11.5944339	2.271752896	3.749169928	1.8310547	-1.7089844	-0.91552734	3.408227536	11.141039840000001	2.956030252	-0.9765625	-1.4038086	-0.7324219	6.79013678	11.074048020000001	0.8314209260000001	-1.2207031	-1.7089844	-0.61035156	1550086027.224
-11.383886780000001	-2.592358426	-3.69892572	-0.5493164	-2.0141602	1.2817383	11.41140126	2.8124755400000003	-0.461767572	-1.2207031	-0.61035156	-0.24414062	12.19497104	-1.5156982820000002	-0.27395019960000005	-1.5869141	0.30517578	-0.79345703	-11.58845198	-0.031103515380000002	4.2193116	1.6479492	1.2817383	-1.159668	3.75754393	10.81564946	4.231274460000001	-0.48828125	-2.1972656	-1.7700195	4.836596646	12.8194339	1.464257788	-4.3945312	1.953125	2.0141602	1550086027.264
-11.8085688	-3.68098143	-1.988232428	0.12207031	-3.7231445	0	11.456860520000001	2.4906739200000003	-1.3613769960000002	-1.0375977	-0.8544922	0.24414062	12.1985598	-1.259692392	0.1579101538	-1.5869141	-0.30517578	-0.6713867	-11.313306200000001	-0.2572021466	2.483496106	1.4648438	0.061035156	-0.9765625	3.7324219240000005	9.46503894	5.373730432	-0.48828125	-2.1972656	-1.7700195	2.109057608	14.17124002	-0.2560058606	-4.3945312	1.953125	2.0141602	1550086027.304
-12.068163940000002	-3.0397704680000004	-0.1985839856	1.953125	-0.24414062	0.061035156	11.222387680000002	2.3674560700000002	-2.095898462	-1.5258789	0.061035156	0.5493164	11.88872104	-1.447509784	0.7369140380000001	-1.4038086	-0.4272461	-0.5493164	-11.27861322	-0.5490966754000001	2.383007788	1.5258789	1.159668	-0.7324219	3.2479248200000006	9.325073380000001	5.456274460000001	0.12207031	-1.0986328	-1.8310547	-3.1462402160000003	13.41877446	-3.4369384000000003	-3.2958984	0.48828125	3.90625	1550086027.344
-10.01174272	-1.656860324	-2.64140625	-1.4038086	-2.8076172	-0.79345703	11.18530252	1.7094971040000002	-2.345922824	-1.5258789	0.061035156	0.5493164	11.921020860000002	-1.19270018	1.353002896	-1.0986328	0.061035156	-0.7324219	-10.41967752	-0.7823730432	2.2669677520000002	0.5493164	0.12207031	-0.61035156	2.8806639400000003	9.68515625	4.966992212	-0.5493164	-0.30517578	-0.48828125	-3.0038817900000003	12.417480040000001	-2.9632079680000003	-2.380371	-1.6479492	4.4555664	1550086027.384
-7.9134519800000005	-2.138964856	-0.23208007200000003	-0.18310547	-0.6713867	0.24414062	10.34790036	1.025219748	-1.867407248	-1.3427734	0.12207031	0.36621094	12.142334260000002	-0.49167482	1.3829101440000002	-0.9765625	0.18310547	-0.8544922	-8.993701080000001	-0.6543701080000001	2.0899170320000002	0.9765625	1.0986328	-0.5493164	2.3160155760000003	8.787939300000001	4.6248535340000005	-0.5493164	-0.30517578	-0.48828125	-2.436840854	9.412402160000001	-1.522875998	-2.380371	-1.6479492	4.4555664	1550086027.424
-7.7687010800000005	-1.8063964660000003	-0.0227294928	0.5493164	0.6713867	-0.12207031	8.55107428	1.175952176	-1.400854532	-0.9765625	-0.061035156	-0.36621094	11.545385880000001	-0.41271972840000004	1.0934082068000002	-0.8544922	0.18310547	-0.18310547	-8.3967527	-0.985742212	1.701123004	0.79345703	0.24414062	-0.5493164	1.9164550720000002	7.544995108000001	4.37961412	-0.7324219	-0.91552734	-0.61035156	-0.839794928	8.09768071	-0.5514892572000001	0.18310547	0.18310547	3.112793	1550086027.464
-7.964892572	-0.9331054712000001	-1.0515380890000001	0.061035156	-1.4038086	-0.9765625	7.73640126	1.5156982820000002	-1.494165036	-0.9765625	-0.061035156	-0.36621094	10.40053714	-0.63881839	0.8182617212000002	-0.61035156	0.79345703	0.18310547	-8.55466304	-0.9989013580000001	1.6544677520000002	0.48828125	0.30517578	-0.4272461	2.159301718	7.121509080000001	4.146337860000001	-0.91552734	-0.79345703	-0.12207031	0.6017333966	7.717260880000001	-0.7955322480000001	0.18310547	0.18310547	3.112793	1550086027.504
-8.502026260000001	-1.069482428	0.031103515380000002	0.24414062	0.4272461	-0.36621094	7.73640126	1.5156982820000002	-1.494165036	-0.7324219	-0.18310547	-0.24414062	9.42436502	-0.75366214	0.4438232428	-0.4272461	0.61035156	0.18310547	-8.55466304	-0.9989013580000001	1.6544677520000002	0.48828125	0.30517578	-0.4272461	2.159301718	7.121509080000001	4.146337860000001	-0.91552734	-0.79345703	-0.12207031	0.6017333966	7.717260880000001	-0.7955322480000001	1.159668	1.7700195	1.8920898	1550086027.544
-9.092993210000001	-1.046752896	-0.01315917932	-0.061035156	0.7324219	-0.12207031	8.092895468	1.4774170320000002	-1.490576178	-0.5493164	-0.30517578	-0.18310547	9.29636232	-0.686669928	0.424682608	-0.36621094	0.12207031	0.061035156	-8.97575679	-1.546801718	1.8542480040000002	0.061035156	0.4272461	-0.18310547	2.7000244600000003	7.481591754	4.85573732	-0.5493164	-0.4272461	-0.4272461	-0.346923822	7.375122300000001	-0.011962890380000002	0.8544922	2.9907227	0.36621094	1550086027.583
-9.3573732	-0.8362060700000001	-0.6328369110000001	0	2.1362305	-0.18310547	8.62045926	1.4331542540000002	-1.299169928	-0.12207031	-0.5493164	-0.12207031	9.53442392	-0.7476806610000001	0.7907471040000001	-0.12207031	-0.24414062	0	-9.07385234	-1.6472900360000002	1.8817626800000002	0.061035156	0.4272461	-0.18310547	2.54689946	7.693335160000001	5.03398462	0.24414062	0.12207031	-0.8544922	-0.4761230432	7.539013580000001	-0.23208007200000003	2.1972656	0.9765625	-0.79345703	1550086027.623
-10.14213858	-1.35180661	-1.8040038940000003	-0.8544922	-0.12207031	-0.36621094	9.9447509	1.7035155760000003	-1.4833984620000003	0.4272461	-0.7324219	0.18310547	9.87536592	-0.8972167932	1.020434604	0.24414062	-0.48828125	-0.24414062	-9.07983426	-1.2202148560000001	1.836303714	-0.61035156	-0.18310547	0.36621094	2.45358876	7.946948380000001	4.90358876	0.24414062	0.12207031	-0.8544922	2.3423339660000004	10.3012455	2.001391574	2.1972656	0.9765625	-0.79345703	1550086027.664
-9.644482428000002	-1.5384277160000002	-0.26318359620000004	-0.61035156	-0.4272461	0	10.19477536	1.8351074280000002	-1.414013678	0.5493164	0	0.5493164	10.398144960000002	-0.9797607428000001	1.178344748	0.4272461	-0.5493164	-0.24414062	-8.923120108	-0.8290283540000001	2.051635782	-0.30517578	0	0.5493164	2.344726538	8.07973642	4.763623004	0.18310547	-0.12207031	-0.48828125	4.326977536	11.022607820000001	3.42497554	0.91552734	0	0.12207031	1550086027.703
-10.072753600000002	-1.0479492212000001	-0.095703125	0.061035156	1.3427734	0.48828125	10.04523912	2.31481929	-1.068286142	0.5493164	0	0.5493164	10.704394960000002	-1.030004892	1.0563232428000002	0.5493164	-0.6713867	0	-9.094189300000002	-0.9378906250000001	1.774096646	-0.5493164	-0.9765625	0.7324219	2.310034146	7.895507788000001	4.59973143	0.36621094	-0.24414062	-0.12207031	3.830517572	9.24013678	0.7369140380000001	1.159668	-2.5024414	1.4648438	1550086027.743
-10.230663940000001	-1.758544928	-1.8913329680000002	-1.2207031	0.4272461	-1.0375977	9.87058058	2.8316162140000003	-1.0826415740000002	0.48828125	0.36621094	0.61035156	10.7354982	-1.1484375	0.7775878600000001	0.6713867	-0.61035156	0.30517578	-9.563134980000001	-0.39238280760000005	2.6509764400000004	-0.48828125	0.6713867	0.91552734	2.377026358	8.26875	4.289892572	0.36621094	-0.24414062	-0.12207031	-0.08015136780000001	8.31779802	-1.71667482	1.159668	-2.5024414	1.4648438	1550086027.783
-10.798901260000001	-3.0553222840000003	-3.101977536	0.79345703	-0.5493164	-0.6713867	9.71625998	2.8914307100000003	-1.069482428	0.5493164	0.5493164	0.79345703	10.64816942	-1.1986816100000002	0.540722644	0.6713867	-0.61035156	0.48828125	-10.140942000000003	0.20097655760000002	2.235864218	-0.48828125	0.6713867	0.91552734	2.45358876	8.711376800000002	4.06977536	0.48828125	-0.061035156	-0.12207031	6.437231430000001	12.491650360000001	1.56354982	1.8310547	-0.61035156	-2.0141602	1550086027.823
-8.49484874	-2.75625	-1.0946044928	0.36621094	-1.8920898	-0.9765625	9.57150908	2.557666034	-1.032397464	0.48828125	0.48828125	0.6713867	10.630224640000002	-1.076660144	0.381616214	0.4272461	-0.79345703	0.4272461	-10.01772464	0.648388678	2.6354248200000003	-0.7324219	-0.91552734	0.9765625	2.2813232820000002	9.38488768	3.8628173920000006	0.79345703	0.18310547	-0.18310547	0.3732421924	11.13984424	-0.9785644568000001	-2.2583008	0.061035156	-0.9765625	1550086027.863
-8.497240920000001	-2.024121106	-1.506127896	0.5493164	3.3569336	-0.79345703	9.57150908	2.557666034	-1.032397464	0.4272461	0.36621094	0.6713867	10.66132788	-0.8290283540000001	0.1447509784	0.24414062	-0.91552734	0.18310547	-10.01772464	0.648388678	2.6354248200000003	0.12207031	1.953125	1.159668	2.2813232820000002	9.38488768	3.8628173920000006	0.91552734	0.5493164	-0.4272461	0.3732421924	11.13984424	-0.9785644568000001	-2.2583008	0.061035156	-0.9765625	1550086027.903
-9.42077626	-2.268164038	-4.2791259	-0.5493164	-0.6713867	-1.7089844	9.506909440000001	1.50732428	-0.2811279254	0.36621094	0.30517578	0.6713867	10.609887680000002	-0.846972644	-0.24404297120000001	0.24414062	-0.91552734	-0.24414062	-9.938769960000002	1.471435504	1.886547824	-0.7324219	1.6479492	0.6713867	1.726245108	10.06198732	3.034985324	0.6713867	0.36621094	-0.6713867	1.5360351440000002	9.64328624	-1.792041034	0.8544922	-1.0986328	-0.48828125	1550086027.943
-9.62055661	-3.1498290740000003	-3.215625	0.36621094	-0.061035156	-0.79345703	9.171948380000002	1.0898193390000002	0.096899411	0.30517578	0.061035156	0.6713867	10.74985324	-0.9689941100000001	-0.7907471040000001	0.24414062	-0.7324219	-0.7324219	-9.725830072	2.721557608	1.32189946	-0.6713867	0.7324219	0.61035156	1.312329074	10.4723143	2.6485839660000003	-0.061035156	0.4272461	-0.48828125	3.00986322	9.90527356	-1.4044433900000002	0.8544922	-1.0986328	-0.48828125	1550086027.983
-9.154003894	-2.710791034	-2.682080072	0.24414062	0.61035156	0.12207031	9.171948380000002	1.0898193390000002	0.096899411	0.24414062	0	0.7324219	11.13386232	-0.9606201080000001	-1.565942392	0.18310547	-0.6713867	-1.0986328	-10.034472840000001	3.0744628600000006	1.369750998	-0.24414062	1.159668	0.61035156	1.0072753600000002	10.916137680000002	2.44401857	-0.061035156	0.4272461	-0.48828125	1.770507788	9.85742212	-2.13178714	0.30517578	0.91552734	-0.48828125	1550086028.023
-9.362158246000002	-1.6329346040000001	-2.89741214	0.48828125	2.380371	0.061035156	9.00327176	0.9055908540000002	0.34931639400000003	0.30517578	-0.30517578	1.0375977	11.783447480000001	-0.8362060700000001	-2.229882788	0.12207031	-0.5493164	-1.2207031	-9.60859375	2.6796875	1.2537109620000002	-0.12207031	1.2207031	0.18310547	0.71538089	10.90297824	2.5636474640000007	-0.30517578	0.4272461	-0.4272461	1.259692392	9.210229532000001	-2.08513179	0.24414062	-0.061035156	-0.36621094	1550086028.063
-9.911254500000002	-1.6437011780000002	-3.7683105040000004	0.24414062	0.12207031	-0.4272461	9.991405760000001	0.794335962	0.5502929712000001	0.24414062	-0.79345703	1.2207031	11.89829074	-0.641210962	-2.20236821	0.061035156	-0.48828125	-0.91552734	-8.963793930000001	2.9620117800000005	0.9474609620000001	-0.12207031	0.61035156	0.061035156	0.2536132788	10.10864218	2.53254393	0.12207031	0.36621094	-0.6713867	2.312426718	9.729418930000001	-1.7681152160000002	0.61035156	-1.7089844	-0.061035156	1550086028.108
-9.20065944	-2.0145507200000004	-2.895019568	0.4272461	0.48828125	-0.061035156	10.127783540000001	0.9127685700000001	0.37204589660000004	0.24414062	-0.79345703	1.2207031	11.5094973	-0.419897464	-1.6341308900000002	-0.061035156	-0.061035156	-0.5493164	-8.419482428	3.2539062500000004	0.4426269568000001	0.30517578	0.36621094	0.061035156	-0.19499511780000003	9.32866214	2.162890576	0.12207031	0.36621094	-0.6713867	2.3985596040000003	9.77368161	-1.600634784	0.7324219	-1.0986328	-0.36621094	1550086028.143
-8.97097194	-2.0564209260000004	-3.131884784	0.9765625	0.91552734	-0.061035156	10.1241938	1.2022705072	0.08493652160000001	-0.36621094	-0.24414062	0.30517578	11.02021466	-0.3959716754	-1.443920926	-0.24414062	0.30517578	-0.30517578	-8.456567392	3.3531983800000003	0.24643554320000002	0.61035156	-0.12207031	-0.061035156	-0.25480957460000003	9.262865920000001	1.9535400360000001	-0.12207031	-0.061035156	-0.24414062	2.2753417540000003	9.413598740000001	-1.3649658540000003	0.6713867	-0.30517578	-0.6713867	1550086028.183
-9.210229532000001	-2.063598642	-3.6510742800000004	1.0375977	0.30517578	0.12207031	10.05002446	1.3446288940000002	-0.01076660144	-0.36621094	-0.24414062	0.30517578	10.77736772	-0.3529052716	-1.5779052520000003	-0.5493164	0.30517578	-0.18310547	-8.571411240000002	3.2885987400000003	0.27155761780000004	0.79345703	-0.36621094	-0.24414062	-0.25480957460000003	9.262865920000001	1.9535400360000001	-0.36621094	-0.5493164	0.24414062	2.201171924	9.553564300000001	-1.166381839	0.24414062	-1.0986328	-0.4272461	1550086028.223
-9.40163588	-1.8973144960000001	-3.458471646	1.2207031	0.4272461	0.61035156	10.00217302	1.191503894	0.00837402356	-0.6713867	-0.30517578	-0.061035156	10.87426718	-0.2260986322	-1.7860596040000003	-0.9765625	0.24414062	-0.061035156	-8.766406250000001	3.161792032	0.4521972644	0.79345703	-0.36621094	-0.24414062	-0.25480957460000003	9.262865920000001	1.9535400360000001	-0.36621094	-0.5493164	0.24414062	2.501440396	9.61816394	-1.331469748	0.24414062	-1.0986328	-0.4272461	1550086028.263
-9.612182608000001	-1.2022705072	-3.964501996	0.7324219	-0.24414062	0.4272461	10.223486420000002	0.9390869110000001	0.005981445288000001	-1.2207031	-0.24414062	-0.4272461	11.0931884	-0.173461911	-1.945166034	-1.2817383	0.18310547	0.18310547	-8.77597644	2.79213858	0.6220702880000001	0.9765625	-0.7324219	-0.30517578	0.16508788940000002	9.852636780000001	2.198779254	-0.36621094	-0.5493164	0.24414062	2.6605469240000006	9.431542932000001	-1.7752929320000002	-0.12207031	-1.4038086	-0.12207031	1550086028.303
-9.375317392	-1.720263678	-3.42736821	0.18310547	-0.30517578	0.36621094	10.566821580000001	0.7369140380000001	-0.1256103534	-1.2207031	-0.24414062	-0.4272461	11.25707968	-0.18303222840000002	-1.7633300720000002	-1.4648438	0.30517578	0.36621094	-9.67080072	2.83879393	0.907983426	0.9765625	-0.7324219	-0.30517578	0.534741214	9.96508786	2.185620108	0.061035156	-1.0375977	0.24414062	2.7945312500000004	9.540405252000001	-2.1066650360000003	-0.061035156	-1.2207031	-0.18310547	1550086028.343
-9.266455072	-1.7693115020000003	-3.064892572	-0.18310547	0.79345703	1.0375977	10.566821580000001	0.7369140380000001	-0.1256103534	-1.3427734	-0.18310547	-0.5493164	11.21042482	-0.31223143000000003	-1.757348642	-1.7700195	-0.061035156	0.30517578	-10.034472840000001	1.676000998	1.7250488220000002	1.5258789	-0.6713867	-0.79345703	1.43435054	10.539307100000002	2.6126952880000003	0.061035156	-1.4648438	0.30517578	2.7945312500000004	9.540405252000001	-2.1066650360000003	-0.061035156	-0.48828125	-0.5493164	1550086028.383
-9.49973143	-1.818359424	-3.466845746	0.18310547	0.61035156	0.79345703	10.602710159999999	0.2954833966	-0.47492675720000005	-1.2817383	0.061035156	-0.5493164	11.302538940000002	-0.5036376800000001	-1.6460937500000001	-1.7089844	-0.24414062	0.24414062	-9.140844748000001	1.046752896	1.5013427520000002	0.36621094	-1.6479492	-0.61035156	2.071972644	9.95073282	3.277832068	0.12207031	-1.5869141	-0.12207031	0.6962402160000001	9.407617212	-2.1162353240000003	-0.061035156	-0.24414062	-0.4272461	1550086028.423
-9.12648912	-2.366259784	-3.1641846040000003	0.24414062	-0.30517578	0.91552734	10.015332460000002	0.3935791034	-0.594555661	-1.2817383	0.061035156	-0.5493164	11.145825180000001	-0.8756836060000002	-1.21901857	-1.2817383	-0.18310547	0.30517578	-9.081030252000001	1.5085204680000002	1.6161865020000004	0.36621094	-1.6479492	-0.61035156	2.081542932	9.103759980000001	3.0792480040000005	0.5493164	-1.4038086	-0.61035156	1.0742675720000001	9.649267572	-2.3949707460000003	0.24414062	-0.8544922	-0.61035156	1550086028.463
-8.82023912	-2.251416034	-2.4583741	0.48828125	0.18310547	0.91552734	10.015332460000002	0.3935791034	-0.594555661	-1.159668	0.12207031	-0.6713867	11.022607820000001	-1.35180661	-0.5562744110000001	-0.8544922	0.24414062	0.30517578	-9.100170926	1.3422363220000002	1.7621337860000001	0.5493164	-1.4648438	-0.30517578	2.081542932	9.103759980000001	3.0792480040000005	0.061035156	-1.4038086	-0.12207031	1.299169928	9.61816394	-1.544409146	0.12207031	-1.2207031	-0.79345703	1550086028.503
-8.957812500000001	-1.9858398560000001	-2.545703076	0.6713867	0.18310547	0.5493164	9.213818390000002	0.679492212	-0.8577392572	-0.9765625	0.18310547	-0.5493164	10.985522659999999	-1.418798822	-0.29667969240000003	-0.6713867	0.48828125	0.30517578	-9.304736420000001	1.0072753600000002	2.1258057100000003	0.5493164	-1.6479492	-0.5493164	2.4021484620000004	8.8214357	3.00627446	-0.61035156	-1.159668	0.79345703	0.63881839	9.53083516	-1.3661621400000001	0.061035156	-0.48828125	-0.6713867	1550086028.543
-9.374121106	-2.1844238220000003	-2.7119873200000004	0.9765625	0.18310547	0.61035156	8.992504892	0.898413089	-0.9199462860000001	-0.9765625	0.18310547	-0.5493164	10.995092360000001	-1.21901857	-0.42229003600000004	-0.79345703	0.36621094	0.36621094	-9.439917032	0.83022464	2.573217752	0.5493164	-1.6479492	-0.5493164	2.5540771760000003	9.055908246000001	3.1797364200000002	-0.4272461	-0.9765625	0.9765625	0.5634521466	9.521264480000001	-1.7441894960000002	-0.061035156	-0.48828125	-0.48828125	1550086028.583
-9.44350589	-1.8973144960000001	-2.7072021760000005	0.7324219	-0.061035156	0.79345703	9.03796376	1.0862304712000002	-0.9331054712000001	-0.79345703	-0.061035156	-0.36621094	10.7366938	-1.0575195288	-0.649584964	-0.7324219	0.12207031	0.4272461	-9.413598740000001	0.570629892	2.66174321	0.48828125	-0.91552734	-0.48828125	2.595947284	8.99609375	3.3173096040000005	-0.061035156	-0.6713867	0.7324219	0.516796875	9.709082068	-1.6712158540000002	0.061035156	-0.79345703	-0.4272461	1550086028.623
-9.241332968	-1.6544677520000002	-2.441625998	0.79345703	0.12207031	0.6713867	9.25927716	1.191503894	-0.88645018	-0.30517578	-0.36621094	-0.24414062	10.57041034	-0.891235324	-0.424682608	-0.5493164	0.24414062	0.36621094	-9.3573732	0.642407248	2.8088867800000004	0.36621094	-0.6713867	-0.48828125	2.636621106	8.93388678	3.3651612400000004	0.061035156	-0.36621094	0.6713867	0.46655273560000005	9.707885880000001	-1.31352536	-0.12207031	-0.79345703	-0.4272461	1550086028.663
-9.25209964	-1.4331542540000002	-2.6378173920000005	0.8544922	0	0.30517578	9.38129892	1.3362548920000001	-0.966601538	-0.30517578	-0.36621094	-0.24414062	10.37421924	-0.7811767572	-0.1866210962	-0.4272461	0.30517578	0.24414062	-9.3322509	0.6962402160000001	2.9979003600000005	0.36621094	-0.6713867	-0.48828125	2.819653354	8.89440944	3.3508057100000004	-0.061035156	-0.24414062	0.61035156	0.570629892	9.57749002	-1.5432128600000001	-0.061035156	-0.7324219	-0.36621094	1550086028.703
-9.427954074	-1.3266846040000002	-2.58278804	0.61035156	0	0.18310547	9.38129892	1.3362548920000001	-0.966601538	-0.24414062	-0.36621094	-0.24414062	10.450780760000002	-0.7871582068	-0.14833984620000001	-0.36621094	0.30517578	0.12207031	-9.395654254	0.5048339856	3.17495108	0.4272461	-0.4272461	-0.30517578	2.9464599640000007	8.97336412	3.3819091460000004	-0.18310547	-0.24414062	0.5493164	0.5108154254	9.553564300000001	-1.58747554	-0.061035156	-0.5493164	-0.30517578	1550086028.743
-9.504516574	-1.225	-2.6079101440000003	0.36621094	0.061035156	0.18310547	9.644482428000002	1.71667482	-1.02761232	-0.30517578	-0.30517578	-0.12207031	10.523754500000003	-0.8673096040000001	-0.0897216754	-0.36621094	0.24414062	0	-9.39685054	0.47014160340000005	3.2539062500000004	0.30517578	-0.18310547	-0.24414062	3.00986322	8.9661866	3.2957762600000002	-0.24414062	-0.24414062	0.36621094	0.43664550720000006	9.713867212	-1.4211913940000003	-0.061035156	-0.48828125	-0.30517578	1550086028.783
-9.508105432	-1.239355432	-2.64140625	0.18310547	-0.061035156	0	9.72224092	1.790844748	-0.974975589	-0.30517578	-0.24414062	0.061035156	10.55126996	-0.9737792932	-0.09450683900000001	-0.36621094	0.12207031	-0.12207031	-9.343017572	0.5144042932	3.24194339	0.30517578	-0.18310547	-0.24414062	3.06848143	8.90517572	3.275439496	-0.18310547	-0.18310547	0.12207031	0.48330077880000005	9.65883786	-1.4630615020000002	-0.061035156	-0.36621094	-0.30517578	1550086028.823
-9.450683606	-1.3254882200000002	-2.5181884000000005	0.18310547	-0.061035156	-0.12207031	9.801196580000001	1.738207968	-0.9295165740000001	-0.30517578	-0.18310547	0.12207031	10.57160692	-1.0742675720000001	-0.10527343750000001	-0.30517578	0.061035156	-0.12207031	-9.303539840000001	0.49645996400000003	3.1761474640000005	0.18310547	0	-0.18310547	3.1127441100000004	8.84177266	3.2658691100000006	-0.18310547	-0.24414062	0	0.48569336060000007	9.683960160000002	-1.47263179	0	-0.24414062	-0.30517578	1550086028.863
-9.444701980000001	-1.331469748	-2.5540771760000003	0.18310547	0.061035156	-0.061035156	9.765307608	1.641308606	-0.850561502	-0.24414062	0	0	10.5739991	-1.1711669928000001	-0.11723633180000001	-0.24414062	0	-0.18310547	-9.265259080000002	0.5897705072	3.1378662140000007	0.12207031	0.12207031	-0.18310547	3.1127441100000004	8.86091304	3.2742432100000003	-0.12207031	-0.18310547	-0.061035156	0.4091308606000001	9.67558606	-1.412817392	0	-0.12207031	-0.24414062	1550086028.903
-9.471020468	-1.252514676	-2.7167724640000004	0.061035156	-0.12207031	-0.12207031	9.650463760000001	1.5456054320000001	-0.8541503600000001	-0.24414062	0	0	10.687646760000002	-1.221411142	-0.154321286	-0.18310547	0	-0.18310547	-9.248510880000001	0.593359375	3.085229532	0.12207031	0.12207031	-0.18310547	3.069677716	8.88723143	3.2562989200000003	-0.12207031	0	-0.061035156	0.42229003600000004	9.676782248	-1.476220746	0	-0.12207031	-0.18310547	1550086028.943
-9.39685054	-1.331469748	-2.616284146	0.061035156	0.061035156	-0.12207031	9.49973143	1.4582763580000002	-0.8182617212000002	-0.061035156	0	0	10.77736772	-1.211840854	-0.18422851440000002	-0.12207031	0.061035156	-0.18310547	-9.211425720000001	0.6459961060000001	3.048144568	0	0.18310547	-0.12207031	3.025415036	8.89680162	3.2239991	0	0.061035156	-0.061035156	0.4103271466	9.637304712	-1.565942392	0	-0.12207031	-0.18310547	1550086028.983
-9.39685054	-1.3075439300000002	-2.6713134000000003	0.061035156	-0.061035156	-0.18310547	9.3657473	1.4403320680000002	-0.855346646	0.12207031	-0.061035156	0.12207031	10.78215306	-1.1556152160000002	-0.12202148560000001	-0.061035156	0.061035156	-0.18310547	-9.180322480000001	0.7285400360000001	3.0134521760000004	0	0.12207031	-0.061035156	2.9847412140000005	8.890820288	3.198876996	0	0.12207031	-0.061035156	0.27275390380000003	9.640893570000001	-1.5396240020000003	0	-0.061035156	-0.12207031	1550086029.022
-9.38010234	-1.312329074	-2.6976317900000004	0	0.12207031	-0.18310547	9.408813400000001	1.403247104	-0.7883544928000001	0.12207031	-0.061035156	0.12207031	10.758227340000001	-1.07785643	-0.0897216754	0	0.12207031	-0.24414062	-9.16716304	0.783569339	2.988330072	0	0.12207031	-0.061035156	2.910571286	8.942260880000001	3.134277356	0	0.18310547	-0.061035156	0.20217285340000002	9.5619384	-1.617382788	0	-0.061035156	-0.12207031	1550086029.062
-9.43034694	-1.356591754	-2.8352050720000004	-0.061035156	-0.061035156	-0.24414062	9.38488768	1.400854532	-0.693847644	0.12207031	0	0.18310547	10.70917932	-0.984545926	-0.16987304320000002	0	0.18310547	-0.36621094	-9.23654802	0.840991214	3.0134521760000004	-0.12207031	0.18310547	-0.061035156	2.8399902160000003	9.045141574	3.116332968	0	0.24414062	-0.061035156	0.26796875000000003	9.610986420000001	-1.656860324	0.061035156	-0.12207031	-0.12207031	1550086029.102
-9.341821580000001	-1.418798822	-2.7538574280000003	-0.061035156	0.061035156	-0.24414062	9.33464357	1.4116211060000001	-0.6316406250000001	0.18310547	-0.061035156	0.24414062	10.727124100000001	-0.8637207068000001	-0.0897216754	0.061035156	0.18310547	-0.48828125	-9.247314300000001	0.885253894	3.0086670320000004	-0.12207031	0.24414062	-0.061035156	2.8112792540000004	9.102563400000001	3.0744628600000006	-0.061035156	0.18310547	-0.12207031	0.3146240216	9.61936052	-1.6843750000000002	0.061035156	0	-0.12207031	1550086029.142
-9.39086911	-1.464257788	-2.89741214	-0.12207031	-0.061035156	-0.30517578	9.33464357	1.4116211060000001	-0.6316406250000001	0.30517578	0.061035156	0.30517578	10.535717360000001	-0.7608398560000001	-0.01674804712	0	0.6713867	-0.79345703	-9.247314300000001	0.885253894	3.0086670320000004	-0.12207031	0.24414062	-0.061035156	2.8112792540000004	9.102563400000001	3.0744628600000006	0	0.18310547	-0.18310547	0.3146240216	9.61936052	-1.6843750000000002	0.061035156	0.061035156	-0.12207031	1550086029.182
-9.372924820000001	-1.52526857	-2.8914307100000003	-0.12207031	0	-0.4272461	8.524755890000002	1.4989501800000002	-0.42109375000000004	0.30517578	0.18310547	0.5493164	10.28090854	-0.649584964	-0.12321777160000001	0	0.79345703	-0.91552734	-9.343017572	0.966601538	3.0014891200000005	-0.12207031	0.30517578	-0.061035156	2.82922374	9.040356430000001	3.02421875	0	0.18310547	-0.30517578	0.2260986322	9.63491214	-1.7250488220000002	0.061035156	0.061035156	-0.061035156	1550086029.222
-9.41120607	-1.5934570680000002	-2.9440673920000004	-0.061035156	-0.061035156	-0.4272461	8.35249002	1.37214357	-0.37802735600000004	0.36621094	0.18310547	1.5258789	10.316797120000002	-0.5646484424	0.0	0.061035156	1.3427734	-1.159668	-9.32746556	1.015649411	2.8471679320000005	-0.061035156	0.6713867	-0.061035156	2.76821286	9.0858152	2.9799560700000005	0	0.30517578	-0.48828125	0.27395019960000005	9.66242662	-1.697534146	0.061035156	0.12207031	-0.12207031	1550086029.262
-9.283202880000001	-1.623364218	-2.9141601440000002	-0.12207031	-0.061035156	-0.4272461	8.35249002	1.37214357	-0.37802735600000004	0.36621094	0.18310547	1.5258789	10.179223740000001	-0.387597644	0.031103515380000002	0.12207031	1.6479492	-1.5258789	-9.371728240000001	1.053930661	2.7933349640000005	-0.061035156	0.6713867	-0.061035156	2.65576178	9.092993210000001	2.9847412140000005	0.061035156	0.4272461	-0.61035156	0.2918945288	9.649267572	-1.771704074	0.061035156	0.18310547	-0.061035156	1550086029.302
-9.32028804	-1.70471196	-2.9225341460000003	-0.061035156	-0.12207031	-0.48828125	8.792724640000001	0.6651367212000001	-0.48330077880000005	0.36621094	0.8544922	2.0141602	9.88613318	-0.16389160340000003	0.16389160340000003	0.18310547	0.9765625	-1.8310547	-9.38488768	1.085034146	2.6772949280000002	0	0.8544922	-0.12207031	2.65576178	9.092993210000001	2.9847412140000005	0.061035156	0.48828125	-0.6713867	0.30505371400000003	9.61936052	-1.7633300720000002	0	0.12207031	0	1550086029.342
-9.32028804	-1.85544429	-2.9524413940000005	-0.061035156	-0.12207031	-0.5493164	8.792724640000001	0.6651367212000001	-0.48330077880000005	0.12207031	0.91552734	2.380371	9.931591460000002	0.03588867212	0.643603534	0.12207031	0.8544922	-2.319336	-9.46145018	1.0491455072	2.560058606	0	1.0375977	-0.12207031	2.65576178	9.092993210000001	2.9847412140000005	0.061035156	0.48828125	-0.6713867	0.27395019960000005	9.625341754	-1.832714856	0	0.18310547	0	1550086029.382
-9.274829074000001	-2.027709964	-3.0050780759999998	0	-0.12207031	-0.61035156	9.10974092	0.31701660340000004	-0.2895019568	0.061035156	0.5493164	2.6855469	9.955517180000001	0.2081542932	1.119726538	0.12207031	1.4038086	-2.9907227	-9.46145018	1.0491455072	2.560058606	0	1.0375977	-0.12207031	2.65576178	9.092993210000001	2.9847412140000005	0.061035156	0.48828125	-0.6713867	0.27395019960000005	9.625341754	-1.832714856	0	0.24414062	0.061035156	1550086029.422
-9.18630342	-2.165283246	-3.00986322	0.061035156	-0.18310547	-0.7324219	9.229370108000001	-0.3756347644	0.07416992212000001	0	1.159668	2.9907227	9.671997300000001	0.5479003894	1.008471646	0.24414062	1.4038086	-3.6010742	-9.613378894	1.038378894	2.496655252	0.061035156	1.5869141	-0.18310547	2.810082968	8.914746106	2.9057862400000003	0.18310547	0.9765625	-0.79345703	0.1363769568	9.649267572	-1.9140625000000002	0	0.30517578	0.061035156	1550086029.462
-9.14682608	-2.1892089660000003	-3.0397704680000004	0.061035156	-0.30517578	-1.0375977	9.140844748000001	-0.6125	-0.29069824280000006	-0.4272461	-0.18310547	3.3569336	9.406420926000001	1.00129393	1.0419677520000001	0.24414062	-0.12207031	-4.0283203	-9.64328624	0.9055908540000002	2.3112304320000003	0.12207031	2.0751953	-0.12207031	2.64738768	8.87407248	2.9321045320000003	0.24414062	1.4038086	-0.8544922	0.154321286	9.63491214	-1.96430661	0	0.30517578	0.12207031	1550086029.502
-9.077441394000001	-2.3303711060000003	-2.9141601440000002	0.12207031	-0.48828125	-1.3427734	9.286792032000001	-0.7716064300000001	-0.0861328125	-0.4272461	-0.18310547	3.3569336	9.801196580000001	1.4618652160000003	0.966601538	0.18310547	0.061035156	-4.1503906	-9.63491214	0.8649169928000001	1.9427734620000003	0.12207031	2.0751953	-0.12207031	2.4571777160000003	8.704199280000001	2.7634277160000003	0.36621094	1.5869141	-0.9765625	0.18303222840000002	9.677978240000002	-1.9930175720000003	0	0.36621094	0.12207031	1550086029.542
-9.077441394000001	-2.414111322	-2.721557608	0.24414062	-0.36621094	-1.3427734	9.286792032000001	-0.7716064300000001	-0.0861328125	-0.7324219	-0.18310547	3.4179688	9.987817000000001	2.003784146	0.7979248200000001	0.30517578	1.2207031	-4.1503906	-9.591845746	0.8960205072	1.5372314300000003	0.12207031	2.8686523	-0.12207031	2.192797824	8.552270468000001	2.749072284	0.61035156	1.8920898	-0.9765625	0.2835205072	9.697119110000001	-1.8781738220000002	-0.061035156	0.30517578	0.24414062	1550086029.582
-9.00805661	-2.344726538	-2.702417032	0.18310547	-0.48828125	-1.5258789	8.432641574	-1.526464856	-0.1064697284	-0.5493164	0.4272461	3.540039	9.285595746	2.5397216460000003	0.8756836060000002	0.61035156	0.7324219	-3.9672852	-9.372924820000001	0.840991214	0.75366214	0.12207031	2.8686523	-0.12207031	1.847070288	8.652759080000001	2.5720214660000003	0.8544922	2.2583008	-0.91552734	0.3756347644	9.63491214	-1.8410888580000002	-0.12207031	0.30517578	0.30517578	1550086029.622
-9.07385234	-2.5337402160000004	-2.5720214660000003	0.18310547	-0.48828125	-1.6479492	7.982836960000001	-2.2167236420000003	-0.03229980432	-0.5493164	0.4272461	3.540039	9.518872300000002	3.1534179320000004	0.7273437500000001	0.79345703	-0.4272461	-3.7231445	-9.305932608	0.840991214	0.15671386780000002	0	3.1738281	-0.12207031	1.2297851440000003	8.51159694	2.5026367800000004	0.9765625	2.5024414	-0.8544922	0.660351538	9.603808606000001	-1.7657226440000002	-0.18310547	0.12207031	0.36621094	1550086029.662
-9.155200180000001	-2.7167724640000004	-2.46794429	0.24414062	-0.36621094	-1.4038086	8.24123552	-3.1282959260000003	-0.15551757200000002	-0.30517578	-0.9765625	3.479004	10.24023462	3.859228534	0.7524658540000001	0.8544922	0.24414062	-3.3569336	-9.19348143	0.793139676	-0.47851562500000006	0	2.8686523	-0.18310547	0.6926513580000001	8.641992212	2.406933606	1.159668	2.6245117	-0.6713867	0.846972644	9.60620108	-1.685571286	-0.24414062	0.24414062	0.4272461	1550086029.702
-9.155200180000001	-2.8352050720000004	-2.396167032	0.30517578	-0.30517578	-1.2817383	7.844067392	-4.097290036	-0.3026611322	0.061035156	0	3.3569336	9.95432158	4.454980432	0.8613281250000001	0.91552734	-0.061035156	-2.9907227	-9.319091754	0.860131839	-0.770410144	-0.061035156	2.6245117	-0.12207031	0.2895019568	8.9326902	2.177246106	1.3427734	2.4414062	-0.24414062	0.8194580072000001	9.521264480000001	-1.7681152160000002	-0.24414062	0.30517578	0.36621094	1550086029.742
-9.051123200000001	-2.8902344240000004	-2.3495117800000003	0.12207031	-0.30517578	-1.4038086	7.756738220000001	-5.148827880000001	-0.5574707068000001	0.36621094	-0.24414062	3.3569336	9.609789840000001	5.085424820000001	1.159204074	0.8544922	-0.6713867	-2.746582	-9.169555710000001	0.9785644568000001	-1.47263179	0.12207031	2.746582	0	0.04306640576	9.27961412	1.982250998	1.5258789	2.2583008	-0.061035156	0.925927716	9.54997554	-1.6245605040000002	-0.18310547	0.12207031	0.30517578	1550086029.782
-9.095385880000002	-3.20366214	-2.27893071	0.12207031	-0.36621094	-1.4038086	7.756738220000001	-5.148827880000001	-0.5574707068000001	0.5493164	-1.8920898	3.0517578	9.57150908	5.845068390000001	1.4786132200000002	0.6713867	-0.6713867	-2.8686523	-9.29157698	1.022827176	-1.6460937500000001	0.12207031	2.0141602	-0.12207031	0.026318359620000002	9.71745607	1.6783935700000001	1.6479492	2.0141602	0.36621094	1.09819339	9.594238220000001	-1.4570800720000001	-0.18310547	0.12207031	0.24414062	1550086029.822
-9.065478240000001	-3.5541748200000005	-2.259790036	0.061035156	-0.30517578	-1.159668	8.20534694	-5.959912140000001	-0.839794928	0.61035156	-0.7324219	2.8686523	8.97575679	6.725537140000001	1.0862304712000002	0.61035156	-1.0986328	-2.746582	-9.405224640000002	0.8433837860000001	-1.9224365020000003	0.12207031	2.0141602	-0.12207031	0.30744628600000007	10.144530760000002	1.5767089660000002	1.8920898	1.5258789	0.48828125	1.1245117212000002	9.579882788	-1.429565396	-0.12207031	0.24414062	0.18310547	1550086029.862
-9.035571580000001	-3.79223642	-2.1604980040000004	0.18310547	-0.36621094	-0.91552734	8.28789038	-6.56523462	-0.7668212860000001	0.48828125	-0.18310547	2.9296875	9.21979982	7.583276260000001	1.062304712	0.36621094	-1.0986328	-2.380371	-9.405224640000002	0.8433837860000001	-1.9224365020000003	0.12207031	1.8920898	-0.18310547	0.30744628600000007	10.144530760000002	1.5767089660000002	1.7700195	1.2817383	0.4272461	1.1245117212000002	9.579882788	-1.429565396	-0.12207031	0	0.12207031	1550086029.902
-8.972167932000001	-3.7563476440000003	-2.060009784	0.18310547	-0.24414062	-0.79345703	8.09768071	-7.384692392	-0.3026611322	0.4272461	-0.5493164	2.746582	9.07385234	8.027099640000001	1.02163089	0.12207031	-1.0986328	-2.319336	-9.350195288	0.67709964	-2.5744139400000003	-0.061035156	1.5869141	-0.12207031	0.13398437500000002	10.469922120000001	1.3637695680000002	1.4648438	1.2207031	0.18310547	1.107763678	9.6636232	-1.4211913940000003	-0.12207031	0.061035156	0.12207031	1550086029.942
-8.851342752	-3.8376952880000004	-2.027709964	0.18310547	-0.24414062	-0.7324219	8.4900634	-7.539013580000001	-0.5239746106000001	0.24414062	-1.5869141	2.380371	8.67788089	8.23166484	0.8314209260000001	0.061035156	-1.0375977	-2.1972656	-9.350195288	0.67709964	-2.5744139400000003	-0.061035156	1.5869141	-0.12207031	0.230883786	10.453173920000001	1.28361821	1.4038086	1.159668	0.12207031	1.168774411	9.614575180000001	-1.28122554	-0.18310547	-0.061035156	0.12207031	1550086029.982
-8.846557608000001	-3.9070800720000003	-1.9403808900000001	0.24414062	-0.12207031	-0.61035156	7.878759980000001	-7.49953624	-0.2237060504	0.061035156	-0.30517578	1.7089844	8.737695288000001	8.52595198	0.6615478240000001	0	-0.61035156	-1.8310547	-9.118115020000001	0.783569339	-3.3843016200000005	0.061035156	2.6855469	-0.061035156	0.15192871400000002	10.619458360000001	1.1855224640000002	0.6713867	0.91552734	0.12207031	1.4427246400000002	9.65285643	-1.2285888580000002	-0.12207031	-0.24414062	0.061035156	1550086030.022
-8.839379892	-3.8987060700000002	-1.9391846040000003	0.24414062	-0.18310547	-0.61035156	7.3500000000000005	-7.622753894000001	-0.269165036	-0.061035156	0.12207031	1.2817383	8.711376800000002	8.74367662	0.7117919928	0	-0.24414062	-1.5258789	-9.087011780000001	0.6830810700000001	-3.5601562500000004	0	1.0375977	-0.12207031	0.2260986322	10.55126996	1.0491455072	0.7324219	0.6713867	0.061035156	1.52526857	9.62055661	-1.2321777160000003	-0.12207031	-0.30517578	0.12207031	1550086030.062
-8.828613220000001	-3.992016574	-1.9104736420000001	0.061035156	-0.18310547	-0.61035156	7.2925778800000005	-7.643090560000001	-0.40075683900000003	0	-1.0375977	0.79345703	8.44819339	8.67788089	0.63881839	0.061035156	-0.61035156	-1.0986328	-9.088207968	0.643603534	-3.7407959260000005	0	0.9765625	-0.12207031	0.11005859620000001	10.291674819999999	1.0563232428000002	0.4272461	0.5493164	0	1.56354982	9.65285643	-1.2202148560000001	-0.18310547	-0.24414062	0.18310547	1550086030.102
-8.8896241	-4.245629892	-1.89013678	0	-0.18310547	-0.36621094	7.2925778800000005	-7.643090560000001	-0.40075683900000003	0.12207031	-1.0986328	0.36621094	8.444604532000001	8.553466754	0.43066405760000004	0.061035156	-0.6713867	-0.5493164	-9.094189300000002	0.7010253600000002	-3.8329101440000004	-0.061035156	0.8544922	-0.12207031	0.0813476538	10.173241820000001	0.8577392572	0.30517578	0.36621094	-0.061035156	1.56354982	9.65285643	-1.2202148560000001	-0.18310547	-0.12207031	0.18310547	1550086030.142
-8.838183606000001	-4.340136780000001	-1.9044922120000003	0	-0.24414062	-0.24414062	6.8511476600000005	-7.383496106000001	-0.60651857	0.24414062	-0.24414062	0.12207031	8.310620108	8.399145468	0.28471679320000004	-0.061035156	-0.24414062	-0.36621094	-8.96499002	0.6328369110000001	-4.196582068	0.061035156	0.8544922	-0.061035156	0.36845702880000003	10.1229982	0.708203125	0.061035156	0.18310547	-0.12207031	1.4211913940000003	9.673193390000002	-1.262084964	-0.18310547	-0.12207031	0.12207031	1550086030.182
-8.714965560000001	-4.3724366	-1.8542480040000002	0.061035156	-0.12207031	-0.12207031	6.681274460000001	-7.2231933900000005	-0.61848143	0.18310547	-0.24414062	0.061035156	7.805786240000001	8.17185054	0.21413574280000003	-0.12207031	-0.30517578	-0.36621094	-9.026000900000001	0.668725589	-4.161889676	-0.061035156	0.4272461	-0.061035156	0.6400146760000001	10.1241938	0.7058105432	0.12207031	0	-0.061035156	1.3924804320000002	9.666015380000001	-1.27763678	-0.12207031	0.061035156	0.12207031	1550086030.222
-8.66711412	-4.37961412	-1.9020996400000003	0	-0.12207031	-0.12207031	6.681274460000001	-7.2231933900000005	-0.61848143	0.18310547	-0.061035156	0.12207031	7.738793930000001	8.0139402	-0.01076660144	-0.18310547	0.061035156	-0.48828125	-8.953027160000001	0.65676268	-4.15231929	-0.061035156	0.24414062	-0.061035156	0.869702176	10.04284694	0.7285400360000001	0.18310547	0.12207031	0.061035156	1.3924804320000002	9.666015380000001	-1.27763678	-0.12207031	-0.061035156	0.12207031	1550086030.261
-8.589355432000001	-4.44421376	-1.9738769960000002	0	-0.18310547	-0.12207031	6.47192392	-7.00546875	-0.678295926	0.12207031	0.061035156	0.18310547	7.535424820000001	7.885937500000001	0.095703125	-0.12207031	0.18310547	-0.5493164	-8.955419928000001	0.6854736419999999	-4.1786376800000005	-0.12207031	0.12207031	-0.061035156	0.9438721040000001	9.902880399999999	0.735717752	0.12207031	0.18310547	0.18310547	1.33386232	9.60739766	-1.3673584260000002	-0.061035156	-0.061035156	0.061035156	1550086030.301
-8.553466754	-4.5614501800000005	-2.001391574	0.061035156	-0.12207031	0	6.52336412	-6.975561600000001	-0.6352294928000001	0.061035156	-0.061035156	0.24414062	7.565332068	7.994799820000001	0.096899411	0	0	-0.48828125	-8.935082968000001	0.7895507788	-4.1690673920000005	-0.24414062	0	-0.061035156	0.7560547120000001	9.908862319999999	0.643603534	0.061035156	0.36621094	0.18310547	1.355395468	9.681567392	-1.300366214	-0.061035156	0	0.061035156	1550086030.342
-8.589355432000001	-4.518383786	-2.04086911	0.12207031	-0.12207031	0.12207031	6.377417032	-7.070068390000001	-0.5335449280000001	0.061035156	0.12207031	0.18310547	7.476806610000001	8.21970198	-0.011962890380000002	0.061035156	-0.24414062	-0.4272461	-8.906372300000001	0.8541503600000001	-4.250415036	-0.30517578	0	-0.061035156	0.6328369110000001	10.000976440000002	0.516796875	-0.061035156	0.30517578	0.24414062	1.3805175720000002	9.65883786	-1.3649658540000003	-0.12207031	0.12207031	0.061035156	1550086030.381
-8.57380342	-4.5435058900000005	-2.146142572	0.18310547	-0.061035156	0.18310547	6.190795926000001	-7.238745108000001	-0.5790038940000001	0.12207031	0.061035156	0.12207031	7.413403060000001	8.481689300000001	0.1854248004	-0.18310547	0.18310547	-0.36621094	-9.00207518	1.0826415740000002	-4.24323732	-0.30517578	-0.12207031	-0.061035156	0.6328369110000001	10.000976440000002	0.516796875	-0.061035156	0.18310547	0.24414062	1.43076178	9.590649460000002	-1.437939496	-0.12207031	0.061035156	0.12207031	1550086030.422
-8.6348143	-4.445410144	-2.209545926	0.30517578	0.061035156	0.30517578	6.236254892	-7.409814300000001	-0.5323486420000001	0	-0.061035156	0.12207031	7.0317871400000005	8.72932158	0.3828125	-0.36621094	-0.4272461	-0.30517578	-8.924316394	1.24294429	-4.238452176	-0.24414062	-0.24414062	-0.12207031	0.39836425720000007	10.28688948	0.248828125	-0.061035156	0.30517578	0.24414062	1.4546875000000001	9.67558606	-1.4833984620000003	-0.18310547	-0.061035156	0.12207031	1550086030.462
-8.63122554	-4.277929712	-2.5026367800000004	0.24414062	0.061035156	0.30517578	6.091503894000001	-7.5019284200000005	-0.5144042932	-0.12207031	0.24414062	0.12207031	6.763818390000001	8.901586960000001	0.364868161	-0.4272461	-0.91552734	-0.36621094	-8.828613220000001	1.268066394	-4.2193116	-0.12207031	-0.36621094	-0.061035156	0.3337646466	10.33115216	0.34812010800000004	-0.18310547	0.061035156	0.30517578	1.484594748	9.555957068	-1.58149411	-0.24414062	-0.18310547	0.12207031	1550086030.501
-8.528344748	-4.571020468	-2.68327626	0.36621094	-0.12207031	0.48828125	6.18122554	-7.805786240000001	-0.7476806610000001	-0.24414062	0.30517578	0.12207031	6.7482665740000005	9.23535144	0.22849121400000003	-0.4272461	-0.6713867	-0.18310547	-8.807080072	1.5109130400000002	-4.121215854000001	-0.12207031	-0.6713867	-0.061035156	0.1770507788	10.540502700000001	0.2811279254	-0.36621094	-0.36621094	0.24414062	1.6724121400000003	9.62893071	-1.60183107	-0.24414062	-0.24414062	0.12207031	1550086030.541
-8.383593750000001	-4.681079074	-2.7454834260000003	0.7324219	-0.061035156	0.79345703	6.24941394	-7.966088760000001	-0.3373535144	-0.30517578	0.6713867	0.061035156	6.81286592	9.7401857	0.113647464	-0.7324219	-0.18310547	0.061035156	-8.69223642	1.77290036	-4.070971646	-0.18310547	-0.91552734	-0.061035156	-0.2978759784	10.71396466	0.30744628600000007	-1.0375977	-0.7324219	0.061035156	1.8434814300000002	9.760522660000001	-1.5779052520000003	-0.36621094	-0.18310547	0	1550086030.581
-8.310620108	-4.653564496	-2.85075679	1.0986328	0.061035156	0.9765625	5.675195288	-7.9373777	-0.0729736322	-0.4272461	1.4038086	-0.24414062	6.18122554	9.98063948	-0.03229980432	-0.9765625	-0.36621094	0.12207031	-8.61447734	2.0923096040000004	-4.000390576	0.061035156	-1.0986328	-0.061035156	-1.006079074	10.789330580000001	0.17106933900000001	-1.4038086	-1.159668	-0.24414062	1.820751996	9.7318116	-1.56953125	-0.61035156	-0.24414062	0.24414062	1550086030.622
-8.412304712000001	-4.7803711060000005	-2.85314946	1.2817383	0.061035156	1.2207031	4.90478534	-7.7842527	0.050244139400000006	-0.48828125	2.1972656	-0.36621094	5.541211060000001	10.230663940000001	-0.1208251996	-1.159668	-0.30517578	0	-8.73291034	2.64140625	-3.7982177520000002	0.5493164	-1.5869141	-0.061035156	-1.5779052520000003	10.68046924	0.20935058900000003	-1.8310547	-1.8310547	-0.30517578	1.8004150360000002	9.760522660000001	-1.582690396	-0.9765625	-0.6713867	0.48828125	1550086030.661
-8.616870108	-5.2445312500000005	-2.81486821	1.5869141	0	1.2207031	4.244433606	-7.582080072	0.25959472840000003	-0.8544922	2.9296875	0	4.787548920000001	10.56921376	-0.35529785340000003	-1.4648438	-0.48828125	-0.12207031	-9.145629892	2.819653354	-3.3914795320000004	1.3427734	-1.4648438	0.061035156	-1.909277356	10.8216304	0.230883786	-2.1362305	-2.5024414	-0.48828125	1.6843750000000002	9.88613318	-1.9774658540000003	-1.2207031	-1.0375977	0.79345703	1550086030.701
-8.920727340000001	-5.900097840000001	-2.5564697480000005	2.1972656	0.24414062	1.0986328	3.7862548920000005	-7.422973740000001	0.364868161	-1.4038086	3.6621094	0.6713867	3.849658246	10.92690396	-0.69504393	-1.4648438	-0.48828125	-0.12207031	-9.919628600000001	2.9644042540000006	-2.85075679	2.1362305	-1.8310547	0.18310547	-1.905688498	10.90297824	0.346923822	-2.319336	-3.540039	-0.8544922	0.7309326080000002	10.25578624	-2.1162353240000003	-1.4648438	-1.3427734	1.0375977	1550086030.741
-9.16716304	-6.166870108	-2.400952176	3.2958984	0.79345703	0.79345703	3.7862548920000005	-7.422973740000001	0.364868161	-1.8310547	4.1503906	1.5869141	3.152221646	10.877856920000001	-0.931909146	-1.7089844	-2.4414062	-0.9765625	-10.64697284	2.9273192900000002	-2.031298822	3.0517578	-1.7700195	0.12207031	-1.905688498	10.90297824	0.346923822	-2.4414062	-4.333496	-1.4038086	0.7309326080000002	10.25578624	-2.1162353240000003	-1.8310547	-1.5869141	0.8544922	1550086030.781
-9.301147660000002	-5.918042032000001	-1.66044928	3.90625	0.9765625	0.4272461	3.379516574	-7.524658246	0.33854982	-1.8310547	4.1503906	1.5869141	2.92971196	10.90178264	-0.8828613220000001	-2.0141602	-3.479004	-2.1972656	-10.69482428	2.27055661	-1.378125	4.0893555	-1.5869141	0	-1.063500998	11.203247300000001	0.32778320680000006	-2.0751953	-5.2490234	-2.1362305	-1.8614257200000002	11.20563948	-2.288500998	-1.8920898	-1.8920898	0.61035156	1550086030.821
-8.75922824	-4.760034146000001	-0.6675292932	4.211426	1.2207031	0.91552734	3.152221646	-8.025903060000001	0.3911865216	-2.8686523	4.0893555	4.0893555	2.7454834260000003	10.853931200000002	-1.146044928	-2.380371	-4.638672	-3.6621094	-9.785644568	1.0192382788	-1.1304931610000002	5.1879883	-1.0986328	-0.24414062	-1.063500998	11.203247300000001	0.32778320680000006	-1.8920898	-6.1035156	-2.5024414	-2.789746106	10.394556200000002	-2.0576172120000003	-2.0141602	-2.746582	-0.12207031	1550086030.861
-8.135961960000001	-3.696533246	-0.16508788940000002	3.7841797	1.7089844	0.91552734	3.116332968	-8.570214660000001	0.2069580072	-3.7231445	3.6621094	5.3100586	3.198876996	10.50102536	-1.550390576	-2.8076172	-4.3945312	-4.699707	-9.120507788000001	-0.4904785144	-1.06589357	5.7373047	-0.91552734	-0.48828125	-0.132788089	9.859814300000002	1.594653354	-1.8920898	-6.8969727	-2.8076172	-1.3063476440000001	8.880053420000001	-1.3111327879999999	-0.9765625	-4.211426	-0.5493164	1550086030.901
-9.22458516	-3.8424804320000003	-0.679492212	4.5166016	0.6713867	0.8544922	3.4572753600000006	-8.98652356	0.04067382788	-4.760742	4.1503906	6.286621	3.645092752	10.1397464	-1.73701178	-3.112793	-3.90625	-5.065918	-9.226977340000001	-1.60183107	-0.8134765380000001	5.6762695	-1.159668	-0.5493164	0.192602536	9.29516574	2.259790036	-1.8310547	-7.080078	-2.9907227	0.9378906250000001	9.331054712	-0.1435546875	-0.18310547	-4.8828125	-0.6713867	1550086030.941
-8.517577880000001	-3.3496094240000005	-0.6531738220000001	4.4555664	0.18310547	0.4272461	5.05910643	-9.222192392	0.1878173822	-5.92041	5.79834	6.958008	3.9214355040000006	10.267749100000001	-1.808789038	-3.112793	-3.90625	-5.065918	-9.2556884	-2.418896466	-0.6806884980000001	5.493164	-1.2817383	-0.48828125	0.192602536	9.29516574	2.259790036	-1.8310547	-6.8359375	-2.9296875	1.56953125	9.363354532	-1.1328857428	-0.36621094	-6.1035156	-0.12207031	1550086030.981
-8.30822734	-3.32089856	0.00837402356	4.699707	2.8076172	1.0986328	5.05910643	-9.222192392	0.1878173822	-6.4086914	7.385254	6.8969727	4.526757788	10.489062500000001	-1.637719748	-2.9907227	-4.9438477	-5.126953	-9.10495607	-2.843579074	-0.6962402160000001	4.9438477	-1.2207031	-0.5493164	0.5646484424	9.20544429	3.243139676	-1.6479492	-6.4697266	-2.8686523	0.9630126800000001	9.192285340000002	-1.375732428	-0.36621094	-9.033203	0.6713867	1550086031.021
-8.406323380000002	-3.06848143	-0.7381103240000001	4.211426	2.6855469	0.91552734	4.9083741000000005	-9.52006839	-1.216625998	-5.3100586	8.117676	5.9814453	5.127294928000001	10.2079348	-1.335058606	-2.5024414	-5.432129	-4.760742	-8.93867212	-2.976367212	-0.7464843750000001	4.3945312	-1.4648438	-0.48828125	0.42229003600000004	8.714965560000001	3.5326415740000003	-1.4038086	-6.164551	-2.8076172	1.031201178	9.6385009	-0.33256836060000006	-0.8544922	-8.178711	-0.36621094	1550086031.061
-8.609692392	-3.0014891200000005	-1.0575195288	3.1738281	2.2583008	1.0986328	4.121215854000001	-9.8179438	-2.2753417540000003	-3.3569336	6.8969727	4.272461	5.578295926000001	9.593042032000001	-1.0096679712	-1.953125	-5.432129	-4.0283203	-9.189892572	-2.7119873200000004	-0.1878173822	3.9672852	-2.1362305	-0.24414062	0.42229003600000004	8.714965560000001	3.5326415740000003	-1.3427734	-5.92041	-2.6245117	0.3911865216	9.29636232	1.1556152160000002	-0.7324219	-6.8969727	-0.24414062	1550086031.101
-8.07614766	-3.660644568	-0.5215820288	3.6010742	3.0517578	0.79345703	3.6391114200000003	-9.177929712000001	-1.33386232	-1.4038086	4.4555664	2.4414062	5.656054712	9.02241214	-0.916357428	-1.4648438	-5.126953	-2.9296875	-9.189892572	-2.7119873200000004	-0.1878173822	3.90625	-1.8920898	-0.061035156	0.1806396466	8.14313948	3.6881591460000003	-1.2817383	-5.554199	-2.319336	-0.6101074280000001	9.889721940000001	-0.20576172120000003	-0.4272461	-5.9814453	-0.48828125	1550086031.141
-8.50561502	-4.1260009	-0.9020019568000001	4.638672	3.7841797	1.3427734	3.6391114200000003	-9.177929712000001	-1.33386232	-0.061035156	2.1972656	0.8544922	5.35458966	8.685058606	-0.9211425720000002	-1.0986328	-5.1879883	-1.6479492	-9.42436502	-2.38540036	-0.07416992212000001	3.9672852	-2.0141602	0	-0.0897216754	7.981640380000001	3.79582518	-1.0986328	-5.1879883	-2.1362305	-0.6101074280000001	9.889721940000001	-0.20576172120000003	-1.4648438	-5.3710938	-0.4272461	1550086031.181
-8.5498777	-3.599633786	-1.18671875	4.3945312	2.2583008	1.2817383	3.8125733800000003	-8.7963134	-1.9379882200000003	0.91552734	0.8544922	-0.24414062	5.176342752000001	8.41828624	-0.7859619110000001	-0.6713867	-5.6762695	-0.48828125	-9.81196286	-2.0576172120000003	0.648388678	4.1503906	-1.5869141	-0.061035156	-0.2954833966	7.990014480000001	4.0506347840000005	-0.6713867	-5.3100586	-1.953125	0.8637207068000001	9.366943390000001	-1.620971646	-2.2583008	-5.92041	-1.2207031	1550086031.221
-8.222094748	-2.575610324	-0.8673096040000001	4.333496	2.9907227	1.6479492	3.8963134000000004	-8.537914840000001	-2.19399411	1.3427734	0.7324219	-0.9765625	5.1631836060000005	8.3536866	-0.34453125	-0.18310547	-5.859375	0.48828125	-9.81196286	-2.0576172120000003	0.648388678	4.333496	-0.7324219	0	-0.592163089	7.829711960000001	4.544702176	-0.061035156	-5.1879883	-1.8310547	2.326782248	9.30234375	-0.855346646	-1.4038086	-5.493164	-0.4272461	1550086031.261
-8.32497554	-1.906884784	-0.9989013580000001	3.6010742	2.6245117	1.5869141	3.8963134000000004	-8.537914840000001	-2.19399411	1.4038086	2.2583008	-0.9765625	5.270849640000001	8.24123552	0.1447509784	0.4272461	-5.126953	1.4038086	-9.81196286	-2.0576172120000003	0.648388678	4.333496	-0.7324219	0	-0.6316406250000001	7.603613220000001	4.67390126	0.24414062	-5.065918	-1.5258789	1.726245108	8.5068116	0.833813498	-1.7089844	-5.3710938	-0.061035156	1550086031.301
-8.52954074	-1.9044922120000003	-0.9522461060000001	2.8686523	2.319336	1.6479492	4.02192392	-8.42905252	-2.27294928	1.159668	4.699707	-0.30517578	5.03398462	8.2089357	0.6220702880000001	0.91552734	-4.272461	2.319336	-8.67788089	-2.3614746400000004	0.6926513580000001	4.333496	-0.7324219	0	-0.6316406250000001	7.603613220000001	4.67390126	0.48828125	-4.8828125	-1.3427734	1.8985107820000002	7.681372300000001	0.678295926	-1.159668	-6.5307617	0.6713867	1550086031.341
-10.40053714	-2.557666034	-1.8614257200000002	3.9672852	2.5634766	1.7700195	3.104370108	-8.662329074	-3.0086670320000004	1.159668	6.0424805	0.24414062	4.521972644000001	8.342919928	0.9689941100000001	1.2207031	-3.6010742	2.6245117	-8.67788089	-2.3614746400000004	0.6926513580000001	4.5776367	-1.2207031	0.18310547	-0.03349609424	7.950537140000001	4.238452176	0.61035156	-5.004883	-1.4038086	2.884252896	7.705298020000001	-0.8577392572	0.5493164	-5.7373047	1.2817383	1550086031.381
-11.405420320000001	-3.7455810700000005	-4.5255616000000005	3.112793	-0.48828125	1.6479492	3.104370108	-8.662329074	-3.0086670320000004	1.5869141	5.493164	0.36621094	3.93339856	9.027197480000002	0.991723642	1.0986328	-3.4179688	2.2583008	-9.6385009	-1.723852536	0.88645018	4.272461	-1.7089844	0.24414062	-0.03349609424	7.950537140000001	4.238452176	0.7324219	-4.5776367	-1.159668	2.884252896	7.705298020000001	-0.8577392572	1.4648438	-4.9438477	1.159668	1550086031.421
-9.394457968000001	-3.9884277160000003	-2.8041014400000006	4.760742	-0.8544922	3.0517578	3.1414550720000003	-10.90178264	-4.322192392000001	2.319336	4.4555664	0.4272461	3.62714856	10.529736420000003	0.740502896	0.18310547	-4.0283203	1.2207031	-10.35627446	0.33615722840000006	2.7347167540000004	4.272461	-1.8310547	0.30517578	0.1268066394	9.503320288000001	3.7431884000000006	1.2817383	-4.0283203	-0.7324219	2.91535643	11.44011232	0.7285400360000001	0.7324219	-3.8452148	0.5493164	1550086031.461
-7.78903804	-2.5229737400000003	-2.5050292540000005	5.6152344	4.9438477	2.746582	3.1414550720000003	-10.90178264	-4.322192392000001	2.8686523	2.8686523	-0.12207031	3.8149658540000004	10.74626448	0.30744628600000007	-0.91552734	-4.638672	0.61035156	-10.35627446	0.33615722840000006	2.7347167540000004	5.432129	0.30517578	0.24414062	-0.2392578076	10.72592752	3.2180175720000004	1.8310547	-3.540039	-0.5493164	5.504125900000001	11.69252896	1.085034146	0.6713867	-1.7700195	2.0141602	1550086031.501
-8.680273560000002	-2.263378894	-5.666821580000001	5.3710938	2.5024414	2.0751953	3.523071286	-10.088306200000002	-4.167871106000001	2.2583008	2.380371	-1.4648438	3.8783691100000004	10.106250000000001	0.14833984620000001	-1.2207031	-4.8217773	0.7324219	-9.67917482	1.8410888580000002	2.0923096040000004	4.9438477	-1.159668	0.061035156	-1.2501221040000001	9.94953624	1.540820288	1.8920898	-4.0893555	-0.61035156	-0.5335449280000001	9.596630890000002	-2.62705072	1.6479492	-4.4555664	2.1972656	1550086031.541
-8.97575679	-3.125903354	-5.29597194	5.493164	0.79345703	2.5024414	3.6415038940000004	-8.829809800000001	-2.409326178	0.5493164	4.333496	-2.4414062	3.817358426	10.1911866	-0.057421875000000004	-1.5258789	-5.126953	0.6713867	-10.081127700000001	2.0253173920000003	2.22629393	5.554199	-0.18310547	0.18310547	-1.2501221040000001	9.94953624	1.540820288	0.79345703	-5.065918	-0.4272461	0.5825927716	10.2163089	-2.396167032	1.2207031	-6.0424805	1.3427734	1550086031.581
-8.0139402	-2.1485351440000002	-4.492065396	6.1035156	3.7231445	2.9296875	2.8447753600000003	-9.329858426000001	-2.5134033540000003	-0.6713867	6.4697266	-2.8076172	3.640307608	10.71516124	-0.8445800720000001	-2.5634766	-6.0424805	0.24414062	-10.081127700000001	2.0253173920000003	2.22629393	5.7373047	-0.91552734	0	0.046655271600000006	11.155395860000002	0.6244628600000001	0.36621094	-5.6152344	-0.5493164	1.982250998	9.865796220000002	-2.9129637600000002	1.2817383	-5.1879883	1.159668	1550086031.621
-8.728125	-1.119726538	-5.693139480000001	5.7373047	3.2958984	2.6855469	2.8447753600000003	-9.329858426000001	-2.5134033540000003	-0.8544922	6.958008	-2.8076172	3.649877896	10.7438723	-1.90808107	-2.5634766	-6.0424805	0.24414062	-10.36823732	1.604223642	2.282519568	5.7373047	-0.061035156	-0.4272461	0.046655271600000006	11.155395860000002	0.6244628600000001	0.6713867	-5.554199	-0.79345703	1.982250998	9.865796220000002	-2.9129637600000002	1.159668	-3.6621094	0.9765625	1550086031.66
-8.89440944	-1.238159146	-5.941967752000001	5.004883	2.319336	2.6245117	1.905688498	-9.290380890000002	-2.4523925720000004	-0.7324219	5.9814453	-2.6855469	4.2193116	10.437622300000001	-2.5433105040000004	-3.6010742	-7.446289	-0.24414062	-9.35856929	1.287207068	2.162890576	5.6152344	0.12207031	-0.6713867	0.419897464	11.19248004	1.020434604	0.91552734	-5.065918	-0.9765625	1.6783935700000001	9.138451980000001	-3.631933606	1.5258789	-4.0283203	0.91552734	1550086031.7
-8.5582518	-2.038476538	-5.20266124	6.1035156	2.319336	3.0517578	1.022827176	-8.51040036	-1.89611821	-0.91552734	5.3100586	-2.319336	5.043554712000001	9.82033696	-2.1700683900000004	-2.9296875	-6.4086914	-0.24414062	-9.35856929	1.287207068	2.162890576	5.432129	-0.061035156	-0.6713867	0.4713378894	10.8288089	1.21303714	0.5493164	-5.126953	-1.0375977	1.9403808900000001	9.41120607	-3.085229532	1.3427734	-4.3945312	0.7324219	1550086031.74
-8.34052716	-0.52995607	-5.1380616	6.8359375	2.4414062	2.8076172	1.022827176	-8.51040036	-1.89611821	-1.159668	5.1879883	-1.953125	5.199072480000001	9.326269568	-1.7633300720000002	-1.953125	-5.065918	-0.36621094	-8.884838760000001	1.2549072479999999	2.39138179	5.126953	-0.061035156	-0.8544922	0.63881839	9.82272914	1.061108426	-0.30517578	-5.126953	-1.0375977	2.818457068	9.414794928000001	-2.566040036	1.2817383	-4.9438477	0.79345703	1550086031.78
-8.597729532	0.6902587860000001	-5.553173920000001	5.432129	0.9765625	1.7700195	-0.02033691394	-7.839282248	-1.4020507200000003	-1.2207031	4.8217773	-1.3427734	4.914355432000001	9.004467752000002	-1.8614257200000002	-1.4648438	-4.638672	-0.4272461	-8.878857428000002	1.0563232428000002	2.4523925720000004	5.3100586	0	-0.79345703	0.63881839	9.82272914	1.061108426	-0.8544922	-5.1879883	-1.0986328	2.818457068	9.414794928000001	-2.566040036	1.0375977	-4.5776367	1.0986328	1550086031.82
-8.91953125	0.1124511682	-4.821044928	5.6762695	1.5258789	2.2583008	0.11005859620000001	-7.7244384	-1.1651855432	-1.3427734	4.0893555	-0.30517578	4.866503894	8.907568390000002	-1.7860596040000003	-1.5258789	-4.5776367	-0.5493164	-8.878857428000002	1.0563232428000002	2.4523925720000004	5.126953	-0.061035156	-0.91552734	0.899609375	9.63491214	1.081445288	-0.8544922	-5.1879883	-1.2207031	2.32917482	8.807080072	-2.578002896	0.7324219	-4.9438477	1.3427734	1550086031.86
-8.96259784	0.5514892572000001	-5.2720459260000005	5.126953	1.2207031	2.2583008	0.11005859620000001	-7.7244384	-1.1651855432	-1.6479492	3.479004	1.0375977	4.986132788000001	8.924316394	-1.7035155760000003	-1.7700195	-4.760742	-0.61035156	-9.01403804	0.47492675720000005	2.5134033540000003	5.2490234	-0.18310547	-0.91552734	1.199877896	9.616967752	1.282421924	-0.5493164	-4.760742	-1.3427734	3.9405760800000005	9.07385234	-2.9321045320000003	0.8544922	-5.79834	1.159668	1550086031.9
-8.957812500000001	0.915161142	-4.738500900000001	5.004883	0.6713867	1.7700195	1.5767089660000002	-8.213720746000002	-0.3995605432	-1.953125	3.8452148	2.319336	5.1356689300000005	9.04992662	-1.693945288	-1.8310547	-5.065918	-0.6713867	-8.681469748	0.417504892	2.48588858	4.9438477	-0.24414062	-0.91552734	1.199877896	9.616967752	1.282421924	-0.12207031	-4.638672	-1.4648438	3.9405760800000005	9.07385234	-2.9321045320000003	0.91552734	-4.8217773	1.0375977	1550086031.94
-8.76760234	1.052734375	-4.77319339	4.638672	1.0986328	1.0986328	2.3399413940000002	-8.5068116	0.0825439496	-2.2583008	4.5776367	3.2348633	5.5125	9.04633786	-1.5563721040000003	-1.5869141	-5.065918	-0.6713867	-8.681469748	0.417504892	2.48588858	4.5166016	-0.30517578	-0.8544922	1.23696286	9.837085159999999	1.3470214660000002	-0.061035156	-4.9438477	-1.4648438	2.86152356	9.05471196	-2.67370607	0.61035156	-4.4555664	1.0375977	1550086031.98
-9.00566394	0.2177246106	-4.746875	4.0283203	0.12207031	0.8544922	2.3399413940000002	-8.5068116	0.0825439496	-2.4414062	4.9438477	3.6010742	5.81276857	8.802294928000002	-1.2656738220000001	-1.5869141	-5.065918	-0.6713867	-8.487670926	0.4438232428	2.4488037140000003	4.272461	-0.6713867	-0.6713867	1.3099365020000002	9.67558606	1.465454074	-0.36621094	-5.1879883	-1.4038086	2.024121106	8.865698380000001	-3.0828369600000003	0.30517578	-4.8217773	0.6713867	1550086032.02
-9.35976538	-0.1614990216	-4.5243652160000005	3.7841797	-0.24414062	0.91552734	3.4572753600000006	-8.531933606	0.916357428	-2.380371	5.004883	3.4179688	5.730224640000001	8.65874002	-1.076660144	-1.0986328	-4.0893555	-0.6713867	-8.927905252	0.31342773560000003	2.5947509	3.7841797	-1.0986328	-0.5493164	1.544409146	9.38967302	1.356591754	-0.7324219	-5.1879883	-1.4038086	2.051635782	8.69582518	-3.399853534	0.36621094	-4.211426	0.12207031	1550086032.06
-9.14323732	-0.45339357	-4.0147461060000005	4.211426	0.12207031	1.6479492	3.4572753600000006	-8.531933606	0.916357428	-1.8920898	4.760742	2.6855469	5.644091754	9.040356430000001	-0.953442392	-1.2207031	-3.7841797	-0.9765625	-8.927905252	0.31342773560000003	2.5947509	3.540039	-1.0986328	-0.79345703	1.8422851440000003	9.521264480000001	1.268066394	-1.0986328	-5.126953	-1.4648438	1.5396240020000003	8.99848642	-3.4704346040000003	0.5493164	-4.0893555	0.18310547	1550086032.1
-9.191088760000001	-1.0670898560000002	-4.360473740000001	1.5869141	1.7089844	1.2207031	3.7049072480000005	-8.405126800000001	1.0802490020000002	-1.159668	4.0283203	1.7700195	5.638110520000001	10.0380616	-0.9175537140000001	-1.4648438	-3.7231445	-1.2207031	-10.71875	0.7464843750000001	2.331567392	3.2958984	-0.5493164	-1.0986328	1.6305420320000001	11.068066100000001	2.1485351440000002	-0.9765625	-4.333496	-1.4038086	2.8423827880000005	9.406420926000001	-2.9057862400000003	0.24414062	-4.8217773	0.24414062	1550086032.14
-11.036962860000001	-0.7991211060000001	-5.52805162	1.5869141	1.5869141	1.953125	4.257592752	-10.4041259	0.778784146	-0.36621094	3.0517578	0.91552734	5.63930661	11.492749100000001	-0.9115722840000001	-1.5869141	-3.7841797	-1.3427734	-12.1303714	-0.38400878600000005	3.446508786	3.112793	-3.540039	-0.9765625	1.6305420320000001	11.068066100000001	2.1485351440000002	-0.8544922	-3.8452148	-1.159668	2.8423827880000005	9.406420926000001	-2.9057862400000003	0	-4.5166016	0.7324219	1550086032.18
-10.552465560000002	-1.2489257200000001	-7.469628894	-0.8544922	-3.112793	0.48828125	5.010058606	-11.48078624	-0.3146240216	0.79345703	2.1972656	0.4272461	6.0651857	11.942553420000001	-0.5754150360000001	-1.2817383	-3.1738281	-1.0986328	-12.1303714	-0.38400878600000005	3.446508786	3.112793	-0.18310547	-1.5869141	1.2513183900000002	12.12438948	3.2144287140000003	0	-3.90625	-1.2207031	4.57341304	13.12089856	-0.2129394568	-1.4038086	-3.7841797	1.953125	1550086032.22
-9.80478534	-5.609399460000001	-3.1127441100000004	1.7089844	-2.746582	1.2817383	5.010058606	-11.48078624	-0.3146240216	2.0141602	1.159668	-0.4272461	6.595141574	10.682861420000002	0.324194339	-0.30517578	-1.3427734	-0.12207031	-10.302441100000001	0.8362060700000001	0.40793457460000004	2.2583008	1.7700195	-1.2207031	-1.138867212	9.49255342	3.7886474640000007	0	-2.746582	-1.0986328	1.3984619600000001	12.909154860000001	-0.339746106	-4.0893555	-2.0751953	2.1972656	1550086032.26
-9.62773462	-4.38439946	-3.19768071	3.6621094	-1.953125	2.1972656	5.324682608000001	-11.659033540000001	-1.544409146	2.0141602	1.953125	-2.1362305	5.74338408	9.71745607	0.931909146	0.30517578	0	1.2207031	-10.81325728	-0.5371337860000001	1.4199951080000002	3.4179688	-1.4038086	-0.7324219	-1.138867212	9.49255342	3.7886474640000007	-1.7089844	-2.8076172	-0.5493164	1.3984619600000001	12.909154860000001	-0.339746106	-5.3100586	-2.380371	2.9907227	1550086032.3
-10.180420320000001	-1.8566405760000002	-3.3579834260000005	2.9296875	-3.2958984	-0.061035156	4.3162110600000005	-12.289477340000001	-1.8913329680000002	1.6479492	3.90625	-4.0893555	4.2073487400000005	9.785644568	0.8732910340000001	-0.4272461	-1.0375977	2.0141602	-10.81325728	-0.5371337860000001	1.4199951080000002	3.7231445	0.8544922	-0.91552734	-1.1340820288	8.77597644	3.62236322	-1.5258789	-3.3569336	-0.18310547	-1.2178222840000001	12.331347840000001	-1.6329346040000001	-4.8828125	-2.746582	4.4555664	1550086032.34
-9.08222644	-1.4056396760000003	-3.86879892	1.953125	-3.7231445	0.061035156	4.3162110600000005	-12.289477340000001	-1.8913329680000002	1.2817383	3.7841797	-5.6152344	3.379516574	9.61816394	0.0980957068	-1.5869141	-3.90625	2.1972656	-9.591845746	-0.43066405760000004	1.592260782	3.2348633	-0.18310547	-0.61035156	-0.48090820680000007	8.875268570000001	3.5972412140000003	-0.24414062	-2.8686523	-0.30517578	-1.7441894960000002	12.42705072	-2.0372802520000004	-4.0893555	-2.8076172	4.3945312	1550086032.38
-7.51867662	-1.6724121400000003	-0.6531738220000001	1.8310547	-2.380371	0.061035156	2.906982428	-10.97236322	-2.47631839	1.0986328	2.380371	-6.4086914	3.6905516200000004	8.9829348	0.2954833966	-1.953125	-4.699707	2.4414062	-8.823827880000001	-1.297973642	1.156811502	3.6621094	1.0375977	-0.24414062	-0.48090820680000007	8.875268570000001	3.5972412140000003	0.36621094	-2.6855469	-0.24414062	-1.7441894960000002	12.42705072	-2.0372802520000004	-3.8452148	-2.8686523	4.4555664	1550086032.42
-7.6107907400000006	-0.923535144	-0.22849121400000003	2.5634766	0.61035156	0.7324219	2.569628894	-9.864599640000002	-2.4667480040000003	0.79345703	1.6479492	-6.713867	4.00996106	8.30583516	0.7034179712000002	-1.5869141	-3.7841797	2.5634766	-8.823827880000001	-1.297973642	1.156811502	3.2348633	0.36621094	-0.5493164	-0.050244139400000006	8.192187500000001	3.6486816100000006	0.6713867	-2.9907227	-0.5493164	0.5885742212	7.809375	-1.391284146	-3.3569336	-2.0751953	3.9672852	1550086032.46
-7.956518570000001	-0.569433606	-0.8816650360000001	1.2207031	-1.6479492	0.18310547	2.569628894	-9.864599640000002	-2.4667480040000003	0.48828125	1.953125	-6.4697266	3.927417032	7.985229532000001	0.765625	-0.9765625	-2.4414062	2.0141602	-8.19697284	-1.5085204680000002	1.403247104	2.746582	0.061035156	-0.48828125	1.19270018	8.156298920000001	3.9956054320000005	0.24414062	-2.319336	-0.7324219	1.7274413940000002	6.7063967600000005	-1.490576178	-2.2583008	-0.7324219	2.9907227	1550086032.5
-7.1370607	-0.417504892	0.4605712860000001	0.91552734	0.79345703	0.12207031	1.8375000000000001	-8.59055162	-2.205957068	0.18310547	2.380371	-5.859375	3.8065917540000007	7.945751800000001	1.038378894	-0.48828125	-1.0986328	0.91552734	-8.19697284	-1.5085204680000002	1.403247104	2.319336	-0.36621094	-0.36621094	1.19270018	8.156298920000001	3.9956054320000005	-0.30517578	-2.1972656	-0.7324219	1.7274413940000002	6.7063967600000005	-1.490576178	-0.9765625	1.5869141	2.1362305	1550086032.54
-8.20415036	0.07416992212000001	0.571826178	0.7324219	2.319336	0.36621094	1.8375000000000001	-8.59055162	-2.205957068	-0.12207031	2.2583008	-5.065918	3.7049072480000005	7.802197480000001	1.38410643	-0.12207031	-0.4272461	-0.48828125	-8.333349640000002	-1.697534146	1.6090087860000002	1.7089844	-0.18310547	-0.18310547	1.528857428	8.442211960000002	4.088916034	-0.4272461	-2.1972656	-0.79345703	-0.3182128894	5.833105432000001	-1.610205072	0.36621094	1.7089844	1.2207031	1550086032.58
-9.72224092	0.39238280760000005	-0.5610595746000001	0.30517578	1.0375977	0.6713867	1.4678466460000001	-8.21970198	-2.0695800720000004	-0.36621094	1.6479492	-4.0893555	3.8101807100000005	7.778271760000001	1.66403804	0	-0.4272461	-1.5869141	-8.69582518	-1.6269530760000002	2.024121106	1.0375977	-0.24414062	-0.12207031	1.93439946	8.36086412	4.39995108	-0.48828125	-1.953125	-0.8544922	2.6725097840000003	5.8701902	-0.440234375	1.0375977	1.0375977	0.5493164	1550086032.62
-9.97226538	0.17824707460000003	-0.8565429712000001	0.061035156	1.8310547	0.61035156	1.153222644	-7.956518570000001	-1.6616454680000001	-0.61035156	0.8544922	-2.9907227	4.4322509000000005	8.165869110000001	1.9762695680000002	0	-0.36621094	-2.4414062	-8.69582518	-1.6269530760000002	2.024121106	0.61035156	-0.4272461	0.061035156	1.93439946	8.36086412	4.39995108	-0.24414062	-1.5869141	-0.8544922	2.6725097840000003	5.8701902	-0.440234375	1.4038086	-0.9765625	-0.061035156	1550086032.66
-12.12917482	0.2560058606	-1.2788329680000001	0.18310547	-0.7324219	-0.6713867	1.274047824	-7.905077880000001	-1.3039550720000002	-0.8544922	0.30517578	-1.6479492	4.98374002	8.698217752000001	1.9583251800000003	-0.24414062	-0.4272461	-2.746582	-8.96140126	-1.35180661	2.310034146	0.18310547	-0.7324219	0.24414062	1.81118161	8.48049321	4.34372554	-0.24414062	-1.4648438	-0.7324219	9.1875	11.917432100000003	4.572216754	1.4648438	-2.1362305	-0.36621094	1550086032.7
-12.79909694	-1.152026358	-0.501245108	-0.18310547	-2.0751953	-1.0986328	1.274047824	-7.905077880000001	-1.3039550720000002	-1.3427734	0.12207031	-0.061035156	5.073461960000001	9.29516574	1.5360351440000002	-0.5493164	-1.2817383	-2.6245117	-10.940063400000001	-0.52995607	2.7861572480000003	-0.24414062	-1.0375977	0.6713867	1.6748047120000003	9.54638678	4.072167932	0	-1.2817383	-0.7324219	5.82473143	11.04055162	3.6785887600000002	0.12207031	4.0283203	-0.61035156	1550086032.74
-11.93417932	-3.3651612400000004	-1.8052001800000002	1.3427734	1.2207031	-0.18310547	1.490576178	-9.25927716	-0.308642572	-1.8920898	0.48828125	1.7700195	5.16796875	10.59792482	0.8637207068000001	-1.0375977	-2.6245117	-2.6855469	-10.940063400000001	-0.52995607	2.7861572480000003	-0.7324219	-1.8310547	0.6713867	1.6748047120000003	9.54638678	4.072167932	0.30517578	-1.159668	-0.79345703	5.82473143	11.04055162	3.6785887600000002	1.0375977	1.8920898	0.30517578	1550086032.78
-10.51657698	-2.956030252	-1.6281494600000002	0.12207031	-2.5024414	0	1.8937255400000002	-10.34311502	0.34812010800000004	-2.6245117	1.0375977	4.0893555	5.89411592	12.017920320000002	0.27873535340000005	-1.4648438	-3.2958984	-2.9296875	-12.00715306	0.2775390576	3.354394568	-0.4272461	0.6713867	0.9765625	1.5731201080000001	11.255884080000001	3.93339856	0.79345703	-0.79345703	-0.5493164	5.063891574	13.623339660000001	0.3505126800000001	0.91552734	-2.6855469	-0.79345703	1550086032.82
-8.476904254	-2.6976317900000004	-0.8708984620000001	-0.79345703	1.7089844	1.4038086	1.8937255400000002	-10.34311502	0.34812010800000004	-3.6010742	1.3427734	6.713867	7.3631594400000004	12.16984874	0.30385742800000004	-1.0986328	-1.7089844	-2.5024414	-10.618261780000001	0.2129394568	1.204663089	-0.30517578	0.18310547	0.61035156	0.501245108	11.54777806	4.135571286	1.4038086	0.061035156	-0.18310547	-1.6329346040000001	6.7063967600000005	-1.9583251800000003	-3.4179688	-2.1362305	-0.61035156	1550086032.86
-8.476904254	-2.7131836060000003	-4.39995108	0.79345703	3.1738281	-0.4272461	3.7994139400000004	-11.31569838	3.4883788940000002	-4.699707	1.8310547	8.483887	8.01274411	11.16855432	0.8374023560000001	-0.061035156	1.5869141	-0.9765625	-10.618261780000001	0.2129394568	1.204663089	-0.8544922	0.061035156	0.18310547	0.501245108	11.54777806	4.135571286	0.4272461	0.91552734	0.18310547	-1.6329346040000001	6.7063967600000005	-1.9583251800000003	1.5869141	-2.1362305	-1.2207031	1550086032.9
-9.030786240000001	-3.458471646	-4.981347840000001	-0.12207031	-1.7089844	-1.2207031	3.7407959260000005	-11.44370108	3.2539062500000004	-4.8828125	2.380371	8.361816	6.7889402	10.52614766	0.6890625	0.5493164	2.8686523	0.9765625	-10.52136232	1.153222644	0.37443847840000005	-1.7089844	-0.48828125	0.36621094	-0.6376221040000001	10.34790036	3.4620605040000005	-0.5493164	0.5493164	0.4272461	2.6019287140000005	10.489062500000001	-2.74069838	1.953125	-2.6245117	-1.4038086	1550086032.94
-8.46972644	-4.49086911	-2.8698974640000006	-0.061035156	1.7700195	1.2817383	3.7407959260000005	-11.44370108	3.2539062500000004	-3.2958984	1.7089844	6.4697266	5.482592752	10.871875000000001	0.03229980432	-0.18310547	2.0141602	2.0751953	-10.321582460000002	2.55527356	0.765625	-1.0375977	0.7324219	0.4272461	-1.373339856	10.163672120000001	2.190405252	-1.0986328	0.9765625	0.9765625	0.0681884784	9.77607428	-2.5337402160000004	1.159668	0.5493164	-1.8310547	1550086032.98
-8.291479532	-2.872290036	-2.6916503600000006	1.0986328	2.4414062	1.2817383	3.60441893	-11.20085414	1.7824707460000002	-0.91552734	-2.4414062	3.7231445	4.7552491	10.83120108	-0.5802001800000001	-1.2817383	0.8544922	2.8686523	-9.81555162	2.6126952880000003	0.37443847840000005	-0.36621094	0	0	-1.373339856	10.163672120000001	2.190405252	-1.0986328	1.5258789	1.4648438	0.0681884784	9.77607428	-2.5337402160000004	1.159668	-0.8544922	-1.5869141	1550086033.019
-9.077441394000001	-1.28122554	-3.994409146	1.6479492	1.5869141	0.30517578	4.459765576	-9.673193390000002	1.874584964	0.8544922	-4.760742	0.9765625	3.9979980040000007	9.90766574	-0.9953125	-1.2817383	0.8544922	2.8686523	-9.299951080000001	1.771704074	0.6316406250000001	-0.4272461	0.4272461	-0.24414062	-1.4558837860000002	9.681567392	2.2813232820000002	-0.30517578	1.159668	1.3427734	1.374536142	9.62055661	-2.282519568	1.8310547	-2.9907227	-1.0375977	1550086033.059
-8.936279254	-0.65676268	-3.9142577880000005	0.4272461	-0.9765625	-0.061035156	4.459765576	-9.673193390000002	1.874584964	1.3427734	-4.1503906	-0.6713867	3.53742662	9.031982428000001	-1.1807373200000002	-1.2207031	-1.2817383	4.272461	-8.00197734	2.5229737400000003	0.46416014400000005	-0.5493164	0.18310547	-0.24414062	-1.532446286	8.23764676	2.3016601440000004	0.18310547	0.48828125	1.2817383	2.359082068	9.667211960000001	-2.044457968	1.5258789	-3.0517578	-1.0375977	1550086033.099
-7.958911240000001	-0.6352294928000001	-2.4344482820000004	1.0986328	0.61035156	-0.18310547	4.55307608	-7.293774460000001	1.676000998	1.2207031	-2.1972656	-1.159668	3.5290527160000003	8.730517572	-1.1903076080000001	-0.5493164	-1.5869141	4.272461	-8.00197734	2.5229737400000003	0.46416014400000005	0.12207031	0.30517578	0.061035156	-1.532446286	8.23764676	2.3016601440000004	0.061035156	0.18310547	1.5258789	2.359082068	9.667211960000001	-2.044457968	0.9765625	-2.319336	-1.159668	1550086033.139
-8.786743210000001	-0.899609375	-3.23596196	0.79345703	1.8310547	-0.48828125	4.55307608	-7.293774460000001	1.676000998	1.2207031	-2.1972656	-1.159668	3.535034146	8.756836060000001	-1.2513183900000002	-0.5493164	-1.5869141	4.272461	-8.01992212	2.08513179	0.5467041034000001	0.18310547	0	-0.061035156	-1.0826415740000002	8.156298920000001	2.282519568	0	-0.061035156	1.5258789	2.85673822	8.741284440000001	-2.076757788	0.9765625	-1.2817383	-1.0375977	1550086033.179
-9.368139480000002	-1.331469748	-4.036279254000001	0.5493164	-0.9765625	-0.30517578	3.8747802520000003	-6.857128894000001	1.4546875000000001	0.6713867	0.30517578	-0.79345703	3.2527099640000006	8.828613220000001	-1.358984424	0.18310547	-0.30517578	3.2348633	-8.31779802	2.287304712	0.679492212	0.30517578	0.12207031	-0.061035156	-0.24045410340000004	9.07504892	2.18203125	0.18310547	0	1.2817383	1.540820288	9.370532248	-1.6329346040000001	0.79345703	-0.12207031	-1.159668	1550086033.219
-9.00207518	-1.1771484620000001	-2.969189496	1.2817383	0.91552734	0.5493164	3.6235596040000004	-7.8608152	1.108959964	0.48828125	0.12207031	-0.9765625	3.0361816100000003	9.19348143	-1.37214357	0.18310547	-0.24414062	2.1362305	-8.52595198	2.63183606	1.073071286	1.159668	-0.4272461	-0.36621094	-0.24045410340000004	9.07504892	2.18203125	0.4272461	0.48828125	0.9765625	1.540820288	9.370532248	-1.6329346040000001	0.36621094	-0.61035156	-0.8544922	1550086033.259
-8.738891574	-0.0657958966	-4.560253894000001	0.5493164	0	-0.24414062	3.5697264400000006	-8.375219748000001	0.891235324	0.48828125	0.24414062	-1.3427734	3.2706542540000005	9.38847644	-1.175952176	0.24414062	-0.24414062	0.91552734	-9.000878894000001	1.9774658540000003	1.4116211060000001	0.9765625	-0.36621094	-0.5493164	0.1208251996	10.0213134	1.983447284	0.48828125	0.5493164	0.61035156	1.580297824	9.036767572	-2.656957968	0.36621094	-2.0141602	-0.61035156	1550086033.299
-9.482983426	-0.775195288	-3.81616214	0.36621094	-0.7324219	0.061035156	3.5697264400000006	-8.375219748000001	0.891235324	0.5493164	0.36621094	-2.0751953	3.6056152160000003	8.985326980000002	-0.8015136780000001	0.24414062	-0.24414062	0.91552734	-9.000878894000001	1.5910644960000002	1.7477783540000003	0.7324219	-0.36621094	-0.6713867	0.3828125	10.219897659999999	2.2944824280000002	0.5493164	-0.18310547	-0.18310547	1.580297824	9.036767572	-2.656957968	-0.061035156	-1.7089844	-0.6713867	1550086033.339
-9.08222644	-1.184326178	-3.8388915740000003	0.5493164	0.6713867	0.4272461	2.96560054	-8.83698732	0.492871106	0.36621094	0.18310547	-2.8076172	4.11882338	8.80588408	-0.04306640576	1.0986328	0.61035156	-1.159668	-8.609692392	1.6114013580000002	1.924829074	0.48828125	-0.8544922	-0.79345703	0.643603534	10.06198732	2.5397216460000003	0.12207031	-0.5493164	-0.79345703	1.698730432	9.064282248	-2.884252896	-0.12207031	-1.4038086	-0.79345703	1550086033.379
-9.303539840000001	-1.75495607	-4.793530252	-0.79345703	-0.36621094	0.6713867	2.96560054	-8.83698732	0.492871106	0.12207031	0.061035156	-3.2958984	4.7073974640000005	9.518872300000002	0.7560547120000001	1.0986328	0.61035156	-1.159668	-9.536816394	2.2035644960000003	2.03488768	0.61035156	-1.6479492	-0.6713867	0.8170653959999999	10.179223740000001	2.31481929	-0.6713867	-0.91552734	-0.79345703	1.5982422120000002	9.463842752000001	-2.2286865020000004	-0.5493164	-1.5258789	-0.6713867	1550086033.419
-9.414794928000001	-1.9762695680000002	-4.33535144	-1.4038086	-1.0375977	0.6713867	2.5875733800000003	-9.7150634	0.3529052716	-0.061035156	-0.061035156	-3.112793	4.922729532	10.437622300000001	1.0240234620000002	1.159668	1.6479492	-2.4414062	-10.676879500000002	1.8793701080000003	2.204760782	0.7324219	-1.7700195	-0.61035156	1.0168457068	10.839575180000002	2.42368161	-0.8544922	-1.4648438	-0.8544922	3.643896466	10.17204622	-1.331469748	-1.4648438	-0.5493164	-0.18310547	1550086033.459
-11.803784440000001	-3.03020018	-4.401147464000001	0.4272461	-3.7231445	0.48828125	2.4655516200000003	-10.380200180000001	0.31223143000000003	-0.24414062	-0.061035156	-2.2583008	4.9514401999999995	10.49982878	0.9594238220000001	0.5493164	1.4648438	-3.479004	-11.635107820000002	0.570629892	2.6772949280000002	1.4648438	0.24414062	-0.7324219	1.1903076080000001	11.074048020000001	3.228784146	-0.30517578	-1.4648438	-1.3427734	5.358178420000001	11.187695680000001	0.47492675720000005	-2.8686523	0.91552734	1.2207031	1550086033.499
-10.556054320000001	-3.4536866	-2.960815396	-0.5493164	-6.5307617	-1.0986328	2.8220459260000004	-10.154101440000002	0.6280517572	-0.7324219	0.91552734	-1.2207031	5.544799820000001	9.9698732	1.490576178	-0.12207031	-1.3427734	-3.112793	-10.753442000000001	-0.516796875	1.443920926	0.6713867	1.3427734	-0.61035156	1.073071286	10.2091304	4.419091754000001	0.12207031	-0.8544922	-1.5869141	0.6292480432	13.987011780000001	-1.1627929712000002	-4.5776367	2.1362305	2.4414062	1550086033.54
-9.2042482	-2.8734864200000003	0.5562744110000001	0.12207031	0.36621094	-0.061035156	3.0014891200000005	-9.786840560000002	0.8744873200000001	-0.9765625	2.319336	-0.5493164	6.270947480000001	10.05959514	1.990625	-0.061035156	-0.36621094	-2.2583008	-10.67209514	-0.840991214	0.8756836060000002	0.79345703	-0.18310547	-0.30517578	-0.32180175720000004	9.38488768	4.4705322480000005	-0.4272461	0	-1.0986328	-1.9762695680000002	11.72124002	-3.39267572	-4.8828125	1.953125	2.4414062	1550086033.579
-10.43283696	-2.287304712	-2.13178714	0	-0.61035156	-0.18310547	2.6844726440000004	-10.26894568	0.73332518	-0.30517578	2.4414062	-0.24414062	6.081933606000001	10.606298920000002	1.833911142	-0.5493164	-0.12207031	-1.5258789	-10.67209514	-0.840991214	0.8756836060000002	0.79345703	0.91552734	-0.4272461	-0.32180175720000004	9.38488768	4.4705322480000005	-0.48828125	-0.18310547	-0.61035156	-1.9762695680000002	11.72124002	-3.39267572	-3.1738281	0.18310547	3.0517578	1550086033.619
-9.16118161	-2.191601538	-1.1053711060000002	-0.6713867	-3.2348633	-0.91552734	2.0755615020000002	-9.87058058	-0.24404297120000001	0.79345703	0.8544922	-0.4272461	5.60700679	10.100268080000001	1.544409146	-0.5493164	-0.12207031	-1.5258789	-10.224683	-0.8314209260000001	1.1484375	0.061035156	0.36621094	-0.24414062	-0.24404297120000001	9.82272914	4.494457968	-0.18310547	-0.4272461	-0.5493164	-0.17944336060000002	9.54997554	-2.1030761780000002	-2.0141602	0.061035156	2.746582	1550086033.659
-7.633520468	-1.9224365020000003	0.07058105432	-0.48828125	0.12207031	-0.12207031	2.0755615020000002	-9.87058058	-0.24404297120000001	1.4648438	-1.0375977	-0.91552734	5.590259080000001	9.1193116	1.57551268	-0.8544922	-1.0986328	-0.6713867	-9.375317392	-0.6208740020000001	0.740502896	0.30517578	0.18310547	0.061035156	-0.1387695288	9.191088760000001	4.460961960000001	-0.12207031	-0.6713867	-0.4272461	-0.17944336060000002	9.54997554	-2.1030761780000002	-0.9765625	0.61035156	1.953125	1550086033.699
-8.408715560000001	-1.6329346040000001	-0.40314941100000007	-0.5493164	-0.4272461	-0.8544922	2.2801269960000004	-8.771191394	-0.5849853534	1.4648438	-1.8310547	-1.2207031	5.53642572	8.57978534	1.4463134979999999	-0.4272461	-0.61035156	0.5493164	-9.11213408	-1.108959964	0.8170653959999999	0	0.5493164	-0.12207031	0.09331054320000001	8.456567392	4.320996106	-0.30517578	-0.48828125	-0.18310547	-0.11604003600000001	7.96130342	-1.184326178	0.18310547	1.7700195	0.8544922	1550086033.739
-8.947045926000001	-1.5360351440000002	-0.3289794928	-1.0375977	-0.79345703	-0.36621094	2.5612548920000004	-8.104858426	-0.8290283540000001	1.159668	-1.4038086	-1.0375977	5.109350539999999	8.359667932	1.1771484620000001	-0.4272461	-0.61035156	0.5493164	-9.0427491	-1.1807373200000002	0.5909667932	-0.30517578	0.12207031	0	0.41870117800000006	8.1838134	4.212133786	-0.30517578	-0.18310547	0.061035156	1.141259784	7.243530252000001	-0.8577392572	0.79345703	4.211426	-0.12207031	1550086033.779
-8.9326902	-1.820751996	0.31223143000000003	-1.159668	0.79345703	0.061035156	2.5134033540000003	-8.140747300000001	-1.081445288	0.9765625	-0.6713867	-0.4272461	4.705004892000001	8.299853240000001	0.9725830072	-0.18310547	0.12207031	0.5493164	-9.145629892	-1.358984424	0.716577176	-0.6713867	0.24414062	0.18310547	1.0934082068000002	8.482885880000001	4.547094748	-0.061035156	0.36621094	0.18310547	-1.149633786	7.2590820680000006	-0.2045654254	0.8544922	5.9814453	-1.3427734	1550086033.819
-9.249707068000001	-1.7226562500000002	-1.0168457068	-1.8310547	0.5493164	-0.6713867	2.5134033540000003	-8.140747300000001	-1.081445288	0.8544922	-0.61035156	0.12207031	4.71816394	8.58098143	0.805102536	0.24414062	0.48828125	0.24414062	-9.423168930000001	-1.7298339660000002	0.7811767572	-1.159668	0.061035156	0.24414062	1.0934082068000002	8.482885880000001	4.547094748	0.36621094	1.2207031	0.30517578	-1.149633786	7.2590820680000006	-0.2045654254	1.8920898	2.380371	-1.4648438	1550086033.859
-9.249707068000001	-2.0193359620000004	-0.641210962	-2.0751953	0.061035156	-0.18310547	2.7586425720000003	-8.927905252	-1.1879150360000001	0.6713867	-1.159668	0.48828125	4.98254393	8.923120108	0.9175537140000001	0.24414062	0.48828125	0.24414062	-9.49733876	-1.5767089660000002	1.0587158540000001	-1.7700195	-0.061035156	0.36621094	1.0575195288	8.8979982	4.659545926000001	0.48828125	1.8310547	0.4272461	1.81716304	10.26416034	1.5898682100000001	2.5634766	0.48828125	-1.5258789	1550086033.899
-9.668408246	-2.6031250000000004	0.1985839856	-1.159668	1.6479492	0.30517578	2.7586425720000003	-8.927905252	-1.1879150360000001	0.6713867	-1.4648438	0.6713867	4.934692392	9.03317842	1.02163089	1.2817383	2.1972656	0.12207031	-9.38488768	-1.1316894568000002	1.207055661	-1.8920898	-0.18310547	0.61035156	0.37443847840000005	9.035571580000001	4.337744110000001	0.30517578	1.6479492	0.5493164	1.6736084260000001	9.21979982	0.362475589	1.8920898	1.8920898	-1.4648438	1550086033.939
-10.74028354	-2.41770018	-2.094702176	-0.7324219	2.0751953	-0.5493164	2.884252896	-9.02839357	-1.2309814300000002	0.5493164	-1.7089844	0.61035156	4.6703125000000005	9.564331070000001	0.9809570288	1.2817383	2.1972656	0.18310547	-9.734204074	-0.7225586060000001	1.11613768	-2.1362305	-0.7324219	0.61035156	0.37443847840000005	9.035571580000001	4.337744110000001	0.30517578	1.8920898	0.6713867	1.6736084260000001	9.21979982	0.362475589	2.2583008	0.48828125	-0.7324219	1550086033.979
-9.9949955	-2.613891574	-2.477514676	-1.7089844	-0.9765625	-0.7324219	2.94526358	-9.15878894	-1.1604003600000001	0.24414062	-1.7700195	0.79345703	4.47292482	10.34191942	0.925927716	1.2817383	2.1972656	0.18310547	-10.44479982	0.07536621106000001	1.5216797120000003	-2.1362305	-0.18310547	0.7324219	0.0657958966	9.60261232	3.8711913940000002	0.36621094	2.1362305	0.8544922	1.56354982	12.36245108	0.8374023560000001	2.8076172	0.30517578	-1.2207031	1550086034.019
-8.69223642	-2.588769568	-1.128100589	-0.8544922	1.2817383	0	3.0804442900000004	-9.33464357	-0.9211425720000002	-0.061035156	-1.5258789	1.2207031	4.368847644000001	10.225878600000001	0.8062988220000001	0.48828125	1.0375977	0.6713867	-9.73061502	0.69504393	1.585082968	-1.8310547	0.12207031	0.91552734	-0.7117919928	9.60141574	3.3173096040000005	0.6713867	1.7700195	0.8544922	0.7500732428000001	9.9782473	-0.900805661	0.91552734	0.4272461	-1.159668	1550086034.059
-8.97097194	-2.0468505400000003	-2.400952176	-1.2207031	0.5493164	-0.48828125	3.1964844240000003	-8.714965560000001	-0.5634521466	-0.61035156	-1.0986328	1.5869141	4.338940396	9.57749002	0.686669928	0.4272461	0.7324219	1.0986328	-9.210229532000001	0.80988768	1.2034667932	-1.5258789	-0.30517578	0.6713867	-0.7117919928	9.60141574	3.3173096040000005	0.5493164	1.0986328	0.7324219	0.7500732428000001	9.9782473	-0.900805661	1.5869141	0.79345703	-0.79345703	1550086034.099
-9.19467752	-2.1975829680000003	-3.017041034	-0.8544922	0.18310547	-0.91552734	3.60202626	-8.068969748	1.0826415740000002	-1.2207031	-0.30517578	1.953125	4.10566394	9.477001800000002	0.401953125	0.4272461	0.7324219	1.0986328	-9.343017572	1.168774411	1.1604003600000001	-1.3427734	0.061035156	0.61035156	-0.5897705072	9.130077880000002	2.9823487400000004	0.24414062	0.8544922	0.79345703	1.3099365020000002	9.80957068	-1.491772464	1.5869141	0.18310547	-0.79345703	1550086034.139
-9.231762680000001	-2.5839844240000005	-3.02421875	-0.9765625	-0.061035156	-0.4272461	3.60202626	-8.068969748	1.0826415740000002	-1.4038086	0.6713867	2.4414062	3.847265576	9.687548920000001	0.01794433606	0.24414062	0.6713867	1.0375977	-9.45666484	1.5910644960000002	1.3290771760000002	-1.2817383	-0.18310547	0.7324219	0.11604003600000001	9.846654860000001	2.41770018	0.24414062	0.79345703	0.8544922	1.752563498	9.850244600000002	-1.579101538	0.6713867	-0.30517578	-0.91552734	1550086034.179
-9.01044928	-2.32917482	-2.8328125	-0.8544922	0.12207031	-0.30517578	3.48598642	-8.584570288	1.6496826080000002	-1.2207031	0.36621094	2.6855469	3.7862548920000005	9.52006839	-0.35529785340000003	-0.061035156	0.36621094	0.6713867	-9.522461060000001	1.4774170320000002	1.490576178	-1.0375977	0.30517578	0.7324219	0.11604003600000001	9.846654860000001	2.41770018	0.5493164	0.8544922	0.7324219	1.752563498	9.850244600000002	-1.579101538	0.4272461	0.7324219	-0.61035156	1550086034.219
-9.07146016	-1.9427734620000003	-3.017041034	-0.91552734	0.48828125	-0.5493164	3.8364991	-9.067871106	1.9535400360000001	-0.79345703	-0.8544922	2.2583008	3.89272464	9.34780252	-0.6890625	-0.24414062	-0.12207031	0.24414062	-9.58586412	1.5491942900000002	1.388891574	-1.4038086	0.30517578	0.5493164	0.33854982	9.82751448	2.3351562500000003	0.7324219	0.9765625	0.48828125	0.6447998200000001	9.472216754	-1.9774658540000003	0.36621094	0.61035156	-0.4272461	1550086034.259
-9.19348143	-1.8578369600000002	-3.8197509000000003	-1.0986328	0.6713867	-0.6713867	3.8364991	-9.067871106	1.9535400360000001	-0.48828125	-1.2207031	1.5258789	3.89272464	9.34780252	-0.6890625	-0.18310547	-0.24414062	-0.24414062	-9.63491214	1.9355957460000002	1.753759784	-1.2207031	0.18310547	0.36621094	0.7105957068000001	9.98901358	1.949951178	0.61035156	1.4648438	0.36621094	0.6447998200000001	9.472216754	-1.9774658540000003	0.48828125	0.6713867	-0.4272461	1550086034.299
-9.35617662	-2.2107422120000004	-4.1260009	-1.0986328	-0.61035156	-0.7324219	4.282714856	-9.3322509	2.2621826080000003	-0.061035156	-0.6713867	0.5493164	4.23486322	9.508105432	-0.90678714	-0.061035156	0.30517578	-0.8544922	-9.447094748	1.9212402160000002	1.7776855040000001	-1.4648438	0.5493164	0.36621094	0.984545926	10.19597194	1.6867675720000002	0.48828125	1.4648438	0.061035156	0.6400146760000001	9.54638678	-2.2430420320000004	0.5493164	0.8544922	-0.48828125	1550086034.338
-9.4171875	-2.442822284	-3.170166034	-0.36621094	-0.24414062	-0.061035156	3.817358426	-8.948242212	1.9738769960000002	0.36621094	-0.91552734	-0.5493164	4.754052716	9.113330072	-0.8661132788	0.18310547	1.3427734	-1.2207031	-9.07863768	2.383007788	1.5779052520000003	-1.6479492	0.5493164	0.30517578	0.7763915740000001	9.849048020000001	1.565942392	0.30517578	1.6479492	-0.18310547	0.9977050720000001	9.7318116	-2.13776857	0.4272461	1.2207031	-0.4272461	1550086034.379
-9.354980432000001	-1.393676718	-3.0038817900000003	0.12207031	0.48828125	0.36621094	3.434545926	-8.57380342	1.6843750000000002	0.48828125	-1.2817383	-1.2207031	4.754052716	9.113330072	-0.8661132788	0.5493164	1.8310547	-1.4038086	-8.901586960000001	3.17495108	1.464257788	-1.0986328	0.5493164	0.24414062	0.25959472840000003	9.71625998	1.1986816100000002	-0.061035156	1.8920898	0.061035156	0.9977050720000001	9.7318116	-2.13776857	0.18310547	0.91552734	-0.18310547	1550086034.419
-9.448290740000001	-0.5084228534	-4.059008786	-0.36621094	-0.36621094	-0.48828125	3.4297608800000003	-8.534326080000001	1.6688232820000002	0.36621094	-0.79345703	-1.2207031	5.24572734	9.72224092	-0.732128894	0.48828125	2.0141602	-1.3427734	-8.462548920000001	3.27663588	1.2417480040000002	-0.61035156	0.061035156	0.12207031	-0.4868896466	9.8263179	1.100585962	-0.12207031	1.8310547	0.4272461	1.129296875	9.713867212	-1.8650146760000001	0.12207031	0.24414062	0.12207031	1550086034.458
-9.4255616	-1.8805663940000001	-3.14265126	-1.4038086	-1.159668	-0.12207031	3.15700679	-8.202954074	1.6903564300000002	0.061035156	0	-0.91552734	4.566235324	10.1660643	-1.11613768	0.12207031	1.953125	-0.7324219	-9.051123200000001	3.4692382200000003	0.98334964	-0.24414062	-0.91552734	0.24414062	-1.2656738220000001	9.60261232	1.256103534	0.18310547	0.91552734	0.61035156	2.3519042540000004	9.575097840000002	-2.441625998	0.12207031	-0.61035156	0.061035156	1550086034.499
-9.266455072	-1.8697998200000001	-2.2609863220000004	-0.48828125	2.746582	1.3427734	3.15700679	-8.202954074	1.6903564300000002	-0.36621094	0.6713867	-0.24414062	4.566235324	10.1660643	-1.11613768	-0.12207031	0.18310547	0.24414062	-10.450780760000002	2.185620108	1.851855432	0.9765625	0.24414062	0.061035156	-0.9809570288	10.388574280000002	1.485791034	0.48828125	0.061035156	0.7324219	2.3519042540000004	9.575097840000002	-2.441625998	0.061035156	0.24414062	-0.12207031	1550086034.538
-9.49853534	-1.594653354	-4.196582068	-0.9765625	-0.30517578	0	3.2180175720000004	-9.508105432	1.7513672120000003	0	0.8544922	0.5493164	4.90358876	9.89809604	-0.954638678	-0.18310547	-2.1362305	0.9765625	-9.581079074	0.2380615216	1.814770468	-0.18310547	0.18310547	-0.61035156	0.14833984620000001	11.12548822	2.652172824	1.3427734	-0.6713867	-0.12207031	1.079052716	9.413598740000001	-1.9762695680000002	0.12207031	0.6713867	0.061035156	1550086034.578
-8.931494110000001	-3.2969726440000002	-2.9799560700000005	0.36621094	-0.91552734	0	3.484790036	-9.29636232	1.4702392180000001	0	0.8544922	0.5493164	5.47421875	8.705395468	-0.17944336060000002	0.5493164	-2.2583008	1.4038086	-8.914746106	1.341040036	1.39606929	-0.7324219	-0.9765625	0	0.8062988220000001	9.9866214	3.201269568	1.159668	-0.18310547	-0.48828125	0.19619140380000002	9.656445288	-2.74069838	0.12207031	-0.30517578	-0.12207031	1550086034.619
-8.86928714	-2.646191394	-2.418896466	0.5493164	0.9765625	0.8544922	3.4883788940000002	-8.749658246000001	1.1257080072	0.79345703	0.24414062	-0.6713867	5.855835160000001	8.85253894	0.775195288	2.319336	3.2958984	0.7324219	-9.181518570000001	1.8697998200000001	1.3972655760000001	0.36621094	-0.48828125	0.24414062	1.0563232428000002	9.108544928	2.215527356	-0.24414062	0.24414062	0.18310547	0.10766601440000001	9.677978240000002	-1.6748047120000003	0.18310547	-0.4272461	-0.48828125	1550086034.658
-9.210229532000001	-1.9559326080000001	-3.06608876	0.24414062	0.12207031	0.18310547	3.4297608800000003	-8.93388678	0.7213623200000001	1.0375977	0.12207031	-1.4038086	5.855835160000001	8.85253894	0.775195288	2.319336	3.2958984	0.7324219	-9.512890380000002	1.1903076080000001	1.550390576	0.12207031	-0.6713867	-0.061035156	1.0563232428000002	9.108544928	2.215527356	-0.48828125	0.6713867	0.5493164	0.10766601440000001	9.677978240000002	-1.6748047120000003	-0.061035156	-0.5493164	-0.18310547	1550086034.698
-9.48896466	-2.3794189300000004	-3.0553222840000003	0.6713867	-0.30517578	0.4272461	3.07805162	-8.97336412	0.23208007200000003	1.0986328	-0.4272461	-1.5258789	3.9549316100000005	9.869384980000001	0.6854736419999999	1.7089844	4.333496	0.4272461	-9.4255616	1.3769287140000002	1.6891601440000001	0.4272461	-0.4272461	-0.12207031	0.961816394	9.671997300000001	2.384204074	0.061035156	1.2207031	0.48828125	0.417504892	9.43034694	-1.892529254	-0.12207031	-0.30517578	0	1550086034.739
-9.283202880000001	-1.8578369600000002	-2.628247104	0.61035156	0.5493164	0.8544922	3.4369384000000003	-8.25319838	0.06459961060000001	0.79345703	-0.5493164	-1.2817383	3.917846646	9.998584260000001	1.061108426	0	-0.6713867	0.7324219	-9.42436502	1.29558107	1.808789038	0.61035156	-0.48828125	-0.061035156	0.3541015576	9.88254442	2.447607428	0.30517578	0.8544922	0.5493164	0.25839844240000004	9.780859620000001	-1.7693115020000003	-0.061035156	-0.6713867	-0.061035156	1550086034.778
-9.217407248	-1.332666034	-2.94526358	0.5493164	0.36621094	0.30517578	3.4369384000000003	-8.25319838	0.06459961060000001	0.18310547	0.5493164	-0.79345703	4.39038089	10.05361322	1.2202148560000001	0	-0.6713867	0.7324219	-9.45427266	1.107763678	1.9894287140000002	0.48828125	-0.48828125	-0.24414062	-0.13757324280000002	9.77248552	2.34711911	0.24414062	0.061035156	0.5493164	0.25839844240000004	9.780859620000001	-1.7693115020000003	-0.12207031	-0.79345703	0.061035156	1550086034.818
-9.274829074000001	-1.58388678	-3.03857428	0.48828125	-0.24414062	0.12207031	3.10676268	-8.078539840000001	0.095703125	-0.30517578	1.5258789	-0.36621094	4.2970702880000005	9.96628444	1.07785643	-0.5493164	-1.0375977	1.0375977	-9.36933606	1.315917932	2.068383786	0.6713867	-0.48828125	-0.18310547	-0.05861816394	9.744970746000002	2.4344482820000004	0.061035156	-0.91552734	0.4272461	0.7464843750000001	9.433935700000001	-2.0528320680000003	-0.12207031	-0.61035156	0	1550086034.859
-9.326269568	-1.695141574	-2.83879393	0.61035156	0.30517578	0.24414062	3.10676268	-8.078539840000001	0.095703125	-0.5493164	1.3427734	-0.12207031	4.1427491000000005	9.765307608	0.9390869110000001	-0.8544922	-1.0986328	1.0375977	-9.472216754	1.11613768	2.1975829680000003	0.7324219	-0.4272461	-0.18310547	0.5455078076000001	9.86699182	2.5851807100000004	-0.30517578	-1.2207031	0.24414062	0.7464843750000001	9.433935700000001	-2.0528320680000003	0	-0.24414062	-0.061035156	1550086034.898
-9.418384080000001	-1.6161865020000004	-3.0050780759999998	0.4272461	-0.12207031	0.24414062	3.1103514400000005	-8.2520018	0.18303222840000002	-0.5493164	0.91552734	-0.12207031	4.146337860000001	9.427954074	0.75964357	-0.9765625	-1.2817383	0.7324219	-9.515283246000001	0.8732910340000001	2.2801269960000004	0.61035156	-0.30517578	-0.24414062	1.03957518	9.88254442	2.5540771760000003	-0.4272461	-1.4038086	0.061035156	0.48808594240000003	9.599023560000001	-1.8793701080000003	-0.18310547	-0.24414062	-0.061035156	1550086034.938
-9.3322509	-1.5599609620000003	-2.8579346040000004	0.5493164	0.061035156	0.18310547	3.39267572	-8.475707968	0.37683107	-0.5493164	0.79345703	-0.061035156	4.188207968	9.101367212000001	0.553881839	-1.0986328	-1.2817383	0.12207031	-9.42436502	0.8661132788	2.269360324	0.48828125	-0.24414062	-0.18310547	1.341040036	9.709082068	2.5337402160000004	-0.5493164	-1.4038086	-0.12207031	0.2560058606	9.591845746	-1.9535400360000001	-0.12207031	-0.30517578	0	1550086034.979
-9.371728240000001	-1.4546875000000001	-2.85314946	0.4272461	0.061035156	0.12207031	3.39267572	-8.475707968	0.37683107	-0.7324219	0.91552734	-0.061035156	4.30783696	8.9745607	0.34213867800000003	-1.2207031	-1.0986328	-1.159668	-9.410009980000002	0.878076178	2.274145468	0.4272461	-0.24414062	-0.18310547	1.464257788	9.5104982	2.4595702880000005	-0.5493164	-1.2207031	-0.12207031	0.45698242800000005	9.591845746	-1.820751996	-0.12207031	-0.4272461	0	1550086035.018
-9.34541034	-1.3948730040000001	-2.8639160340000003	0.36621094	0.061035156	0.061035156	3.3807128600000005	-8.59294429	0.48808594240000003	-0.79345703	0.9765625	-0.18310547	4.30783696	8.9745607	0.34213867800000003	-1.2207031	-1.0986328	-1.159668	-9.394457968000001	0.9187500000000001	2.34113768	0.36621094	-0.18310547	-0.18310547	1.471435504	9.418384080000001	2.43205571	-0.4272461	-1.0986328	-0.18310547	0.45698242800000005	9.591845746	-1.820751996	-0.12207031	-0.36621094	-0.061035156	1550086035.058
-9.4171875	-1.4403320680000002	-2.8352050720000004	0.36621094	-0.061035156	0.12207031	3.1665771760000005	-8.64558107	0.745288089	-0.79345703	0.9765625	-0.18310547	4.724145468000001	9.131274460000002	-0.1112548822	-1.2817383	-1.2817383	-1.5258789	-9.39326178	0.923535144	2.368652356	0.36621094	-0.12207031	-0.12207031	1.459472644	9.410009980000002	2.4643554320000005	-0.30517578	-1.0375977	-0.30517578	0.49765625	9.56672374	-1.801611322	-0.12207031	-0.30517578	-0.061035156	1550086035.098
-9.372924820000001	-1.3446288940000002	-2.807690396	0.24414062	0	0.12207031	3.1665771760000005	-8.64558107	0.745288089	-0.79345703	0.8544922	-0.061035156	5.063891574	9.22338858	-0.23566894960000004	-0.9765625	-1.2817383	-1.6479492	-9.398047120000001	0.855346646	2.3949707460000003	0.36621094	-0.061035156	-0.18310547	1.408032248	9.447094748	2.5433105040000004	-0.18310547	-0.9765625	-0.4272461	0.5885742212	9.62653804	-1.679589856	-0.12207031	-0.24414062	0	1550086035.138
-9.40163588	-1.28361821	-2.7825683900000002	0.18310547	0	0.061035156	3.1534179320000004	-8.618066394000001	0.8720947480000001	-0.7324219	0.79345703	0.061035156	5.39047824	9.28200679	-0.24404297120000001	-0.9765625	-1.2817383	-1.6479492	-9.3573732	0.8661132788	2.386596646	0.30517578	-0.061035156	-0.12207031	1.356591754	9.506909440000001	2.5971435700000005	-0.18310547	-0.91552734	-0.48828125	0.5885742212	9.62653804	-1.679589856	-0.12207031	-0.30517578	0.061035156	1550086035.178
-9.43034694	-1.2716552520000002	-2.816064496	0.12207031	0	0	3.2096435700000003	-8.725732428	1.0180419928000002	-0.61035156	0.79345703	0.24414062	5.5459961060000005	9.360961960000001	-0.17944336060000002	-0.61035156	-0.8544922	-1.4648438	-9.346606430000001	0.9139648560000001	2.3985596040000003	0.30517578	-0.061035156	-0.12207031	1.3111327879999999	9.554760880000002	2.616284146	-0.18310547	-0.8544922	-0.61035156	0.716577176	9.59782698	-1.6736084260000001	-0.12207031	-0.12207031	0.061035156	1550086035.218
-9.414794928000001	-1.41640625	-2.82922374	0.12207031	0	-0.061035156	3.2096435700000003	-8.725732428	1.0180419928000002	-0.4272461	0.61035156	0.24414062	5.67041034	9.374121106	-0.03947753894	-0.18310547	-0.5493164	-1.159668	-9.322680710000002	0.876879892	2.3746337860000004	0.30517578	-0.061035156	-0.12207031	1.28122554	9.64208966	2.6222655759999998	-0.18310547	-0.79345703	-0.61035156	0.5502929712000001	9.58586412	-1.726245108	-0.061035156	0	0	1550086035.258
-9.394457968000001	-1.4618652160000003	-2.85075679	0.12207031	0.061035156	0.061035156	3.2634764400000003	-8.741284440000001	1.0240234620000002	-0.24414062	0.36621094	0.24414062	5.687158246000001	9.3322509	0.16628417539999998	0.12207031	-0.4272461	-0.79345703	-9.33464357	0.88046875	2.3889892180000003	0.24414062	-0.061035156	-0.12207031	1.2716552520000002	9.60739766	2.5851807100000004	-0.12207031	-0.7324219	-0.61035156	0.387597644	9.63491214	-1.790844748	-0.061035156	-0.18310547	-0.061035156	1550086035.298
-9.372924820000001	-1.43076178	-2.843579074	0.12207031	0	0	3.40703125	-8.661132788000002	0.8613281250000001	-0.061035156	0.18310547	0.24414062	5.63332518	9.31669928	0.40314941100000007	0.30517578	-0.30517578	-0.4272461	-9.32746556	0.9343017572	2.386596646	0.24414062	-0.12207031	-0.12207031	1.31352536	9.52963858	2.5265625000000003	-0.12207031	-0.5493164	-0.5493164	0.4378417932	9.61936052	-1.7118896760000002	0	-0.12207031	-0.061035156	1550086035.338
-9.363354532	-1.449902356	-2.8651123200000006	0.18310547	0.061035156	-0.061035156	3.40703125	-8.661132788000002	0.8613281250000001	0.061035156	0	0.18310547	5.598632788000001	9.340625000000001	0.6148925720000001	0.30517578	-0.24414062	-0.12207031	-9.350195288	0.9773681610000001	2.4117187500000004	0.24414062	-0.061035156	-0.12207031	1.374536142	9.475805710000001	2.47631839	0	-0.36621094	-0.36621094	0.48330077880000005	9.589452880000001	-1.732226538	0	-0.12207031	0	1550086035.378
