# Supplementary material for: A deep learning approach for lower back-pain risk prediction during manual lifting
Source: PLoS One. 2021 Feb 19;16(2):e0247162. doi: 10.1371/journal.pone.0247162 (PMC7894914; doi:10.1371/journal.pone.0247162)
Supplement: S1 Data — (ZIP) [file pone.0247162.s001.zip › source-used/Subject_03_P2_Zone01_T2.csv]

Side_A_x	Side_A_y	Side_A_z	Side_G_x	Side_G_y	Side_G_z	LtWt_A_x	LtWt_A_y	LtWt_A_z	LtWt_G_x	LtWt_G_y	LtWt_G_z	RtWt_A_x	RtWt_A_y	RtWt_A_z	RtWt_G_x	RtWt_G_y	RtWt_G_z	Back_A_x	Back_A_y	Back_A_z	Back_G_x	Back_G_y	Back_G_z	UArm_A_x	UArm_A_y	UArm_A_z	UArm_G_x	UArm_G_y	UArm_G_z	Thig_A_x	Thig_A_y	Thig_A_z	Thig_G_x	Thig_G_y	Thig_G_z	Time_stp
-9.331054712	-1.0802490020000002	-3.33046875	-0.061035156	-0.061035156	0	2.7861572480000003	-8.414697480000001	0.49885253600000007	-0.18310547	0.12207031	-0.18310547	4.367651260000001	9.383691394000001	0.5096191394	0	0.18310547	0.12207031	-9.155200180000001	0.899609375	2.769409146	-0.12207031	0	0	1.114941394	9.57629393	2.5445067900000002	0	0.24414062	0.061035156	0.26796875000000003	9.547582968	-2.03488768	-0.061035156	0	-0.061035156	1550085661.892
-9.3238768	-1.08383786	-3.2993652160000004	-0.061035156	-0.061035156	0	2.7550537140000007	-8.4135009	0.617285144	-0.24414062	0.061035156	0.12207031	4.37961412	9.341821580000001	0.5203857428	0	0.061035156	-0.061035156	-9.14323732	0.9127685700000001	2.733520468	-0.12207031	-0.061035156	0	1.085034146	9.5451902	2.560058606	0	0.061035156	0	0.26796875000000003	9.547582968	-2.03488768	-0.061035156	0	0	1550085661.932
-9.31311052	-1.061108426	-3.2706542540000005	0	0	0.061035156	2.828027356	-8.482885880000001	0.7034179712000002	-0.24414062	0.061035156	0.12207031	4.454980432	9.39086911	0.5323486420000001	-0.061035156	0	-0.18310547	-9.1623777	0.9139648560000001	2.7359130400000002	-0.061035156	-0.061035156	-0.061035156	1.129296875	9.60141574	2.605517572	0	0.061035156	0	0.26796875000000003	9.553564300000001	-2.0528320680000003	-0.061035156	0	0	1550085661.972
-9.3155027	-1.046752896	-3.2957762600000002	-0.061035156	0	0	2.828027356	-8.482885880000001	0.7034179712000002	-0.18310547	-0.12207031	0.30517578	4.55786142	9.4255616	0.5455078076000001	-0.061035156	0	-0.30517578	-9.16118161	0.8972167932	2.739501996	-0.061035156	-0.061035156	-0.061035156	1.1125488220000002	9.61816394	2.6126952880000003	-0.12207031	-0.18310547	-0.12207031	0.23566894960000004	9.54399411	-2.050439496	-0.061035156	-0.061035156	0	1550085662.012
-9.297558606	-1.0934082068000002	-3.2957762600000002	0	-0.061035156	0.061035156	3.161792032	-8.577392572	0.8374023560000001	-0.18310547	-0.12207031	0.6713867	4.663134784	9.38488768	0.5670410144	-0.061035156	0	-0.30517578	-9.15878894	0.8732910340000001	2.749072284	-0.061035156	-0.061035156	-0.061035156	1.166381839	9.55117212	2.5995362400000004	-0.12207031	-0.18310547	-0.12207031	0.2260986322	9.54399411	-2.094702176	-0.061035156	-0.061035156	0	1550085662.051
-9.27961412	-1.108959964	-3.2993652160000004	0	0	0.061035156	3.161792032	-8.577392572	0.8374023560000001	-0.18310547	-0.12207031	0.6713867	4.736108426	9.317895468000001	0.57421875	-0.12207031	-0.12207031	-0.4272461	-9.177929712000001	0.8840576080000001	2.7538574280000003	-0.061035156	-0.061035156	-0.061035156	1.258496106	9.517675720000002	2.61867662	-0.12207031	-0.30517578	-0.18310547	0.18901367800000002	9.53083516	-2.07915036	-0.061035156	-0.061035156	0	1550085662.091
-9.286792032000001	-1.0754638580000002	-3.3173096040000005	0	-0.061035156	0	3.48598642	-8.585766574	0.8720947480000001	-0.061035156	-0.18310547	0.7324219	4.83540036	9.335839660000001	0.5969482428	-0.18310547	-0.12207031	-0.48828125	-9.195874100000001	0.8840576080000001	2.77419429	0	-0.061035156	-0.061035156	1.297973642	9.523657248000001	2.5947509	-0.12207031	-0.30517578	-0.18310547	0.16628417539999998	9.535620108000002	-2.094702176	-0.061035156	-0.061035156	0	1550085662.131
-9.303539840000001	-1.081445288	-3.323291034	0	0	0	3.6056152160000003	-8.640795926000001	0.840991214	0	-0.18310547	0.61035156	4.9263183900000005	9.33464357	0.570629892	-0.18310547	-0.18310547	-0.5493164	-9.207836960000002	0.84816893	2.78496106	0	-0.061035156	-0.061035156	1.3230957460000001	9.5104982	2.60910643	-0.12207031	-0.24414062	-0.18310547	0.16628417539999998	9.535620108000002	-2.094702176	-0.061035156	-0.061035156	0	1550085662.171
-9.298754892	-1.0670898560000002	-3.33645018	0	-0.061035156	0	3.6056152160000003	-8.640795926000001	0.840991214	0	-0.18310547	0.61035156	5.035180710000001	9.32746556	0.539526358	-0.18310547	-0.18310547	-0.48828125	-9.206640380000001	0.8457763580000002	2.8064941100000005	0	-0.061035156	-0.061035156	1.3386474640000001	9.505712860000001	2.6306396760000004	-0.12207031	-0.24414062	-0.12207031	0.17106933900000001	9.532031250000001	-2.100683606	-0.061035156	-0.061035156	0	1550085662.211
-9.268847840000001	-1.0479492212000001	-3.3244873200000002	0	0	0	3.849658246	-8.68864766	0.7393066100000001	0	-0.18310547	0.4272461	5.106957968000001	9.354980432000001	0.5024413940000001	-0.18310547	-0.12207031	-0.36621094	-9.213818390000002	0.8314209260000001	2.807690396	0	-0.061035156	-0.061035156	1.3470214660000002	9.521264480000001	2.6198730040000004	-0.061035156	-0.18310547	-0.12207031	0.2177246106	9.52963858	-2.032495108	-0.061035156	-0.061035156	0	1550085662.251
-9.326269568	-1.013256839	-3.3376464660000003	0	-0.061035156	-0.061035156	3.849658246	-8.68864766	0.7393066100000001	0	-0.12207031	0.18310547	5.13447284	9.350195288	0.462963858	-0.12207031	-0.12207031	-0.30517578	-9.211425720000001	0.8146728240000001	2.8244384000000005	0	0	-0.061035156	1.349414038	9.523657248000001	2.6258545320000004	-0.061035156	-0.12207031	-0.12207031	0.2177246106	9.52963858	-2.032495108	-0.061035156	-0.061035156	0	1550085662.291
-9.307128894	-0.9881347840000001	-3.3352538940000005	-0.061035156	0	-0.061035156	3.7635253600000005	-8.607299820000001	0.6316406250000001	0	-0.061035156	-0.24414062	5.1631836060000005	9.34541034	0.440234375	-0.061035156	-0.12207031	-0.12207031	-9.22338858	0.8062988220000001	2.8124755400000003	0	0	-0.061035156	1.349414038	9.515283246000001	2.6222655759999998	-0.061035156	-0.061035156	-0.12207031	0.2524169928	9.548779254000001	-2.060009784	-0.061035156	-0.061035156	0	1550085662.331
-9.3238768	-1.015649411	-3.334057608	0	-0.061035156	0	3.652270468	-8.57380342	0.611303714	0	-0.061035156	-0.24414062	5.16557608	9.338232428000001	0.440234375	0	-0.061035156	-0.061035156	-9.19348143	0.8218505890000001	2.7729980040000006	0	0	-0.061035156	1.332666034	9.521264480000001	2.6150878600000005	0	0	-0.061035156	0.3229980432	9.56911592	-1.9989990020000004	-0.061035156	-0.061035156	0	1550085662.371
-9.301147660000002	-1.008471646	-3.3065429320000006	0	-0.061035156	0	3.523071286	-8.58815944	0.60651857	-0.061035156	0.061035156	-0.48828125	5.11652806	9.382495108	0.48808594240000003	0	0	0.061035156	-9.170751800000001	0.8433837860000001	2.743090854	0	0	0	1.274047824	9.540405252000001	2.613891574	-0.061035156	0.061035156	0	0.3229980432	9.56911592	-1.9989990020000004	-0.061035156	-0.061035156	0	1550085662.411
-9.32746556	-0.970190396	-3.2969726440000002	0	-0.061035156	0	3.4142089660000003	-8.595336960000001	0.6280517572	-0.061035156	0.061035156	-0.5493164	5.039965560000001	9.402832068	0.5431152356000001	0.061035156	0	0.18310547	-9.15639676	0.850561502	2.746679712	0	0	0	1.1962890380000002	9.506909440000001	2.634228534	0	0	0	0.3600830072	9.56672374	-2.0169433900000002	-0.061035156	0	0	1550085662.451
-9.322680710000002	-0.991723642	-3.2742432100000003	0	-0.061035156	0	3.31611322	-8.633618210000002	0.6651367212000001	-0.061035156	0.061035156	-0.5493164	4.9622070680000006	9.406420926000001	0.592163089	0	-0.061035156	0.24414062	-9.140844748000001	0.8541503600000001	2.7550537140000007	0	-0.061035156	0	1.1699707068	9.51169429	2.624658246	0	0	0.061035156	0.3026611322	9.552368210000001	-1.9966064300000002	-0.061035156	0	0	1550085662.491
-9.331054712	-1.030004892	-3.2706542540000005	0	-0.061035156	0	3.215625	-8.637207068	0.6842773560000001	-0.061035156	0.12207031	-0.48828125	4.83540036	9.418384080000001	0.5981445288	0	-0.061035156	0.30517578	-9.18869658	0.8625244110000001	2.769409146	0	-0.061035156	-0.061035156	1.216625998	9.54160144	2.595947284	0	-0.061035156	0.061035156	0.287109375	9.558349640000001	-2.0097655760000004	-0.061035156	0	0	1550085662.531
-9.325073380000001	-1.022827176	-3.275439496	0	-0.12207031	0	3.170166034	-8.612085160000001	0.7428955072	-0.061035156	0.12207031	-0.48828125	4.76721196	9.410009980000002	0.5993408246	0	-0.061035156	0.24414062	-9.177929712000001	0.8637207068000001	2.7646241	0.061035156	-0.061035156	-0.061035156	1.2668701080000002	9.54638678	2.6402099640000003	0	0	0.061035156	0.2990722644	9.56552716	-1.9954101440000003	-0.061035156	0	0	1550085662.571
-9.307128894	-1.0288086060000001	-3.2730469240000004	0	0	0	3.131884784	-8.55466304	0.75366214	-0.061035156	0.12207031	-0.36621094	4.724145468000001	9.368139480000002	0.5778076080000001	-0.061035156	0	0.18310547	-9.149218750000001	0.846972644	2.728735324	0	-0.12207031	-0.061035156	1.2010742212	9.50930162	2.595947284	0	0.061035156	0.061035156	0.270361322	9.575097840000002	-2.0121582460000003	-0.061035156	0	0	1550085662.611
-9.3322509	-1.052734375	-3.261083966	0	-0.061035156	0	3.06608876	-8.55466304	0.7440917932000001	-0.061035156	0.18310547	-0.24414062	4.660742212000001	9.363354532	0.5431152356000001	-0.061035156	0	0.18310547	-9.152807608000002	0.8637207068000001	2.7167724640000004	0	-0.12207031	-0.061035156	1.1735596040000003	9.52963858	2.60910643	0	0.061035156	0.061035156	0.24404297120000001	9.548779254000001	-2.020532248	-0.061035156	-0.061035156	0	1550085662.651
-9.33344748	-1.03957518	-3.2634764400000003	0	-0.061035156	0	3.08881839	-8.604907248	0.6723144568000001	0.061035156	-0.061035156	-0.061035156	4.651171924000001	9.42197284	0.5096191394	-0.061035156	-0.12207031	0.061035156	-9.195874100000001	0.8374023560000001	2.7825683900000002	0	-0.12207031	-0.061035156	1.227392572	9.613378894	2.616284146	0	-0.061035156	0	0.248828125	9.548779254000001	-2.00258786	-0.061035156	-0.061035156	0	1550085662.691
-9.304736420000001	-1.03957518	-3.277832068	0	0	0	3.19768071	-8.60251448	0.6053222644	0	-0.061035156	0	4.6882567900000005	9.43752446	0.4821044928	-0.061035156	-0.12207031	0	-9.18271466	0.8362060700000001	2.83640126	0	-0.12207031	-0.061035156	1.2549072479999999	9.625341754	2.642602536	0	-0.061035156	0	0.27155761780000004	9.5619384	-2.045654254	-0.061035156	-0.061035156	0	1550085662.731
-9.304736420000001	-1.063500998	-3.3005616	0	0	0	3.2455322480000004	-8.565429712	0.5873779254	0	-0.061035156	0	4.69064946	9.39086911	0.5275634784000001	-0.061035156	-0.12207031	0	-9.198266574	0.833813498	2.860327176	0	-0.12207031	-0.061035156	1.284814496	9.56552716	2.6126952880000003	-0.061035156	-0.12207031	-0.061035156	0.2380615216	9.54399411	-2.024121106	0	-0.061035156	-0.061035156	1550085662.771
-9.30234375	-1.068286142	-3.3089355040000004	-0.061035156	-0.061035156	-0.061035156	3.2838134000000005	-8.540307608	0.5849853534	-0.061035156	-0.12207031	0.12207031	4.71098642	9.35856929	0.5658447284000001	-0.061035156	-0.12207031	-0.18310547	-9.211425720000001	0.8254394568000001	2.8734864200000003	0	-0.061035156	-0.061035156	1.3470214660000002	9.5451902	2.5947509	-0.061035156	-0.18310547	-0.12207031	0.24643554320000002	9.547582968	-2.0253173920000003	-0.061035156	-0.061035156	-0.061035156	1550085662.811
-9.303539840000001	-1.07785643	-3.3292724640000007	-0.061035156	-0.061035156	-0.061035156	3.32807608	-8.52954074	0.6232665740000001	-0.061035156	-0.12207031	0.12207031	4.781567392	9.354980432000001	0.571826178	-0.061035156	-0.12207031	-0.24414062	-9.21979982	0.8206542932	2.866308606	-0.061035156	-0.061035156	-0.061035156	1.3637695680000002	9.54997554	2.593554712	-0.061035156	-0.12207031	-0.12207031	0.27275390380000003	9.554760880000002	-2.0097655760000004	-0.061035156	0	-0.061035156	1550085662.851
-9.32028804	-1.0874267572	-3.2646728240000003	-0.061035156	-0.061035156	0	3.387890576	-8.553466754	0.6316406250000001	-0.061035156	-0.18310547	0.12207031	4.88444838	9.377710160000001	0.553881839	-0.061035156	-0.12207031	-0.24414062	-9.212622300000001	0.838598642	2.8495605040000003	-0.061035156	0	0	1.332666034	9.5703125	2.6019287140000005	-0.061035156	-0.12207031	-0.12207031	0.2895019568	9.578686600000001	-1.9989990020000004	-0.061035156	0	0	1550085662.891
-9.31191394	-1.076660144	-3.2814209260000005	-0.061035156	0	0	3.387890576	-8.553466754	0.6316406250000001	-0.061035156	-0.18310547	0.12207031	4.961010880000001	9.394457968000001	0.5371337860000001	-0.061035156	-0.061035156	-0.24414062	-9.18630342	0.840991214	2.83640126	-0.061035156	0	-0.061035156	1.2704589660000003	9.563134980000001	2.6150878600000005	-0.061035156	-0.061035156	-0.12207031	0.3014648462	9.57629393	-1.9858398560000001	-0.061035156	0	0	1550085662.931
-9.32148462	-1.070678714	-3.289794928	-0.061035156	-0.061035156	0	3.4835937500000003	-8.56184056	0.7010253600000002	-0.12207031	-0.12207031	0.061035156	5.0016848000000005	9.39685054	0.52995607	-0.061035156	-0.061035156	-0.18310547	-9.171948380000002	0.8517577880000001	2.7993163940000003	-0.061035156	0	-0.061035156	1.211840854	9.555957068	2.6103027160000005	-0.061035156	-0.061035156	-0.12207031	0.2954833966	9.56911592	-2.00856929	-0.061035156	0	0	1550085662.971
-9.34421376	-1.070678714	-3.267065396	0	0	0	3.48598642	-8.577392572	0.7201660340000001	-0.12207031	-0.12207031	0.061035156	5.02202176	9.404028060000002	0.5096191394	-0.061035156	-0.061035156	-0.12207031	-9.170751800000001	0.8541503600000001	2.80051268	-0.061035156	-0.061035156	-0.061035156	1.2058593750000002	9.558349640000001	2.598339856	-0.061035156	-0.061035156	-0.061035156	0.285913089	9.57150908	-1.9978027160000003	-0.061035156	0	0	1550085663.011
-9.325073380000001	-1.068286142	-3.2909912140000004	-0.061035156	-0.061035156	-0.061035156	3.517089856	-8.575000000000001	0.7476806610000001	-0.12207031	-0.12207031	0.061035156	5.02082518	9.39326178	0.5060302716	-0.061035156	-0.061035156	0	-9.14802266	0.8541503600000001	2.7969239200000002	-0.061035156	-0.061035156	-0.061035156	1.222607428	9.559545926	2.616284146	-0.061035156	0	-0.061035156	0.27275390380000003	9.560742212000001	-2.0301025360000002	0	0	0	1550085663.051
-9.319091754	-1.12211911	-3.3041503600000004	0	0	0	3.5469971040000003	-8.570214660000001	0.7608398560000001	-0.061035156	0	0	4.98972194	9.38847644	0.49885253600000007	0	0	0.061035156	-9.155200180000001	0.840991214	2.7969239200000002	-0.061035156	-0.061035156	-0.061035156	1.222607428	9.54399411	2.595947284	-0.061035156	0	0	0.23208007200000003	9.55117212	-2.031298822	0	0	0	1550085663.091
-9.319091754	-1.1017822480000001	-3.3041503600000004	0	-0.061035156	0	3.5469971040000003	-8.570214660000001	0.7608398560000001	-0.061035156	0	0	4.9263183900000005	9.40163588	0.501245108	-0.061035156	-0.061035156	0.061035156	-9.1791259	0.833813498	2.8041014400000006	-0.061035156	-0.061035156	-0.061035156	1.2154297120000002	9.557153060000001	2.598339856	0	0	0	0.23208007200000003	9.55117212	-2.031298822	0	-0.061035156	0	1550085663.131
-9.31311052	-1.0491455072	-3.282617212	0	0	0	3.5194824280000003	-8.616870108	0.718969748	0	-0.061035156	-0.12207031	4.886840854000001	9.38488768	0.4904785144	-0.061035156	-0.061035156	0.061035156	-9.173144568	0.833813498	2.8112792540000004	0	-0.061035156	-0.061035156	1.2297851440000003	9.535620108000002	2.5947509	0	0	0	0.27155761780000004	9.553564300000001	-2.000195288	0	-0.061035156	0	1550085663.171
-9.319091754	-1.046752896	-3.2969726440000002	0	0	0	3.4955566100000004	-8.59294429	0.6842773560000001	0	-0.061035156	-0.12207031	4.813867212	9.376513580000001	0.4892822284000001	0	0	0.061035156	-9.18271466	0.838598642	2.845971646	0	-0.061035156	-0.061035156	1.234570288	9.554760880000002	2.6031250000000004	0	0	0	0.27275390380000003	9.553564300000001	-2.0121582460000003	-0.061035156	-0.061035156	0	1550085663.211
-9.305932608	-1.068286142	-3.27663588	0	0	0	3.435742212	-8.565429712	0.663940396	0	-0.061035156	-0.12207031	4.769604532000001	9.398047120000001	0.501245108	0	0	0.061035156	-9.171948380000002	0.83022464	2.8471679320000005	0	0	-0.061035156	1.2333740020000001	9.56552716	2.5971435700000005	0	0.061035156	0	0.3026611322	9.560742212000001	-2.001391574	0	-0.061035156	0	1550085663.251
-9.319091754	-1.043164038	-3.282617212	0	0	0	3.435742212	-8.565429712	0.663940396	-0.061035156	0	-0.12207031	4.73132338	9.38967302	0.4892822284000001	0	0	0	-9.1623777	0.8230468750000001	2.8555420320000002	-0.061035156	0	-0.061035156	1.189111322	9.554760880000002	2.578002896	0	0	0	0.2942871106	9.552368210000001	-2.01096196	-0.061035156	-0.061035156	0	1550085663.291
-9.354980432000001	-1.013256839	-3.2945800720000005	0	0	-0.061035156	3.3460204680000003	-8.539111420000001	0.6519775360000001	0	0	-0.12207031	4.71816394	9.406420926000001	0.5108154254	-0.061035156	-0.061035156	-0.061035156	-9.1623777	0.8445800720000001	2.8639160340000003	0	0	-0.061035156	1.2010742212	9.57629393	2.6019287140000005	0	0	-0.061035156	0.32180175720000004	9.54997554	-1.9918212860000002	-0.12207031	-0.061035156	0	1550085663.331
-9.32866214	-1.0347900360000002	-3.2993652160000004	0	0	0	3.3400389400000003	-8.56901857	0.569433606	0	-0.061035156	-0.061035156	4.749267572000001	9.448290740000001	0.515600589	-0.061035156	-0.061035156	-0.061035156	-9.180322480000001	0.838598642	2.8698974640000006	-0.061035156	-0.061035156	-0.061035156	1.19270018	9.60261232	2.6103027160000005	0	0	-0.061035156	0.32180175720000004	9.564331070000001	-2.0121582460000003	-0.12207031	-0.061035156	0	1550085663.371
-9.305932608	-1.052734375	-3.3053466460000003	0	0	0	3.3400389400000003	-8.56901857	0.569433606	-0.061035156	-0.061035156	-0.061035156	4.758837860000001	9.433935700000001	0.531152356	-0.061035156	-0.061035156	-0.061035156	-9.1623777	0.835009784	2.872290036	0	0	-0.061035156	1.204663089	9.57749002	2.604321286	-0.061035156	-0.12207031	-0.061035156	0.32539062500000004	9.581079074	-1.9918212860000002	-0.061035156	-0.061035156	0	1550085663.41
-9.33464357	-1.030004892	-3.2814209260000005	0	-0.061035156	0	3.311328076	-8.55466304	0.6077148560000001	-0.12207031	-0.061035156	0	4.768408246	9.363354532	0.5562744110000001	-0.061035156	-0.061035156	-0.12207031	-9.16118161	0.8278320288	2.8639160340000003	0	-0.061035156	-0.061035156	1.2309814300000002	9.515283246000001	2.5815917540000006	-0.061035156	-0.12207031	-0.061035156	0.3672607428	9.560742212000001	-1.967895468	0	-0.061035156	0	1550085663.451
-9.304736420000001	-0.9869384980000001	-3.2730469240000004	0	0	-0.061035156	3.311328076	-8.55466304	0.6077148560000001	-0.12207031	-0.061035156	0	4.806689496	9.35378444	0.5323486420000001	-0.061035156	-0.061035156	-0.12207031	-9.138451980000001	0.8290283540000001	2.8399902160000003	0	0	-0.061035156	1.24294429	9.514086960000002	2.5851807100000004	-0.061035156	-0.061035156	-0.061035156	0.3672607428	9.560742212000001	-1.967895468	-0.061035156	-0.061035156	0	1550085663.491
-9.32746556	-1.0096679712	-3.32089856	0	-0.061035156	0	3.334057608	-8.557055710000002	0.6447998200000001	-0.12207031	0	0.061035156	4.84736322	9.38010234	0.5191894568000001	-0.061035156	-0.061035156	-0.12207031	-9.155200180000001	0.8146728240000001	2.85314946	0	0	-0.061035156	1.223803714	9.557153060000001	2.605517572	-0.061035156	-0.061035156	-0.061035156	0.37443847840000005	9.54399411	-1.9702880400000002	-0.061035156	-0.061035156	0	1550085663.53
-9.3238768	-1.020434604	-3.277832068	0	-0.061035156	0	3.363964856	-8.570214660000001	0.6759033540000001	-0.12207031	0	0.061035156	4.896411240000001	9.394457968000001	0.4821044928	-0.061035156	-0.061035156	-0.12207031	-9.155200180000001	0.7955322480000001	2.86870108	0	-0.061035156	-0.061035156	1.223803714	9.557153060000001	2.605517572	-0.061035156	-0.061035156	-0.061035156	0.3732421924	9.57749002	-1.9583251800000003	-0.061035156	-0.061035156	0	1550085663.57
-9.3238768	-0.994116214	-3.2945800720000005	0	-0.061035156	0	3.4034423920000005	-8.609692392	0.6986327880000001	-0.061035156	-0.061035156	0.061035156	4.919140380000001	9.3573732	0.47851562500000006	-0.061035156	-0.061035156	-0.12207031	-9.155200180000001	0.80988768	2.87109375	0	-0.061035156	-0.061035156	1.2537109620000002	9.532031250000001	2.592358426	-0.061035156	-0.12207031	-0.061035156	0.37683107	9.560742212000001	-1.9403808900000001	-0.061035156	-0.061035156	0	1550085663.61
-9.329858426000001	-0.994116214	-3.2885987400000003	0	0	0	3.4680420320000005	-8.59892572	0.69504393	-0.061035156	-0.061035156	0	4.9167482	9.34780252	0.477319339	-0.061035156	-0.061035156	-0.061035156	-9.16118161	0.7955322480000001	2.8698974640000006	0	-0.061035156	0	1.284814496	9.518872300000002	2.59116214	-0.061035156	-0.061035156	-0.061035156	0.3732421924	9.563134980000001	-1.96669928	-0.061035156	-0.061035156	0	1550085663.65
-9.343017572	-1.002490216	-3.285009784	-0.061035156	-0.061035156	0	3.4680420320000005	-8.59892572	0.69504393	-0.061035156	-0.061035156	0	4.921533246000001	9.33942842	0.45937500000000003	-0.061035156	-0.061035156	-0.061035156	-9.174340560000001	0.7871582068	2.89382338	0	-0.061035156	0	1.2919922120000003	9.53322734	2.588769568	-0.061035156	-0.061035156	-0.061035156	0.40314941100000007	9.57150908	-1.9511474640000002	0	-0.061035156	0	1550085663.69
-9.325073380000001	-1.0072753600000002	-3.2790283540000003	0	0	-0.061035156	3.4812010800000004	-8.595336960000001	0.686669928	-0.061035156	-0.061035156	0	4.93947734	9.34541034	0.45698242800000005	0	-0.061035156	0	-9.16118161	0.79194339	2.886645468	0	0	0	1.274047824	9.523657248000001	2.586376996	0	-0.061035156	-0.061035156	0.37084961060000005	9.572705072	-1.9595214660000002	-0.061035156	-0.061035156	0	1550085663.73
-9.31669928	-1.0048827880000002	-3.269457968	0	-0.061035156	-0.061035156	3.4919677520000003	-8.59414038	0.6651367212000001	-0.061035156	-0.061035156	0	4.91555162	9.35617662	0.47492675720000005	0	-0.061035156	0	-9.15639676	0.800317392	2.8734864200000003	0	0	0	1.2501221040000001	9.528442392	2.5803954680000003	0	0	-0.061035156	0.3576904254	9.58227536	-1.96669928	-0.061035156	-0.061035156	0	1550085663.77
-9.33942842	-0.9881347840000001	-3.282617212	-0.061035156	0	-0.061035156	3.4656494600000003	-8.57380342	0.678295926	0	0	-0.061035156	4.8988037140000005	9.376513580000001	0.48090820680000007	0	-0.061035156	0	-9.154003894	0.80988768	2.8818603240000003	0	0	0	1.238159146	9.54997554	2.600732428	0	0	-0.061035156	0.385205072	9.56552716	-1.9487548920000002	0	0	0	1550085663.81
-9.32148462	-0.9953125	-3.2646728240000003	-0.061035156	-0.061035156	-0.061035156	3.4261719240000006	-8.564233426000001	0.6519775360000001	0	-0.061035156	-0.061035156	4.870092752000001	9.387280252000002	0.48808594240000003	0	-0.061035156	0	-9.173144568	0.794335962	2.8902344240000004	0	0	0	1.239355432	9.548779254000001	2.605517572	0	0	-0.061035156	0.38400878600000005	9.575097840000002	-1.9535400360000001	0	0	-0.061035156	1550085663.85
-9.326269568	-1.0240234620000002	-3.25151358	0	-0.061035156	-0.12207031	3.40703125	-8.58815944	0.6160888580000001	0	-0.061035156	-0.061035156	4.812670926	9.394457968000001	0.5036376800000001	0	-0.061035156	0	-9.18391124	0.8230468750000001	2.9010009000000005	-0.061035156	0	0	1.293188498	9.58347194	2.5899658540000003	0	0	-0.061035156	0.364868161	9.5703125	-1.9595214660000002	0	0	-0.061035156	1550085663.89
-9.32148462	-1.032397464	-3.261083966	0	-0.061035156	-0.12207031	3.359179712	-8.572607428000001	0.6244628600000001	-0.061035156	0	0	4.786352536	9.402832068	0.5239746106000001	0	0	-0.061035156	-9.18630342	0.8182617212000002	2.8806639400000003	0	0	0	1.2716552520000002	9.5703125	2.5744139400000003	0	0	-0.061035156	0.3612792932	9.579882788	-1.95234375	0	0	-0.061035156	1550085663.93
-9.335839660000001	-1.062304712	-3.302954074	-0.061035156	0	-0.12207031	3.359179712	-8.572607428000001	0.6244628600000001	-0.061035156	0	0	4.7803711060000005	9.38967302	0.5036376800000001	0	0	-0.061035156	-9.189892572	0.80988768	2.8471679320000005	-0.061035156	0	0	1.197485324	9.540405252000001	2.5636474640000007	0	0.061035156	-0.061035156	0.3505126800000001	9.555957068	-1.9535400360000001	0	0	-0.061035156	1550085663.97
-9.32866214	-1.0946044928	-3.2718505400000004	0	-0.061035156	-0.061035156	3.29816893	-8.5582518	0.6340332068000001	0	0	0	4.786352536	9.423168930000001	0.4605712860000001	0	0	-0.061035156	-9.174340560000001	0.8290283540000001	2.8411866	-0.061035156	0.061035156	0	1.181933606	9.59782698	2.5839844240000005	0	0	-0.061035156	0.343334964	9.56672374	-1.9738769960000002	0	0	-0.061035156	1550085664.01
-9.32028804	-1.107763678	-3.267065396	0	0	-0.061035156	3.3460204680000003	-8.596533246000002	0.5586669928	0	-0.061035156	0	4.81745607	9.450683606	0.440234375	0	0	-0.061035156	-9.19348143	0.8218505890000001	2.8244384000000005	-0.061035156	0.061035156	0	1.175952176	9.62294928	2.57680661	0	0	-0.061035156	0.33854982	9.58347194	-1.9511474640000002	0.061035156	0	-0.061035156	1550085664.05
-9.299951080000001	-1.106567392	-3.2479248200000006	0	0	-0.061035156	3.343627896	-8.572607428000001	0.571826178	-0.061035156	-0.061035156	0	4.818652356	9.431542932000001	0.454589856	0	0	-0.061035156	-9.18391124	0.8577392572	2.802905252	-0.061035156	0.061035156	0	1.1484375	9.579882788	2.5636474640000007	0	0	-0.061035156	0.34812010800000004	9.56552716	-2.003784146	0	0	-0.061035156	1550085664.09
-9.317895468000001	-1.0874267572	-3.2885987400000003	-0.061035156	-0.061035156	-0.061035156	3.323291034	-8.545092752	0.594555661	-0.12207031	-0.061035156	0.061035156	4.78515625	9.375317392	0.4521972644	0	-0.061035156	-0.061035156	-9.16835962	0.8541503600000001	2.777783246	-0.061035156	0.061035156	0	1.144848642	9.53442392	2.5253662140000004	0	0	-0.061035156	0.3158203076	9.54160144	-1.975073282	0	0	-0.061035156	1550085664.13
-9.325073380000001	-1.1125488220000002	-3.2407471040000004	-0.061035156	0	-0.061035156	3.323291034	-8.545092752	0.594555661	-0.12207031	-0.061035156	0.061035156	4.809082068	9.38847644	0.44143066100000006	0	0	-0.061035156	-9.15041484	0.878076178	2.7538574280000003	-0.061035156	0	0	1.1556152160000002	9.564331070000001	2.5265625000000003	0	0	-0.061035156	0.32180175720000004	9.5619384	-1.982250998	0	0	-0.061035156	1550085664.17
-9.346606430000001	-1.141259784	-3.216821286	-0.061035156	-0.061035156	-0.061035156	3.3819091460000004	-8.60371106	0.647192392	-0.061035156	-0.061035156	0.061035156	4.823437500000001	9.431542932000001	0.41152344240000005	0	0	-0.061035156	-9.192285340000002	0.8649169928000001	2.7813721040000003	-0.061035156	0	0	1.179541034	9.62294928	2.566040036	0	0	-0.061035156	0.29667969240000003	9.554760880000002	-1.9786621400000002	0	0	-0.061035156	1550085664.21
-9.26047374	-1.102978534	-3.22160643	-0.061035156	-0.061035156	-0.061035156	3.3819091460000004	-8.60371106	0.647192392	-0.061035156	-0.061035156	0	4.842578076	9.441113220000002	0.41511232	0	0	-0.061035156	-9.18869658	0.8290283540000001	2.80051268	-0.061035156	0	0	1.1735596040000003	9.614575180000001	2.578002896	0	0.061035156	-0.061035156	0.3002685504	9.563134980000001	-1.9607177520000003	0	0	-0.061035156	1550085664.25
-9.11452626	-1.0479492212000001	-3.04455571	-0.18310547	0.061035156	-0.061035156	3.3508057100000004	-8.534326080000001	0.678295926	-0.061035156	-0.061035156	0	4.80310054	9.36933606	0.46774902160000004	0.061035156	0	-0.061035156	-9.12888179	0.794335962	2.802905252	-0.061035156	0.061035156	0	1.1771484620000001	9.512890380000002	2.588769568	0	0.061035156	-0.061035156	0.308642572	9.540405252000001	-1.9559326080000001	-0.061035156	-0.061035156	-0.061035156	1550085664.29
-9.49973143	-0.916357428	-3.1306884000000004	-0.18310547	-0.24414062	-0.061035156	3.32089856	-8.399145468	0.6352294928000001	0	-0.061035156	0	4.758837860000001	9.266455072	0.5287597644	0.061035156	0	-0.061035156	-9.101367212000001	0.660351538	2.78017572	0	0	-0.061035156	1.2692626800000002	9.412402160000001	2.7275389400000005	0	0	-0.12207031	0.594555661	9.45307608	-1.667626996	-0.12207031	0.12207031	0	1550085664.33
-9.39326178	-0.8170653959999999	-2.81726088	-0.4272461	-0.4272461	-0.30517578	3.32089856	-8.399145468	0.6352294928000001	0.061035156	-0.061035156	0.061035156	4.760034146000001	9.31311052	0.617285144	0.061035156	0	-0.061035156	-9.16716304	0.5203857428	2.86152356	-0.12207031	0.12207031	-0.061035156	1.343432608	9.484179712000001	2.8316162140000003	0	0.061035156	-0.12207031	0.6627441100000001	9.61816394	-1.655664038	-0.18310547	0.30517578	0.12207031	1550085664.37
-9.5703125	-0.994116214	-2.78496106	-0.4272461	-0.12207031	-0.30517578	3.4548827880000004	-8.545092752	0.33017577880000004	0.061035156	-0.12207031	0.12207031	4.794726440000001	9.372924820000001	0.7129882787999999	0.12207031	0.061035156	-0.12207031	-9.130077880000002	0.5024413940000001	2.93569339	-0.061035156	0.061035156	-0.061035156	1.2441405760000002	9.49375	2.9416748200000002	0	0.18310547	-0.12207031	0.7285400360000001	9.58825679	-1.6090087860000002	-0.18310547	0.4272461	0.12207031	1550085664.41
-9.53322734	-1.3051513580000003	-2.524169928	-0.6713867	-0.91552734	-0.48828125	3.561352536	-8.541503894	0.193798822	0.061035156	-0.12207031	0.18310547	4.786352536	9.35378444	0.8565429712000001	0.18310547	-0.061035156	-0.061035156	-9.20305162	0.4378417932	3.0158447480000006	0	0.12207031	-0.061035156	1.191503894	9.42436502	3.011059604	0	0.12207031	-0.12207031	0.754858426	9.782055710000002	-1.312329074	-0.12207031	0.7324219	0.12207031	1550085664.45
-9.414794928000001	-1.665234424	-1.9427734620000003	-0.30517578	-0.12207031	-0.30517578	3.5972412140000003	-8.462548920000001	0.1878173822	-0.061035156	-0.18310547	0.24414062	4.760034146000001	9.362158246000002	0.9642089660000001	0.12207031	-0.12207031	0	-9.217407248	0.381616214	3.084033246	0.12207031	0.12207031	-0.12207031	1.256103534	9.4004393	3.1199219240000007	0.061035156	-0.061035156	-0.18310547	0.43664550720000006	9.70429712	-1.375732428	-0.12207031	0.48828125	0.30517578	1550085664.49
-9.512890380000002	-1.5384277160000002	-1.9989990020000004	-0.18310547	-0.12207031	-0.36621094	3.5972412140000003	-8.462548920000001	0.1878173822	-0.12207031	-0.12207031	0.30517578	4.685864120000001	9.340625000000001	1.0503417932	0.12207031	-0.24414062	0	-9.241332968	0.2560058606	3.1175292540000004	0.24414062	0.18310547	-0.12207031	1.39008786	9.398047120000001	3.2658691100000006	0.061035156	-0.061035156	-0.18310547	0.287109375	9.535620108000002	-1.534838858	0.061035156	0.18310547	0.36621094	1550085664.53
-9.39086911	-1.391284146	-2.158105432	-0.18310547	0	-0.48828125	3.5876709260000004	-8.359667932	0.21413574280000003	-0.12207031	-0.12207031	0.30517578	4.623657248000001	9.363354532	1.0958007788	0.24414062	-0.18310547	-0.061035156	-9.29516574	0.0837402356	3.1103514400000005	0.24414062	0.36621094	-0.18310547	1.437939496	9.412402160000001	3.39267572	0.061035156	0	-0.30517578	-0.061010742800000003	9.469824280000001	-1.5970459260000003	0.18310547	0.24414062	0.24414062	1550085664.57
-9.268847840000001	-1.6544677520000002	-2.3399413940000002	-0.061035156	-0.061035156	-0.48828125	3.599633786	-8.441015380000001	0.2930908246	-0.18310547	-0.18310547	0.61035156	4.582983426	9.322680710000002	1.166381839	0.30517578	0	-0.12207031	-9.25927716	-0.09450683900000001	3.07805162	0.18310547	0.48828125	-0.12207031	1.39008786	9.3155027	3.4010498200000003	-0.061035156	0	-0.5493164	-0.07895508180000001	9.503320288000001	-1.66403804	0.30517578	0.18310547	-0.061035156	1550085664.61
-8.985326980000002	-1.6783935700000001	-2.5074219240000004	0.36621094	0.12207031	-0.48828125	3.2646728240000003	-8.653955072	0.416308606	0.24414062	-0.79345703	0.5493164	4.49086911	9.21979982	1.2453369600000002	0.30517578	0.061035156	-0.18310547	-9.229370108000001	-0.10766601440000001	2.9955077880000003	0.061035156	0.61035156	-0.061035156	1.408032248	9.18869658	3.23596196	-0.061035156	0	-0.5493164	-0.2177246106	9.475805710000001	-1.6748047120000003	0.18310547	-0.18310547	-0.24414062	1550085664.65
-9.189892572	-1.4427246400000002	-2.956030252	0.6713867	-0.12207031	-0.4272461	3.084033246	-8.756836060000001	0.3959716754	0.36621094	-1.2817383	0.48828125	4.356884784	9.121704074	1.168774411	0.30517578	0.061035156	-0.18310547	-9.4171875	-0.057421875000000004	2.9679932100000004	-0.12207031	0.79345703	0.061035156	1.629345746	9.169555710000001	3.029003894	-0.18310547	0	-0.6713867	0.07895508180000001	9.32028804	-1.650878894	0.24414062	-0.24414062	-0.24414062	1550085664.69
-9.152807608000002	-1.15441893	-3.3831054320000007	0.91552734	-0.30517578	-0.5493164	3.084033246	-8.756836060000001	0.3959716754	0.36621094	-1.2817383	0.48828125	4.245629892	8.984130890000001	0.9438721040000001	0.061035156	0.12207031	-0.91552734	-9.375317392	0.17944336060000002	2.9129637600000002	-0.36621094	1.0986328	0.18310547	1.7788817900000002	9.175537140000001	2.73830571	-0.12207031	0.30517578	-0.91552734	0.6364257788	9.382495108	-1.81357428	0.4272461	0.061035156	-0.18310547	1550085664.73
-9.2556884	-0.07058105432	-3.8125733800000003	0.79345703	-0.61035156	-0.48828125	2.8758788940000004	-8.883642572	0.2954833966	0.48828125	-1.6479492	0.36621094	4.3162110600000005	8.88842752	0.6208740020000001	0	0.30517578	-1.4648438	-9.212622300000001	0.6328369110000001	2.7933349640000005	-0.5493164	1.2207031	0.4272461	1.6520751800000002	9.125292932	2.337548822	-0.12207031	0.30517578	-0.91552734	0.784765625	9.433935700000001	-1.9032959260000002	0.5493164	-0.12207031	-0.18310547	1550085664.769
-9.50930162	0.154321286	-3.1905028960000004	0.48828125	0.061035156	-0.5493164	2.8758788940000004	-8.883642572	0.2954833966	0.36621094	-1.8310547	0.24414062	4.475317392000001	8.92910144	0.22011719240000002	0	0.30517578	-1.4648438	-9.140844748000001	1.2501221040000001	2.7418945679999998	-0.5493164	1.0986328	0.5493164	1.41042482	9.216211060000001	1.7944336060000001	-0.061035156	0.36621094	-0.91552734	1.5456054320000001	9.455468750000001	-2.1509277160000004	0.18310547	-0.061035156	0	1550085664.809
-10.088306200000002	0.14235839660000002	-3.1653808900000002	0.24414062	1.0375977	0.061035156	2.8555420320000002	-8.890820288	0.3947753894	0.061035156	-1.5869141	0.18310547	4.744482428	9.477001800000002	-0.324194339	-0.24414062	0.18310547	-2.1362305	-9.49494658	1.69633786	2.818457068	-0.24414062	0.91552734	0.61035156	1.3996582460000002	9.8514402	1.5456054320000001	0.18310547	0.48828125	-0.6713867	1.6867675720000002	9.27722194	-2.634228534	0.18310547	-1.0986328	-0.12207031	1550085664.849
-9.80717752	0.2536132788	-3.4919677520000003	-0.7324219	1.0375977	-0.061035156	2.79213858	-9.189892572	0.729736322	-0.24414062	-1.2207031	0.4272461	5.18232428	10.112231920000001	-0.9187500000000001	-0.24414062	0.18310547	-2.1362305	-9.254492212	1.3864990020000003	3.1151367800000003	-0.30517578	0.8544922	0.48828125	1.3996582460000002	9.8514402	1.5456054320000001	0.18310547	0.48828125	-0.6713867	2.127001996	9.45307608	-2.80051268	0.5493164	-1.2207031	-0.4272461	1550085664.889
-9.49733876	-0.4294677716	-3.2407471040000004	-0.4272461	0.5493164	-0.36621094	2.795727536	-9.1109375	1.868603534	-0.18310547	-0.4272461	0.79345703	5.522070288000001	9.744970746000002	-1.403247104	0.18310547	-0.5493164	-1.6479492	-8.91354982	1.3769287140000002	3.069677716	-0.79345703	0.61035156	0.48828125	1.332666034	10.1828125	1.770507788	0.4272461	0.061035156	-0.9765625	1.369750998	9.46623552	-2.805297824	0.8544922	-0.7324219	-0.91552734	1550085664.929
-8.967382788	-0.45578614200000006	-2.807690396	-0.12207031	0.30517578	-0.61035156	2.58278804	-8.446997300000001	2.2657714660000003	-0.18310547	-0.4272461	0.79345703	5.91086412	9.081030252000001	-1.1340820288	0.8544922	-0.48828125	-1.0986328	-8.57858876	1.783667032	2.886645468	-0.79345703	0.61035156	0.5493164	1.418798822	9.45786142	1.655664038	0.24414062	-0.48828125	-1.2817383	0.9809570288	9.5451902	-2.557666034	0.91552734	-0.5493164	-1.0986328	1550085664.969
-8.87766124	-0.47373047120000006	-2.702417032	0	0.8544922	-0.7324219	2.51101088	-7.834497300000001	2.326782248	0	-0.91552734	0.7324219	6.2374510800000005	8.7364991	-0.8074951080000001	1.0986328	0.61035156	-0.79345703	-8.468530252	2.100683606	2.496655252	-0.79345703	0.61035156	0.4272461	1.3230957460000001	8.99609375	1.337451178	0.061035156	-0.18310547	-1.2817383	0.910375998	9.18630342	-2.295678714	1.0375977	-0.8544922	-1.159668	1550085665.009
-8.83698732	-0.4868896466	-3.2885987400000003	-0.061035156	0.9765625	-0.61035156	2.536132788	-7.47561052	2.1844238220000003	0.36621094	-1.4648438	1.0375977	6.13217752	8.86210962	-0.52995607	0.8544922	1.4038086	-0.61035156	-8.30463858	2.45	2.390185504	-0.5493164	0.5493164	0.18310547	1.129296875	9.134863220000002	1.168774411	0.061035156	0.61035156	-0.91552734	1.1580077880000001	9.101367212000001	-2.30883786	1.0986328	-0.79345703	-1.2207031	1550085665.049
-9.338232428000001	-1.0802490020000002	-3.521875	0.36621094	0.61035156	-0.61035156	2.76821286	-7.51867662	1.96430661	0.36621094	-1.4648438	1.0375977	6.018530252000001	9.354980432000001	-0.40075683900000003	0.61035156	1.3427734	-0.30517578	-8.3967527	2.7478759000000004	2.469140576	-0.24414062	0.24414062	0	0.7560547120000001	9.625341754	1.046752896	0.36621094	1.4648438	0.061035156	0.7393066100000001	8.97336412	-2.477514676	1.159668	-0.79345703	-1.3427734	1550085665.089
-9.285595746	-1.149633786	-3.9381836060000004	0.79345703	0	-0.12207031	3.025415036	-7.778271760000001	1.7214599640000001	0.30517578	-1.5258789	1.4038086	5.83669429	9.926807100000001	-0.40434570680000004	0.4272461	0.79345703	0.30517578	-8.7364991	2.5313476440000002	2.719165036	-0.12207031	0.18310547	-0.18310547	0.6328369110000001	10.18879442	1.069482428	0.36621094	1.4648438	0.061035156	0.230883786	9.254492212	-2.670117212	0.9765625	-1.0986328	-1.4038086	1550085665.129
-8.972167932000001	-0.9809570288	-4.106860324	0.9765625	0.79345703	0.12207031	3.32089856	-8.082128894	1.5707275360000001	-0.061035156	-1.2207031	1.7089844	5.5639402	10.225878600000001	-0.3182128894	0.30517578	0.061035156	0.8544922	-9.04753444	2.2250976440000003	2.879467752	-0.12207031	0.30517578	-0.48828125	0.9869384980000001	10.480688400000002	1.31352536	0.30517578	0.91552734	0.18310547	0.0	9.32866214	-3.1438476440000005	0.9765625	-1.4648438	-1.4038086	1550085665.169
-9.515283246000001	-0.5335449280000001	-4.222900360000001	1.4038086	1.4038086	0.30517578	3.6881591460000003	-8.42905252	1.5001464660000001	-0.061035156	-1.2207031	1.7089844	5.45388179	10.460351440000002	-0.053833007200000005	0.24414062	0.061035156	1.0986328	-9.07026358	2.3997558900000002	2.87109375	-0.12207031	0.4272461	-0.5493164	1.108959964	10.7103759	1.408032248	-0.30517578	0.91552734	0.061035156	0.2823242212	9.439917032	-3.311328076	0.61035156	-2.0141602	-1.2207031	1550085665.209
-10.50700728	0.16389160340000003	-5.32228984	0.61035156	0.79345703	0	3.6881591460000003	-8.42905252	1.5001464660000001	-0.30517578	-0.91552734	1.4038086	5.315112320000001	11.008251800000002	0.1818359424	0	0.79345703	0.9765625	-9.60739766	2.81726088	2.624658246	-0.12207031	-0.36621094	-0.61035156	0.7046142572	11.3396241	1.39606929	-0.30517578	0.91552734	0.061035156	0.7524658540000001	9.95073282	-3.00627446	0.12207031	-2.1362305	-1.0375977	1550085665.249
-11.07285144	-0.16508788940000002	-5.8319094400000004	-1.0986328	0.9765625	0.36621094	4.103271466000001	-10.1313723	1.4977538940000001	-0.61035156	-0.36621094	0.6713867	4.896411240000001	12.43542482	0.19738769960000002	0	0.79345703	0.9765625	-10.59672824	2.018139676	2.721557608	-0.12207031	-1.0375977	-0.48828125	0.24165038940000003	12.677075180000001	1.5898682100000001	-0.5493164	0.79345703	0.36621094	1.409228534	10.839575180000002	-3.352001996	-0.36621094	-1.7700195	-0.9765625	1550085665.289
-11.97485324	-0.8242431610000001	-5.840283246000001	-0.9765625	-0.7324219	0.79345703	4.492065396	-11.081225540000002	1.4546875000000001	-0.61035156	-0.36621094	0.6713867	4.349707068	12.85651808	-0.1459472644	-0.79345703	0.061035156	0.9765625	-11.81933606	1.128100589	2.6772949280000002	-0.061035156	-0.18310547	-0.91552734	-0.3612792932	12.55266124	2.6126952880000003	-0.9765625	-1.0375977	0	2.038476538	11.9006839	-2.837597644	-1.0986328	-0.91552734	-0.4272461	1550085665.329
-10.71516124	-2.10546875	-5.81276857	-1.8310547	-3.7231445	0.6713867	4.492065396	-11.081225540000002	1.4546875000000001	-0.48828125	0	0.36621094	4.294677716000001	12.0286866	-0.2452392572	-0.36621094	0.5493164	1.2817383	-10.63620558	1.358984424	1.5599609620000003	-0.48828125	1.2817383	-0.30517578	-1.1807373200000002	11.52026358	3.22160643	-0.9765625	-1.0375977	0	3.466845746	13.146020860000002	-1.0587158540000001	-3.0517578	0.18310547	0.48828125	1550085665.369
-8.738891574	-3.7874510800000003	-2.7945312500000004	-1.2817383	-3.6010742	0.9765625	5.006469748	-11.12548822	1.374536142	-0.4272461	0.9765625	-0.6713867	4.194189496	11.001074280000001	-0.1626953076	-0.36621094	0.5493164	1.2817383	-10.04763228	2.313623004	0.4378417932	0.5493164	-1.2817383	-0.48828125	-2.345922824	9.8263179	2.910571286	-1.6479492	-0.30517578	0.24414062	4.2587889400000005	12.449779860000001	0.5144042932	-4.760742	1.159668	1.8310547	1550085665.409
-8.225683606	-3.4166014400000004	-0.8230468750000001	-0.7324219	0.24414062	0.8544922	4.042260880000001	-9.637304712	0.8948242212000002	-0.30517578	2.1972656	-2.1362305	3.2945800720000005	9.853833360000001	-0.10048827880000001	-0.7324219	0.91552734	2.6245117	-9.644482428000002	0.8732910340000001	0.113647464	1.2817383	0.5493164	-0.4272461	-2.51459964	8.357275360000001	3.0397704680000004	-1.4648438	-1.8310547	0.48828125	4.25520018	10.13496106	-0.03229980432	-4.1503906	2.5634766	3.8452148	1550085665.449
-10.9568116	-2.062402356	-2.8483641200000003	1.3427734	-2.1362305	0.6713867	3.285009784	-9.169555710000001	0.6890625	0.12207031	2.6245117	-3.0517578	2.58278804	9.011645468000001	0.20217285340000002	-1.2207031	-1.4648438	3.112793	-9.527246106	-0.2536132788	-0.288305661	0.6713867	-0.79345703	-0.61035156	-1.69633786	7.8177491	3.714477536	-1.4648438	-1.8310547	0.48828125	1.159204074	11.80617662	-1.988232428	-2.9907227	3.9672852	4.4555664	1550085665.489
-9.020019568	-1.567138678	-3.37233876	-1.4648438	-5.859375	-0.8544922	2.9141601440000002	-9.12648912	0.3182128894	1.4038086	1.8310547	-2.8686523	2.702417032	8.807080072	0.5096191394	-1.2207031	-1.4648438	3.112793	-9.4171875	0.00837402356	0.5502929712000001	0.30517578	-0.4272461	-0.061035156	-0.693847644	8.169457968	3.7647216460000004	-0.36621094	-1.3427734	0.5493164	-1.0886230432000001	12.73090854	-3.62714856	-3.2958984	1.2207031	5.1879883	1550085665.529
-7.59165036	-2.104272464	-0.800317392	-0.61035156	-0.18310547	0.8544922	2.70839856	-9.24013678	-0.3289794928	1.4038086	1.8310547	-2.8686523	3.12709964	8.528344748	0.6447998200000001	-1.5258789	-2.2583008	2.1972656	-9.036767572	-0.6244628600000001	0.8876464660000001	0.48828125	-0.61035156	0.18310547	0.269165036	8.2771241	3.8939209260000003	0.61035156	-1.159668	0.30517578	-1.1903076080000001	11.56811502	-2.7706054320000004	-2.6855469	1.5869141	5.432129	1550085665.569
-8.104858426	-1.2094482428000002	-1.7083007200000002	-0.91552734	-1.159668	0.24414062	2.5492920320000003	-9.09179712	-0.9797607428000001	1.8920898	1.0986328	-2.6855469	3.2730469240000004	7.832104532000001	0.707006839	-1.0375977	-1.3427734	1.2817383	-8.74367662	-0.991723642	1.343432608	0.18310547	-0.36621094	0	1.0670898560000002	8.114428420000001	4.1331787140000005	0.61035156	-1.159668	0.30517578	-1.471435504	10.13615764	-1.774096646	-1.953125	2.6855469	5.126953	1550085665.609
-7.39067392	-0.898413089	-0.9570312500000001	-1.2207031	-2.0141602	-0.48828125	2.6796875	-8.63601088	-1.264477536	2.0751953	-0.36621094	-3.112793	3.47402356	7.156201080000001	0.9031982428000002	-1.0375977	-1.3427734	1.2817383	-8.24841304	-0.765625	1.6161865020000004	0.24414062	-0.12207031	0.061035156	1.429565396	7.743579074	4.011157248000001	0.061035156	-0.91552734	0.12207031	-1.068286142	8.737695288000001	-1.600634784	-0.91552734	3.479004	3.9672852	1550085665.649
-6.85473642	-0.5251708966	0.38400878600000005	-0.8544922	0.9765625	-0.24414062	2.6796875	-8.63601088	-1.264477536	1.7089844	-1.0375977	-3.6010742	3.5541748200000005	6.86311052	1.146044928	-0.30517578	-0.12207031	0.12207031	-8.004370108000002	-0.6304443390000001	1.8937255400000002	0.18310547	-0.18310547	0.30517578	1.41042482	7.431347840000001	3.841284146	-0.61035156	-0.48828125	0	-1.375732428	7.072461060000001	-1.471435504	0.36621094	3.6621094	2.5024414	1550085665.689
-7.93618161	-0.32060547120000005	-0.062207030760000004	-1.4648438	1.0986328	-0.48828125	2.5899658540000003	-7.992407248	-1.37214357	1.159668	-0.6713867	-3.7231445	3.5135009000000004	7.064086960000001	1.3171142180000002	0.061035156	0.4272461	-1.6479492	-8.226879892	-0.8122802520000001	2.0923096040000004	0	-0.24414062	0.30517578	1.343432608	7.546191394000001	3.8616211060000003	-0.61035156	-0.48828125	0	-1.4522949280000002	5.724243210000001	-0.949853534	1.2207031	3.8452148	1.0986328	1550085665.729
-9.712670926000001	-0.34213867800000003	-0.458178714	-0.91552734	0.48828125	0.12207031	2.1329834260000005	-7.812963760000001	-1.2333740020000001	0.6713867	0.18310547	-3.4179688	3.5960449280000004	7.613183606000001	1.4068359620000002	0.061035156	0.4272461	-1.6479492	-8.57380342	-1.0168457068	2.383007788	-0.36621094	-0.24414062	0.18310547	1.3254882200000002	7.93378894	4.036279254000001	-0.30517578	-0.30517578	-0.18310547	-0.10766601440000001	5.87617212	-0.27395019960000005	1.159668	2.5024414	0.18310547	1550085665.769
-10.4723143	-0.49645996400000003	-1.594653354	-1.7089844	0.5493164	-0.61035156	1.65805661	-7.7495607	-0.9821533540000001	0.30517578	0.5493164	-2.6855469	3.92861322	8.25319838	1.429565396	-0.36621094	-1.0986328	-2.746582	-8.906372300000001	-0.8924316100000002	2.48588858	-0.6713867	-0.30517578	0.48828125	1.489379892	8.38120108	4.29348143	0.6713867	-0.48828125	-0.5493164	3.21921376	6.94804712	0.30744628600000007	1.5869141	1.5258789	-0.4272461	1550085665.809
-12.0370607	-0.9378906250000001	0.0897216754	0.18310547	-1.3427734	-0.8544922	1.3948730040000001	-7.84646016	-0.6615478240000001	0	0.30517578	-1.4038086	4.6882567900000005	8.875268570000001	1.3984619600000001	-0.18310547	-1.2817383	-3.0517578	-9.03317842	-0.4713378894	2.5720214660000003	-1.0375977	-0.24414062	0.79345703	1.378125	8.882446580000002	4.4166992800000004	0.6713867	-0.48828125	-0.5493164	6.654956070000001	11.78583966	5.763720746000001	-1.0375977	2.380371	-0.6713867	1550085665.849
-12.97016574	-3.282617212	-0.45937500000000003	-0.4272461	-0.9765625	-0.48828125	1.3805175720000002	-8.609692392	-0.3002685504	-0.30517578	-0.061035156	0.30517578	5.477807608000001	10.20314946	1.315917932	-0.18310547	-1.2817383	-3.0517578	-9.869384980000001	-0.056225586060000006	2.263378894	-1.2817383	-2.2583008	0.7324219	1.300366214	10.271337860000001	4.17026358	0.79345703	-0.36621094	-0.4272461	6.4623532400000006	11.94135782	5.34023462	0.91552734	3.6010742	0.30517578	1550085665.889
-11.87915036	-4.08173822	-2.8268310700000003	1.0375977	-2.8686523	-0.18310547	1.600634784	-10.3359375	-0.050244139400000006	-0.61035156	-0.48828125	2.319336	5.994604532	12.693823380000001	0.9378906250000001	-0.30517578	-0.5493164	-3.2348633	-12.295459260000001	0.9893310700000001	4.093701080000001	-1.6479492	-1.5869141	0.61035156	1.1903076080000001	12.418676620000001	3.6295410340000003	1.0375977	0	-0.061035156	-0.693847644	10.04763228	0.6101074280000001	0.61035156	-2.6245117	0.30517578	1550085665.929
-9.575097840000002	-4.091308606	-0.8744873200000001	0.18310547	-0.48828125	1.0375977	2.3028564300000003	-11.184106920000001	0.5263671924000001	-0.79345703	-0.9765625	4.4555664	6.690844748	13.677173020000001	0.3612792932	-0.48828125	-0.6713867	-2.319336	-11.43532698	1.650878894	3.01464856	0.48828125	1.8310547	0.79345703	0.2978759784	13.075439300000001	4.062597644	1.0375977	0	-0.061035156	4.103271466000001	13.88772014	1.063500998	-1.8310547	-0.61035156	-0.4272461	1550085665.969
-8.23166484	-2.9261230040000004	-2.57680661	1.159668	3.8452148	0.5493164	2.3028564300000003	-11.184106920000001	0.5263671924000001	-1.3427734	-1.3427734	5.79834	7.2590820680000006	12.480884080000001	0.3229980432	-0.48828125	-0.6713867	-2.319336	-11.247509980000002	1.24294429	1.6903564300000002	-0.6713867	-0.5493164	0.30517578	-0.6854736419999999	12.10285692	3.4800048920000006	1.2817383	0.24414062	-0.061035156	-3.5003417540000004	6.90378444	-2.899804712	0.6713867	-4.1503906	-0.6713867	1550085666.009
-8.954223740000002	-2.48828125	-5.172753894	0.24414062	0.12207031	-0.5493164	3.59484874	-10.946045320000001	1.494165036	-1.953125	-0.4272461	5.9814453	7.2590820680000006	12.480884080000001	0.3229980432	0.30517578	0.24414062	-0.36621094	-10.523754500000003	2.2837158540000004	0.669921875	-0.6713867	-0.5493164	0.30517578	-0.6854736419999999	12.10285692	3.4800048920000006	0.24414062	0.24414062	0.061035156	-0.37204589660000004	9.2724366	-4.075756790000001	2.4414062	-6.591797	-1.5258789	1550085666.049
-9.427954074	-3.3567871400000002	-3.2945800720000005	-0.6713867	0.8544922	1.4038086	4.111645468	-10.294067000000002	1.9810547120000002	-1.7700195	1.159668	4.8217773	5.86420926	10.88264128	0.34931639400000003	0.7324219	1.8920898	1.4648438	-10.298852340000002	3.03020018	0.740502896	-0.30517578	0.24414062	0.061035156	-0.8421875000000001	10.06557608	1.885351538	-0.91552734	0.18310547	0.5493164	3.4429199280000002	10.78813498	-3.0325927520000002	1.2817383	-1.159668	-1.5869141	1550085666.089
-8.463745108000001	-2.5875733800000003	-2.5803954680000003	0.48828125	3.0517578	1.7700195	3.24433606	-10.084716460000001	1.697534146	0.30517578	-2.319336	0.24414062	4.8150634000000005	10.462744600000002	0.07058105432	0.061035156	2.0141602	2.5634766	-9.547582968	2.6641358800000003	0.900805661	0.12207031	0.061035156	-0.30517578	-0.7369140380000001	9.60859375	1.565942392	-0.91552734	1.0375977	1.0986328	1.3685547120000001	9.433935700000001	-2.682080072	2.0751953	-1.4038086	-2.1972656	1550085666.129
-8.064184800000001	-1.733422824	-3.1821288940000003	1.7700195	2.4414062	0.5493164	3.3831054320000007	-8.838183606000001	1.427172824	0.7324219	-3.6621094	-1.159668	4.23964856	9.6217527	-0.23327636780000002	-1.3427734	-0.12207031	3.3569336	-8.64558107	2.365063498	1.015649411	-0.30517578	-0.12207031	-0.30517578	-0.669921875	8.86809056	1.4463134979999999	0.18310547	0.61035156	1.6479492	0.4821044928	9.77368161	-2.6784912140000006	2.1972656	-2.6245117	-2.1362305	1550085666.172
-8.40273462	-1.4223876800000002	-3.811376996	1.7089844	0.9765625	0.36621094	3.7647216460000004	-7.391870108000001	1.25729982	0.7324219	-3.6621094	-1.159668	3.9908202880000005	8.704199280000001	-0.6268554712000001	-1.2207031	-0.8544922	3.479004	-7.900292932000001	2.4751221040000004	1.2034667932	0	-0.36621094	-0.24414062	-0.36367187500000003	8.2005616	1.5336425720000002	0.18310547	0.61035156	1.6479492	0.6902587860000001	9.584667932	-2.8316162140000003	2.0751953	-4.699707	-1.8920898	1550085666.208
-8.28071286	-0.5024413940000001	-3.4429199280000002	2.0141602	-0.7324219	0.6713867	3.753955072	-6.5664307100000014	1.2884033540000002	0.5493164	-2.5024414	-1.5258789	4.082934604	8.187402160000001	-1.006079074	-1.2207031	-0.8544922	3.479004	-7.6729982	2.336352536	1.378125	0.24414062	-0.18310547	-0.30517578	0.0346923822	8.016332968	1.58388678	0.36621094	0.24414062	1.8310547	2.2944824280000002	9.471020468	-2.277734424	1.5258789	-3.4179688	-1.7700195	1550085666.248
-7.424169928000001	0.23566894960000004	-3.14265126	1.2817383	0.30517578	-0.4272461	3.21203624	-6.151318390000001	1.331469748	0.12207031	-0.4272461	-1.159668	4.129589856	8.16108426	-1.2106445288	-0.61035156	0.12207031	3.0517578	-7.649072480000001	2.051635782	1.641308606	0.30517578	0.061035156	-0.36621094	0.783569339	8.333349640000002	1.528857428	-0.24414062	0	1.7089844	2.662939496	8.484082068000001	-1.818359424	1.5869141	-2.5634766	-1.5869141	1550085666.295
-8.174243210000002	0.11604003600000001	-3.31850589	1.0986328	2.5634766	-1.0375977	3.21203624	-6.151318390000001	1.331469748	-0.36621094	0.61035156	-0.6713867	3.8520507200000003	8.140747300000001	-1.4415283540000001	-0.18310547	0.30517578	2.6245117	-7.611987320000001	2.0253173920000003	1.8949219240000001	0.30517578	-0.061035156	-0.4272461	1.1352783540000002	8.48647464	1.7298339660000002	-0.24414062	0	1.7089844	2.662939496	8.484082068000001	-1.818359424	1.2817383	-1.0986328	-1.4648438	1550085666.328
-9.82272914	-0.37802735600000004	-4.01953125	1.2817383	-0.5493164	-0.61035156	2.8411866	-6.272143570000001	1.5013427520000002	-0.61035156	0.91552734	-0.30517578	3.716870108	8.322582968	-1.437939496	-0.18310547	0.30517578	2.6245117	-7.74836412	2.3219971040000003	2.287304712	0.48828125	-0.36621094	-0.36621094	1.3637695680000002	9.165966754000001	1.579101538	0.061035156	0.18310547	1.3427734	1.152026358	8.93867212	-1.9571288940000002	0.9765625	-1.4038086	-1.5869141	1550085666.368
-9.58347194	-0.417504892	-3.803002896	1.2207031	-0.79345703	-0.061035156	2.7610351440000005	-6.944457968	1.7872558900000002	-0.5493164	0.8544922	-0.061035156	3.7551512600000003	8.616870108	-1.31352536	0.18310547	0.18310547	1.953125	-8.296264480000001	2.2490234620000003	2.6031250000000004	0.5493164	-0.61035156	-0.4272461	1.506127896	9.69233426	1.356591754	0.061035156	0.48828125	0.79345703	0.61848143	9.3322509	-2.268164038	0.8544922	-2.0751953	-1.5258789	1550085666.408
-8.953027160000001	0.40434570680000004	-4.15231929	0.91552734	0	0.18310547	2.9225341460000003	-8.47810054	1.8542480040000002	-0.30517578	0.4272461	-0.12207031	3.7838623200000003	8.777173020000001	-1.0802490020000002	0.61035156	0.36621094	0	-8.63601088	1.9391846040000003	2.95363768	0.4272461	-0.61035156	-0.6713867	1.757348642	10.028490920000001	1.5575683900000001	-0.12207031	0.24414062	0.36621094	1.1340820288	9.707885880000001	-2.45358876	0.5493164	-2.1972656	-1.6479492	1550085666.448
-9.687548920000001	0.41271972840000004	-3.476416034	0.4272461	0.30517578	1.2817383	2.9225341460000003	-8.47810054	1.8542480040000002	-0.18310547	0	-0.4272461	3.96330571	8.87766124	-0.6220702880000001	0.61035156	0.36621094	0	-8.49963408	1.7417969240000002	3.201269568	0.36621094	-0.5493164	-0.91552734	2.051635782	10.25578624	1.886547824	-0.24414062	-0.48828125	-0.36621094	1.74299321	9.62055661	-2.3542969240000002	-0.12207031	-2.0141602	-1.5258789	1550085666.488
-9.301147660000002	0.10886230040000001	-4.429858426	-1.159668	0.36621094	1.4648438	3.1653808900000002	-8.82263179	1.7896484620000002	-0.12207031	-0.061035156	-0.91552734	4.413110324	9.479394568	0.1495361322	0.8544922	0.4272461	-1.0375977	-9.1623777	2.27893071	2.70839856	0.24414062	-2.5024414	-0.91552734	1.833911142	10.8036866	2.384204074	-0.5493164	-0.7324219	-0.9765625	2.363867212	10.11342752	-1.7944336060000001	-0.8544922	-2.1972656	-1.2207031	1550085666.528
-10.9568116	-1.79323732	-4.745678714	-2.5024414	1.3427734	2.0141602	3.2586913940000004	-10.766601440000002	1.7441894960000002	-0.18310547	0.24414062	-0.9765625	5.172753894	11.02380342	0.994116214	0.91552734	1.4038086	-3.4179688	-11.40900908	1.3829101440000002	3.2383545320000002	0.91552734	-1.8920898	-0.61035156	2.168872104	11.73559604	3.170166034	-0.8544922	-0.9765625	-0.91552734	4.828222644	10.79172374	-1.4977538940000001	-2.0141602	-1.159668	-0.61035156	1550085666.568
-11.782250900000001	-2.359082068	-6.160888580000001	-2.5024414	-3.6621094	1.6479492	3.523071286	-11.845653960000002	1.2608886780000002	0.12207031	0.12207031	-0.4272461	5.644091754	11.59682608	1.681982428	0.91552734	1.4038086	-3.4179688	-12.326562500000001	-0.1674804712	3.3735351440000003	0.5493164	0	-1.0375977	1.8614257200000002	11.319287140000002	4.182226440000001	-0.61035156	-1.2817383	-1.0375977	6.255395468000001	12.17941942	0.10886230040000001	-3.90625	2.1972656	1.3427734	1550085666.608
-10.612279860000001	-4.264770468	-2.5313476440000002	-1.0375977	-2.6855469	0.24414062	3.523071286	-11.845653960000002	1.2608886780000002	0.8544922	-0.61035156	-0.24414062	6.0376709260000005	11.1960688	2.427270468	0.61035156	1.2207031	-3.7231445	-11.374316100000001	0.14833984620000001	2.08513179	0.18310547	1.0986328	-0.36621094	0.8565429712000001	10.22109424	4.65834964	-0.12207031	-0.6713867	-1.2817383	3.726440396	13.295557100000002	-0.42827148560000006	-4.8828125	3.2958984	2.746582	1550085666.648
-11.008251800000002	-3.58049321	-0.965405252	1.7700195	-1.2207031	0.8544922	4.254003894	-11.16855432	0.3804199280000001	1.0375977	-0.30517578	-1.159668	6.510205072	10.922119600000002	2.902197284	0.12207031	0.4272461	-1.3427734	-10.929297120000001	0.22011719240000002	1.3829101440000002	0.79345703	-0.12207031	-0.48828125	-0.4486083966	9.637304712	4.32817392	-0.4272461	0.12207031	-1.0986328	0.17465820680000002	11.944946580000002	-2.6641358800000003	-3.2958984	3.1738281	3.6010742	1550085666.688
-10.003369600000001	-1.061108426	-3.476416034	-1.0375977	-2.5634766	-0.18310547	3.43334964	-11.13984424	-0.11723633180000001	0.9765625	1.0986328	-2.1972656	5.8319094400000004	10.924511780000001	2.5744139400000003	0.12207031	0.4272461	-1.3427734	-10.63261682	-0.31342773560000003	1.629345746	0.36621094	0.061035156	-0.4272461	-0.5670410144	9.69951178	3.9609130400000003	-0.9765625	-0.12207031	-0.5493164	-2.127001996	13.32666034	-2.9093750000000003	-3.2348633	1.4648438	3.6010742	1550085666.728
-8.954223740000002	-1.3254882200000002	-1.9595214660000002	-1.0375977	-1.8920898	0	2.7538574280000003	-10.11701628	-0.5048339856	1.3427734	0.8544922	-2.8076172	5.03398462	10.090698380000001	1.988232428	-1.6479492	-1.7089844	0.91552734	-9.480590560000001	-0.40793457460000004	1.3864990020000003	0.48828125	0.12207031	-0.30517578	-0.0765625	9.11572284	4.024316394	-0.9765625	-1.0986328	-0.24414062	-3.8089844240000006	11.43652356	-1.9894287140000002	-2.2583008	-0.36621094	4.211426	1550085666.768
-7.934985520000001	-1.509716754	-1.197485324	-0.7324219	-0.4272461	0	2.7538574280000003	-10.11701628	-0.5048339856	1.6479492	-0.30517578	-3.2348633	5.03398462	10.090698380000001	1.988232428	-1.6479492	-1.7089844	0.91552734	-8.91953125	-1.0168457068	1.355395468	0.24414062	-0.12207031	-0.12207031	0.5825927716	8.20773912	4.06379393	-0.5493164	-1.7089844	-0.061035156	-2.807690396	9.486572480000001	-0.9295165740000001	-1.2207031	0.18310547	4.0283203	1550085666.808
-8.07973642	-1.113745108	-1.052734375	-0.24414062	-0.36621094	0.18310547	2.60910643	-8.828613220000001	-0.6447998200000001	1.5258789	-0.6713867	-3.2958984	4.9992920320000005	8.8046875	1.6125976440000003	-1.6479492	-1.7089844	0.91552734	-8.557055710000002	-1.2202148560000001	1.4582763580000002	-0.12207031	-0.48828125	-0.24414062	1.156811502	7.626342752000001	4.035082968	-0.36621094	-1.5258789	0.24414062	-1.211840854	8.901586960000001	-1.5456054320000001	-0.48828125	0.6713867	3.2958984	1550085666.848
-8.608496106	-0.516796875	-1.1627929712000002	-0.48828125	-0.4272461	0.18310547	2.7347167540000004	-8.033081070000001	-0.7428955072	1.3427734	-0.12207031	-2.8686523	5.473022660000001	7.4780027	1.191503894	-1.7089844	-2.4414062	1.4648438	-8.265161240000001	-0.90678714	1.6030273560000001	-0.30517578	-0.48828125	0.12207031	1.5121094240000001	7.379907248	4.024316394	-0.4272461	-1.0986328	0.48828125	0.248828125	8.134765380000001	-0.9606201080000001	-0.18310547	2.9907227	1.8310547	1550085666.888
-8.96259784	0.005981445288000001	-0.784765625	-0.7324219	-0.061035156	0.12207031	2.86870108	-7.558154254000001	-1.38410643	1.2207031	0.24414062	-2.4414062	5.203857428000001	7.342822480000001	0.9139648560000001	-0.8544922	-0.18310547	1.5869141	-8.411108426	-0.846972644	1.9571288940000002	-0.30517578	-0.6713867	0.30517578	1.6999267180000002	7.536621106	4.00756839	-0.30517578	-0.61035156	0.6713867	0.6053222644	7.9792482	-0.24763183900000002	-0.30517578	4.699707	0.6713867	1550085666.928
-9.3573732	0.2081542932	-0.63881839	-0.9765625	0.061035156	-0.18310547	3.293383786	-7.639501800000001	-1.599438498	0.9765625	-0.18310547	-2.1972656	5.301952880000001	7.696923920000001	0.8637207068000001	-0.36621094	0.24414062	1.4648438	-8.57978534	-0.923535144	2.442822284	-0.5493164	-0.7324219	0.30517578	1.874584964	8.04384784	3.905883786	0	-0.12207031	0.8544922	1.022827176	8.072558606000001	-0.1387695288	-0.18310547	5.065918	0.18310547	1550085666.968
-9.459057608	0.25480957460000003	-0.9570312500000001	-1.3427734	0.24414062	-0.30517578	3.293383786	-7.639501800000001	-1.599438498	0.36621094	-1.2817383	-2.0141602	5.729028060000001	8.08691394	0.838598642	0.12207031	-0.12207031	1.5258789	-8.749658246000001	-0.8266357428000001	2.98952626	-0.7324219	-0.9765625	0.48828125	2.0935058900000003	8.476904254	3.98125	0.6713867	-0.061035156	0.48828125	1.656860324	7.867993210000001	0.11484375000000001	0.7324219	1.953125	-0.061035156	1550085667.008
-9.60620108	-0.052636719240000004	-1.183129892	-1.8310547	-0.30517578	-0.48828125	5.0818360600000005	-7.379907248	-0.764428714	-0.36621094	-2.2583008	-1.8310547	6.20634784	8.126391574000001	1.0515380890000001	0.12207031	-0.12207031	1.5258789	-8.77238768	-0.73332518	3.552978534	-0.7324219	-0.5493164	0.7324219	2.3172119600000003	8.56303714	3.99919429	0.6713867	-0.061035156	0.48828125	1.5587646760000002	8.608496106	1.39606929	0.79345703	0.7324219	-0.9765625	1550085667.048
-9.71745607	-0.5239746106000001	-0.5359375000000001	-1.2207031	0	-0.4272461	6.08671875	-6.912158246000001	-0.0095703125	-0.5493164	-2.1972656	-1.5258789	6.58916034	7.985229532000001	1.2907959260000001	0.48828125	-0.30517578	1.8310547	-8.69941394	-0.553881839	3.52546376	-0.8544922	-0.8544922	0.8544922	2.55527356	8.61328125	3.9130616000000003	0.6713867	-0.18310547	0.18310547	2.0899170320000002	9.80717752	2.783764676	0.6713867	0.5493164	-0.79345703	1550085667.088
-9.596630890000002	-0.2895019568	-0.007177734620000001	-1.0986328	0.5493164	0.12207031	6.08671875	-6.912158246000001	-0.0095703125	-0.5493164	-1.5869141	-1.4038086	7.071264480000001	8.060595746	1.5121094240000001	0.8544922	-0.18310547	1.953125	-8.7795652	-0.36367187500000003	3.847265576	-0.8544922	-0.6713867	0.8544922	2.7885498200000005	8.900390380000001	3.8891358800000004	0.61035156	-0.18310547	0.12207031	3.5182862400000006	10.418481920000001	2.942871106	0.061035156	0.61035156	0.5493164	1550085667.128
-10.218701079999999	-0.287109375	0.2189208966	-1.5869141	0.9765625	0.061035156	7.67419429	-6.4204834260000005	1.6245605040000002	-0.4272461	-1.4038086	-1.2817383	7.536621106	8.26755342	1.58388678	1.0375977	0.30517578	1.7700195	-8.461352340000001	-0.2978759784	3.9597167540000004	-0.7324219	-0.8544922	0.91552734	2.789746106	9.20065944	3.8915283540000005	0.61035156	0.24414062	0.24414062	2.9213378600000004	8.815454074	2.2083496400000002	0.4272461	1.2207031	0.48828125	1550085667.168
-11.79421376	-0.9809570288	-1.5767089660000002	-0.8544922	0.061035156	-0.5493164	8.38957518	-6.47910144	2.0480469240000003	0.4272461	-0.61035156	-1.4038086	8.00676268	8.519970746	1.6281494600000002	1.159668	0.61035156	1.8310547	-9.21501448	-0.4844970746000001	3.8209472840000003	-1.159668	-2.0751953	0.6713867	2.8244384000000005	9.599023560000001	3.8400878600000006	0.61035156	0.24414062	0.18310547	1.378125	7.66940944	0.8625244110000001	1.5869141	0.61035156	-0.61035156	1550085667.208
-12.143529860000001	-1.7812744600000001	-2.165283246	0.061035156	-2.0751953	-0.8544922	8.681469748	-6.802099640000001	1.7023192900000002	0.4272461	-0.61035156	-1.4038086	8.66711412	9.026000900000001	1.738207968	1.2207031	0.91552734	2.1362305	-10.21511232	0.4294677716	4.393969748000001	-1.2817383	0	0.91552734	2.5899658540000003	10.3526857	3.5326415740000003	0.5493164	0.30517578	0.24414062	0.6986327880000001	11.017822480000001	0.43664550720000006	1.7089844	-1.6479492	-1.2207031	1550085667.248
-10.69003894	-1.735815396	-0.5479003894	0.30517578	-0.9765625	0.5493164	8.681469748	-6.802099640000001	1.7023192900000002	1.2207031	-1.2817383	-1.8310547	9.463842752000001	9.649267572	1.5898682100000001	1.2207031	0.91552734	2.1362305	-9.85622554	1.3290771760000002	4.08652356	-0.8544922	0.061035156	0.91552734	1.859033246	10.7522464	3.3352538940000005	0.48828125	0.61035156	0.5493164	5.566332968	13.386474640000001	3.2838134000000005	0.24414062	1.5869141	-0.7324219	1550085667.288
-9.20065944	-0.6232665740000001	-0.63881839	-1.0375977	0.5493164	0.61035156	9.97346196	-7.458862320000001	1.409228534	1.7700195	-1.5869141	-3.6621094	9.98542482	9.894507280000001	1.21303714	0.7324219	1.2207031	2.6245117	-9.2808107	1.4606689300000002	3.476416034	-0.36621094	-0.7324219	0.30517578	0.985742212	10.83120108	3.06608876	0.6713867	0.9765625	0.6713867	0.2536132788	10.009350540000002	0.379223642	0.36621094	1.7089844	-0.24414062	1550085667.328
-9.15041484	-0.46774902160000004	-3.40942392	-0.91552734	1.3427734	-0.061035156	9.953125	-6.834399460000001	1.7896484620000002	1.7700195	-1.5869141	-3.6621094	10.11940944	9.596630890000002	0.9283202880000001	0	-0.6713867	4.8828125	-9.70429712	1.1735596040000003	3.5769042540000004	-0.61035156	-0.48828125	0.061035156	1.020434604	10.59313948	2.600732428	0.30517578	0.4272461	0.8544922	0.02990722644	8.537914840000001	-1.4463134979999999	1.953125	-0.48828125	-1.159668	1550085667.368
-8.57380342	-1.36018071	-3.8448730040000005	-0.7324219	0.36621094	-0.18310547	9.953125	-6.834399460000001	1.7896484620000002	1.7700195	-1.2817383	-4.8217773	10.11940944	9.596630890000002	0.9283202880000001	0	-0.6713867	4.8828125	-9.012841754	1.358984424	3.03857428	-1.0986328	-0.30517578	0.24414062	1.020434604	10.59313948	2.600732428	0	-0.36621094	0.91552734	1.2704589660000003	10.158886780000001	-1.4558837860000002	1.2207031	-0.36621094	-0.9765625	1550085667.408
-8.57978534	-1.53125	-3.8747802520000003	-0.18310547	1.0986328	0	9.737792932000001	-6.4204834260000005	1.85544429	2.380371	-0.79345703	-6.0424805	10.8036866	7.778271760000001	-0.3229980432	0	-1.159668	5.6762695	-9.01882338	1.885351538	3.1689697480000003	-1.2207031	-0.30517578	0.30517578	1.739404254	9.646875000000001	2.04086911	-0.30517578	-0.8544922	0.91552734	2.1305908540000003	9.683960160000002	-1.5109130400000002	1.0375977	0.36621094	-0.91552734	1550085667.447
-9.217407248	-1.4199951080000002	-4.085327176000001	-0.4272461	-0.36621094	-0.24414062	9.563134980000001	-6.049634080000001	1.9296142180000002	2.9907227	-1.2207031	-7.019043	11.28220198	6.7422853400000005	-0.765625	0.30517578	-0.4272461	6.958008	-8.98173822	2.30883786	3.0828369600000003	-1.2207031	0.061035156	0.30517578	1.7501709260000002	9.671997300000001	1.7417969240000002	-0.61035156	-0.36621094	1.0375977	2.4619628600000003	9.4004393	-1.732226538	0.8544922	1.7700195	-0.61035156	1550085667.488
-9.42077626	-0.9821533540000001	-3.2323730040000007	-0.061035156	0.9765625	0.4272461	9.43752446	-5.39167482	1.594653354	2.9296875	-1.7089844	-7.507324	11.44609424	5.7505616	-1.293188498	0.30517578	-0.4272461	6.958008	-9.096582068	2.72036142	3.6474853240000003	-0.6713867	-0.061035156	0.12207031	1.8650146760000001	10.003369600000001	1.58747554	-0.6713867	-0.18310547	1.4038086	0.6148925720000001	9.50930162	-2.306445288	0.8544922	0	-0.24414062	1550085667.528
-9.66003444	-0.40793457460000004	-3.8125733800000003	-0.061035156	0.24414062	-0.061035156	10.112231920000001	-4.2193116	1.509716754	2.9296875	-1.7089844	-7.507324	11.65664038	4.61767572	-1.7609375	0.24414062	-0.24414062	7.080078	-8.814257788	2.644995108	3.77548822	-0.4272461	-0.061035156	0	2.112646466	9.645678420000001	1.4929687500000002	-0.7324219	0.061035156	1.8920898	1.3793212860000001	9.58825679	-1.8099853240000001	0.91552734	-0.30517578	-0.24414062	1550085667.567
-9.21860324	-0.56823732	-3.2060547120000003	0.061035156	0.061035156	-0.24414062	10.102661240000002	0.031103515380000002	1.4211913940000003	0.9765625	0.061035156	-6.652832	11.85761682	3.3508057100000004	-1.93439946	0.9765625	-0.91552734	7.6293945	-8.589355432000001	2.6258545320000004	3.974072284	-0.12207031	0.36621094	0.12207031	2.112646466	9.645678420000001	1.4929687500000002	-0.5493164	-0.79345703	2.319336	0.9127685700000001	9.9782473	-1.3972655760000001	0.61035156	-0.4272461	-0.6713867	1550085667.608
-8.815454074	-0.5574707068000001	-3.3866942900000003	0.061035156	0.8544922	-0.30517578	10.78334964	1.5156982820000002	1.07785643	0.12207031	-0.61035156	-6.225586	12.379199280000002	2.086328076	-2.060009784	0.9765625	-0.91552734	7.6293945	-8.464941394	2.56484375	3.7515625000000004	0.18310547	0	-0.12207031	3.1558105040000006	8.96259784	1.7118896760000002	-0.61035156	-1.0986328	2.5634766	1.7417969240000002	9.693530252	-1.33386232	0.6713867	0.12207031	-0.61035156	1550085667.647
-9.37890625	-0.770410144	-3.366357428	0.5493164	0.12207031	-0.30517578	11.033374100000001	2.409326178	0.6268554712000001	-0.6713867	1.953125	-6.4697266	12.519164840000002	1.061108426	-2.121020468	1.6479492	-0.12207031	7.751465	-8.23166484	2.4906739200000003	3.47163089	0.30517578	0.18310547	-0.30517578	3.6486816100000006	8.758032248000001	1.739404254	-0.9765625	-1.4648438	3.4179688	1.7872558900000002	9.43273912	-1.1735596040000003	0.61035156	0.4272461	-0.4272461	1550085667.687
-9.477001800000002	-0.4689453076	-3.202465854	1.2207031	-0.5493164	0.18310547	11.033374100000001	2.409326178	0.6268554712000001	-0.6713867	1.953125	-6.4697266	11.9006839	0.23208007200000003	-1.83151857	2.1362305	2.8686523	8.056641	-7.8847409200000005	2.807690396	3.2921875000000003	0.5493164	0.36621094	-0.30517578	3.6486816100000006	8.758032248000001	1.739404254	-1.4038086	-1.8310547	4.3945312	1.0802490020000002	9.51169429	-0.961816394	0.24414062	-0.5493164	-0.061035156	1550085667.727
-9.07863768	0.5467041034000001	-3.4704346040000003	1.2817383	0.30517578	0.36621094	10.28330072	3.1773437500000004	0.92473143	-0.9765625	1.6479492	-6.958008	10.93049272	-0.833813498	-1.418798822	2.1362305	2.8686523	8.056641	-7.757934800000001	2.646191394	3.31850589	0.91552734	-0.48828125	-0.30517578	5.151220746000001	8.463745108000001	2.0695800720000004	-1.2817383	-2.1362305	5.1879883	1.437939496	9.754540740000001	-1.19270018	-0.18310547	-2.0141602	-0.061035156	1550085667.767
-9.217407248	0.10886230040000001	-2.92971196	-0.12207031	-0.5493164	0.30517578	8.943457068	4.12241214	0.04426269568	-1.4038086	1.0986328	-7.080078	10.01772464	-1.776489218	-0.8637207068000001	2.1972656	2.6245117	7.6904297	-8.25319838	2.34113768	3.4321533540000004	0.7324219	-0.9765625	-0.48828125	6.531738220000001	8.25678714	2.4344482820000004	-1.159668	-2.380371	5.7373047	2.83879393	9.62773462	-0.9187500000000001	-0.36621094	-1.7089844	0.061035156	1550085667.807
-9.79401857	0.026318359620000002	-1.867407248	0.30517578	0.6713867	1.5869141	8.943457068	4.12241214	0.04426269568	-1.7700195	1.4038086	-6.3476562	8.749658246000001	-2.783764676	-0.019140625	1.8920898	2.4414062	6.7749023	-9.092993210000001	1.3290771760000002	4.23964856	1.4038086	-0.24414062	-0.61035156	6.531738220000001	8.25678714	2.4344482820000004	-1.2817383	-2.1362305	5.7373047	3.4237792540000007	9.297558606	-0.7871582068	-0.48828125	-0.91552734	0.5493164	1550085667.847
-10.127783540000001	0.724951178	-2.8878417540000005	0.24414062	0.9765625	1.0375977	7.777075180000001	4.459765576	0.2918945288	-2.319336	1.5869141	-5.065918	7.852441394	-3.721655252	1.3362548920000001	1.7700195	1.0375977	5.2490234	-8.571411240000002	-0.0681884784	4.209741214	0.5493164	-0.61035156	-0.8544922	8.661132788000002	6.833202880000001	3.77189946	-1.4648438	-2.0751953	5.065918	1.4570800720000001	9.25090306	-1.2477295320000001	-0.30517578	-0.79345703	0.5493164	1550085667.887
-9.96030252	-0.0454589856	-2.860327176	0.061035156	0.30517578	0.7324219	4.69663089	5.122509980000001	0.9582275360000001	-3.479004	-0.4272461	-1.5258789	6.14055162	-4.344921924	3.057714856	1.6479492	1.8920898	3.3569336	-8.630029254	-0.01794433606	4.041064496	-0.36621094	-1.2207031	-0.48828125	8.531933606	5.70151358	3.77788089	-1.2207031	-0.7324219	4.638672	0.6914550720000001	10.033276260000001	-1.6927490020000002	-0.18310547	-1.7089844	-0.24414062	1550085667.927
-9.888525360000001	-0.41271972840000004	-2.1892089660000003	0.36621094	0.24414062	1.159668	4.69663089	5.122509980000001	0.9582275360000001	-3.479004	-0.4272461	-1.5258789	4.85573732	-4.2958741	3.9836425720000004	1.0986328	-0.9765625	-1.0986328	-8.55585962	0.17585449280000004	4.200170926	-0.30517578	-0.9765625	-0.36621094	8.531933606	5.70151358	3.77788089	-1.8920898	-0.061035156	4.5166016	1.642504892	9.91364766	-1.3769287140000002	-0.061035156	-0.8544922	-0.48828125	1550085667.967
-9.326269568	0.07895508180000001	-1.8829589660000003	0	0.4272461	0.5493164	4.88444838	4.17504892	2.53254393	-3.6010742	-0.5493164	0.24414062	5.635717752000001	-4.02192392	3.6307373200000006	1.0986328	-0.9765625	-1.0986328	-8.72333966	0.32658691100000004	4.529150360000001	-0.48828125	-0.7324219	-0.5493164	8.30583516	4.322192392000001	3.512304712	-2.1362305	0.36621094	4.1503906	1.3386474640000001	9.843066100000001	-0.966601538	0.061035156	0	-0.48828125	1550085668.007
-9.60620108	-0.2775390576	-2.209545926	0.18310547	0.48828125	0.18310547	6.4826902	3.7790771760000004	2.5445067900000002	-3.2958984	-0.7324219	1.3427734	6.71716304	-3.7120849640000007	2.9165527160000004	0.36621094	-0.12207031	-2.4414062	-8.62763678	0.3935791034	4.67390126	-0.18310547	-0.5493164	-0.48828125	8.11203624	2.8902344240000004	3.899902356	-2.319336	0.4272461	3.3569336	0.970190396	9.83229982	-0.41152344240000005	0.12207031	-0.18310547	-0.48828125	1550085668.047
-10.04404254	-0.4294677716	-2.47631839	0.4272461	-0.48828125	0.5493164	6.489868210000001	3.649877896	2.816064496	-3.2958984	-0.7324219	1.3427734	6.855932608000001	-3.517089856	2.144946286	0.8544922	0.79345703	-2.9907227	-8.56184056	0.2237060504	4.66433107	0.12207031	-0.48828125	-0.24414062	8.11203624	2.8902344240000004	3.899902356	-2.319336	1.7700195	2.6855469	0.5323486420000001	9.889721940000001	-0.5790038940000001	-0.061035156	-0.48828125	-0.48828125	1550085668.087
-9.67917482	-0.1196289038	-2.14973143	0.5493164	0.30517578	0.30517578	6.489868210000001	3.649877896	2.816064496	-2.8076172	0.9765625	1.5869141	7.347607428000001	-3.4620605040000005	2.128198282	0.8544922	0.79345703	-2.9907227	-8.50561502	-0.1268066394	4.647582968	0.18310547	-0.36621094	-0.24414062	7.411010880000001	1.4235839660000003	3.6462889400000003	-2.5024414	2.2583008	2.1972656	0.339746106	9.92441394	-0.793139676	0	-0.8544922	-0.36621094	1550085668.127
-9.7401857	0.0454589856	-2.446411142	0.5493164	0	0.12207031	6.145336960000001	3.994409146	3.3101317900000002	-2.6855469	0.7324219	1.159668	7.381103240000001	-3.428564496	2.27653804	0.91552734	1.0986328	-2.5634766	-8.257983426000001	-0.25839844240000004	4.577001996	0.18310547	-0.5493164	-0.24414062	6.774585160000001	0.4605712860000001	3.4967528960000003	-1.953125	2.1972656	1.4038086	0.6376221040000001	9.868188400000001	-0.7488769568000001	0.061035156	-0.61035156	-0.30517578	1550085668.167
-9.666015380000001	0.0346923822	-2.3399413940000002	0.5493164	-0.48828125	0.30517578	6.043652160000001	4.15830072	3.8101807100000005	-2.6855469	0.7324219	1.159668	7.283007788000001	-3.4225829680000004	2.769409146	1.0986328	1.0986328	-1.7700195	-8.430249100000001	-0.0813476538	4.738500900000001	0.12207031	-0.36621094	-0.24414062	6.774585160000001	0.4605712860000001	3.4967528960000003	-1.3427734	1.7089844	1.159668	0.649584964	9.894507280000001	-0.7141846040000002	0.12207031	-0.36621094	-0.4272461	1550085668.207
-9.231762680000001	0.27275390380000003	-2.3710449280000003	0.36621094	0.18310547	0.061035156	5.735009980000001	4.612890576	4.023120108	-1.5258789	0.24414062	0.24414062	7.46364766	-3.5015380400000002	3.71926268	0.6713867	0.5493164	-0.9765625	-8.43383786	0.0885253894	4.842578076	0.30517578	-0.30517578	-0.18310547	7.1191159200000005	0.2428466754	3.4907714660000004	-0.9765625	0.61035156	0.7324219	0.732128894	9.7485598	-0.7058105432	0.18310547	-0.30517578	-0.30517578	1550085668.247
-9.59782698	0.40075683900000003	-2.72395018	0.24414062	-0.12207031	0	5.98383786	4.933496106000001	4.00517572	-0.5493164	-1.0375977	-0.5493164	7.61796875	-3.6570557100000003	3.85683606	-0.061035156	-0.36621094	0	-8.451782248	-0.023925780760000005	4.83540036	0.24414062	-0.12207031	-0.12207031	7.255493210000001	0.2978759784	3.5158935700000002	-0.12207031	-0.12207031	0	0.899609375	9.666015380000001	-0.7285400360000001	0	-0.30517578	-0.12207031	1550085668.287
-9.733007788	0.4892822284000001	-2.5540771760000003	0.18310547	-0.8544922	-0.12207031	6.452783246000001	5.1751467600000005	4.1236084260000005	-0.5493164	-1.0375977	-0.5493164	8.2089357	-3.9728759000000005	3.3328614200000004	-0.36621094	-1.3427734	0.48828125	-8.35129393	0.050244139400000006	4.82941893	0.12207031	0.18310547	-0.18310547	7.255493210000001	0.2978759784	3.5158935700000002	0.30517578	-0.9765625	-0.24414062	0.8661132788	9.81196286	-0.538330072	-0.061035156	-0.30517578	-0.061035156	1550085668.327
-9.54399411	0.5586669928	-2.442822284	0.18310547	-0.30517578	-0.12207031	7.6789795320000005	5.16677266	3.8831542540000004	-0.36621094	-1.5869141	-0.9765625	8.95661592	-4.2875000000000005	2.93808606	-0.48828125	-1.6479492	0.7324219	-8.247216754	0.309838858	4.8808594240000005	0.18310547	0.12207031	-0.12207031	8.711376800000002	1.002490216	4.201367212	0.4272461	-1.2817383	-0.36621094	0.6543701080000001	9.85622554	-0.838598642	-0.18310547	-0.4272461	-0.12207031	1550085668.367
-9.51169429	0.6328369110000001	-2.7909423920000003	-0.12207031	-0.12207031	-0.36621094	9.310717752	4.813867212	4.5614501800000005	-0.36621094	-1.8920898	-1.2817383	10.04882788	-4.423876996	3.2144287140000003	-0.61035156	-1.5258789	0.79345703	-8.254394568	0.48808594240000003	4.9992920320000005	0.18310547	0.18310547	-0.12207031	8.947045926000001	1.393676718	4.135571286	0.79345703	-0.8544922	-0.4272461	0.955834964	9.81315944	-0.7512695288	-0.12207031	-0.18310547	-0.12207031	1550085668.407
-9.8765625	0.41152344240000005	-2.7454834260000003	0.24414062	-0.8544922	-0.12207031	9.310717752	4.813867212	4.5614501800000005	-0.12207031	-0.79345703	-1.6479492	10.04882788	-4.423876996	3.2144287140000003	-0.48828125	-0.8544922	0.79345703	-8.223290740000001	0.6220702880000001	5.074658246	0.18310547	0.18310547	-0.18310547	8.947045926000001	1.393676718	4.135571286	0.9765625	-0.7324219	-0.24414062	0.899609375	9.85502896	-0.9031982428000002	-0.30517578	-0.12207031	-0.12207031	1550085668.447
-9.43632788	0.42827148560000006	-2.5026367800000004	0.24414062	-0.061035156	-0.061035156	9.297558606	5.312719748	4.842578076	0.061035156	-0.6713867	-1.6479492	11.077636780000002	-5.094995108000001	3.1378662140000007	-0.61035156	-0.36621094	0.9765625	-8.17185054	0.7500732428000001	5.074658246	0.24414062	-0.061035156	-0.24414062	9.407617212	1.8063964660000003	3.9034912140000007	0.4272461	-0.7324219	-0.061035156	0.6400146760000001	9.796411240000001	-1.181933606	-0.18310547	-0.30517578	-0.18310547	1550085668.487
-9.57150908	0.643603534	-2.682080072	0.4272461	0.061035156	0	8.96140126	5.687158246000001	4.300659146	-0.24414062	0.36621094	-2.1972656	10.78574182	-5.4108152	2.628247104	-0.5493164	0.061035156	1.4038086	-8.129980432	0.9510498200000002	5.030395468	0.30517578	-0.061035156	-0.30517578	9.34780252	1.7824707460000002	3.599633786	0.24414062	-0.5493164	0.18310547	0.9689941100000001	9.780859620000001	-1.118530252	-0.12207031	-0.36621094	-0.12207031	1550085668.527
-9.594238220000001	0.69504393	-2.7454834260000003	0.48828125	-0.4272461	-0.061035156	8.041455072	5.950341754	4.587768570000001	-0.24414062	0.36621094	-2.1972656	10.78574182	-5.4108152	2.628247104	-0.48828125	0.5493164	1.7089844	-8.011548020000001	0.923535144	4.925122300000001	0.30517578	-0.12207031	-0.24414062	9.34780252	1.7824707460000002	3.599633786	0.24414062	-0.7324219	0.48828125	0.9905273560000001	9.71745607	-1.1304931610000002	-0.24414062	-0.24414062	-0.12207031	1550085668.567
-9.43632788	0.6244628600000001	-2.698828076	0.5493164	-0.12207031	0.12207031	6.750659440000001	6.299658246000001	5.054321580000001	-0.30517578	0.8544922	-2.380371	9.1276857	-5.89411592	2.7634277160000003	-0.6713867	0.79345703	2.0141602	-7.98044429	0.8529540740000001	4.781567392	0.24414062	-0.18310547	-0.24414062	9.207836960000002	1.4977538940000001	3.0995849640000004	0.18310547	-0.6713867	0.6713867	0.955834964	9.72224092	-1.1855224640000002	-0.12207031	-0.36621094	-0.24414062	1550085668.607
-9.338232428000001	0.668725589	-2.9703858800000003	0.48828125	0.061035156	0.24414062	5.635717752000001	6.681274460000001	4.628442392	-0.061035156	0.5493164	-2.4414062	8.24841304	-6.14055162	2.253808606	-0.8544922	0.6713867	2.1362305	-7.929003894000001	0.8589355432	4.781567392	0.12207031	-0.24414062	-0.24414062	9.108544928	1.3266846040000002	2.956030252	0.36621094	-0.5493164	0.8544922	1.0491455072	9.701904254	-0.9905273560000001	-0.24414062	-0.24414062	-0.30517578	1550085668.647
-9.383691394000001	0.5837890576	-3.12709964	0.6713867	-0.4272461	0.061035156	5.635717752000001	6.681274460000001	4.628442392	0.12207031	-0.18310547	-2.5634766	8.24841304	-6.14055162	2.253808606	-0.8544922	0.61035156	2.0751953	-8.049829074	1.21901857	4.98015126	0.12207031	-0.18310547	-0.30517578	9.108544928	1.3266846040000002	2.956030252	0.48828125	-0.61035156	1.0375977	1.022827176	9.74736322	-1.0802490020000002	-0.36621094	-0.36621094	-0.30517578	1550085668.687
-9.28798822	0.52995607	-3.1558105040000006	0.7324219	-0.30517578	-0.061035156	5.13088408	6.653759980000001	3.78984375	0	-0.61035156	-2.4414062	7.188500900000001	-5.063891574	2.3160155760000003	-0.9765625	0.4272461	1.953125	-8.20773912	1.5731201080000001	5.090210160000001	0.36621094	-0.061035156	-0.24414062	8.368042032	1.550390576	2.45598143	0.48828125	-0.30517578	0.91552734	1.0670898560000002	9.76291484	-1.211840854	-0.48828125	-0.48828125	-0.4272461	1550085668.727
-9.38608426	0.4474121106000001	-3.0792480040000005	0.61035156	-0.4272461	0.18310547	4.567431610000001	6.044848740000001	3.92023912	-0.30517578	-0.7324219	-2.2583008	6.768603240000001	-4.69064946	2.288500998	-1.2817383	0.4272461	1.8920898	-8.18620607	1.6520751800000002	5.02082518	0.6713867	0.18310547	-0.24414062	7.972070288000001	1.7250488220000002	2.372241214	0.48828125	-0.5493164	0.4272461	0.9223388580000002	9.82033696	-1.211840854	-0.6713867	-0.61035156	-0.30517578	1550085668.767
-9.35258786	0.49645996400000003	-2.9440673920000004	0.5493164	-0.24414062	0.18310547	3.8364991	6.129785340000001	3.7934326080000003	-1.0986328	-1.7089844	-1.159668	6.768603240000001	-4.69064946	2.288500998	-1.5258789	0.4272461	1.7089844	-8.21132788	1.5180908540000002	4.934692392	0.79345703	0.24414062	-0.4272461	7.972070288000001	1.7250488220000002	2.372241214	0.18310547	-1.0986328	0	0.8182617212000002	9.725830072	-0.994116214	-0.7324219	-0.79345703	-0.18310547	1550085668.807
-9.567919928000002	0.36845702880000003	-3.0469483800000003	0.5493164	-0.36621094	0.24414062	4.40234375	6.747070288000001	3.5553711060000004	-1.0986328	-1.7089844	-1.159668	6.93488768	-5.02561052	1.9942138580000002	-1.7700195	0.5493164	1.2207031	-8.15390625	1.524072284	4.920336960000001	0.7324219	0.24414062	-0.5493164	8.4900634	2.201171924	2.503832968	-0.48828125	-1.5258789	-0.5493164	0.898413089	9.77248552	-0.7991211060000001	-0.8544922	-0.7324219	-0.12207031	1550085668.846
-9.518872300000002	-0.07775878600000001	-2.9416748200000002	0.36621094	-0.7324219	0.36621094	5.386889480000001	7.492358426000001	3.512304712	-1.5258789	-2.1972656	-0.8544922	7.621557608000001	-5.614184800000001	2.2849121400000003	-1.953125	0.6713867	0.6713867	-8.20534694	1.65805661	4.93828125	0.9765625	0.18310547	-0.6713867	9.00566394	2.22629393	2.5337402160000004	-1.159668	-1.6479492	-0.9765625	0.642407248	9.920825180000001	-0.5646484424	-1.0375977	-0.79345703	-0.061035156	1550085668.887
-9.284399460000001	-0.54191893	-1.8793701080000003	0.61035156	-1.159668	0.5493164	5.386889480000001	7.492358426000001	3.512304712	-1.8920898	-2.319336	-0.8544922	7.621557608000001	-5.614184800000001	2.2849121400000003	-2.1972656	1.159668	0.24414062	-8.206542932000001	1.3972655760000001	4.901196580000001	1.3427734	0.30517578	-0.8544922	9.00566394	2.22629393	2.5337402160000004	-1.8920898	-1.4038086	-1.0986328	1.006079074	10.02250998	0.10886230040000001	-1.4038086	-1.2207031	0.30517578	1550085668.927
-9.7150634	-0.539526358	-1.0443603240000001	1.2207031	-0.30517578	0.18310547	6.183618210000001	8.10366214	2.8447753600000003	-2.319336	-2.380371	-1.2207031	8.58217752	-5.914452880000001	2.332763678	-2.6245117	1.5258789	0.061035156	-8.328564300000002	1.063500998	4.8150634000000005	1.5258789	0.24414062	-1.2817383	9.210229532000001	2.4344482820000004	2.654565396	-2.5024414	-1.4038086	-1.2817383	1.3063476440000001	9.863403060000001	1.0754638580000002	-1.8920898	-0.79345703	1.0375977	1550085668.966
-11.319287140000002	-0.11723633180000001	-1.7083007200000002	2.0751953	-1.159668	0.12207031	5.82353534	7.643090560000001	2.78017572	-2.8076172	-2.1362305	-1.5869141	8.70180661	-5.96589357	2.312426718	-2.9296875	1.953125	-0.061035156	-8.710180710000001	0.9510498200000002	4.925122300000001	1.7700195	0.36621094	-1.4648438	9.319091754	2.4129150360000002	2.874682608	-3.0517578	-1.6479492	-1.4038086	0.7201660340000001	10.4041259	1.043164038	-2.1972656	-1.0375977	1.4648438	1550085669.006
-10.90896016	0.385205072	-1.146044928	1.7700195	-1.8920898	-0.30517578	5.2170165740000005	7.539013580000001	2.902197284	-3.2348633	-2.1362305	-1.8920898	8.70180661	-5.96589357	2.312426718	-3.2348633	2.1362305	-0.061035156	-8.524755890000002	0.7668212860000001	5.042358426000001	2.1362305	0.30517578	-1.5258789	9.319091754	2.4129150360000002	2.874682608	-3.3569336	-1.2207031	-1.4648438	0.192602536	11.371923920000002	0.9785644568000001	-2.380371	-1.8920898	1.6479492	1550085669.046
-10.50102536	0.4605712860000001	-0.33137207460000007	1.8310547	-0.8544922	0	5.25649411	7.705298020000001	2.860327176	-3.3569336	-2.8076172	-2.0141602	7.94216304	-6.127392572	1.4965576080000003	-3.540039	2.319336	-0.18310547	-8.378808606	0.2225097644	5.154809800000001	2.2583008	0	-1.7089844	9.362158246000002	2.566040036	2.516992212	-3.4179688	-0.79345703	-1.7700195	0.660351538	11.014233720000002	1.1986816100000002	-2.1972656	-1.2817383	1.5869141	1550085669.086
-10.36704074	0.5251708966	-0.13398437500000002	1.8310547	-0.9765625	-0.061035156	5.79841304	7.229174820000001	2.633032248	-3.479004	-3.2348633	-1.8310547	7.601220746000001	-5.969482428000001	1.343432608	-3.7231445	2.1972656	-0.48828125	-8.23764676	-0.2560058606	5.17753894	2.319336	-0.18310547	-1.8920898	9.021215560000002	2.460766574	2.0576172120000003	-3.8452148	-0.8544922	-1.8920898	0.1256103534	10.26894568	1.0575195288	-1.4648438	-0.30517578	1.2817383	1550085669.126
-9.7150634	0.7763915740000001	-0.3349609424	2.0141602	-0.36621094	0.061035156	5.85703125	6.581982428000001	2.4129150360000002	-3.6010742	-3.3569336	-1.7700195	7.601220746000001	-5.969482428000001	1.343432608	-3.6010742	2.2583008	-0.79345703	-8.30463858	-0.6268554712000001	5.20983876	2.1972656	-0.18310547	-1.953125	9.021215560000002	2.460766574	2.0576172120000003	-4.4555664	-1.159668	-2.1362305	-0.5514892572000001	9.338232428000001	0.534741214	-0.79345703	-1.2817383	1.0375977	1550085669.166
-8.66950679	0.899609375	-0.6651367212000001	1.953125	0.7324219	0	6.51379393	6.28530252	2.7454834260000003	-3.479004	-3.6621094	-1.8310547	6.9588134	-5.9479492800000004	0.07058105432	-3.6010742	2.1972656	-0.6713867	-7.929003894000001	-0.910375998	4.9370851600000005	2.1362305	-0.5493164	-1.8310547	9.00566394	2.331567392	1.6353271760000003	-4.638672	-1.159668	-2.6855469	-0.5371337860000001	8.89440944	0.5323486420000001	-0.061035156	-2.9907227	0.91552734	1550085669.206
-9.220996106000001	0.462963858	-0.6400146760000001	2.1362305	1.7089844	0	5.863012680000001	6.262573380000001	3.4142089660000003	-3.479004	-2.4414062	-1.6479492	6.432446580000001	-6.0998776999999995	-0.49645996400000003	-3.7841797	2.4414062	-0.7324219	-7.932592752000001	-1.2022705072	4.877270468000001	1.953125	-0.61035156	-1.8310547	9.00566394	2.331567392	1.6353271760000003	-4.638672	-1.159668	-2.6855469	-0.2643798822	8.828613220000001	1.1125488220000002	-0.24414062	-4.760742	0.36621094	1550085669.246
-9.869384980000001	0.230883786	-1.5563721040000003	1.8310547	0.36621094	-0.18310547	5.659643570000001	6.24103984	3.5900634000000005	-3.6621094	-2.9907227	-1.4038086	6.432446580000001	-6.0998776999999995	-0.49645996400000003	-4.0283203	2.2583008	-0.91552734	-7.930200180000001	-1.0563232428000002	4.93828125	1.8310547	-1.0986328	-1.7700195	9.00566394	2.331567392	1.6353271760000003	-4.638672	-1.159668	-2.6855469	0.25839844240000004	9.051123200000001	1.6365234620000002	-0.4272461	-5.92041	-0.61035156	1550085669.286
-9.941162140000001	-0.5658447284000001	-1.2333740020000001	2.1972656	0.12207031	-0.30517578	6.154907248	5.9551268	4.562646466	-3.1738281	-3.112793	-1.159668	6.071167032000001	-5.930004892	-1.375732428	-4.211426	2.1362305	-0.9765625	-8.188598740000002	-0.659155252	4.9514401999999995	1.8310547	-1.5258789	-1.8310547	8.188598740000002	3.170166034	1.4786132200000002	-3.8452148	-1.0375977	-3.8452148	0.10766601440000001	9.57629393	0.71538089	-0.36621094	-5.3100586	-1.5258789	1550085669.326
-9.307128894	-1.58149411	-1.256103534	2.9296875	0.5493164	-0.5493164	5.531640380000001	5.96589357	5.16796875	-2.9296875	-1.6479492	-0.8544922	6.043652160000001	-6.0855226600000005	-1.2716552520000002	-4.333496	2.1972656	-1.2817383	-8.118017572	-0.1399658246	5.18591304	2.1972656	-0.18310547	-1.7089844	7.952929712	3.611596646	1.5958496400000002	-3.540039	-1.159668	-3.9672852	-0.57421875	9.953125	-0.46535643000000004	-0.30517578	-4.4555664	-2.1362305	1550085669.366
-9.426757788000002	-1.9320067900000002	-1.8650146760000001	3.6010742	1.0375977	-0.7324219	5.746972840000001	6.324780252000001	5.3450195680000006	-2.380371	-2.1362305	-0.79345703	6.043652160000001	-6.0855226600000005	-1.2716552520000002	-4.5166016	1.5869141	-1.6479492	-8.2173098	0.1770507788	5.20026857	2.1972656	-0.18310547	-1.7089844	7.952929712	3.611596646	1.5958496400000002	-3.0517578	-1.3427734	-4.1503906	-0.860131839	10.44479982	-0.16508788940000002	-0.5493164	-3.3569336	-2.8076172	1550085669.406
-9.644482428000002	-2.67370607	-2.5086182100000003	3.7231445	-0.18310547	-0.6713867	5.9551268	6.573608426000001	5.32109375	-2.319336	-2.9907227	-0.48828125	7.512695288000001	-6.184814300000001	-1.93439946	-4.4555664	1.4648438	-1.953125	-8.35129393	-0.23686523560000003	5.575903060000001	2.746582	-0.7324219	-1.5258789	8.109643570000001	4.8988037140000005	2.1162353240000003	-2.5634766	-1.2817383	-4.1503906	-1.490576178	10.910155760000002	0.461767572	-0.61035156	-3.6010742	-3.1738281	1550085669.446
-9.444701980000001	-3.0337889400000004	-2.140161142	4.9438477	0.5493164	-0.30517578	5.90847194	6.7458741	4.6021241	-2.1972656	-2.6245117	-0.30517578	7.512695288000001	-6.184814300000001	-1.93439946	-4.638672	1.5258789	-2.1972656	-8.387182608000002	-0.385205072	5.4431150200000005	3.3569336	0.6713867	-1.5258789	8.109643570000001	4.8988037140000005	2.1162353240000003	-2.2583008	-1.159668	-4.1503906	-1.9164550720000002	11.212817000000001	0.462963858	-0.36621094	-4.699707	-2.9907227	1550085669.486
-9.30952176	-2.878271466	-2.5349366	5.432129	0.8544922	-0.24414062	6.06159694	6.81884784	3.619970746	-2.1362305	-2.9296875	0.061035156	7.987622300000001	-6.032885880000001	-2.162890576	-4.5776367	0.91552734	-2.5024414	-8.55107428	-0.19020996400000004	5.270849640000001	4.0283203	1.0375977	-1.8920898	7.78903804	5.647680710000001	2.573217752	-2.1362305	-1.3427734	-3.9672852	-1.123315396	11.03098192	0.1459472644	-0.7324219	-4.760742	-2.6855469	1550085669.526
-9.322680710000002	-2.13178714	-1.990625	5.859375	0.7324219	0.18310547	6.244628894000001	6.842773560000001	2.6378173920000005	-1.953125	-2.8686523	0.30517578	9.889721940000001	-5.01364766	-2.7072021760000005	-4.4555664	1.5258789	-2.6245117	-8.462548920000001	-0.248828125	5.126098740000001	4.638672	1.7089844	-1.8920898	6.968384080000001	6.83200679	3.172558606	-1.8310547	-1.2207031	-3.7231445	-0.192602536	10.321582460000002	0.16030273560000002	-0.48828125	-4.760742	-2.1362305	1550085669.566
-8.98652356	-1.053930661	-1.8099853240000001	5.554199	1.4038086	0.24414062	6.56403804	6.46713858	2.271752896	-1.8310547	-2.5634766	0.5493164	9.889721940000001	-5.01364766	-2.7072021760000005	-4.1503906	2.1362305	-2.5634766	-8.15390625	-0.6244628600000001	4.667919928	4.8828125	1.4648438	-2.0141602	6.968384080000001	6.83200679	3.172558606	-1.953125	-1.2817383	-3.479004	0.270361322	9.614575180000001	-0.028710937500000002	-0.36621094	-5.065918	-1.3427734	1550085669.606
-8.992504892	-0.6663330072	-1.885351538	4.8828125	0.79345703	0.4272461	7.315307608000001	5.815161240000001	1.8075927520000004	-2.0141602	-3.540039	0.5493164	10.614673020000001	-4.184619110000001	-2.2621826080000003	-3.90625	1.7700195	-2.380371	-7.929003894000001	-0.893627896	4.30783696	4.760742	0.9765625	-2.2583008	6.2147219400000004	7.078442392	3.5900634000000005	-2.0141602	-1.4648438	-3.2958984	1.1424560700000002	9.253295926000002	0.9486572480000001	-0.6713867	-5.554199	-0.4272461	1550085669.646
-8.604907248	-1.025219748	-1.27763678	4.5166016	0.79345703	0.6713867	7.2901857	5.744580072	1.00129393	-1.7700195	-3.3569336	0.5493164	11.12907698	-3.4776123200000004	-2.331567392	-4.0893555	2.2583008	-1.8920898	-7.756738220000001	-1.149633786	4.15830072	4.760742	0.48828125	-2.319336	5.34023462	7.384692392	3.257495108	-1.8920898	-1.7700195	-3.112793	0.8732910340000001	8.85493161	0.8457763580000002	-0.24414062	-4.8217773	0.12207031	1550085669.686
-8.61328125	-1.638916034	-0.9438721040000001	4.638672	2.1362305	0.8544922	7.2901857	5.744580072	1.00129393	-1.5258789	-2.9907227	0.7324219	10.65773912	-3.4046385800000003	-2.665332068	-3.6010742	1.8920898	-1.6479492	-7.643090560000001	-1.5396240020000003	4.0661866	4.8217773	0.6713867	-2.380371	5.28161592	7.411010880000001	3.5027344240000007	-2.5634766	-2.380371	-2.8076172	0.7058105432	7.419384980000001	0.32539062500000004	0.48828125	-4.638672	0.9765625	1550085669.726
-8.761621106	-1.302758786	-2.136572284	5.065918	2.6245117	0.8544922	8.10844748	4.380810504	0.5490966754000001	-1.7700195	-3.9672852	0.91552734	10.57160692	-3.2096435700000003	-2.5433105040000004	-3.2348633	2.0141602	-1.4038086	-7.777075180000001	-1.312329074	4.008764676	4.3945312	0.18310547	-2.4414062	5.28161592	7.411010880000001	3.5027344240000007	-2.6245117	-2.746582	-2.746582	0.7105957068000001	6.58916034	-2.04924321	2.4414062	-5.6152344	1.7089844	1550085669.766
-13.46782248	-2.710791034	-4.705004892000001	7.6293945	0.5493164	0.061035156	8.380004892	3.829321286	0.553881839	-1.6479492	-3.3569336	0.91552734	9.55117212	-2.8878417540000005	-2.951245108	-3.0517578	1.8920898	-1.4648438	-9.08461911	-0.8374023560000001	3.6917480040000004	3.6621094	-1.5869141	-2.2583008	4.98015126	7.528247300000001	3.343627896	-2.6245117	-2.9296875	-2.6245117	0.45698242800000005	9.040356430000001	-1.4810058900000003	2.8686523	-7.019043	1.2817383	1550085669.806
-11.082422120000002	-2.18203125	-6.779370108000001	5.3710938	-4.9438477	1.2207031	8.424267572	3.3496094240000005	0.6400146760000001	-1.4648438	-3.7231445	0.9765625	9.55117212	-2.8878417540000005	-2.951245108	-2.8076172	2.0751953	-1.7089844	-9.9782473	1.035986322	5.877368210000001	4.0893555	2.1972656	-1.4038086	4.17504892	9.459057608	2.191601538	-2.380371	-2.9907227	-2.5024414	4.361669928	14.03366664	2.06120607	2.1972656	-3.9672852	0.48828125	1550085669.846
-6.548486420000001	-1.561157248	-0.9127685700000001	8.361816	-1.8310547	1.8310547	8.424267572	3.3496094240000005	0.6400146760000001	-1.0375977	-3.90625	1.5869141	10.088306200000002	-2.477514676	-3.53742662	-2.8686523	2.4414062	-2.1362305	-7.681372300000001	1.9140625000000002	3.7276367800000005	5.2490234	0.30517578	-1.5258789	4.17504892	9.459057608	2.191601538	-2.0141602	-2.4414062	-2.6245117	2.7143798920000006	10.796509080000002	0.6986327880000001	1.7089844	-2.9907227	0.79345703	1550085669.886
-5.72185054	-0.21413574280000003	-3.8855469240000007	4.5166016	14.099121	0.7324219	8.8896241	3.7276367800000005	0.5455078076000001	-0.79345703	-4.638672	2.380371	11.637500000000001	-2.00258786	-3.505126996	-3.112793	2.319336	-1.953125	-8.979345746000002	1.6592528960000001	4.781567392	6.0424805	-2.1972656	-2.0141602	2.7885498200000005	9.095385880000002	0.75964357	-1.7700195	-2.1972656	-2.8076172	0.3146240216	8.3620607	-2.46794429	1.8920898	-6.8969727	2.319336	1550085669.926
-10.98073732	-1.7621337860000001	-8.82263179	7.2631836	-0.91552734	3.7231445	10.727124100000001	4.020727536	-0.6220702880000001	-0.9765625	-3.7231445	2.9296875	11.637500000000001	-2.00258786	-3.505126996	-3.540039	2.1972656	-1.4648438	-9.33942842	1.491772464	4.833007788000001	5.79834	1.0986328	-1.5258789	2.9979003600000005	9.80957068	0.28471679320000004	-1.3427734	-2.6855469	-2.6245117	0.86850589	9.766503894000001	-2.59116214	1.4648438	-6.8359375	2.2583008	1550085669.966
-8.321386780000001	-0.3911865216	-5.538818390000001	5.6152344	-0.48828125	1.4648438	11.64467752	3.2957762600000002	-1.1472412140000001	-1.8310547	-2.4414062	3.3569336	11.21042482	-2.2071533540000003	-3.262280252	-4.0893555	1.6479492	-1.2207031	-8.892016574000001	1.2692626800000002	4.46455072	5.126953	-1.0986328	-1.7089844	2.9979003600000005	9.80957068	0.28471679320000004	-1.159668	-3.540039	-2.6245117	0.8194580072000001	9.928002700000002	-3.0026855040000004	1.5258789	-6.8359375	1.7700195	1550085670.006
-8.2005616	-0.2942871106	-5.37492662	6.4697266	5.6762695	2.380371	11.64467752	3.2957762600000002	-1.1472412140000001	-2.8076172	-0.9765625	3.6621094	10.693627700000002	-2.5385253600000004	-3.0050780759999998	-4.211426	0.48828125	-1.2207031	-8.892016574000001	1.2692626800000002	4.46455072	5.126953	-1.0986328	-1.7089844	3.8831542540000004	9.85742212	0.5969482428	-0.8544922	-4.211426	-2.6855469	3.52546376	9.87895468	-3.6367187500000004	1.3427734	-4.8828125	1.0375977	1550085670.046
-9.53322734	-0.8290283540000001	-6.82722194	6.286621	0.91552734	2.380371	11.9616938	0.954638678	0.1244140625	-3.479004	1.4038086	3.2348633	11.255884080000001	-2.4978514400000003	-2.4200927520000004	-4.333496	0.91552734	-1.3427734	-8.78435054	1.8434814300000002	4.54589856	5.6152344	1.2817383	-1.2207031	3.9154540740000003	9.65405252	0.8888427520000001	-0.6713867	-3.3569336	-2.5634766	2.8112792540000004	9.6385009	-3.85683606	1.5258789	-3.4179688	0.6713867	1550085670.086
-8.3201902	-0.8194580072000001	-5.577099640000001	6.713867	1.4648438	2.1362305	11.9616938	0.954638678	0.1244140625	-3.8452148	0	2.4414062	11.13386232	-2.4081298920000003	-2.6198730040000004	-4.272461	0	-1.2207031	-8.41708966	1.9535400360000001	4.159497104000001	5.6152344	0.12207031	-1.2817383	3.9154540740000003	9.65405252	0.8888427520000001	-0.79345703	-2.9907227	-2.2583008	1.4702392180000001	9.600219748	-3.672607428	1.4038086	-4.0893555	0.6713867	1550085670.126
-8.01992212	-0.5502929712000001	-5.648876800000001	7.019043	2.9907227	1.8310547	11.81813948	0.3541015576	0.41152344240000005	-3.8452148	0	2.4414062	11.69970746	-2.094702176	-2.3758300720000003	-4.0893555	0.18310547	-0.9765625	-8.394360520000001	1.580297824	4.082934604	5.6762695	1.0375977	-1.2817383	3.293383786	9.30832518	0.8314209260000001	-0.91552734	-3.0517578	-1.7700195	1.43076178	9.08461911	-3.5565673920000003	1.3427734	-4.8217773	0.61035156	1550085670.166
-9.139648560000001	0.5467041034000001	-5.494555710000001	6.5307617	0.61035156	1.7700195	11.151807100000001	0.19020996400000004	0.5610595746000001	-3.90625	-0.30517578	1.7700195	11.705688400000001	-1.6161865020000004	-1.95234375	-4.0283203	0.79345703	-0.48828125	-7.97565944	1.585082968	3.649877896	5.493164	0.6713867	-1.2207031	2.728735324	8.755639480000001	0.899609375	-0.91552734	-3.2958984	-1.4038086	1.3661621400000001	8.968579074	-3.4536866	1.0986328	-6.164551	0.91552734	1550085670.206
-8.541503894	1.2549072479999999	-4.671508786	6.1035156	0.30517578	1.4648438	9.314306610000001	0.569433606	0.15671386780000002	-4.0893555	-0.4272461	1.2207031	11.18051718	-1.276440396	-1.9379882200000003	-4.0283203	0.7324219	-0.18310547	-7.838086060000001	1.6090087860000002	3.563745108	5.493164	0.24414062	-1.3427734	2.728735324	8.755639480000001	0.899609375	-0.91552734	-3.479004	-1.2207031	2.981152356	8.985326980000002	-2.981152356	0.91552734	-5.79834	0.8544922	1550085670.245
-8.24960962	1.409228534	-4.6619384	4.760742	2.4414062	1.0375977	9.24013678	0.6531738220000001	-0.3612792932	-4.333496	-0.5493164	1.159668	10.6074955	-0.8744873200000001	-1.6592528960000001	-4.0893555	0.48828125	-0.061035156	-7.9601074280000015	1.221411142	3.4548827880000004	5.1879883	0.061035156	-1.4038086	3.2921875000000003	9.209033246	1.2058593750000002	-0.9765625	-3.3569336	-1.0986328	4.320996106	8.553466754	-2.9799560700000005	0.91552734	-4.4555664	0.6713867	1550085670.286
-9.590649460000002	1.259692392	-4.68227536	4.4555664	0.30517578	1.3427734	9.24013678	0.6531738220000001	-0.3612792932	-4.272461	-0.061035156	0.91552734	10.6074955	-0.8744873200000001	-1.6592528960000001	-4.0893555	0.48828125	-0.12207031	-8.299853240000001	0.7955322480000001	3.476416034	4.5166016	0.061035156	-1.4038086	3.50393071	9.46145018	1.32189946	-1.159668	-3.3569336	-1.2207031	4.257592752	8.76401358	-2.39138179	0.8544922	-3.6010742	0.5493164	1550085670.325
-9.189892572	1.915258786	-4.1331787140000005	3.2958984	0.12207031	0.79345703	9.46264676	0.45937500000000003	-0.7883544928000001	-4.211426	-0.91552734	0.6713867	10.483080580000001	-0.7393066100000001	-1.373339856	-4.0283203	0.48828125	-0.48828125	-8.299853240000001	0.7955322480000001	3.476416034	4.5166016	0.061035156	-1.4038086	3.50393071	9.46145018	1.32189946	-1.3427734	-3.6621094	-1.4038086	3.3089355040000004	9.069067392000001	-2.22629393	0.7324219	-3.9672852	0.5493164	1550085670.365
-9.18869658	1.052734375	-3.637915036	2.6245117	1.0375977	0.36621094	9.5703125	0.2081542932	-1.0718750000000001	-4.0893555	-0.79345703	0.4272461	10.466333360000002	-0.7285400360000001	-1.223803714	-4.0893555	0.24414062	-0.79345703	-7.9134519800000005	0.9426757788	3.1845214660000005	3.2958984	-0.4272461	-1.5258789	3.6881591460000003	9.563134980000001	1.5013427520000002	-1.6479492	-3.8452148	-1.5869141	2.8423827880000005	8.903979532000001	-2.6844726440000004	0.91552734	-3.7841797	0.30517578	1550085670.405
-9.301147660000002	0.1256103534	-4.072167932	1.8920898	-0.30517578	0.36621094	9.5703125	0.2081542932	-1.0718750000000001	-4.0893555	-0.7324219	0	10.77736772	-0.8266357428000001	-1.0922119110000001	-4.0893555	0.18310547	-1.0986328	-8.15390625	1.227392572	2.94526358	2.8686523	-0.9765625	-1.5869141	3.3627685700000005	9.268847840000001	1.2895996400000003	-2.0141602	-4.0283203	-1.5258789	2.15571286	8.91235324	-2.624658246	1.159668	-2.6855469	-0.18310547	1550085670.445
-9.20305162	-0.5132080072	-3.5290527160000003	2.5024414	0.12207031	1.2817383	9.5451902	-0.08015136780000001	-1.204663089	-4.0893555	-0.91552734	-0.4272461	11.376709260000002	-0.729736322	-1.129296875	-4.0893555	0.48828125	-0.91552734	-8.76879892	1.4750244600000002	3.0541259000000003	2.746582	-1.159668	-1.8920898	3.3627685700000005	9.268847840000001	1.2895996400000003	-2.319336	-4.333496	-1.2207031	1.3266846040000002	9.081030252000001	-2.454785144	1.0986328	-3.0517578	-0.18310547	1550085670.485
-9.165966754000001	-0.4689453076	-4.635620108	1.2817383	2.6245117	0.79345703	10.05361322	-0.0909179712	-0.954638678	-4.0893555	-0.79345703	-0.61035156	11.840869600000001	-0.10048827880000001	-1.8458740020000002	-4.1503906	0.79345703	-0.6713867	-10.222289840000002	0.8134765380000001	3.6331298920000004	2.9296875	-1.2207031	-1.8920898	3.045751996	9.447094748	1.3864990020000003	-2.5024414	-4.699707	-1.0986328	1.644897464	9.307128894	-2.3578857820000003	0.36621094	-3.6010742	0.30517578	1550085670.525
-11.319287140000002	-1.0742675720000001	-6.1417482	-0.061035156	0.6713867	0.48828125	10.05361322	-0.0909179712	-0.954638678	-3.9672852	-0.91552734	-0.5493164	11.840869600000001	-0.10048827880000001	-1.8458740020000002	-4.272461	-0.061035156	-0.6713867	-10.222289840000002	0.8134765380000001	3.6331298920000004	2.9296875	-1.2207031	-1.8920898	3.4776123200000004	10.6170652	2.192797824	-2.319336	-4.760742	-1.3427734	2.819653354	10.02609874	-3.257495108	-0.24414062	-2.746582	0.61035156	1550085670.565
-11.231958360000002	-2.109057608	-5.9407717600000005	0.79345703	-1.8310547	1.3427734	11.17094748	-0.2918945288	-1.79323732	-3.6621094	-1.2207031	-0.24414062	12.25	0.06699218750000001	-2.13178714	-4.272461	-0.79345703	-0.91552734	-10.9819339	-0.71538089	3.2144287140000003	1.4038086	2.5024414	-1.0986328	4.474121106	11.41020468	3.185717752	-1.5869141	-4.3945312	-2.1972656	2.682080072	11.759521760000002	-3.048144568	-1.4648438	-2.1362305	1.4038086	1550085670.605
-9.42077626	-3.484790036	-3.6917480040000004	1.2207031	-1.8310547	1.4038086	12.05620108	-0.8122802520000001	-2.360278354	-3.4179688	-1.2817383	-0.12207031	12.544287140000002	-0.02153320288	-1.752563498	-3.9672852	-0.8544922	-0.8544922	-10.9819339	-0.71538089	3.2144287140000003	1.4038086	2.5024414	-1.0986328	4.344921924	10.49265126	4.167871106000001	-0.7324219	-3.0517578	-2.5634766	2.2753417540000003	13.0323732	-1.1556152160000002	-3.479004	-2.0141602	1.8310547	1550085670.645
-8.86928714	-3.8245362400000005	-3.390283246	1.2817383	0.30517578	1.0375977	11.1278804	-1.4630615020000002	-2.165283246	-3.2348633	-1.0375977	-0.12207031	12.46533246	0.1244140625	-0.8924316100000002	-3.4179688	-0.7324219	-0.48828125	-9.94953624	0.5658447284000001	0.985742212	2.8076172	-0.48828125	-1.0375977	0.40554199280000003	8.031884980000001	3.726440396	-1.4038086	-1.5258789	-1.0986328	0.17824707460000003	11.681762680000002	-0.5909667932	-4.4555664	-2.5634766	2.5634766	1550085670.685
-10.660132280000001	-2.5744139400000003	-3.60202626	2.9296875	-3.7841797	1.0375977	9.94833966	-1.2261962860000002	-1.8410888580000002	-3.2348633	-0.30517578	0	12.145923020000001	0.6053222644	-0.33017577880000004	-2.8686523	-0.12207031	0.061035156	-10.083520860000002	-0.007177734620000001	1.238159146	2.8686523	0.061035156	-0.9765625	0.40554199280000003	8.031884980000001	3.726440396	-1.8920898	-2.4414062	0.5493164	-0.4294677716	11.651855040000001	-1.3254882200000002	-4.333496	-2.5634766	3.6010742	1550085670.725
-10.09548372	-2.159301718	-2.4751221040000004	3.1738281	-2.9296875	-0.12207031	9.24492212	-0.702221646	-2.0301025360000002	-3.3569336	0.61035156	0.30517578	10.5141848	1.8949219240000001	-1.2333740020000001	-2.746582	0.9765625	0.6713867	-9.99021016	-0.5622558606000001	1.53125	2.8076172	-0.24414062	-0.7324219	1.0563232428000002	7.99838858	4.176245108	-0.8544922	-2.5024414	0.36621094	-0.679492212	12.0286866	-1.38410643	-3.479004	-3.112793	4.1503906	1550085670.765
-8.59892572	-1.7669189300000003	-2.2167236420000003	1.6479492	-2.746582	-0.061035156	9.18630342	-0.288305661	-2.4404297120000003	-3.0517578	0.91552734	0.7324219	10.5141848	1.8949219240000001	-1.2333740020000001	-2.746582	0.18310547	0.91552734	-9.52963858	-0.923535144	1.8422851440000003	2.6245117	0.12207031	-0.7324219	1.610205072	8.716162140000002	4.454980432	0	-1.5258789	-0.30517578	-1.2860107820000002	12.222485520000001	-1.297973642	-3.4179688	-2.1972656	4.272461	1550085670.805
-8.12160643	-1.350610324	-1.013256839	2.0751953	-0.79345703	0.24414062	9.094189300000002	-0.172265625	-2.363867212	-2.6245117	0.4272461	0.8544922	9.785644568	1.8985107820000002	-1.111352536	-2.5024414	-0.061035156	0.6713867	-8.728125	-1.3171142180000002	1.7872558900000002	2.4414062	0	-0.79345703	1.610205072	8.716162140000002	4.454980432	0.061035156	-1.2817383	-0.61035156	-0.6328369110000001	10.3694339	-1.7848632200000003	-2.9296875	-2.5024414	4.3945312	1550085670.845
-7.918237320000001	-0.6232665740000001	-1.1879150360000001	1.7089844	-1.8920898	-0.24414062	8.5917482	0.03349609424	-2.172460962	-2.1362305	0.061035156	0.61035156	9.23535144	1.503735324	-0.12202148560000001	-2.1362305	-0.18310547	0.30517578	-8.234057608	-1.3637695680000002	1.592260782	2.2583008	0	-0.61035156	1.8650146760000001	7.9708741000000005	4.244433606	0	-1.7700195	-0.79345703	0.3947753894	8.5917482	-1.58747554	-2.319336	-2.4414062	3.4179688	1550085670.885
-7.562939300000001	-0.3600830072	0.2189208966	1.5869141	-1.2817383	-0.4272461	8.292675720000002	0.3529052716	-2.190405252	-1.953125	0.12207031	0.36621094	9.05471196	0.976171875	0.764428714	-2.0751953	0.18310547	0.12207031	-8.041455072	-1.4235839660000003	1.6891601440000001	2.0751953	-0.12207031	-0.30517578	2.1616942900000002	7.166967752000001	4.14035643	-0.12207031	-1.8310547	-0.6713867	2.064794928	7.458862320000001	-1.3266846040000002	-1.4038086	0.18310547	2.4414062	1550085670.925
-7.16098642	0.10886230040000001	0.7046142572	0.8544922	1.0986328	0.12207031	8.444604532000001	0.517993161	-2.3423339660000004	-1.7700195	0.18310547	-0.061035156	9.07146016	0.516796875	0.9020019568000001	-2.0141602	0	0	-8.00317392	-1.801611322	1.8626221040000002	1.7089844	-0.36621094	-0.18310547	2.4165038940000003	7.032983426	4.093701080000001	-0.4272461	-1.6479492	-0.48828125	1.43435054	6.109448380000001	-1.0072753600000002	-0.4272461	2.0141602	1.2207031	1550085670.965
-7.510302520000001	0.15671386780000002	0.8756836060000002	-0.061035156	2.1972656	0.61035156	8.444604532000001	0.517993161	-2.3423339660000004	-1.7700195	0.18310547	-0.061035156	9.375317392	0.19499511780000003	0.7464843750000001	-1.953125	-0.30517578	-0.061035156	-8.24482428	-2.336352536	2.177246106	0.9765625	-0.61035156	-0.24414062	2.7000244600000003	7.239941394000001	4.02551268	-0.4272461	-1.7089844	-0.4272461	-0.0897216754	4.71457518	-1.4223876800000002	1.0375977	2.319336	0.4272461	1550085671.005
-9.89570288	0.12919922120000002	-0.0813476538	0.91552734	4.211426	1.0986328	8.56901857	0.492871106	-2.21433107	-1.4038086	0	-0.18310547	9.82033696	-0.15192871400000002	0.6842773560000001	-1.8920898	-0.5493164	-0.061035156	-8.279516574	-2.2478271760000004	2.3351562500000003	0.30517578	-0.5493164	0.18310547	3.640307608	7.464843750000001	4.431054712	-0.12207031	-1.7089844	-0.61035156	1.4678466460000001	4.669116214000001	-0.9187500000000001	1.8310547	0.5493164	0.48828125	1550085671.045
-11.4078125	0.3229980432	-3.3268798920000004	-0.36621094	-1.7089844	-0.4272461	8.84177266	0.43664550720000006	-2.004980432	-0.9765625	0.24414062	-0.24414062	10.175634980000002	-0.6220702880000001	0.641210962	-1.5258789	-0.61035156	0.061035156	-8.279516574	-2.2478271760000004	2.3351562500000003	0.30517578	-0.5493164	0.18310547	3.640307608	7.464843750000001	4.431054712	0.12207031	-1.4648438	-0.61035156	4.955029254	7.8943116	1.350610324	0.9765625	-1.7089844	-0.061035156	1550085671.085
-12.2834964	-0.002392578076	0.40554199280000003	0.12207031	-4.8828125	-0.91552734	9.72224092	0.3600830072	-1.62575679	-0.5493164	0.24414062	-0.18310547	10.613476440000001	-1.0371826080000002	0.6328369110000001	-1.0375977	-0.5493164	0.18310547	-8.972167932000001	-0.6304443390000001	3.178540036	-0.24414062	-0.91552734	1.0375977	3.5984375	7.5079103400000005	4.254003894	0.24414062	-1.3427734	-0.18310547	10.691235520000001	12.8194339	5.898901260000001	-1.2817383	3.479004	0.061035156	1550085671.125
-10.917334260000002	-1.280029254	2.1485351440000002	-1.5258789	1.2817383	0	9.72224092	0.3600830072	-1.62575679	-0.18310547	0.18310547	0.061035156	11.228369600000002	-0.9486572480000001	0.346923822	-0.79345703	-0.30517578	0.4272461	-9.266455072	-0.5443115216000001	3.116332968	-0.24414062	-0.91552734	1.0375977	3.338842752	8.058202880000001	3.7551512600000003	0.24414062	-1.2817383	0.24414062	6.2864991	10.936474640000002	4.078149460000001	0.4272461	4.333496	0.30517578	1550085671.165
-12.20214856	-4.218115216	-2.235864218	0.7324219	2.0141602	0.24414062	10.29047824	0.2512207068	-1.09819339	-0.061035156	0.4272461	0.36621094	11.49753444	-0.6890625	-0.2129394568	-0.5493164	-0.6713867	0.61035156	-11.802587860000001	-0.1244140625	4.669116214000001	-0.061035156	-2.0751953	0.36621094	3.4835937500000003	8.95661592	3.63432608	0.6713867	-1.5869141	0.12207031	-0.9510498200000002	6.79372554	-0.7428955072	2.5634766	-1.7089844	0.12207031	1550085671.205
-11.083617720000001	-4.336547824	-2.491870108	1.4648438	-3.9672852	-0.24414062	10.88383786	0.40554199280000003	-0.5873779254	0	0.7324219	1.0375977	11.953320680000001	-0.41511232	-1.0563232428000002	-0.48828125	-1.159668	0.24414062	-12.18779254	0.48808594240000003	4.489672824	0.48828125	2.0751953	0.79345703	4.027905252	10.924511780000001	3.5781005400000003	1.159668	-1.0375977	-0.24414062	4.542309604000001	13.480981920000001	0.0837402356	-0.9765625	-2.8686523	-0.4272461	1550085671.245
-7.9134519800000005	-3.8041992800000006	0.2763427716	1.2817383	2.1972656	1.0986328	11.627929320000002	-0.19738769960000002	-0.14833984620000001	0	0.6713867	1.5869141	13.1005616	0.1459472644	-2.050439496	-0.30517578	-1.2207031	-0.36621094	-10.36464856	0.9127685700000001	2.038476538	0.5493164	1.0375977	0.6713867	4.120019568	12.662720140000001	3.867602536	1.5869141	0.061035156	-0.79345703	0.06459961060000001	11.49514128	-0.26796875000000003	-2.6245117	1.7700195	-0.91552734	1550085671.285
-8.419482428	-2.6509764400000004	-4.2970702880000005	1.8920898	5.1879883	-0.061035156	10.835986420000001	-0.9295165740000001	-0.13398437500000002	0.18310547	0.24414062	1.3427734	13.597021760000002	0.8577392572	-2.098291034	0.36621094	-0.6713867	-0.5493164	-11.1266848	1.33386232	1.5013427520000002	-0.9765625	-0.061035156	0.36621094	2.7502685700000002	11.913842360000002	3.6690185700000004	0.91552734	0.8544922	-0.4272461	-2.2837158540000004	6.51499002	-3.7635253600000005	1.7700195	-5.3710938	-1.8920898	1550085671.325
-9.80717752	-2.775390576	-4.494457968	-0.061035156	-1.8920898	-0.48828125	10.835986420000001	-0.9295165740000001	-0.13398437500000002	0.4272461	-0.4272461	0.61035156	12.837377700000001	1.274047824	-1.09819339	0.8544922	0.4272461	-0.30517578	-10.52136232	2.588769568	1.4331542540000002	0.18310547	1.8920898	-0.061035156	1.302758786	10.7869384	2.783764676	-0.12207031	0.79345703	0.5493164	2.75983876	11.385083360000001	-3.98125	1.159668	-2.5024414	-1.2817383	1550085671.365
-9.067871106	-3.2311766200000003	-1.7693115020000003	0.6713867	3.540039	2.6245117	10.175634980000002	-1.933203076	-1.3458251800000003	0.36621094	-0.24414062	0	12.214111420000002	1.6592528960000001	-1.178344748	0.6713867	1.4038086	-0.30517578	-9.688745108	2.191601538	1.429565396	0.5493164	0.12207031	-0.18310547	0.778784146	10.89101538	2.173657248	-0.5493164	0.79345703	1.0375977	1.156811502	9.58586412	-2.5947509	1.5258789	-1.6479492	-1.7700195	1550085671.405
-7.872778060000001	-1.4176025360000002	-2.173657248	2.2583008	4.272461	1.7700195	10.175634980000002	-1.933203076	-1.3458251800000003	0.12207031	0.48828125	-0.30517578	11.560937500000001	2.001391574	-1.847070288	0.24414062	0.9765625	-0.4272461	-8.70180661	1.5121094240000001	1.5025390379999999	0.5493164	0.12207031	-0.18310547	0.778784146	10.89101538	2.173657248	-0.30517578	0.79345703	0.91552734	0.7728027160000001	9.39086911	-2.77180162	2.2583008	-3.2348633	-2.0141602	1550085671.445
-8.74606929	-0.5072265576	-3.89272464	2.2583008	2.1362305	0.061035156	8.064184800000001	-1.0802490020000002	-0.379223642	0.061035156	0.061035156	-0.4272461	10.90297824	2.007373004	-1.8279297120000002	0.18310547	0.6713867	-0.061035156	-8.09768071	1.698730432	1.5563721040000003	0	0.061035156	-0.5493164	0.778784146	9.724634080000001	2.2382567900000003	-0.18310547	0.5493164	0.30517578	1.75495607	9.20305162	-2.5791992800000005	2.2583008	-3.7231445	-1.8310547	1550085671.485
-9.11452626	-0.6364257788	-3.77548822	1.4648438	-0.8544922	0.79345703	8.064184800000001	-1.0802490020000002	-0.379223642	0.12207031	-0.061035156	-0.36621094	9.90766574	1.476220746	-1.294384784	0.24414062	0.61035156	0.24414062	-7.70888678	1.7848632200000003	1.5898682100000001	0.48828125	0.061035156	-0.36621094	0.7476806610000001	8.20415036	2.060009784	-0.18310547	0.24414062	0.12207031	2.1258057100000003	9.614575180000001	-2.0899170320000002	1.8920898	-3.3569336	-1.7700195	1550085671.525
-7.793823380000001	-0.3672607428	-3.134277356	2.0141602	-0.79345703	0.48828125	7.677783246000001	0.0227294928	-0.13757324280000002	0.12207031	-0.061035156	-0.24414062	9.23535144	0.8708984620000001	-0.840991214	0.24414062	0.8544922	0.24414062	-7.492358426000001	1.60183107	1.6329346040000001	0.36621094	-0.18310547	-0.4272461	0.976171875	7.55935054	1.7752929320000002	-0.5493164	0.061035156	0.48828125	2.296875	9.089404254	-2.118627896	1.4648438	-2.5634766	-1.7089844	1550085671.565
-7.47082518	0.03588867212	-3.14265126	1.4038086	2.380371	-0.7324219	7.677783246000001	0.0227294928	-0.13757324280000002	0.061035156	-0.48828125	-0.30517578	8.892016574000001	0.461767572	-0.840991214	0.24414062	0.91552734	0.061035156	-7.7878417540000004	1.5958496400000002	1.9224365020000003	0.36621094	-0.18310547	-0.4272461	1.7106933900000003	7.567724640000001	1.8099853240000001	-0.6713867	0.12207031	0.5493164	2.1892089660000003	8.758032248000001	-1.9487548920000002	1.4038086	-2.0751953	-1.5869141	1550085671.604
-9.304736420000001	-0.19140625	-3.5063233800000004	1.6479492	0.91552734	-0.48828125	8.297461060000002	0.364868161	-0.2930908246	0.061035156	-0.48828125	-0.30517578	9.098974640000002	0.21533202880000002	-0.8972167932	0.061035156	0.30517578	-0.061035156	-7.834497300000001	1.8243408540000001	2.239453076	0.24414062	-0.061035156	-0.4272461	2.198779254	8.347705072	1.6688232820000002	-0.4272461	0.4272461	0.36621094	1.6353271760000003	8.97097194	-1.84946286	1.0375977	-2.6245117	-1.2817383	1550085671.644
-9.677978240000002	0.002392578076	-3.660644568	1.5869141	-1.3427734	0.24414062	9.004467752000002	0.571826178	-0.27275390380000003	0.061035156	-0.7324219	-0.61035156	9.8514402	0.16987304320000002	-0.8732910340000001	-0.18310547	0	0.061035156	-8.00676268	1.8195557100000002	2.3937744600000004	0.6713867	-0.48828125	-0.48828125	2.198779254	8.347705072	1.6688232820000002	-0.30517578	0.36621094	0.18310547	1.040771466	9.1875	-1.9415771760000002	0.79345703	-3.0517578	-1.0375977	1550085671.685
-8.792724640000001	0.833813498	-4.074560504000001	1.2817383	0.30517578	0	9.6983152	0.71538089	-0.050244139400000006	-0.18310547	-0.8544922	-0.6713867	10.70917932	0.2775390576	-0.915161142	-0.61035156	-0.24414062	0.4272461	-8.388378894	1.43435054	2.5050292540000005	0.6713867	-0.48828125	-0.48828125	1.9044922120000003	8.834594748	1.5767089660000002	-0.12207031	-0.24414062	0.24414062	1.18671875	9.20305162	-2.802905252	0.5493164	-2.8686523	-1.2817383	1550085671.724
-9.96030252	0.573022464	-4.09848642	0.48828125	0.4272461	0.48828125	10.31320836	0.8637207068000001	0.10766601440000001	-0.5493164	-0.5493164	-0.8544922	11.245116820000002	0.343334964	-0.915161142	-0.79345703	-0.5493164	0.79345703	-8.432641574	1.43076178	2.74428714	0.61035156	-0.8544922	-0.6713867	2.0659912140000003	9.177929712000001	1.8985107820000002	-0.30517578	-0.8544922	0.18310547	1.524072284	9.54638678	-2.8316162140000003	0.18310547	-2.5634766	-1.4038086	1550085671.764
-10.090698380000001	-0.740502896	-4.703808606	-0.79345703	0.12207031	1.6479492	11.66501448	1.1304931610000002	-0.5371337860000001	-0.8544922	-0.30517578	-1.0375977	11.69252896	0.13398437500000002	-0.668725589	-0.8544922	-0.24414062	0.9765625	-10.241431200000001	2.201171924	2.775390576	0.18310547	-0.9765625	-0.7324219	2.446411142	9.636108426000002	2.3076415740000003	-0.24414062	-1.2207031	0.18310547	2.306445288	10.565625	-1.868603534	-0.8544922	-2.8076172	-1.2207031	1550085671.805
-11.19965854	-2.100683606	-4.99211412	-1.7089844	-0.061035156	1.8920898	12.87685504	0.718969748	-1.27763678	-1.0375977	-0.61035156	-1.2207031	12.45935054	0.095703125	-0.73332518	-1.0375977	0.061035156	0.79345703	-12.446191100000002	0.8445800720000001	3.98723143	0.5493164	-3.9672852	-0.79345703	2.7933349640000005	11.010644960000002	2.6354248200000003	-0.24414062	-1.159668	0.6713867	5.495751800000001	11.50830072	-0.8074951080000001	-2.8076172	-0.91552734	-0.30517578	1550085671.844
-11.34440944	-2.250219748	-5.744580072	-1.8920898	-3.6621094	1.159668	12.801489120000001	0.08493652160000001	-2.271752896	-1.0375977	-0.5493164	-1.2207031	13.360155760000001	0.7811767572	-0.970190396	-1.2817383	-0.30517578	0.61035156	-12.141137680000002	-0.891235324	3.776684604	1.3427734	-1.6479492	-0.7324219	3.269457968	12.02270468	3.1797364200000002	-0.24414062	-1.5258789	0.36621094	5.590259080000001	13.27282698	0.387597644	-5.065918	1.6479492	1.7089844	1550085671.884
-10.79770468	-4.40832518	-2.5098144959999997	-0.8544922	-1.4648438	0.4272461	12.801489120000001	0.08493652160000001	-2.271752896	-1.0986328	-0.5493164	-1.0986328	13.059887680000001	1.2022705072	-0.8529540740000001	-0.9765625	-0.91552734	0.8544922	-11.36115764	-0.3600830072	1.6472900360000002	1.0375977	1.8310547	-0.79345703	3.5625489200000002	11.065673920000002	4.500439496	0.4272461	-0.91552734	-0.48828125	2.62346196	13.329052520000001	-1.199877896	-5.004883	2.5634766	2.5634766	1550085671.924
-11.11232878	-3.6391114200000003	-1.524072284	1.6479492	-1.2207031	1.4038086	11.161376800000001	-0.659155252	-2.85913089	-1.4038086	0.30517578	-1.0375977	12.2679438	1.107763678	-0.2990722644	-0.5493164	-0.36621094	0.9765625	-11.05371106	-0.1866210962	1.695141574	0.36621094	0.61035156	-0.30517578	2.9644042540000006	9.90766574	4.812670926	0.18310547	0.48828125	-0.24414062	0.10766601440000001	11.854028060000001	-3.5769042540000004	-3.2348633	2.4414062	3.4179688	1550085671.964
-9.849048020000001	-0.6723144568000001	-3.1187255400000002	-0.61035156	-2.2583008	0.061035156	10.1146241	-0.9510498200000002	-2.6390135800000003	-1.5869141	1.5258789	-0.8544922	11.724828780000001	1.2034667932	0.15551757200000002	-0.36621094	0.18310547	0.6713867	-10.012939300000001	-0.8266357428000001	2.00258786	1.0375977	0.30517578	-0.4272461	1.753759784	9.64328624	4.3425292540000004	-0.48828125	0.7324219	0.7324219	-1.9176513580000003	13.019213760000001	-3.201269568	-2.9907227	1.6479492	4.0283203	1550085672.004
-8.62045926	-0.2189208966	-2.229882788	-0.8544922	-1.8310547	-0.5493164	10.1146241	-0.9510498200000002	-2.6390135800000003	-1.2817383	1.4648438	-0.6713867	11.289379500000003	1.4833984620000003	0.05861816394	-0.30517578	0.4272461	0.4272461	-8.923120108	-0.8673096040000001	1.9032959260000002	-0.061035156	0	0.12207031	1.5360351440000002	9.69951178	3.8628173920000006	-0.5493164	-0.36621094	0.61035156	-3.0469483800000003	11.068066100000001	-2.09948732	-1.7089844	-0.24414062	4.8217773	1550085672.044
-7.59763179	-0.6148925720000001	-1.50732428	-1.4648438	-2.0751953	-0.6713867	8.813061600000001	-0.773999002	-2.41770018	-0.91552734	0.8544922	-0.6713867	10.230663940000001	1.0862304712000002	-0.4330566394	0.061035156	-0.24414062	0.48828125	-8.923120108	-0.8673096040000001	1.9032959260000002	-0.061035156	0	0.12207031	2.007373004	8.464941394	3.7599366	-0.4272461	-1.0375977	0.061035156	-1.833911142	9.2724366	-1.146044928	-0.9765625	0.12207031	4.1503906	1550085672.084
-7.3595702880000005	-0.778784146	-0.7058105432	-1.5258789	-0.7324219	-0.7324219	6.816455072	0.31223143000000003	-1.8662109620000003	-0.61035156	0.61035156	-0.5493164	9.258081070000001	0.2619873004	-0.3756347644	0.48828125	-0.5493164	0.6713867	-8.05102536	-1.0718750000000001	1.783667032	-0.18310547	0.18310547	0.18310547	2.447607428	7.102368210000001	3.7587402160000005	-0.48828125	-0.4272461	-0.061035156	0.41870117800000006	8.311816394000001	-0.994116214	-0.061035156	2.5024414	3.2958984	1550085672.124
-8.115625000000001	-0.9271240020000001	-0.5849853534	-1.0986328	-0.5493164	-0.36621094	6.816455072	0.31223143000000003	-1.8662109620000003	-0.24414062	0.30517578	-0.36621094	8.93867212	-0.25959472840000003	0.0490478534	0.4272461	-0.12207031	0.6713867	-8.16347644	-1.003686502	1.8578369600000002	-0.61035156	-0.12207031	0.24414062	2.5134033540000003	6.657348740000001	3.39746106	-0.36621094	0.061035156	0.061035156	0.7261474640000001	7.50671376	-1.300366214	0.18310547	5.065918	1.7089844	1550085672.164
-8.225683606	-0.1674804712	-0.5574707068000001	-1.8310547	-0.061035156	-0.48828125	7.08801268	0.461767572	-1.393676718	0.36621094	0.061035156	-0.24414062	9.065478240000001	-0.5813964856000001	0.025122070680000004	0.18310547	-0.36621094	0.48828125	-8.36086412	-1.259692392	2.192797824	-0.61035156	-0.12207031	0.24414062	2.709594748	6.90378444	3.3041503600000004	0.061035156	0	0.061035156	-0.492871106	6.84995108	-1.061108426	0	5.004883	0.36621094	1550085672.204
-9.2389402	-0.4892822284000001	-0.40075683900000003	-1.4648438	0.6713867	-0.4272461	7.719653060000001	0.611303714	-1.061108426	0.91552734	-0.061035156	-0.18310547	9.480590560000001	-0.8194580072000001	-0.33256836060000006	0.36621094	-0.6713867	0.4272461	-8.6515625	-1.4558837860000002	2.503832968	-0.79345703	0.061035156	0.36621094	3.1916992800000004	7.409814300000001	3.721655252	0.5493164	0.36621094	-0.18310547	-0.01076660144	7.102368210000001	-0.00837402356	0.24414062	4.4555664	-0.61035156	1550085672.244
-9.10495607	-0.3026611322	-0.9354980432000001	-2.0751953	0.061035156	-0.36621094	8.47211911	0.832617212	-1.214233426	1.4648438	-0.48828125	-0.12207031	10.010547120000002	-0.8972167932	-0.45578614200000006	0.79345703	-0.30517578	0.36621094	-8.69582518	-1.1340820288	2.719165036	-1.5258789	-0.24414062	0.48828125	3.475219748	7.921826080000001	3.9968016200000003	0.7324219	0.7324219	-0.30517578	1.37214357	7.921826080000001	0.5048339856	0.8544922	1.7089844	-0.4272461	1550085672.284
-9.865796220000002	-0.592163089	-0.41511232	-2.1362305	0.48828125	-0.30517578	9.3238768	0.9642089660000001	-1.437939496	1.7700195	-0.48828125	-0.061035156	10.35029254	-0.8433837860000001	-0.2607910144	1.2207031	-0.061035156	0.12207031	-8.78435054	-0.9223388580000002	2.9093750000000003	-1.7089844	0	0.61035156	3.5027344240000007	8.356079074	3.9896241	0.5493164	0.8544922	-0.18310547	2.93808606	8.978149460000001	2.4392334260000004	0.5493164	0.79345703	-0.5493164	1550085672.324
-10.09428714	-0.16987304320000002	-0.0454589856	-2.1362305	-0.12207031	-0.061035156	9.73898912	1.0587158540000001	-1.216625998	1.8920898	-0.061035156	-0.12207031	10.35388228	-0.839794928	-0.1399658246	1.4038086	-0.18310547	-0.12207031	-8.797509980000001	-1.0168457068	3.1641846040000003	-1.7089844	-0.18310547	0.61035156	3.4620605040000005	8.46015625	3.968090854	0.30517578	0.79345703	0	4.6978271760000005	10.620653960000002	3.8245362400000005	0.36621094	2.8076172	0.12207031	1550085672.364
-11.59204074	-1.5300537140000001	-0.153125	-2.380371	0.91552734	-0.5493164	9.66242662	1.526464856	-1.4965576080000003	1.7700195	0.36621094	-0.061035156	9.850244600000002	-0.9522461060000001	-0.6675292932	2.1362305	-2.2583008	-0.6713867	-9.30234375	-0.9737792932	2.654565396	-2.2583008	-1.7089844	0.7324219	3.4967528960000003	8.519970746	4.05422374	0.24414062	0.8544922	0	2.48828125	8.55107428	1.4678466460000001	1.2817383	0.91552734	0.7324219	1550085672.404
-12.685449280000002	-2.698828076	-3.9441650360000002	-0.4272461	-0.91552734	-1.3427734	9.733007788	1.9511474640000002	-1.776489218	1.6479492	0.7324219	0.24414062	10.55007338	-0.9020019568000001	-1.0575195288	2.1972656	-0.7324219	-0.6713867	-9.30234375	-0.9737792932	2.654565396	-2.2583008	-1.7089844	0.7324219	3.5769042540000004	8.93388678	4.000390576	0.4272461	1.0986328	0	0.8828613220000001	8.73291034	-0.5479003894	2.1972656	0.24414062	-0.5493164	1550085672.444
-10.510596040000001	-2.6772949280000002	-1.3864990020000003	-0.24414062	-1.953125	-0.5493164	10.566821580000001	1.4774170320000002	-1.4977538940000001	2.0141602	0.7324219	0.5493164	10.89580072	-0.63881839	-1.5491942900000002	1.8310547	-1.2817383	-1.159668	-10.469922120000001	1.3099365020000002	3.645092752	-2.8076172	-0.12207031	0.8544922	3.4931639400000005	10.40771466	3.3771241	0.5493164	1.6479492	0.061035156	4.48129892	15.269433900000001	3.12351088	0.24414062	-0.8544922	-0.36621094	1550085672.484
-9.20544429	-2.24663089	-1.733422824	-0.91552734	2.2583008	0.4272461	10.566821580000001	1.4774170320000002	-1.4977538940000001	2.1972656	-0.5493164	0.5493164	11.69252896	0.005981445288000001	-2.6126952880000003	1.4038086	-1.7700195	-1.3427734	-10.83359424	1.1580077880000001	2.5899658540000003	-1.4038086	-0.91552734	0.61035156	3.0409667540000003	11.370727340000002	3.215625	0.91552734	1.7700195	-0.36621094	-0.3600830072	10.13017572	-0.2954833966	-0.30517578	2.4414062	-0.5493164	1550085672.524
-8.93388678	-1.353002896	-5.7027101600000005	-0.91552734	1.6479492	-1.3427734	10.44001448	0.4713378894	-0.2978759784	2.0141602	-0.61035156	0.5493164	12.4294429	0.7775878600000001	-2.92971196	1.4038086	-1.159668	-1.3427734	-11.300146760000002	1.153222644	2.4308594240000003	-1.4038086	-0.91552734	0.61035156	2.428466754	11.248705580000001	3.057714856	0.7324219	2.2583008	-0.4272461	0.3194091754	8.58696286	-3.0613037140000006	2.9296875	-1.5869141	-0.7324219	1550085672.564
-9.2724366	-2.5720214660000003	-5.56992212	-1.6479492	0	-1.4038086	10.44001448	0.4713378894	-0.2978759784	1.953125	-0.48828125	0.7324219	12.471313400000001	1.183129892	-2.400952176	1.5869141	-0.61035156	-1.2207031	-9.98063948	2.5564697480000005	1.4606689300000002	-2.5024414	1.7089844	0.6713867	1.259692392	11.18530252	2.3578857820000003	0.30517578	2.0141602	-0.30517578	1.0826415740000002	11.155395860000002	-2.975170926	1.159668	-0.18310547	-1.0375977	1550085672.604
-8.76879892	-4.2970702880000005	-3.785058606	-0.79345703	-0.24414062	0.61035156	10.63740216	-0.32060547120000005	-0.17465820680000002	1.953125	-0.48828125	0.7324219	12.166259980000001	1.429565396	-2.64738768	1.5258789	0.24414062	-1.0375977	-9.55117212	3.275439496	1.0958007788	-2.0751953	0.6713867	0.6713867	0.26677246400000004	10.59433606	1.756152356	0	1.2207031	-0.061035156	1.2261962860000002	9.844262680000002	-2.47631839	1.5258789	0.18310547	-1.159668	1550085672.644
-7.966088760000001	-1.4965576080000003	-2.8017089660000005	0	1.7700195	0	10.702001800000001	-0.9929199280000001	-0.6220702880000001	1.159668	0.12207031	0.61035156	11.216405760000002	1.451098642	-3.17495108	1.4038086	0.30517578	-0.61035156	-9.0427491	2.5253662140000004	0.9893310700000001	-0.9765625	0.9765625	0.6713867	-0.153125	9.78444838	1.70471196	-0.36621094	1.2817383	0.24414062	1.0192382788	9.21860324	-2.981152356	1.7700195	-0.12207031	-0.6713867	1550085672.684
-9.024804712	-0.6854736419999999	-4.614086960000001	0.061035156	1.2817383	-0.9765625	9.65883786	-0.7476806610000001	-0.13757324280000002	0.6713867	0.4272461	0.5493164	10.40053714	1.447509784	-3.4835937500000003	1.159668	0.24414062	-0.18310547	-8.38239766	2.719165036	0.9043945288	-0.91552734	1.159668	0.36621094	-0.41870117800000006	9.242529254	1.6616454680000001	-0.30517578	1.2207031	0.36621094	0.9331054712000001	9.319091754	-2.345922824	1.6479492	-1.0375977	-0.9765625	1550085672.724
-9.051123200000001	-1.604223642	-4.31381839	-0.30517578	-0.79345703	-0.5493164	9.65883786	-0.7476806610000001	-0.13757324280000002	0.48828125	0.7324219	0.5493164	9.687548920000001	1.387695288	-3.417797824	0.8544922	0.061035156	0.18310547	-8.38239766	2.719165036	0.9043945288	-0.79345703	0.4272461	0.6713867	-0.6675292932	8.705395468	1.6269530760000002	0.18310547	0.5493164	0.18310547	1.240551718	9.43513179	-2.2669677520000002	1.6479492	-0.79345703	-1.4038086	1550085672.764
-8.58815944	-1.453491214	-3.390283246	0.061035156	1.4038086	-0.24414062	8.984130890000001	0.0693847644	-0.13398437500000002	0.5493164	0.24414062	0.36621094	9.36455072	1.294384784	-3.447705072	0.48828125	-0.24414062	0.30517578	-8.54628894	2.7969239200000002	0.71538089	-0.061035156	0.36621094	0.6713867	-0.5598632788000001	8.717358426	1.5432128600000001	0.61035156	0.18310547	0.12207031	2.18203125	9.45666484	-2.3112304320000003	1.4648438	-0.30517578	-1.3427734	1550085672.804
-9.254492212	-1.8099853240000001	-4.440625000000001	0.30517578	0.12207031	-0.36621094	9.38488768	0.019140625	-0.2237060504	0.48828125	-0.24414062	0.24414062	9.538012680000001	1.276440396	-3.48598642	0.061035156	-0.18310547	0.36621094	-8.521167032000001	3.1354737400000006	0.8828613220000001	0.18310547	0.24414062	0.4272461	-0.3349609424	9.1276857	1.5563721040000003	0.7324219	0.18310547	0.18310547	2.2657714660000003	9.50930162	-1.945166034	1.0986328	0.4272461	-1.2207031	1550085672.844
-9.00207518	-2.3016601440000004	-3.637915036	1.0986328	-0.18310547	0.24414062	9.38488768	0.019140625	-0.2237060504	0.24414062	-0.36621094	0.061035156	10.039258180000001	1.356591754	-3.1845214660000005	-0.4272461	-0.4272461	0.48828125	-8.521167032000001	3.1354737400000006	0.8828613220000001	0.4272461	0	0.30517578	-0.16030273560000002	9.536816394	1.592260782	0.91552734	0.061035156	0.061035156	1.43076178	9.69113768	-1.905688498	0.91552734	-0.12207031	-0.9765625	1550085672.884
-9.0092527	-1.604223642	-3.8257324280000002	1.2817383	0.36621094	0.30517578	9.7318116	-0.11604003600000001	-0.050244139400000006	0	-0.30517578	-0.061035156	10.5919429	1.3446288940000002	-3.0361816100000003	-0.8544922	-0.61035156	0.6713867	-9.11452626	3.2539062500000004	1.046752896	1.0375977	-0.4272461	0.24414062	-0.21054687500000002	9.88254442	1.4798096040000002	0.7324219	-0.4272461	0.061035156	1.3015625000000002	9.73540036	-1.982250998	0.61035156	-0.7324219	-0.5493164	1550085672.924
-9.14323732	-1.19270018	-3.71088858	-0.061035156	-0.30517578	0.4272461	9.7318116	-0.11604003600000001	-0.050244139400000006	-0.4272461	-0.12207031	0	10.929297120000001	1.1699707068	-3.23955072	-1.0986328	-0.5493164	0.7324219	-9.874170320000001	2.5134033540000003	1.830322284	1.2817383	-1.0986328	0.061035156	0.07536621106000001	10.26296376	1.550390576	0.4272461	-0.9765625	0.24414062	1.503735324	9.376513580000001	-2.5445067900000002	0.4272461	-1.4648438	-0.24414062	1550085672.963
-8.77836911	-1.2417480040000002	-3.22160643	0.4272461	1.6479492	0.79345703	10.04404254	0.01076660144	-0.3014648462	-0.7324219	-0.061035156	0.12207031	11.04414038	0.98334964	-3.32807608	-1.2207031	-0.48828125	0.48828125	-9.67080072	1.2321777160000003	2.144946286	1.7089844	-0.6713867	-0.24414062	1.143652356	11.003466460000002	1.943969748	0.12207031	-0.91552734	0	1.449902356	9.43752446	-2.255004892	0.18310547	-0.8544922	-0.12207031	1550085673.004
-9.121704074	-1.3769287140000002	-3.9776612400000007	0.4272461	0.30517578	0.12207031	10.228271760000002	-0.17944336060000002	-0.8720947480000001	-0.79345703	-0.18310547	0.061035156	10.946045320000001	0.7141846040000002	-2.918945288	-1.0986328	-0.4272461	0.24414062	-9.16357428	1.0503417932	2.259790036	1.0986328	-0.91552734	-0.79345703	2.1437500000000003	10.919726440000002	2.4667480040000003	0.12207031	-0.9765625	-0.7324219	1.2513183900000002	9.394457968000001	-2.4488037140000003	0.24414062	-0.5493164	-0.24414062	1550085673.043
-9.14323732	-1.833911142	-3.935791034	0.18310547	-0.36621094	-0.36621094	9.65883786	-0.12202148560000001	-1.1424560700000002	-0.91552734	0	-0.18310547	10.52495108	0.1447509784	-2.094702176	-0.79345703	-0.18310547	-0.061035156	-9.253295926000002	1.211840854	2.00856929	0.5493164	-0.6713867	-0.36621094	2.5899658540000003	9.918433	2.5720214660000003	-0.12207031	-1.3427734	-0.91552734	1.046752896	9.15041484	-2.978759784	0.18310547	0.18310547	-0.61035156	1550085673.083
-9.09060054	-1.9140625000000002	-3.15700679	0	0	-0.24414062	9.65883786	-0.12202148560000001	-1.1424560700000002	-0.91552734	0.30517578	-0.4272461	10.231860520000001	-0.592163089	-1.532446286	-0.5493164	0.18310547	-0.36621094	-9.46623552	1.0144531250000002	2.003784146	0.48828125	-0.4272461	0	2.616284146	8.947045926000001	2.337548822	-0.8544922	-1.3427734	-0.4272461	-0.09450683900000001	9.547582968	-2.2645751800000005	0.12207031	0.12207031	-0.61035156	1550085673.124
-9.30952176	-1.9415771760000002	-3.104370108	0.24414062	0.12207031	-0.24414062	9.138451980000001	-0.5550781250000001	-1.6353271760000003	-0.9765625	0.30517578	-0.48828125	10.37182608	-0.949853534	-1.7752929320000002	-0.61035156	0.36621094	-0.36621094	-9.45307608	1.015649411	2.1844238220000003	0.36621094	-0.12207031	-0.18310547	2.6258545320000004	8.717358426	2.162890576	-0.9765625	-0.9765625	0	-0.27155761780000004	9.594238220000001	-1.9798584260000003	0.061035156	-0.24414062	-0.5493164	1550085673.163
-9.61816394	-2.168872104	-3.01225589	0.30517578	-0.5493164	0.061035156	9.138451980000001	-0.5550781250000001	-1.6353271760000003	-0.91552734	0.18310547	-0.24414062	10.871875000000001	-0.8266357428000001	-2.344726538	-0.8544922	0	-0.18310547	-9.45666484	1.123315396	2.286108426	0.18310547	-0.061035156	-0.18310547	2.463159146	9.00207518	2.25859375	-0.36621094	-0.4272461	0.061035156	-0.08732910340000001	9.504516574	-2.282519568	0	-0.79345703	-0.4272461	1550085673.203
-9.24372554	-1.5432128600000001	-2.42607428	0.36621094	0.4272461	0.36621094	9.3657473	-0.8613281250000001	-0.5981445288	-0.6713867	-0.061035156	0	11.28459514	-0.37443847840000005	-2.7969239200000002	-0.8544922	-0.24414062	0.12207031	-9.38488768	0.976171875	2.3016601440000004	0.30517578	0	-0.12207031	2.0899170320000002	9.33344748	2.445214856	0.18310547	-0.30517578	-0.12207031	0.5371337860000001	9.82272914	-1.8422851440000003	0.061035156	-0.61035156	-0.24414062	1550085673.243
-9.207836960000002	-1.41042482	-2.843579074	0.24414062	0.30517578	-0.061035156	9.508105432	-0.573022464	-0.2536132788	-0.36621094	-0.12207031	0.24414062	11.30971646	-0.014355469240000002	-2.816064496	-0.48828125	-0.12207031	0.36621094	-9.283202880000001	0.9295165740000001	2.3208007200000003	0.30517578	-0.12207031	-0.30517578	1.8410888580000002	9.554760880000002	2.6581542540000003	0.24414062	-0.30517578	-0.061035156	0.5335449280000001	9.56911592	-1.8351074280000002	0	-0.24414062	-0.24414062	1550085673.283
-9.325073380000001	-1.7501709260000002	-3.0768554320000003	0.30517578	-0.12207031	-0.18310547	9.508105432	-0.573022464	-0.2536132788	-0.12207031	-0.24414062	0.18310547	10.960400360000001	0.1411621106	-2.55288089	-0.061035156	0.12207031	0.24414062	-9.283202880000001	0.9295165740000001	2.3208007200000003	0.24414062	-0.24414062	-0.36621094	2.013354532	9.53920926	2.9165527160000004	-0.061035156	-0.18310547	0.061035156	0.3146240216	9.35258786	-2.198779254	0.12207031	-0.18310547	-0.36621094	1550085673.323
-9.45427266	-1.7944336060000001	-2.9057862400000003	0.24414062	0	0.12207031	9.612182608000001	-0.07177734424	-0.6459961060000001	0	-0.12207031	0.061035156	10.5141848	0.1208251996	-2.1305908540000003	0.18310547	0.4272461	0	-9.45307608	0.517993161	2.350707968	0.18310547	-0.24414062	-0.24414062	2.345922824	9.42077626	2.99191893	-0.30517578	-0.18310547	0.061035156	0.1495361322	9.60141574	-1.9583251800000003	0.061035156	-0.36621094	-0.30517578	1550085673.363
-9.35378444	-1.642504892	-2.879467752	0.18310547	-0.061035156	0.12207031	9.62893071	0.33017577880000004	-1.143652356	0.061035156	-0.24414062	0.061035156	10.3359375	0.07058105432	-1.8243408540000001	0.12207031	0.30517578	-0.30517578	-9.41599092	0.6759033540000001	2.344726538	0	0	-0.30517578	2.512207068	9.3489991	2.9440673920000004	-0.36621094	0	0	0.2392578076	9.69472644	-1.8351074280000002	0	-0.30517578	-0.18310547	1550085673.403
-9.35617662	-1.4570800720000001	-2.8675048920000004	0.18310547	0.12207031	0.061035156	9.94953624	0.2895019568	-1.522875998	0	-0.48828125	0	10.57280252	0.09450683900000001	-1.7106933900000003	-0.12207031	0.12207031	-0.36621094	-9.33464357	0.729736322	2.29089357	-0.061035156	0.061035156	-0.24414062	2.296875	9.293969748	2.9081787140000004	-0.24414062	0.18310547	-0.061035156	0.22011719240000002	9.53920926	-2.0301025360000002	0	-0.30517578	-0.061035156	1550085673.443
-9.307128894	-1.4750244600000002	-2.9632079680000003	0	-0.061035156	0	9.94953624	0.2895019568	-1.522875998	-0.12207031	-0.36621094	-0.061035156	10.857519960000001	0.24045410340000004	-1.795629892	-0.24414062	0	-0.24414062	-9.33464357	0.729736322	2.29089357	0	0	-0.24414062	1.892529254	9.19348143	2.8411866	-0.12207031	0.061035156	0	0.1315917932	9.5451902	-2.038476538	0.061035156	-0.36621094	-0.12207031	1550085673.483
-9.213818390000002	-1.6090087860000002	-2.87707518	0	0	0	9.9016848	0.250024411	-1.302758786	-0.12207031	-0.12207031	-0.061035156	10.959203780000001	0.34213867800000003	-1.885351538	-0.18310547	0.12207031	0	-9.310717752	0.6101074280000001	2.3052490020000005	0	-0.061035156	-0.18310547	1.7800780760000001	9.164770468	2.9045898560000003	-0.12207031	-0.12207031	0	0.15073241820000002	9.51169429	-2.044457968	0	-0.24414062	-0.18310547	1550085673.523
-9.232959260000001	-1.6353271760000003	-2.9955077880000003	0.061035156	0.12207031	0	9.874170320000001	0.308642572	-1.1125488220000002	-0.12207031	0.061035156	-0.12207031	10.770190200000002	0.27873535340000005	-1.9020996400000003	-0.12207031	0.12207031	0.061035156	-9.363354532	0.6376221040000001	2.3172119600000003	0	0	-0.18310547	2.0145507200000004	9.20544429	2.9775634	-0.12207031	-0.12207031	0	0.1196289038	9.4171875	-2.05522464	0.061035156	-0.12207031	-0.12207031	1550085673.563
-9.285595746	-1.7190673920000001	-3.1151367800000003	-0.061035156	0	0	9.80957068	0.3756347644	-1.0922119110000001	-0.061035156	0.061035156	-0.18310547	10.51657698	0.14714355040000002	-1.8075927520000004	-0.061035156	0.18310547	-0.12207031	-9.45666484	0.699829074	2.410522464	-0.061035156	-0.12207031	-0.18310547	2.190405252	9.212622300000001	2.9727783540000003	-0.12207031	0	-0.061035156	0.0813476538	9.455468750000001	-2.122216754	0	-0.12207031	-0.12207031	1550085673.603
-9.12648912	-1.836303714	-3.034985324	-0.061035156	0.18310547	-0.061035156	9.25209964	0.416308606	-0.925927716	-0.061035156	0.18310547	-0.061035156	10.486670320000002	0.06340332068	-1.580297824	-0.12207031	0.36621094	-0.30517578	-9.52485324	0.7799804712000001	2.512207068	0	0	-0.12207031	2.219116214	9.18391124	2.9213378600000004	-0.12207031	0.061035156	0	-0.02033691394	9.4686277	-2.2035644960000003	0	-0.061035156	-0.12207031	1550085673.643
-9.201855432	-2.0289062500000004	-3.2251952880000005	0.061035156	0.24414062	-0.18310547	8.994897660000001	0.42707518000000005	-0.75366214	0	0.24414062	0.18310547	10.35507788	0.02153320288	-1.2321777160000003	-0.12207031	0.79345703	-0.7324219	-9.645678420000001	0.849365216	2.6892577880000004	0	-0.12207031	-0.18310547	2.237060504	9.171948380000002	2.8244384000000005	-0.061035156	0.061035156	0	-0.18901367800000002	9.35976538	-2.337548822	0	-0.061035156	-0.061035156	1550085673.683
-9.165966754000001	-2.094702176	-3.393872104	0.061035156	-0.12207031	-0.30517578	8.994897660000001	0.42707518000000005	-0.75366214	0.12207031	0.6713867	0.61035156	9.9710688	-0.027514648560000004	-1.1101562500000002	-0.12207031	1.5258789	-1.159668	-9.725830072	0.8445800720000001	2.70839856	0.12207031	0.18310547	-0.24414062	2.4583741	9.25688498	2.77419429	-0.061035156	0.061035156	0.061035156	-0.265576178	9.482983426	-2.3219971040000003	0.061035156	0.18310547	-0.061035156	1550085673.723
-9.048730432000001	-2.177246106	-3.371142572	0.12207031	0.12207031	-0.4272461	8.39316394	0.515600589	-0.3911865216	0.24414062	1.6479492	1.2207031	9.8	0.023925780760000005	-0.8290283540000001	-0.12207031	2.9907227	-1.7089844	-9.80358876	0.850561502	2.7323242800000003	0.12207031	0.48828125	-0.18310547	2.86152356	9.180322480000001	2.7993163940000003	-0.061035156	0.5493164	0	-0.42707518000000005	9.505712860000001	-2.4153076080000004	0.061035156	0.061035156	0	1550085673.763
-9.121704074	-2.241845746	-3.584082068	0	-0.48828125	-0.6713867	7.7399900200000005	0.4486083966	0.38879393000000007	0.18310547	2.6855469	2.1362305	9.254492212	0.052636719240000004	-0.80988768	0	2.9296875	-2.6245117	-9.847851440000001	0.7369140380000001	2.77180162	0.18310547	0.91552734	-0.18310547	3.1354737400000006	8.991308606	2.746679712	-0.061035156	1.0986328	-0.061035156	-0.2452392572	9.486572480000001	-2.3495117800000003	0	0.18310547	0.061035156	1550085673.803
-9.03796376	-2.299267572	-3.3041503600000004	0.12207031	-0.61035156	-0.9765625	7.7399900200000005	0.4486083966	0.38879393000000007	-0.24414062	2.380371	2.9907227	9.15161142	0.22011719240000002	-0.617285144	0.30517578	2.1972656	-3.1738281	-9.847851440000001	0.7369140380000001	2.77180162	0.18310547	1.5869141	-0.12207031	3.3376464660000003	8.808276260000001	2.7610351440000005	-0.061035156	1.5258789	-0.12207031	-0.17944336060000002	9.53083516	-2.381811502	-0.12207031	0.36621094	0.18310547	1550085673.843
-9.057104532	-2.32917482	-3.228784146	0.30517578	-0.30517578	-1.0986328	7.802197480000001	0.096899411	0.2380615216	-0.4272461	1.6479492	3.4179688	9.23774411	0.3947753894	-0.33017577880000004	0.4272461	2.6855469	-3.6010742	-9.87775908	0.7680175720000001	2.662939496	0.24414062	2.2583008	-0.061035156	3.4046385800000003	8.430249100000001	2.7251464660000004	0.24414062	2.1972656	-0.30517578	-0.343334964	9.51169429	-2.45	-0.12207031	0.30517578	0.24414062	1550085673.883
-9.034375	-2.250219748	-3.302954074	0.18310547	-0.61035156	-1.2817383	7.9708741000000005	-0.5227783246000001	0.7034179712000002	-0.5493164	1.2817383	3.6010742	9.132470746000001	0.8541503600000001	-0.39836425720000007	0.61035156	2.1972656	-3.9672852	-9.596630890000002	0.6376221040000001	1.8243408540000001	0.36621094	2.9907227	0	3.408227536	8.2089357	2.5253662140000004	0.6713867	2.8076172	-0.36621094	-0.2129394568	9.589452880000001	-2.4117187500000004	-0.18310547	0.24414062	0.30517578	1550085673.923
-8.8728759	-2.24423822	-3.045751996	0.24414062	-0.79345703	-1.6479492	7.9708741000000005	-0.5227783246000001	0.7034179712000002	-0.7324219	0.36621094	4.0283203	9.088207968	1.565942392	-0.211743161	0.61035156	1.3427734	-4.272461	-9.596630890000002	0.6376221040000001	1.8243408540000001	0.12207031	2.8686523	0	2.8651123200000006	8.24123552	2.372241214	0.91552734	2.746582	-0.48828125	0.11843261780000001	9.55117212	-2.2837158540000004	-0.18310547	0.36621094	0.36621094	1550085673.963
-8.8728759	-2.310034146	-2.76821286	0.48828125	-0.6713867	-1.8920898	7.869189300000001	-2.30883786	0.2536132788	-0.6713867	0.18310547	4.211426	9.317895468000001	2.489477536	0.193798822	0.61035156	1.3427734	-4.272461	-9.317895468000001	0.5957519568	0.7907471040000001	-0.12207031	3.3569336	0.061035156	2.121020468	8.266357428000001	2.1485351440000002	1.3427734	2.6245117	-0.5493164	0.4330566394	9.581079074	-2.1604980040000004	-0.18310547	0.36621094	0.36621094	1550085674.003
-8.9661866	-2.3806152160000003	-2.6079101440000003	0.4272461	-0.5493164	-1.953125	8.082128894	-3.25151358	0.6328369110000001	-0.61035156	0.18310547	3.9672852	8.774780252000001	3.42736821	0.16030273560000002	0.48828125	0.24414062	-3.8452148	-9.10615216	0.8206542932	-0.01674804712	-0.18310547	3.6010742	0.12207031	1.582690396	8.114428420000001	1.9966064300000002	1.5869141	2.2583008	-0.48828125	0.6735107428000001	9.542798020000001	-2.2107422120000004	-0.30517578	0.5493164	0.48828125	1550085674.043
-9.04753444	-2.624658246	-2.5397216460000003	0.36621094	-0.61035156	-2.0141602	8.082128894	-3.25151358	0.6328369110000001	-0.4272461	-0.5493164	3.7231445	9.191088760000001	4.27194838	0.6400146760000001	0.30517578	-0.36621094	-3.540039	-9.05351538	1.0443603240000001	-0.5287597644	-0.30517578	3.6621094	0.061035156	0.9821533540000001	8.19577626	2.1114501800000003	1.6479492	2.0141602	-0.36621094	0.8840576080000001	9.53920926	-1.9559326080000001	-0.36621094	0.61035156	0.5493164	1550085674.083
-9.094189300000002	-2.9907226440000003	-2.360278354	0.30517578	-0.79345703	-1.8920898	8.125195288	-4.176245108	0.7428955072	-0.18310547	-0.91552734	3.6621094	8.86091304	5.0531250000000005	0.7859619110000001	0	-1.5869141	-3.540039	-9.05351538	1.0443603240000001	-0.5287597644	-0.18310547	3.8452148	0.12207031	0.6854736419999999	8.67788089	1.7884521760000003	1.8920898	1.7089844	-0.30517578	0.9606201080000001	9.58227536	-1.77290036	-0.4272461	0.36621094	0.48828125	1550085674.123
-9.045141574	-3.4800048920000006	-2.263378894	0.30517578	-0.8544922	-1.7089844	8.206542932000001	-5.15361322	0.660351538	-0.18310547	-0.91552734	3.6621094	9.441113220000002	5.829516574	0.6340332068000001	-0.12207031	-0.8544922	-3.2348633	-8.8896241	1.184326178	-1.4415283540000001	0	3.8452148	0.12207031	0.619677716	9.28798822	1.4235839660000003	2.0751953	1.7089844	-0.061035156	1.146044928	9.70310054	-1.4929687500000002	-0.48828125	0.18310547	0.6713867	1550085674.163
-8.777173020000001	-3.9716797120000003	-2.0157471040000003	0.36621094	-0.8544922	-1.4038086	8.2771241	-6.148925720000001	0.12919922120000002	0.18310547	-0.79345703	3.7841797	9.278417932000002	6.651367212	0.52995607	-0.24414062	-0.7324219	-2.9296875	-8.66352536	1.225	-2.9117675720000005	0.18310547	3.4179688	0.061035156	0.423486322	9.74257788	1.302758786	2.0141602	1.2817383	0	1.3362548920000001	9.701904254	-1.544409146	-0.5493164	0	0.79345703	1550085674.203
-8.761621106	-3.96928714	-1.7059082460000001	0.9765625	-0.5493164	-1.3427734	8.73410643	-7.26865216	0.03349609424	0.061035156	-1.2817383	2.8686523	9.350195288	7.524658246	0.5514892572000001	-0.79345703	-2.380371	-3.0517578	-8.77597644	1.1771484620000001	-3.20366214	0.061035156	2.5024414	-0.18310547	0.40554199280000003	10.3275634	1.0969971040000002	2.1972656	1.3427734	0.18310547	1.234570288	9.6385009	-1.476220746	-0.79345703	0.12207031	0.79345703	1550085674.243
-8.70778804	-3.744384784	-1.818359424	0.9765625	-0.5493164	-1.4038086	8.218505890000001	-7.467236420000001	-0.5993408246	0	-0.6713867	2.1972656	9.485375900000001	8.269946580000001	0.22968750000000002	-1.2207031	-2.319336	-2.9907227	-8.787939300000001	0.8732910340000001	-3.849658246	0.36621094	2.319336	-0.18310547	0.5490966754000001	10.635009980000001	1.085034146	1.8310547	0.8544922	0.12207031	1.28361821	9.7401857	-1.3230957460000001	-0.7324219	-0.5493164	1.0375977	1550085674.282
-8.847753894	-3.9561278960000004	-1.6137939300000002	0.9765625	-0.12207031	-1.159668	8.218505890000001	-7.467236420000001	-0.5993408246	-0.12207031	-0.6713867	1.6479492	9.589452880000001	8.719750900000001	0.10288086060000001	-1.0986328	-2.1362305	-2.2583008	-8.96977536	0.6962402160000001	-4.088916034	0.12207031	2.319336	-0.12207031	0.44980469240000004	10.68884236	1.24294429	1.5258789	0.4272461	0.061035156	1.6353271760000003	9.47341304	-1.403247104	-0.6713867	-0.7324219	0.9765625	1550085674.322
-9.14323732	-4.029101440000001	-1.683178714	0.61035156	-0.061035156	-0.91552734	7.250707968	-7.830908246000001	-0.10048827880000001	-0.18310547	-0.36621094	1.0375977	9.286792032000001	8.957812500000001	0.2607910144	-0.91552734	-1.0986328	-1.5869141	-8.979345746000002	0.5215820288	-4.349707068	0.12207031	1.7700195	-0.12207031	0.18901367800000002	10.81923822	1.2261962860000002	1.159668	0.4272461	-0.36621094	1.933203076	9.547582968	-1.39008786	-0.7324219	-0.30517578	0.91552734	1550085674.362
-9.121704074	-4.139160144000001	-1.69633786	0.24414062	-0.30517578	-0.91552734	7.250707968	-7.830908246000001	-0.10048827880000001	0	-0.30517578	0.7324219	9.07385234	9.000878894000001	0.34812010800000004	-0.6713867	-1.4038086	-1.0375977	-8.979345746000002	0.5215820288	-4.349707068	0.061035156	1.7089844	-0.18310547	0.4067382788	10.78215306	1.183129892	0.6713867	0.4272461	-0.5493164	2.19997554	9.423168930000001	-1.42836911	-0.48828125	-0.48828125	0.7324219	1550085674.402
-8.89919429	-4.58178714	-1.36018071	0.18310547	-0.18310547	-0.7324219	7.0521241	-7.956518570000001	-0.056225586060000006	0.12207031	-0.6713867	0.48828125	8.978149460000001	8.749658246000001	0.454589856	-0.24414062	-0.24414062	-0.6713867	-8.84296875	0.5837890576	-4.797119110000001	-0.061035156	1.2817383	-0.12207031	0.2069580072	10.66611322	1.035986322	0.18310547	0.12207031	-0.6713867	2.024121106	9.514086960000002	-1.2106445288	-0.4272461	-0.24414062	0.4272461	1550085674.442
-8.72692842	-4.733715854000001	-1.4427246400000002	0.18310547	-0.061035156	-0.5493164	6.857128894000001	-8.031884980000001	-0.1997802716	0.061035156	-0.8544922	0.30517578	8.738891574	8.535522660000002	0.3828125	0.18310547	-0.12207031	-0.18310547	-8.62404802	0.6747070288	-5.139257788	0.12207031	1.0375977	-0.061035156	0.19619140380000002	10.620653960000002	0.7823730432	-0.12207031	-0.24414062	-0.61035156	1.9595214660000002	9.49494658	-1.240551718	-0.30517578	-0.24414062	0.30517578	1550085674.482
-8.50561502	-4.94067392	-1.41640625	0.12207031	-0.36621094	-0.5493164	7.238745108000001	-7.9134519800000005	0.18901367800000002	0.36621094	-0.6713867	-0.18310547	9.004467752000002	8.26755342	0.40075683900000003	0	0.61035156	0.36621094	-8.62404802	0.6747070288	-5.139257788	0.12207031	0.8544922	0.061035156	0.31342773560000003	10.486670320000002	0.6376221040000001	-0.30517578	-0.30517578	-0.5493164	1.9858398560000001	9.486572480000001	-1.161596646	-0.12207031	-0.12207031	0.12207031	1550085674.522
-8.408715560000001	-5.161987320000001	-1.152026358	0.24414062	-0.12207031	-0.24414062	7.403832968000001	-7.2339601600000005	0.19619140380000002	0.18310547	-0.8544922	-0.24414062	8.55107428	7.836889480000001	0.12321777160000001	0.12207031	0.12207031	0.24414062	-8.32976088	0.5586669928	-5.39646016	0.061035156	0.61035156	0	0.5622558606000001	10.16486772	0.5455078076000001	-0.30517578	-0.30517578	-0.4272461	2.177246106	9.62294928	-1.0180419928000002	-0.30517578	-0.061035156	0.12207031	1550085674.562
-8.47929712	-5.019628894	-1.159204074	0.18310547	-0.12207031	-0.061035156	7.451684800000001	-7.12749002	0.0095703125	0.24414062	-0.24414062	-0.30517578	8.630029254	7.919433606	-0.2990722644	0.24414062	0	0.30517578	-8.32976088	0.5586669928	-5.39646016	0.30517578	0.79345703	0	0.7680175720000001	10.28210414	0.576611322	-0.4272461	-0.30517578	-0.18310547	2.112646466	9.58825679	-0.8637207068000001	-0.36621094	-0.24414062	0.24414062	1550085674.602
-8.610888580000001	-4.91555162	-1.07785643	0	-0.24414062	0	6.956420926000001	-7.646679712	-0.30385742800000004	0	0.36621094	-0.24414062	8.519970746	8.04025908	-0.2452392572	0.061035156	0.36621094	0.18310547	-8.28071286	0.5227783246000001	-5.8701902	0.12207031	-0.061035156	0	0.42587889400000006	10.42565944	0.569433606	-0.24414062	-0.30517578	-0.061035156	2.0480469240000003	9.518872300000002	-0.60651857	-0.18310547	-0.24414062	0.30517578	1550085674.642
-8.795117212000001	-4.902392572	-0.9677978240000001	-0.18310547	-0.12207031	0.30517578	6.956420926000001	-7.646679712	-0.30385742800000004	-0.12207031	0.36621094	-0.18310547	8.327368210000001	8.029492212000001	-0.10288086060000001	0.061035156	0.4272461	0.18310547	-8.34172374	0.4605712860000001	-5.8953125	0	0.18310547	0	0.3804199280000001	10.49265126	0.593359375	-0.24414062	-0.061035156	0.18310547	2.24064946	9.49375	-0.6806884980000001	0	-0.24414062	0.30517578	1550085674.682
-8.682665740000001	-4.754052716	-0.8062988220000001	-0.30517578	-0.18310547	0.4272461	6.567626800000001	-8.100073380000001	0.01794433606	0.36621094	0.24414062	-0.12207031	8.322582968	8.188598740000002	0.0478515625	0.061035156	0.30517578	0.24414062	-8.366845746000001	0.4294677716	-5.780468750000001	-0.061035156	-0.4272461	-0.061035156	0.32060547120000005	10.538110520000002	0.717773462	-0.24414062	0	0.30517578	2.5385253600000004	9.547582968	-0.805102536	-0.061035156	-0.061035156	0.18310547	1550085674.722
-8.65634784	-4.660742212000001	-0.6304443390000001	-0.36621094	-0.12207031	0.5493164	6.491064300000001	-8.76521016	0.773999002	0.8544922	0.48828125	-0.36621094	8.43503444	8.391967752000001	0.2081542932	-0.061035156	0.061035156	0.24414062	-8.366845746000001	0.4294677716	-5.780468750000001	-0.12207031	-0.6713867	-0.18310547	0.33256836060000006	10.629028060000001	0.7991211060000001	-0.36621094	-0.12207031	0.36621094	2.427270468	9.50930162	-0.5263671924000001	0	0.48828125	0.061035156	1550085674.762
-9.0092527	-4.486083966000001	-0.5754150360000001	-0.5493164	-0.12207031	0.79345703	6.491064300000001	-8.76521016	0.773999002	1.0375977	-0.36621094	-0.48828125	8.56901857	8.519970746	0.515600589	-0.12207031	0.36621094	0.24414062	-8.464941394	-0.0478515625	-5.577099640000001	-0.12207031	-1.0375977	-0.12207031	0.60651857	10.849145860000002	0.7285400360000001	-0.9765625	-0.30517578	0.4272461	2.441625998	9.40163588	-0.3194091754	0.061035156	0.36621094	0.061035156	1550085674.802
-9.33344748	-4.10805661	-0.531152356	-0.79345703	-0.061035156	1.0375977	5.40842302	-9.69951178	1.1879150360000001	1.3427734	-0.18310547	-0.48828125	8.00317392	8.584570288	0.735717752	-0.24414062	0.061035156	0.4272461	-8.464941394	-0.0478515625	-5.577099640000001	-0.36621094	-1.2817383	-0.18310547	0.29667969240000003	10.612279860000001	1.2919922120000003	-0.79345703	-0.12207031	0.48828125	2.66174321	9.49853534	-0.37683107	0	0.061035156	0	1550085674.842
-9.581079074	-3.8209472840000003	-0.8613281250000001	-1.2207031	0	1.2207031	4.2240966460000005	-9.753344748	0.8649169928000001	1.3427734	0.91552734	-0.24414062	7.416992212	8.509204074000001	0.9737792932	-0.36621094	-0.36621094	0.36621094	-8.63601088	-0.34572753600000006	-5.324682608000001	-0.7324219	-1.6479492	-0.18310547	0.49645996400000003	10.609887680000002	1.6030273560000001	-0.91552734	-0.7324219	0.30517578	2.8495605040000003	9.351391574	-0.5969482428	0.061035156	0.6713867	-0.36621094	1550085674.882
-9.69951178	-3.7934326080000003	-1.153222644	-1.4648438	-0.061035156	1.4038086	4.2240966460000005	-9.753344748	0.8649169928000001	1.0375977	1.0986328	0.61035156	6.878662140000001	8.36086412	1.038378894	-0.30517578	-0.12207031	-0.24414062	-8.851342752	-0.4426269568000001	-4.8796630400000005	-1.2207031	-1.8920898	-0.24414062	0.8649169928000001	10.705590560000001	1.637719748	-1.0375977	-0.5493164	0.24414062	2.086328076	9.343017572	-0.2392578076	0.30517578	0.79345703	-0.7324219	1550085674.922
-9.503320288000001	-3.446508786	-1.355395468	-1.5258789	0.24414062	1.5258789	2.7478759000000004	-8.871679712	-0.36965332460000005	0.4272461	0.48828125	1.7700195	6.377417032	8.151513580000001	0.7680175720000001	-0.24414062	1.0986328	-1.2207031	-9.10734874	0.2572021466	-3.8329101440000004	-1.6479492	-2.1972656	-0.18310547	1.297973642	10.668505399999999	1.7023192900000002	-1.3427734	-0.4272461	0.061035156	1.8973144960000001	9.515283246000001	-0.46535643000000004	0.5493164	0.48828125	-0.91552734	1550085674.962
-9.18630342	-2.733520468	-1.9798584260000003	-2.1362305	1.159668	1.4648438	2.7478759000000004	-8.871679712	-0.36965332460000005	-0.061035156	-0.061035156	3.0517578	5.845068390000001	7.88952626	0.5646484424	0	2.1362305	-2.380371	-9.10734874	0.2572021466	-3.8329101440000004	-1.8310547	-2.5634766	-0.18310547	1.588671924	10.35866664	1.9032959260000002	-1.4648438	0	0	1.695141574	9.515283246000001	-1.0575195288	0.7324219	-0.061035156	-1.0986328	1550085675.002
-9.081030252000001	-2.3160155760000003	-2.93330072	-2.746582	1.7700195	1.2207031	2.44401857	-8.725732428	-0.9642089660000001	-0.24414062	-0.5493164	4.3945312	5.54838858	7.726831070000001	0.5239746106000001	0.48828125	2.4414062	-3.7231445	-9.410009980000002	0.21533202880000002	-2.2203125000000004	-2.1972656	-2.6245117	-0.18310547	1.697534146	9.916039840000002	1.801611322	-1.4648438	0.24414062	-0.24414062	1.25729982	9.4423098	-1.677197284	1.159668	-0.4272461	-1.3427734	1550085675.042
-9.00805661	-2.1102538940000004	-3.8604248200000004	-3.90625	1.159668	0.91552734	2.4117187500000004	-8.616870108	-1.5025390379999999	-0.18310547	-1.2817383	5.554199	5.58427716	7.689746106	0.27514648560000005	1.0986328	2.4414062	-4.8217773	-9.30832518	0.42229003600000004	-1.564746106	-2.8076172	-2.5024414	-0.12207031	1.8805663940000001	9.197070288	1.7872558900000002	-1.2207031	0.36621094	-0.6713867	1.7071045320000002	9.754540740000001	-2.201171924	1.0375977	-0.61035156	-1.4648438	1550085675.082
-8.43742662	-1.923632788	-4.212133786	-4.638672	0.5493164	0.79345703	2.75983876	-8.99848642	-2.422485324	0.24414062	-2.2583008	6.225586	5.841479532	7.9026857	-0.1686767572	1.7089844	3.1738281	-5.493164	-9.30832518	0.42229003600000004	-1.564746106	-3.4179688	-2.5634766	-0.061035156	2.122216754	8.77358426	1.58149411	-1.0986328	0.5493164	-1.2207031	2.46794429	9.516479532	-2.743090854	0.9765625	-0.61035156	-1.5258789	1550085675.122
-8.005566394	-1.50493161	-4.475317392000001	-4.333496	0.48828125	-0.36621094	2.75983876	-8.99848642	-2.422485324	0.8544922	-3.540039	6.164551	5.89052716	8.24003894	-1.0144531250000002	2.1972656	3.2348633	-5.432129	-9.81555162	0.893627896	0.00478515625	-4.0283203	-2.6855469	-0.061035156	2.3160155760000003	8.728125	1.3242920320000002	-1.0375977	0.8544922	-2.0141602	3.37233876	9.343017572	-2.902197284	0.9765625	0.61035156	-1.5869141	1550085675.162
-8.37641574	-1.5958496400000002	-5.48378894	-4.638672	-0.30517578	-1.0986328	3.1916992800000004	-8.864501800000001	-2.42368161	1.2817383	-4.5166016	5.554199	6.37263179	8.56782248	-1.58747554	2.5634766	3.2348633	-4.9438477	-9.555957068	1.358984424	0.05861816394	-4.333496	-1.159668	0.12207031	2.56484375	8.906372300000001	1.234570288	-0.9765625	1.5869141	-2.746582	2.3483153960000003	9.49016124	-2.58278804	0.61035156	1.0375977	-1.7700195	1550085675.202
-8.430249100000001	-1.9212402160000002	-5.766113220000001	-4.760742	-1.4038086	-1.4038086	3.410620108	-8.76401358	-2.359082068	1.2817383	-5.493164	4.699707	6.8989991	8.87766124	-1.5085204680000002	2.8686523	3.4179688	-4.3945312	-9.555957068	1.358984424	0.05861816394	-5.126953	-1.159668	0	2.644995108	9.1623777	1.076660144	-0.5493164	3.112793	-3.2348633	2.3674560700000002	9.542798020000001	-2.424877896	0.4272461	1.953125	-1.8310547	1550085675.242
-8.330957068	-2.0576172120000003	-5.84626448	-4.8828125	-1.4038086	-1.6479492	4.165478534	-8.464941394	-2.5421141200000004	1.0375977	-6.164551	3.7231445	7.345214660000001	8.92910144	-1.1639892572000001	3.112793	3.8452148	-3.90625	-9.451879892000001	2.0145507200000004	0.3026611322	-5.3710938	-0.36621094	0.061035156	2.259790036	9.191088760000001	0.5778076080000001	0	4.0893555	-3.112793	1.9355957460000002	9.55117212	-2.3925780760000004	0.18310547	2.4414062	-1.7700195	1550085675.282
-8.47929712	-2.256201178	-5.86779802	-4.760742	-1.7700195	-1.8920898	4.165478534	-8.464941394	-2.5421141200000004	0.5493164	-6.1035156	2.9907227	7.895507788000001	8.96977536	-0.647192392	3.0517578	4.5776367	-3.3569336	-9.439917032	2.593554712	0.3828125	-5.3100586	0	0.061035156	1.3817138580000001	9.220996106000001	-0.2081542932	-0.061035156	4.8828125	-2.4414062	1.9009033540000002	9.58347194	-2.624658246	-0.36621094	3.4179688	-1.6479492	1550085675.322
-8.47810054	-2.2573974640000003	-5.924023560000001	-4.3945312	-1.953125	-1.8310547	4.440625000000001	-8.322582968	-2.42368161	-0.12207031	-5.493164	2.1972656	8.370434800000002	9.209033246	-0.1866210962	2.6245117	5.3710938	-2.5634766	-9.404028060000002	3.109155252	0.3373535144	-5.3710938	0.61035156	0.12207031	0.1626953076	9.366943390000001	-0.642407248	-0.4272461	5.1879883	-1.0375977	0.9438721040000001	9.558349640000001	-2.988330072	-0.8544922	3.479004	-1.4648438	1550085675.362
-8.26276857	-2.186816394	-6.014941394000001	-4.1503906	-2.0141602	-1.7700195	4.409521466	-8.266357428000001	-2.144946286	-0.79345703	-5.1879883	1.2817383	8.369238220000002	9.788037140000002	-0.2428466754	1.5869141	5.7373047	-1.4648438	-9.24611821	3.4812010800000004	0.3158203076	-5.493164	0.36621094	0	-0.8924316100000002	9.770092752000002	-0.7907471040000001	-0.91552734	5.126953	0.4272461	0.6304443390000001	9.45307608	-3.213232428	-0.8544922	3.4179688	-1.3427734	1550085675.402
-8.338134980000001	-1.8375000000000001	-6.049634080000001	-3.90625	-1.5869141	-1.6479492	4.22888179	-8.100073380000001	-1.6867675720000002	-1.4648438	-4.9438477	0.30517578	7.620361420000001	10.565625	-1.1101562500000002	0.061035156	5.3100586	-0.12207031	-9.230566394	3.5386230040000006	0.5203857428	-5.6762695	0.24414062	0	-1.282421924	10.43642572	-0.5909667932	-1.0986328	5.065918	1.4038086	0.4378417932	9.31191394	-3.609204074	-1.2817383	3.6010742	-1.4038086	1550085675.442
-8.291479532	-1.4415283540000001	-6.111840560000001	-4.1503906	-1.7089844	-1.7700195	4.1415527160000005	-8.29506839	-0.9881347840000001	-1.953125	-4.211426	-0.48828125	6.425268570000001	10.655346940000001	-1.874584964	-0.91552734	4.638672	1.159668	-9.22458516	3.5625489200000002	0.41271972840000004	-5.6152344	-1.4038086	-0.36621094	-1.3087402160000001	10.7354982	-0.193798822	-1.0375977	5.065918	1.7700195	0.63881839	9.37890625	-3.6977295320000003	-1.4648438	3.6621094	-1.3427734	1550085675.482
-8.537914840000001	-1.1879150360000001	-5.89052716	-4.333496	-2.1362305	-1.7089844	3.9405760800000005	-8.553466754	-0.2823242212	-2.1972656	-3.4179688	-1.0986328	5.590259080000001	10.42326628	-2.433251996	-1.159668	5.1879883	1.953125	-9.506909440000001	3.331665036	1.0587158540000001	-5.79834	-0.061035156	-0.12207031	-1.5683349640000002	10.629028060000001	-0.23566894960000004	-1.4648438	5.126953	2.0751953	0.9031982428000002	9.51169429	-3.4297608800000003	-1.7700195	3.9672852	-1.2207031	1550085675.522
-8.500830072	-0.770410144	-5.898901260000001	-4.699707	-2.6245117	-1.2817383	3.512304712	-8.8728759	0.33854982	-2.0141602	-3.0517578	-1.5258789	4.840185504000001	10.25817842	-2.9703858800000003	-0.91552734	5.92041	2.0141602	-9.29277356	2.9249266200000004	1.0264160340000001	-5.7373047	0.30517578	-0.061035156	-1.829125998	10.396948380000001	-0.32180175720000004	-2.2583008	5.065918	2.5634766	1.51928714	9.87536592	-2.70600589	-2.2583008	4.760742	-1.0986328	1550085675.562
-8.28789038	-0.974975589	-5.28999002	-6.0424805	-2.380371	-0.61035156	3.0983885800000004	-9.133667032	1.0993896760000001	-1.4038086	-3.1738281	-1.8310547	4.094897464000001	9.76770018	-3.3819091460000004	-0.48828125	6.286621	1.7700195	-8.98652356	2.59116214	0.802709964	-6.0424805	0.12207031	0.24414062	-1.62575679	10.018921220000001	0.1459472644	-2.1362305	4.699707	2.6245117	2.326782248	10.687646760000002	-1.642504892	-3.3569336	5.432129	-0.8544922	1550085675.602
-9.2389402	-2.2490234620000003	-4.43464357	-6.8969727	-2.6245117	-0.12207031	2.259790036	-9.668408246	2.3542969240000002	0	-5.004883	-2.2583008	3.609204074	9.38010234	-3.55058606	-0.18310547	5.79834	1.3427734	-8.968579074	2.001391574	1.00129393	-5.7373047	0.4272461	0.24414062	-1.5360351440000002	9.788037140000002	0.5239746106000001	-1.953125	4.8217773	2.6245117	3.8484619600000003	11.342016280000001	-0.1387695288	-5.432129	7.385254	-0.24414062	1550085675.641
-9.788037140000002	-3.611596646	-4.184619110000001	-6.225586	-4.9438477	-0.6713867	2.2167236420000003	-10.184009080000001	2.4870849640000006	1.8310547	-5.004883	-2.6245117	3.4823974640000004	8.829809800000001	-3.50991214	0.12207031	5.3100586	1.0986328	-8.595336960000001	1.008471646	0.6974365020000001	-5.859375	-0.4272461	0.30517578	-1.6149902160000003	9.10495607	1.2692626800000002	-1.5258789	4.8217773	2.8076172	5.05910643	11.187695680000001	-0.0095703125	-5.432129	9.643555	0.5493164	1550085675.681
-9.69233426	-3.50991214	-2.451196286	-5.554199	-3.4179688	-1.2817383	2.10546875	-10.073950180000002	1.4977538940000001	3.0517578	-3.4179688	-2.380371	3.3531983800000003	9.139648560000001	-3.4883788940000002	0.30517578	4.9438477	1.0375977	-10.1828125	0.94506839	1.1711669928000001	-5.92041	-1.159668	0.48828125	-1.5336425720000002	9.21979982	1.886547824	-0.91552734	4.638672	2.746582	4.872485324	8.813061600000001	-2.7885498200000005	-2.1362305	9.155273	1.159668	1550085675.721
-9.756933606	-2.4619628600000003	-2.8579346040000004	-5.6152344	-2.1362305	-1.159668	1.564746106	-10.158886780000001	0.2895019568	3.90625	-6.4086914	-2.746582	3.2682617800000004	9.987817000000001	-3.5003417540000004	0.5493164	4.3945312	0.9765625	-11.34082068	1.528857428	1.8219482820000001	-5.554199	0.6713867	0.61035156	-1.022827176	9.80717752	2.54689946	0.24414062	5.126953	2.4414062	2.471533246	7.36196286	-5.09858426	0.36621094	7.1411133	2.0751953	1550085675.761
-9.557153060000001	-2.2382567900000003	-2.757446286	-6.0424805	-1.5869141	-0.9765625	1.443920926	-10.200757280000001	-1.4929687500000002	4.5166016	-9.216309	-2.9907227	3.334057608	10.776172120000002	-3.379516574	1.2207031	4.333496	0.91552734	-11.231958360000002	1.3805175720000002	2.054028354	-5.432129	1.5258789	0.48828125	-0.83022464	10.763012680000001	3.0565185700000006	0.8544922	6.4086914	1.8920898	3.1474366000000003	8.713769568	-6.075951980000001	1.6479492	9.521484	2.6245117	1550085675.801
-9.089404254	-2.241845746	-3.3735351440000003	-6.8359375	-3.7231445	-0.5493164	2.67370607	-9.80598192	-2.274145468	4.760742	-9.399414	-2.9296875	3.5888672120000003	10.721142180000001	-2.9620117800000005	2.319336	5.1879883	1.159668	-10.11940944	1.195092752	1.1903076080000001	-5.3100586	0.79345703	0.18310547	-1.063500998	10.681664840000002	3.1330810700000002	0.6713867	6.8969727	1.4038086	3.563745108	11.687744600000002	-5.266064300000001	1.3427734	11.352539	2.1972656	1550085675.841
-8.028295926	-1.64011232	-2.527758786	-6.164551	-2.2583008	-0.5493164	3.737207068	-8.884838760000001	-1.9810547120000002	3.90625	-6.4697266	-2.319336	3.5972412140000003	10.35388228	-2.293286142	3.1738281	6.1035156	1.6479492	-9.723437500000001	1.179541034	1.6078125	-5.126953	1.6479492	0.36621094	-1.4750244600000002	9.92441394	2.709594748	-0.18310547	6.3476562	1.159668	1.5599609620000003	11.19965854	-4.896411240000001	2.319336	10.986328	4.1503906	1550085675.881
-8.541503894	-1.259692392	-2.775390576	-5.432129	-1.4648438	-1.5258789	3.402246106	-8.42905252	-1.7118896760000002	2.6855469	-3.90625	-1.8310547	3.301757788	9.911254500000002	-1.7406005400000002	3.479004	6.4697266	2.0751953	-9.087011780000001	0.9809570288	1.562353534	-5.126953	1.0986328	0.36621094	-1.5910644960000002	9.14682608	2.3710449280000003	-0.61035156	5.2490234	0.91552734	0.699829074	11.59204074	-5.288793930000001	2.8686523	11.230469	3.9672852	1550085675.921
-8.86809056	-1.6078125	-3.39267572	-6.0424805	-1.7089844	-2.2583008	2.6150878600000005	-8.23286142	-1.74299321	2.6855469	-3.90625	-1.8310547	2.7251464660000004	9.469824280000001	-1.4116211060000001	3.4179688	5.7373047	2.0141602	-9.1623777	1.0802490020000002	1.7298339660000002	-5.126953	1.0375977	0.61035156	-1.25729982	8.884838760000001	2.3531005400000002	-0.6713867	4.5166016	0.7324219	-2.378222644	10.90896016	-3.9752685700000003	2.8076172	10.559082	2.6245117	1550085675.961
-8.83220198	-2.42607428	-2.7706054320000004	-6.286621	-1.953125	-1.7089844	2.1305908540000003	-8.22089856	-1.832714856	1.7700195	-3.2958984	-1.4038086	2.43205571	9.164770468	-1.0993896760000001	3.0517578	4.5776367	1.2817383	-9.29636232	1.2477295320000001	1.923632788	-5.004883	1.159668	0.79345703	-0.7273437500000001	9.10974092	2.235864218	-0.5493164	4.333496	0.7324219	-3.5386230040000006	9.935181200000002	-2.8471679320000005	1.4038086	8.117676	0.8544922	1550085676.001
-8.93388678	-2.5205810700000004	-1.7226562500000002	-4.760742	-1.2817383	-0.91552734	1.983447284	-8.596533246000002	-1.7501709260000002	1.2207031	-4.0283203	0.061035156	2.7323242800000003	8.76401358	-0.647192392	2.5024414	4.0893555	0	-8.892016574000001	1.488183606	1.7669189300000003	-4.8828125	0.8544922	0.79345703	-0.30625	9.24013678	2.201171924	-0.24414062	4.272461	0.79345703	-3.192895468	8.756836060000001	-0.86850589	1.3427734	5.9814453	-0.061035156	1550085676.041
-8.850146760000001	-1.930810504	-1.4415283540000001	-4.5776367	-0.9765625	-0.61035156	2.080346646	-8.476904254	-1.5527832460000002	1.2207031	-4.0283203	0.061035156	3.1773437500000004	8.347705072	-0.33017577880000004	2.0751953	4.272461	-1.2817383	-8.844164840000001	1.5156982820000002	1.7023192900000002	-4.5776367	1.0375977	0.91552734	-0.1806396466	9.035571580000001	2.168872104	-0.12207031	4.3945312	0.9765625	-0.04067382788	8.47810054	-0.5072265576	2.5634766	4.5776367	-0.12207031	1550085676.081
-8.43383786	-1.8446777160000003	-1.239355432	-3.7841797	0	-0.061035156	2.269360324	-8.399145468	-1.141259784	1.0986328	-4.0283203	1.0375977	3.617578076	8.334545926	-0.153125	1.5258789	4.5166016	-2.1972656	-8.509204074000001	1.553979532	1.4786132200000002	-4.3945312	0.7324219	0.91552734	-0.34931639400000003	8.850146760000001	2.250219748	0	4.5166016	1.3427734	1.447509784	8.224487320000001	-0.8206542932	2.746582	4.760742	-0.91552734	1550085676.121
-8.52595198	-0.783569339	-0.8577392572	-3.8452148	0.36621094	-0.12207031	2.592358426	-8.537914840000001	-0.6627441100000001	0.48828125	-3.1738281	2.9296875	4.02192392	8.86809056	-0.440234375	0.9765625	4.211426	-2.5024414	-8.548681610000001	1.641308606	1.4786132200000002	-3.9672852	0.6713867	0.91552734	-0.773999002	8.901586960000001	2.366259784	0.36621094	4.3945312	1.4648438	3.2658691100000006	9.027197480000002	0.24404297120000001	2.380371	4.8828125	-0.48828125	1550085676.161
-10.12539038	-1.61977536	-3.4560790740000003	-3.8452148	1.2207031	-1.5869141	2.726342752	-8.718554712000001	-0.3959716754	0.5493164	-2.9907227	3.6010742	4.439428714000001	9.528442392	-0.9965087860000001	0.48828125	3.7841797	-2.0751953	-8.450586060000001	1.0551269568000001	1.2489257200000001	-4.1503906	0.30517578	0.79345703	-1.0898193390000002	9.266455072	2.7119873200000004	0.7324219	4.211426	1.2817383	3.631933606	7.364355432000001	-1.453491214	2.746582	2.8076172	-0.12207031	1550085676.201
-11.44011232	-5.04953624	-4.738500900000001	-1.4038086	-2.380371	-3.2958984	2.72395018	-9.00805661	-0.663940396	1.0375977	-3.6010742	3.8452148	4.53513179	10.413696580000002	-1.3230957460000001	0.48828125	3.3569336	-1.2817383	-10.05241664	1.2907959260000001	1.3075439300000002	-4.9438477	-0.91552734	0.7324219	-1.195092752	10.154101440000002	2.8244384000000005	0.48828125	3.7841797	1.0986328	0.3971679712	11.58486322	-1.3111327879999999	1.5869141	2.6855469	-3.4179688	1550085676.241
-9.438720746000001	-3.40942392	-2.4655516200000003	-3.0517578	-0.18310547	0.061035156	2.5588623200000002	-10.09907248	-1.5587646760000002	1.7700195	-5.2490234	3.7231445	4.719360324	11.59921924	-1.302758786	0.5493164	3.0517578	-0.79345703	-11.381494600000002	2.91535643	2.263378894	-4.8217773	0.24414062	1.2817383	-0.9510498200000002	11.49155252	2.0576172120000003	0.36621094	3.2958984	0.91552734	1.146044928	13.314697480000001	-1.51330571	-0.8544922	2.6245117	-0.9765625	1550085676.281
-8.500830072	-2.121020468	-4.359277356000001	-4.211426	1.0375977	-1.4648438	2.902197284	-11.255884080000001	-2.65935054	2.4414062	-7.873535	3.0517578	5.3091308900000005	11.59682608	-1.425976538	0.4272461	3.3569336	-0.79345703	-10.35986322	3.5290527160000003	1.3087402160000001	-4.272461	2.0751953	0.91552734	-0.45100097840000003	11.9772464	1.3242920320000002	0.24414062	3.7841797	0.61035156	-2.1700683900000004	7.982836960000001	-2.6916503600000006	1.5869141	0.7324219	-1.5869141	1550085676.321
-9.02839357	-3.152221646	-4.514794928000001	-3.6621094	-0.7324219	-1.3427734	4.130786240000001	-10.140942000000003	-2.8806639400000003	1.7089844	-8.483887	1.7089844	5.540014480000001	10.69602086	-1.885351538	0.48828125	4.4555664	-0.6713867	-10.325171220000001	3.435742212	0.916357428	-4.638672	1.2817383	0.48828125	-0.679492212	11.301342360000001	1.2082519568	-0.30517578	4.9438477	0.7324219	0.308642572	9.80358876	-3.16298822	1.7700195	0.9765625	-2.0141602	1550085676.361
-9.19348143	-2.9931152160000005	-4.201367212	-3.7841797	0.5493164	0.30517578	4.874877896	-9.140844748000001	-0.9343017572	-0.30517578	-4.272461	0.6713867	5.581884980000001	10.62304712	-2.336352536	0.4272461	5.554199	-0.24414062	-9.575097840000002	3.9573242800000004	1.193896466	-4.0893555	1.0986328	0.36621094	-1.4056396760000003	10.965185700000001	0.765625	-0.61035156	5.126953	1.2207031	1.3458251800000003	9.96867662	-2.6796875	1.7089844	1.3427734	-2.1972656	1550085676.401
-8.35129393	-1.9762695680000002	-4.072167932	-3.8452148	-0.12207031	0.4272461	4.285107428	-8.92670926	-0.10168457460000001	-1.4648438	-1.2207031	0	5.15600589	10.34311502	-2.6150878600000005	0.30517578	4.9438477	0.4272461	-8.92670926	3.652270468	1.1017822480000001	-4.1503906	0.8544922	0.18310547	-1.7884521760000003	10.68884236	0.6292480432	-0.7324219	4.3945312	1.4038086	0.8744873200000001	9.326269568	-2.8447753600000003	1.7700195	0.48828125	-2.0141602	1550085676.441
-7.70649411	-1.561157248	-3.5673339660000005	-3.3569336	0.61035156	-1.0375977	3.0050780759999998	-8.38120108	-0.18901367800000002	-1.2207031	-2.0141602	-0.36621094	4.640405252	9.480590560000001	-2.557666034	0.48828125	3.479004	1.159668	-8.769995108000002	3.2730469240000004	1.349414038	-4.0893555	0.9765625	0.18310547	-1.53125	9.9866214	0.7476806610000001	-0.48828125	3.6010742	1.2207031	0.8613281250000001	9.42436502	-2.7706054320000004	1.2817383	0.12207031	-1.953125	1550085676.481
-8.405126800000001	-1.9427734620000003	-4.075756790000001	-2.9296875	-0.30517578	-0.61035156	2.3399413940000002	-7.684961060000001	0.24763183900000002	-1.2207031	-2.0141602	-0.36621094	4.738500900000001	8.628832968000001	-2.4153076080000004	0.5493164	2.9296875	1.5258789	-8.20534694	3.2874023560000003	1.369750998	-4.1503906	0.9765625	0.061035156	-1.062304712	9.11691893	0.679492212	-0.30517578	3.4179688	1.2817383	1.161596646	9.500927520000001	-2.128198282	1.159668	0.12207031	-2.0751953	1550085676.521
-8.048632788	-1.6915527160000003	-4.02551268	-2.6245117	0.24414062	-0.48828125	2.2430420320000004	-7.16816394	0.75964357	-0.7324219	-4.0893555	-0.61035156	4.98374002	8.05700679	-2.3758300720000003	0.61035156	3.4179688	1.5869141	-7.832104532000001	3.6307373200000006	1.156811502	-3.7841797	0.91552734	0	-0.773999002	8.541503894	0.5981445288	-0.18310547	3.7841797	1.4648438	1.0587158540000001	9.165966754000001	-2.231079074	1.0986328	0.48828125	-1.953125	1550085676.561
-8.42785643	-1.33386232	-4.31381839	-2.319336	0.4272461	-1.0375977	2.34113768	-7.05690944	1.03359375	-0.061035156	-4.0893555	-0.61035156	4.9849366	8.07614766	-2.5409179320000006	0.5493164	3.6010742	1.6479492	-7.78544928	3.8281250000000004	1.1879150360000001	-3.2958984	0.7324219	0	-0.7883544928000001	8.482885880000001	0.47851562500000006	-0.30517578	3.9672852	1.8310547	1.0551269568000001	8.943457068	-2.2490234620000003	1.0375977	1.3427734	-1.8920898	1550085676.601
-8.70061052	-1.71667482	-4.33535144	-1.6479492	-0.24414062	-1.2207031	2.483496106	-7.50910643	1.4427246400000002	-0.12207031	-3.4179688	-0.18310547	4.98852536	8.498437500000001	-2.7526612400000006	0.4272461	3.1738281	1.8310547	-7.7974121400000005	4.1511230040000004	1.4522949280000002	-2.6855469	0.48828125	-0.061035156	-0.966601538	8.844164840000001	0.38999023560000007	-0.18310547	3.8452148	2.1972656	0.2763427716	9.0594973	-2.6114991	0.79345703	1.4648438	-1.953125	1550085676.641
-8.92910144	-1.665234424	-4.317407248	-1.159668	-0.24414062	-0.9765625	2.67370607	-8.260375900000001	1.892529254	-0.36621094	-2.6245117	0.30517578	4.87607428	8.99609375	-2.981152356	0.30517578	2.1362305	2.0751953	-8.11203624	4.40832518	1.6460937500000001	-2.0141602	0.30517578	0.061035156	-0.9989013580000001	9.286792032000001	0.4067382788	0.30517578	3.0517578	2.2583008	-0.679492212	9.210229532000001	-2.7550537140000007	0.79345703	0.48828125	-1.8920898	1550085676.681
-8.81186502	-1.6341308900000002	-4.652368210000001	-0.91552734	-0.4272461	-0.61035156	2.918945288	-8.793920926	2.2849121400000003	-0.61035156	-1.8920898	0.6713867	4.724145468000001	9.38608426	-3.019433606	0.36621094	0.8544922	2.380371	-8.83100589	3.9429687500000004	1.8650146760000001	-1.4038086	0.24414062	-0.18310547	-0.8565429712000001	9.80717752	0.45339357	0.48828125	1.953125	1.953125	-0.7680175720000001	9.43034694	-2.951245108	0.7324219	-0.48828125	-1.8310547	1550085676.721
-9.24372554	-1.5216797120000003	-4.843774460000001	-0.36621094	0.4272461	-0.4272461	3.2527099640000006	-8.993701080000001	2.75625	-0.7324219	-1.2207031	0.91552734	4.487280252000001	9.74138179	-2.9799560700000005	0.61035156	-0.18310547	2.4414062	-9.43632788	3.2539062500000004	2.1844238220000003	-1.159668	0.30517578	-0.5493164	-0.09450683900000001	10.173241820000001	0.8266357428000001	1.0375977	1.5869141	1.2817383	-0.14833984620000001	9.53322734	-3.029003894	0.4272461	-0.4272461	-1.7700195	1550085676.761
-9.64208966	-0.6220702880000001	-5.099780252	0.24414062	0.36621094	0.4272461	3.2957762600000002	-9.285595746	2.7131836060000003	-0.48828125	-1.0375977	0.8544922	4.301855432000001	10.19716754	-2.7227538940000002	0.91552734	-0.5493164	2.1362305	-9.471020468	3.1103514400000005	2.4021484620000004	-1.2817383	0.36621094	-0.7324219	0.7309326080000002	11.0668705	1.332666034	0.9765625	1.953125	0.30517578	0.40434570680000004	10.13496106	-2.9620117800000005	-0.36621094	-0.48828125	-1.5869141	1550085676.801
-9.846654860000001	-0.45937500000000003	-5.43952626	-1.3427734	0.9765625	-0.061035156	3.1653808900000002	-9.725830072	2.173657248	0.061035156	-1.6479492	0.48828125	4.5327391200000005	10.801294420000001	-2.127001996	1.5869141	0.30517578	1.159668	-9.536816394	4.0147461060000005	2.2286865020000004	-1.0986328	-0.61035156	-0.61035156	0.63881839	11.797802520000001	1.9786621400000002	0.61035156	2.8686523	-0.18310547	1.2656738220000001	10.241431200000001	-2.834008786	-0.8544922	-0.36621094	-1.2207031	1550085676.841
-10.850341460000001	-1.227392572	-5.86420926	-2.0751953	-0.48828125	0.79345703	3.446508786	-10.28928264	1.9020996400000003	0.48828125	-2.0751953	0.18310547	5.00766574	11.20085414	-1.1903076080000001	2.319336	2.319336	0	-10.5153804	3.6702148560000003	1.808789038	-0.24414062	-1.2207031	-0.48828125	-0.04067382788	12.093286240000001	2.04086911	-0.4272461	1.2817383	-0.24414062	2.436840854	11.51428264	-1.9774658540000003	-2.0141602	0.30517578	-0.61035156	1550085676.881
-10.74147914	-2.64140625	-6.18122554	-3.2348633	-2.1972656	0.24414062	4.970581070000001	-11.298950180000002	1.8040038940000003	0.5493164	-1.5869141	0.24414062	5.15600589	11.3491938	-0.062207030760000004	2.9296875	4.1503906	-0.79345703	-11.59323732	2.3076415740000003	1.221411142	0	-0.4272461	-0.4272461	-0.4378417932	11.90307608	2.7993163940000003	-0.5493164	-0.24414062	-0.36621094	4.244433606	12.96298822	0.08732910340000001	-4.272461	1.8920898	0.61035156	1550085676.921
-11.03098192	-4.70859375	-4.208544928	-1.3427734	-4.4555664	0.5493164	4.970581070000001	-11.298950180000002	1.8040038940000003	0.6713867	-0.061035156	0.12207031	4.955029254	11.269042540000001	0.860131839	2.8686523	4.3945312	-1.159668	-11.643481920000001	1.44870607	0.2428466754	-0.24414062	0.79345703	-0.36621094	-0.387597644	11.43173822	3.637915036	-0.5493164	0.36621094	-0.4272461	4.542309604000001	12.73808606	0.12321777160000001	-4.8828125	3.6621094	2.0751953	1550085676.961
-9.180322480000001	-3.6068116	-1.235766574	-0.061035156	-1.8310547	0.36621094	5.422778060000001	-11.779858720000002	1.605419928	1.2207031	1.5258789	-1.0986328	4.62604982	10.938866820000001	1.35419928	2.0751953	2.9296875	-0.9765625	-10.686450180000001	1.982250998	-0.647192392	0.18310547	-0.061035156	-0.18310547	-1.2154297120000002	10.418481920000001	3.5242675720000003	-0.8544922	0.9765625	-0.24414062	2.975170926	10.65175818	-1.062304712	-3.479004	3.9672852	3.540039	1550085677.0
-10.26296376	-1.9798584260000003	-2.288500998	-0.7324219	-0.9765625	-0.5493164	4.45258786	-11.4329348	0.8744873200000001	1.953125	1.6479492	-3.0517578	4.06977536	10.50102536	1.44870607	0.8544922	1.3427734	-0.36621094	-10.243823380000002	0.9378906250000001	-0.7823730432	0.6713867	0.4272461	-0.18310547	-2.3028564300000003	9.48896466	3.71088858	-0.61035156	0.4272461	-0.061035156	-0.16628417539999998	12.983325180000001	-2.592358426	-2.5024414	3.540039	3.6010742	1550085677.04
-9.423168930000001	-2.4846923920000004	-3.34841304	-2.0141602	-3.112793	-0.18310547	3.399853534	-11.347998200000001	0.2954833966	2.8076172	0.4272461	-4.5776367	3.435742212	10.30722644	1.2668701080000002	-0.5493164	-0.4272461	0.30517578	-10.02490216	0.569433606	-0.5837890576	0.061035156	-0.48828125	-0.061035156	-2.3985596040000003	9.27722194	3.7635253600000005	-0.30517578	-0.6713867	0.061035156	-1.129296875	11.96647914	-4.078149460000001	-1.7700195	2.380371	4.760742	1550085677.081
-7.645483426000001	-2.9823487400000004	-1.8231445680000002	-1.6479492	-1.8920898	0.7324219	2.983544928	-11.094384980000001	-0.38640135800000003	3.540039	-1.0375977	-5.554199	3.5027344240000007	9.700707968000001	1.3613769960000002	-1.6479492	-1.7089844	0.48828125	-9.092993210000001	0.34931639400000003	-0.31342773560000003	0.12207031	-0.36621094	0.12207031	-1.5898682100000001	8.972167932000001	3.6738037140000004	-0.24414062	-1.5258789	-0.061035156	-1.3302734620000003	10.8551268	-2.9225341460000003	-1.4038086	2.746582	5.126953	1550085677.12
-6.835595746000001	-2.3949707460000003	-1.1472412140000001	-1.6479492	-1.159668	0.7324219	2.7371094240000002	-10.35986322	-1.0934082068000002	3.6621094	-2.0751953	-6.225586	3.7228514400000003	8.60251448	1.375732428	-2.0141602	-2.1362305	0.36621094	-8.535522660000002	-0.01315917932	-0.03588867212	0	-0.48828125	0.061035156	-0.6328369110000001	8.259179712	3.716870108	-0.24414062	-1.7089844	-0.18310547	-1.29558107	9.36933606	-2.209545926	-0.5493164	2.746582	5.126953	1550085677.16
-6.73391124	-1.6460937500000001	-0.9522461060000001	-0.6713867	-0.4272461	-0.061035156	2.519384784	-9.3489991	-1.44870607	3.2348633	-2.1972656	-6.652832	3.91066893	7.753149460000001	1.2632812500000001	-1.953125	-1.8920898	0.061035156	-8.181420926000001	0.06699218750000001	0.46416014400000005	0.12207031	-0.4272461	-0.18310547	0.061010742800000003	7.694531250000001	3.585278354	-0.5493164	-1.6479492	0	-0.6735107428000001	8.01513678	-1.8781738220000002	0.48828125	3.540039	3.90625	1550085677.2
-7.21481929	-1.1962890380000002	-0.9020019568000001	-0.48828125	0.24414062	0	2.47392572	-8.512792932	-1.415209964	2.2583008	-1.2817383	-6.4697266	4.00756839	7.381103240000001	1.129296875	-1.8310547	-1.4648438	-0.5493164	-7.9708741000000005	-0.0035888672120000004	0.716577176	0	-0.79345703	-0.30517578	0.5490966754000001	7.492358426000001	3.52785643	-0.5493164	-1.4648438	0.12207031	-1.5001464660000001	7.121509080000001	-1.61977536	1.4038086	4.1503906	2.6855469	1550085677.24
-7.802197480000001	-0.876879892	-0.49167482	-0.36621094	1.4038086	0.18310547	2.209545926	-7.803393570000001	-1.358984424	1.3427734	0.061035156	-5.6152344	3.926220746	7.420581070000001	0.79194339	-1.8310547	-1.2817383	-1.159668	-8.247216754	0.24643554320000002	1.0455566100000002	0.061035156	-0.4272461	0	0.8708984620000001	7.6107907400000006	3.59484874	-0.48828125	-1.159668	0.12207031	-1.965502896	6.60231929	-1.0443603240000001	1.159668	3.3569336	1.2817383	1550085677.28
-9.24492212	-0.7488769568000001	-1.161596646	-0.4272461	1.7089844	0.4272461	1.6532714660000003	-7.32966304	-1.294384784	0.61035156	0.8544922	-4.211426	3.877172824	7.799804712	0.48090820680000007	-1.7089844	-1.5258789	-1.7700195	-8.6348143	-0.2392578076	1.4223876800000002	-0.18310547	-0.5493164	0.061035156	1.076660144	8.017529254000001	3.773095746	-0.18310547	-0.9765625	0.12207031	-0.5885742212	6.537719748	-0.2452392572	1.0986328	-0.24414062	0.61035156	1550085677.32
-10.083520860000002	-0.8625244110000001	-2.0061767180000003	-0.5493164	1.159668	0.61035156	1.15441893	-6.895410340000001	-1.1508300720000002	0.061035156	0.91552734	-2.2583008	4.082934604	8.18620607	0.28471679320000004	-1.5869141	-1.8920898	-2.1972656	-8.875268570000001	-0.42109375000000004	1.5970459260000003	-0.48828125	-0.61035156	0.12207031	1.1747558900000001	8.30583516	3.9034912140000007	0.18310547	-0.91552734	-0.12207031	2.25261232	7.7041014400000005	0.6974365020000001	2.0141602	-1.159668	0.12207031	1550085677.36
-11.8085688	0.32539062500000004	-1.2106445288	1.5869141	-0.8544922	-0.061035156	0.9677978240000001	-6.70520018	-0.8661132788	-0.4272461	0.5493164	0	4.486083966000001	8.400341754000001	0.1674804712	-1.159668	-1.953125	-2.4414062	-9.113330072	-0.0095703125	1.715478534	-0.4272461	-0.8544922	0.36621094	1.1903076080000001	8.412304712000001	3.92023912	0.30517578	-0.9765625	-0.24414062	6.737500000000001	11.694922120000001	3.859228534	0.36621094	1.5869141	0.4272461	1550085677.4
-11.64946286	0.3026611322	-1.046752896	-2.0141602	0.5493164	-0.12207031	1.119726538	-6.86191394	-0.4844970746000001	-1.0375977	0.24414062	2.380371	4.95622554	8.878857428000002	0.095703125	-0.7324219	-1.5869141	-2.5024414	-9.07983426	0.03229980432	2.12341304	-0.6713867	-0.61035156	0.79345703	1.1400634980000002	8.720947480000001	3.9441650360000002	0.48828125	-0.8544922	-0.24414062	6.860717752000001	11.04533696	3.8664062500000003	0.48828125	0.91552734	0.79345703	1550085677.44
-12.686645860000002	-4.25520018	-3.063696286	-0.61035156	-0.4272461	-0.9765625	1.534838858	-7.572509980000001	0.09331054320000001	-1.6479492	0.48828125	4.699707	5.232568390000001	9.92321736	-0.19619140380000002	-0.24414062	-1.2207031	-2.4414062	-9.87895468	0.12800292540000002	1.5276611420000001	-1.4648438	-3.540039	0.6713867	1.1269042932	9.593042032000001	3.8448730040000005	0.6713867	-0.9765625	-0.30517578	-1.191503894	7.37751448	-1.03359375	1.7700195	-3.6621094	-1.3427734	1550085677.48
-11.522655760000001	-5.329467752000001	-4.248022464000001	0.5493164	-4.0283203	0.18310547	2.04326178	-9.169555710000001	0.619677716	-2.1972656	0.8544922	6.7749023	5.39047824	11.565722840000001	-0.5490966754000001	0.061035156	-1.2207031	-2.380371	-11.93178714	1.0048827880000002	2.719165036	-1.159668	-3.6621094	0.6713867	1.3015625000000002	11.21401358	3.4704346040000003	0.91552734	-1.0375977	-0.48828125	4.27553714	13.86857878	-1.28361821	-0.4272461	-3.3569336	-0.48828125	1550085677.52
-7.49714357	-3.5063233800000004	-0.643603534	0.6713867	0	1.4648438	2.400952176	-11.606396760000003	0.961816394	-2.5024414	0.12207031	8.361816	6.340332068	13.135253600000002	-0.534741214	0.18310547	-0.61035156	-2.319336	-12.712963760000001	1.9954101440000003	4.104467752000001	-0.79345703	0.61035156	0.7324219	1.58388678	12.948633180000002	3.313720746	1.4648438	0.24414062	-0.48828125	2.7933349640000005	12.538306200000001	1.5109130400000002	-0.61035156	0.7324219	-0.4272461	1550085677.56
-7.763915740000001	-1.7250488220000002	-3.289794928	0.18310547	5.2490234	-0.18310547	3.3675537140000005	-12.836182100000002	1.2453369600000002	-2.319336	-1.3427734	8.605957	7.62873552	11.7403804	-0.1626953076	0.79345703	1.5869141	-1.159668	-10.219897659999999	2.239453076	1.451098642	-0.061035156	2.380371	0.79345703	0.461767572	12.03825728	3.643896466	1.0375977	1.7700195	-0.48828125	-0.668725589	7.31770018	-3.122314496	0.79345703	-2.2583008	-0.9765625	1550085677.6
-9.374121106	-2.7454834260000003	-6.24941394	-0.48828125	-1.3427734	-1.0986328	4.96459964	-11.607592360000002	2.11982428	-2.380371	-0.7324219	7.080078	6.964794928000001	10.49145468	0.5443115216000001	1.953125	3.7841797	0.91552734	-10.390966460000001	2.045654254	0.27275390380000003	-1.5258789	-1.7089844	0.061035156	-1.0862304712000002	10.43403354	3.15461412	-0.12207031	1.7089844	0.061035156	0.5610595746000001	10.1241938	-3.968090854	1.3427734	-1.8310547	-1.2817383	1550085677.64
-9.03317842	-4.221704074	-4.112841754000001	-0.6713867	0.36621094	0.91552734	5.833105432000001	-10.795312500000001	2.6892577880000004	-2.1362305	1.6479492	4.5776367	5.878564300000001	10.89460414	0.6125	1.5258789	4.0283203	2.8076172	-9.942358720000001	3.10676268	0.8649169928000001	-0.18310547	1.2207031	0.061035156	-2.0671875	9.795214660000001	2.140161142	-0.9765625	1.2817383	0.8544922	0.8194580072000001	9.8334964	-3.017041034	1.3427734	-0.7324219	-1.7700195	1550085677.68
-8.157495108	-2.98952626	-3.210839856	0.12207031	1.0375977	1.0986328	5.04953624	-10.6673098	2.3160155760000003	-0.91552734	1.159668	1.8310547	4.157104532	11.07165486	-0.34094239200000004	0.12207031	1.4038086	3.9672852	-9.402832068	2.9177491	0.6328369110000001	-0.48828125	-1.7700195	-0.061035156	-1.990625	9.73540036	1.790844748	-0.6713867	0.4272461	1.0986328	0.29069824280000006	9.46743161	-3.2957762600000002	1.5258789	-1.3427734	-1.6479492	1550085677.725
-7.878759980000001	-2.026513678	-3.4883788940000002	1.7089844	2.2583008	-0.18310547	3.625952176	-10.12897914	1.8793701080000003	0.48828125	-2.0751953	-0.6713867	3.1641846040000003	10.34670378	-0.909179712	-0.91552734	-1.0986328	4.4555664	-9.29516574	2.5791992800000005	1.3996582460000002	-0.061035156	0.5493164	0.061035156	-1.443920926	9.53920926	1.7669189300000003	-0.061035156	-0.061035156	0.9765625	0.516796875	9.298754892	-3.1414550720000003	1.6479492	-2.1362305	-1.4038086	1550085677.76
-8.797509980000001	-1.7190673920000001	-4.474121106	1.2207031	-0.24414062	-0.36621094	3.7300292540000006	-8.90876448	1.90808107	1.0986328	-3.2958984	-2.2583008	3.10676268	9.54997554	-0.9426757788	-1.0986328	-2.1972656	4.3945312	-8.608496106	2.76223143	1.238159146	-0.30517578	-0.48828125	-0.12207031	-0.909179712	9.139648560000001	1.84946286	0.5493164	0.061035156	0.91552734	1.022827176	9.460253894000001	-2.7227538940000002	1.0375977	-2.5024414	-1.4038086	1550085677.8
-8.31899411	-1.7190673920000001	-3.4907714660000004	1.5258789	0.24414062	0.18310547	4.230078076	-7.757934800000001	2.001391574	0.8544922	-1.7089844	-2.746582	3.402246106	9.11213408	-0.9211425720000002	-0.79345703	-1.7700195	3.7841797	-8.41828624	3.0158447480000006	1.3864990020000003	0.36621094	0.6713867	-0.18310547	-0.8194580072000001	8.864501800000001	1.8733886780000002	0.48828125	0.48828125	1.0375977	2.038476538	9.38010234	-2.076757788	0.6713867	-2.0751953	-1.0375977	1550085677.84
-8.545092752	-1.193896466	-3.62236322	1.5869141	1.0375977	-0.24414062	4.267163040000001	-7.093994110000001	2.094702176	0.48828125	0.91552734	-2.319336	3.3197021760000003	9.113330072	-1.030004892	-0.30517578	-0.48828125	3.0517578	-8.1754393	3.17495108	1.003686502	0.5493164	0.4272461	-0.24414062	-0.9343017572	8.917138580000001	1.8829589660000003	0.24414062	0.5493164	1.0375977	2.40573732	9.07385234	-2.1162353240000003	0.36621094	-0.9765625	-0.91552734	1550085677.88
-9.07504892	-1.491772464	-3.964501996	1.6479492	-0.061035156	-0.12207031	3.637915036	-6.89421376	2.127001996	0	2.5024414	-1.7089844	2.95363768	9.27602536	-1.0862304712000002	-0.12207031	0.12207031	2.2583008	-8.145532248	3.4142089660000003	1.2309814300000002	1.0986328	0.7324219	-0.24414062	-1.1627929712000002	9.27124002	1.81357428	-0.24414062	0.24414062	1.0375977	2.1712646760000003	9.18271466	-1.9296142180000002	0.18310547	-0.5493164	-0.6713867	1550085677.92
-8.91953125	-1.5599609620000003	-3.52785643	2.2583008	0.5493164	0.12207031	2.958422824	-7.347607428000001	1.961914038	-0.24414062	2.5634766	-1.4648438	2.77180162	9.55117212	-1.013256839	-0.24414062	0	1.4038086	-8.1323732	3.6881591460000003	1.3039550720000002	1.5258789	0.18310547	-0.30517578	-1.234570288	9.64328624	1.685571286	-0.30517578	-0.12207031	0.8544922	0.9905273560000001	9.486572480000001	-1.9164550720000002	-0.18310547	-1.4038086	-0.5493164	1550085677.96
-9.32028804	-0.8708984620000001	-4.109252896	1.953125	-0.12207031	0.12207031	2.65576178	-8.028295926	1.735815396	-0.12207031	2.0141602	-1.5869141	2.7502685700000002	9.82392572	-0.9606201080000001	-0.6713867	-0.36621094	0.61035156	-8.56901857	3.544604532	1.6544677520000002	1.953125	-0.30517578	-0.6713867	-1.138867212	10.04284694	1.378125	-0.4272461	-0.7324219	0.4272461	0.838598642	9.24013678	-2.43205571	-0.12207031	-2.1972656	-0.5493164	1550085678.0
-9.395654254	-0.56823732	-4.173852536	1.6479492	-0.12207031	0.24414062	2.586376996	-8.425463760000001	1.5156982820000002	0	1.7089844	-1.8310547	2.828027356	9.87775908	-0.8529540740000001	-1.159668	-1.159668	-0.24414062	-8.88842752	3.007470746	1.9032959260000002	2.0141602	-0.061035156	-0.8544922	-0.802709964	10.36823732	1.355395468	-0.24414062	-1.5869141	-0.24414062	1.3673584260000002	9.264062500000001	-2.9739746400000002	-0.18310547	-1.8920898	-0.6713867	1550085678.04
-9.538012680000001	-1.1340820288	-4.1690673920000005	1.4038086	0.061035156	0.36621094	2.545703076	-8.70898462	1.315917932	0	1.4038086	-2.0141602	3.2634764400000003	9.590649460000002	-0.6280517572	-1.4038086	-1.7089844	-1.159668	-8.7963134	2.7000244600000003	1.9415771760000002	1.8310547	-0.48828125	-1.0986328	-0.15551757200000002	10.40891124	1.606616214	-0.36621094	-2.0751953	-0.91552734	1.6843750000000002	9.506909440000001	-2.652172824	-0.36621094	-1.4648438	-0.7324219	1550085678.08
-9.185107428000002	-1.7669189300000003	-4.1786376800000005	1.4038086	-0.6713867	1.2817383	2.5540771760000003	-8.96499002	1.0455566100000002	-0.12207031	1.2817383	-2.1972656	3.9573242800000004	9.56672374	-0.343334964	-1.5869141	-1.5258789	-2.2583008	-8.77836911	2.6916503600000006	2.177246106	1.8310547	-0.91552734	-1.159668	0.23327636780000002	10.466333360000002	1.5025390379999999	-0.79345703	-2.6245117	-0.9765625	2.2837158540000004	9.853833360000001	-2.2083496400000002	-0.6713867	-1.3427734	-0.6713867	1550085678.12
-9.303539840000001	-1.8279297120000002	-3.749169928	-0.30517578	-0.12207031	1.0375977	2.51101088	-9.41120607	0.7716064300000001	-0.24414062	1.2817383	-2.1972656	4.53752446	10.21032698	-0.17824707460000003	-1.8310547	-1.2207031	-3.4179688	-10.26296376	2.9321045320000003	1.9032959260000002	1.8920898	-2.6245117	-1.2207031	0.6316406250000001	10.728320680000001	1.58747554	-1.0375977	-3.2348633	-0.8544922	2.7359130400000002	9.85742212	-1.6460937500000001	-1.0375977	-0.4272461	-0.18310547	1550085678.16
-11.486767180000001	-2.593554712	-3.8269287140000006	1.0986328	-0.18310547	1.5869141	2.205957068	-10.26057158	0.5048339856	-0.4272461	1.0375977	-1.7089844	4.963403060000001	10.991503600000001	-0.2763427716	-2.1972656	-1.7089844	-4.211426	-11.1350589	0.985742212	3.652270468	2.5634766	0.18310547	-1.0986328	1.70471196	11.464038040000002	2.5098144959999997	-0.5493164	-2.9907227	-1.2207031	2.5229737400000003	10.62304712	-1.0862304712000002	-1.8920898	0.24414062	0.61035156	1550085678.2
-10.32995558	-2.72036142	-3.257495108	0.8544922	-3.112793	0.12207031	2.4392334260000004	-10.5141848	0.41511232	-0.4272461	0.9765625	-0.8544922	5.64528804	10.450780760000002	-0.2512207068	-1.8920898	-2.6855469	-4.272461	-10.146923920000003	0.30385742800000004	2.271752896	1.2207031	-0.48828125	-1.2207031	2.0468505400000003	10.67807608	3.4441162140000006	-0.30517578	-2.5634766	-1.7089844	0.4892822284000001	12.534716460000002	-1.0503417932	-2.9907227	-0.6713867	0.9765625	1550085678.24
-8.653955072	-2.7072021760000005	-1.152026358	1.2207031	-1.2817383	0.30517578	2.7765869600000004	-9.52604982	0.38400878600000005	-0.79345703	1.6479492	-0.36621094	6.499438400000001	9.65285643	0.4103271466	-1.0375977	-2.1362305	-3.6621094	-10.081127700000001	1.0120605432	2.368652356	1.953125	0.061035156	-0.61035156	1.28122554	9.535620108000002	3.56613768	-0.9765625	-2.319336	-1.4648438	-0.1866210962	11.72841754	-0.424682608	-3.540039	-1.5258789	1.5869141	1550085678.28
-8.8046875	-2.1664795320000003	-0.27395019960000005	-0.12207031	-1.5258789	-0.48828125	2.8483641200000003	-8.9326902	0.38879393000000007	-0.9765625	2.4414062	-0.061035156	7.06169429	9.319091754	0.909179712	-0.48828125	-0.5493164	-2.6245117	-9.477001800000002	-0.057421875000000004	1.656860324	2.0751953	0.30517578	-0.79345703	0.7967285340000001	8.845361420000001	3.6127929320000005	-1.2207031	-2.1362305	-1.159668	-0.6651367212000001	9.749755890000001	-0.5802001800000001	-2.8076172	-1.2817383	2.1362305	1550085678.319
-9.77248552	-2.4655516200000003	-0.7225586060000001	0.8544922	-0.24414062	-0.6713867	2.636621106	-8.482885880000001	0.32539062500000004	-0.7324219	2.319336	0.18310547	6.437231430000001	9.10495607	0.7955322480000001	-0.36621094	-0.61035156	-1.4648438	-9.693530252	-0.808691394	1.540820288	1.5869141	-0.18310547	-1.0986328	0.8577392572	8.70180661	4.059008786	-0.91552734	-1.6479492	-1.2207031	-1.3051513580000003	8.756836060000001	-1.4582763580000002	-1.4648438	-1.0986328	2.0751953	1550085678.36
-9.329858426000001	-2.277734424	-0.9977050720000001	0.4272461	-0.4272461	-0.61035156	2.331567392	-8.47810054	0.12919922120000002	-0.18310547	1.159668	0.30517578	5.992211960000001	9.286792032000001	0.88645018	-0.30517578	-1.5258789	-0.61035156	-10.06796924	-0.9199462860000001	1.872192392	1.2817383	0.91552734	-0.91552734	1.300366214	9.034375	4.435839856	-0.48828125	-1.0375977	-1.0986328	-1.102978534	9.404028060000002	-1.8757812500000002	-0.12207031	-1.2817383	1.7700195	1550085678.399
-8.94584964	-2.039672824	-0.63881839	0.24414062	0.061035156	-0.4272461	2.3052490020000005	-8.850146760000001	-0.27873535340000005	0.48828125	-0.30517578	0.48828125	6.379809800000001	9.43632788	1.46665036	-0.061035156	-1.0986328	-0.12207031	-9.849048020000001	-1.2668701080000002	1.6472900360000002	0.8544922	0.36621094	-0.91552734	1.620971646	9.326269568	4.62246106	-0.12207031	-0.4272461	-0.9765625	0.01794433606	8.8728759	-1.818359424	0.61035156	-0.4272461	0.8544922	1550085678.439
-8.83698732	-1.524072284	-0.5443115216000001	0.12207031	0.24414062	-0.24414062	2.5409179320000006	-8.92670926	-0.9115722840000001	0.79345703	-1.5869141	0.4272461	6.401342752000001	8.93388678	1.886547824	0.4272461	0.30517578	0.36621094	-9.589452880000001	-1.3948730040000001	1.494165036	0.5493164	1.159668	-0.6713867	1.4606689300000002	8.91354982	4.76242662	-0.30517578	0.061035156	-0.7324219	0.5084228534	8.559448380000001	-1.451098642	1.2207031	2.0751953	-0.18310547	1550085678.479
-8.59892572	-1.3099365020000002	-0.5873779254	0.061035156	0.9765625	-0.12207031	2.9990966460000004	-8.681469748	-1.408032248	0.79345703	-1.953125	0.061035156	6.067577880000001	8.48049321	2.22629393	0.8544922	1.5869141	0.8544922	-9.026000900000001	-1.5204834260000002	1.0048827880000002	0.18310547	0.79345703	-0.4272461	1.1556152160000002	8.229272660000001	4.85214856	-0.5493164	0.48828125	-0.30517578	0.22968750000000002	8.261572480000002	-0.8589355432	1.8920898	2.0141602	-0.5493164	1550085678.519
-8.7448732	-1.5276611420000001	-1.2321777160000003	-0.36621094	1.0375977	-0.24414062	3.4560790740000003	-8.630029254	-1.373339856	0.4272461	-1.0375977	-0.18310547	5.456274460000001	8.467334260000001	2.384204074	0.8544922	2.1362305	1.2817383	-8.96499002	-1.739404254	0.619677716	-0.24414062	-0.12207031	-0.30517578	0.8194580072000001	7.917040740000001	4.795922824	-0.5493164	0.91552734	0.12207031	-0.153125	8.503222840000001	0.2823242212	2.6245117	1.7089844	-0.9765625	1550085678.559
-9.173144568	-1.6305420320000001	-1.063500998	-0.5493164	0.8544922	-0.061035156	3.487182608	-8.838183606000001	-1.3290771760000002	0	-0.061035156	-0.30517578	4.76721196	8.720947480000001	2.2083496400000002	0.5493164	1.6479492	1.5258789	-9.1623777	-1.4522949280000002	0.718969748	-0.6713867	0.12207031	-0.12207031	0.5275634784000001	8.04384784	4.61767572	-0.24414062	1.0986328	0.5493164	0.1435546875	9.207836960000002	0.34213867800000003	1.953125	0.30517578	-0.9765625	1550085678.607
-10.916137680000002	-2.64379892	-1.3996582460000002	0.061035156	2.0141602	0.12207031	3.0768554320000003	-9.134863220000002	-1.3864990020000003	-0.12207031	-0.36621094	-0.5493164	4.32578125	8.86091304	1.915258786	0.12207031	0.79345703	1.4648438	-9.1623777	-1.4522949280000002	0.718969748	-0.91552734	-0.061035156	0.12207031	0.462963858	8.279516574	4.47292482	0.12207031	1.0375977	0.79345703	0.07416992212000001	9.15639676	-0.2835205072	1.8920898	-0.5493164	-1.4648438	1550085678.639
-10.804883180000001	-2.2286865020000004	-3.3005616	-0.4272461	-0.8544922	-0.36621094	2.78017572	-9.28798822	-1.32788089	-0.18310547	-0.91552734	-0.79345703	4.188207968	9.35258786	1.6724121400000003	-0.12207031	0.4272461	1.2207031	-10.223486420000002	-0.8649169928000001	0.955834964	-1.159668	-0.9765625	0.30517578	0.4426269568000001	8.847753894	4.492065396	0.5493164	1.5258789	1.159668	0.7763915740000001	11.449683	-1.5779052520000003	1.8310547	0	-1.4038086	1550085678.679
-9.2389402	-1.9188476440000002	-1.4068359620000002	-0.30517578	0.8544922	0.36621094	2.605517572	-9.77248552	-1.2656738220000001	-0.30517578	-1.2817383	-0.61035156	4.257592752	10.097875900000002	1.2632812500000001	-0.4272461	0.24414062	0.91552734	-10.16845746	0.05144042932000001	1.6269530760000002	-1.0986328	0.12207031	0.48828125	0.250024411	9.693530252	3.99919429	0.8544922	1.6479492	1.4648438	2.122216754	11.703296220000002	-0.42707518000000005	0.6713867	-0.36621094	-1.0375977	1550085678.719
-8.553466754	-2.231079074	-1.8422851440000003	-0.24414062	1.3427734	0	2.7359130400000002	-9.377710160000001	-1.0563232428000002	-0.6713867	-1.2207031	-0.18310547	4.29108876	9.76171875	0.734521466	-0.4272461	-0.061035156	1.0986328	-9.036767572	0.193798822	1.32788089	-0.91552734	-0.61035156	0.61035156	-0.18901367800000002	9.578686600000001	3.8628173920000006	0.91552734	1.0375977	1.2817383	0.4844970746000001	9.755737320000001	-1.0718750000000001	0.7324219	0.36621094	-1.2817383	1550085678.759
-8.959009080000001	-1.909277356	-3.0313964660000003	-0.24414062	0.12207031	-0.30517578	3.051733426	-8.201757788	-0.41870117800000006	-1.5258789	0	0.4272461	4.146337860000001	9.122900360000001	0.4904785144	-0.061035156	-0.061035156	1.5869141	-9.18630342	0.34812010800000004	1.3458251800000003	-0.79345703	-0.5493164	0.48828125	-0.40554199280000003	8.959009080000001	3.6702148560000003	0.4272461	0.7324219	1.0986328	0.12800292540000002	9.101367212000001	-1.70471196	0.9765625	-0.7324219	-0.6713867	1550085678.799
-9.505712860000001	-1.9954101440000003	-3.15102536	-0.18310547	-0.18310547	-0.24414062	3.33046875	-7.667016574000001	0.47492675720000005	-2.380371	2.1362305	1.159668	3.9345947480000003	9.241332968	0.2990722644	0.18310547	0	1.5869141	-9.538012680000001	0.6902587860000001	1.526464856	-0.7324219	-0.4272461	0.4272461	-0.2895019568	8.878857428000002	3.23955072	0.4272461	0.4272461	0.91552734	1.09819339	9.682763580000001	-1.623364218	0.36621094	-0.5493164	-0.5493164	1550085678.839
-9.180322480000001	-2.004980432	-2.6497802520000002	-0.12207031	0.36621094	0.12207031	3.2646728240000003	-8.028295926	1.159204074	-2.5634766	3.540039	1.7700195	3.6714112400000003	9.535620108000002	-0.05861816394	0.061035156	-0.24414062	1.0986328	-9.58825679	1.02163089	1.717871106	-0.7324219	-0.30517578	0.61035156	0.1268066394	9.517675720000002	3.069677716	0.6713867	0.4272461	0.6713867	1.7776855040000001	9.80598192	-1.7896484620000002	0.36621094	0.36621094	-0.24414062	1550085678.879
-9.4423098	-1.6329346040000001	-2.8986084260000005	-0.30517578	0.48828125	-0.061035156	2.7299316100000004	-8.66950679	1.274047824	-2.0141602	2.2583008	2.1972656	3.6474853240000003	9.521264480000001	-0.211743161	0.18310547	-0.48828125	0.48828125	-9.53920926	1.0958007788	1.8004150360000002	-0.4272461	-0.18310547	0.48828125	0.4354492212	9.90527356	2.9931152160000005	0.91552734	0.61035156	0.36621094	0.6268554712000001	9.42077626	-2.3160155760000003	0.18310547	0.30517578	-0.18310547	1550085678.919
-9.439917032	-1.8805663940000001	-3.31252446	-0.5493164	-0.061035156	-0.18310547	2.662939496	-9.058300720000002	1.38410643	-1.2817383	0.18310547	2.319336	3.94895018	9.407617212	-0.0765625	0.48828125	-0.18310547	-0.12207031	-9.575097840000002	1.138867212	1.870996106	-0.30517578	0.061035156	0.4272461	0.54191893	9.941162140000001	2.7861572480000003	0.79345703	0.6713867	0.12207031	-0.027514648560000004	9.646875000000001	-2.4200927520000004	0.24414062	-0.12207031	-0.30517578	1550085678.959
-9.230566394	-2.109057608	-2.9990966460000004	-0.30517578	0.24414062	0	3.37233876	-9.370532248	1.961914038	-0.6713867	-0.24414062	1.953125	4.1499266200000005	9.285595746	0.011962890380000002	0.7324219	0.30517578	-0.61035156	-9.47341304	1.332666034	1.85544429	-0.24414062	0	0.30517578	0.4904785144	9.77248552	2.568432608	0.61035156	0.48828125	0	0.40314941100000007	9.63371556	-2.327978534	0.18310547	-0.061035156	-0.30517578	1550085678.999
-9.20305162	-1.79921875	-2.906982428	-0.4272461	0.18310547	0.061035156	3.8149658540000004	-9.518872300000002	2.19399411	0	-0.36621094	1.159668	4.23725589	9.301147660000002	0.15192871400000002	0.7324219	0.4272461	-1.0375977	-9.387280252000002	1.3362548920000001	1.84946286	-0.18310547	0.12207031	0.36621094	0.5562744110000001	9.734204074	2.4344482820000004	0.4272461	0.24414062	-0.12207031	0.5048339856	9.535620108000002	-2.253808606	0.12207031	0.24414062	-0.12207031	1550085679.039
-9.376513580000001	-1.620971646	-3.10317392	-0.4272461	0.18310547	0.061035156	3.9621094240000003	-9.463842752000001	1.9415771760000002	0.6713867	-0.30517578	0.24414062	4.40832518	9.426757788000002	0.32060547120000005	0.7324219	0.4272461	-1.0375977	-9.297558606	1.1903076080000001	1.7465820680000002	-0.24414062	-0.12207031	0.24414062	0.657958966	9.7401857	2.447607428	0.4272461	0.4272461	-0.30517578	0.23686523560000003	9.444701980000001	-2.2980712860000003	0	0.061035156	-0.12207031	1550085679.079
-9.38488768	-1.693945288	-3.1797364200000002	-0.36621094	0.18310547	0.061035156	3.8604248200000004	-9.285595746	1.6891601440000001	1.0986328	-0.61035156	-0.4272461	4.653564496	9.67438948	0.4378417932	0.48828125	0.30517578	-1.5258789	-9.343017572	1.2632812500000001	1.7118896760000002	-0.30517578	-0.12207031	0.18310547	0.5658447284000001	9.87177716	2.477514676	0.4272461	0.5493164	-0.30517578	0.3600830072	9.49733876	-2.471533246	0.061035156	-0.061035156	-0.12207031	1550085679.119
-9.2389402	-1.7023192900000002	-3.31850589	-0.48828125	0.18310547	0.18310547	3.69892572	-9.10495607	1.2907959260000001	1.4648438	-0.8544922	-0.91552734	4.965795926	9.85502896	0.576611322	0.36621094	0.4272461	-1.4648438	-9.30234375	1.32189946	1.7788817900000002	-0.30517578	-0.36621094	0.18310547	0.3529052716	9.936376800000001	2.43803714	0.4272461	0.30517578	-0.24414062	0.440234375	9.5021241	-2.48588858	0.061035156	0.061035156	-0.18310547	1550085679.159
-9.098974640000002	-1.7513672120000003	-3.338842752	-0.4272461	0.12207031	0.061035156	3.5111084260000003	-8.91354982	0.8206542932	1.7089844	-1.0375977	-1.2817383	5.12490216	9.908862319999999	0.6519775360000001	0.36621094	0.4272461	-1.4648438	-9.34421376	1.3470214660000002	1.88774411	-0.36621094	-0.4272461	0.18310547	0.3229980432	9.938769960000002	2.409326178	0.18310547	-0.061035156	-0.18310547	0.2954833966	9.38847644	-2.54689946	0	0.12207031	-0.12207031	1550085679.199
-9.155200180000001	-1.8422851440000003	-3.3627685700000005	-0.18310547	0.12207031	0.061035156	3.32089856	-8.713769568	0.39836425720000007	1.7089844	-1.2817383	-1.6479492	5.21223143	9.864599640000002	0.657958966	0.12207031	0.12207031	-0.79345703	-9.35617662	1.375732428	2.045654254	-0.30517578	-0.4272461	0.12207031	0.4450195288	9.88613318	2.39138179	0.061035156	-0.24414062	-0.24414062	0.21413574280000003	9.346606430000001	-2.54689946	0.061035156	0	-0.12207031	1550085679.239
-9.226977340000001	-1.7633300720000002	-3.352001996	-0.12207031	0	0.12207031	3.22160643	-8.541503894	0.1124511682	1.4648438	-1.3427734	-1.7700195	5.288793930000001	9.780859620000001	0.6328369110000001	-0.061035156	0.061035156	-0.48828125	-9.360961960000001	1.4522949280000002	2.118627896	-0.24414062	-0.30517578	0.061035156	0.5598632788000001	9.8514402	2.3303711060000003	-0.061035156	-0.30517578	-0.12207031	0.23566894960000004	9.406420926000001	-2.5098144959999997	-0.061035156	0	-0.061035156	1550085679.279
-9.258081070000001	-1.683178714	-3.282617212	-0.12207031	0.061035156	0.12207031	3.202465854	-8.42067842	-0.015551758180000002	1.0375977	-0.91552734	-1.7089844	5.28759784	9.673193390000002	0.5885742212	-0.24414062	-0.12207031	-0.18310547	-9.368139480000002	1.484594748	2.1604980040000004	-0.12207031	-0.30517578	0.061035156	0.6125	9.782055710000002	2.250219748	-0.061035156	-0.36621094	0	0.227294928	9.439917032	-2.5181884000000005	-0.061035156	0	0	1550085679.319
-9.2556884	-1.662841754	-3.3292724640000007	0	0	0.061035156	3.160595746	-8.30463858	-0.04067382788	0.48828125	-0.18310547	-1.4038086	5.279223740000001	9.589452880000001	0.45698242800000005	-0.36621094	-0.30517578	0.061035156	-9.34421376	1.4415283540000001	2.2167236420000003	0	-0.24414062	0	0.6962402160000001	9.712670926000001	2.231079074	-0.12207031	-0.30517578	0.12207031	0.20935058900000003	9.46743161	-2.48588858	-0.12207031	0	0	1550085679.359
-9.268847840000001	-1.6903564300000002	-3.2383545320000002	0.061035156	0	0.12207031	2.9943116	-8.25319838	0.011962890380000002	-0.061035156	0.30517578	-0.9765625	5.23854982	9.518872300000002	0.2835205072	-0.4272461	-0.36621094	0.30517578	-9.343017572	1.39008786	2.32319339	0.061035156	-0.24414062	-0.061035156	0.7979248200000001	9.689941394000002	2.277734424	-0.061035156	-0.24414062	0.18310547	0.1866210962	9.46264676	-2.40573732	-0.12207031	0.061035156	0	1550085679.399
-9.310717752	-1.5862792540000001	-3.3328614200000004	0.12207031	-0.12207031	0.12207031	2.8041014400000006	-8.224487320000001	0.15551757200000002	-0.4272461	0.5493164	-0.61035156	5.126098740000001	9.449487320000001	0.1399658246	-0.4272461	-0.36621094	0.30517578	-9.354980432000001	1.32189946	2.3973632200000004	0.12207031	-0.24414062	-0.061035156	0.8972167932	9.668408246	2.313623004	-0.061035156	-0.24414062	0.24414062	0.22490234620000002	9.486572480000001	-2.3746337860000004	-0.12207031	-0.061035156	0.061035156	1550085679.439
-9.25688498	-1.532446286	-3.2539062500000004	0.18310547	0.061035156	0.061035156	2.7048096040000003	-8.212524460000001	0.3576904254	-0.6713867	0.6713867	-0.18310547	4.98852536	9.42436502	0.03828125	-0.24414062	-0.30517578	0.5493164	-9.35258786	1.2704589660000003	2.469140576	0.061035156	-0.18310547	-0.061035156	0.9965087860000001	9.681567392	2.310034146	0	-0.12207031	0.24414062	0.211743161	9.49494658	-2.410522464	-0.12207031	-0.061035156	0.061035156	1550085679.479
-9.301147660000002	-1.484594748	-3.2527099640000006	0.18310547	-0.12207031	0.12207031	2.66174321	-8.254394568	0.573022464	-0.79345703	0.61035156	0.24414062	4.87128894	9.35856929	0.011962890380000002	-0.12207031	-0.24414062	0.5493164	-9.36455072	1.207055661	2.483496106	0.12207031	-0.18310547	-0.061035156	1.035986322	9.666015380000001	2.366259784	0	-0.061035156	0.18310547	0.309838858	9.512890380000002	-2.333959964	-0.12207031	-0.12207031	0.12207031	1550085679.519
-9.32148462	-1.343432608	-3.2180175720000004	0.18310547	-0.061035156	0.061035156	2.7275389400000005	-8.400341754000001	0.7285400360000001	-0.79345703	0.48828125	0.6713867	4.776782248000001	9.3238768	0.03588867212	-0.12207031	-0.24414062	0.5493164	-9.368139480000002	1.146044928	2.536132788	0.12207031	-0.061035156	-0.061035156	1.0742675720000001	9.62893071	2.378222644	0	0	0.12207031	0.42109375000000004	9.48896466	-2.2813232820000002	-0.12207031	-0.12207031	0.18310547	1550085679.559
-9.341821580000001	-1.2668701080000002	-3.1689697480000003	0.12207031	-0.12207031	0.061035156	2.902197284	-8.548681610000001	0.910375998	-0.79345703	0.48828125	0.9765625	4.689453076	9.32028804	0.0813476538	0.12207031	-0.061035156	0.36621094	-9.32866214	1.156811502	2.4799072480000004	0.12207031	0	-0.061035156	1.08383786	9.63491214	2.409326178	0.061035156	0.061035156	0	0.5060302716	9.516479532	-2.277734424	-0.12207031	-0.061035156	0.12207031	1550085679.599
-9.31669928	-1.259692392	-3.1462402160000003	0.061035156	0	0.061035156	3.0864257200000003	-8.67788089	1.0862304712000002	-0.79345703	0.48828125	1.159668	4.61767572	9.30234375	0.1997802716	0.18310547	0	0.24414062	-9.29157698	1.1245117212000002	2.43803714	0.12207031	0.061035156	-0.061035156	1.0096679712	9.605004892	2.3746337860000004	0.061035156	0.12207031	0	0.5239746106000001	9.484179712000001	-2.256201178	-0.12207031	-0.061035156	0.12207031	1550085679.639
-9.36455072	-1.2453369600000002	-3.1893066100000005	0	-0.18310547	0.061035156	3.2299804320000005	-8.790332068	1.211840854	-0.61035156	0.4272461	1.2207031	4.55786142	9.30952176	0.2835205072	0.12207031	-0.061035156	0.12207031	-9.283202880000001	1.107763678	2.3746337860000004	0.061035156	0	-0.061035156	0.9414794928000001	9.593042032000001	2.35549321	0.061035156	0.061035156	-0.061035156	0.516796875	9.491357428	-2.2609863220000004	-0.12207031	0	0.061035156	1550085679.679
-9.32866214	-1.2549072479999999	-3.08881839	0	0	0	3.33645018	-8.87646466	1.252514676	-0.4272461	0.18310547	1.0986328	4.565038940000001	9.343017572	0.36367187500000003	0.12207031	-0.12207031	-0.061035156	-9.267651260000001	1.0886230432000001	2.381811502	0.061035156	0	0	0.9737792932	9.62055661	2.381811502	0.061035156	0	-0.12207031	0.5335449280000001	9.481787140000002	-2.2837158540000004	-0.12207031	0	0.061035156	1550085679.719
-9.337036240000002	-1.258496106	-3.1414550720000003	-0.061035156	-0.061035156	0	3.4536866	-8.93747554	1.227392572	-0.12207031	-0.061035156	0.8544922	4.63801268	9.382495108	0.4091308606000001	0.061035156	-0.061035156	-0.18310547	-9.25688498	1.0898193390000002	2.3542969240000002	0	0	0	0.984545926	9.6552491	2.386596646	0.061035156	0	-0.12207031	0.49406739200000005	9.472216754	-2.274145468	-0.12207031	0	0.061035156	1550085679.758
