# Supplementary material for: A deep learning approach for lower back-pain risk prediction during manual lifting
Source: PLoS One. 2021 Feb 19;16(2):e0247162. doi: 10.1371/journal.pone.0247162 (PMC7894914; doi:10.1371/journal.pone.0247162)
Supplement: S1 Data — (ZIP) [file pone.0247162.s001.zip › source-used/Subject_03_P2_Zone01_T3.csv]

Side_A_x	Side_A_y	Side_A_z	Side_G_x	Side_G_y	Side_G_z	LtWt_A_x	LtWt_A_y	LtWt_A_z	LtWt_G_x	LtWt_G_y	LtWt_G_z	RtWt_A_x	RtWt_A_y	RtWt_A_z	RtWt_G_x	RtWt_G_y	RtWt_G_z	Back_A_x	Back_A_y	Back_A_z	Back_G_x	Back_G_y	Back_G_z	UArm_A_x	UArm_A_y	UArm_A_z	UArm_G_x	UArm_G_y	UArm_G_z	Thig_A_x	Thig_A_y	Thig_A_z	Thig_G_x	Thig_G_y	Thig_G_z	Time_stp
-9.49016124	-2.0528320680000003	-1.888940396	-0.061035156	-0.061035156	-0.061035156	3.5063233800000004	-8.559448380000001	0.52995607	-0.12207031	0	0	4.6882567900000005	9.450683606	0.288305661	0.061035156	-0.061035156	-0.061035156	-9.140844748000001	0.5993408246	3.0218260800000003	0	0	0	1.2513183900000002	9.55117212	2.624658246	0	0	-0.061035156	0.850561502	9.62773462	-1.524072284	0	0	-0.061035156	1550088410.224
-9.455468750000001	-2.05522464	-1.899707068	0	0	-0.061035156	3.475219748	-8.5498777	0.5670410144	-0.061035156	0	0	4.7062010800000005	9.47341304	0.33615722840000006	0	0	-0.061035156	-9.149218750000001	0.5646484424	3.007470746	0	0	0	1.238159146	9.54638678	2.62944339	0	0	-0.061035156	0.8433837860000001	9.63371556	-1.5456054320000001	0	0	-0.061035156	1550088410.264
-9.475805710000001	-2.051635782	-1.906884784	-0.061035156	-0.061035156	-0.061035156	3.466845746	-8.557055710000002	0.6029296924	0	-0.061035156	0	4.709790036	9.46264676	0.3373535144	0	0	-0.061035156	-9.121704074	0.5873779254	2.976367212	0	0	0	1.175952176	9.53442392	2.6198730040000004	0	0	-0.061035156	0.84816893	9.616967752	-1.534838858	0	0	-0.061035156	1550088410.303
-9.484179712000001	-2.05522464	-1.911669928	0	-0.061035156	0	3.4907714660000004	-8.5666259	0.5658447284000001	0	-0.061035156	0	4.727734424	9.481787140000002	0.2978759784	-0.061035156	-0.061035156	-0.061035156	-9.131274460000002	0.5981445288	2.9859375000000004	0	0	0	1.1627929712000002	9.548779254000001	2.6354248200000003	-0.061035156	-0.061035156	-0.061035156	0.8589355432	9.632519568000001	-1.4977538940000001	0	0	-0.061035156	1550088410.343
-9.480590560000001	-2.020532248	-1.8829589660000003	0	-0.061035156	0	3.5015380400000002	-8.552270468000001	0.49885253600000007	-0.061035156	0	0	4.744482428	9.469824280000001	0.285913089	-0.061035156	-0.061035156	-0.061035156	-9.138451980000001	0.5754150360000001	2.981152356	0	0	0	1.19270018	9.56672374	2.65576178	-0.061035156	-0.061035156	-0.061035156	0.88645018	9.640893570000001	-1.5109130400000002	-0.061035156	0	-0.061035156	1550088410.383
-9.46503894	-2.013354532	-1.8973144960000001	0	0	-0.061035156	3.4835937500000003	-8.535522660000002	0.49885253600000007	-0.061035156	0	0	4.71816394	9.441113220000002	0.270361322	0	0	-0.061035156	-9.121704074	0.5873779254	2.9632079680000003	0	0	0	1.2106445288	9.536816394	2.6306396760000004	-0.061035156	-0.061035156	-0.061035156	0.8433837860000001	9.61816394	-1.5204834260000002	0	0	-0.061035156	1550088410.423
-9.477001800000002	-2.032495108	-1.905688498	0	-0.061035156	0	3.484790036	-8.528344748	0.5096191394	-0.061035156	0	0	4.71098642	9.412402160000001	0.248828125	0	-0.061035156	-0.061035156	-9.133667032	0.594555661	2.96560054	0	0	0	1.199877896	9.50930162	2.59116214	0	-0.061035156	-0.061035156	0.8649169928000001	9.616967752	-1.503735324	-0.061035156	0	-0.061035156	1550088410.463
-9.484179712000001	-2.027709964	-1.8781738220000002	0	0	0	3.4979492800000003	-8.545092752	0.5072265576	-0.061035156	0	0	4.721752896	9.433935700000001	0.2392578076	0	-0.061035156	-0.061035156	-9.149218750000001	0.5790038940000001	2.9823487400000004	0	0	0	1.199877896	9.53920926	2.5995362400000004	0	-0.061035156	-0.061035156	0.879272464	9.631323380000001	-1.4833984620000003	-0.061035156	0	-0.061035156	1550088410.503
-9.48776857	-2.0157471040000003	-1.8913329680000002	0	0	0	3.5015380400000002	-8.55466304	0.5096191394	-0.061035156	-0.061035156	-0.061035156	4.744482428	9.441113220000002	0.22131347840000004	0	-0.061035156	-0.061035156	-9.136059800000002	0.5790038940000001	2.987133786	0	0	0	1.2058593750000002	9.54399411	2.628247104	0	-0.061035156	-0.061035156	0.855346646	9.62773462	-1.5156982820000002	0	0	-0.061035156	1550088410.543
-9.48776857	-2.018139676	-1.892529254	0	-0.061035156	0	3.494360324	-8.56901857	0.5144042932	-0.061035156	-0.061035156	-0.061035156	4.760034146000001	9.43632788	0.2572021466	0	0	-0.061035156	-9.145629892	0.5802001800000001	2.9859375000000004	0	0	-0.061035156	1.1986816100000002	9.53322734	2.616284146	0	0	-0.061035156	0.88046875	9.640893570000001	-1.5085204680000002	-0.061035156	0	-0.061035156	1550088410.583
-9.482983426	-2.0301025360000002	-1.89611821	0	-0.061035156	0	3.4704346040000003	-8.557055710000002	0.534741214	-0.061035156	0	0	4.760034146000001	9.43632788	0.2978759784	0	-0.061035156	-0.061035156	-9.14204074	0.5861816394	2.95961911	0	0	0	1.1771484620000001	9.51169429	2.5899658540000003	0	-0.061035156	-0.061035156	0.879272464	9.630126800000001	-1.5001464660000001	0	0	-0.061035156	1550088410.623
-9.48896466	-2.0193359620000004	-1.8757812500000002	0	0	0	3.4596679320000003	-8.570214660000001	0.5359375000000001	-0.061035156	0	0	4.763623004	9.447094748	0.309838858	0	-0.061035156	-0.061035156	-9.133667032	0.5778076080000001	2.969189496	0	-0.061035156	0	1.1879150360000001	9.53322734	2.6079101440000003	0	-0.061035156	0	0.8637207068000001	9.631323380000001	-1.5204834260000002	-0.061035156	-0.061035156	-0.061035156	1550088410.663
-9.491357428	-2.000195288	-1.892529254	0	-0.061035156	-0.061035156	3.47163089	-8.577392572	0.531152356	0	0	-0.061035156	4.771997104	9.4686277	0.285913089	0	0	0	-9.154003894	0.5670410144	2.988330072	0	0	0	1.21303714	9.564331070000001	2.62944339	0	-0.061035156	0	0.8816650360000001	9.63491214	-1.50493161	-0.061035156	-0.061035156	-0.061035156	1550088410.703
-9.479394568	-2.0121582460000003	-1.8913329680000002	0	0	-0.061035156	3.48598642	-8.5833741	0.516796875	-0.061035156	0	-0.061035156	4.7528564300000005	9.45427266	0.287109375	0	0	0	-9.139648560000001	0.5790038940000001	2.976367212	0	0	0	1.2010742212	9.552368210000001	2.6306396760000004	0	0	0	0.8637207068000001	9.63371556	-1.5204834260000002	0	0	-0.061035156	1550088410.743
-9.48776857	-2.020532248	-1.90808107	0	-0.061035156	-0.061035156	3.4620605040000005	-8.5582518	0.5108154254	0	0	-0.061035156	4.732519568	9.447094748	0.2954833966	-0.061035156	0	0	-9.14682608	0.5825927716	2.983544928	0	-0.061035156	0	1.195092752	9.53083516	2.600732428	-0.061035156	0	0	0.8720947480000001	9.630126800000001	-1.5121094240000001	0	0	-0.061035156	1550088410.783
-9.48896466	-2.013354532	-1.906884784	0	0	0	3.434545926	-8.545092752	0.49526367800000004	0	0	0	4.730126996	9.459057608	0.2512207068	-0.061035156	0	-0.061035156	-9.152807608000002	0.5873779254	2.9703858800000003	0	0	0	1.2034667932	9.5451902	2.59116214	0	0	0	0.8924316100000002	9.625341754	-1.5025390379999999	0	0	-0.061035156	1550088410.823
-9.486572480000001	-2.000195288	-1.9044922120000003	-0.061035156	-0.061035156	-0.061035156	3.4453125000000004	-8.572607428000001	0.48808594240000003	0	0	0	4.730126996	9.43752446	0.22490234620000002	0	0	0	-9.13725589	0.570629892	2.96560054	0	-0.061035156	0	1.178344748	9.536816394	2.61867662	0	-0.061035156	0	0.869702176	9.62773462	-1.506127896	-0.061035156	-0.061035156	-0.061035156	1550088410.863
-9.484179712000001	-2.031298822	-1.874584964	-0.061035156	-0.061035156	0	3.4441162140000006	-8.56184056	0.517993161	-0.061035156	0	0	4.709790036	9.433935700000001	0.22490234620000002	0	0	-0.061035156	-9.138451980000001	0.5873779254	2.9739746400000002	0	0	0	1.23696286	9.55117212	2.6114991	0	0	0	0.838598642	9.636108426000002	-1.4989501800000002	-0.061035156	0	0	1550088410.952
-9.479394568	-2.0336913940000003	-1.8829589660000003	0	0	-0.061035156	3.42736821	-8.57380342	0.534741214	0	0	0	4.733715854000001	9.448290740000001	0.24763183900000002	0	0.061035156	-0.061035156	-9.140844748000001	0.56823732	2.9416748200000002	-0.061035156	0	0	1.1879150360000001	9.54997554	2.616284146	0	0.061035156	0	0.838598642	9.636108426000002	-1.4989501800000002	-0.061035156	0	-0.061035156	1550088410.983
-9.5021241	-2.039672824	-1.8985107820000002	-0.061035156	-0.061035156	0	3.46086412	-8.59414038	0.5526855432	0	-0.061035156	0	4.77080072	9.460253894000001	0.2536132788	0	0.061035156	0	-9.132470746000001	0.6041259784	2.94526358	-0.061035156	-0.061035156	0	1.1304931610000002	9.54997554	2.6019287140000005	0	0	0	0.8433837860000001	9.636108426000002	-1.5300537140000001	-0.061035156	-0.061035156	-0.061035156	1550088411.023
-9.481787140000002	-2.04924321	-1.8841552520000002	0	0	0	3.4883788940000002	-8.604907248	0.5227783246000001	0	-0.061035156	0	4.78276358	9.48776857	0.2619873004	0	0	0	-9.15161142	0.6005371106	2.9620117800000005	-0.061035156	-0.061035156	0	1.15441893	9.563134980000001	2.6103027160000005	0	-0.061035156	0	0.8732910340000001	9.637304712	-1.5145019960000001	-0.061035156	0	-0.061035156	1550088411.063
-9.469824280000001	-2.04326178	-1.892529254	0	0	0	3.48598642	-8.572607428000001	0.5084228534	0	0	0	4.771997104	9.469824280000001	0.2775390576	0	0	0	-9.14802266	0.593359375	2.958422824	-0.061035156	-0.061035156	0	1.1962890380000002	9.558349640000001	2.6198730040000004	0	-0.061035156	0	0.84816893	9.62893071	-1.5204834260000002	0	0	-0.061035156	1550088411.103
-9.48896466	-2.0336913940000003	-1.9128662140000001	0	0	0	3.4704346040000003	-8.55466304	0.5455078076000001	0	0	0	4.757641574	9.42915036	0.2895019568	0	0	0	-9.149218750000001	0.5885742212	2.960815396	-0.061035156	-0.061035156	0	1.2261962860000002	9.515283246000001	2.6019287140000005	0	0	0	0.8362060700000001	9.6217527	-1.52526857	-0.061035156	0	-0.061035156	1550088411.143
-9.485375900000001	-2.026513678	-1.909277356	-0.061035156	0	0	3.5063233800000004	-8.58217752	0.5610595746000001	0	0	-0.061035156	4.739697284	9.43034694	0.27155761780000004	-0.061035156	0.061035156	0	-9.155200180000001	0.6041259784	2.9703858800000003	-0.061035156	-0.061035156	0	1.240551718	9.532031250000001	2.595947284	0	0.061035156	0.061035156	0.8661132788	9.613378894	-1.5109130400000002	0	0	-0.061035156	1550088411.183
-9.479394568	-2.04086911	-1.9032959260000002	-0.061035156	0	0	3.5003417540000004	-8.5833741	0.5586669928	0	0	-0.061035156	4.750463760000001	9.47341304	0.2524169928	-0.061035156	0.061035156	0	-9.157592752000001	0.592163089	2.975170926	-0.061035156	0	0	1.2034667932	9.579882788	2.598339856	0	0	0	0.8517577880000001	9.62653804	-1.4965576080000003	0	0	-0.061035156	1550088411.223
-9.4686277	-2.042065396	-1.9032959260000002	0	0	0	3.4620605040000005	-8.56782248	0.5514892572000001	0	0	-0.061035156	4.743286240000001	9.455468750000001	0.248828125	0	0	0	-9.144433606	0.5957519568	2.969189496	-0.061035156	-0.061035156	0	1.2058593750000002	9.554760880000002	2.6354248200000003	-0.061035156	0	0	0.846972644	9.63491214	-1.5121094240000001	-0.061035156	0	-0.061035156	1550088411.263
-9.475805710000001	-2.02292482	-1.9260253600000001	-0.061035156	0	0	3.4261719240000006	-8.541503894	0.531152356	0	0	-0.061035156	4.720556610000001	9.441113220000002	0.27873535340000005	0	0.061035156	0	-9.14323732	0.6256591459999999	2.9644042540000006	-0.061035156	-0.061035156	0	1.2178222840000001	9.53083516	2.59116214	-0.061035156	0.061035156	0	0.88645018	9.630126800000001	-1.4929687500000002	-0.061035156	-0.061035156	0	1550088411.303
-9.484179712000001	-2.021728534	-1.9212402160000002	-0.061035156	0	0	3.42497554	-8.531933606	0.5263671924000001	0	0	0	4.700219748	9.44350589	0.27155761780000004	-0.061035156	0.061035156	0	-9.139648560000001	0.6268554712000001	2.978759784	-0.061035156	0	0	1.19270018	9.542798020000001	2.573217752	0	0	0	0.88046875	9.62294928	-1.484594748	-0.061035156	0	0	1550088411.343
-9.491357428	-2.0372802520000004	-1.9403808900000001	0	0	0	3.440527356	-8.528344748	0.5144042932	0	0	0	4.709790036	9.444701980000001	0.248828125	-0.061035156	0	0	-9.145629892	0.6328369110000001	2.978759784	-0.061035156	0	0	1.2022705072	9.5451902	2.605517572	-0.061035156	0	0	0.8577392572	9.63371556	-1.5025390379999999	-0.061035156	0	0	1550088411.383
-9.472216754	-2.003784146	-1.9296142180000002	0	0	0	3.440527356	-8.528344748	0.5144042932	0	0	0	4.709790036	9.455468750000001	0.25959472840000003	-0.061035156	0	0	-9.13725589	0.6208740020000001	2.9524413940000005	-0.061035156	-0.061035156	0	1.197485324	9.548779254000001	2.60671376	-0.061035156	0	0	0.8924316100000002	9.645678420000001	-1.4546875000000001	-0.061035156	0	0	1550088411.423
-9.481787140000002	-1.98464357	-1.9188476440000002	0	0	0	3.4536866	-8.572607428000001	0.5502929712000001	0	0	-0.061035156	4.6990235600000005	9.42915036	0.2619873004	-0.061035156	0	0	-9.134863220000002	0.6244628600000001	2.956030252	-0.061035156	-0.061035156	0	1.1903076080000001	9.532031250000001	2.5875733800000003	-0.061035156	0	0	0.9127685700000001	9.624145468	-1.485791034	-0.061035156	-0.061035156	0	1550088411.463
-9.491357428	-1.975073282	-1.9164550720000002	0	0	0	3.47163089	-8.552270468000001	0.5670410144	0	0	-0.061035156	4.71816394	9.419580072	0.2536132788	-0.061035156	0	0	-9.133667032	0.6256591459999999	2.958422824	-0.061035156	-0.061035156	0	1.2034667932	9.527246106	2.605517572	-0.061035156	0	0	0.8900390380000001	9.631323380000001	-1.5001464660000001	-0.061035156	0	0	1550088411.503
-9.486572480000001	-1.9762695680000002	-1.93439946	-0.061035156	0	0	3.464453076	-8.55466304	0.593359375	0	0	-0.061035156	4.742089856000001	9.444701980000001	0.25959472840000003	-0.061035156	0	0	-9.140844748000001	0.6232665740000001	2.971582068	-0.061035156	-0.061035156	0	1.2034667932	9.553564300000001	2.6103027160000005	-0.061035156	0	0	0.8828613220000001	9.63969748	-1.509716754	-0.061035156	0	0	1550088411.543
-9.484179712000001	-1.9954101440000003	-1.9284179320000001	0	0	0	3.4692382200000003	-8.565429712	0.593359375	0	0	-0.061035156	4.754052716	9.447094748	0.27514648560000005	0	0	0	-9.139648560000001	0.6077148560000001	2.983544928	0	-0.061035156	0	1.2154297120000002	9.548779254000001	2.6198730040000004	-0.061035156	-0.061035156	0	0.9115722840000001	9.62294928	-1.5216797120000003	0	0	-0.061035156	1550088411.583
-9.46623552	-1.98464357	-1.9224365020000003	0	0	0	3.494360324	-8.56901857	0.5909667932	0	0	-0.061035156	4.748071286	9.414794928000001	0.2811279254	0	-0.061035156	0	-9.152807608000002	0.617285144	3.011059604	0	-0.061035156	-0.061035156	1.262084964	9.51169429	2.6019287140000005	-0.061035156	-0.061035156	0	0.8900390380000001	9.631323380000001	-1.4786132200000002	-0.061035156	0	0	1550088411.623
-9.491357428	-1.9930175720000003	-1.945166034	0	0	0	3.4812010800000004	-8.54748552	0.6077148560000001	0	0	-0.061035156	4.721752896	9.4171875	0.30625	-0.061035156	0	-0.061035156	-9.140844748000001	0.6244628600000001	3.0134521760000004	0	0	0	1.3266846040000002	9.52963858	2.59116214	0	-0.061035156	0	0.898413089	9.62294928	-1.4810058900000003	0	0	0	1550088411.663
-9.48896466	-1.9798584260000003	-1.95234375	0	0	0	3.4656494600000003	-8.557055710000002	0.6089111420000001	0	0	-0.061035156	4.78276358	9.448290740000001	0.3146240216	-0.061035156	0	-0.061035156	-9.14323732	0.5957519568	3.0026855040000004	-0.061035156	0	0	1.299169928	9.553564300000001	2.63183606	0	0	0	0.900805661	9.648071580000002	-1.489379892	-0.061035156	0	-0.061035156	1550088411.702
-9.491357428	-1.9726807100000001	-1.9427734620000003	-0.061035156	-0.061035156	0	3.447705072	-8.540307608	0.6220702880000001	0	0	-0.061035156	4.809082068	9.4171875	0.30505371400000003	0	0	-0.061035156	-9.131274460000002	0.63881839	2.988330072	-0.061035156	-0.061035156	0	1.21901857	9.52006839	2.628247104	-0.061035156	0	0	0.9020019568000001	9.631323380000001	-1.4953613220000002	0	-0.061035156	0	1550088411.742
-9.480590560000001	-1.96669928	-1.924829074	0	0	0	3.434545926	-8.539111420000001	0.5610595746000001	0	-0.061035156	-0.061035156	4.795922824	9.418384080000001	0.2942871106	-0.061035156	0	0	-9.13725589	0.643603534	2.98952626	-0.061035156	-0.061035156	0	1.2453369600000002	9.521264480000001	2.6019287140000005	-0.061035156	-0.061035156	0	0.9271240020000001	9.62893071	-1.4822021760000001	-0.061035156	0	0	1550088411.782
-9.49375	-1.945166034	-1.933203076	0	0	0	3.446508786	-8.531933606	0.5263671924000001	0	0	-0.061035156	4.801904254000001	9.42915036	0.265576178	-0.061035156	0	0	-9.12648912	0.6268554712000001	2.9907226440000003	-0.061035156	0	0	1.2704589660000003	9.55117212	2.6198730040000004	-0.061035156	-0.061035156	0	0.954638678	9.62773462	-1.449902356	-0.061035156	0	0	1550088411.822
-9.48896466	-1.9403808900000001	-1.933203076	-0.061035156	0	0	3.4572753600000006	-8.508007788	0.5335449280000001	-0.061035156	0	0	4.7995117800000004	9.407617212	0.24643554320000002	0	0	0	-9.1109375	0.6268554712000001	3.01225589	-0.061035156	0	0	1.282421924	9.535620108000002	2.6126952880000003	-0.061035156	0	0	0.923535144	9.63371556	-1.4833984620000003	-0.061035156	0	0	1550088411.862
-9.500927520000001	-1.9320067900000002	-1.943969748	-0.061035156	-0.061035156	0	3.4692382200000003	-8.517577880000001	0.5490966754000001	-0.061035156	0	0	4.7552491	9.383691394000001	0.2512207068	0	0	0	-9.121704074	0.6268554712000001	3.007470746	-0.061035156	0	-0.061035156	1.27763678	9.503320288000001	2.5947509	0	0	0	0.9354980432000001	9.62773462	-1.4750244600000002	-0.061035156	0	0	1550088411.902
-9.49494658	-1.9355957460000002	-1.90808107	0	0	0	3.4632567900000004	-8.528344748	0.5957519568	-0.061035156	-0.061035156	0	4.769604532000001	9.4255616	0.25839844240000004	0	0	-0.061035156	-9.120507788000001	0.6232665740000001	3.0182373200000003	0	0	0	1.284814496	9.53322734	2.595947284	0	0	0	0.9366943390000001	9.64208966	-1.4582763580000002	0	0	-0.061035156	1550088411.942
-9.484179712000001	-1.923632788	-1.9128662140000001	-0.061035156	-0.061035156	-0.061035156	3.4907714660000004	-8.540307608	0.617285144	-0.061035156	-0.061035156	-0.061035156	4.777978534	9.405224640000002	0.2524169928	0	0	-0.061035156	-9.121704074	0.6125	3.027807608	-0.061035156	0	-0.061035156	1.28361821	9.5104982	2.616284146	0	0	-0.061035156	0.9307128600000001	9.62653804	-1.4606689300000002	0	0	-0.061035156	1550088411.982
-9.484179712000001	-1.9355957460000002	-1.9355957460000002	-0.061035156	-0.061035156	-0.061035156	3.4883788940000002	-8.533129892	0.6256591459999999	-0.061035156	-0.061035156	-0.061035156	4.78276358	9.405224640000002	0.3002685504	0	0	-0.061035156	-9.11452626	0.6220702880000001	3.017041034	-0.061035156	0	-0.061035156	1.293188498	9.508105432	2.6150878600000005	0	0	-0.061035156	0.9522461060000001	9.624145468	-1.4618652160000003	0	0	-0.061035156	1550088412.022
-9.503320288000001	-1.9511474640000002	-1.93439946	-0.061035156	-0.061035156	0	3.476416034	-8.53671875	0.6304443390000001	-0.061035156	-0.061035156	-0.061035156	4.78276358	9.4255616	0.3158203076	0	0	-0.061035156	-9.122900360000001	0.6160888580000001	3.01225589	0	0	-0.061035156	1.27763678	9.53083516	2.598339856	0	0	0	0.955834964	9.636108426000002	-1.4606689300000002	-0.061035156	0	-0.061035156	1550088412.062
-9.49973143	-1.9391846040000003	-1.93439946	-0.061035156	-0.061035156	-0.061035156	3.487182608	-8.533129892	0.6148925720000001	-0.061035156	-0.061035156	-0.061035156	4.794726440000001	9.43034694	0.31223143000000003	0	0	-0.061035156	-9.118115020000001	0.611303714	3.0158447480000006	-0.061035156	0	-0.061035156	1.2632812500000001	9.53920926	2.6210692900000003	0	0	-0.061035156	0.9582275360000001	9.636108426000002	-1.4427246400000002	-0.061035156	0	-0.061035156	1550088412.102
-9.5021241	-1.949951178	-1.9188476440000002	-0.061035156	-0.061035156	-0.061035156	3.5003417540000004	-8.537914840000001	0.5909667932	-0.061035156	-0.061035156	-0.061035156	4.797119110000001	9.433935700000001	0.30625	0	0	-0.061035156	-9.131274460000002	0.6256591459999999	3.01225589	0	-0.061035156	-0.061035156	1.268066394	9.528442392	2.6079101440000003	0	0	-0.061035156	0.9307128600000001	9.636108426000002	-1.465454074	0	0	-0.061035156	1550088412.142
-9.496142572	-1.9403808900000001	-1.9164550720000002	-0.061035156	-0.061035156	0	3.48957518	-8.54389676	0.5873779254	-0.061035156	-0.061035156	-0.061035156	4.777978534	9.4255616	0.31223143000000003	0	0	-0.061035156	-9.131274460000002	0.6256591459999999	3.01225589	0	-0.061035156	-0.061035156	1.2692626800000002	9.535620108000002	2.5971435700000005	0	0	0	0.9510498200000002	9.631323380000001	-1.4427246400000002	0	0	-0.061035156	1550088412.182
-9.49973143	-1.949951178	-1.9200439300000003	-0.061035156	-0.061035156	-0.061035156	3.4955566100000004	-8.534326080000001	0.571826178	-0.061035156	-0.061035156	-0.061035156	4.771997104	9.42436502	0.30385742800000004	0	0	-0.061035156	-9.12888179	0.60651857	3.04455571	0	0	-0.061035156	1.2692626800000002	9.53322734	2.6198730040000004	0	0	-0.061035156	0.9331054712000001	9.632519568000001	-1.47263179	0	0	-0.061035156	1550088412.222
-9.5021241	-1.9702880400000002	-1.9284179320000001	-0.061035156	-0.061035156	-0.061035156	3.499145468	-8.52954074	0.5813964856000001	-0.061035156	-0.061035156	0	4.774389676	9.42197284	0.287109375	0	0	-0.061035156	-9.134863220000002	0.6077148560000001	3.00627446	0	0	-0.061035156	1.2716552520000002	9.53083516	2.6174804320000002	0	0	-0.061035156	0.9295165740000001	9.631323380000001	-1.47263179	0	0	-0.061035156	1550088412.262
-9.491357428	-1.96669928	-1.906884784	0	-0.061035156	0	3.494360324	-8.52595198	0.5861816394	-0.061035156	-0.061035156	0	4.769604532000001	9.4171875	0.2835205072	0	0	-0.061035156	-9.122900360000001	0.6125	3.0134521760000004	0	-0.061035156	-0.061035156	1.2489257200000001	9.53083516	2.6031250000000004	0	0	-0.061035156	0.923535144	9.63371556	-1.46665036	0	0	-0.061035156	1550088412.302
-9.49853534	-1.94636232	-1.899707068	0	-0.061035156	-0.061035156	3.4907714660000004	-8.545092752	0.5598632788000001	-0.061035156	-0.12207031	-0.061035156	4.7552491	9.42077626	0.27993163940000004	0	-0.061035156	-0.061035156	-9.12888179	0.6101074280000001	3.00627446	0	-0.061035156	-0.061035156	1.2261962860000002	9.52963858	2.6174804320000002	0	0	-0.061035156	0.9307128600000001	9.615771760000001	-1.4810058900000003	-0.061035156	-0.061035156	-0.061035156	1550088412.342
-9.522461060000001	-1.9260253600000001	-1.89013678	-0.061035156	-0.061035156	-0.061035156	3.494360324	-8.557055710000002	0.5371337860000001	-0.061035156	-0.12207031	-0.061035156	4.742089856000001	9.408813400000001	0.2811279254	0	-0.061035156	0	-9.14204074	0.619677716	3.037377896	0	-0.061035156	-0.061035156	1.2309814300000002	9.515283246000001	2.5947509	0	0	-0.061035156	0.9295165740000001	9.62055661	-1.465454074	0	0	-0.061035156	1550088412.382
-9.538012680000001	-1.949951178	-1.888940396	-0.061035156	-0.12207031	-0.061035156	3.4907714660000004	-8.54389676	0.5335449280000001	-0.12207031	-0.061035156	0	4.712182608	9.423168930000001	0.2572021466	0	-0.061035156	-0.061035156	-9.14204074	0.6125	3.04455571	0	0	-0.061035156	1.28361821	9.557153060000001	2.5851807100000004	0	-0.061035156	-0.061035156	0.9295165740000001	9.62055661	-1.465454074	0	0	-0.061035156	1550088412.422
-9.52604982	-1.9140625000000002	-1.8602295320000002	-0.061035156	-0.18310547	-0.061035156	3.4776123200000004	-8.54628894	0.538330072	-0.12207031	-0.061035156	0	4.740893570000001	9.441113220000002	0.2607910144	0	0	-0.12207031	-9.14802266	0.5813964856000001	3.0625	0	0	-0.061035156	1.2884033540000002	9.563134980000001	2.6174804320000002	0	0	-0.061035156	0.9295165740000001	9.62055661	-1.465454074	0	0	-0.061035156	1550088412.462
-9.329858426000001	-1.9212402160000002	-1.8410888580000002	-0.18310547	-0.48828125	-0.061035156	3.4800048920000006	-8.540307608	0.5586669928	-0.061035156	-0.12207031	0	4.743286240000001	9.407617212	0.2811279254	0	-0.061035156	-0.061035156	-9.077441394000001	0.6125	3.0876221040000003	0	-0.061035156	-0.061035156	1.2513183900000002	9.52006839	2.6126952880000003	-0.061035156	-0.061035156	-0.061035156	0.8732910340000001	9.590649460000002	-1.5587646760000002	0.061035156	0.061035156	-0.12207031	1550088412.502
-9.19467752	-2.038476538	-1.362573282	0	0.36621094	0.18310547	3.476416034	-8.51159694	0.5574707068000001	-0.061035156	-0.18310547	0	4.748071286	9.40163588	0.30744628600000007	0	-0.12207031	-0.061035156	-8.99609375	0.5455078076000001	3.152221646	0.061035156	-0.061035156	-0.061035156	1.240551718	9.5104982	2.6390135800000003	0	-0.12207031	-0.12207031	1.1173339660000001	9.3920652	-1.355395468	0.061035156	0.36621094	-0.12207031	1550088412.542
-9.575097840000002	-1.8279297120000002	-1.79921875	-0.061035156	0.12207031	0.12207031	3.4883788940000002	-8.394360520000001	0.54191893	-0.061035156	-0.18310547	0	4.722949280000001	9.346606430000001	0.34931639400000003	0.061035156	-0.18310547	-0.061035156	-9.065478240000001	0.3517089856000001	3.25151358	0.061035156	-0.061035156	-0.061035156	1.350610324	9.46503894	2.79213858	0	-0.24414062	-0.12207031	1.183129892	9.5021241	-1.0874267572	0	0.61035156	-0.061035156	1550088412.582
-9.77248552	-1.58388678	-1.488183606	-0.24414062	-0.30517578	-0.18310547	3.5721191100000005	-8.41828624	0.4761230432	-0.12207031	-0.061035156	0.30517578	4.737304712	9.338232428000001	0.492871106	0.12207031	-0.18310547	-0.12207031	-9.133667032	0.211743161	3.371142572	0	0.061035156	0	1.5336425720000002	9.419580072	2.9739746400000002	0	-0.18310547	-0.18310547	1.2321777160000003	9.676782248	-1.0563232428000002	-0.061035156	0.6713867	0.12207031	1550088412.622
-9.838280760000002	-1.62575679	-1.3924804320000002	-0.4272461	-0.061035156	-0.36621094	3.794628894	-8.59294429	0.40434570680000004	-0.12207031	-0.061035156	0.30517578	4.72893071	9.33942842	0.6340332068000001	0.18310547	-0.18310547	-0.18310547	-9.222192392	0.1435546875	3.47163089	0.12207031	0.12207031	0	1.5862792540000001	9.38608426	3.0900146760000005	0	-0.18310547	-0.24414062	0.7440917932000001	9.82751448	-1.223803714	0	0.30517578	0.061035156	1550088412.662
-9.4423098	-1.967895468	-1.0754638580000002	-0.61035156	-0.48828125	-0.48828125	4.002783246	-8.758032248000001	0.37084961060000005	-0.18310547	0.12207031	0.5493164	4.691845746	9.38847644	0.8194580072000001	0.18310547	-0.24414062	-0.18310547	-9.169555710000001	0.002392578076	3.5601562500000004	0.12207031	0.24414062	0.061035156	1.5767089660000002	9.375317392	3.1498290740000003	0	-0.24414062	-0.36621094	0.657958966	9.97705072	-0.90678714	0	-0.18310547	0	1550088412.702
-9.27961412	-2.4021484620000004	-0.5251708966	-0.24414062	0.061035156	-0.18310547	4.038671924000001	-8.58217752	0.461767572	-0.18310547	0.12207031	0.5493164	4.582983426	9.15639676	0.925927716	0.18310547	-0.4272461	-0.18310547	-9.057104532	-0.096899411	3.452490216	0.30517578	0.24414062	0.061035156	1.5599609620000003	9.103759980000001	3.210839856	0.061035156	-0.36621094	-0.48828125	0.6651367212000001	9.69472644	-0.5467041034000001	-0.30517578	-0.4272461	0.12207031	1550088412.742
-9.27602536	-2.081542932	-0.37204589660000004	-0.12207031	0.12207031	-0.12207031	4.038671924000001	-8.58217752	0.461767572	-0.18310547	0.12207031	0.48828125	4.53752446	8.95183107	0.9809570288	0.18310547	-0.4272461	-0.24414062	-9.05471196	-0.2189208966	3.2945800720000005	0.30517578	0.48828125	0	1.667626996	8.89680162	3.3579834260000005	0.12207031	-0.061035156	-0.48828125	0.9283202880000001	9.479394568	-0.6232665740000001	-0.12207031	-1.0375977	0.4272461	1550088412.782
-9.862207460000002	-1.8422851440000003	-0.4904785144	0.061035156	0.12207031	-0.24414062	3.8975097840000004	-8.290283246000001	0.5479003894	-0.061035156	0.12207031	0.48828125	4.5435058900000005	9.03796376	0.9689941100000001	0.24414062	-0.18310547	-0.36621094	-9.063086060000002	-0.3505126800000001	3.1737548920000003	0.36621094	0.5493164	0	1.5527832460000002	8.957812500000001	3.5469971040000003	0.18310547	0.24414062	-0.48828125	0.833813498	9.322680710000002	-0.811083966	0.18310547	-0.36621094	0.30517578	1550088412.822
-9.81914038	-1.8542480040000002	-0.7799804712000001	-0.5493164	-0.61035156	-0.6713867	3.9034912140000007	-8.39555661	0.2619873004	0.061035156	0.18310547	0.7324219	4.530346646	9.438720746000001	0.9462646760000001	0.36621094	-0.24414062	-0.36621094	-9.210229532000001	-0.4103271466	3.202465854	0.24414062	0.5493164	0	1.27524411	9.325073380000001	3.6821777160000004	0.30517578	0.30517578	-0.48828125	0.879272464	9.71745607	-0.9522461060000001	0.30517578	-0.5493164	0.12207031	1550088412.862
-9.749755890000001	-2.146142572	-0.9737792932	-0.24414062	-0.30517578	-0.91552734	3.9034912140000007	-8.39555661	0.2619873004	0.18310547	0.12207031	0.91552734	4.518383786	9.80478534	1.032397464	0.4272461	-0.30517578	-0.30517578	-9.230566394	-0.45937500000000003	3.21203624	0.18310547	0.5493164	0.061035156	1.0443603240000001	9.64208966	3.5769042540000004	0.18310547	-0.12207031	-0.61035156	0.893627896	9.839477340000002	-0.740502896	0.24414062	0.18310547	-0.24414062	1550088412.902
-9.29157698	-2.0923096040000004	-1.1639892572000001	-0.061035156	0.36621094	-0.8544922	3.741992212	-8.89919429	-0.09331054320000001	0.5493164	-1.0375977	0.24414062	4.38798822	9.68515625	1.1723632788	0.36621094	-0.4272461	-0.24414062	-9.2556884	-0.2081542932	3.1916992800000004	-0.12207031	0.6713867	0.18310547	1.1484375	9.469824280000001	3.3197021760000003	0	-0.5493164	-0.7324219	0.6232665740000001	9.68515625	-1.5707275360000001	0.6713867	-0.61035156	-0.24414062	1550088412.942
-9.01882338	-2.058813498	-2.185620108	-0.18310547	0.61035156	-1.2817383	3.5027344240000007	-8.848950180000001	-0.10168457460000001	0.5493164	-1.5258789	-0.12207031	4.282714856	9.343017572	1.1017822480000001	0.12207031	-0.24414062	-0.48828125	-9.34421376	0.17944336060000002	3.0361816100000003	-0.24414062	0.79345703	0.4272461	1.1484375	9.469824280000001	3.3197021760000003	0	-0.5493164	-0.7324219	0.879272464	9.27124002	-2.0528320680000003	1.0986328	0.36621094	-0.6713867	1550088412.982
-9.1623777	-2.7048096040000003	-2.910571286	0.24414062	-0.48828125	-0.7324219	3.5027344240000007	-8.848950180000001	-0.10168457460000001	0.5493164	-1.5258789	-0.12207031	4.1331787140000005	9.132470746000001	0.770410144	-0.12207031	-0.12207031	-1.0986328	-9.317895468000001	0.46655273560000005	2.9931152160000005	-0.5493164	1.159668	0.61035156	1.1484375	9.469824280000001	3.3197021760000003	0	-0.5493164	-0.7324219	0.9893310700000001	9.350195288	-1.9690917540000001	1.159668	0.6713867	-0.7324219	1550088413.022
-9.350195288	-2.162890576	-2.527758786	1.0986328	0	-0.30517578	2.987133786	-8.628832968000001	0.3349609424	0.30517578	-1.5258789	-0.30517578	4.267163040000001	8.95661592	0.2835205072	-0.30517578	0.24414062	-1.8310547	-9.089404254	1.2549072479999999	2.78017572	-0.7324219	0.9765625	0.6713867	1.9320067900000002	9.19348143	1.8638183900000003	-0.061035156	0.30517578	-0.8544922	0.592163089	9.38488768	-2.1258057100000003	0.91552734	-0.12207031	-0.24414062	1550088413.062
-9.589452880000001	-1.0993896760000001	-2.271752896	1.2207031	0.91552734	-0.12207031	2.72395018	-8.716162140000002	0.835009784	-0.30517578	-1.159668	-0.61035156	4.69064946	9.354980432000001	-0.339746106	-0.4272461	0.5493164	-2.319336	-9.24492212	1.983447284	2.9261230040000004	-0.36621094	0.9765625	0.7324219	1.6748047120000003	9.522461060000001	1.4989501800000002	0.12207031	0.9765625	-0.61035156	1.676000998	9.4171875	-2.4129150360000002	0.48828125	-1.5869141	-0.18310547	1550088413.102
-9.76291484	-0.65676268	-2.0911132200000004	0.30517578	1.4038086	-0.12207031	2.749072284	-9.154003894	1.5707275360000001	-0.30517578	-0.48828125	-0.30517578	5.031591754	10.090698380000001	-0.92473143	-0.5493164	0.5493164	-2.380371	-9.210229532000001	2.086328076	3.084033246	-0.30517578	0.79345703	0.5493164	1.091015625	10.297655760000001	1.211840854	0.061035156	0.8544922	-0.48828125	2.600732428	9.201855432	-2.62705072	0.24414062	-2.4414062	-0.12207031	1550088413.141
-9.80358876	-0.8230468750000001	-2.3160155760000003	-0.30517578	1.0986328	-0.12207031	2.48588858	-8.94584964	2.250219748	-0.18310547	0.18310547	0.24414062	5.16557608	10.3012455	-1.484594748	-0.36621094	-0.36621094	-1.7700195	-8.882446580000002	1.790844748	3.2646728240000003	-0.24414062	0.6713867	0.30517578	0.69504393	10.58955072	1.3637695680000002	0.18310547	0	-0.6713867	2.32917482	9.23654802	-2.787353534	0.91552734	-0.5493164	-0.61035156	1550088413.181
-9.242529254	-1.08383786	-2.209545926	0	1.3427734	-0.5493164	2.25859375	-8.182617212	2.6940429320000003	-0.12207031	-0.30517578	0.79345703	5.36296376	9.760522660000001	-1.6460937500000001	0.18310547	-0.9765625	-0.9765625	-8.595336960000001	1.836303714	3.111547824	-0.48828125	0.4272461	0.24414062	0.7668212860000001	10.158886780000001	1.735815396	0.18310547	-0.7324219	-1.0375977	1.6114013580000002	9.191088760000001	-2.7048096040000003	1.159668	-0.48828125	-1.0375977	1550088413.221
-8.99848642	-1.391284146	-2.233471646	0.061035156	0.7324219	-0.91552734	2.27294928	-7.570117212	2.719165036	0	-0.8544922	1.3427734	5.571118210000001	9.247314300000001	-1.408032248	0.7324219	-0.79345703	-0.36621094	-8.322582968	2.19638678	2.918945288	-0.5493164	0.5493164	0.24414062	1.1639892572000001	9.63371556	1.579101538	-0.061035156	-0.4272461	-1.0375977	1.387695288	9.32028804	-2.0145507200000004	0.9765625	-0.6713867	-1.3427734	1550088413.261
-8.900390380000001	-1.2668701080000002	-2.241845746	0.12207031	1.5869141	-0.79345703	2.5397216460000003	-7.314111420000001	2.4344482820000004	0	-0.8544922	1.3427734	5.64648462	8.990112320000001	-1.006079074	0.79345703	0.4272461	-0.30517578	-8.347705072	2.62705072	2.7454834260000003	-0.24414062	0.48828125	0.061035156	1.312329074	9.217407248	1.13647464	-0.18310547	0.18310547	-0.8544922	1.51330571	9.012841754	-2.153320288	1.0986328	-0.5493164	-1.2207031	1550088413.301
-9.43034694	-1.588671924	-3.1797364200000002	0.18310547	1.0375977	-1.0986328	2.8244384000000005	-7.39785144	2.071972644	0.12207031	-0.9765625	1.7089844	5.2720459260000005	8.99609375	-0.702221646	0.5493164	0.6713867	-0.36621094	-8.42905252	2.719165036	2.757446286	0.12207031	0.5493164	-0.18310547	1.264477536	9.15639676	0.8661132788	0	0.7324219	-0.48828125	0.9893310700000001	9.031982428000001	-2.5050292540000005	1.159668	-0.5493164	-1.4038086	1550088413.341
-9.61816394	-2.6258545320000004	-3.6702148560000003	0.48828125	0.12207031	-0.79345703	3.285009784	-7.82731929	1.8028076080000002	-0.24414062	-1.0375977	2.0751953	5.054321580000001	9.387280252000002	-0.6507812500000001	0.24414062	0.30517578	-0.36621094	-8.93747554	2.68566893	2.83879393	0.24414062	0.4272461	-0.24414062	1.0718750000000001	9.536816394	0.7823730432	0.24414062	0.7324219	-0.18310547	0.36606445680000005	9.538012680000001	-2.7586425720000003	0.9765625	-1.4038086	-1.4648438	1550088413.381
-9.56552716	-2.387792932	-3.50991214	0.91552734	0.36621094	-0.12207031	3.285009784	-7.82731929	1.8028076080000002	-0.24414062	-1.0375977	2.0751953	5.02919928	10.004565200000002	-0.7680175720000001	0.061035156	-0.12207031	-0.18310547	-9.27961412	2.0731689300000005	2.767016574	0.12207031	0.8544922	-0.48828125	1.123315396	10.28330072	0.9283202880000001	0.30517578	0.48828125	-0.18310547	0.6842773560000001	9.80717752	-2.928515576	0.4272461	-1.7700195	-1.0986328	1550088413.421
-10.13854982	-2.144946286	-3.3220947480000005	1.2817383	1.0986328	0.4272461	3.285009784	-7.82731929	1.8028076080000002	-0.24414062	-1.0375977	2.0751953	5.17873552	10.566821580000001	-0.79194339	0.12207031	-0.18310547	-0.061035156	-9.447094748	2.217919928	2.57082518	-0.12207031	0.30517578	-0.7324219	1.280029254	10.924511780000001	1.447509784	0.18310547	0.91552734	-0.18310547	0.80988768	9.9794429	-2.920141574	-0.12207031	-2.5634766	-0.7324219	1550088413.461
-10.611084260000002	-0.9977050720000001	-4.25520018	1.159668	2.1362305	0.91552734	4.1606933900000005	-9.55117212	1.451098642	-0.61035156	-0.18310547	0.61035156	5.4490969400000004	11.595629500000001	-0.693847644	0.18310547	0.48828125	0.061035156	-10.028490920000001	2.19997554	2.5397216460000003	0.061035156	0	-0.61035156	0.9354980432000001	11.918627700000002	1.79921875	-0.18310547	1.6479492	0.061035156	2.524169928	10.56921376	-2.9500489200000004	-0.36621094	-1.7700195	-0.48828125	1550088413.501
-11.532226440000002	-0.8900390380000001	-5.118920926	-0.6713867	-0.8544922	0.79345703	4.32817392	-10.42565944	1.2907959260000001	-0.4272461	-0.24414062	0	5.498144568	12.378002700000001	-0.3289794928	0.18310547	1.4038086	0.5493164	-10.294067000000002	1.341040036	2.071972644	-0.61035156	-2.0751953	-0.8544922	-0.2512207068	12.40791034	1.9320067900000002	-0.8544922	0.36621094	0.061035156	3.359179712	11.31091304	-2.3614746400000004	-1.159668	-0.61035156	-0.61035156	1550088413.541
-11.71645468	-2.227490216	-4.40832518	-1.0986328	-2.0141602	0.91552734	4.579394568	-10.55007338	1.1580077880000001	-0.4272461	0	-0.6713867	5.037573380000001	11.86120558	0.06699218750000001	0.18310547	1.4038086	1.3427734	-10.78334964	1.522875998	2.0372802520000004	-0.6713867	1.4648438	-0.30517578	-1.003686502	11.528637680000001	2.4667480040000003	-1.0986328	-0.79345703	0.18310547	3.658251996	12.616064300000001	-0.79194339	-2.746582	0	-0.18310547	1550088413.581
-9.657641574000001	-3.379516574	-3.7001221040000005	-2.0141602	-3.9672852	0.9765625	4.90717752	-10.44479982	1.1962890380000002	-0.4272461	0	-0.6713867	4.722949280000001	11.393457460000002	0.45698242800000005	-0.12207031	1.5869141	2.0751953	-9.648071580000002	2.0707763580000003	0.5275634784000001	0.18310547	-1.3427734	-0.7324219	-1.4068359620000002	10.538110520000002	2.5564697480000005	-1.7089844	-0.18310547	0.79345703	4.95263678	12.58496106	1.0491455072	-4.699707	1.159668	1.0375977	1550088413.621
-8.229272660000001	-4.401147464000001	-0.381616214	-0.91552734	-2.0751953	1.7089844	4.447802716000001	-9.82033696	1.043164038	-0.24414062	2.4414062	-2.1362305	3.9369873200000005	10.7103759	0.3541015576	-0.91552734	1.4038086	2.6855469	-9.894507280000001	1.284814496	0.754858426	1.2817383	-0.61035156	-0.5493164	-2.0839355040000003	9.3573732	2.4488037140000003	-1.6479492	-0.5493164	1.0986328	4.586572284	10.224683	0.876879892	-4.1503906	1.6479492	2.9907227	1550088413.661
-9.650463760000001	-3.5984375	-0.2524169928	0.4272461	-0.24414062	1.7700195	4.447802716000001	-9.82033696	1.043164038	-0.24414062	2.4414062	-2.1362305	2.8627197480000004	9.79880342	0.12321777160000001	-1.4038086	-0.6713867	3.479004	-9.54399411	-0.4091308606000001	0.4521972644	0.7324219	-0.91552734	-0.6713867	-1.9607177520000003	8.411108426	3.029003894	-0.79345703	-1.4648438	1.0986328	2.318408246	10.538110520000002	-1.783667032	-2.5024414	3.112793	4.4555664	1550088413.701
-10.601513579999999	-2.027709964	-3.3914795320000004	-1.0986328	-4.272461	0.18310547	3.770703076	-9.169555710000001	0.9175537140000001	0.12207031	2.319336	-2.5024414	2.5720214660000003	9.469824280000001	0.028710937500000002	-1.4648438	-2.746582	3.6621094	-9.87177716	-0.647192392	0.9713867212000001	0.24414062	-0.8544922	-0.4272461	-0.784765625	8.38120108	3.782666034	0.24414062	-0.79345703	0.91552734	-0.23327636780000002	13.064673020000003	-3.50393071	-3.6010742	1.8310547	4.4555664	1550088413.741
-8.23645018	-2.7179687500000003	-1.225	-1.3427734	-4.8828125	-0.61035156	3.770703076	-9.169555710000001	0.9175537140000001	0.12207031	2.319336	-2.5024414	3.0218260800000003	9.350195288	0.1363769568	-1.2207031	-2.4414062	3.112793	-9.394457968000001	-0.7895507788	1.494165036	0.18310547	-0.30517578	-0.12207031	0.23208007200000003	8.93747554	4.030297824	0.36621094	-0.48828125	0.7324219	-0.31103514400000004	11.5944339	-3.4979492800000003	-2.380371	0.79345703	5.3710938	1550088413.781
-7.422973740000001	-2.879467752	0.2823242212	0.18310547	0.48828125	0.91552734	3.770703076	-9.169555710000001	0.9175537140000001	0.12207031	2.319336	-2.5024414	3.4166014400000004	8.69582518	0.32778320680000006	-0.5493164	-0.5493164	2.1362305	-8.846557608000001	-1.0168457068	1.738207968	0	0	0.18310547	0.8433837860000001	8.618066394000001	4.11643071	0.061035156	-0.48828125	0.36621094	-0.7440917932000001	10.44240764	-2.183227536	-1.5869141	1.4648438	5.1879883	1550088413.821
-8.16108426	-1.4522949280000002	-0.9474609620000001	-0.91552734	-2.2583008	0.24414062	3.770703076	-9.169555710000001	0.9175537140000001	0.12207031	2.319336	-2.5024414	3.33046875	7.7076902	0.5646484424	0.18310547	0.8544922	1.159668	-8.425463760000001	-0.800317392	1.905688498	0.18310547	0.18310547	0.12207031	1.144848642	7.94216304	4.131982428000001	-0.61035156	-0.18310547	0.18310547	-0.33854982	8.83579074	-1.400854532	-0.5493164	2.5024414	4.3945312	1550088413.861
-7.243530252000001	-0.90678714	0.3158203076	-1.2207031	-1.5869141	-0.61035156	3.770703076	-9.169555710000001	0.9175537140000001	0.12207031	2.319336	-2.5024414	3.1007812500000003	7.19567842	0.84816893	0.18310547	0.8544922	1.159668	-8.0139402	-0.7608398560000001	2.0839355040000003	0.061035156	0	0.24414062	1.070678714	7.47561052	3.744384784	-0.8544922	-0.12207031	0.12207031	-0.1770507788	7.582080072	-1.24294429	0.48828125	4.0893555	2.8076172	1550088413.901
-7.1406494600000014	-0.61848143	1.0934082068000002	-1.4648438	0.91552734	-0.6713867	3.770703076	-9.169555710000001	0.9175537140000001	0.12207031	2.319336	-2.5024414	2.82084964	7.0832273400000005	0.9606201080000001	0.30517578	0.8544922	-0.61035156	-8.08811052	-0.9390869110000001	2.268164038	-0.061035156	0	0.4272461	1.013256839	7.3667482	3.585278354	-0.48828125	-0.30517578	-0.12207031	-0.985742212	6.388183606	-0.7010253600000002	0.79345703	4.5776367	1.0986328	1550088413.941
-8.597729532	-1.106567392	0.9366943390000001	-1.8920898	0.48828125	-0.36621094	3.770703076	-9.169555710000001	0.9175537140000001	0.12207031	2.319336	-2.5024414	2.7478759000000004	7.188500900000001	1.03359375	0	-0.30517578	-1.2817383	-8.31779802	-1.138867212	2.4667480040000003	-0.48828125	-0.061035156	0.4272461	1.1053711060000002	7.43852536	3.6415038940000004	0.061035156	-0.5493164	-0.48828125	-1.28361821	5.82473143	0.308642572	0.9765625	2.8076172	-0.12207031	1550088413.981
-9.90647014	-1.2704589660000003	0.9893310700000001	-0.6713867	0.61035156	1.0375977	3.434545926	-9.1193116	0.6053222644	0.7324219	2.2583008	-2.380371	3.037377896	7.565332068	1.0371826080000002	-0.18310547	-1.2207031	-2.1972656	-8.564233426000001	-1.123315396	2.6306396760000004	-0.6713867	-0.18310547	0.48828125	1.4391357820000001	7.934985520000001	3.8735839660000004	0.5493164	-0.61035156	-0.61035156	1.4582763580000002	6.35109874	0.6376221040000001	1.6479492	0.18310547	-0.4272461	1550088414.021
-11.63630342	-1.335058606	0.539526358	-0.8544922	0.30517578	-0.6713867	1.90808107	-7.5019284200000005	-0.9965087860000001	0.7324219	2.2583008	-2.380371	3.6367187500000004	8.23764676	1.0742675720000001	-0.12207031	-1.3427734	-3.2348633	-8.81186502	-0.8888427520000001	2.682080072	-1.0375977	-0.48828125	0.6713867	1.8279297120000002	8.509204074000001	4.249218750000001	0.9765625	-0.24414062	-0.48828125	6.18242212	9.7401857	3.85444339	1.2817383	1.5258789	-0.5493164	1550088414.061
-13.24770468	-3.9118652160000003	0.783569339	-0.91552734	-1.0986328	-0.6713867	1.6616454680000001	-7.68854982	-0.5813964856000001	-0.061035156	0.48828125	-1.4648438	4.49924321	9.4686277	1.214233426	0.061035156	-0.8544922	-4.0893555	-10.004565200000002	0.09331054320000001	2.66174321	-1.0986328	-1.2817383	0.8544922	1.7346191100000001	9.25090306	4.2193116	0.91552734	0.18310547	-0.18310547	9.631323380000001	12.912744600000002	5.9802491	0.24414062	3.2958984	0.24414062	1550088414.101
-12.13276358	-4.088916034	-0.6232665740000001	1.2817383	-2.1362305	0.12207031	1.5300537140000001	-8.38239766	-0.1411621106	-0.36621094	-0.18310547	1.5869141	5.373730432	12.22009236	1.239355432	-0.12207031	-0.18310547	-4.5166016	-12.223682100000001	1.040771466	4.164282248	-1.2207031	-0.5493164	0.8544922	1.546801718	11.375512680000002	3.6534667540000005	0.9765625	0.48828125	0.12207031	3.484790036	14.063574280000001	1.9798584260000003	-1.0986328	-1.8310547	0.48828125	1550088414.141
-9.05351538	-3.935791034	1.153222644	-0.8544922	-0.5493164	0.91552734	1.4223876800000002	-10.11821286	0.06340332068	-0.30517578	-1.2817383	3.479004	6.40014676	14.380590560000002	0.923535144	-0.79345703	0.18310547	-3.7231445	-11.12309604	1.60183107	2.807690396	0.48828125	-0.12207031	0.4272461	0.16030273560000002	13.174731920000001	3.60441893	1.0986328	0.61035156	-0.061035156	0.04306640576	9.636108426000002	-0.7716064300000001	-2.0141602	2.9296875	-0.91552734	1550088414.181
-9.195874100000001	-4.0338867800000004	-2.5971435700000005	0.7324219	4.272461	0.36621094	1.9391846040000003	-11.269042540000001	0.3935791034	-0.48828125	-2.4414062	5.065918	7.068872300000001	14.08151808	0.47971191100000005	-0.48828125	-0.061035156	-1.4038086	-12.040649460000001	0.693847644	2.263378894	-0.9765625	-0.18310547	-0.18310547	-0.8888427520000001	13.3637455	3.9896241	0.4272461	-0.061035156	-0.061035156	-3.5781005400000003	6.470727340000001	-4.011157248000001	2.9296875	-4.333496	-1.2207031	1550088414.221
-9.331054712	-3.3472167540000006	-3.8807617800000003	-0.061035156	-1.4648438	-1.0375977	3.5888672120000003	-11.1697509	1.534838858	-1.2207031	-1.3427734	5.6762695	7.097582968	12.520361420000002	0.594555661	0.12207031	0.5493164	0.9765625	-10.66970198	1.8099853240000001	1.50493161	-1.3427734	-0.061035156	0.18310547	-1.1903076080000001	12.09089308	2.8734864200000003	-0.7324219	-1.0986328	0.18310547	2.0911132200000004	11.849242720000001	-3.899902356	1.8310547	-3.2348633	-1.5869141	1550088414.261
-8.467334260000001	-3.927417032	-2.344726538	-0.61035156	1.8310547	0.8544922	4.635620108	-10.83120108	2.1604980040000004	-0.8544922	0.6713867	4.699707	6.297265380000001	11.082422120000002	0.4378417932	-0.18310547	0.91552734	2.319336	-10.082324280000002	2.47631839	0.966601538	-0.7324219	-0.12207031	0.18310547	-0.36845702880000003	10.553662140000002	2.235864218	-1.3427734	-0.36621094	0.61035156	2.198779254	9.449487320000001	-3.4189941100000003	2.319336	-1.0986328	-2.2583008	1550088414.301
-8.3967527	-3.2527099640000006	-1.6484863220000001	-0.24414062	2.8076172	1.4038086	3.830517572	-10.180420320000001	1.579101538	0.30517578	-0.48828125	2.5024414	5.5268554320000005	10.11821286	0.22968750000000002	-0.91552734	1.2207031	2.6245117	-9.52604982	2.140161142	1.1472412140000001	-0.18310547	0.12207031	-0.36621094	0.1447509784	9.42915036	1.701123004	-1.0375977	1.159668	1.2817383	1.7298339660000002	9.451879892000001	-2.7143798920000006	2.380371	-0.61035156	-2.380371	1550088414.341
-7.9134519800000005	-2.421289038	-1.829125998	1.159668	3.2958984	0.4272461	3.3292724640000007	-9.6983152	1.331469748	1.159668	-3.7231445	0.30517578	5.063891574	9.34780252	-0.23566894960000004	-1.4038086	1.4038086	2.5634766	-8.41828624	1.8159667540000002	1.375732428	-0.48828125	-0.30517578	-0.48828125	0.1315917932	8.761621106	1.429565396	-0.5493164	1.5258789	1.7700195	-0.005981445288000001	9.18630342	-3.1127441100000004	2.5634766	-3.6621094	-1.953125	1550088414.381
-8.463745108000001	-1.7489746400000001	-3.029003894	1.3427734	2.6245117	0.30517578	3.7742920320000004	-8.61567392	1.0072753600000002	1.3427734	-4.760742	-1.0375977	4.58178714	8.42067842	-0.9821533540000001	-1.2817383	1.0375977	2.8076172	-7.763915740000001	1.792041034	1.774096646	-0.5493164	-0.36621094	-0.36621094	0.03947753894	8.07016574	1.6185790740000001	-0.5493164	1.5258789	1.7700195	2.03488768	9.81435504	-2.54689946	2.0141602	-3.8452148	-2.0141602	1550088414.421
-8.01992212	-1.235766574	-2.92971196	0.9765625	-0.061035156	-0.4272461	4.0326903960000005	-7.220800720000001	0.678295926	1.0375977	-3.1738281	-1.5258789	4.4155028960000005	7.883544928000001	-1.4798096040000002	-0.61035156	-0.12207031	3.2958984	-7.476806610000001	1.8219482820000001	2.004980432	-0.36621094	0	-0.24414062	0.2954833966	7.7878417540000004	1.8697998200000001	-0.061035156	0.4272461	1.8920898	1.9966064300000002	9.069067392000001	-2.2621826080000003	1.5258789	-3.479004	-2.1362305	1550088414.461
-7.722045926000001	-1.183129892	-2.183227536	1.7089844	1.8310547	-0.48828125	3.665429712	-6.24223642	0.576611322	0.5493164	-1.5258789	-1.2817383	4.745678714	7.838086060000001	-1.6114013580000002	0.061035156	-0.36621094	3.6621094	-7.39904802	1.610205072	2.107861322	-0.30517578	0.18310547	-0.36621094	0.592163089	7.808178420000001	1.9188476440000002	-0.24414062	0.36621094	1.7700195	2.65576178	8.45417482	-1.665234424	1.4648438	-2.6855469	-1.7089844	1550088414.501
-8.781957968	-0.86850589	-3.1940917540000004	1.7700195	1.4038086	-0.7324219	3.267065396	-5.785253894	0.702221646	-0.12207031	-0.36621094	-0.5493164	4.858129892000001	7.786645468000001	-1.6999267180000002	0.4272461	0.48828125	3.6010742	-7.418188400000001	1.7130859620000003	2.332763678	0	0.061035156	-0.36621094	0.9821533540000001	7.919433606	1.885351538	-0.18310547	0.36621094	1.5869141	2.8675048920000004	8.680273560000002	-1.5025390379999999	1.2817383	-1.2817383	-1.7700195	1550088414.54
-9.38010234	-0.833813498	-3.2323730040000007	1.2207031	-0.12207031	-0.91552734	2.9548339660000003	-5.76013179	0.9331054712000001	-0.61035156	0.24414062	0.30517578	4.4980469240000005	7.73161592	-1.66403804	0.61035156	0.9765625	3.112793	-7.722045926000001	1.9918212860000002	2.654565396	0.30517578	-0.30517578	-0.18310547	1.332666034	8.05461412	1.7083007200000002	0.30517578	0.4272461	1.4038086	1.259692392	8.985326980000002	-2.11982428	1.0986328	-1.7089844	-1.4648438	1550088414.581
-9.630126800000001	-1.262084964	-3.12709964	1.5869141	0.9765625	-0.5493164	2.960815396	-6.306836060000001	1.2441405760000002	-0.91552734	0.4272461	0.91552734	4.100878894	8.016332968	-1.544409146	0.79345703	0.4272461	2.2583008	-8.26755342	1.870996106	3.03857428	0.61035156	-0.36621094	-0.30517578	1.739404254	8.89321286	1.431957968	0.48828125	0.48828125	1.2817383	0.37802735600000004	9.48776857	-2.62705072	0.7324219	-3.1738281	-1.5258789	1550088414.62
-9.512890380000002	-0.6711181610000001	-4.615283246	1.0986328	-0.6713867	-0.30517578	3.2323730040000007	-7.309326080000001	1.600634784	-1.0375977	0.5493164	1.2207031	4.11882338	8.425463760000001	-1.337451178	0.79345703	0.12207031	1.2817383	-8.93867212	1.315917932	3.255102536	0.6713867	-0.48828125	-0.4272461	2.112646466	9.553564300000001	1.4247802520000001	0.36621094	0.12207031	0.5493164	1.874584964	9.74736322	-2.7610351440000005	0.12207031	-2.8076172	-1.5258789	1550088414.66
-10.26296376	-0.663940396	-3.1558105040000006	1.0375977	-0.12207031	0.91552734	3.6534667540000005	-8.38598642	1.9786621400000002	-0.9765625	0.61035156	1.159668	4.2193116	8.661132788000002	-1.013256839	1.0375977	-0.12207031	0.48828125	-8.81066893	1.443920926	3.34243161	-0.061035156	-0.8544922	-0.48828125	2.140161142	9.98422824	2.23227536	0.61035156	-0.30517578	-0.061035156	3.0397704680000004	10.386182100000001	-1.6137939300000002	-0.9765625	-2.5634766	-0.9765625	1550088414.701
-10.310815200000002	-1.184326178	-4.2791259	-1.6479492	0.30517578	2.1972656	4.053027356	-9.201855432	2.227490216	-0.91552734	0.79345703	0.48828125	4.605712860000001	9.73540036	-0.34094239200000004	1.159668	0	-0.7324219	-10.3610598	2.013354532	3.188110324	1.4038086	-2.0751953	-0.48828125	2.20236821	11.068066100000001	2.646191394	0.18310547	0.18310547	-0.24414062	5.462255890000001	11.12429164	-0.961816394	-2.380371	-1.8310547	-0.30517578	1550088414.74
-11.631518080000001	-2.7347167540000004	-4.012353534	-1.4038086	-1.4038086	3.6621094	4.197778354	-10.468725540000001	2.469140576	-0.7324219	0.91552734	-0.30517578	5.3091308900000005	11.289379500000003	0.3289794928	0.9765625	0.79345703	-2.0141602	-12.001172120000001	0.34931639400000003	3.4381347840000003	0.8544922	-0.6713867	-0.30517578	2.098291034	12.33852536	3.2646728240000003	0.12207031	-0.6713867	-0.5493164	7.369140380000001	12.301440200000002	0.37204589660000004	-4.3945312	0.91552734	0.8544922	1550088414.78
-10.64577626	-3.04455571	-4.17265625	-2.8686523	-4.333496	0.91552734	4.32578125	-12.366039840000003	2.62705072	-0.7324219	0.91552734	-0.30517578	5.8354982	11.2881839	1.03957518	1.0375977	1.5258789	-2.1972656	-11.57648912	-0.14833984620000001	2.6940429320000003	0.61035156	0.18310547	-0.48828125	1.3111327879999999	11.34680162	4.080542032	0.24414062	-0.7324219	-0.9765625	5.343823380000001	13.27402356	0.2189208966	-5.432129	3.479004	2.4414062	1550088414.821
-11.302538940000002	-5.733813400000001	-0.594555661	0.061035156	-1.6479492	1.7089844	4.513598740000001	-12.26914038	2.051635782	1.0986328	0.24414062	-1.3427734	5.69433606	10.98671924	1.7346191100000001	1.0375977	1.5258789	-2.1972656	-11.57888228	0.11604003600000001	1.830322284	0.61035156	0.18310547	-0.48828125	0.840991214	10.473510880000001	4.51120607	-0.30517578	-0.36621094	-0.91552734	2.0839355040000003	11.522655760000001	-2.6031250000000004	-3.6010742	4.1503906	3.479004	1550088414.86
-11.389867720000002	-3.98723143	-0.576611322	1.4648438	-0.61035156	1.2817383	4.571020468	-11.442504500000002	1.680786142	1.2817383	1.2207031	-2.319336	5.778076080000001	11.26545378	1.9989990020000004	0.5493164	0.061035156	-0.7324219	-11.477197480000001	-0.439038089	2.0911132200000004	0.79345703	0	-0.24414062	0.45339357	10.462744600000002	4.15830072	-0.48828125	-0.12207031	-0.91552734	-0.20217285340000002	13.72622104	-3.5972412140000003	-2.746582	3.1738281	3.7841797	1550088414.9
-10.120605040000001	-1.5384277160000002	-2.3495117800000003	-2.1362305	-3.540039	-0.61035156	4.111645468	-11.715259080000001	1.178344748	1.8310547	1.7700195	-2.8076172	5.559155252000001	11.12907698	1.8458740020000002	-0.48828125	-0.61035156	-0.30517578	-10.09548372	-0.735717752	2.237060504	0.061035156	0.18310547	-0.18310547	0.250024411	10.558447480000002	3.803002896	-0.24414062	-1.2207031	-1.0375977	-2.6665283540000004	13.2453125	-3.5302491000000003	-2.5024414	1.4648438	4.5776367	1550088414.941
-8.11682158	-1.31352536	-0.9809570288	-2.0751953	-2.380371	-0.5493164	3.1869139400000006	-11.4245607	0.22011719240000002	2.6245117	0.48828125	-3.2958984	5.59265126	9.77368161	1.9284179320000001	-0.79345703	-1.7700195	0.30517578	-8.931494110000001	-0.5502929712000001	2.107861322	0.30517578	0.061035156	0	0.39238280760000005	9.34421376	3.741992212	-0.30517578	-2.0141602	-1.0375977	-3.3197021760000003	10.462744600000002	-1.0288086060000001	-1.4648438	1.0375977	4.8217773	1550088414.98
-6.62265625	-1.620971646	-0.16508788940000002	-1.7700195	-0.5493164	-0.48828125	2.9081787140000004	-9.835888579999999	-0.40793457460000004	2.6245117	-0.91552734	-4.1503906	5.897705072	8.446997300000001	1.7609375	-0.91552734	-2.4414062	1.0375977	-8.0139402	-0.8374023560000001	1.8829589660000003	0.18310547	-0.12207031	0	0.6735107428000001	8.01992212	3.5386230040000006	-0.5493164	-2.0751953	-1.0375977	-1.7621337860000001	8.823827880000001	-1.1962890380000002	-0.48828125	1.2817383	4.211426	1550088415.02
-7.381103240000001	-1.770507788	0.16389160340000003	-0.7324219	0	-0.12207031	3.220410144	-8.446997300000001	-0.6017333966	1.953125	-0.91552734	-4.5776367	6.452783246000001	7.63232428	1.5982422120000002	-1.0375977	-2.1362305	1.7700195	-7.7842527	-1.069482428	1.8841552520000002	-0.24414062	-0.30517578	0.12207031	1.1173339660000001	7.302148560000001	3.4261719240000006	-0.7324219	-2.0141602	-0.91552734	-0.37443847840000005	7.814160340000001	-0.5837890576	-0.61035156	2.6855469	2.8076172	1550088415.06
-8.356079074	-1.008471646	0.0837402356	-0.5493164	-0.6713867	0.061035156	3.5924560700000003	-7.71367212	-0.729736322	1.5258789	0.061035156	-4.5776367	6.97077626	7.237548920000001	1.375732428	-1.0375977	-2.1362305	1.7700195	-7.73759784	-1.073071286	2.1030761780000002	-0.24414062	-0.30517578	0.12207031	1.6341308900000002	7.32966304	3.411816394	-0.61035156	-1.5869141	-0.7324219	0.33137207460000007	7.260278060000001	-0.0418701178	-0.5493164	3.6010742	1.8920898	1550088415.1
-8.65036592	-0.17824707460000003	0.381616214	-1.4648438	0.18310547	-0.24414062	3.568530252	-7.495947480000001	-0.7716064300000001	1.6479492	-0.30517578	-4.638672	8.036669928	7.178930710000001	1.18671875	-0.8544922	-2.0141602	2.6855469	-7.81057158	-0.8816650360000001	2.3219971040000003	-0.6713867	-0.6713867	0.4272461	1.9188476440000002	7.802197480000001	3.6295410340000003	-0.61035156	-1.0986328	-0.30517578	0.92473143	7.03896466	0.3337646466	0	5.004883	0.4272461	1550088415.14
-8.992504892	-0.2811279254	0.7572509980000001	-1.3427734	0.79345703	0.061035156	3.7862548920000005	-7.3320557100000014	-0.5598632788000001	1.7700195	-2.6245117	-4.9438477	9.42197284	7.473217752000001	1.022827176	-0.8544922	-2.0141602	2.6855469	-7.94216304	-0.7811767572	2.899804712	-0.79345703	-1.2207031	0.36621094	1.987036142	8.44819339	3.9441650360000002	-0.5493164	-0.79345703	0.30517578	0.9175537140000001	6.56403804	0.0346923822	0.61035156	3.4179688	-0.7324219	1550088415.18
-9.3573732	-0.7058105432	-0.19499511780000003	-1.8920898	0.7324219	-0.061035156	5.005273560000001	-7.07963858	-0.2990722644	1.5258789	-4.1503906	-5.065918	10.41010782	7.640698380000001	0.94506839	-0.30517578	-0.36621094	4.211426	-7.883544928000001	-0.931909146	3.1282959260000003	-1.0375977	-1.5869141	0.4272461	2.100683606	8.632422120000001	4.0602050720000005	-0.61035156	-0.91552734	0.7324219	1.3829101440000002	7.047338760000001	0.6962402160000001	1.4648438	0.5493164	-1.6479492	1550088415.22
-9.935181200000002	-1.6245605040000002	0.8242431610000001	-1.7089844	-0.7324219	0.24414062	6.7123777	-6.473120108000001	0.29667969240000003	1.4648438	-2.8686523	-5.126953	10.7606205	7.300951980000001	1.0288086060000001	0	0.12207031	5.2490234	-8.009155252000001	-0.6723144568000001	3.5206787140000007	-1.0986328	-0.9765625	0.61035156	2.2239013580000004	8.17185054	4.02192392	-0.7324219	-1.2207031	1.0986328	4.91315944	10.67329074	5.469433606	-0.4272461	1.7700195	-0.9765625	1550088415.26
-10.691235520000001	-1.5432128600000001	1.733422824	-1.5869141	-0.91552734	0.7324219	7.73161592	-5.55676268	1.235766574	1.5869141	-1.953125	-5.1879883	11.086010880000002	6.93010234	0.734521466	0.24414062	0.9765625	6.0424805	-7.480395468	-0.5837890576	3.2527099640000006	-0.9765625	-0.79345703	0.48828125	2.57680661	8.067773560000001	3.9561278960000004	-0.91552734	-0.9765625	1.7700195	4.62963858	9.305932608	4.44660643	1.5258789	0.18310547	0.9765625	1550088415.3
-12.35407698	-3.476416034	-0.984545926	-0.18310547	0.6713867	-0.36621094	8.84296875	-4.963403060000001	1.868603534	1.6479492	-1.8310547	-5.432129	11.846850540000002	7.166967752000001	-0.02153320288	0.24414062	1.2817383	6.591797	-10.02250998	0.01794433606	3.6510742800000004	-0.9765625	-0.79345703	0.48828125	2.8124755400000003	9.01403804	4.1331787140000005	-0.9765625	-0.6713867	2.5024414	0.13757324280000002	7.573706070000001	-0.4354492212	3.479004	-3.9672852	-0.61035156	1550088415.34
-12.704589660000002	-3.958520468	-2.47631839	1.2817383	-3.540039	-0.91552734	10.49863318	-4.85573732	2.378222644	1.8310547	-0.9765625	-5.6762695	12.692626800000001	7.720849640000001	-1.152026358	0.36621094	-0.91552734	7.019043	-11.704491820000001	1.2082519568	5.33544928	-1.7700195	0.061035156	0.79345703	2.9620117800000005	11.28459514	3.9118652160000003	-0.6713867	-0.36621094	3.1738281	8.61328125	15.317285340000002	4.215722644	-0.5493164	1.8310547	0.48828125	1550088415.38
-9.884936600000001	-3.116332968	-0.04306640576	0.18310547	-0.6713867	1.159668	11.95092752	-5.1464357	2.605517572	2.5634766	-1.159668	-5.859375	14.006152160000001	7.5772949280000015	-2.118627896	0.91552734	-1.5869141	7.6293945	-10.80249002	1.9547363220000002	4.450195288000001	-0.061035156	0.061035156	0.30517578	2.769409146	12.113623200000001	4.018334964	0.18310547	-0.24414062	3.2348633	-0.9881347840000001	10.11940944	-0.9175537140000001	0.18310547	2.380371	0.24414062	1550088415.42
-9.28798822	-1.5180908540000002	-3.025415036	-0.7324219	2.746582	0.30517578	12.87685504	-4.282714856	3.293383786	2.9296875	-1.4648438	-6.4697266	14.225073380000001	6.5664307100000014	-2.7526612400000006	1.7700195	-0.4272461	7.9345703	-11.2116214	1.32189946	4.0877197480000005	-0.061035156	0.061035156	0.30517578	2.8926269959999997	11.58366664	3.8221435700000006	-0.18310547	0.18310547	3.9672852	1.1580077880000001	9.719848740000002	-3.65944838	2.1972656	-1.4648438	-0.36621094	1550088415.46
-9.39326178	-1.7788817900000002	-4.463354532	-1.6479492	-0.4272461	-0.6713867	12.87685504	-4.282714856	3.293383786	2.9296875	-1.4648438	-6.4697266	13.84465306	5.516088760000001	-3.334057608	2.380371	0.48828125	7.9956055	-10.272534440000001	1.923632788	3.823339856	-0.7324219	0.36621094	0	3.1486327880000005	11.21042482	3.43334964	-0.9765625	-0.18310547	4.5776367	2.6222655759999998	9.65285643	-3.3555908540000003	1.2817383	1.4038086	-0.9765625	1550088415.5
-9.325073380000001	-3.2969726440000002	-3.371142572	-1.0375977	0.61035156	0.6713867	12.782348740000002	-1.9571288940000002	3.2060547120000003	2.319336	0.48828125	-7.080078	13.077832460000002	4.1415527160000005	-3.2048584260000004	2.9907227	0.7324219	8.056641	-9.31669928	1.6245605040000002	3.61638179	-0.91552734	-0.18310547	0.24414062	3.523071286	10.22109424	3.1653808900000002	-1.2817383	-1.0375977	4.5776367	1.0575195288	9.47460962	-2.72395018	1.7089844	-0.12207031	-0.9765625	1550088415.54
-8.814257788	-2.253808606	-2.5205810700000004	-0.6713867	0.24414062	0.30517578	11.464038040000002	-1.1304931610000002	3.0134521760000004	1.6479492	-0.24414062	-7.080078	11.77148462	2.5851807100000004	-3.092407248	3.6010742	0.7324219	8.117676	-8.88723143	1.745385782	3.5984375	-1.0375977	0.61035156	0.061035156	4.038671924000001	8.476904254	3.019433606	-1.159668	-1.6479492	5.2490234	1.0108642572	9.88732878	-1.833911142	1.4648438	0.18310547	-1.0986328	1550088415.58
-8.51638179	-1.739404254	-1.7346191100000001	0.36621094	1.6479492	-0.30517578	10.85871556	-0.45698242800000005	2.4930663940000004	1.0986328	-0.18310547	-6.8359375	10.50222194	1.2022705072	-2.7143798920000006	3.7231445	2.1362305	7.6904297	-8.213720746000002	2.233471646	3.311328076	-0.79345703	0.18310547	0.061035156	4.566235324	7.778271760000001	2.5397216460000003	-0.91552734	-1.8920898	5.493164	0.7440917932000001	9.398047120000001	-1.43435054	1.2817383	-1.3427734	-0.91552734	1550088415.62
-9.15161142	-1.0563232428000002	-2.8244384000000005	0.5493164	0.5493164	-0.4272461	9.558349640000001	1.000097644	2.098291034	0.79345703	1.2207031	-6.4697266	8.819042932	-0.09331054320000001	-2.162890576	3.540039	2.1362305	6.8969727	-8.213720746000002	2.233471646	3.311328076	-0.79345703	0.18310547	0.061035156	5.02919928	6.99470198	2.44401857	-0.48828125	-1.953125	5.859375	2.512207068	9.387280252000002	-1.238159146	1.0375977	-1.3427734	-0.61035156	1550088415.66
-9.0427491	-1.287207068	-3.00627446	0.36621094	0.6713867	-0.24414062	7.9517334260000005	2.7299316100000004	1.7298339660000002	0.18310547	3.1738281	-5.554199	7.7615235600000005	-0.8972167932	-1.982250998	3.540039	2.1362305	6.8969727	-8.028295926	2.312426718	3.0995849640000004	-0.36621094	0.061035156	0.061035156	5.666821580000001	7.01982428	2.5791992800000005	0.12207031	-1.4648438	5.7373047	3.649877896	9.28200679	-0.9462646760000001	0.9765625	0.36621094	-0.8544922	1550088415.7
-9.439917032	-1.9547363220000002	-2.83879393	0.9765625	0.24414062	0.30517578	6.05561502	4.12839357	1.451098642	0.18310547	3.1738281	-5.554199	7.2961670320000005	-1.449902356	-1.644897464	2.4414062	0.24414062	4.333496	-8.1239991	2.381811502	3.2096435700000003	-0.24414062	-0.12207031	0.12207031	6.146533246000001	7.260278060000001	2.5540771760000003	0.48828125	-0.9765625	5.065918	2.56245108	9.38010234	-0.8625244110000001	0.48828125	-0.061035156	-0.5493164	1550088415.74
-9.71625998	-1.5109130400000002	-2.74428714	1.7089844	0.30517578	0.36621094	5.353393570000001	4.842578076	0.965405252	-0.6713867	2.1362305	-4.1503906	7.1310790740000005	-1.9212402160000002	-0.955834964	2.4414062	0.24414062	4.333496	-8.206542932000001	2.698828076	3.361572284	-0.24414062	-0.12207031	0.12207031	6.21352536	7.098779254	2.548095746	0.4272461	-0.4272461	4.5166016	1.656860324	9.677978240000002	-1.138867212	0	-1.3427734	-0.061035156	1550088415.78
-9.737792932000001	-0.9522461060000001	-2.8495605040000003	0.61035156	-0.61035156	0.061035156	5.60461412	4.72653804	0.754858426	-2.6245117	-1.5869141	-1.8920898	6.847558606000001	-2.1796386780000003	-0.29667969240000003	1.5869141	0.24414062	2.0141602	-9.213818390000002	2.7371094240000002	3.8604248200000004	1.159668	-0.30517578	-0.12207031	6.621460160000001	6.40732428	2.43205571	0.18310547	-0.36621094	3.7841797	2.57680661	9.81435504	-1.6484863220000001	-0.18310547	-1.8310547	-0.18310547	1550088415.82
-9.431542932000001	-1.204663089	-1.8159667540000002	0.12207031	0.5493164	0.9765625	6.306836060000001	4.197778354	0.6041259784	-3.4179688	-0.61035156	-1.5869141	7.01623552	-2.4811035340000003	0.477319339	1.3427734	0.30517578	0.91552734	-8.886035340000001	1.3577880400000002	4.143945288	1.2207031	0.061035156	-0.18310547	7.31291484	5.740990920000001	2.9141601440000002	-0.18310547	-0.5493164	2.5024414	2.3578857820000003	9.65405252	-1.5001464660000001	-0.48828125	-1.2817383	-0.12207031	1550088415.86
-9.578686600000001	-1.102978534	-1.70471196	1.0375977	1.0375977	0.5493164	6.0998776999999995	3.7288329680000003	0.416308606	-3.6010742	-1.3427734	-1.2817383	6.900195288000001	-2.981152356	1.987036142	1.3427734	0.30517578	0.91552734	-8.67189946	0.34931639400000003	4.11643071	1.2207031	0.061035156	-0.18310547	7.699316394	4.556665036	3.352001996	0.061035156	0.061035156	1.6479492	1.6161865020000004	9.486572480000001	-1.29558107	-0.12207031	-1.4648438	-0.12207031	1550088415.9
-9.463842752000001	-1.490576178	-1.836303714	0.79345703	0	0.30517578	6.27932158	3.9609130400000003	1.1723632788	-4.0283203	-0.7324219	-0.7324219	6.52336412	-3.41301268	2.5157959260000005	0.6713867	0.8544922	-0.5493164	-8.890820288	-0.1208251996	4.286303714000001	0.8544922	-0.79345703	-0.5493164	7.905077880000001	3.603222644	3.4728271760000005	-0.30517578	-0.061035156	1.0375977	2.4990478240000003	9.431542932000001	-1.358984424	0	-0.61035156	-0.4272461	1550088415.939
-9.341821580000001	-1.3386474640000001	-1.262084964	0.6713867	0.4272461	0.12207031	5.969482428000001	3.8508545320000005	1.6867675720000002	-3.8452148	-0.6713867	-0.12207031	8.188598740000002	-3.4596679320000003	3.140258786	-0.12207031	-0.12207031	-0.12207031	-8.878857428000002	-0.5132080072	4.245629892	0.30517578	-0.30517578	-0.30517578	7.955322480000001	2.4619628600000003	3.5517822480000003	-0.9765625	-0.24414062	0.48828125	1.443920926	9.504516574	-0.9713867212000001	-0.12207031	0.18310547	-0.4272461	1550088415.979
-9.861010880000002	-1.108959964	-1.41042482	0.24414062	0.36621094	-0.24414062	6.275732428000001	3.7551512600000003	2.1975829680000003	-3.7841797	-0.91552734	-0.061035156	8.4733152	-4.013549820000001	2.8220459260000004	-0.12207031	-0.12207031	-0.12207031	-8.83220198	-0.49765625	4.221704074	0.30517578	-0.30517578	-0.30517578	7.82731929	1.84946286	3.2993652160000004	-0.91552734	-0.36621094	0.30517578	0.5048339856	9.69592302	-0.8541503600000001	-0.12207031	-0.79345703	-0.4272461	1550088416.02
-9.89689946	-1.4247802520000001	-1.222607428	0	-0.91552734	-0.30517578	6.82124002	3.5888672120000003	2.027709964	-3.6010742	-0.61035156	-0.4272461	8.18022464	-4.502832068	2.2083496400000002	-0.12207031	-0.48828125	0.24414062	-8.781957968	-0.25959472840000003	4.11643071	0	0	-0.12207031	8.033081070000001	1.756152356	3.2144287140000003	-0.7324219	-0.79345703	0.30517578	1.415209964	9.87775908	-0.4486083966	-0.18310547	-0.5493164	-0.5493164	1550088416.059
-9.676782248	-1.524072284	-0.424682608	0.061035156	-0.12207031	0.12207031	6.197973740000001	3.5481933900000002	3.201269568	-2.8076172	-0.18310547	-0.7324219	7.918237320000001	-4.727734424	2.624658246	-0.30517578	-0.9765625	0.30517578	-8.781957968	-0.25959472840000003	4.11643071	0.18310547	0.061035156	0.061035156	8.51040036	1.7824707460000002	3.3268798920000004	-0.7324219	-0.48828125	-0.061035156	1.7513672120000003	9.83110324	-0.1040771466	-0.18310547	0.18310547	-0.4272461	1550088416.099
-9.733007788	-1.0455566100000002	-0.4091308606000001	-0.24414062	0.61035156	-0.12207031	6.3199951080000005	3.6008300720000004	4.0877197480000005	-1.2817383	-1.0375977	-1.0375977	8.6001223	-5.394067392	2.327978534	-0.30517578	-0.9765625	0.30517578	-8.781957968	-0.25959472840000003	4.11643071	0.18310547	0.061035156	0.061035156	8.597729532	1.6090087860000002	3.39506839	-0.30517578	-0.4272461	-0.12207031	1.183129892	9.677978240000002	-0.40075683900000003	-0.061035156	-0.061035156	-0.24414062	1550088416.14
-9.95910692	-1.274047824	-1.002490216	-0.4272461	-0.18310547	-0.30517578	6.512597840000001	4.31979982	4.29946286	-0.36621094	-1.7700195	-0.9765625	8.792724640000001	-6.17524411	1.7130859620000003	-0.24414062	-0.7324219	0.4272461	-8.827417032000001	-0.9055908540000002	4.14035643	0.18310547	0.061035156	0.061035156	9.24372554	1.4247802520000001	3.2945800720000005	-0.12207031	-0.48828125	0.12207031	1.2632812500000001	9.7318116	-0.3911865216	-0.061035156	0.061035156	-0.30517578	1550088416.18
-9.80478534	-1.56953125	-0.6459961060000001	-0.4272461	-0.48828125	-0.18310547	7.692138580000001	5.1751467600000005	3.4500976440000004	-0.061035156	-1.0375977	-0.9765625	8.985326980000002	-6.53891574	1.7298339660000002	0.7324219	0.12207031	0.5493164	-8.752050720000002	-0.907983426	4.183422824	-0.48828125	0.18310547	0.24414062	9.66481929	1.23696286	3.3843016200000005	0.18310547	0.18310547	0.4272461	1.3470214660000002	9.90527356	0.002392578076	0.061035156	0.36621094	-0.24414062	1550088416.219
-9.795214660000001	-1.4570800720000001	-0.3229980432	-0.61035156	0	0	8.58696286	5.574707068	3.4907714660000004	0.12207031	-0.24414062	-1.2207031	9.10974092	-6.529345746000001	2.04326178	1.0375977	0.061035156	0.91552734	-8.86928714	-0.9510498200000002	4.067382788000001	-0.48828125	0.18310547	0.24414062	9.52485324	1.073071286	3.22160643	0.6713867	0.48828125	0.6713867	1.1639892572000001	9.87895468	0.07177734424	0.061035156	0.4272461	-0.12207031	1550088416.26
-9.840673920000002	-1.238159146	-0.4904785144	-1.2817383	0.12207031	-0.24414062	9.00566394	5.480200180000001	4.106860324	0.8544922	0	-1.5869141	8.890820288	-6.766211060000001	2.01096196	1.5869141	0.18310547	1.0375977	-9.04992662	-1.3051513580000003	4.099682608	-0.61035156	0.24414062	0.30517578	9.554760880000002	1.0108642572	3.0900146760000005	0.8544922	0.12207031	0.91552734	0.8122802520000001	9.810766280000001	-0.2177246106	0.18310547	0.12207031	0	1550088416.299
-9.74736322	-1.362573282	-0.7823730432	-1.7700195	0.5493164	-0.30517578	8.95183107	5.480200180000001	4.248022464000001	1.7089844	0.8544922	-1.6479492	8.327368210000001	-7.143042032	2.027709964	1.5869141	0.18310547	1.0375977	-9.232959260000001	-1.6891601440000001	4.106860324	-1.4038086	0.48828125	0.61035156	10.11103534	0.63881839	3.3173096040000005	1.0986328	0.48828125	1.2817383	0.9905273560000001	9.791625900000001	-0.4474121106000001	0.36621094	0.24414062	0.061035156	1550088416.339
-9.615771760000001	-1.465454074	-1.0371826080000002	-1.8920898	0.4272461	-0.48828125	8.192187500000001	5.39047824	4.196582068	2.380371	1.4038086	-1.159668	7.74836412	-7.20883786	2.1616942900000002	2.380371	0.36621094	0.91552734	-9.29157698	-1.84946286	4.10207518	-1.4038086	0.48828125	0.61035156	10.370629500000001	0.379223642	3.37233876	1.5869141	1.5258789	1.5869141	1.36018071	9.66481929	-0.47492675720000005	0.5493164	0.8544922	0.12207031	1550088416.379
-9.65405252	-1.33386232	-1.4235839660000003	-2.1972656	0.24414062	-0.91552734	7.65983876	5.203857428000001	3.5517822480000003	2.9296875	1.5869141	-0.5493164	7.452880890000001	-7.040161240000001	2.2478271760000004	3.7231445	-0.061035156	0.24414062	-9.376513580000001	-1.738207968	4.238452176	-2.0141602	0.7324219	0.79345703	10.2928714	0.45100097840000003	3.116332968	1.7700195	1.953125	1.8920898	0.8529540740000001	9.62055661	-0.9043945288	0.61035156	1.4648438	0	1550088416.419
-9.737792932000001	-0.898413089	-1.9379882200000003	-2.6245117	0.5493164	-1.5258789	7.604809800000001	4.945459260000001	2.95961911	3.3569336	2.0141602	0.12207031	7.37751448	-6.644189300000001	2.381811502	3.7231445	-0.061035156	0.24414062	-9.293969748	-1.314721646	4.39995108	-3.0517578	1.0375977	1.159668	10.160083360000002	0.5359375000000001	3.057714856	1.8920898	2.4414062	2.1362305	0.38640135800000003	9.76770018	-1.3111327879999999	0.61035156	1.3427734	-0.18310547	1550088416.459
-9.62773462	-0.6316406250000001	-2.828027356	-3.4179688	0.5493164	-2.1972656	7.503125000000001	4.683471646	2.70361322	3.6621094	2.2583008	0.6713867	7.633520468	-6.354687500000001	2.6497802520000002	4.211426	-0.36621094	0.061035156	-9.19467752	-0.729736322	4.618872104	-3.0517578	1.0375977	1.159668	10.11342752	0.7058105432	3.029003894	1.7089844	2.9296875	2.380371	-0.04426269568	9.98901358	-1.332666034	0.8544922	1.0986328	-0.61035156	1550088416.499
-9.268847840000001	-0.8900390380000001	-3.523071286	-3.8452148	0.48828125	-2.1362305	7.564135880000001	4.87128894	2.0839355040000003	3.7231445	2.2583008	1.0375977	7.796215560000001	-6.046044928000001	2.851953076	4.9438477	-0.61035156	-0.61035156	-8.8896241	-0.0992919928	4.57819838	-3.479004	1.159668	1.4038086	10.003369600000001	1.2309814300000002	3.0589112400000005	1.4648438	3.1738281	2.6245117	1.1962890380000002	10.003369600000001	-1.848266574	0.8544922	1.3427734	-0.79345703	1550088416.539
-9.1276857	-1.2704589660000003	-3.6427001800000003	-3.6010742	-0.061035156	-1.6479492	7.735205072	5.304345746000001	2.1066650360000003	3.540039	2.6855469	1.3427734	8.4135009	-5.630932608000001	3.075659146	4.9438477	-0.61035156	-0.61035156	-8.517577880000001	0.7608398560000001	4.088916034	-4.272461	1.0986328	1.4648438	9.65285643	1.606616214	3.1916992800000004	1.4648438	3.1738281	2.6245117	2.5995362400000004	9.528442392	-1.9044922120000003	0.9765625	2.5024414	-0.79345703	1550088416.579
-9.63491214	-1.1879150360000001	-3.4154052520000002	-3.2958984	-0.24414062	-0.9765625	7.510302520000001	5.921630890000001	2.0468505400000003	3.4179688	2.746582	1.2207031	8.88842752	-5.25170926	3.0553222840000003	4.760742	0.36621094	-0.79345703	-8.463745108000001	1.830322284	3.8245362400000005	-4.272461	1.0986328	1.4648438	9.152807608000002	2.2645751800000005	3.24194339	1.4038086	3.479004	3.0517578	2.8986084260000005	9.325073380000001	-1.77290036	0.91552734	3.0517578	-0.48828125	1550088416.619
-9.645678420000001	-0.9486572480000001	-3.085229532	-3.4179688	0.061035156	-0.61035156	7.220800720000001	6.505419928000001	1.9559326080000001	3.2958984	2.8076172	0.9765625	9.65883786	-5.077050720000001	2.9261230040000004	4.1503906	0.7324219	-0.5493164	-7.991211060000001	2.241845746	3.521875	-3.9672852	1.0986328	1.4038086	8.69103984	2.0157471040000003	3.773095746	1.953125	2.6245117	3.1738281	1.9200439300000003	9.666015380000001	-1.6305420320000001	0.7324219	2.2583008	-0.4272461	1550088416.659
-9.197070288	-0.8362060700000001	-2.996704074	-3.1738281	0.79345703	-0.6713867	7.174145468000001	6.836792032000001	2.031298822	3.2348633	2.319336	0.48828125	9.98183606	-4.969384980000001	3.302954074	4.1503906	0.7324219	-0.5493164	-7.778271760000001	2.1521240020000003	3.172558606	-3.2958984	0.36621094	0.8544922	8.675488220000002	2.013354532	4.155908246	1.7700195	2.319336	3.6010742	0.718969748	9.846654860000001	-1.4331542540000002	0.30517578	0.061035156	-0.4272461	1550088416.699
-9.387280252000002	-0.9809570288	-3.4788086060000003	-2.6855469	0.061035156	-0.79345703	7.009057608000001	7.178930710000001	1.8386962860000002	3.112793	2.6855469	0.30517578	9.579882788	-4.566235324	3.8711913940000002	3.9672852	1.953125	-0.18310547	-8.00197734	1.56354982	3.1869139400000006	-3.2958984	0.36621094	0.8544922	8.918335160000002	1.7118896760000002	4.854541034	1.8920898	2.319336	3.7231445	2.47871106	9.47341304	-1.032397464	0.061035156	0.061035156	-0.4272461	1550088416.739
-9.482983426	-0.5191894568000001	-3.895117212	-3.0517578	-1.159668	-1.0375977	6.512597840000001	7.065283246000001	2.16408696	3.0517578	2.9296875	0.12207031	9.16118161	-4.159497104000001	4.2875000000000005	3.3569336	1.8920898	-0.061035156	-8.104858426	1.235766574	3.3496094240000005	-3.479004	0.12207031	0.61035156	8.47092302	1.3111327879999999	5.139257788	1.6479492	2.380371	3.9672852	3.4381347840000003	9.413598740000001	-0.716577176	0	1.8310547	-0.48828125	1550088416.779
-9.299951080000001	-0.416308606	-4.012353534	-3.4179688	-0.48828125	-0.9765625	5.87497554	6.5245607	2.4727295320000002	3.1738281	2.4414062	0	8.858520468	-3.8065917540000007	4.712182608	3.3569336	1.8920898	-0.061035156	-8.476904254	0.9773681610000001	3.28022464	-3.8452148	-0.36621094	0.24414062	8.354882788000001	0.7034179712000002	5.361767572	1.4648438	2.1362305	3.9672852	3.20366214	9.46623552	-1.15441893	-0.12207031	2.0751953	-0.5493164	1550088416.819
-9.222192392	-0.343334964	-5.02680661	-3.9672852	-0.9765625	-1.2207031	5.693139480000001	5.746972840000001	2.233471646	3.3569336	2.6245117	-0.061035156	8.05102536	-3.5135009000000004	4.883251996	3.2348633	2.4414062	-0.12207031	-8.954223740000002	0.571826178	3.52785643	-3.8452148	-0.36621094	0.24414062	8.060595746	-0.005981445288000001	5.56992212	1.5869141	2.380371	3.90625	3.5493896760000005	9.484179712000001	-1.848266574	-0.24414062	3.2348633	-0.91552734	1550088416.859
-8.994897660000001	-0.42229003600000004	-5.438330072	-4.5776367	-1.3427734	-1.4648438	5.45388179	5.15361322	2.004980432	3.6010742	2.746582	0	7.638305710000001	-3.2742432100000003	4.859326080000001	3.4179688	1.7089844	0.48828125	-9.18271466	-0.09211425720000001	3.858032248	-4.1503906	-0.24414062	0.18310547	7.6239501800000005	-1.0419677520000001	5.55676268	1.8310547	1.953125	3.8452148	2.7275389400000005	9.484179712000001	-2.709594748	-0.4272461	4.1503906	-1.159668	1550088416.899
-8.63122554	-0.7201660340000001	-5.5974366	-4.760742	-1.2817383	-1.7700195	5.470629892	4.8796630400000005	1.585082968	3.90625	2.8076172	0.24414062	7.431347840000001	-2.9847412140000005	4.742089856000001	3.4179688	1.7089844	0.48828125	-9.07146016	-0.47851562500000006	4.0685790740000005	-5.3100586	-0.12207031	0.61035156	7.237548920000001	-1.6437011780000002	5.467040740000001	1.953125	1.5869141	3.9672852	2.269360324	9.481787140000002	-3.0947998200000004	-0.4272461	5.004883	-1.5258789	1550088416.939
-8.3620607	-1.2668701080000002	-5.842675720000001	-4.5166016	-0.8544922	-1.8310547	5.56872554	4.883251996	1.2860107820000002	4.0893555	2.1362305	0.79345703	7.134667932000001	-2.575610324	4.270751996	3.90625	1.3427734	0.79345703	-9.05351538	-0.38400878600000005	4.31381839	-5.3100586	-0.12207031	0.61035156	6.67409694	-2.0707763580000003	5.33903804	2.380371	1.0986328	4.0893555	1.3769287140000002	9.1875	-3.430957068	-0.6713867	5.004883	-1.8310547	1550088416.979
-7.976855432000001	-0.9821533540000001	-6.4683351600000005	-5.3100586	-1.8310547	-2.380371	6.24941394	5.072265380000001	0.9414794928000001	4.211426	2.1362305	1.4648438	7.2818116	-2.2203125000000004	4.373632788	4.638672	0.18310547	2.319336	-8.990112320000001	-0.37683107	4.25520018	-5.6152344	-0.24414062	1.0986328	6.270947480000001	-2.422485324	4.97177716	2.746582	0.5493164	3.9672852	0.794335962	9.258081070000001	-3.50991214	-1.0375977	4.0893555	-1.5869141	1550088417.019
-8.503222840000001	-2.524169928	-4.838989120000001	-6.0424805	-3.0517578	-2.4414062	6.650170926	5.078247300000001	0.764428714	4.4555664	2.2583008	2.1972656	7.2818116	-2.2203125000000004	4.373632788	4.638672	0.18310547	2.319336	-8.990112320000001	-0.37683107	4.25520018	-6.1035156	0	1.7089844	6.288891574	-2.45358876	4.8150634000000005	2.746582	0.5493164	3.9672852	-0.09331054320000001	9.25927716	-2.8854492800000004	-1.2207031	3.0517578	-1.4648438	1550088417.059
-8.43742662	-3.3220947480000005	-2.9524413940000005	-4.699707	0.30517578	-0.9765625	7.194482428000001	5.305542032000001	0.5574707068000001	4.760742	1.5869141	2.9907227	6.020923020000001	-1.60183107	3.9573242800000004	4.8828125	-0.48828125	3.112793	-9.069067392000001	-0.5443115216000001	4.166674820000001	-5.79834	0.61035156	2.0751953	6.627441394000001	-2.115039038	5.39885234	4.272461	-0.9765625	3.479004	-0.734521466	9.70429712	-1.757348642	-1.0986328	2.380371	-1.3427734	1550088417.099
-8.786743210000001	-1.1269042932	-5.002880890000001	-3.3569336	1.0986328	-1.5869141	7.94216304	5.51967752	-0.1985839856	5.004883	1.5869141	3.7231445	6.543701080000001	-0.9821533540000001	4.12241214	5.432129	-1.7089844	3.1738281	-8.56782248	-0.3612792932	4.000390576	-5.859375	0.5493164	1.8310547	6.44440944	-1.36018071	6.1728514400000005	4.272461	-0.9765625	3.479004	1.55158696	10.302441100000001	-1.3482177520000003	-1.5869141	2.746582	-1.159668	1550088417.139
-10.035669420000001	-1.062304712	-4.896411240000001	-5.065918	-5.065918	-2.380371	8.63122554	5.63691394	-1.13647464	5.2490234	2.2583008	4.211426	6.904980432	0.3971679712	3.7970214660000003	6.0424805	-1.4038086	2.6245117	-8.91354982	0.001196289038	3.5792969240000003	-6.164551	-0.24414062	2.319336	6.150122300000001	-0.7907471040000001	6.841576980000001	5.3100586	0.24414062	3.6010742	3.958520468	10.26057158	-0.32060547120000005	-2.4414062	5.493164	-1.0986328	1550088417.179
-9.305932608	-1.58149411	-1.4427246400000002	-5.3710938	-1.0375977	-1.0375977	8.436230432	5.608202880000001	-2.253808606	5.1879883	2.1362305	4.699707	7.779467752000001	2.22629393	3.737207068	6.225586	-1.8310547	2.2583008	-8.680273560000002	-0.8577392572	3.1665771760000005	-5.065918	-0.061035156	2.6245117	5.420385880000001	-0.860131839	7.3212889400000005	5.3100586	0.24414062	3.6010742	4.85573732	11.02978534	1.3362548920000001	-4.0283203	7.6904297	-0.4272461	1550088417.219
-11.306127700000001	-1.195092752	-2.70839856	-4.272461	-0.8544922	-0.8544922	8.4900634	5.6967282400000006	-3.007470746	5.432129	1.6479492	5.004883	8.443408246	3.640307608	3.658251996	6.3476562	-2.5024414	2.380371	-8.907568390000002	-1.2668701080000002	2.8411866	-4.638672	0.061035156	2.1362305	3.927417032	-0.44621582460000003	7.169360520000001	6.4086914	0.5493164	2.8076172	4.98254393	10.33474092	0.8194580072000001	-2.9907227	9.094238	0.24414062	1550088417.259
-11.17094748	-1.867407248	-3.8915283540000005	-7.080078	-8.117676	-1.7700195	8.585766574	5.7421875	-3.8975097840000004	6.164551	-0.4272461	4.5166016	8.758032248000001	4.700219748	3.811376996	6.164551	-2.6245117	2.8686523	-10.018921220000001	-0.9438721040000001	2.930908246	-4.5166016	-0.36621094	2.1972656	3.20007338	-0.027514648560000004	7.05092752	6.8969727	-0.18310547	2.0141602	4.196582068	9.209033246	-0.401953125	-0.79345703	8.666992	-0.5493164	1550088417.299
-9.864599640000002	-3.3555908540000003	-1.015649411	-5.859375	-2.9907227	-1.0375977	10.04763228	5.632128894	-4.245629892	6.591797	-0.5493164	3.540039	8.430249100000001	5.05791034	4.08173822	5.432129	-2.8076172	3.6621094	-10.47111772	-0.75964357	2.899804712	-3.7231445	-0.48828125	2.0751953	3.180932608	0.80988768	7.238745108000001	7.5683594	-1.4648438	0.7324219	3.591259784	8.9494384	-0.5993408246	0.61035156	6.8359375	-0.12207031	1550088417.339
-9.935181200000002	-2.879467752	-2.2167236420000003	-5.554199	-2.2583008	-1.2207031	10.392163040000002	5.3821045320000005	-4.818652356	6.7749023	0.24414062	2.5634766	8.7364991	4.71098642	3.841284146	3.1738281	-4.0893555	4.0283203	-10.328759980000001	-1.0826415740000002	3.1354737400000006	-3.0517578	-0.24414062	1.7089844	3.7695067900000003	2.153320288	7.540210160000001	8.300781	-2.1972656	-0.61035156	4.5255616000000005	8.713769568	-0.5036376800000001	0.8544922	7.3242188	1.3427734	1550088417.378
-8.955419928000001	-3.354394568	-2.365063498	-6.8969727	-5.432129	-1.3427734	10.51897014	5.04714357	-5.71586911	6.4086914	-0.12207031	1.953125	8.7364991	4.71098642	3.841284146	3.1738281	-4.0893555	4.0283203	-10.328759980000001	-1.0826415740000002	3.1354737400000006	-2.9907227	-0.61035156	1.159668	4.49924321	3.6570557100000003	7.665820288000001	8.300781	-2.1972656	-0.61035156	5.172753894	9.599023560000001	-2.428466754	1.7089844	11.291504	2.746582	1550088417.418
-8.09648462	-3.6008300720000004	0.40554199280000003	-5.554199	-2.5634766	0.5493164	11.010644960000002	4.566235324	-5.517285340000001	5.6152344	1.5869141	1.7700195	10.40532248	3.7838623200000003	3.0002929320000002	2.2583008	-4.9438477	3.4179688	-9.063086060000002	-1.35419928	4.1427491000000005	-3.6010742	-1.5258789	0.91552734	5.01603984	4.813867212	7.327270468000001	8.422852	-1.2817383	-3.2958984	3.6750000000000003	11.6709964	-4.929907248	2.1362305	12.451172	3.7841797	1550088417.459
-8.787939300000001	-1.073071286	-1.282421924	-4.8828125	-1.0375977	0.24414062	10.248608720000002	4.2109375	-4.460961960000001	5.065918	1.2207031	1.6479492	11.6554438	3.180932608	2.7347167540000004	1.0375977	-6.164551	2.4414062	-8.140747300000001	-1.1855224640000002	3.5792969240000003	-3.6621094	-0.24414062	1.0986328	4.5243652160000005	5.581884980000001	6.6202635800000005	8.117676	-0.79345703	-4.0283203	0.20576172120000003	12.81345198	-5.473022660000001	1.3427734	8.666992	5.004883	1550088417.498
-8.22089856	-0.6268554712000001	-3.0337889400000004	-6.8359375	-5.92041	-1.0375977	9.82392572	3.7970214660000003	-3.8018066100000003	4.699707	1.2817383	1.5258789	12.233251800000001	2.253808606	1.677197284	1.0375977	-6.164551	2.4414062	-7.756738220000001	-1.11613768	3.3412353240000003	-3.6010742	1.2207031	1.5258789	4.465747104	6.54011232	5.93359375	7.8125	-1.159668	-3.6621094	-1.079052716	10.920923020000002	-3.6295410340000003	1.3427734	6.8359375	4.638672	1550088417.538
-6.7004148400000005	-1.820751996	-0.1303955072	-5.004883	-0.91552734	-0.9765625	9.69951178	3.4500976440000004	-3.881957968	4.272461	1.2817383	1.2207031	13.04313948	1.1903076080000001	0.49526367800000004	0.36621094	-7.446289	2.2583008	-7.6167726600000005	-1.025219748	3.111547824	-3.8452148	1.2207031	1.953125	5.39167482	7.493554712000001	6.10466304	8.911133	-0.30517578	-3.90625	-0.7500732428000001	9.30234375	-2.3387451080000004	2.0141602	7.3242188	3.540039	1550088417.579
-8.17902806	-1.81118161	-0.9295165740000001	-4.5776367	0.12207031	-0.79345703	9.749755890000001	2.9440673920000004	-3.7599366	4.0283203	0.8544922	0.61035156	13.924804320000002	0.515600589	0.48090820680000007	0.7324219	-4.333496	1.3427734	-7.692138580000001	-0.8960205072	3.4453125000000004	-3.9672852	0.79345703	1.8920898	6.96120607	8.11682158	6.89780252	8.972168	3.6621094	-4.0893555	-1.35419928	8.46015625	-2.104272464	1.5869141	6.8969727	2.319336	1550088417.618
-8.758032248000001	-1.6616454680000001	-0.7046142572	-5.004883	-1.2817383	-0.7324219	9.98542482	2.445214856	-3.7479737400000004	4.0893555	1.0375977	-0.12207031	13.63291034	0.2512207068	0.2344726538	0.7324219	-4.333496	1.3427734	-7.829711960000001	-0.41511232	3.6977295320000003	-4.3945312	0.4272461	2.0751953	7.412207068000001	9.482983426	5.71467302	5.493164	4.211426	-3.7231445	-1.516894568	7.528247300000001	-1.369750998	1.7700195	5.3710938	1.2817383	1550088417.658
-9.363354532	-1.8937255400000002	0.1866210962	-3.8452148	-0.48828125	0.18310547	9.98422824	2.13178714	-3.4381347840000003	4.1503906	0.6713867	-0.79345703	13.57907698	-0.34453125	-0.153125	1.2207031	-3.0517578	0.5493164	-8.094091754	0.2775390576	3.7671141200000005	-4.638672	0.4272461	2.1362305	6.0855226600000005	9.69472644	3.7587402160000005	3.479004	3.4179688	-1.953125	0.2260986322	7.43374002	-0.2895019568	2.2583008	4.272461	0.24414062	1550088417.699
-10.224683	-2.124609424	-0.34213867800000003	-3.6010742	0.061035156	-0.79345703	9.926807100000001	2.128198282	-3.0804442900000004	4.0283203	0.61035156	-1.159668	14.152099640000001	-0.6089111420000001	-0.1244140625	2.5634766	-3.0517578	-0.4272461	-8.328564300000002	0.8254394568000001	3.4512939300000003	-4.3945312	1.0986328	2.1972656	4.269555710000001	9.782055710000002	3.39267572	1.4038086	2.0751953	-0.30517578	0.2260986322	7.43374002	-0.2895019568	2.2583008	4.272461	0.24414062	1550088417.738
-11.49873004	-1.565942392	0.9797607428000001	-2.2583008	-1.2817383	-0.18310547	9.6217527	2.4751221040000004	-2.7538574280000003	3.7841797	0.5493164	-0.9765625	13.536010880000001	-0.4450195288	-0.88645018	3.6010742	-0.61035156	-1.159668	-8.65634784	0.9965087860000001	3.4596679320000003	-4.0893555	0.5493164	1.953125	4.048242212	9.7318116	3.507519568	0.36621094	2.2583008	0.91552734	0.2260986322	7.43374002	-0.2895019568	2.2583008	4.272461	0.24414062	1550088417.778
-12.379199280000002	-2.7347167540000004	0.153125	-3.7841797	-0.79345703	0.24414062	9.413598740000001	2.89741214	-2.368652356	3.3569336	0.6713867	-0.48828125	12.7428714	-0.21533202880000002	-1.795629892	3.7231445	0.30517578	-0.9765625	-10.193578780000001	1.03957518	3.1964844240000003	-3.540039	0.12207031	1.6479492	3.847265576	9.8179438	3.24433606	0.30517578	2.5024414	1.0986328	2.78496106	7.418188400000001	0.839794928	4.0283203	1.3427734	1.0986328	1550088417.818
-11.630322480000002	-5.038769568	-2.74428714	-1.8920898	0.18310547	-2.2583008	9.8179438	3.1139403960000003	-2.4930663940000004	2.8076172	0.91552734	-0.12207031	12.525146760000002	-0.01315917932	-2.418896466	3.479004	-0.12207031	-0.5493164	-12.4210688	1.522875998	4.6619384	-3.6621094	-2.319336	1.4038086	3.88674321	11.04892572	2.805297824	0.30517578	2.5024414	1.0986328	1.6927490020000002	11.306127700000001	-3.817358426	2.1362305	0.18310547	-2.8686523	1550088417.858
-9.38847644	-5.414404254	-0.9582275360000001	-0.9765625	-2.8686523	-0.24414062	10.676879500000002	3.111547824	-2.7610351440000005	2.746582	0.061035156	0.12207031	12.838574280000001	0.2428466754	-3.0589112400000005	2.746582	-0.36621094	-0.48828125	-11.55734874	1.8506591460000001	3.4512939300000003	-3.4179688	1.159668	1.7089844	3.5900634000000005	12.199755399999999	2.551684604	1.4648438	2.1972656	0	1.3829101440000002	13.43552266	3.4500976440000004	-3.2348633	2.9907227	-1.8310547	1550088417.898
-7.2279782400000006	-2.545703076	-0.991723642	-2.1362305	4.272461	0.48828125	12.069360520000002	2.3255859620000003	-2.5217773560000003	2.5634766	-0.61035156	0.18310547	13.451074280000002	0.6101074280000001	-2.8651123200000006	2.1972656	-0.48828125	-0.6713867	-10.28210414	1.129296875	1.1651855432	-2.1972656	2.1362305	1.4038086	2.95961911	11.26425818	2.356689496	1.159668	2.380371	-0.24414062	-2.9392822480000005	4.655957068	-4.439428714000001	3.4179688	-2.1972656	-1.2817383	1550088417.938
-10.49982878	-2.81726088	-5.6572509	-3.3569336	-1.0375977	-1.2207031	12.5060054	0.9474609620000001	-1.031201178	2.1972656	0.061035156	-0.24414062	13.451074280000002	0.6101074280000001	-2.8651123200000006	2.319336	1.6479492	-0.36621094	-10.004565200000002	2.0923096040000004	1.081445288	-3.1738281	1.7089844	1.0375977	2.0911132200000004	9.93039586	2.178442392	1.159668	2.380371	-0.24414062	1.3171142180000002	10.6589357	-3.8460692900000004	2.9296875	-0.30517578	-2.1972656	1550088417.978
-9.113330072	-5.433544928000001	-2.422485324	-2.8686523	0.36621094	1.4038086	11.613574280000002	0.17106933900000001	0.0454589856	1.953125	0.7324219	-0.79345703	11.64228534	-0.16508788940000002	-3.31611322	2.6855469	1.953125	0.18310547	-9.072656250000001	3.42736821	0.7476806610000001	-3.9672852	0.9765625	0.9765625	1.29558107	10.06557608	1.605419928	0.4272461	2.9296875	1.0375977	1.320703076	10.44838858	-1.7298339660000002	2.6245117	1.4648438	-2.8686523	1550088418.018
-7.28898912	-3.4237792540000007	-1.5336425720000002	-1.953125	1.159668	1.4038086	11.05371106	-0.594555661	0.04067382788	1.953125	0.7324219	-0.79345703	11.40661592	-0.03588867212	-3.3579834260000005	2.746582	2.1972656	0.24414062	-8.72932158	3.1558105040000006	1.128100589	-2.746582	0	0.48828125	0.9271240020000001	10.44001448	1.149633786	0	2.5634766	1.7700195	-1.153222644	9.32866214	-3.0469483800000003	2.5634766	-2.380371	-2.380371	1550088418.058
-7.381103240000001	-1.7800780760000001	-2.0253173920000003	-1.0986328	2.5024414	-0.12207031	9.724634080000001	-1.2501221040000001	-0.10527343750000001	1.6479492	2.5024414	-1.2817383	10.6074955	0.13757324280000002	-3.0995849640000004	2.746582	2.0141602	0.36621094	-8.120410340000001	2.2286865020000004	1.605419928	-2.0751953	-0.24414062	0.12207031	1.0922119110000001	9.563134980000001	1.268066394	0	2.5634766	1.7700195	1.534838858	9.3238768	-3.02661142	2.5024414	-3.0517578	-2.1972656	1550088418.098
-8.134765380000001	-1.888940396	-3.3759277160000005	-1.159668	1.4038086	-0.4272461	7.811767572	-1.1352783540000002	0.153125	1.6479492	2.5024414	-1.2817383	9.368139480000002	-0.132788089	-2.463159146	2.8076172	1.4038086	0.7324219	-7.869189300000001	2.1616942900000002	1.757348642	-2.2583008	-0.12207031	-0.18310547	1.693945288	8.113232428000002	1.818359424	0.5493164	1.8310547	1.0375977	2.229882788	9.298754892	-2.496655252	1.5869141	-1.4648438	-2.5634766	1550088418.138
-8.004370108000002	-2.454785144	-3.34841304	-0.7324219	0.24414062	-0.24414062	6.501831070000001	-0.2823242212	0.10886230040000001	2.6855469	0.6713867	-0.9765625	8.502026260000001	-0.5479003894	-1.526464856	2.9296875	1.0375977	0.91552734	-7.77348642	2.27893071	1.7645263580000001	-2.1362305	-0.36621094	-0.30517578	2.24064946	7.500732428000001	1.70471196	0.36621094	2.6245117	1.159668	1.369750998	9.04155252	-2.4356445680000003	1.4648438	-2.0141602	-2.0751953	1550088418.178
-7.806982428000001	-1.61977536	-3.0182373200000003	0.24414062	2.0751953	-0.36621094	6.09748552	0.7476806610000001	-0.23327636780000002	2.8076172	0.36621094	-0.7324219	8.47211911	-0.900805661	-0.45339357	2.9296875	1.2207031	0.6713867	-7.70649411	2.366259784	1.93439946	-1.8920898	0	-0.12207031	2.4117187500000004	7.342822480000001	1.4235839660000003	0.36621094	2.6245117	1.159668	1.715478534	8.81066893	-2.403344748	1.4038086	-1.159668	-1.953125	1550088418.218
-8.497240920000001	-1.4116211060000001	-4.04584964	-0.36621094	0.5493164	-1.3427734	6.459961060000001	1.582690396	-0.5239746106000001	2.746582	-0.36621094	-0.48828125	8.86210962	-1.07785643	0.15073241820000002	2.6855469	1.953125	0.24414062	-7.7459719400000004	2.5839844240000005	2.3495117800000003	-1.953125	-0.18310547	0.061035156	2.5445067900000002	7.705298020000001	1.227392572	0.30517578	2.319336	1.2817383	1.0180419928000002	8.644384980000002	-2.2813232820000002	1.2207031	-0.24414062	-2.0141602	1550088418.258
-9.5021241	-1.906884784	-3.6139891200000003	0.30517578	-0.12207031	-1.4038086	7.369140380000001	2.359082068	-0.47492675720000005	2.5024414	-0.6713867	-0.30517578	9.52963858	-1.00129393	0.1459472644	2.1362305	1.953125	-0.061035156	-8.14672824	2.8041014400000006	2.7072021760000005	-1.3427734	-0.18310547	0.12207031	2.4906739200000003	8.19099092	1.175952176	0.30517578	1.4648438	1.159668	-0.26318359620000004	9.362158246000002	-2.306445288	1.0375977	-1.2817383	-1.7700195	1550088418.298
-9.48896466	-1.6544677520000002	-3.98723143	0.4272461	-0.12207031	-0.4272461	8.42785643	3.3819091460000004	0.0693847644	1.7700195	-0.61035156	0.061035156	9.52963858	-1.00129393	0.1459472644	1.4038086	1.3427734	0	-8.92910144	2.4655516200000003	2.906982428	-0.91552734	-0.48828125	0.061035156	2.573217752	8.725732428	1.484594748	0.30517578	1.4648438	1.159668	1.2441405760000002	10.070361420000001	-2.1138427520000005	0.36621094	-1.7700195	-1.7089844	1550088418.338
-9.482983426	-1.0646972840000002	-3.363964856	-0.79345703	-0.61035156	0	9.589452880000001	4.329370108	0.6962402160000001	1.7700195	-0.61035156	0.061035156	10.784546220000001	-0.669921875	0.2189208966	0.6713867	0.30517578	0.30517578	-9.46503894	2.004980432	3.1773437500000004	-0.36621094	-0.30517578	-0.12207031	3.0038817900000003	9.49494658	1.911669928	0.36621094	0.24414062	0.18310547	1.9320067900000002	9.939965560000001	-1.565942392	-0.61035156	-1.2817383	-1.2817383	1550088418.378
-10.411303420000001	-1.697534146	-3.9345947480000003	0	2.1362305	1.4038086	10.546484620000001	4.6069091460000005	0.8708984620000001	0.30517578	0.061035156	0.18310547	11.452075180000001	-0.6220702880000001	0.230883786	0.061035156	-0.061035156	0.36621094	-10.7522464	2.428466754	3.237158246	-0.91552734	-0.4272461	-0.5493164	3.5577635800000005	10.728320680000001	2.6390135800000003	0.6713867	0.24414062	-0.36621094	3.8939209260000003	10.546484620000001	-1.7059082460000001	-1.4648438	-0.4272461	-0.6713867	1550088418.418
-11.80617662	-2.446411142	-6.36066893	-2.5024414	-1.4648438	2.0751953	11.44011232	4.38439946	0.36367187500000003	-0.061035156	-0.061035156	-0.36621094	12.70698282	-0.11843261780000001	0.461767572	-0.48828125	0	-0.12207031	-10.7522464	2.428466754	3.237158246	0.36621094	-1.5258789	-0.8544922	3.91066893	12.27153354	3.9441650360000002	0.6713867	0.24414062	-0.36621094	6.044848740000001	12.0454348	-0.974975589	-3.479004	1.7089844	0.18310547	1550088418.458
-11.761913940000001	-3.8652099640000004	-5.77448732	-2.0141602	-4.8828125	1.4038086	12.03945288	4.011157248000001	-0.8541503600000001	0.061035156	-1.0986328	-0.48828125	13.79201628	0.641210962	1.476220746	-0.61035156	0	-0.7324219	-12.492846940000002	0.9677978240000001	3.0947998200000004	0.4272461	-0.12207031	-0.061035156	3.4656494600000003	12.060986420000003	4.489672824	0.48828125	-0.48828125	-1.0375977	5.813964660000001	14.3255616	0.4067382788	-5.6152344	3.2958984	1.953125	1550088418.498
-10.63859874	-4.99211412	-2.19997554	-1.3427734	-4.699707	0.061035156	12.03945288	4.011157248000001	-0.8541503600000001	0.061035156	-1.0986328	-0.48828125	13.3637455	1.1962890380000002	2.34711911	-0.48828125	0.48828125	-0.91552734	-11.21401358	0.965405252	0.48090820680000007	-0.61035156	1.2817383	-0.18310547	2.16767572	10.64338408	4.294677716000001	-0.12207031	-0.7324219	-0.6713867	4.801904254000001	11.915038940000002	-2.086328076	-3.6010742	4.760742	3.3569336	1550088418.538
-10.40532248	-4.358081070000001	-0.22968750000000002	-0.061035156	-1.2207031	1.4648438	13.203442000000003	3.017041034	-2.296875	0	-2.0141602	-0.6713867	12.63042032	1.353002896	2.0899170320000002	-0.79345703	0	-0.48828125	-11.21401358	0.965405252	0.48090820680000007	-0.30517578	0.7324219	0	1.020434604	9.406420926000001	4.056616214000001	-0.12207031	-0.7324219	-0.6713867	1.32788089	13.6544429	-4.468139676000001	-2.6855469	5.6152344	3.9672852	1550088418.578
-10.04284694	-1.8243408540000001	-1.90808107	-1.2817383	-1.3427734	1.0375977	13.20583516	1.7681152160000002	-2.726342752	0	-2.0141602	-0.6713867	11.619556200000002	1.5180908540000002	1.183129892	-1.2207031	0.30517578	0.12207031	-9.750951980000002	-0.1411621106	0.9713867212000001	0.7324219	-0.18310547	-0.12207031	0.8362060700000001	9.298754892	3.917846646	-0.91552734	-1.5258789	0.61035156	-0.8421875000000001	13.015625000000002	-5.249316394	-2.1362305	3.1738281	4.8828125	1550088418.618
-8.884838760000001	-1.32788089	-2.5134033540000003	-2.5634766	-3.7231445	0.18310547	10.43642572	0.668725589	-2.7167724640000004	-1.8310547	0.5493164	-0.18310547	9.840673920000002	1.51330571	0.7393066100000001	-1.3427734	0.9765625	0.36621094	-8.82263179	-0.6507812500000001	1.239355432	0.24414062	-0.48828125	0.061035156	1.670019568	8.921923920000001	3.7228514400000003	-0.8544922	-2.0751953	-0.18310547	-1.9726807100000001	10.851538040000001	-3.1558105040000006	-1.4648438	2.319336	5.126953	1550088418.658
-6.6489746400000005	-1.9020996400000003	-0.833813498	-2.5024414	-3.2958984	0.061035156	9.18391124	0.0885253894	-1.7477783540000003	-1.8920898	1.159668	0.24414062	8.482885880000001	0.805102536	0.5120117212	-1.4648438	0.061035156	0.12207031	-8.82263179	-0.6507812500000001	1.239355432	0.061035156	-0.48828125	0.061035156	2.43205571	7.844067392	3.5984375	-0.8544922	-2.0751953	-0.18310547	-0.8146728240000001	8.948242212	-2.383007788	-0.12207031	3.0517578	4.760742	1550088418.698
-5.782861420000001	-1.7489746400000001	-0.03588867212	-2.0141602	0.12207031	-0.061035156	7.835693390000001	0.07177734424	-1.15441893	-1.5869141	1.3427734	0.30517578	7.930200180000001	-0.20097655760000002	0.3529052716	-1.2817383	-0.5493164	-0.18310547	-7.522265380000001	-0.9426757788	1.494165036	-0.18310547	-0.36621094	0	2.872290036	6.779370108000001	3.277832068	-0.7324219	-1.5258789	-1.159668	-0.4486083966	7.574902160000001	-2.3016601440000004	0.061035156	4.638672	3.2348633	1550088418.738
-6.53891574	-1.8398925720000001	-0.41271972840000004	-2.1362305	-0.061035156	-0.4272461	6.7889402	0.5490966754000001	-1.1723632788	-1.2817383	1.5258789	0.36621094	7.8548342600000005	-1.0192382788	0.3373535144	-0.8544922	0.061035156	-0.5493164	-7.4409179320000005	-0.7213623200000001	1.532446286	-0.5493164	-0.5493164	0.061035156	3.261083966	6.158496106	2.975170926	-0.7324219	-0.61035156	-1.0986328	-1.153222644	6.518579074000001	-1.7346191100000001	0.061035156	5.1879883	1.7089844	1550088418.777
-7.15978984	-1.6114013580000002	-0.0035888672120000004	-1.3427734	0.6713867	-0.24414062	6.41091304	1.070678714	-0.98334964	-0.79345703	1.2207031	0.48828125	8.292675720000002	-1.47263179	0.613696286	-0.4272461	0	-0.7324219	-7.4409179320000005	-0.7213623200000001	1.532446286	-0.7324219	-0.91552734	0.12207031	3.402246106	6.127392572	3.131884784	-0.7324219	-0.61035156	-1.0986328	-2.251416034	6.39416484	-0.850561502	0.18310547	3.6010742	0.9765625	1550088418.817
-8.05700679	-1.0874267572	0.5598632788000001	-1.159668	1.7700195	0	7.0030760800000005	1.3709472839999999	-0.5670410144	-0.79345703	1.2207031	0.48828125	8.292675720000002	-1.47263179	0.613696286	-0.36621094	-0.5493164	-0.6713867	-7.699316394	-0.6854736419999999	1.927221646	-0.9765625	-1.159668	0.18310547	3.402246106	6.127392572	3.131884784	-0.18310547	0.061035156	-1.0986328	-1.47263179	5.88215306	-0.4354492212	0.91552734	-1.2207031	0.8544922	1550088418.858
-10.413696580000002	-1.15441893	-0.3349609424	-0.61035156	2.6245117	0.48828125	7.9780516200000005	1.77290036	-0.153125	0.24414062	0.36621094	0	10.267749100000001	-1.5527832460000002	1.191503894	-0.30517578	-0.9765625	-0.5493164	-8.201757788	-0.6723144568000001	2.775390576	-1.159668	-1.0375977	0.36621094	3.5541748200000005	7.7328125000000005	3.23955072	0.61035156	-0.061035156	-0.91552734	2.0372802520000004	7.04255342	0.17944336060000002	1.8920898	-2.5024414	0.5493164	1550088418.897
-11.368335159999999	-1.149633786	-1.159204074	-1.3427734	-1.3427734	-0.4272461	8.823827880000001	2.0372802520000004	-0.03828125	0.79345703	-0.12207031	-0.061035156	11.04414038	-1.443920926	1.21901857	-0.18310547	-0.7324219	-0.4272461	-8.4386232	-0.5024413940000001	3.311328076	-1.2817383	-0.5493164	0.6713867	3.696533246	8.181420926000001	3.54580072	0.61035156	-0.061035156	-0.91552734	7.403832968000001	10.57160692	2.3710449280000003	0.12207031	1.0375977	0.36621094	1550088418.937
-12.166259980000001	0.023925780760000005	1.400854532	-0.18310547	-2.380371	-0.79345703	8.823827880000001	2.0372802520000004	-0.03828125	0.79345703	-0.12207031	-0.061035156	11.04414038	-1.443920926	1.21901857	0.12207031	-0.5493164	-0.18310547	-8.61447734	-0.0035888672120000004	3.5517822480000003	-1.0375977	-0.4272461	0.79345703	3.696533246	8.181420926000001	3.54580072	0.6713867	0.061035156	-0.7324219	9.43513179	10.937671220000002	4.02551268	0.91552734	2.8076172	0.6713867	1550088418.977
-13.335034440000001	-2.654565396	-0.0346923822	-0.5493164	1.8920898	0	10.04763228	2.410522464	0.15671386780000002	0.91552734	0.24414062	0.30517578	11.836084260000002	-1.1735596040000003	1.1400634980000002	0.4272461	-0.5493164	0.12207031	-10.67807608	0.061010742800000003	3.8532471040000003	-0.6713867	-0.5493164	0.91552734	3.3220947480000005	9.366943390000001	3.4417237400000005	0.48828125	0	0.18310547	1.906884784	7.342822480000001	0.24643554320000002	3.479004	-1.8920898	-0.5493164	1550088419.017
-12.373217360000002	-5.002880890000001	-4.091308606	-0.18310547	-3.540039	-1.2817383	10.937671220000002	2.3973632200000004	0.38640135800000003	0.79345703	1.2207031	0.7324219	12.95820288	-0.8362060700000001	0.4450195288	0.4272461	-0.7324219	0	-10.67807608	0.061010742800000003	3.8532471040000003	-1.3427734	-4.1503906	0.7324219	3.603222644	11.586059800000001	3.34243161	0.48828125	0	0.18310547	3.749169928	14.067163040000002	-0.2045654254	-0.24414062	-0.8544922	-2.0751953	1550088419.057
-8.978149460000001	-5.957519568	-0.6017333966	0.18310547	-2.4414062	0.48828125	11.62434056	2.0528320680000003	0.3935791034	0.79345703	1.4648438	1.4038086	13.94394568	-0.2536132788	-0.4868896466	0.061035156	-1.159668	-0.5493164	-10.67807608	0.061010742800000003	3.8532471040000003	-1.3427734	-4.1503906	0.7324219	3.7635253600000005	13.0407473	3.3603759000000006	1.5258789	0.48828125	-0.5493164	1.4235839660000003	12.161474640000002	2.044457968	0.12207031	2.5024414	-0.48828125	1550088419.097
-7.40622554	-3.2467285340000003	-0.9139648560000001	0.7324219	5.3100586	0.6713867	12.041846040000001	1.320703076	0.19020996400000004	0.91552734	0.79345703	1.7700195	13.94394568	-0.2536132788	-0.4868896466	-0.061035156	-1.2817383	-0.8544922	-10.93049272	1.2010742212	1.443920926	-1.3427734	-4.1503906	0.7324219	2.807690396	11.80139128	3.4620605040000005	1.3427734	2.0141602	-0.30517578	-1.6353271760000003	7.32607428	-4.886840854000001	1.8310547	-3.7841797	-0.79345703	1550088419.137
-9.78444838	-2.6103027160000005	-5.176342752000001	-0.36621094	1.7089844	-0.91552734	11.562134080000002	0.49645996400000003	0.539526358	0.79345703	0.61035156	1.2817383	13.28239766	0.1387695288	-0.6627441100000001	0.36621094	-1.4648438	-0.6713867	-10.93049272	1.2010742212	1.443920926	-0.91552734	2.0751953	0.48828125	1.15441893	10.609887680000002	2.9057862400000003	1.3427734	2.0141602	-0.30517578	1.85544429	10.759423920000001	-3.7862548920000005	1.3427734	-1.3427734	-1.7089844	1550088419.177
-9.131274460000002	-4.6021241	-2.834008786	-0.91552734	-1.5258789	0.12207031	10.151709260000002	0.19738769960000002	1.1101562500000002	0.79345703	1.0375977	1.2207031	12.0286866	1.4977538940000001	-0.037084961060000005	0.61035156	0.18310547	-0.8544922	-9.376513580000001	3.02661142	0.7225586060000001	-1.2207031	0.91552734	0.5493164	-0.02033691394	10.387377700000002	2.0887207460000004	0	2.0141602	2.2583008	0.909179712	9.688745108	-2.879467752	1.5258789	-0.7324219	-1.953125	1550088419.217
-7.50910643	-3.9728759000000005	-0.73332518	1.3427734	3.4179688	1.4648438	9.32028804	-0.2775390576	0.6914550720000001	0.61035156	1.2207031	1.6479492	12.0286866	1.4977538940000001	-0.037084961060000005	0.4272461	2.8686523	-1.3427734	-9.376513580000001	3.02661142	0.7225586060000001	-0.061035156	0.30517578	0	0.153125	10.05361322	1.9547363220000002	0	2.0141602	2.2583008	0.6555663939999999	9.031982428000001	-3.037377896	1.8310547	-1.8920898	-1.6479492	1550088419.257
-7.86679712	-2.16408696	-2.195190396	2.5024414	4.3945312	0.36621094	9.063086060000002	-0.879272464	0.6148925720000001	0.12207031	0.5493164	1.953125	10.291674819999999	2.3758300720000003	-0.7668212860000001	0.18310547	1.4038086	-1.8920898	-8.8896241	2.1473388580000004	1.387695288	0.12207031	0.4272461	-0.36621094	0.5562744110000001	9.14682608	2.2167236420000003	0.061035156	1.3427734	2.1362305	1.2656738220000001	9.06069339	-2.70361322	1.6479492	-3.7231445	-1.3427734	1550088419.297
-8.917138580000001	-1.5527832460000002	-3.71088858	1.3427734	-0.36621094	-0.9765625	8.502026260000001	-0.6747070288	0.7775878600000001	-0.4272461	0.36621094	2.2583008	9.14323732	2.8399902160000003	-0.9570312500000001	0.12207031	0.061035156	-2.0751953	-8.21013179	2.259790036	1.565942392	0.12207031	0.4272461	-0.48828125	0.6507812500000001	8.3201902	2.1066650360000003	0.18310547	0.8544922	1.3427734	2.7048096040000003	9.131274460000002	-1.8805663940000001	1.2207031	-2.1972656	-1.5258789	1550088419.337
-8.498437500000001	-2.0157471040000003	-2.628247104	1.4038086	-0.12207031	-0.7324219	7.692138580000001	-0.031103515380000002	0.8134765380000001	-0.91552734	0.8544922	2.4414062	8.4386232	2.878271466	-1.1580077880000001	0.24414062	0.91552734	-2.1972656	-7.856030252000001	2.327978534	1.6137939300000002	0.8544922	0.5493164	-0.4272461	0.9055908540000002	7.8608152	1.8638183900000003	-0.4272461	1.0986328	0.8544922	2.0289062500000004	9.10615216	-1.7346191100000001	1.0375977	-2.0751953	-1.3427734	1550088419.377
-8.496044928000002	-2.0097655760000004	-2.263378894	2.319336	1.7700195	-0.48828125	7.103564300000001	0.19738769960000002	0.6328369110000001	-1.159668	0.91552734	2.6245117	7.811767572	2.6713134000000003	-1.3051513580000003	0.48828125	0.9765625	-2.5634766	-7.856030252000001	2.327978534	1.6137939300000002	1.0986328	0.61035156	-0.36621094	1.4833984620000003	7.919433606	1.726245108	-0.4272461	1.0986328	0.8544922	2.27294928	8.9326902	-1.4810058900000003	0.7324219	-1.2207031	-1.2207031	1550088419.417
-9.3489991	-1.9200439300000003	-3.02661142	1.953125	-0.18310547	-0.79345703	6.824829074	-0.0346923822	0.539526358	-1.3427734	-0.24414062	2.8076172	7.832104532000001	2.662939496	-0.717773462	0.48828125	0.91552734	-2.9296875	-8.053417932	2.428466754	1.774096646	1.4648438	0.61035156	-0.48828125	1.9702880400000002	8.321386780000001	1.5384277160000002	-0.61035156	1.159668	0.5493164	1.7250488220000002	9.2556884	-1.5001464660000001	0.36621094	-1.5869141	-0.9765625	1550088419.457
-8.807080072	-2.396167032	-2.469140576	2.319336	0.48828125	-0.30517578	7.021020468000001	-0.45578614200000006	0.47253417540000003	-1.4648438	-1.159668	2.8076172	7.7423827880000005	2.613891574	-0.26677246400000004	-0.061035156	-0.061035156	-3.2958984	-8.246020468000001	2.634228534	1.947558606	1.8310547	0.48828125	-0.6713867	2.3495117800000003	8.58217752	1.296777356	-0.12207031	0.91552734	0.061035156	1.4176025360000002	9.48776857	-1.5456054320000001	0.061035156	-2.746582	-0.6713867	1550088419.497
-8.358471940000001	-1.489379892	-3.2072509000000005	2.9296875	2.1362305	0.24414062	7.47082518	-0.9295165740000001	0.34213867800000003	-1.5258789	-0.91552734	2.746582	8.34650908	2.85075679	0.12202148560000001	-0.8544922	-1.3427734	-3.479004	-8.323779254	2.365063498	2.168872104	2.2583008	0.36621094	-0.91552734	2.3495117800000003	8.58217752	1.296777356	0.18310547	0.79345703	-0.061035156	2.11743161	8.923120108	-2.0097655760000004	-0.5493164	-2.6855469	-0.48828125	1550088419.537
-9.362158246000002	-1.408032248	-4.486083966000001	1.2817383	-1.8310547	0	8.38598642	-1.6915527160000003	0.416308606	-1.7700195	-0.18310547	2.5634766	10.57519568	4.056616214000001	0.2823242212	-1.4648438	-1.4038086	-3.2348633	-8.69223642	1.5300537140000001	1.982250998	1.8920898	0.5493164	-0.91552734	2.8017089660000005	8.705395468	1.8040038940000003	0.24414062	-0.30517578	-0.5493164	2.6378173920000005	8.884838760000001	-1.9511474640000002	-1.2207031	-2.6855469	-0.18310547	1550088419.577
-9.680371106	-3.7407959260000005	-2.6713134000000003	0.7324219	-1.0986328	1.2817383	9.057104532	-2.4978514400000003	0.4892822284000001	-2.1362305	0.24414062	2.1972656	10.57519568	4.056616214000001	0.2823242212	-1.8920898	-1.6479492	-2.6855469	-10.93049272	0.9929199280000001	1.585082968	1.3427734	0.24414062	-0.6713867	3.0983885800000004	9.477001800000002	2.512207068	0.4272461	0.061035156	-0.30517578	3.52546376	9.87895468	-0.8960205072	-2.0141602	-2.746582	0.5493164	1550088419.617
-10.447192000000001	-4.23725589	-2.802905252	2.4414062	0.9765625	2.1362305	9.01882338	-3.31252446	0.211743161	-2.319336	0.24414062	1.953125	10.66970198	4.425073380000001	0.14833984620000001	-2.1362305	-2.1362305	-2.319336	-10.93049272	0.9929199280000001	1.585082968	2.5024414	0.30517578	-1.159668	3.7156739200000004	10.24980432	3.4979492800000003	0.4272461	0.061035156	-0.30517578	5.359375	12.17702626	0.531152356	-3.540039	-0.61035156	1.7700195	1550088419.657
-11.803784440000001	-3.8460692900000004	-3.2742432100000003	0.8544922	-4.9438477	0.18310547	9.563134980000001	-4.703808606	-0.492871106	-1.953125	-0.12207031	2.0751953	10.75104982	5.719457968	0.230883786	-2.0141602	-2.2583008	-2.5634766	-12.137548920000002	-0.6017333966	1.4463134979999999	1.5258789	1.2817383	-0.8544922	3.8604248200000004	10.50222194	4.023120108	1.2817383	0.5493164	-0.36621094	2.454785144	13.9606929	0.569433606	-5.065918	-0.4272461	2.8686523	1550088419.697
-10.660132280000001	-3.7503662140000005	-0.25959472840000003	-0.12207031	-3.2958984	-1.4648438	10.489062500000001	-5.77329074	-1.006079074	-1.8920898	0.8544922	2.319336	10.75104982	5.719457968	0.230883786	-1.7089844	-1.6479492	-2.9907227	-12.253588760000001	-1.3290771760000002	1.0120605432	1.159668	2.1972656	-0.61035156	3.4907714660000004	10.018921220000001	4.39995108	1.2817383	0.5493164	-0.36621094	-1.4630615020000002	13.927197480000002	-2.027709964	-4.1503906	-0.9765625	2.9296875	1550088419.737
-9.314306610000001	-3.4728271760000005	0.4844970746000001	0.18310547	1.0986328	-1.4648438	10.05839856	-6.09748552	-1.2537109620000002	-1.7089844	0.61035156	2.1362305	9.999779860000002	6.376220746	0.49406739200000005	-1.6479492	-1.8920898	-3.0517578	-11.621948380000001	-1.534838858	0.0227294928	1.0986328	2.8686523	-0.36621094	2.3674560700000002	9.724634080000001	4.1236084260000005	1.7700195	1.953125	-0.36621094	-3.1593994600000004	11.375512680000002	-3.619970746	-2.9296875	-3.2348633	3.1738281	1550088419.785
-8.988915740000001	-3.7683105040000004	-0.717773462	-0.61035156	-1.4038086	-1.4648438	9.60141574	-6.0998776999999995	-1.0718750000000001	-1.4038086	0.5493164	1.7089844	9.475805710000001	7.539013580000001	0.709399411	-1.4038086	-1.0986328	-2.4414062	-9.8263179	-1.391284146	-0.6304443390000001	0.061035156	2.380371	-0.18310547	1.0288086060000001	9.496142572	3.3292724640000007	1.2817383	0.79345703	-0.36621094	-1.0096679712	9.572705072	-2.6940429320000003	-0.9765625	-3.1738281	2.9907227	1550088419.824
-7.950537140000001	-4.134375	0.56823732	0.30517578	-0.91552734	-0.5493164	8.97575679	-5.9993894800000005	-1.1400634980000002	-1.0986328	1.159668	1.5258789	9.475805710000001	7.539013580000001	0.709399411	-1.4038086	-1.0986328	-2.4414062	-9.8263179	-1.391284146	-0.6304443390000001	0	3.90625	0.061035156	0.531152356	9.031982428000001	2.7526612400000006	1.0986328	-0.24414062	-0.24414062	1.1125488220000002	8.35129393	-1.3613769960000002	0.12207031	0.12207031	1.6479492	1550088419.857
-7.661035340000001	-3.4321533540000004	0.702221646	0.91552734	0.4272461	-0.61035156	8.07614766	-5.83669429	-0.9283202880000001	-0.91552734	2.0751953	1.2207031	8.689843750000001	7.428955072	0.784765625	-1.3427734	-0.6713867	-2.1362305	-8.55585962	-0.9199462860000001	-1.7884521760000003	0.24414062	2.0141602	-0.061035156	0.27514648560000005	8.769995108000002	2.85913089	1.0986328	-0.24414062	-0.24414062	1.600634784	7.899096940000001	-0.994116214	0.4272461	2.9907227	0.8544922	1550088419.897
-8.354882788000001	-3.0565185700000006	-0.10527343750000001	0.36621094	-0.12207031	-1.5258789	6.950439300000001	-5.740990920000001	-0.5969482428	-0.7324219	1.0986328	1.159668	8.21970198	7.7148682100000014	0.3289794928	-1.2207031	-2.0141602	-1.8920898	-8.665917932000001	-0.8433837860000001	-1.870996106	0.48828125	2.0751953	0.12207031	0.1878173822	8.846557608000001	2.9225341460000003	0.8544922	-0.30517578	0.18310547	1.0455566100000002	7.833300720000001	-0.3828125	0.6713867	4.1503906	-0.061035156	1550088419.937
-8.455371106000001	-3.649877896	0.096899411	-0.48828125	-0.6713867	-1.6479492	6.55686052	-5.837890380000001	-0.8828613220000001	-0.7324219	1.0986328	1.159668	8.21970198	7.7148682100000014	0.3289794928	-0.7324219	-1.3427734	-1.3427734	-8.73291034	-0.9785644568000001	-2.2382567900000003	0.12207031	1.7700195	0.24414062	0.708203125	9.04633786	2.7299316100000004	0.8544922	-0.30517578	0.18310547	-0.2081542932	8.644384980000002	-0.38400878600000005	0.7324219	4.638672	-1.2207031	1550088419.977
-8.25678714	-4.44660643	1.1352783540000002	0.12207031	0.8544922	-0.4272461	6.529345746000001	-5.98981929	-1.006079074	-0.61035156	0.5493164	1.3427734	7.918237320000001	7.7423827880000005	0.3541015576	-0.36621094	-0.061035156	-0.91552734	-8.86809056	-1.108959964	-2.634228534	-0.12207031	1.7700195	0.24414062	1.19270018	9.241332968	2.48588858	0.5493164	-0.9765625	-0.061035156	-1.156811502	8.062988220000001	-0.1997802716	1.2817383	-0.6713867	-1.0375977	1550088420.017
-8.292675720000002	-3.8388915740000003	0.2344726538	0	0.79345703	-0.36621094	6.281713760000001	-6.369042932000001	-0.6447998200000001	-0.061035156	0.36621094	1.5869141	7.13825679	8.125195288	-0.0490478534	-0.18310547	0.30517578	-0.8544922	-8.90876448	-0.9773681610000001	-2.8914307100000003	-0.18310547	1.5869141	0.061035156	1.1604003600000001	9.64328624	2.1604980040000004	0.4272461	0.061035156	-0.18310547	0.8206542932	8.795117212000001	1.2692626800000002	1.8920898	-4.333496	-0.48828125	1550088420.057
-9.155200180000001	-3.9752685700000003	0.22968750000000002	-0.5493164	0.30517578	-0.61035156	6.5245607	-6.882250900000001	-0.6854736419999999	0	-0.61035156	1.7089844	7.13825679	8.125195288	-0.0490478534	-0.12207031	-0.12207031	-0.9765625	-8.73171376	-0.8254394568000001	-3.1761474640000005	-0.18310547	1.4038086	0.061035156	1.214233426	9.788037140000002	2.0157471040000003	0.48828125	0	-0.12207031	2.595947284	9.77368161	1.8099853240000001	1.6479492	-1.2817383	-1.0375977	1550088420.096
-9.174340560000001	-4.4489991	-0.458178714	-0.4272461	-0.4272461	-0.9765625	6.884643570000001	-7.351196580000001	-0.7129882787999999	0	-0.12207031	1.8310547	7.110742212000001	8.14672824	-0.0992919928	0.061035156	-0.061035156	-1.0986328	-9.03317842	-0.885253894	-3.275439496	-0.36621094	1.0375977	0.18310547	1.2788329680000001	9.58586412	2.004980432	0.48828125	0	-0.12207031	2.6390135800000003	9.953125	0.5502929712000001	1.8310547	0.30517578	-0.9765625	1550088420.136
-8.54270018	-5.161987320000001	-0.2990722644	-0.36621094	0.5493164	-1.0375977	6.7650144800000005	-7.590454074	-0.6543701080000001	-0.12207031	0.061035156	1.7700195	6.8583251800000005	8.47211911	-0.17106933900000001	0.18310547	0.12207031	-1.0375977	-9.43752446	-0.517993161	-3.2909912140000004	-0.48828125	1.0375977	0.24414062	1.276440396	9.780859620000001	1.7860596040000003	0.6713867	0.061035156	-0.24414062	2.2167236420000003	10.774975540000002	-1.0108642572	1.4648438	0.8544922	-1.3427734	1550088420.177
-8.644384980000002	-5.14165036	-0.617285144	0.24414062	0.4272461	-0.6713867	6.621460160000001	-7.55576178	-0.4354492212	-0.061035156	-0.61035156	1.5869141	6.8583251800000005	8.47211911	-0.17106933900000001	0.24414062	-0.24414062	-0.91552734	-9.43513179	-0.0418701178	-3.521875	-0.48828125	0.9765625	0.18310547	1.3446288940000002	10.04523912	1.4116211060000001	0.6713867	0.061035156	-0.24414062	1.847070288	10.52136232	-0.8708984620000001	0.61035156	2.6855469	-0.91552734	1550088420.216
-8.482885880000001	-4.91196286	-0.729736322	0.4272461	0.61035156	-0.6713867	6.8403808900000005	-7.40024411	-0.005981445288000001	0.12207031	-0.61035156	1.2207031	7.021020468000001	8.69103984	-0.1674804712	0.30517578	-0.5493164	-0.7324219	-9.360961960000001	0.381616214	-3.7467773560000004	-0.36621094	1.2207031	0.12207031	1.21901857	10.146923920000003	1.0898193390000002	0.48828125	0.12207031	-0.36621094	1.0120605432	9.780859620000001	-0.11604003600000001	0.48828125	-1.2817383	-0.30517578	1550088420.256
-8.82263179	-4.838989120000001	-1.189111322	0.48828125	0.30517578	-0.7324219	6.59035643	-7.262670926	0.07177734424	0.18310547	-0.61035156	1.0375977	7.193286240000001	8.959009080000001	-0.61848143	0.30517578	-0.30517578	-0.6713867	-8.987719748	0.784765625	-4.057812500000001	-0.24414062	0.8544922	0.12207031	0.970190396	10.19836412	0.976171875	0.30517578	0.061035156	-0.30517578	1.052734375	10.5153804	0.617285144	0.48828125	-1.0375977	-0.24414062	1550088420.298
-8.52954074	-4.513598740000001	-1.076660144	0.4272461	0.18310547	-0.4272461	6.32238768	-7.411010880000001	-0.05144042932000001	0.18310547	-0.30517578	1.0375977	7.193286240000001	8.959009080000001	-0.61848143	0.36621094	-0.061035156	-0.5493164	-8.987719748	0.784765625	-4.057812500000001	-0.061035156	0.7324219	0.18310547	0.8230468750000001	10.16726088	0.800317392	0.30517578	0.061035156	-0.30517578	1.4750244600000002	9.92321736	-0.7369140380000001	0.12207031	-2.0751953	0.30517578	1550088420.336
-8.56184056	-4.632031250000001	-1.403247104	0.4272461	0.24414062	-0.4272461	6.27932158	-7.725634980000001	0.04306640576	0.18310547	-0.36621094	0.9765625	6.902587860000001	8.906372300000001	-0.517993161	0.4272461	-0.061035156	-0.4272461	-8.83220198	0.9031982428000002	-4.04584964	0.12207031	0.79345703	0.24414062	0.7668212860000001	9.91364766	0.5574707068000001	0.18310547	-0.12207031	-0.24414062	2.5229737400000003	9.265259080000002	-1.836303714	0.18310547	-0.7324219	0.061035156	1550088420.376
-8.528344748	-5.006469748	-1.5156982820000002	0.7324219	0.061035156	-0.12207031	6.111840560000001	-7.757934800000001	0.2895019568	0.24414062	-0.48828125	0.7324219	6.58796376	8.74367662	-0.44143066100000006	0.36621094	-0.061035156	-0.30517578	-8.584570288	1.166381839	-4.326977536	0.12207031	0.30517578	0.30517578	0.6531738220000001	9.8179438	0.3505126800000001	0.24414062	-0.4272461	0	2.624658246	9.49853534	-1.9774658540000003	-0.18310547	0.12207031	-0.061035156	1550088420.416
-8.3620607	-5.22180162	-1.6365234620000002	1.2207031	0.4272461	0.18310547	6.072363220000001	-7.681372300000001	0.1854248004	0.18310547	-0.48828125	0.48828125	6.331957968	8.823827880000001	-0.5550781250000001	0.24414062	-0.5493164	-0.18310547	-8.62404802	1.5276611420000001	-4.320996106	0.4272461	0.061035156	0.4272461	0.6459961060000001	10.13735324	0.096899411	0.12207031	-0.6713867	0.18310547	1.94636232	9.644482428000002	-1.5707275360000001	-0.4272461	0.061035156	0.18310547	1550088420.456
-8.508007788	-5.17395018	-1.8063964660000003	1.5258789	0.36621094	0.24414062	6.243432608000001	-7.683764480000001	-0.07536621106000001	0.061035156	-1.0375977	0.24414062	6.501831070000001	9.10495607	-0.8194580072000001	0.12207031	-1.0986328	0.24414062	-8.735302520000001	1.814770468	-4.326977536	0.7324219	-0.18310547	0.48828125	0.570629892	10.422070680000001	0.031103515380000002	0.12207031	-0.6713867	0.18310547	1.4367432100000002	9.87058058	-1.068286142	-0.48828125	-0.79345703	0.5493164	1550088420.496
-8.597729532	-4.9933107	-1.6879638580000003	1.6479492	0.30517578	0.4272461	6.456372300000001	-7.54858426	0.1256103534	0.061035156	-1.0986328	0.18310547	7.35358876	9.512890380000002	-1.223803714	-0.24414062	-0.91552734	0.7324219	-8.771191394	2.140161142	-4.250415036	1.159668	-0.5493164	0.5493164	0.2930908246	10.780957460000002	-0.1303955072	-0.5493164	-1.4648438	0.18310547	1.469042932	9.840673920000002	-1.3302734620000003	-0.6713867	-1.5258789	0.8544922	1550088420.536
-8.704199280000001	-5.01603984	-1.676000998	1.5258789	0.36621094	0.48828125	6.60231929	-7.424169928000001	0.27275390380000003	0	-0.8544922	-0.061035156	7.66223143	9.920825180000001	-1.4235839660000003	-0.4272461	-1.159668	1.2207031	-8.99609375	2.3387451080000004	-4.117626996	1.7700195	-1.0375977	0.36621094	0.19020996400000004	11.148217360000002	-0.20576172120000003	-0.5493164	-1.4648438	0.18310547	1.70471196	9.554760880000002	-2.0899170320000002	-0.7324219	-1.5258789	0.79345703	1550088420.576
-8.86928714	-5.849853240000001	-1.5898682100000001	1.8920898	0.48828125	0.4272461	5.930004892	-7.753149460000001	0.30385742800000004	-0.18310547	-0.48828125	0.061035156	7.2136232	10.314403960000002	-1.50732428	-0.48828125	-1.0375977	1.6479492	-9.27124002	2.48588858	-3.84367662	2.380371	-1.4648438	0.18310547	0.007177734620000001	11.40900908	0.3182128894	-1.3427734	-1.8310547	-0.061035156	1.756152356	9.725830072	-2.5026367800000004	-0.8544922	-1.159668	0.61035156	1550088420.616
-8.807080072	-6.48867212	-1.427172824	2.9296875	1.0375977	0.24414062	5.679980432000001	-8.138354532000001	0.4330566394	-0.5493164	0.36621094	0.12207031	6.55686052	10.54528804	-1.35180661	-0.48828125	-0.5493164	1.5869141	-9.849048020000001	2.55048822	-3.4046385800000003	3.1738281	-1.0986328	0.12207031	-0.09331054320000001	11.52026358	0.2942871106	-2.1362305	-3.2348633	-1.0375977	0.9713867212000001	10.457959260000003	-2.586376996	-1.0375977	-1.4038086	0.48828125	1550088420.656
-8.979345746000002	-6.388183606	-1.3470214660000002	3.7841797	1.5869141	-0.12207031	5.20983876	-8.323779254	0.48808594240000003	-0.4272461	1.159668	0.5493164	5.8283202880000005	10.576391280000001	-0.7775878600000001	-0.91552734	1.159668	0.8544922	-10.2928714	2.441625998	-2.958422824	3.8452148	-0.9765625	0.18310547	0.15910644960000003	11.320483720000002	0.14235839660000002	-2.1362305	-3.2348633	-1.0375977	-0.2775390576	10.998682100000002	-2.215527356	-1.2817383	-2.319336	0.36621094	1550088420.696
-8.84177266	-5.5208741	-0.9582275360000001	4.5166016	1.5869141	-0.061035156	4.54111322	-8.405126800000001	0.643603534	-0.4272461	2.2583008	1.2817383	4.681079074	10.26176718	-0.5239746106000001	-1.4648438	1.159668	-0.061035156	-10.41967752	2.031298822	-2.460766574	4.5776367	-0.6713867	0.061035156	0.3756347644	11.11950728	0.2954833966	-2.1972656	-3.7231445	-1.4038086	-1.09819339	10.906567000000003	-1.5551757200000003	-1.4038086	-4.1503906	0.24414062	1550088420.736
-8.674292032	-4.354492212	-0.569433606	4.3945312	1.7700195	0	4.54111322	-8.405126800000001	0.643603534	-0.4272461	2.2583008	1.2817383	4.003979532000001	9.89929164	-0.32778320680000006	-1.7700195	0	-1.2817383	-9.72822284	1.33984375	-2.3889892180000003	5.2490234	-0.30517578	-0.18310547	0.3756347644	11.11950728	0.2954833966	-2.380371	-4.5166016	-1.953125	0.07536621106000001	10.078735520000002	-0.47014160340000005	-1.3427734	-5.493164	0.18310547	1550088420.776
-8.988915740000001	-4.00756839	-0.22131347840000004	4.333496	1.0375977	0.12207031	3.6080077880000005	-8.193384080000001	0.3349609424	-0.7324219	2.746582	2.319336	4.055419928	9.523657248000001	-0.33854982	-1.6479492	-1.2207031	-2.5024414	-8.918335160000002	0.27993163940000004	-2.43205571	5.432129	-0.48828125	-0.061035156	-0.14235839660000002	10.10505342	0.764428714	-2.6855469	-5.1879883	-2.319336	2.406933606	9.864599640000002	0.18901367800000002	-1.5869141	-4.8828125	0.12207031	1550088420.816
-8.78435054	-3.3531983800000003	0.0	4.3945312	1.0986328	0	2.2621826080000003	-8.05700679	0.2260986322	-0.91552734	3.6010742	3.9672852	4.61169429	9.423168930000001	-0.8266357428000001	-1.5869141	-2.1362305	-3.479004	-8.790332068	-0.5813964856000001	-2.3423339660000004	5.6152344	-0.7324219	0.12207031	-0.2129394568	9.88254442	1.2788329680000001	-2.9296875	-5.493164	-2.380371	2.854345746	9.32028804	-0.6232665740000001	-1.5258789	-5.7373047	0.48828125	1550088420.856
-8.21611322	-3.37233876	0.36606445680000005	4.333496	2.1362305	0	2.819653354	-8.388378894	0.23327636780000002	-1.6479492	3.479004	5.9814453	5.094995108000001	9.500927520000001	-1.5683349640000002	-1.953125	-2.380371	-3.7231445	-8.95063498	-1.1257080072	-2.109057608	5.3710938	-1.0375977	0.24414062	0.0657958966	10.039258180000001	1.5001464660000001	-2.8076172	-6.0424805	-2.380371	1.1651855432	8.819042932	-0.98334964	-1.5869141	-5.432129	-0.4272461	1550088420.896
-8.38957518	-3.50991214	0.1124511682	4.0283203	2.6245117	0.061035156	4.176245108	-9.27722194	-0.42707518000000005	-4.5776367	8.544922	7.751465	5.3785153800000005	9.71745607	-1.9595214660000002	-2.5024414	-2.8076172	-3.2958984	-9.132470746000001	-1.6137939300000002	-1.8757812500000002	5.065918	-1.5869141	0.12207031	0.2428466754	10.06079074	1.582690396	-2.6855469	-6.164551	-2.5634766	0.6101074280000001	8.94465306	-0.270361322	-2.0141602	-4.699707	-1.0986328	1550088420.936
-8.49125998	-3.52546376	0.07775878600000001	3.7231445	2.319336	-0.061035156	4.419091754000001	-9.884936600000001	-2.27294928	-4.5776367	8.544922	7.751465	5.622558606	9.8263179	-2.282519568	-2.9907227	-3.4179688	-2.8076172	-9.226977340000001	-1.830322284	-1.600634784	4.699707	-1.8310547	0	0.14235839660000002	9.76770018	1.6867675720000002	-2.6855469	-6.164551	-2.5634766	-0.0693847644	9.32148462	-0.3026611322	-2.0751953	-5.1879883	-1.6479492	1550088420.976
-8.375219748000001	-3.507519568	0.3541015576	3.6010742	3.4179688	0.18310547	4.301855432000001	-9.853833360000001	-3.58288588	-4.9438477	10.375977	7.1411133	5.67041034	9.512890380000002	-2.363867212	-3.1738281	-4.272461	-2.5024414	-9.12888179	-2.076757788	-1.4606689300000002	4.211426	-2.0751953	0	0.2392578076	9.07983426	1.963110324	-2.5634766	-6.591797	-2.8686523	-1.114941394	9.614575180000001	-0.6974365020000001	-2.380371	-6.8969727	-2.0751953	1550088421.016
-8.409912140000001	-3.749169928	0.287109375	2.9907227	3.90625	0.6713867	3.7659179320000007	-9.335839660000001	-3.084033246	-3.8452148	10.925293	2.6245117	5.59624002	8.793920926	-2.271752896	-3.0517578	-4.8217773	-2.2583008	-9.040356430000001	-2.0731689300000005	-1.320703076	4.0283203	-2.0141602	0.18310547	0.3672607428	8.441015380000001	2.2071533540000003	-1.8310547	-6.713867	-2.6855469	-1.547998004	10.200757280000001	-1.35180661	-3.4179688	-8.239746	-2.6245117	1550088421.056
-8.43981929	-4.3425292540000004	0.24045410340000004	2.8076172	3.2958984	1.3427734	3.1079589660000004	-8.990112320000001	-1.4427246400000002	-3.112793	7.3242188	0.4272461	5.55078125	8.120410340000001	-2.22629393	-2.8076172	-5.126953	-2.1362305	-9.00566394	-2.068383786	-1.238159146	3.90625	-2.5634766	0.24414062	0.5490966754000001	8.024707068	2.65576178	-1.8310547	-6.713867	-2.6855469	-0.01076660144	10.65654254	-1.582690396	-2.8076172	-7.3242188	-1.953125	1550088421.096
-8.13356929	-5.00886232	-0.0825439496	3.112793	2.6855469	1.5869141	3.00627446	-8.74367662	-0.6675292932	-3.112793	7.3242188	0.4272461	5.630932608000001	7.78544928	-2.286108426	-2.6855469	-5.1879883	-2.0141602	-9.27722194	-2.09948732	-0.7500732428000001	3.6621094	-2.9907227	0.12207031	0.5239746106000001	8.036669928	3.0433594240000006	-1.159668	-5.9814453	-2.380371	2.48828125	9.5619384	-1.644897464	-1.8310547	-5.859375	-1.7089844	1550088421.136
-7.81655252	-4.92871106	-0.24643554320000002	3.8452148	2.746582	1.5258789	3.4261719240000006	-8.99609375	-0.778784146	-1.0375977	2.380371	-2.0141602	5.66921376	7.73161592	-2.2753417540000003	-2.380371	-5.493164	-1.6479492	-9.4255616	-1.7645263580000001	-0.193798822	3.8452148	-2.5024414	0	0.5574707068000001	8.315405252000001	3.2646728240000003	0	-5.3100586	-1.7089844	4.023120108	8.336938400000001	-0.32778320680000006	-0.6713867	-3.9672852	-1.0375977	1550088421.176
-8.299853240000001	-4.25520018	-0.43664550720000006	3.479004	2.1972656	1.0986328	3.31252446	-9.122900360000001	-1.040771466	0.12207031	2.8686523	-2.4414062	5.837890380000001	7.9517334260000005	-1.9009033540000002	-1.8920898	-5.6152344	-1.2817383	-9.427954074	-1.490576178	0.31103514400000004	4.0893555	-2.2583008	-0.18310547	0.45937500000000003	8.336938400000001	3.6462889400000003	0	-5.3100586	-1.7089844	3.15461412	8.372826980000001	0.9821533540000001	0.061035156	-3.1738281	-0.48828125	1550088421.216
-7.934985520000001	-4.282714856	-0.45339357	2.6855469	1.2207031	0.9765625	2.7131836060000003	-9.317895468000001	-1.0575195288	1.2817383	5.2490234	-2.380371	5.964697480000001	8.21611322	-1.2704589660000003	-1.2817383	-5.1879883	-0.8544922	-9.477001800000002	-1.3673584260000002	0.876879892	4.333496	-2.1972656	-0.4272461	0.33256836060000006	8.311816394000001	3.7061035340000004	0.30517578	-4.8217773	-1.3427734	1.5156982820000002	7.994799820000001	1.2668701080000002	2.0141602	-3.540039	0.7324219	1550088421.256
-9.232959260000001	-4.70859375	0.385205072	4.638672	3.6621094	1.7089844	2.7131836060000003	-9.317895468000001	-1.0575195288	1.2817383	5.2490234	-2.380371	5.83669429	8.476904254	-0.613696286	-0.7324219	-4.5166016	-0.30517578	-9.408813400000001	-1.4798096040000002	1.3972655760000001	4.699707	-1.0986328	-0.4272461	0.4904785144	8.2938723	4.041064496	0.18310547	-4.8828125	-1.0375977	1.745385782	7.914648560000001	0.4521972644	2.319336	-3.90625	1.7089844	1550088421.296
-10.937671220000002	-2.978759784	-3.4560790740000003	3.90625	-1.5258789	1.0986328	0.6747070288	-8.935082968000001	-1.8434814300000002	1.2817383	8.239746	0.12207031	5.50771466	8.730517572	0.005981445288000001	-0.30517578	-3.90625	0.30517578	-9.94953624	-1.6185790740000001	1.161596646	4.333496	-1.2207031	-0.48828125	0.5359375000000001	8.935082968000001	3.7025146760000003	0.18310547	-4.760742	-0.9765625	2.365063498	11.6709964	2.775390576	2.319336	-2.6245117	1.7089844	1550088421.336
-9.58586412	-4.719360324	-1.8626221040000002	2.1972656	-2.9296875	0.24414062	1.063500998	-8.892016574000001	-2.48828125	0.9765625	2.9296875	0.91552734	4.90717752	9.472216754	0.36965332460000005	-0.24414062	-3.7841797	0.61035156	-10.35507788	-0.80390625	2.268164038	4.638672	-0.36621094	-0.24414062	0.30385742800000004	10.11821286	3.1079589660000004	-0.061035156	-4.1503906	-0.91552734	0.9366943390000001	11.3563723	1.5001464660000001	2.0141602	-1.3427734	1.0986328	1550088421.376
-8.342919928	-4.975365920000001	-0.7775878600000001	3.540039	-1.0375977	0.30517578	3.1845214660000005	-9.8179438	-3.849658246	1.5258789	0.18310547	0.91552734	4.5327391200000005	10.611084260000002	0.381616214	-0.91552734	-4.333496	0.5493164	-10.18759784	-0.6962402160000001	2.1712646760000003	4.5166016	-0.91552734	-0.48828125	0.49167482	10.82641574	2.9847412140000005	-0.061035156	-4.5166016	-0.91552734	-0.9127685700000001	10.029687500000001	-0.8888427520000001	1.7700195	-3.8452148	1.7700195	1550088421.416
-8.62524411	-4.277929712	-1.374536142	4.211426	1.159668	0.7324219	3.9896241	-9.845459260000002	-4.97775908	1.5258789	0.18310547	0.91552734	4.4430175720000005	11.009448380000002	0.025122070680000004	-1.8310547	-5.126953	0.36621094	-9.918433	-0.679492212	2.7478759000000004	4.9438477	0.12207031	-0.91552734	0.7105957068000001	10.44360324	2.9943116	0.12207031	-4.8217773	-0.9765625	-0.5335449280000001	9.56672374	-1.7274413940000002	2.319336	-4.3945312	2.0751953	1550088421.456
-7.07485324	-4.66672374	-1.3362548920000001	6.652832	10.375977	3.540039	3.2838134000000005	-8.954223740000002	-4.167871106000001	0.79345703	5.3710938	-0.24414062	4.6416014400000005	10.44121106	-0.026318359620000002	-2.380371	-4.760742	0.4272461	-9.43752446	-0.052636719240000004	2.274145468	4.699707	0.24414062	-0.8544922	0.285913089	9.688745108	2.4296630400000003	-0.061035156	-4.8217773	-1.0986328	0.096899411	9.484179712000001	-2.8854492800000004	1.953125	-5.432129	1.2207031	1550088421.495
-7.832104532000001	-3.8747802520000003	-5.273242212	7.8125	6.3476562	2.319336	2.62705072	-8.027099640000001	-2.9907226440000003	-0.5493164	4.9438477	-0.8544922	4.574609424	9.71027806	-0.07536621106000001	-2.6245117	-4.3945312	0.5493164	-9.567919928000002	1.13647464	2.2490234620000003	4.8828125	0.12207031	-0.5493164	-0.05144042932000001	9.49733876	1.55158696	-0.61035156	-4.8828125	-0.8544922	1.00129393	9.072656250000001	-3.3783202880000003	1.4648438	-5.493164	1.5869141	1550088421.536
-9.407617212	-2.287304712	-6.6944336060000005	5.859375	1.0986328	1.7700195	2.12341304	-7.71367212	-2.9177491	-1.2207031	4.0893555	-0.8544922	4.419091754000001	9.646875000000001	-0.285913089	-3.0517578	-5.004883	0.4272461	-10.101464660000001	1.113745108	2.3076415740000003	5.432129	0.36621094	-0.5493164	0.47492675720000005	9.760522660000001	1.299169928	-0.91552734	-5.1879883	-0.4272461	1.3577880400000002	9.201855432	-3.7049072480000005	1.159668	-5.6762695	1.6479492	1550088421.575
-9.029589660000001	-2.038476538	-4.844970746	6.225586	4.333496	2.5634766	1.899707068	-8.2436277	-2.8878417540000005	-1.4038086	4.211426	-0.18310547	4.3329589660000005	9.791625900000001	-0.9426757788	-3.6621094	-6.164551	0.36621094	-10.34790036	0.7393066100000001	2.4595702880000005	5.3100586	0.7324219	-0.5493164	1.076660144	10.02609874	1.449902356	-0.48828125	-5.3710938	-0.4272461	2.9416748200000002	9.542798020000001	-4.17265625	0.91552734	-4.8217773	1.4648438	1550088421.615
-8.9410643	-1.5563721040000003	-5.159594748	6.591797	4.699707	2.0751953	2.198779254	-9.00805661	-2.4619628600000003	-1.4038086	4.211426	-0.18310547	4.685864120000001	9.928002700000002	-1.667626996	-4.1503906	-7.080078	0.5493164	-10.180420320000001	0.9115722840000001	2.63183606	5.432129	0.36621094	-0.48828125	1.332666034	10.102661240000002	1.5156982820000002	0.4272461	-4.638672	-0.61035156	2.48588858	9.021215560000002	-4.256396466	1.0986328	-4.638672	1.4038086	1550088421.656
-9.410009980000002	-1.629345746	-5.865405252	6.164551	2.1972656	1.953125	2.333959964	-9.76171875	-1.7250488220000002	-2.2583008	6.225586	0.79345703	5.16677266	9.749755890000001	-2.2657714660000003	-4.1503906	-7.6904297	0.91552734	-9.60620108	0.7799804712000001	2.4153076080000004	5.554199	0.5493164	-0.30517578	1.24294429	9.888525360000001	1.5085204680000002	0.4272461	-4.638672	-0.61035156	2.390185504	9.16716304	-4.036279254000001	0.79345703	-5.554199	1.159668	1550088421.695
-8.935082968000001	-1.4463134979999999	-4.687060504000001	6.713867	2.2583008	1.8310547	1.8829589660000003	-9.94833966	-0.724951178	-2.4414062	7.1411133	0.61035156	5.450292932000001	9.15041484	-2.4811035340000003	-3.540039	-7.751465	1.2817383	-9.021215560000002	0.693847644	2.369848642	5.1879883	0.30517578	-0.061035156	1.415209964	9.43752446	1.4367432100000002	0.12207031	-4.8828125	-0.61035156	2.7048096040000003	9.0176268	-3.5302491000000003	0.7324219	-5.432129	1.2207031	1550088421.735
-8.992504892	-0.4330566394	-4.39277356	6.3476562	2.6245117	1.4648438	0.9821533540000001	-9.709082068	0.0478515625	-2.1362305	7.6293945	0.6713867	5.805590560000001	8.301049820000001	-2.2944824280000002	-2.4414062	-7.019043	1.4038086	-8.939868210000002	0.6400146760000001	2.363867212	5.2490234	0.24414062	0.12207031	1.9978027160000003	9.02839357	1.373339856	-0.9765625	-5.1879883	-0.4272461	2.769409146	8.87646466	-3.2706542540000005	0.6713867	-5.79834	1.4038086	1550088421.776
-9.19348143	-0.2344726538	-4.2240966460000005	5.493164	1.2817383	1.0375977	0.2978759784	-9.43273912	0.35529785340000003	-1.4038086	5.6762695	1.2207031	6.377417032	7.77228984	-1.833911142	-1.3427734	-5.004883	1.0375977	-8.85253894	0.6914550720000001	2.345922824	5.1879883	0.18310547	0.12207031	2.56245108	8.86928714	1.4056396760000003	-0.9765625	-5.1879883	-0.4272461	3.1940917540000004	8.6348143	-3.16298822	0.7324219	-5.493164	1.2207031	1550088421.815
-8.903979532000001	-0.1806396466	-3.62475589	5.2490234	1.8920898	1.3427734	0.462963858	-8.882446580000002	-0.04067382788	-0.7324219	5.3100586	2.2583008	6.43125	7.661035340000001	-1.7860596040000003	-0.9765625	-3.3569336	0.6713867	-8.67189946	0.764428714	2.384204074	5.3710938	0	-0.12207031	2.62944339	9.0594973	1.453491214	-0.9765625	-4.3945312	-0.36621094	4.24682608	8.537914840000001	-2.9739746400000002	0.79345703	-4.5776367	0.9765625	1550088421.855
-8.924316394	0.03229980432	-3.7096923920000004	4.699707	2.0141602	1.0375977	0.8924316100000002	-8.451782248	-0.36845702880000003	-0.4272461	5.1879883	3.2958984	6.0651857	7.755542032000001	-1.81357428	-1.0986328	-3.1738281	0.5493164	-8.705395468	0.47014160340000005	2.483496106	5.3710938	-0.12207031	-0.24414062	2.4308594240000003	9.1193116	1.431957968	-0.6713867	-3.6621094	-0.48828125	4.07336412	8.559448380000001	-2.295678714	0.61035156	-4.211426	1.0986328	1550088421.895
-9.095385880000002	0.053833007200000005	-3.2455322480000004	3.8452148	0.7324219	0.36621094	1.7286376800000003	-8.12280252	-0.1770507788	0	4.8828125	3.6621094	5.7278320680000006	7.82492662	-1.7417969240000002	-1.2817383	-3.90625	0.5493164	-8.6515625	0.287109375	2.586376996	5.065918	-0.18310547	-0.48828125	2.336352536	9.2556884	1.337451178	-0.18310547	-3.479004	-0.91552734	2.6378173920000005	8.560644568	-2.263378894	0.061035156	-4.5166016	1.2207031	1550088421.935
-9.293969748	-0.20217285340000002	-2.934497104	3.7841797	2.1972656	0.61035156	2.600732428	-7.85842302	-0.40314941100000007	0.4272461	4.699707	3.540039	5.635717752000001	7.912255890000001	-1.5001464660000001	-1.2817383	-4.3945312	0.36621094	-8.463745108000001	0.2763427716	2.536132788	4.699707	-0.30517578	-0.5493164	2.5971435700000005	9.226977340000001	1.39008786	-0.18310547	-3.9672852	-1.3427734	2.45598143	8.57978534	-2.8232422120000003	0.18310547	-4.211426	0.91552734	1550088421.975
-9.76411142	-0.2536132788	-3.50991214	2.9907227	0.30517578	0.24414062	3.243139676	-7.619164840000001	-0.758447284	0.79345703	4.0893555	2.8076172	5.59265126	7.887134080000001	-1.246533246	-1.2207031	-4.333496	-0.12207031	-8.70061052	-0.03947753894	2.4846923920000004	4.1503906	-0.4272461	-0.5493164	3.2790283540000003	9.559545926	1.5563721040000003	-0.4272461	-4.5776367	-1.7089844	1.71667482	8.73410643	-2.969189496	0.12207031	-3.4179688	0.5493164	1550088422.015
-9.649267572	-0.80390625	-3.20366214	2.9296875	1.3427734	0.79345703	3.676196286	-7.537817392	-0.991723642	1.159668	3.6621094	1.5869141	5.44072284	8.062988220000001	-1.035986322	-1.2817383	-4.0283203	-0.91552734	-8.826220746	-0.33256836060000006	2.383007788	3.3569336	-0.36621094	-0.7324219	3.92023912	10.21511232	1.74299321	-0.79345703	-4.699707	-2.1362305	1.425976538	8.987719748	-2.85314946	0.061035156	-4.699707	0.30517578	1550088422.055
-11.49514128	-1.9726807100000001	-4.129589856	1.4038086	1.953125	1.0986328	3.7599366	-8.05102536	-1.350610324	1.5258789	2.5634766	0.18310547	5.502929712	8.80109874	-0.898413089	-1.4038086	-3.479004	-2.2583008	-10.101464660000001	0.0478515625	2.0839355040000003	2.8686523	-1.6479492	-0.8544922	4.0960937500000005	11.460449280000002	2.086328076	-0.91552734	-4.272461	-2.4414062	3.40942392	10.241431200000001	-3.029003894	-0.30517578	-3.7841797	0.48828125	1550088422.095
-12.65434604	-1.9690917540000001	-5.58427716	-0.18310547	0.5493164	1.0375977	3.685766574	-9.77128894	-1.9009033540000002	2.0751953	0.18310547	-1.2207031	5.9706784200000005	10.395751800000001	-0.5574707068000001	-1.7089844	-1.8920898	-3.9672852	-12.441405760000002	-0.5263671924000001	2.1293945680000004	2.1972656	-1.3427734	-0.79345703	3.817358426	12.072949280000001	2.642602536	-1.0375977	-3.540039	-2.2583008	4.738500900000001	12.779955580000001	-2.068383786	-1.7700195	-1.7700195	1.0375977	1550088422.135
-11.6458741	-3.4142089660000003	-6.25061052	-0.30517578	-5.004883	1.0986328	4.310229532	-11.78105432	-2.293286142	2.380371	-2.0751953	-2.5024414	6.791332968000001	11.93417932	-0.014355469240000002	-2.0141602	0.12207031	-5.6152344	-12.611278960000002	-0.8529540740000001	2.064794928	1.0375977	0.79345703	-0.5493164	2.837597644	11.477197480000001	3.3854980040000004	-0.48828125	-3.1738281	-1.8310547	4.365258786	14.87585414	0.2177246106	-4.699707	-1.4038086	1.5258789	1550088422.175
-8.70180661	-5.906079074	-1.720263678	0.5493164	-4.760742	1.4648438	5.25649411	-12.26914038	-2.805297824	2.380371	-2.0751953	-2.5024414	7.609594748	12.56103534	0.7716064300000001	-2.0751953	0.8544922	-5.9814453	-10.503417540000001	1.297973642	0.13757324280000002	0.8544922	-0.24414062	-0.18310547	-0.08732910340000001	10.034472840000001	3.1653808900000002	0.30517578	-1.5258789	-1.0986328	3.1282959260000003	12.255981920000002	-0.47971191100000005	-5.432129	-1.4038086	3.2958984	1550088422.215
-8.38957518	-4.536328076	-0.740502896	3.540039	0	2.746582	5.305542032000001	-11.34680162	-2.43803714	1.8920898	-2.1972656	-4.272461	7.716064300000001	11.397046220000002	0.949853534	-2.0141602	0.24414062	-3.9672852	-9.94833966	1.5156982820000002	-0.5526855432	2.380371	-0.4272461	-0.12207031	-2.4021484620000004	9.100170926	2.807690396	-0.8544922	-0.91552734	-0.36621094	1.96430661	12.367236420000001	-0.8948242212000002	-4.211426	-0.12207031	4.333496	1550088422.255
-10.36464856	-1.449902356	-2.7227538940000002	2.5634766	-2.1972656	0.12207031	4.605712860000001	-11.391064300000002	-1.758544928	-1.4648438	4.3945312	-7.2021484	6.297265380000001	10.26416034	0.33017577880000004	-1.8920898	-1.0986328	-0.79345703	-9.49255342	0.5885742212	-0.2536132788	2.6245117	-0.6713867	-0.36621094	-2.122216754	9.05231929	2.960815396	-1.5258789	-2.5634766	0.30517578	0.7775878600000001	12.48327626	-2.2071533540000003	-3.7841797	0.91552734	4.5166016	1550088422.295
-9.136059800000002	-0.9713867212000001	-2.359082068	0.36621094	-6.286621	-1.4038086	3.7252441100000007	-11.715259080000001	-1.732226538	-1.4648438	4.3945312	-7.2021484	5.045947480000001	10.06079074	-0.33854982	-2.0751953	-4.1503906	2.1362305	-9.719848740000002	0.3672607428	0.38400878600000005	2.319336	-0.4272461	-0.24414062	-0.732128894	9.210229532000001	2.9440673920000004	-1.5869141	-4.0893555	0.7324219	-0.19619140380000002	11.96528354	-2.8244384000000005	-4.0283203	-0.12207031	4.760742	1550088422.335
-7.539013580000001	-2.0301025360000002	0.6340332068000001	0.79345703	0.5493164	0.79345703	2.566040036	-11.684154860000001	-2.021728534	-1.0986328	5.859375	-6.5307617	4.665527356	9.874170320000001	-0.75964357	-2.1972656	-6.4697266	4.0283203	-9.057104532	-0.10048827880000001	0.7728027160000001	2.380371	-0.48828125	-0.18310547	0.7309326080000002	8.693432608	2.7143798920000006	-0.79345703	-4.5776367	0.4272461	-0.04426269568	8.80588408	-2.2753417540000003	-2.9907227	-0.30517578	4.1503906	1550088422.375
-8.7448732	-1.53125	-0.8649169928000001	0	-1.8920898	0.61035156	1.6496826080000002	-10.6421875	-2.159301718	-0.24414062	3.6010742	-5.6762695	4.86411142	8.865698380000001	-0.7680175720000001	-1.7700195	-6.652832	4.9438477	-8.86210962	-1.046752896	0.991723642	1.7089844	-0.7324219	-0.24414062	2.27653804	8.073754892	2.8064941100000005	-0.48828125	-4.760742	-0.061035156	1.38410643	7.4325439300000005	-1.874584964	-1.4648438	1.0375977	3.0517578	1550088422.415
-7.42775908	-1.143652356	0.0	-0.7324219	-1.7089844	0.12207031	1.4367432100000002	-9.249707068000001	-1.723852536	0	1.8310547	-4.8217773	5.094995108000001	7.893115020000001	-0.32778320680000006	-0.8544922	-4.5776367	4.3945312	-8.6001223	-1.3769287140000002	1.375732428	1.2207031	-0.91552734	-0.18310547	3.4931639400000005	7.838086060000001	2.83640126	-0.36621094	-3.8452148	-0.4272461	0.84816893	6.651367212	-2.222705072	-0.061035156	2.8686523	1.8310547	1550088422.455
-6.69802266	-0.6364257788	0.7393066100000001	-0.9765625	0.9765625	-0.12207031	1.6843750000000002	-8.42785643	-1.332666034	0	1.2817383	-3.9672852	5.03278804	7.1310790740000005	0.0837402356	0.061035156	-1.5258789	2.8076172	-8.4135009	-1.1807373200000002	1.833911142	0.6713867	-1.0375977	0	4.1427491000000005	7.839282248	2.8423827880000005	-0.4272461	-2.4414062	-0.5493164	-0.9139648560000001	5.32228984	-2.288500998	0.5493164	3.2958984	0.36621094	1550088422.495
-8.16826178	-0.9055908540000002	1.0144531250000002	-1.5869141	1.0375977	0.30517578	1.7800780760000001	-8.15988768	-1.197485324	0.12207031	1.2207031	-3.2958984	4.5889648560000005	6.6394042540000004	0.424682608	0.8544922	0.7324219	0.8544922	-8.45297824	-1.144848642	2.162890576	0.18310547	-0.79345703	0.12207031	4.43464357	7.917040740000001	3.051733426	-0.48828125	-1.2207031	-0.5493164	-0.5861816394	4.566235324	-1.312329074	1.0986328	2.6855469	-1.0986328	1550088422.535
-9.383691394000001	-1.349414038	-0.16030273560000002	-1.4648438	1.4648438	0.5493164	1.5982422120000002	-7.966088760000001	-1.0180419928000002	0.18310547	1.0375977	-2.746582	4.3150146760000005	6.4934570680000006	0.8218505890000001	1.4038086	2.1362305	-0.8544922	-8.524755890000002	-1.4558837860000002	2.4117187500000004	-0.5493164	-0.36621094	0.24414062	4.26357428	7.81057158	3.5003417540000004	-0.79345703	0.061035156	-0.61035156	2.326782248	7.236352340000001	0.6519775360000001	0.79345703	0.12207031	-1.2207031	1550088422.575
-11.468823380000002	-1.637719748	0.2428466754	-0.061035156	-0.48828125	0.061035156	1.3673584260000002	-7.6729982	-0.6914550720000001	0	0.61035156	-1.8310547	4.3329589660000005	6.8655027	1.3709472839999999	1.8310547	2.5634766	-2.2583008	-8.9829348	-1.069482428	2.495458966	-1.0986328	-0.61035156	0.30517578	3.44890126	8.18500998	3.5493896760000005	-0.30517578	1.0375977	-0.7324219	10.170849640000002	11.992798020000002	5.671606430000001	-0.36621094	2.2583008	0.24414062	1550088422.615
-11.8073732	-0.778784146	1.3864990020000003	-1.0986328	-0.36621094	0.4272461	1.12211911	-7.65983876	-0.3146240216	-0.18310547	0.30517578	-0.30517578	4.5171875	7.838086060000001	1.7812744600000001	1.7700195	2.319336	-3.3569336	-9.32148462	-0.401953125	2.746679712	-1.4038086	-0.061035156	0.6713867	2.336352536	8.81665036	3.4883788940000002	-0.061035156	2.0141602	-0.48828125	7.54379892	10.078735520000002	3.7742920320000004	2.0141602	1.7700195	1.159668	1550088422.655
-11.907861420000001	-2.51459964	-1.0969971040000002	-1.8310547	0.5493164	-0.48828125	0.9893310700000001	-7.828515380000001	0.08015136780000001	-0.18310547	0.30517578	-0.30517578	4.640405252	9.27004393	1.62575679	1.2817383	1.5869141	-3.90625	-9.67917482	-0.36845702880000003	2.192797824	-1.8920898	-1.7089844	0.79345703	1.714282248	10.42326628	3.2790283540000003	0.48828125	1.8310547	-0.24414062	-1.2441405760000002	7.07963858	-3.6056152160000003	2.6855469	-3.1738281	-1.953125	1550088422.695
-11.876758180000001	-5.1081542540000004	-2.300463858	-1.2817383	-2.8076172	-1.0375977	0.9510498200000002	-8.612085160000001	0.3373535144	-0.61035156	-0.9765625	4.3945312	4.722949280000001	11.5274411	1.239355432	0.4272461	0.24414062	-3.90625	-11.64228534	0.35888672120000004	3.3460204680000003	-2.380371	-2.0141602	0.79345703	1.47263179	12.18420378	3.3089355040000004	0.79345703	1.0986328	-0.061035156	5.9706784200000005	15.0911866	2.2669677520000002	-2.0141602	0.30517578	-0.7324219	1550088422.735
-9.12888179	-5.1978759000000005	-1.211840854	0	-1.4648438	1.0375977	1.19270018	-10.37302266	0.423486322	-0.4272461	-2.319336	7.2021484	5.647680710000001	13.543188400000002	0.8972167932	-0.61035156	-0.6713867	-3.3569336	-12.378002700000001	1.3242920320000002	3.192895468	-1.7089844	0.12207031	0.8544922	0.732128894	12.698608720000001	3.4812010800000004	1.2817383	0.9765625	-0.30517578	-0.002392578076	10.44479982	-1.2309814300000002	1.8920898	0.24414062	-0.30517578	1550088422.775
-7.271044928000001	-2.560058606	-1.5204834260000002	-0.4272461	3.112793	-0.061035156	2.0659912140000003	-12.084912140000002	0.44980469240000004	-0.12207031	-4.1503906	9.277344	7.000683606000001	13.381689300000001	0.642407248	-0.9765625	0	-2.0141602	-11.21521016	1.7441894960000002	2.3949707460000003	-1.7089844	1.4648438	0.61035156	-0.423486322	11.456860520000001	3.3292724640000007	1.0986328	1.4648438	-0.30517578	1.429565396	8.406323380000002	-3.73122554	1.5258789	-2.380371	-0.91552734	1550088422.815
-9.4255616	-2.8806639400000003	-4.39277356	-1.159668	1.3427734	-1.0375977	3.5589599640000005	-12.092089660000001	0.5837890576	0.12207031	-5.065918	9.399414	7.146630890000001	11.466431200000002	0.88645018	-0.18310547	2.1362305	0.12207031	-10.21511232	2.3028564300000003	0.3576904254	-1.953125	0.30517578	0.36621094	-1.294384784	10.28688948	2.7143798920000006	-0.24414062	1.4648438	-0.12207031	2.624658246	9.54160144	-3.39267572	1.6479492	0	-1.4038086	1550088422.855
-9.10495607	-4.757641574	-3.170166034	-1.0986328	-0.8544922	-0.24414062	5.316308606000001	-11.81813948	0.7883544928000001	0.12207031	-3.3569336	7.9956055	6.049634080000001	10.867089660000001	0.6280517572	0.12207031	2.9907227	1.8920898	-9.997387680000001	3.31252446	1.0503417932	-1.2817383	0.48828125	0.24414062	-1.294384784	10.28688948	2.7143798920000006	-1.2207031	1.5869141	0.7324219	0.6890625	9.908862319999999	-2.5098144959999997	1.2207031	0.4272461	-1.5869141	1550088422.894
-8.38478984	-4.5064209260000005	-2.058813498	0.18310547	1.4038086	0.8544922	6.390576080000001	-11.843261780000002	0.346923822	0.18310547	-0.79345703	5.432129	4.969384980000001	11.145825180000001	-0.2811279254	-0.8544922	2.1972656	2.8686523	-9.338232428000001	2.9273192900000002	0.594555661	-1.0375977	-0.5493164	-0.061035156	-1.5013427520000002	9.839477340000002	1.8650146760000001	-1.6479492	1.7089844	1.5869141	-0.046655271600000006	9.49973143	-2.665332068	1.5869141	-1.5869141	-1.2207031	1550088422.934
-8.36086412	-2.89741214	-2.2382567900000003	0.9765625	1.4038086	0.061035156	5.598632788000001	-11.12189946	-0.29069824280000006	0.24414062	-1.3427734	2.319336	3.8963134000000004	10.5058107	-1.0670898560000002	-1.7089844	0.5493164	3.479004	-9.145629892	2.386596646	1.258496106	-0.8544922	0.18310547	0.12207031	-1.5013427520000002	9.839477340000002	1.8650146760000001	-1.2207031	0.7324219	1.5869141	1.0120605432	9.433935700000001	-2.59116214	1.2817383	-2.5634766	-1.0375977	1550088422.975
-8.827417032000001	-1.947558606	-2.872290036	0.8544922	0.7324219	-0.6713867	4.8617187500000005	-9.43273912	-0.0980957068	-0.061035156	-2.8076172	-0.061035156	3.0792480040000005	9.3657473	-1.484594748	-1.8310547	-1.2817383	4.0283203	-8.67788089	2.537329074	1.05991214	-0.79345703	-0.36621094	-0.18310547	-0.9965087860000001	8.508007788	1.9535400360000001	-0.12207031	-0.18310547	1.159668	2.0372802520000004	9.304736420000001	-2.3710449280000003	1.0986328	-2.0751953	-1.159668	1550088423.014
-8.741284440000001	-2.1162353240000003	-2.85673822	0.61035156	-0.12207031	-0.48828125	4.749267572000001	-7.88952626	0.2811279254	-0.48828125	-2.6245117	-1.2817383	3.0397704680000004	8.846557608000001	-1.5527832460000002	-1.4038086	-2.380371	3.9672852	-8.378808606	2.9129637600000002	1.2513183900000002	-0.12207031	0.61035156	0	-0.8170653959999999	8.43383786	2.0671875	0.061035156	-0.12207031	1.4038086	2.6079101440000003	9.03796376	-2.112646466	0.8544922	-1.4648438	-1.2207031	1550088423.054
-8.924316394	-2.2250976440000003	-2.528955072	0.91552734	0.7324219	-0.12207031	4.76721196	-6.8870362400000005	0.54191893	-0.48828125	-2.6245117	-1.2817383	3.2311766200000003	8.826220746	-1.681982428	-0.79345703	-2.1362305	3.479004	-8.23286142	2.8124755400000003	0.770410144	0.061035156	0.061035156	0.061035156	-0.5885742212	8.87646466	2.198779254	0.12207031	0	1.5258789	3.1282959260000003	9.03916034	-1.9810547120000002	0.61035156	-0.48828125	-0.9765625	1550088423.094
-9.03916034	-2.3519042540000004	-2.5803954680000003	1.0986328	0	-0.30517578	4.510009784	-6.579589660000001	1.0240234620000002	-1.159668	0.9765625	-0.91552734	3.12111821	9.030786240000001	-1.74299321	-0.24414062	-1.159668	2.9907227	-8.43383786	2.85673822	1.1209228240000002	0.61035156	0.79345703	-0.061035156	-0.40314941100000007	9.303539840000001	2.2478271760000004	0.36621094	0.061035156	1.2817383	2.2657714660000003	9.285595746	-1.7944336060000001	0.24414062	-0.61035156	-0.6713867	1550088423.134
-8.74606929	-2.3889892180000003	-1.876977536	1.5258789	0.61035156	0	4.244433606	-7.0497314300000005	1.7477783540000003	-1.4648438	2.2583008	-0.7324219	2.8627197480000004	9.261669928000002	-1.7023192900000002	0.12207031	-0.61035156	2.2583008	-8.441015380000001	3.0325927520000002	1.3446288940000002	1.0375977	0.24414062	-0.24414062	-0.172265625	9.778466754	2.060009784	0.48828125	0.30517578	0.9765625	1.3242920320000002	9.140844748000001	-1.8817626800000002	0.061035156	-1.5869141	-0.48828125	1550088423.174
-9.38129892	-1.7226562500000002	-2.384204074	1.5258789	0.8544922	0.12207031	4.03986821	-8.120410340000001	2.48229982	-1.4648438	2.9296875	-1.0986328	2.8220459260000004	9.478198380000002	-1.443920926	0.30517578	-0.4272461	1.3427734	-8.7364991	2.7000244600000003	1.5551757200000003	1.5258789	0.18310547	-0.5493164	0.1674804712	9.97346196	2.124609424	0.30517578	0.30517578	0.61035156	1.622167932	8.992504892	-2.3028564300000003	0	-1.953125	-0.4272461	1550088423.214
-9.62294928	-1.1855224640000002	-2.757446286	1.159668	0	-0.24414062	3.505126996	-8.906372300000001	2.60910643	-1.4648438	2.9296875	-1.0986328	2.9129637600000002	9.368139480000002	-1.1017822480000001	0.4272461	-0.24414062	0.4272461	-8.901586960000001	2.1700683900000004	1.8375000000000001	1.3427734	0.5493164	-0.6713867	0.52995607	9.98303264	2.287304712	0.24414062	-0.18310547	-0.061035156	2.128198282	9.298754892	-2.3423339660000004	-0.12207031	-1.5258789	-0.61035156	1550088423.254
-9.581079074	-1.7657226440000002	-2.6940429320000003	0.7324219	0	-0.061035156	2.8399902160000003	-9.284399460000001	2.3542969240000002	-0.9765625	2.9907227	-1.8310547	3.1199219240000007	9.11572284	-0.5670410144	0.48828125	-0.12207031	-0.61035156	-8.64558107	2.045654254	1.739404254	1.2817383	-0.24414062	-0.91552734	0.878076178	9.9710688	2.1329834260000005	0.18310547	-0.48828125	-0.79345703	1.9391846040000003	9.481787140000002	-1.9989990020000004	-0.4272461	-1.7700195	-0.6713867	1550088423.294
-9.346606430000001	-2.386596646	-2.4392334260000004	0.36621094	0.4272461	0.79345703	2.333959964	-9.398047120000001	2.062402356	0.79345703	1.2817383	-2.9296875	3.476416034	9.13725589	0.00478515625	0.5493164	0.12207031	-1.8310547	-9.278417932000002	2.1880126800000004	1.795629892	1.4038086	-1.2817383	-0.8544922	0.878076178	9.9710688	2.1329834260000005	-0.36621094	-1.0375977	-1.0986328	2.363867212	9.58227536	-1.6460937500000001	-0.6713867	-1.159668	-0.48828125	1550088423.334
-10.054809800000001	-2.8328125	-3.019433606	-0.24414062	1.2207031	1.0986328	2.333959964	-9.398047120000001	2.062402356	0.79345703	1.2817383	-2.9296875	3.9142577880000005	9.721044928000001	0.4426269568000001	0.36621094	0.36621094	-3.2348633	-10.547681200000001	1.650878894	1.927221646	1.5869141	-1.2817383	-0.9765625	2.0061767180000003	11.07165486	2.7538574280000003	-0.61035156	-1.2817383	-1.2207031	2.98952626	10.039258180000001	-1.642504892	-1.0986328	-0.6713867	0	1550088423.374
-10.94724092	-4.268359424000001	-4.334155252	-0.18310547	-1.7700195	1.0986328	1.961914038	-10.42805162	1.025219748	1.8920898	-0.79345703	-2.380371	4.227685504000001	10.82761232	0.534741214	-0.061035156	-0.061035156	-4.4555664	-11.375512680000002	0.3600830072	2.9321045320000003	1.5258789	-0.5493164	-1.0986328	2.3387451080000004	11.016625900000001	3.5386230040000006	-0.30517578	-1.2817383	-1.5258789	4.87607428	12.303833360000002	0.37443847840000005	-3.4179688	1.0375977	1.159668	1550088423.414
-9.73898912	-4.724145468000001	-2.1114501800000003	0.9765625	-6.164551	0.24414062	2.363867212	-10.80607878	0.401953125	2.0141602	-1.5258789	-1.7700195	4.88205571	11.014233720000002	0.7716064300000001	-0.36621094	-0.8544922	-5.004883	-10.453173920000001	0.385205072	2.205957068	0.7324219	0.9765625	-0.61035156	2.3387451080000004	11.016625900000001	3.5386230040000006	0	-1.159668	-2.0141602	3.02661142	13.927197480000002	2.4200927520000004	-5.6152344	1.7089844	2.319336	1550088423.454
-7.976855432000001	-3.2467285340000003	1.25729982	2.0141602	-1.7700195	-0.12207031	2.9392822480000005	-9.791625900000001	0.01076660144	1.5258789	-1.159668	-1.6479492	5.885742212	10.075146760000003	1.65805661	-0.12207031	-0.6713867	-4.4555664	-9.548779254000001	0.7716064300000001	1.113745108	1.5869141	1.0986328	-0.30517578	0.052636719240000004	8.193384080000001	4.1152344240000005	-0.4272461	-1.0375977	-1.8920898	-0.840991214	12.568212860000001	0.7261474640000001	-5.004883	-0.18310547	3.2348633	1550088423.494
-9.39326178	-1.592260782	0.974975589	-0.36621094	1.0986328	-1.3427734	3.160595746	-8.76760234	-0.037084961060000005	1.5258789	-1.159668	-1.6479492	6.261376800000001	9.505712860000001	2.0528320680000003	0.12207031	0.061035156	-3.0517578	-9.668408246	-0.3947753894	0.5239746106000001	2.0141602	0.7324219	-0.5493164	-0.2978759784	8.49963408	4.48129892	-0.91552734	-0.79345703	-1.2817383	-1.503735324	9.962695680000001	-2.0731689300000005	-3.0517578	-1.4648438	2.6855469	1550088423.534
-11.391064300000002	-3.0541259000000003	-1.0048827880000002	-0.8544922	-1.6479492	-1.2817383	3.12351088	-9.092993210000001	-0.1626953076	0.61035156	0.6713867	-1.5258789	5.656054712	9.9961911	1.414013678	-0.24414062	-0.4272461	-1.5258789	-10.308423020000001	-1.388891574	0.7907471040000001	1.159668	-0.24414062	-0.6713867	-0.2978759784	8.49963408	4.48129892	-0.6713867	-0.79345703	-0.8544922	-0.29667969240000003	9.874170320000001	-2.6964355040000005	-1.953125	-0.24414062	1.8310547	1550088423.574
-9.19467752	-3.71088858	0.6902587860000001	0.12207031	-1.5869141	-0.12207031	2.670117212	-10.04404254	-0.5861816394	0.91552734	1.7700195	-0.12207031	5.196679712	10.706787140000001	0.9390869110000001	-0.8544922	-2.0751953	-0.30517578	-10.40891124	-1.464257788	1.27763678	0.7324219	0.48828125	-0.36621094	1.046752896	9.839477340000002	4.727734424	-0.12207031	-1.2207031	-0.8544922	-0.10527343750000001	9.011645468000001	-2.2215087860000002	-1.0986328	0.4272461	0.9765625	1550088423.614
-7.899096940000001	-2.7454834260000003	1.3242920320000002	0.5493164	-0.061035156	0.30517578	2.3160155760000003	-10.05241664	-1.13647464	1.5258789	-0.30517578	-0.24414062	5.537622300000001	10.09548372	1.239355432	-0.61035156	-2.4414062	0.4272461	-9.744970746000002	-1.32189946	1.296777356	0.4272461	0.48828125	-0.18310547	1.2716552520000002	8.953027160000001	4.5159912140000005	0.12207031	-1.2817383	-0.9765625	0.40793457460000004	7.032983426	-1.2692626800000002	0.30517578	0.9765625	-0.061035156	1550088423.654
-8.3201902	-2.0743652160000003	1.1771484620000001	-0.061035156	-0.061035156	0.061035156	2.4308594240000003	-9.1193116	-1.4463134979999999	1.4648438	-1.7700195	-0.7324219	6.046044928000001	9.00207518	1.7477783540000003	0.061035156	-0.8544922	0.8544922	-9.102563400000001	-1.069482428	0.9414794928000001	0.36621094	0.6713867	-0.12207031	1.2716552520000002	8.953027160000001	4.5159912140000005	-0.24414062	-0.91552734	-0.6713867	1.488183606	6.97077626	-0.03349609424	1.7700195	4.8828125	-1.2817383	1550088423.694
-8.13955072	-1.745385782	1.1639892572000001	-0.5493164	0.12207031	0.30517578	2.7048096040000003	-8.07973642	-1.4582763580000002	0.79345703	-1.6479492	-0.9765625	5.81276857	8.34890126	1.8063964660000003	0.4272461	0.8544922	0.91552734	-8.839379892	-1.2022705072	0.570629892	0.30517578	0.4272461	0	1.350610324	7.832104532000001	4.366455072	-0.5493164	-0.30517578	-0.12207031	-0.015551758180000002	6.991113220000001	-0.4904785144	2.6855469	5.1879883	-2.0141602	1550088423.734
-7.9936032400000006	-2.296875	0.860131839	-1.0375977	1.953125	-0.061035156	2.9500489200000004	-7.801000900000001	-1.214233426	0.12207031	-0.24414062	-0.6713867	5.043554712000001	8.297461060000002	1.485791034	0.36621094	1.2207031	1.0375977	-8.902783246	-1.870996106	0.5287597644	-0.18310547	0.18310547	-0.12207031	1.46665036	8.174243210000002	4.804296924000001	-0.30517578	0.5493164	0.30517578	-1.485791034	8.07734375	0.3289794928	3.6010742	2.746582	-2.319336	1550088423.774
-10.014135880000001	-3.20366214	-0.04306640576	-0.79345703	0.91552734	0.12207031	2.70839856	-7.9517334260000005	-1.0754638580000002	0.12207031	-0.24414062	-0.6713867	4.572216754	8.69941394	1.2919922120000003	0.36621094	0.8544922	1.0375977	-9.195874100000001	-2.6222655759999998	0.686669928	-1.159668	-0.7324219	-0.061035156	1.4522949280000002	8.892016574000001	4.756445288	0.36621094	1.4038086	0.5493164	-0.2189208966	10.228271760000002	1.5180908540000002	2.5634766	-2.9296875	-1.0986328	1550088423.814
-11.156591460000001	-4.31979982	-0.5323486420000001	-0.24414062	1.6479492	-0.18310547	2.4392334260000004	-8.443408246	-1.0491455072	-0.061035156	0	0.6713867	4.61169429	9.484179712000001	1.350610324	0.6713867	1.0986328	0.91552734	-10.230663940000001	-1.89013678	1.1723632788	-1.8310547	-1.8920898	0.12207031	1.2907959260000001	9.723437500000001	4.47292482	0.5493164	1.4648438	0.6713867	-1.733422824	11.167358720000001	-1.0443603240000001	4.0283203	-4.211426	-1.0986328	1550088423.854
-10.51657698	-3.858032248	-1.7059082460000001	-0.36621094	-2.0141602	-0.91552734	2.2849121400000003	-9.337036240000002	-1.1723632788	0.30517578	-1.4038086	0.8544922	4.70859375	10.316797120000002	1.355395468	0.8544922	1.8310547	0.6713867	-11.025	-0.32060547120000005	1.7980224640000002	-2.0751953	-0.91552734	0.5493164	0.477319339	10.28090854	3.782666034	0.4272461	1.7089844	0.8544922	4.165478534	14.4451902	2.095898462	0.36621094	-0.18310547	-1.5869141	1550088423.894
-7.3858885800000005	-2.5492920320000003	0.9211425720000002	-0.061035156	2.1362305	0.24414062	2.3255859620000003	-9.76770018	-1.488183606	0.24414062	-2.9296875	0.8544922	4.4968505400000005	10.686450180000001	1.03359375	0.5493164	2.0751953	0.6713867	-9.76770018	1.0718750000000001	1.8757812500000002	-0.9765625	0.061035156	0.5493164	-0.593359375	9.712670926000001	3.3400389400000003	0.24414062	1.7089844	0.91552734	3.140258786	9.609789840000001	0.01794433606	1.7700195	1.159668	-0.79345703	1550088423.934
-8.85493161	-1.745385782	-1.5025390379999999	-0.5493164	2.5024414	-0.36621094	2.86152356	-8.62763678	-1.318310504	0.24414062	-2.9296875	0.8544922	4.059008786	10.070361420000001	0.6902587860000001	0.18310547	1.5258789	1.2207031	-8.7448732	1.1962890380000002	1.1269042932	-0.6713867	0	0.4272461	-1.0419677520000001	8.918335160000002	3.092407248	-0.061035156	1.159668	0.8544922	1.0946044928	8.77836911	-1.0491455072	1.8920898	1.0375977	-0.79345703	1550088423.974
-9.8083741	-2.495458966	-2.5947509	-0.91552734	-2.1972656	-1.4038086	3.5242675720000003	-7.430151260000001	-0.21413574280000003	-2.4414062	0.24414062	1.8920898	3.484790036	9.52963858	0.38640135800000003	-0.061035156	0.36621094	1.8310547	-9.36933606	1.0264160340000001	1.207055661	-0.6713867	0.36621094	0.48828125	-0.75964357	9.00327176	2.789746106	-0.24414062	0.4272461	0.7324219	1.425976538	9.997387680000001	-0.5909667932	0.8544922	0	-0.79345703	1550088424.014
-9.169555710000001	-3.14504393	-1.388891574	0	1.5869141	0	3.77548822	-7.376318390000001	1.2656738220000001	-2.4414062	0.24414062	1.8920898	3.1282959260000003	9.613378894	0.03588867212	-0.48828125	-0.79345703	1.7700195	-9.536816394	0.9905273560000001	1.36018071	-0.61035156	0.6713867	0.61035156	-0.75964357	9.00327176	2.789746106	-0.12207031	-0.12207031	0.61035156	1.5156982820000002	9.889721940000001	-1.073071286	0.6713867	-0.24414062	-0.18310547	1550088424.054
-9.53322734	-2.2801269960000004	-1.947558606	-0.61035156	0	0.061035156	3.77548822	-7.376318390000001	1.2656738220000001	-3.540039	3.4179688	3.0517578	3.05053714	9.70429712	-0.34453125	-0.79345703	-1.4038086	1.159668	-9.540405252000001	0.885253894	1.353002896	-0.8544922	0.4272461	0.48828125	0.22011719240000002	9.796411240000001	2.743090854	0.36621094	-0.24414062	0.30517578	2.024121106	9.644482428000002	-1.7513672120000003	0.36621094	0	-0.061035156	1550088424.094
-9.557153060000001	-2.0121582460000003	-1.943969748	-0.61035156	0.79345703	-0.18310547	2.783764676	-9.362158246000002	2.0336913940000003	-3.2958984	3.6010742	3.8452148	3.484790036	9.253295926000002	-0.439038089	-0.7324219	-1.159668	0.12207031	-9.213818390000002	1.299169928	1.1053711060000002	-0.8544922	0.061035156	0.30517578	0.611303714	9.60739766	2.633032248	0.5493164	0.24414062	0.12207031	1.5731201080000001	9.552368210000001	-1.7609375	0.5493164	0.61035156	-0.30517578	1550088424.134
-9.671997300000001	-2.57680661	-2.3734375	-0.79345703	-0.48828125	-0.18310547	3.5338378600000007	-9.94833966	2.605517572	-1.159668	-1.3427734	2.6855469	4.038671924000001	8.93867212	-0.20935058900000003	-0.30517578	-0.061035156	-0.8544922	-9.131274460000002	1.874584964	1.2309814300000002	-0.48828125	0.061035156	0.4272461	0.3672607428	9.445898560000002	2.2944824280000002	0.24414062	0.5493164	0.4272461	0.893627896	9.677978240000002	-1.96430661	0.48828125	0.12207031	-0.36621094	1550088424.174
-9.29277356	-2.743090854	-1.9487548920000002	-0.4272461	0.18310547	0.18310547	4.5171875	-9.942358720000001	3.0002929320000002	-1.159668	-1.3427734	2.6855469	4.23725589	9.07026358	-0.285913089	-0.12207031	0.79345703	-1.5258789	-9.21860324	1.7501709260000002	1.2333740020000001	-0.36621094	-0.061035156	0.48828125	0.3672607428	9.445898560000002	2.2944824280000002	0.24414062	0.30517578	0.6713867	1.0718750000000001	9.666015380000001	-1.9044922120000003	0.36621094	-0.12207031	-0.24414062	1550088424.214
-9.38488768	-2.31481929	-2.162890576	-0.48828125	0	0.24414062	4.807885880000001	-9.718652160000001	2.7861572480000003	0.30517578	0	-0.061035156	4.2336670320000005	9.35378444	-0.52995607	-0.24414062	0.5493164	-1.7700195	-9.27602536	1.425976538	1.3254882200000002	-0.5493164	-0.61035156	0.30517578	0.6447998200000001	9.62294928	2.300463858	0.36621094	0.18310547	0.5493164	1.3242920320000002	9.52963858	-1.9128662140000001	0.12207031	-0.18310547	-0.12207031	1550088424.254
-9.33464357	-2.201171924	-2.08513179	-0.6713867	0	0.18310547	4.6021241	-9.43632788	2.45	0.8544922	-0.12207031	-1.0375977	4.414306610000001	9.484179712000001	-0.6447998200000001	-0.36621094	0	-1.5869141	-9.285595746	1.534838858	1.4702392180000001	-0.61035156	-0.61035156	0.24414062	0.6447998200000001	9.62294928	2.300463858	0.61035156	0.36621094	0.30517578	1.337451178	9.46623552	-1.961914038	0.18310547	-0.061035156	-0.18310547	1550088424.294
-9.37890625	-2.3758300720000003	-2.204760782	-0.6713867	0.061035156	0.24414062	4.3162110600000005	-9.034375	1.8781738220000002	1.0986328	-0.18310547	-1.8920898	4.8988037140000005	9.53322734	-0.6543701080000001	-0.18310547	-0.12207031	-1.2207031	-9.24013678	1.7346191100000001	1.5563721040000003	-0.4272461	-0.7324219	0.18310547	0.419897464	9.683960160000002	2.3626709260000003	0.7324219	0.36621094	0.18310547	1.238159146	9.445898560000002	-2.1485351440000002	0.061035156	0	-0.24414062	1550088424.333
-9.34421376	-2.57082518	-2.1616942900000002	-0.5493164	0.061035156	0.24414062	4.09848642	-8.84296875	1.27763678	1.2817383	0.12207031	-2.319336	5.2995607	9.657641574000001	-0.5084228534	0.24414062	0.12207031	-0.6713867	-9.286792032000001	1.7489746400000001	1.7513672120000003	-0.30517578	-0.8544922	0.12207031	0.5778076080000001	9.864599640000002	2.3531005400000002	0.61035156	0.12207031	0.18310547	1.0072753600000002	9.504516574	-2.1114501800000003	0.12207031	0.18310547	-0.24414062	1550088424.373
-9.2042482	-2.62705072	-2.109057608	-0.4272461	0.18310547	0.24414062	3.8329101440000004	-8.88842752	0.7955322480000001	1.2817383	0.12207031	-2.319336	5.48498552	9.80598192	-0.33017577880000004	0.5493164	0.24414062	-0.061035156	-9.3238768	1.7059082460000001	1.94636232	-0.18310547	-0.9765625	0.061035156	0.5778076080000001	9.864599640000002	2.3531005400000002	0.36621094	-0.12207031	0.18310547	0.6053222644	9.521264480000001	-2.16408696	0.061035156	-0.061035156	-0.24414062	1550088424.414
-9.27961412	-2.733520468	-2.1712646760000003	-0.24414062	0.18310547	0.30517578	3.5673339660000005	-8.878857428000002	0.49645996400000003	1.2207031	0.36621094	-2.5024414	5.462255890000001	9.770092752000002	-0.11484375000000001	0.7324219	0.24414062	0.48828125	-9.325073380000001	1.6341308900000002	2.1258057100000003	-0.061035156	-0.91552734	-0.061035156	0.838598642	9.917236420000002	2.359082068	0.30517578	-0.24414062	0.12207031	0.576611322	9.49016124	-2.1114501800000003	0.061035156	-0.18310547	-0.18310547	1550088424.453
-9.27004393	-2.78017572	-2.0731689300000005	0.061035156	0.061035156	0.24414062	3.3651612400000004	-8.750854532	0.32778320680000006	0.8544922	0.30517578	-2.5024414	5.41560054	9.613378894	0.211743161	0.7324219	0.24414062	0.8544922	-9.34780252	1.58149411	2.295678714	0.061035156	-0.9765625	-0.12207031	1.1747558900000001	9.535620108000002	2.2669677520000002	0.24414062	-0.24414062	0.24414062	0.6986327880000001	9.527246106	-2.097094748	0	-0.12207031	-0.12207031	1550088424.493
-9.29636232	-2.7048096040000003	-1.9774658540000003	0.24414062	0.18310547	0.30517578	3.1653808900000002	-8.6001223	0.14235839660000002	0.4272461	0.48828125	-2.5024414	5.303149460000001	9.548779254000001	0.4844970746000001	0.61035156	0.30517578	1.0375977	-9.343017572	1.4989501800000002	2.436840854	0.18310547	-0.7324219	-0.12207031	1.1747558900000001	9.535620108000002	2.2669677520000002	0.24414062	-0.24414062	0.36621094	0.49645996400000003	9.552368210000001	-2.100683606	-0.061035156	-0.18310547	-0.061035156	1550088424.533
-9.423168930000001	-2.560058606	-1.9367920320000003	0.30517578	-0.061035156	0.30517578	2.9703858800000003	-8.4733152	0.02153320288	0.12207031	0.6713867	-2.1972656	5.14284694	9.540405252000001	0.6555663939999999	0.36621094	0.18310547	1.0986328	-9.30832518	1.3613769960000002	2.512207068	0.24414062	-0.79345703	-0.18310547	1.51928714	9.522461060000001	2.365063498	0.24414062	-0.18310547	0.48828125	0.32778320680000006	9.572705072	-2.063598642	-0.12207031	-0.36621094	-0.061035156	1550088424.573
-9.42197284	-2.4571777160000003	-1.8937255400000002	0.4272461	-0.061035156	0.24414062	2.7586425720000003	-8.328564300000002	0.0490478534	0.12207031	0.6713867	-2.1972656	4.98015126	9.590649460000002	0.7201660340000001	0.12207031	0	1.159668	-9.326269568	1.287207068	2.69523912	0.30517578	-0.61035156	-0.18310547	1.547998004	9.6552491	2.4117187500000004	0.24414062	0	0.48828125	0.41271972840000004	9.615771760000001	-1.9918212860000002	-0.18310547	-0.36621094	0	1550088424.613
-9.394457968000001	-2.304052716	-1.8040038940000003	0.48828125	0.061035156	0.24414062	2.6031250000000004	-8.225683606	0.20217285340000002	-0.5493164	0.8544922	-1.0375977	4.872485324	9.69472644	0.7560547120000001	-0.061035156	-0.12207031	1.0986328	-9.265259080000002	1.179541034	2.7909423920000003	0.4272461	-0.4272461	-0.18310547	1.547998004	9.6552491	2.4117187500000004	0.18310547	0	0.5493164	0.458178714	9.558349640000001	-1.9427734620000003	-0.18310547	-0.36621094	0	1550088424.653
-9.46264676	-2.195190396	-1.833911142	0.36621094	-0.061035156	0.18310547	2.6031250000000004	-8.225683606	0.20217285340000002	-0.5493164	0.8544922	-1.0375977	4.758837860000001	9.65405252	0.754858426	-0.18310547	-0.18310547	0.9765625	-9.210229532000001	1.07785643	2.8352050720000004	0.36621094	-0.5493164	-0.24414062	1.47263179	9.700707968000001	2.4595702880000005	0.12207031	-0.12207031	0.5493164	0.3995605432	9.522461060000001	-1.96669928	-0.12207031	-0.30517578	-0.061035156	1550088424.693
-9.46145018	-2.2083496400000002	-1.8063964660000003	0.36621094	0	0.061035156	2.57082518	-8.05102536	0.5861816394	-0.8544922	0.9765625	-0.30517578	4.604516574	9.54997554	0.6986327880000001	-0.24414062	-0.30517578	0.8544922	-9.23654802	0.985742212	2.9775634	0.36621094	-0.48828125	-0.24414062	1.606616214	9.636108426000002	2.50622554	-0.12207031	-0.36621094	0.4272461	0.3911865216	9.54638678	-1.9583251800000003	-0.12207031	-0.36621094	-0.12207031	1550088424.733
-9.46743161	-2.250219748	-1.7884521760000003	0.36621094	-0.061035156	0.12207031	2.636621106	-8.182617212	0.763232428	-1.0375977	1.0375977	0.9765625	4.50522464	9.480590560000001	0.657958966	-0.36621094	-0.4272461	0.61035156	-9.258081070000001	0.8948242212000002	3.0325927520000002	0.30517578	-0.48828125	-0.24414062	1.606616214	9.636108426000002	2.50622554	-0.18310547	-0.61035156	0.30517578	0.4868896466	9.581079074	-1.8386962860000002	-0.18310547	-0.30517578	-0.12207031	1550088424.773
-9.444701980000001	-2.21433107	-1.7298339660000002	0.36621094	0	0.12207031	2.636621106	-8.182617212	0.763232428	-1.0375977	1.0375977	0.9765625	4.441821286	9.34421376	0.5897705072	-0.4272461	-0.48828125	0.24414062	-9.24492212	0.839794928	3.12709964	0.30517578	-0.36621094	-0.24414062	1.927221646	9.518872300000002	2.48588858	-0.24414062	-0.7324219	0.12207031	0.5287597644	9.581079074	-1.7896484620000002	-0.18310547	-0.24414062	-0.061035156	1550088424.813
-9.46743161	-2.168872104	-1.7059082460000001	0.30517578	-0.061035156	0.061035156	2.9500489200000004	-8.5833741	1.040771466	-0.79345703	0.30517578	1.7089844	4.475317392000001	9.14802266	0.5479003894	-0.48828125	-0.48828125	-0.18310547	-9.211425720000001	0.811083966	3.12111821	0.24414062	-0.30517578	-0.24414062	1.967895468	9.399243210000002	2.48828125	-0.30517578	-0.7324219	0	0.4713378894	9.579882788	-1.7752929320000002	-0.18310547	-0.24414062	-0.061035156	1550088424.853
-9.49375	-2.1102538940000004	-1.677197284	0.30517578	-0.061035156	0	3.24433606	-8.716162140000002	1.123315396	-0.61035156	0.061035156	1.8310547	4.57341304	9.063086060000002	0.48569336060000007	-0.48828125	-0.4272461	-0.5493164	-9.18271466	0.7871582068	3.124707068	0.24414062	-0.18310547	-0.18310547	1.967895468	9.399243210000002	2.48828125	-0.36621094	-0.6713867	-0.12207031	0.41271972840000004	9.581079074	-1.7860596040000003	-0.18310547	-0.24414062	-0.061035156	1550088424.893
-9.505712860000001	-2.1521240020000003	-1.594653354	0.24414062	-0.061035156	0	3.5290527160000003	-8.83698732	1.137670926	-0.61035156	0.061035156	1.8310547	4.70859375	9.100170926	0.42827148560000006	-0.48828125	-0.48828125	-0.8544922	-9.14802266	0.7476806610000001	3.1007812500000003	0.18310547	-0.24414062	-0.18310547	1.9547363220000002	9.412402160000001	2.477514676	-0.30517578	-0.61035156	-0.24414062	0.439038089	9.58347194	-1.739404254	-0.18310547	-0.18310547	-0.061035156	1550088424.933
-9.522461060000001	-2.107861322	-1.582690396	0.24414062	-0.061035156	0	3.773095746	-8.886035340000001	1.1041748200000001	-0.24414062	-0.24414062	1.5258789	4.885644568	9.1623777	0.379223642	-0.48828125	-0.5493164	-1.0375977	-9.14204074	0.80390625	3.1282959260000003	0.12207031	-0.24414062	-0.18310547	1.9140625000000002	9.43513179	2.471533246	-0.30517578	-0.61035156	-0.30517578	0.42109375000000004	9.59782698	-1.7106933900000003	-0.12207031	-0.18310547	-0.061035156	1550088424.973
-9.505712860000001	-2.0887207460000004	-1.5862792540000001	0.18310547	0	-0.061035156	3.9573242800000004	-8.884838760000001	1.006079074	-0.061035156	-0.36621094	1.159668	5.074658246	9.24611821	0.339746106	-0.48828125	-0.5493164	-1.0986328	-9.12888179	0.8278320288	3.1797364200000002	0.12207031	-0.18310547	-0.18310547	1.9140625000000002	9.43513179	2.471533246	-0.24414062	-0.61035156	-0.36621094	0.4330566394	9.610986420000001	-1.714282248	-0.12207031	-0.18310547	-0.12207031	1550088425.013
