# Supplementary material for: A deep learning approach for lower back-pain risk prediction during manual lifting
Source: PLoS One. 2021 Feb 19;16(2):e0247162. doi: 10.1371/journal.pone.0247162 (PMC7894914; doi:10.1371/journal.pone.0247162)
Supplement: S1 Data — (ZIP) [file pone.0247162.s001.zip › source-used/Subject_03_P2_Zone02_T1.csv]

Side_A_x	Side_A_y	Side_A_z	Side_G_x	Side_G_y	Side_G_z	LtWt_A_x	LtWt_A_y	LtWt_A_z	LtWt_G_x	LtWt_G_y	LtWt_G_z	RtWt_A_x	RtWt_A_y	RtWt_A_z	RtWt_G_x	RtWt_G_y	RtWt_G_z	Back_A_x	Back_A_y	Back_A_z	Back_G_x	Back_G_y	Back_G_z	UArm_A_x	UArm_A_y	UArm_A_z	UArm_G_x	UArm_G_y	UArm_G_z	Thig_A_x	Thig_A_y	Thig_A_z	Thig_G_x	Thig_G_y	Thig_G_z	Time_stp
-9.266455072	-1.114941394	-3.5158935700000002	0	-0.061035156	0	3.2180175720000004	-8.6264402	0.7823730432	0	0	0	4.821044928	9.38608426	0.717773462	0	0	-0.061035156	-9.149218750000001	1.070678714	2.8244384000000005	0	0	0	1.118530252	9.49973143	2.92971196	-0.061035156	0	-0.061035156	0.7225586060000001	9.46145018	-2.331567392	-0.061035156	-0.061035156	-0.061035156	1550085325.66
-9.24013678	-1.0993896760000001	-3.494360324	0	-0.061035156	0	3.2180175720000004	-8.6264402	0.7823730432	0	0	0	4.8162597840000005	9.382495108	0.702221646	0	0	-0.061035156	-9.140844748000001	1.079052716	2.8124755400000003	0	0	-0.061035156	1.1257080072	9.51169429	2.93569339	-0.061035156	0	-0.061035156	0.724951178	9.459057608	-2.332763678	0	-0.061035156	0	1550085325.7
-9.253295926000002	-1.085034146	-3.4979492800000003	0	0	0	3.2228027160000003	-8.60371106	0.784765625	-0.061035156	0	0	4.810278354	9.402832068	0.7010253600000002	0	0	-0.061035156	-9.15041484	1.0802490020000002	2.8064941100000005	0	0	-0.061035156	1.1053711060000002	9.53442392	2.9225341460000003	0	0	0	0.734521466	9.46264676	-2.3028564300000003	-0.061035156	-0.061035156	0	1550085325.74
-9.25090306	-1.1017822480000001	-3.4979492800000003	-0.061035156	-0.061035156	0	3.22160643	-8.597729532	0.7955322480000001	-0.061035156	0	0	4.810278354	9.4004393	0.7105957068000001	0	0	-0.061035156	-9.13725589	1.0515380890000001	2.7945312500000004	0	0	-0.061035156	1.106567392	9.532031250000001	2.96560054	0	0	-0.061035156	0.745288089	9.449487320000001	-2.331567392	-0.061035156	-0.061035156	0	1550085325.78
-9.22578125	-1.1041748200000001	-3.487182608	0	0	0	3.22160643	-8.597729532	0.7955322480000001	-0.061035156	0	0	4.813867212	9.398047120000001	0.734521466	0	0	0	-9.131274460000002	1.062304712	2.7729980040000006	0	0	-0.061035156	1.1041748200000001	9.52485324	2.95961911	-0.061035156	0	0	0.7213623200000001	9.449487320000001	-2.3219971040000003	-0.061035156	-0.061035156	-0.061035156	1550085325.82
-9.26047374	-1.076660144	-3.4919677520000003	0	-0.061035156	0	3.216821286	-8.616870108	0.849365216	-0.061035156	0	-0.061035156	4.807885880000001	9.387280252000002	0.7799804712000001	-0.061035156	0	0	-9.15161142	1.0874267572	2.77419429	0	0	-0.061035156	1.100585962	9.49853534	2.9368896760000003	-0.061035156	-0.061035156	0	0.7560547120000001	9.45307608	-2.3172119600000003	-0.061035156	-0.061035156	0	1550085325.86
-9.23535144	-1.0826415740000002	-3.4776123200000004	0	-0.061035156	0	3.20007338	-8.63122554	0.849365216	-0.061035156	0	-0.061035156	4.793530252	9.387280252000002	0.8015136780000001	-0.061035156	-0.061035156	0	-9.159985520000001	1.063500998	2.76821286	0	-0.061035156	-0.061035156	1.102978534	9.49375	2.95961911	-0.061035156	0	0	0.7560547120000001	9.460253894000001	-2.3076415740000003	-0.061035156	-0.061035156	0	1550085325.9
-9.248510880000001	-1.068286142	-3.521875	0	0	0	3.20007338	-8.63122554	0.849365216	0	0	-0.061035156	4.783959964000001	9.377710160000001	0.75366214	-0.061035156	0	0	-9.152807608000002	1.0371826080000002	2.7359130400000002	0	-0.061035156	-0.061035156	1.081445288	9.478198380000002	2.969189496	-0.061035156	0	0	0.745288089	9.449487320000001	-2.3160155760000003	-0.061035156	-0.061035156	0	1550085325.94
-9.22578125	-1.070678714	-3.4883788940000002	0	-0.12207031	0	3.1916992800000004	-8.59892572	0.784765625	0	0	-0.061035156	4.758837860000001	9.3573732	0.7117919928	-0.061035156	0	0	-9.136059800000002	1.03957518	2.7299316100000004	0	-0.061035156	-0.061035156	1.0551269568000001	9.4686277	2.94526358	-0.061035156	-0.061035156	0	0.775195288	9.450683606	-2.3076415740000003	-0.061035156	-0.061035156	0	1550085325.98
-9.23774411	-1.091015625	-3.476416034	0	0	0	3.16777356	-8.572607428000001	0.7058105432	0	0	-0.061035156	4.746875	9.3489991	0.6806884980000001	-0.061035156	-0.061035156	0	-9.145629892	1.0371826080000002	2.733520468	0	-0.061035156	-0.061035156	1.0718750000000001	9.4686277	2.95961911	0	-0.061035156	0	0.75366214	9.439917032	-2.3016601440000004	-0.061035156	-0.061035156	0	1550085326.02
-9.265259080000002	-1.0670898560000002	-3.5194824280000003	0	-0.12207031	0	3.16777356	-8.572607428000001	0.7058105432	0	-0.061035156	-0.12207031	4.742089856000001	9.3573732	0.6615478240000001	-0.061035156	-0.061035156	0	-9.154003894	1.02761232	2.75983876	0	-0.061035156	-0.061035156	1.0670898560000002	9.475805710000001	2.976367212	0	-0.061035156	0	0.75964357	9.43752446	-2.3399413940000002	-0.061035156	-0.061035156	0	1550085326.059
-9.228173920000001	-1.0646972840000002	-3.4572753600000006	0	0	0	3.1103514400000005	-8.61926268	0.648388678	0	-0.061035156	-0.12207031	4.71816394	9.35856929	0.6555663939999999	0	-0.061035156	0	-9.174340560000001	1.020434604	2.7933349640000005	0	-0.12207031	-0.061035156	1.0934082068000002	9.4686277	2.9644042540000006	0	-0.061035156	0	0.7428955072	9.441113220000002	-2.3219971040000003	-0.061035156	-0.061035156	0	1550085326.1
-9.25927716	-1.0993896760000001	-3.4979492800000003	0	-0.061035156	-0.061035156	3.1007812500000003	-8.6348143	0.67709964	-0.061035156	-0.061035156	-0.12207031	4.6990235600000005	9.35856929	0.7105957068000001	0	-0.061035156	-0.061035156	-9.174340560000001	1.020434604	2.7933349640000005	0	-0.12207031	-0.061035156	1.159204074	9.48776857	2.9703858800000003	0	-0.061035156	-0.061035156	0.6974365020000001	9.43273912	-2.3483153960000003	0	-0.061035156	-0.061035156	1550085326.139
-9.241332968	-1.141259784	-3.514697284	0	0	0	3.1007812500000003	-8.6348143	0.67709964	-0.12207031	-0.061035156	-0.061035156	4.744482428	9.37890625	0.784765625	0	-0.061035156	-0.061035156	-9.174340560000001	1.020434604	2.7933349640000005	0	-0.12207031	-0.061035156	1.149633786	9.48896466	2.975170926	0	0	-0.061035156	0.6711181610000001	9.433935700000001	-2.359082068	0	-0.061035156	-0.061035156	1550085326.179
-9.2389402	-1.118530252	-3.50991214	0	-0.061035156	-0.061035156	3.1103514400000005	-8.661132788000002	0.839794928	-0.12207031	-0.061035156	-0.061035156	4.797119110000001	9.39326178	0.783569339	0	-0.061035156	-0.061035156	-9.14204074	1.0371826080000002	2.8088867800000004	-0.061035156	-0.18310547	-0.061035156	1.063500998	9.481787140000002	2.951245108	0	-0.12207031	-0.061035156	0.6830810700000001	9.451879892000001	-2.3172119600000003	0	-0.061035156	-0.061035156	1550085326.219
-9.22338858	-1.1173339660000001	-3.4656494600000003	0	0	-0.061035156	3.1187255400000002	-8.66950679	0.8421875000000001	-0.061035156	-0.061035156	0	4.813867212	9.406420926000001	0.784765625	-0.061035156	-0.12207031	0	-9.16357428	1.0168457068	2.8328125	-0.061035156	-0.18310547	0	1.08383786	9.49375	2.9632079680000003	0	-0.12207031	-0.061035156	0.7010253600000002	9.445898560000002	-2.333959964	0	-0.061035156	-0.061035156	1550085326.259
-9.241332968	-1.15441893	-3.5135009000000004	0	0.061035156	-0.061035156	3.1187255400000002	-8.66950679	0.8421875000000001	0	-0.18310547	-0.061035156	4.821044928	9.39086911	0.7500732428000001	-0.061035156	-0.12207031	0	-9.174340560000001	1.000097644	2.860327176	-0.061035156	-0.18310547	-0.061035156	1.15441893	9.514086960000002	2.9703858800000003	0	-0.12207031	-0.061035156	0.678295926	9.43752446	-2.3399413940000002	0	0	-0.061035156	1550085326.299
-9.247314300000001	-1.1556152160000002	-3.5517822480000003	0	-0.12207031	-0.061035156	3.20366214	-8.62285144	0.718969748	0	-0.18310547	-0.061035156	4.822241214000001	9.377710160000001	0.735717752	0	-0.061035156	-0.061035156	-9.16835962	1.000097644	2.8902344240000004	-0.061035156	-0.12207031	0	1.2058593750000002	9.522461060000001	2.971582068	0	-0.061035156	-0.061035156	0.67709964	9.45786142	-2.368652356	0	-0.061035156	-0.061035156	1550085326.339
-9.1875	-1.1484375	-3.50393071	0	0	-0.061035156	3.25151358	-8.63122554	0.6890625	-0.061035156	-0.12207031	0	4.805493210000001	9.351391574	0.7285400360000001	0	-0.061035156	-0.061035156	-9.15161142	1.022827176	2.9213378600000004	-0.061035156	-0.061035156	0	1.2034667932	9.49016124	2.956030252	0	-0.061035156	-0.061035156	0.6854736419999999	9.45307608	-2.319604532	0	-0.061035156	-0.061035156	1550085326.379
-9.24013678	-1.143652356	-3.54580072	0	0	-0.12207031	3.25151358	-8.63122554	0.6890625	-0.12207031	-0.12207031	0	4.833007788000001	9.37890625	0.6914550720000001	0	-0.061035156	-0.061035156	-9.155200180000001	1.0168457068	2.92971196	-0.061035156	0	0	1.1771484620000001	9.5104982	2.9368896760000003	0	0	-0.061035156	0.7046142572	9.444701980000001	-2.336352536	0	-0.061035156	-0.061035156	1550085326.419
-9.253295926000002	-1.1472412140000001	-3.5338378600000007	0	-0.061035156	-0.061035156	3.2874023560000003	-8.62524411	0.7811767572	-0.12207031	-0.061035156	0	4.833007788000001	9.394457968000001	0.693847644	0	-0.061035156	-0.061035156	-9.152807608000002	1.0120605432	2.9225341460000003	-0.061035156	0	0	1.1328857428	9.523657248000001	2.951245108	0	0	-0.061035156	0.7201660340000001	9.45427266	-2.3435302520000003	0	0	-0.061035156	1550085326.459
-9.23654802	-1.1400634980000002	-3.5135009000000004	0	0	-0.061035156	3.2874023560000003	-8.62524411	0.7811767572	-0.12207031	-0.061035156	0	4.828222644	9.4004393	0.7034179712000002	0.061035156	-0.061035156	-0.061035156	-9.13725589	1.0192382788	2.9177491	-0.061035156	0	0	1.107763678	9.523657248000001	2.94765625	0	0	-0.061035156	0.702221646	9.46623552	-2.332763678	0	-0.061035156	-0.061035156	1550085326.499
-9.242529254	-1.141259784	-3.48598642	0	0	-0.061035156	3.2885987400000003	-8.63959964	0.805102536	-0.12207031	-0.061035156	0	4.824633786	9.402832068	0.708203125	0	-0.061035156	-0.061035156	-9.11691893	1.032397464	2.8854492800000004	0	0	0	1.1053711060000002	9.512890380000002	2.9261230040000004	0	0	-0.061035156	0.7440917932000001	9.451879892000001	-2.3112304320000003	0	-0.061035156	-0.061035156	1550085326.539
-9.268847840000001	-1.1352783540000002	-3.5087158540000005	0	-0.061035156	-0.061035156	3.2957762600000002	-8.67788089	0.808691394	-0.061035156	-0.061035156	0	4.795922824	9.398047120000001	0.7010253600000002	0	-0.061035156	-0.061035156	-9.130077880000002	1.038378894	2.87707518	0	0	0	1.07785643	9.521264480000001	2.928515576	0	0	-0.061035156	0.73332518	9.46503894	-2.3219971040000003	0	0	-0.061035156	1550085326.579
-9.220996106000001	-1.1257080072	-3.4692382200000003	0	0	-0.061035156	3.2646728240000003	-8.69103984	0.7859619110000001	-0.061035156	0	-0.061035156	4.805493210000001	9.412402160000001	0.7034179712000002	0	-0.061035156	-0.061035156	-9.101367212000001	1.0264160340000001	2.8579346040000004	0	0	0	1.0551269568000001	9.517675720000002	2.930908246	0	0	-0.061035156	0.7225586060000001	9.463842752000001	-2.34711911	0	-0.061035156	-0.061035156	1550085326.619
-9.23535144	-1.1675781250000001	-3.4883788940000002	0	0.061035156	-0.061035156	3.2646728240000003	-8.69103984	0.7859619110000001	-0.061035156	0	-0.061035156	4.794726440000001	9.405224640000002	0.6986327880000001	0	-0.061035156	0	-9.1109375	1.02761232	2.854345746	0	-0.061035156	0	1.0419677520000001	9.5104982	2.91535643	0	-0.061035156	-0.061035156	0.6986327880000001	9.427954074	-2.3495117800000003	0	-0.061035156	-0.061035156	1550085326.659
-9.226977340000001	-1.1675781250000001	-3.5111084260000003	0	-0.061035156	-0.061035156	3.2299804320000005	-8.674292032	0.775195288	0	0	-0.061035156	4.77558606	9.40163588	0.6962402160000001	0	-0.061035156	0	-9.133667032	1.013256839	2.8639160340000003	0	-0.061035156	0	1.053930661	9.514086960000002	2.920141574	0	-0.061035156	-0.061035156	0.6926513580000001	9.450683606	-2.3435302520000003	0	0	-0.061035156	1550085326.699
-9.232959260000001	-1.15441893	-3.5027344240000007	0	0	-0.061035156	3.178540036	-8.6264402	0.7213623200000001	0	0	-0.061035156	4.80310054	9.4171875	0.6806884980000001	0	-0.061035156	0	-9.140844748000001	1.0072753600000002	2.8627197480000004	0	-0.061035156	0	1.073071286	9.532031250000001	2.928515576	0	-0.061035156	-0.061035156	0.6962402160000001	9.43752446	-2.336352536	0	-0.061035156	-0.061035156	1550085326.739
-9.24492212	-1.1400634980000002	-3.4907714660000004	0	-0.061035156	-0.061035156	3.178540036	-8.6264402	0.7213623200000001	0	0	-0.061035156	4.777978534	9.41120607	0.6627441100000001	0	-0.061035156	0	-9.14323732	1.035986322	2.9057862400000003	0	0	0	1.0754638580000002	9.517675720000002	2.9261230040000004	0	-0.061035156	-0.061035156	0.7105957068000001	9.46264676	-2.3255859620000003	0	-0.061035156	-0.061035156	1550085326.779
-9.2389402	-1.1771484620000001	-3.5027344240000007	0	0	-0.12207031	3.18332518	-8.674292032	0.6519775360000001	0	0	-0.061035156	4.76481929	9.423168930000001	0.6854736419999999	0	-0.061035156	-0.061035156	-9.130077880000002	1.022827176	2.878271466	0	-0.061035156	0	1.106567392	9.540405252000001	2.9129637600000002	0	-0.061035156	-0.061035156	0.717773462	9.44350589	-2.344726538	0	-0.061035156	-0.061035156	1550085326.819
-9.21979982	-1.1962890380000002	-3.521875	0	-0.12207031	-0.061035156	3.1366699280000003	-8.632422120000001	0.67709964	-0.061035156	0	-0.061035156	4.779174820000001	9.410009980000002	0.6842773560000001	0	0	-0.061035156	-9.13725589	1.0144531250000002	2.8627197480000004	-0.061035156	-0.061035156	0	1.052734375	9.52963858	2.8926269959999997	0	-0.061035156	-0.061035156	0.687866214	9.46743161	-2.331567392	0	-0.061035156	-0.061035156	1550085326.859
-9.19946286	-1.207055661	-3.4620605040000005	0	0.061035156	-0.061035156	3.1366699280000003	-8.632422120000001	0.67709964	-0.061035156	0	-0.061035156	4.79113768	9.414794928000001	0.663940396	0	-0.061035156	-0.061035156	-9.113330072	1.0479492212000001	2.85673822	-0.061035156	-0.061035156	0	1.043164038	9.53083516	2.8734864200000003	0	-0.061035156	0	0.678295926	9.4255616	-2.337548822	0	-0.061035156	-0.061035156	1550085326.899
-9.23535144	-1.207055661	-3.5063233800000004	0	-0.061035156	-0.061035156	3.1151367800000003	-8.6348143	0.6962402160000001	0	-0.061035156	0	4.81745607	9.406420926000001	0.6507812500000001	0	-0.061035156	0	-9.140844748000001	1.0120605432	2.8675048920000004	-0.061035156	-0.061035156	0	1.0670898560000002	9.540405252000001	2.8962158540000003	0	-0.061035156	-0.061035156	0.6759033540000001	9.4255616	-2.345922824	0	-0.061035156	-0.061035156	1550085326.939
-9.19348143	-1.184326178	-3.5182862400000006	-0.061035156	0	-0.061035156	3.15700679	-8.62524411	0.6316406250000001	0	-0.12207031	-0.061035156	4.806689496	9.398047120000001	0.6364257788	0	0	0	-9.132470746000001	1.02761232	2.886645468	-0.061035156	-0.061035156	0	1.0826415740000002	9.53442392	2.9081787140000004	0	0	-0.061035156	0.67709964	9.431542932000001	-2.365063498	0	-0.061035156	-0.061035156	1550085326.979
-9.25688498	-1.21303714	-3.52546376	-0.061035156	-0.061035156	-0.061035156	3.15700679	-8.62524411	0.6316406250000001	-0.061035156	-0.061035156	-0.061035156	4.77080072	9.377710160000001	0.6364257788	0	-0.061035156	-0.061035156	-9.13725589	1.043164038	2.910571286	-0.061035156	-0.061035156	0	1.08383786	9.521264480000001	2.8675048920000004	0	-0.061035156	-0.061035156	0.67709964	9.448290740000001	-2.372241214	0	-0.061035156	-0.061035156	1550085327.019
-9.217407248	-1.18671875	-3.4979492800000003	-0.061035156	-0.061035156	-0.061035156	3.1414550720000003	-8.628832968000001	0.65676268	-0.061035156	0	0	4.7887451080000005	9.38847644	0.6292480432	0	0	-0.061035156	-9.144433606	1.0455566100000002	2.8986084260000005	-0.061035156	0	0	1.100585962	9.52485324	2.872290036	0	0	-0.061035156	0.6555663939999999	9.45427266	-2.3710449280000003	0	-0.061035156	-0.061035156	1550085327.059
-9.226977340000001	-1.2034667932	-3.53742662	-0.061035156	0	-0.061035156	3.213232428	-8.67788089	0.7141846040000002	-0.061035156	-0.061035156	0	4.80310054	9.395654254	0.6101074280000001	0	0	-0.061035156	-9.136059800000002	1.040771466	2.902197284	-0.061035156	0	0	1.0946044928	9.55117212	2.8734864200000003	0	0	-0.061035156	0.6854736419999999	9.441113220000002	-2.3674560700000002	0	-0.061035156	-0.061035156	1550085327.099
-9.21860324	-1.1962890380000002	-3.523071286	-0.061035156	-0.061035156	-0.061035156	3.213232428	-8.67788089	0.7141846040000002	-0.061035156	-0.061035156	0	4.797119110000001	9.394457968000001	0.6292480432	0.061035156	0	-0.061035156	-9.124096940000001	1.040771466	2.89741214	-0.061035156	0	0	1.076660144	9.538012680000001	2.878271466	0	0	-0.061035156	0.679492212	9.445898560000002	-2.381811502	0	-0.061035156	-0.061035156	1550085327.139
-9.210229532000001	-1.1986816100000002	-3.5362304320000004	-0.061035156	0	-0.061035156	3.1916992800000004	-8.673095746000001	0.7416992212000001	-0.061035156	-0.061035156	0	4.801904254000001	9.39326178	0.63881839	0	0	-0.061035156	-9.11452626	1.0575195288	2.874682608	-0.061035156	0	0	1.0646972840000002	9.512890380000002	2.8627197480000004	0	0	-0.061035156	0.6747070288	9.441113220000002	-2.350707968	0	0	-0.061035156	1550085327.179
-9.222192392	-1.2261962860000002	-3.5386230040000006	0	0	-0.061035156	3.19768071	-8.646777160000001	0.7261474640000001	0	-0.061035156	0	4.786352536	9.404028060000002	0.6316406250000001	0	0	-0.061035156	-9.134863220000002	1.0826415740000002	2.8818603240000003	-0.061035156	0	0	1.0551269568000001	9.52604982	2.8399902160000003	0	0	-0.061035156	0.693847644	9.439917032	-2.3531005400000002	0	0	-0.061035156	1550085327.219
-9.232959260000001	-1.2333740020000001	-3.5386230040000006	0	-0.061035156	-0.061035156	3.19768071	-8.646777160000001	0.7261474640000001	0	-0.061035156	0	4.783959964000001	9.43034694	0.5981445288	0	0	-0.061035156	-9.136059800000002	1.0886230432000001	2.8854492800000004	-0.061035156	0	0	1.02761232	9.564331070000001	2.837597644	0	0	-0.061035156	0.7010253600000002	9.46623552	-2.3519042540000004	0	-0.061035156	-0.061035156	1550085327.259
-9.18869658	-1.21901857	-3.5158935700000002	0	0	-0.061035156	3.1905028960000004	-8.668310700000001	0.7129882787999999	0	-0.061035156	0	4.77558606	9.431542932000001	0.5873779254	0	0	0	-9.1109375	1.091015625	2.8627197480000004	0	0	0	1.0144531250000002	9.564331070000001	2.83640126	0	0	-0.061035156	0.702221646	9.46503894	-2.3387451080000004	-0.061035156	-0.061035156	0	1550085327.299
-9.212622300000001	-1.214233426	-3.5266601440000005	0	0	-0.061035156	3.18332518	-8.641992212	0.702221646	0	-0.061035156	0	4.754052716	9.402832068	0.6041259784	0	0	0	-9.11691893	1.111352536	2.8447753600000003	0	0	0	0.994116214	9.535620108000002	2.819653354	0	0	-0.061035156	0.679492212	9.426757788000002	-2.3495117800000003	-0.061035156	0	0	1550085327.339
-9.220996106000001	-1.25729982	-3.5541748200000005	0	-0.061035156	-0.061035156	3.18332518	-8.641992212	0.702221646	-0.061035156	0	0	4.73132338	9.41599092	0.5825927716	0	0	-0.061035156	-9.122900360000001	1.0874267572	2.8423827880000005	0	0	0	0.9953125	9.5451902	2.8124755400000003	0	0	0	0.641210962	9.42077626	-2.4021484620000004	0	-0.061035156	-0.061035156	1550085327.379
-9.2042482	-1.2668701080000002	-3.544604532	0	0	-0.061035156	3.1486327880000005	-8.58815944	0.6926513580000001	-0.061035156	0	0	4.742089856000001	9.46264676	0.56823732	0	0	0	-9.155200180000001	1.1017822480000001	2.85913089	-0.061035156	-0.061035156	0	0.9965087860000001	9.572705072	2.8244384000000005	0	0	-0.061035156	0.6364257788	9.45307608	-2.3806152160000003	0	-0.061035156	-0.061035156	1550085327.419
-9.231762680000001	-1.25729982	-3.5469971040000003	0	-0.061035156	-0.061035156	3.1761474640000005	-8.693432608	0.660351538	-0.061035156	-0.061035156	0	4.72893071	9.450683606	0.576611322	0	-0.061035156	0	-9.16716304	1.149633786	2.8758788940000004	0	0.061035156	0	1.03359375	9.57749002	2.8268310700000003	0	0	-0.061035156	0.67709964	9.455468750000001	-2.403344748	0	-0.061035156	-0.061035156	1550085327.459
-9.18271466	-1.25729982	-3.514697284	0	0	-0.061035156	3.1761474640000005	-8.693432608	0.660351538	-0.061035156	-0.061035156	0	4.73132338	9.438720746000001	0.6089111420000001	0	0	-0.061035156	-9.133667032	1.1245117212000002	2.8064941100000005	0	0	0	1.038378894	9.560742212000001	2.802905252	0	0	-0.061035156	0.6543701080000001	9.45666484	-2.390185504	0	-0.061035156	-0.061035156	1550085327.498
-9.174340560000001	-1.2537109620000002	-3.5493896760000005	0	0	-0.061035156	3.188110324	-8.67788089	0.7141846040000002	-0.061035156	0	0	4.7253417540000004	9.41599092	0.5885742212	0	0	-0.061035156	-9.101367212000001	1.118530252	2.767016574	0	0	-0.061035156	0.9474609620000001	9.53322734	2.787353534	0	0	-0.061035156	0.6519775360000001	9.43273912	-2.3710449280000003	0	-0.061035156	-0.061035156	1550085327.539
-9.217407248	-1.2907959260000001	-3.5649413940000003	0	-0.061035156	-0.061035156	3.1139403960000003	-8.607299820000001	0.773999002	-0.061035156	0	0	4.730126996	9.43273912	0.5574707068000001	0	-0.061035156	-0.061035156	-9.130077880000002	1.1328857428	2.80051268	0	0	0	0.9331054712000001	9.559545926	2.8088867800000004	0	-0.061035156	-0.061035156	0.687866214	9.423168930000001	-2.377026358	0	-0.061035156	-0.061035156	1550085327.578
-9.207836960000002	-1.293188498	-3.50991214	0	0	0	3.1139403960000003	-8.607299820000001	0.773999002	0	0	0	4.72653804	9.47460962	0.52995607	0	-0.061035156	-0.061035156	-9.15161142	1.129296875	2.810082968	0	0	-0.061035156	0.9821533540000001	9.605004892	2.82084964	0	-0.061035156	-0.061035156	0.6842773560000001	9.438720746000001	-2.384204074	-0.061035156	-0.061035156	-0.061035156	1550085327.618
-9.229370108000001	-1.2704589660000003	-3.544604532	0.061035156	0	0	3.172558606	-8.646777160000001	0.6711181610000001	0	-0.061035156	0	4.7157714660000005	9.4686277	0.5239746106000001	0	-0.061035156	-0.061035156	-9.154003894	1.1269042932	2.8232422120000003	0.061035156	0	-0.061035156	1.00129393	9.616967752	2.8268310700000003	-0.061035156	-0.061035156	-0.061035156	0.67709964	9.448290740000001	-2.372241214	-0.061035156	-0.061035156	0	1550085327.658
-9.19467752	-1.2453369600000002	-3.5565673920000003	0	0	-0.061035156	3.1486327880000005	-8.640795926000001	0.643603534	-0.061035156	0.061035156	0	4.703808606	9.441113220000002	0.5586669928	0	-0.061035156	-0.061035156	-9.15161142	1.111352536	2.810082968	0	0	-0.061035156	0.9893310700000001	9.573901260000001	2.8041014400000006	-0.061035156	-0.061035156	-0.061035156	0.6723144568000001	9.439917032	-2.4021484620000004	0	-0.061035156	0	1550085327.698
-9.207836960000002	-1.256103534	-3.55058606	0	0	-0.061035156	3.1486327880000005	-8.640795926000001	0.643603534	-0.12207031	0.061035156	0	4.7253417540000004	9.43513179	0.5825927716	-0.061035156	-0.061035156	-0.12207031	-9.15878894	1.113745108	2.802905252	0	0	-0.061035156	1.000097644	9.55117212	2.7969239200000002	-0.061035156	-0.12207031	-0.061035156	0.660351538	9.43752446	-2.3889892180000003	0	-0.061035156	-0.061035156	1550085327.738
-9.175537140000001	-1.2477295320000001	-3.5266601440000005	0	0	-0.061035156	3.1474366000000003	-8.65874002	0.687866214	-0.12207031	0.061035156	0	4.7552491	9.42197284	0.5849853534	-0.061035156	-0.061035156	-0.12207031	-9.149218750000001	1.0862304712000002	2.7933349640000005	0	0	-0.061035156	1.0419677520000001	9.55117212	2.819653354	-0.061035156	-0.12207031	-0.061035156	0.6531738220000001	9.419580072	-2.3889892180000003	0	-0.061035156	-0.061035156	1550085327.778
-9.19946286	-1.227392572	-3.5481933900000002	-0.061035156	-0.061035156	-0.061035156	3.1079589660000004	-8.689843750000001	0.7608398560000001	-0.061035156	0	-0.061035156	4.79113768	9.394457968000001	0.5813964856000001	0	0	-0.12207031	-9.15878894	1.085034146	2.7969239200000002	0	0.061035156	-0.061035156	1.06589357	9.555957068	2.8328125	-0.061035156	-0.061035156	-0.061035156	0.69504393	9.402832068	-2.39138179	0	-0.061035156	-0.061035156	1550085327.818
-9.181518570000001	-1.2010742212	-3.4704346040000003	-0.061035156	-0.12207031	-0.061035156	3.1079589660000004	-8.689843750000001	0.7608398560000001	-0.061035156	0	-0.061035156	4.812670926	9.38129892	0.5790038940000001	0	0	-0.12207031	-9.138451980000001	1.0922119110000001	2.7825683900000002	0	0.061035156	-0.061035156	1.0551269568000001	9.52963858	2.82922374	-0.061035156	0	-0.061035156	0.717773462	9.4171875	-2.381811502	0	0	-0.061035156	1550085327.858
-9.15639676	-1.238159146	-3.4632567900000004	-0.12207031	-0.061035156	-0.061035156	3.084033246	-8.69223642	0.724951178	-0.061035156	0	0	4.81745607	9.38847644	0.576611322	0	0	-0.12207031	-9.14682608	1.0670898560000002	2.8017089660000005	0	0.061035156	-0.061035156	1.031201178	9.52485324	2.8328125	-0.061035156	0	-0.061035156	0.659155252	9.3657473	-2.418896466	0.061035156	0.061035156	-0.061035156	1550085327.898
-8.936279254	-1.2632812500000001	-3.334057608	-0.30517578	-0.48828125	0.18310547	3.057714856	-8.64558107	0.6747070288	-0.061035156	0	0	4.806689496	9.37890625	0.5885742212	0	0	-0.061035156	-9.076245108	0.9881347840000001	2.843579074	0.061035156	0.12207031	-0.061035156	1.0551269568000001	9.518872300000002	2.874682608	-0.061035156	0	-0.061035156	0.6723144568000001	9.34780252	-2.41770018	0.061035156	0.12207031	-0.12207031	1550085327.938
-8.6599366	-1.358984424	-2.884252896	-0.36621094	0.36621094	0.061035156	3.057714856	-8.64558107	0.6747070288	-0.061035156	0	0	4.724145468000001	9.21501448	0.649584964	0.061035156	0	0	-8.927905252	0.849365216	2.75983876	0.12207031	0.061035156	-0.12207031	1.0934082068000002	9.322680710000002	2.981152356	-0.061035156	0	-0.12207031	0.7979248200000001	9.064282248	-2.136572284	0	0.24414062	0	1550085327.978
-9.33464357	-1.356591754	-3.160595746	-0.24414062	0.061035156	-0.12207031	3.037377896	-8.570214660000001	0.668725589	0	-0.061035156	0	4.635620108	9.09060054	0.765625	0.12207031	0	-0.061035156	-9.173144568	0.7464843750000001	2.7861572480000003	0.12207031	0.12207031	-0.18310547	1.12211911	9.174340560000001	3.1414550720000003	0	0.18310547	-0.12207031	1.11613768	9.207836960000002	-1.833911142	-0.061035156	0.6713867	0.12207031	1550085328.018
-9.737792932000001	-1.183129892	-2.9500489200000004	-0.18310547	-0.6713867	-0.12207031	3.0804442900000004	-8.315405252000001	0.5144042932	0	-0.12207031	0.061035156	4.58178714	9.31311052	0.8362060700000001	0.12207031	0.061035156	-0.061035156	-9.285595746	0.663940396	2.920141574	0.12207031	0.18310547	-0.12207031	1.11613768	9.360961960000001	3.2862060700000004	0.12207031	0.36621094	-0.12207031	1.1855224640000002	9.53083516	-1.836303714	0	0.9765625	0.24414062	1550085328.058
-9.682763580000001	-1.353002896	-2.45598143	-0.36621094	0.061035156	-0.12207031	3.0804442900000004	-8.315405252000001	0.5144042932	0	0	0.30517578	4.5255616000000005	9.60859375	0.916357428	0.18310547	-0.12207031	-0.061035156	-9.372924820000001	0.45100097840000003	3.06848143	0.24414062	0.24414062	-0.24414062	1.046752896	9.646875000000001	3.544604532	0.12207031	0.24414062	-0.24414062	0.7129882787999999	9.625341754	-2.0731689300000005	0.12207031	0.7324219	0.24414062	1550085328.098
-9.686352340000001	-1.4833984620000003	-2.55527356	-0.18310547	-0.12207031	-0.24414062	3.25151358	-8.58217752	0.24643554320000002	0	0.061035156	0.48828125	4.50522464	9.69472644	1.128100589	0.30517578	-0.12207031	0	-9.423168930000001	0.3146240216	3.1498290740000003	0.18310547	0.24414062	-0.24414062	1.052734375	9.661230432000002	3.66303714	0	0.061035156	-0.4272461	0.33615722840000006	9.72822284	-2.04086911	0.12207031	0.36621094	0.24414062	1550085328.138
-9.557153060000001	-1.5145019960000001	-2.5134033540000003	-0.061035156	-0.5493164	-0.30517578	3.6307373200000006	-8.680273560000002	-0.001196289038	-0.12207031	0	0.48828125	4.403540036	9.63969748	1.369750998	0.36621094	-0.061035156	-0.061035156	-9.40163588	0.2344726538	3.1905028960000004	0.24414062	0.48828125	-0.24414062	1.184326178	9.542798020000001	3.6642334260000005	-0.061035156	-0.12207031	-0.61035156	0.2237060504	9.765307608	-1.7872558900000002	0.24414062	0.061035156	0.18310547	1550085328.178
-9.310717752	-1.4056396760000003	-2.424877896	0.061035156	0	-0.4272461	3.6307373200000006	-8.680273560000002	-0.001196289038	-0.24414062	0.061035156	0.48828125	4.326977536	9.517675720000002	1.5767089660000002	0.30517578	0	-0.24414062	-9.414794928000001	0.05981445288	3.116332968	0.12207031	0.5493164	-0.18310547	1.374536142	9.42197284	3.7156739200000004	-0.18310547	-0.061035156	-0.79345703	0.33256836060000006	9.595434800000001	-1.9020996400000003	0.30517578	-0.061035156	0.18310547	1550085328.218
-9.33464357	-1.3051513580000003	-2.6796875	0.12207031	0	-0.5493164	3.512304712	-8.589355432000001	0.0681884784	-0.24414062	-0.12207031	0.4272461	4.248022464000001	9.43273912	1.6472900360000002	0.30517578	0	-0.24414062	-9.538012680000001	0.05861816394	3.0983885800000004	0.12207031	0.5493164	-0.18310547	1.4403320680000002	9.38129892	3.714477536	-0.18310547	-0.061035156	-0.79345703	0.5263671924000001	9.540405252000001	-2.03488768	0.18310547	-0.12207031	0	1550085328.258
-9.368139480000002	-1.3230957460000001	-2.9955077880000003	0.24414062	0.30517578	-0.48828125	3.1641846040000003	-8.85373552	0.20935058900000003	-0.18310547	-0.4272461	0.48828125	4.201367212	9.512890380000002	1.6365234620000002	0.12207031	0	-0.9765625	-9.63491214	0.06340332068	3.057714856	0	1.0375977	-0.061035156	1.4929687500000002	9.460253894000001	3.652270468	-0.18310547	0.12207031	-0.8544922	0.783569339	9.37890625	-2.222705072	0.30517578	-0.061035156	-0.12207031	1550085328.298
-9.407617212	-1.1053711060000002	-3.277832068	0.79345703	0.4272461	-0.48828125	3.1641846040000003	-8.85373552	0.20935058900000003	-0.12207031	-0.6713867	0.61035156	4.301855432000001	9.45786142	1.44870607	0	0	-1.2207031	-9.517675720000002	0.11005859620000001	2.8926269959999997	-0.18310547	1.3427734	0.061035156	1.387695288	9.419580072	3.55058606	-0.18310547	0.18310547	-0.9765625	0.9020019568000001	9.310717752	-2.557666034	0.6713867	0	-0.24414062	1550085328.338
-9.0427491	-1.2441405760000002	-4.029101440000001	0.48828125	-0.5493164	-0.5493164	3.069677716	-9.103759980000001	0.227294928	-0.12207031	-0.6713867	0.61035156	4.504028354000001	9.24492212	1.2106445288	0	0.18310547	-1.4038086	-9.113330072	0.5024413940000001	2.4727295320000002	-0.18310547	1.3427734	0.061035156	1.137670926	9.198266574	3.19768071	-0.30517578	0.12207031	-1.0375977	0.47253417540000003	9.374121106	-2.783764676	0.8544922	-0.4272461	-0.4272461	1550085328.378
-8.959009080000001	-0.8146728240000001	-3.77548822	0.7324219	-1.2817383	-0.30517578	2.9823487400000004	-8.9410643	0.45698242800000005	0	-1.0375977	0.5493164	4.645190396	8.98652356	0.8720947480000001	-0.12207031	0.36621094	-1.4648438	-8.91354982	1.211840854	2.295678714	-0.48828125	1.159668	0.30517578	0.891235324	8.9661866	2.6390135800000003	-0.4272461	0.18310547	-0.91552734	0.8756836060000002	9.25090306	-2.644995108	0.79345703	-0.61035156	-0.4272461	1550085328.418
-8.70180661	-0.1124511682	-3.7360108800000003	0.61035156	0.5493164	-0.6713867	2.9823487400000004	-8.9410643	0.45698242800000005	0	-0.91552734	0.36621094	4.810278354	9.023608426000001	0.4103271466	-0.30517578	0.4272461	-1.5869141	-8.93747554	1.792041034	2.201171924	-0.48828125	1.159668	0.30517578	0.7476806610000001	9.055908246000001	2.162890576	-0.4272461	0.30517578	-0.7324219	1.783667032	8.87646466	-2.7969239200000002	0.5493164	-0.6713867	0	1550085328.458
-9.29157698	-0.2081542932	-3.79223642	0.5493164	1.7089844	-0.61035156	2.7275389400000005	-8.79990216	0.7680175720000001	-0.061035156	-1.0375977	0.061035156	5.030395468	9.29277356	-0.2045654254	-0.4272461	0.4272461	-1.5258789	-9.207836960000002	1.9379882200000003	2.293286142	-0.30517578	0.91552734	0.5493164	0.6543701080000001	9.43034694	1.9284179320000001	-0.18310547	0.24414062	-0.61035156	2.4571777160000003	9.15639676	-3.0050780759999998	0.12207031	-1.7089844	0.061035156	1550085328.498
-10.28090854	-0.4378417932	-4.103271466000001	0.24414062	0.61035156	0.061035156	2.5265625000000003	-8.798706070000001	1.0993896760000001	-0.061035156	-1.2817383	-0.12207031	5.325878894000001	9.612182608000001	-0.8362060700000001	-0.30517578	0.36621094	-1.3427734	-9.337036240000002	1.8841552520000002	2.4583741	-0.30517578	1.0375977	0.4272461	0.7500732428000001	9.94355432	1.947558606	0	0.12207031	-0.61035156	2.3997558900000002	9.209033246	-3.1079589660000004	0.12207031	-1.2817383	0	1550085328.538
-9.80598192	-0.1435546875	-3.9968016200000003	0.12207031	-0.9765625	-0.36621094	2.5217773560000003	-8.86210962	1.4367432100000002	-0.12207031	-0.91552734	0.12207031	5.5878659200000005	9.603808606000001	-1.216625998	0.061035156	0.12207031	-0.9765625	-9.063086060000002	2.031298822	2.332763678	-0.30517578	1.0375977	0.4272461	0.8218505890000001	10.1229982	2.124609424	0.18310547	0.18310547	-0.7324219	1.65805661	9.406420926000001	-3.289794928	0.24414062	-1.2817383	-0.24414062	1550085328.578
-8.791528060000001	-0.3014648462	-3.484790036	0.12207031	0.18310547	-0.91552734	2.55288089	-9.063086060000002	1.7609375	-0.18310547	-0.24414062	0.61035156	5.82473143	9.24013678	-1.1962890380000002	0.61035156	0.24414062	-0.4272461	-8.774780252000001	2.4727295320000002	2.1509277160000004	-0.4272461	0.7324219	0.4272461	0.663940396	9.74736322	2.0695800720000004	0.12207031	0.4272461	-0.7324219	1.6664307100000002	9.4004393	-3.21921376	0.36621094	-0.79345703	-0.6713867	1550085328.618
-8.93388678	-0.693847644	-3.379516574	0.061035156	1.159668	-0.8544922	2.289697284	-8.399145468	2.2203125000000004	-0.24414062	0.061035156	0.79345703	5.8271241	8.9410643	-0.9402832068000001	0.91552734	0.6713867	0.061035156	-8.640795926000001	2.6533691100000003	1.8626221040000002	-0.24414062	0.7324219	0.36621094	0.49406739200000005	9.30832518	1.790844748	0	0.6713867	-0.48828125	1.6688232820000002	9.145629892	-2.92971196	0.30517578	-0.61035156	-0.91552734	1550085328.658
-8.985326980000002	-0.57421875	-3.70131839	0	-0.48828125	-0.6713867	2.289697284	-8.399145468	2.2203125000000004	-0.18310547	-0.24414062	0.8544922	5.65246556	9.05471196	-0.6555663939999999	0.91552734	0.6713867	0.061035156	-8.54270018	2.805297824	1.8099853240000001	-0.24414062	0.7324219	0.36621094	0.362475589	9.32866214	1.5180908540000002	0.12207031	1.0375977	-0.18310547	1.655664038	8.93867212	-2.8854492800000004	0.18310547	-0.6713867	-0.8544922	1550085328.698
-8.81665036	-0.9366943390000001	-3.6151855040000007	0.18310547	0.79345703	-0.7324219	2.337548822	-7.9792482	2.190405252	-0.18310547	-0.30517578	0.91552734	5.39885234	9.31669928	-0.5132080072	0.61035156	0.7324219	0.61035156	-8.585766574	2.7610351440000005	1.8375000000000001	0.18310547	0.30517578	-0.12207031	0.2344726538	9.54160144	1.4833984620000003	0.30517578	0.9765625	0	1.046752896	8.55107428	-3.3531983800000003	0.4272461	-0.6713867	-0.9765625	1550085328.738
-9.553564300000001	-1.27524411	-3.9417724640000005	0.61035156	0.061035156	-0.5493164	2.4846923920000004	-7.834497300000001	2.04086911	-0.18310547	-0.24414062	1.0375977	5.111743210000001	9.649267572	-0.5024413940000001	0.4272461	0.12207031	0.8544922	-8.86809056	2.652172824	1.982250998	0.12207031	0.18310547	-0.30517578	0.192602536	9.95432158	1.5982422120000002	0.48828125	0.6713867	0.18310547	0.5849853534	8.825024460000002	-3.619970746	0.4272461	-1.0986328	-1.2207031	1550085328.777
-9.656445288	-1.129296875	-3.8556396760000005	1.159668	-0.6713867	0.12207031	2.6402099640000003	-7.844067392	1.8255371400000002	-0.18310547	-0.30517578	0.9765625	5.023217752000001	10.18999002	-0.40075683900000003	0.4272461	-0.30517578	0.91552734	-9.102563400000001	2.6605469240000006	2.100683606	0.12207031	0.18310547	-0.30517578	0.5036376800000001	10.63261682	1.738207968	0.36621094	0.5493164	0.12207031	0.7369140380000001	9.3489991	-3.5027344240000007	0.4272461	-1.4648438	-1.2207031	1550085328.817
-9.43273912	-0.9043945288	-3.5972412140000003	0.91552734	0.48828125	0.61035156	2.8124755400000003	-7.92661142	1.620971646	-0.30517578	-0.36621094	0.8544922	5.15600589	10.8036866	-0.0897216754	0.30517578	0	0.79345703	-9.149218750000001	2.9177491	2.098291034	0.18310547	-0.18310547	-0.8544922	0.5084228534	11.20683606	1.9164550720000002	0	0.6713867	0.12207031	1.0180419928000002	9.45427266	-3.379516574	0.4272461	-1.7089844	-1.0986328	1550085328.858
-10.271337860000001	-0.5084228534	-3.9932128600000003	0.4272461	1.7700195	1.0375977	2.9620117800000005	-8.118017572	1.429565396	-0.4272461	-0.36621094	0.7324219	5.08063948	11.623144960000001	0.18422851440000002	0.061035156	0.4272461	0.5493164	-10.082324280000002	2.757446286	2.1162353240000003	0.18310547	-1.8920898	-1.159668	0.0813476538	11.953320680000001	2.0887207460000004	-0.4272461	0.48828125	0.36621094	1.256103534	9.687548920000001	-3.2706542540000005	0.061035156	-2.2583008	-0.8544922	1550085328.897
-10.80607878	0.1447509784	-5.66921376	-0.91552734	1.5869141	0.48828125	3.3567871400000002	-8.9829348	1.3099365020000002	-0.6713867	-0.4272461	0.4272461	4.920336960000001	12.611278960000002	0.35649413939999997	-0.24414062	0.61035156	0.36621094	-11.051317899999999	1.369750998	2.20236821	0.18310547	-1.8920898	-1.159668	-0.17585449280000004	12.680663940000002	2.7885498200000005	-0.7324219	-0.30517578	0.24414062	2.64379892	10.68884236	-2.8579346040000004	-0.61035156	-1.4038086	-0.7324219	1550085328.937
-11.928198380000001	-0.9462646760000001	-6.38698732	-1.0986328	-1.159668	0.30517578	3.3567871400000002	-8.9829348	1.3099365020000002	-0.8544922	-0.36621094	0.4272461	4.6798827880000005	12.39235872	0.4521972644	-0.12207031	0.6713867	0.5493164	-10.96159694	1.0491455072	1.8542480040000002	-0.5493164	0.61035156	-1.0375977	-0.4426269568000001	12.258374100000001	3.4536866	-0.9765625	-1.159668	-0.061035156	3.887939496	11.991601440000002	-2.289697284	-1.953125	-0.4272461	-0.24414062	1550085328.977
-10.4723143	-2.81726088	-4.969384980000001	-1.8310547	-5.3710938	1.5258789	3.81616214	-10.28688948	1.355395468	-0.6713867	-0.12207031	0.4272461	4.6798827880000005	12.39235872	0.4521972644	-0.12207031	0.6713867	0.5493164	-10.96159694	1.0491455072	1.8542480040000002	-0.5493164	0.61035156	-1.0375977	-0.4426269568000001	12.258374100000001	3.4536866	-0.9765625	-1.159668	-0.061035156	4.8892334260000005	12.903173920000002	-0.16030273560000002	-3.7841797	0.8544922	0.79345703	1550085329.019
-7.7148682100000014	-3.6486816100000006	-1.8793701080000003	-1.0986328	-5.859375	1.5869141	4.377221646000001	-11.011840560000001	1.181933606	-0.30517578	0.12207031	-0.18310547	4.2791259	9.87895468	0.8960205072	-0.36621094	2.319336	1.2207031	-9.486572480000001	0.8972167932	0.0095703125	0.061035156	-0.8544922	-0.91552734	-1.81357428	8.78076178	3.2730469240000004	-2.319336	-0.6713867	0.61035156	4.531542932000001	10.582373200000001	0.43664550720000006	-4.5166016	1.5258789	2.746582	1550085329.057
-6.869091754	-2.4990478240000003	-0.573022464	-0.48828125	3.2348633	0.48828125	4.833007788000001	-10.767798020000003	1.0587158540000001	-0.30517578	0.12207031	-0.18310547	3.1653808900000002	8.984130890000001	0.765625	-1.0986328	0.7324219	1.8310547	-9.322680710000002	-0.26677246400000004	-0.1363769568	0.79345703	-0.8544922	-0.9765625	-2.16767572	7.73161592	3.6008300720000004	-1.4648438	-0.9765625	0.79345703	2.8830566100000006	9.87058058	-1.851855432	-2.9907227	2.5634766	4.211426	1550085329.097
-11.948535340000001	-2.424877896	-2.336352536	1.2817383	1.3427734	0.8544922	3.6869628600000004	-9.72224092	0.8194580072000001	0.061035156	1.6479492	-3.112793	2.59116214	8.76042482	0.745288089	-1.7089844	-1.5869141	2.1362305	-9.96508786	-0.734521466	0.37683107	0.30517578	-1.5869141	-0.5493164	-1.662841754	7.6526612400000005	3.968090854	-0.24414062	-1.0986328	0.8544922	0.686669928	11.73679164	-3.3065429320000006	-3.1738281	2.2583008	4.211426	1550085329.137
-9.93039586	-1.225	-5.56035144	-3.6010742	-6.1035156	0.36621094	3.6869628600000004	-9.72224092	0.8194580072000001	0.7324219	1.8920898	-3.6621094	2.787353534	9.07026358	0.6818847840000001	-1.953125	-2.6245117	1.8920898	-9.77966304	-1.0742675720000001	1.119726538	0.30517578	-1.5869141	-0.5493164	-0.5610595746000001	8.411108426	4.365258786	0.5493164	-0.91552734	0.79345703	-0.0992919928	11.544189300000001	-3.694140576	-1.7700195	1.3427734	4.9438477	1550085329.177
-8.290283246000001	-2.24663089	-0.7883544928000001	-0.48828125	-2.9296875	1.0986328	2.886645468	-9.760522660000001	0.4713378894	1.5258789	1.4648438	-3.2958984	3.267065396	8.972167932000001	0.6089111420000001	-1.5869141	-2.0141602	1.2817383	-9.293969748	-1.314721646	1.522875998	-0.18310547	-1.0375977	-0.24414062	0.5132080072	8.72692842	4.763623004	0.6713867	-0.5493164	0.36621094	-0.135180661	10.68884236	-2.7454834260000003	-1.3427734	1.7089844	4.8217773	1550085329.217
-7.498339660000001	-0.974975589	-1.2501221040000001	-1.953125	1.5258789	-0.12207031	2.418896466	-9.938769960000002	-0.1674804712	2.1972656	0.30517578	-2.746582	3.6618408540000003	8.30822734	0.7763915740000001	-0.61035156	-0.4272461	0.5493164	-8.829809800000001	-1.0922119110000001	1.9583251800000003	-0.061035156	-0.24414062	-0.061035156	0.985742212	8.43383786	4.748071286	-0.18310547	-0.4272461	0.18310547	0.5120117212	9.48776857	-2.03488768	-0.12207031	2.6245117	4.211426	1550085329.257
-8.067773560000001	-0.6854736419999999	-1.770507788	-1.4038086	-2.1972656	-0.61035156	2.441625998	-9.591845746	-0.860131839	2.319336	-0.9765625	-2.9296875	3.75754393	7.655053420000001	1.1304931610000002	0.18310547	1.0375977	-0.30517578	-8.3620607	-0.9486572480000001	2.026513678	-0.061035156	-0.24414062	-0.061035156	1.081445288	7.8428711060000005	4.5064209260000005	-0.8544922	-0.36621094	0.12207031	0.346923822	8.83579074	-2.3172119600000003	0.6713867	4.0893555	2.9296875	1550085329.297
-7.24711911	-0.7046142572	-0.21054687500000002	-1.3427734	-0.91552734	-0.7324219	2.6760987400000005	-8.96259784	-1.299169928	1.8920898	-1.4648438	-3.2348633	3.430957068	7.3416259	1.3039550720000002	0.36621094	1.159668	-0.91552734	-8.42785643	-1.0646972840000002	2.1664795320000003	-0.36621094	-0.18310547	0.30517578	1.1723632788	7.48398462	4.282714856	-0.79345703	-0.12207031	0	-0.5598632788000001	7.601220746000001	-2.07915036	0.9765625	4.1503906	1.5869141	1550085329.337
-7.102368210000001	-0.3182128894	-0.12919922120000002	-1.5258789	3.1738281	-0.18310547	2.7993163940000003	-8.3453125	-1.43076178	1.2207031	-0.91552734	-3.2348633	3.2909912140000004	7.3858885800000005	1.4463134979999999	0.12207031	0.30517578	-1.3427734	-8.65036592	-1.375732428	2.5205810700000004	-0.48828125	0.36621094	0.30517578	1.144848642	7.40622554	4.252807608	-0.30517578	0.12207031	-0.30517578	-0.846972644	6.339135880000001	-1.3422363220000002	1.0986328	2.8076172	0.8544922	1550085329.377
-9.37890625	-0.3995605432	-1.141259784	-0.8544922	2.0141602	0	2.656957968	-7.89790036	-1.391284146	0.7324219	0.18310547	-2.8076172	3.458471646	7.683764480000001	1.5216797120000003	-0.061035156	-0.5493164	-1.7089844	-8.638403060000002	-1.6437011780000002	2.7634277160000003	-0.48828125	0.36621094	0.30517578	1.246533246	7.650268570000001	4.421484424000001	0.36621094	0	-0.5493164	0.6854736419999999	6.069970746000001	-0.49645996400000003	1.5258789	0.36621094	0.48828125	1550085329.417
-10.33474092	-0.2129394568	-2.229882788	-1.6479492	-0.48828125	-0.36621094	2.14973143	-7.552173020000001	-1.276440396	0.4272461	0.5493164	-2.0141602	3.899902356	8.03427716	1.540820288	0.061035156	-0.9765625	-2.1362305	-8.798706070000001	-1.276440396	2.942871106	-1.2817383	-0.30517578	0.61035156	1.5145019960000001	7.990014480000001	4.649975540000001	0.6713867	-0.12207031	-0.7324219	2.9416748200000002	7.066479532000001	-0.3182128894	1.8310547	0.061035156	-0.12207031	1550085329.457
-11.103954680000001	-0.1387695288	-1.524072284	-0.30517578	-0.61035156	-1.5258789	1.6365234620000002	-7.529443390000001	-1.076660144	0.18310547	0.12207031	-0.8544922	4.591357428	8.463745108000001	1.6484863220000001	0.4272461	-0.48828125	-2.5024414	-9.015234620000001	-0.3828125	3.158203076	-1.2817383	-0.30517578	0.61035156	1.528857428	8.333349640000002	4.672705072	0.48828125	0.12207031	-0.61035156	6.409716754	9.864599640000002	1.459472644	0.9765625	2.5634766	-0.5493164	1550085329.497
-11.999975540000001	0.16389160340000003	-0.6089111420000001	-1.2207031	-1.8920898	-1.4648438	1.356591754	-7.5772949280000015	-0.8924316100000002	0.061035156	-0.7324219	0.5493164	5.172753894	9.249707068000001	1.6879638580000003	0.5493164	0.18310547	-2.6245117	-9.00805661	-0.16987304320000002	3.0708741	-1.2207031	0	1.0375977	1.06589357	8.84177266	4.563842752	0.36621094	0.18310547	-0.30517578	8.786743210000001	12.186596940000001	3.4010498200000003	0.12207031	3.9672852	0.061035156	1550085329.537
-12.66989766	-2.665332068	-1.1651855432	-0.8544922	0.7324219	-0.5493164	1.393676718	-7.934985520000001	-0.724951178	-0.18310547	-1.4038086	2.1362305	5.191894568	10.62185054	1.3290771760000002	0.4272461	0	-2.319336	-10.6756839	0.07536621106000001	3.5386230040000006	-1.4648438	-2.6245117	1.0375977	0.6986327880000001	10.12180162	4.429858426	0.5493164	-0.12207031	-0.12207031	2.93569339	7.8703858800000015	0.9043945288	2.0141602	0.30517578	-0.36621094	1550085329.577
-12.222485520000001	-4.289892572	-3.8101807100000005	0.61035156	-2.5024414	-0.79345703	1.62575679	-8.748461960000002	-0.4868896466	-0.4272461	-1.8310547	3.8452148	5.301952880000001	12.34809604	0.7907471040000001	0.24414062	-0.91552734	-1.953125	-12.087304320000001	0.9295165740000001	3.966894568	-0.5493164	-0.48828125	1.0375977	0.592163089	11.845653960000002	4.209741214	0.9765625	-0.24414062	-0.18310547	2.2490234620000003	11.6207518	-1.522875998	-0.24414062	-1.8920898	-1.2817383	1550085329.617
-8.886035340000001	-4.120019568	-0.423486322	-0.18310547	-1.5869141	1.0986328	2.11982428	-10.3622554	-0.173461911	-0.7324219	-2.0141602	5.6152344	6.01972644	13.387671220000001	0.454589856	0.24414062	-0.91552734	-1.953125	-11.371923920000002	1.28361821	3.1940917540000004	-0.5493164	-0.48828125	1.0375977	0.26318359620000004	12.901977340000002	4.4968505400000005	1.4648438	0.5493164	-0.061035156	3.6558594240000004	13.88652356	0.7524658540000001	-4.272461	0.4272461	-1.7089844	1550085329.657
-7.456469748	-2.82084964	-1.1962890380000002	1.0986328	5.554199	1.6479492	3.084033246	-12.110034440000002	0.31342773560000003	-1.0986328	-1.6479492	6.8969727	6.8655027	12.382788040000001	0.5120117212	0.8544922	1.3427734	0.24414062	-10.16845746	1.08383786	1.00129393	-0.61035156	0.24414062	0.24414062	-0.7225586060000001	11.89111322	4.306640576	0.48828125	1.0986328	0.061035156	-2.445214856	6.855932608000001	-2.6258545320000004	1.3427734	-4.272461	-0.79345703	1550085329.697
-8.679076980000001	-1.680786142	-5.86779802	0.12207031	1.0375977	-0.61035156	4.419091754000001	-12.704589660000002	0.9785644568000001	-1.2817383	-0.9765625	6.8359375	6.154907248	10.90776358	0.6806884980000001	1.2817383	2.9296875	2.0751953	-9.87058058	1.84946286	0.802709964	-0.9765625	0.4272461	0.30517578	-1.5575683900000001	10.088306200000002	3.3854980040000004	-0.79345703	0.7324219	0.36621094	1.61977536	8.838183606000001	-4.08413089	2.380371	-4.272461	-0.9765625	1550085329.737
-9.41120607	-3.1558105040000006	-4.612890576	-0.24414062	-1.0375977	-0.061035156	5.688354532000001	-10.990308	1.7190673920000001	-1.2207031	0.18310547	5.004883	4.90478534	10.44121106	0.7680175720000001	0.5493164	2.6855469	2.9296875	-9.42436502	2.5349366	0.47014160340000005	-0.9765625	0.4272461	0.30517578	-1.7489746400000001	9.30234375	2.5636474640000007	-1.159668	0.8544922	1.0986328	3.6977295320000003	9.7748777	-3.075659146	1.5869141	-0.79345703	-1.7700195	1550085329.777
-8.370434800000002	-3.4441162140000006	-2.34113768	0.7324219	1.0375977	2.0141602	5.603417932000001	-9.265259080000002	1.851855432	-0.61035156	0.61035156	2.319336	3.8652099640000004	10.460351440000002	0.5957519568	-0.7324219	1.3427734	2.9296875	-9.35976538	2.2753417540000003	1.0958007788	-0.18310547	-0.5493164	-0.061035156	-1.409228534	9.382495108	1.9989990020000004	-0.61035156	1.2207031	1.7700195	1.0168457068	9.70310054	-3.0792480040000005	1.2817383	-1.0986328	-1.8920898	1550085329.817
-7.964892572	-2.021728534	-3.0589112400000005	2.1972656	3.540039	1.5258789	3.9573242800000004	-8.713769568	1.36018071	0.5493164	-0.91552734	-0.061035156	3.285009784	9.90048822	0.09331054320000001	-1.6479492	-0.30517578	2.8076172	-8.825024460000002	1.79921875	1.3793212860000001	-0.18310547	-0.5493164	-0.061035156	-0.8433837860000001	9.175537140000001	2.03488768	0.48828125	0.6713867	1.7089844	-0.096899411	8.653955072	-3.58647464	1.7089844	-4.0283203	-1.4038086	1550085329.857
-8.70061052	-0.850561502	-4.05422374	1.5869141	0.061035156	0.6713867	3.9573242800000004	-8.713769568	1.36018071	1.5869141	-3.112793	-1.8920898	3.4429199280000002	8.954223740000002	-0.44143066100000006	-1.6479492	-0.30517578	2.8076172	-7.968481430000001	2.286108426	1.6544677520000002	-0.61035156	0.24414062	-0.061035156	-0.5275634784000001	8.57380342	2.25859375	0.9765625	0.6713867	1.6479492	1.9224365020000003	9.343017572	-3.591259784	1.3427734	-3.4179688	-1.5258789	1550085329.897
-8.533129892	-0.33256836060000006	-3.4776123200000004	2.0141602	-1.3427734	0.8544922	3.8448730040000005	-8.01274411	0.7213623200000001	1.6479492	-4.0283203	-3.112793	4.01713858	8.374023560000001	-0.8278320288	-1.3427734	-0.48828125	2.5634766	-7.801000900000001	2.2849121400000003	1.771704074	-0.18310547	0.061035156	-0.12207031	-0.32658691100000004	8.28430162	2.359082068	0.6713867	0.6713867	2.0141602	2.6641358800000003	8.719750900000001	-3.0672851440000004	1.0986328	-2.4414062	-1.4038086	1550085329.937
-7.722045926000001	0.019140625	-2.9990966460000004	1.4038086	0.61035156	-0.30517578	4.184619110000001	-7.2231933900000005	0.6208740020000001	0.79345703	-2.4414062	-3.540039	4.326977536	8.372826980000001	-1.0347900360000002	-1.3427734	-0.48828125	2.5634766	-7.82492662	2.007373004	1.924829074	0.36621094	0.18310547	-0.24414062	0.227294928	8.54628894	2.25261232	0.18310547	0.61035156	1.953125	2.45	8.577392572	-2.369848642	0.9765625	-1.8920898	-1.2817383	1550085329.977
-8.37163089	-0.06340332068	-3.0337889400000004	1.2207031	2.8076172	-0.4272461	4.1690673920000005	-6.8655027	0.716577176	-0.24414062	0.5493164	-3.0517578	4.26357428	8.52595198	-1.2608886780000002	-0.7324219	0.30517578	2.380371	-7.756738220000001	2.213134784	2.165283246	0.30517578	0.48828125	-0.24414062	0.49645996400000003	8.756836060000001	2.2382567900000003	-0.12207031	0.79345703	1.5258789	2.42368161	8.833398560000001	-2.241845746	0.91552734	-1.3427734	-1.2817383	1550085330.017
-9.780859620000001	-0.1866210962	-3.84367662	1.159668	0.30517578	-0.4272461	3.3472167540000006	-6.925317392	0.9031982428000002	-0.7324219	2.380371	-2.319336	4.044653354	8.66950679	-1.2321777160000003	0.061035156	0.5493164	2.0141602	-8.187402160000001	2.183227536	2.49426268	0.61035156	-0.18310547	-0.30517578	0.5514892572000001	9.113330072	2.127001996	-0.061035156	0.4272461	1.0375977	1.52526857	8.924316394	-2.377026358	0.7324219	-1.4648438	-1.2207031	1550085330.057
-9.651660340000001	-0.18901367800000002	-3.9609130400000003	0.9765625	-1.3427734	-0.061035156	2.5636474640000007	-7.27941893	1.23696286	-0.8544922	2.5634766	-1.7089844	3.92023912	8.921923920000001	-1.0587158540000001	0.061035156	0.5493164	2.0141602	-8.50561502	1.9487548920000002	2.82084964	0.9765625	-0.36621094	-0.36621094	0.740502896	9.57749002	1.85544429	-0.12207031	0	0.48828125	0.9522461060000001	9.38608426	-2.7765869600000004	0.4272461	-2.319336	-1.159668	1550085330.097
-8.890820288	0.0	-4.148730432000001	1.3427734	0.18310547	0	2.082739218	-7.786645468000001	1.617382788	-0.79345703	1.7089844	-1.2817383	3.8532471040000003	9.00207518	-0.8242431610000001	0.24414062	0.18310547	1.4648438	-8.777173020000001	1.7609375	3.057714856	0.91552734	-0.61035156	-0.61035156	0.9570312500000001	9.835888579999999	1.96430661	-0.061035156	-0.91552734	-0.18310547	1.252514676	9.14682608	-3.4393310700000006	0.24414062	-2.5024414	-1.2817383	1550085330.137
-9.77368161	-0.2512207068	-3.7994139400000004	1.2207031	0.6713867	0.6713867	2.127001996	-8.189794928000001	1.899707068	-0.6713867	1.159668	-1.0375977	3.8448730040000005	9.01044928	-0.48569336060000007	0.36621094	-0.79345703	0	-8.5833741	1.698730432	3.366357428	0.8544922	-0.6713867	-0.6713867	1.41042482	10.184009080000001	2.269360324	-0.12207031	-1.3427734	-0.8544922	1.580297824	9.445898560000002	-3.3149170320000003	-0.30517578	-2.6245117	-1.0375977	1550085330.177
-9.553564300000001	0.5096191394	-4.695434604000001	0.30517578	-1.0375977	1.3427734	2.24064946	-8.4386232	1.983447284	-0.4272461	0.9765625	-0.8544922	4.289892572	9.447094748	0.20576172120000003	0.36621094	-0.79345703	0	-9.31191394	2.5397216460000003	3.02661142	0.61035156	-0.48828125	-0.91552734	1.4678466460000001	10.676879500000002	2.3626709260000003	-0.6713867	-1.4648438	-1.0986328	3.02421875	10.236645860000001	-2.004980432	-1.2817383	-2.5634766	-0.61035156	1550085330.216
-9.845459260000002	-0.9474609620000001	-3.84367662	-1.8920898	0.12207031	1.3427734	2.22629393	-8.65036592	1.81118161	-0.18310547	0.48828125	-0.7324219	4.919140380000001	10.649365020000001	0.9797607428000001	0.5493164	-0.6713867	-1.159668	-11.34440944	1.7812744600000001	3.4967528960000003	0.61035156	-2.746582	-0.7324219	1.3039550720000002	11.471215560000001	2.8890380400000004	-0.91552734	-2.0141602	-1.0375977	5.458667032	10.31201178	-1.315917932	-2.319336	-1.3427734	0.12207031	1550085330.257
-11.084814300000001	-1.400854532	-4.64399411	-1.953125	-0.24414062	1.5258789	2.27055661	-9.0594973	1.642504892	-0.24414062	0.061035156	-0.24414062	5.26367212	11.5262455	1.564746106	-0.12207031	0.24414062	-2.8076172	-12.12797824	-0.3517089856000001	3.302954074	1.5869141	-1.4038086	-0.5493164	1.341040036	11.513086060000001	3.9226317900000005	-0.7324219	-2.1972656	-1.5258789	5.9551268	11.42695288	-0.2572021466	-4.211426	1.5869141	1.2817383	1550085330.296
-11.203247300000001	-2.743090854	-3.9597167540000004	-2.2583008	-3.1738281	-0.18310547	2.537329074	-10.251000900000001	1.5970459260000003	-0.24414062	0	0.9765625	5.20983876	11.235547120000001	1.927221646	-0.12207031	0.24414062	-2.8076172	-11.306127700000001	-0.5514892572000001	1.8028076080000002	1.3427734	0.6713867	-1.159668	1.113745108	10.846752700000001	5.096191394000001	-0.4272461	-1.4648438	-1.7700195	3.640307608	12.985717360000002	-1.166381839	-4.699707	2.6855469	2.4414062	1550085330.336
-10.753442000000001	-4.445410144	-1.2907959260000001	0.79345703	-1.0375977	0.8544922	3.3292724640000007	-10.987914840000002	1.4211913940000003	0.12207031	0.18310547	1.8310547	5.986230432000001	11.01901808	2.5205810700000004	-0.30517578	-1.0375977	-2.380371	-11.02141124	-0.29069824280000006	1.46665036	0.48828125	0.8544922	-0.8544922	0.38879393000000007	10.235449280000001	5.2170165740000005	-1.0986328	-0.30517578	-1.0986328	1.622167932	11.4078125	-3.226391574	-3.112793	2.9907227	2.9907227	1550085330.377
-10.801294420000001	-2.127001996	-2.38540036	0.18310547	-0.79345703	0.36621094	4.209741214	-11.069262680000001	1.0587158540000001	0.4272461	1.2207031	1.159668	6.244628894000001	11.025	2.7179687500000003	-0.6713867	0.30517578	-1.4038086	-10.9568116	-1.00129393	1.6090087860000002	0.8544922	-0.061035156	-0.6713867	-0.2344726538	9.94355432	4.76481929	-1.2207031	-0.91552734	-0.6713867	-1.0802490020000002	12.471313400000001	-3.66303714	-2.2583008	2.4414062	3.540039	1550085330.416
-9.72702626	-0.619677716	-2.8926269959999997	-1.4038086	-3.6621094	-0.24414062	4.212133786	-11.621948380000001	0.48569336060000007	1.159668	1.4038086	-0.36621094	5.343823380000001	10.303637680000001	2.3052490020000005	-0.6713867	0.30517578	-1.4038086	-9.77607428	-0.991723642	1.8075927520000004	0.24414062	0	-0.7324219	0.0478515625	9.447094748	4.7995117800000004	-0.9765625	-1.3427734	-0.7324219	-2.3997558900000002	11.763110520000001	-2.8017089660000005	-1.7700195	0.7324219	4.0893555	1550085330.456
-8.07016574	-1.193896466	-1.2321777160000003	-0.79345703	-1.7089844	-0.36621094	3.3771241	-11.4078125	-0.308642572	1.8920898	-0.36621094	-2.0751953	5.079443390000001	8.895605432000002	1.983447284	-1.2207031	-0.7324219	-0.61035156	-8.914746106	-1.141259784	1.3864990020000003	0.061035156	0.91552734	-0.36621094	0.2237060504	8.26276857	4.71098642	-0.8544922	-1.2817383	-0.6713867	-2.251416034	9.795214660000001	-1.5384277160000002	-0.9765625	0.12207031	3.6621094	1550085330.496
-7.3667482	-1.284814496	-1.0347900360000002	-0.91552734	0.9765625	-0.8544922	2.886645468	-10.18879442	-0.840991214	2.0141602	-2.0751953	-3.2348633	5.2337644800000005	7.845263580000001	1.745385782	-1.3427734	-1.8310547	0.061035156	-8.914746106	-1.141259784	1.3864990020000003	-0.18310547	0.18310547	-0.12207031	0.43066405760000004	7.415795926	4.37961412	-0.8544922	-1.2817383	-0.6713867	-0.571826178	8.83220198	-1.7944336060000001	-1.6479492	0.8544922	2.8686523	1550085330.536
-8.999682608	-1.006079074	-1.168774411	-0.61035156	-0.30517578	-0.79345703	2.8806639400000003	-8.87646466	-1.069482428	1.6479492	-2.1362305	-3.540039	5.21821286	7.21003444	1.465454074	-1.159668	-1.4038086	0.4272461	-8.6599366	-1.332666034	1.41640625	-0.36621094	0.4272461	-0.061035156	0.8314209260000001	6.964794928000001	4.350903354000001	-0.7324219	-0.91552734	-0.061035156	0.838598642	8.43383786	-1.3924804320000002	0.24414062	3.1738281	1.5869141	1550085330.576
-8.882446580000002	-0.573022464	-1.091015625	-1.2817383	-1.8310547	-0.61035156	2.8064941100000005	-8.0558107	-1.299169928	1.2817383	-0.79345703	-2.9296875	4.9167482	7.01503894	1.1639892572000001	-0.9765625	-0.36621094	0.5493164	-8.58098143	-0.9378906250000001	1.37214357	-0.36621094	0.36621094	0.24414062	1.0479492212000001	7.025805710000001	4.527954074	-0.30517578	0.061035156	0.24414062	0.6316406250000001	7.97446286	-0.775195288	0.24414062	4.3945312	0.30517578	1550085330.616
-9.00327176	-0.6711181610000001	0.135180661	-0.7324219	1.4038086	-0.24414062	2.336352536	-7.498339660000001	-1.3793212860000001	0.9765625	0	-2.0751953	4.968188400000001	7.430151260000001	0.955834964	-0.36621094	0	0.36621094	-8.892016574000001	-1.006079074	1.641308606	-0.36621094	0.061035156	0.4272461	0.985742212	7.572509980000001	4.7073974640000005	0.30517578	0.79345703	0.5493164	0.7763915740000001	7.570117212	-0.619677716	0.30517578	4.760742	-0.30517578	1550085330.656
-9.563134980000001	-0.11484375000000001	-1.3446288940000002	-1.0375977	0.24414062	-0.30517578	1.9104736420000001	-7.339233426000001	-1.3386474640000001	0.5493164	-0.36621094	-1.0986328	5.2911866000000005	8.182617212	0.8732910340000001	-0.36621094	0	0.36621094	-8.851342752	-0.9031982428000002	1.9894287140000002	-0.5493164	-0.061035156	0.4272461	0.8278320288	8.2436277	4.883251996	0.79345703	0.9765625	0.61035156	1.3075439300000002	7.70051268	-0.3146240216	1.4038086	1.8920898	-0.5493164	1550085330.696
-9.514086960000002	-0.693847644	-1.2106445288	-1.5258789	-0.061035156	-0.4272461	2.0659912140000003	-7.55097644	-1.1986816100000002	0.12207031	-0.48828125	-0.12207031	5.540014480000001	8.66472194	0.9809570288	0	0.18310547	0.48828125	-8.86330571	-0.7129882787999999	2.3806152160000003	-0.7324219	-0.36621094	0.5493164	0.649584964	8.643188400000001	4.923925720000001	0.8544922	0.6713867	0.48828125	1.6341308900000002	8.621655252000002	0.6268554712000001	1.3427734	1.0375977	-1.4038086	1550085330.736
-9.744970746000002	-1.350610324	-0.850561502	-1.0986328	0.48828125	-0.48828125	2.50622554	-7.78305661	-1.076660144	-0.24414062	-0.24414062	0.6713867	5.566332968	8.748461960000002	1.3290771760000002	0.4272461	0.24414062	0.91552734	-9.000878894000001	-0.439038089	2.746679712	-0.8544922	-0.7324219	0.61035156	0.717773462	8.68745108	4.757641574	0.6713867	0.18310547	0.36621094	2.545703076	10.03207968	1.9942138580000002	0.91552734	0.5493164	-0.9765625	1550085330.776
-10.11582068	-1.2919922120000003	-0.40793457460000004	-0.48828125	-0.48828125	-0.061035156	2.9464599640000007	-7.85842302	-1.015649411	-0.6713867	0.061035156	1.2207031	5.51967752	8.76042482	1.735815396	0.8544922	0.18310547	1.2817383	-9.164770468	-0.019140625	2.956030252	-0.79345703	-0.79345703	0.61035156	1.1041748200000001	8.737695288000001	4.574609424	0.6713867	0.12207031	0.30517578	4.027905252	10.5835688	1.8099853240000001	0.24414062	0.18310547	0.5493164	1550085330.816
-9.220996106000001	-0.16389160340000003	0.172265625	-0.9765625	0.61035156	0.4272461	3.33645018	-7.86560054	-0.8146728240000001	-1.159668	-0.061035156	1.6479492	5.5543701080000005	8.903979532000001	1.9726807100000001	0.9765625	0.4272461	1.3427734	-8.694628894000001	-0.03947753894	3.1761474640000005	-0.6713867	-0.8544922	0.6713867	1.4463134979999999	9.040356430000001	4.569824280000001	0.79345703	0.4272461	0.30517578	3.3197021760000003	9.247314300000001	1.388891574	0.7324219	0.48828125	0.4272461	1550085330.856
-10.697216460000002	-0.709399411	-0.6447998200000001	-0.9765625	1.953125	-0.12207031	3.881957968	-8.042651260000001	-0.29667969240000003	-1.5869141	-0.30517578	2.0141602	5.91325679	9.01403804	2.174853534	0.8544922	1.0375977	1.2207031	-9.266455072	-0.5634521466	2.698828076	-0.24414062	-0.36621094	0.79345703	1.3087402160000001	9.04633786	4.640405252	0.79345703	0.18310547	0.18310547	2.372241214	7.524658246	0.16030273560000002	1.953125	0.30517578	-0.24414062	1550085330.896
-11.235547120000001	-1.7106933900000003	-2.9955077880000003	-1.7089844	-1.7089844	-1.2207031	4.640405252	-8.394360520000001	0.5885742212	-1.4648438	-0.7324219	2.1972656	6.316406250000001	9.23654802	2.38540036	0.8544922	1.0375977	1.2207031	-9.6385009	-0.00478515625	3.4453125000000004	-0.8544922	-2.2583008	0.6713867	1.2632812500000001	9.38967302	4.3975586060000005	0.5493164	-0.12207031	0.24414062	0.643603534	9.508105432	-1.73701178	2.1972656	-0.5493164	-1.953125	1550085330.936
-10.8981929	-2.99191893	-1.33984375	0.7324219	-0.79345703	-0.12207031	5.34741214	-8.487670926	1.375732428	-1.0986328	-1.5258789	1.7700195	6.925317392	9.66242662	2.350707968	0.8544922	0.79345703	1.4038086	-10.44838858	0.6220702880000001	2.874682608	-1.0375977	0.5493164	0.91552734	1.46665036	9.95432158	4.303051620000001	0.5493164	0.30517578	0.4272461	5.97905252	12.9043705	3.14504393	0.48828125	1.4038086	-0.4272461	1550085330.976
-9.152807608000002	-1.522875998	-1.1017822480000001	-0.061035156	-0.48828125	0.4272461	6.333154254	-8.94465306	1.8937255400000002	-0.24414062	-2.0751953	0.91552734	7.887134080000001	10.49265126	2.1892089660000003	0.18310547	0.5493164	1.8310547	-10.34790036	0.9402832068000001	3.6618408540000003	-1.3427734	-1.953125	0.7324219	1.393676718	10.992700180000002	4.074560504000001	0.61035156	0.9765625	0.5493164	2.8352050720000004	11.13147014	-0.69504393	0.12207031	0.8544922	0	1550085331.016
-8.814257788	-1.0563232428000002	-2.3519042540000004	-0.8544922	4.272461	-0.18310547	7.107153060000001	-9.616967752	1.9762695680000002	0.61035156	-2.2583008	-0.24414062	7.887134080000001	10.49265126	2.1892089660000003	0.18310547	0.5493164	1.8310547	-10.34790036	0.9402832068000001	3.6618408540000003	-0.5493164	1.2207031	0.7324219	0.839794928	11.167358720000001	3.85444339	0.61035156	0.9765625	0.5493164	-0.01674804712	8.033081070000001	-2.54689946	0.9765625	0.12207031	-0.5493164	1550085331.056
-9.77128894	-1.28122554	-5.252905252000001	-1.0986328	-0.4272461	-0.5493164	7.756738220000001	-9.97346196	2.205957068	1.2817383	-1.8920898	-1.4648438	8.80349092	10.02490216	1.924829074	-0.12207031	0.6713867	2.5634766	-9.792822480000002	1.41042482	2.7538574280000003	-1.159668	-1.2817383	0.24414062	0.424682608	10.62185054	3.2814209260000005	-0.12207031	0.18310547	0.7324219	-0.4474121106000001	9.71625998	-2.3949707460000003	1.5258789	-1.5258789	-0.9765625	1550085331.096
-9.02839357	-1.6520751800000002	-3.6905516200000004	-0.18310547	0.18310547	-0.30517578	7.723242212000001	-9.325073380000001	2.421289038	1.5258789	-1.3427734	-2.8686523	9.232959260000001	9.34780252	1.753759784	-0.24414062	0	3.540039	-8.92551268	2.3255859620000003	1.885351538	-1.2207031	1.3427734	0.4272461	0.2775390576	9.8514402	2.616284146	-0.12207031	0.18310547	0.7324219	2.628247104	9.810766280000001	-2.6641358800000003	1.3427734	0.61035156	-1.2207031	1550085331.136
-8.47810054	-1.7645263580000001	-4.31142572	-1.159668	0.6713867	-0.6713867	7.47441394	-8.749658246000001	2.422485324	1.8310547	-1.5258789	-4.333496	9.7485598	9.097778060000001	1.079052716	-0.61035156	0.061035156	4.272461	-9.21979982	2.958422824	2.020532248	-1.4038086	-0.18310547	0.4272461	0.015551758180000002	9.62653804	2.2669677520000002	-0.8544922	0.24414062	1.6479492	2.428466754	9.229370108000001	-2.878271466	1.4648438	0.8544922	-1.2207031	1550085331.176
-9.20065944	-1.66403804	-3.4955566100000004	-0.24414062	0.7324219	0.30517578	7.658642572	-8.637207068	2.333959964	2.1362305	-1.4648438	-5.9814453	10.1313723	9.097778060000001	0.288305661	-1.2817383	0.6713867	5.126953	-9.10734874	2.8986084260000005	2.390185504	-0.9765625	0.061035156	0.36621094	-0.3146240216	9.864599640000002	2.186816394	-0.9765625	-0.12207031	2.0751953	0.80988768	9.30832518	-2.62705072	1.0375977	-1.2207031	-0.5493164	1550085331.216
-9.504516574	-1.221411142	-3.7515625000000004	-0.48828125	0.48828125	0.36621094	8.177832068	-8.838183606000001	2.190405252	2.2583008	-1.6479492	-7.385254	10.9568116	8.75444339	-0.3612792932	-1.5258789	-2.0751953	7.5683594	-8.65515126	2.63183606	2.35549321	-0.4272461	0.24414062	0.18310547	-0.0825439496	9.90766574	2.3674560700000002	-0.5493164	-1.3427734	2.0751953	2.001391574	9.46623552	-2.403344748	0.7324219	-0.9765625	-0.48828125	1550085331.256
-8.94584964	-1.022827176	-4.020727536	0.36621094	0	0	8.947045926000001	-8.97575679	2.5636474640000007	2.319336	-1.4038086	-8.422852	11.755933	7.716064300000001	-0.6148925720000001	-1.5258789	-2.0751953	7.5683594	-8.5582518	2.80051268	2.1700683900000004	-0.30517578	-0.061035156	0	0.36965332460000005	9.45307608	2.6126952880000003	-0.18310547	-1.8310547	2.319336	2.2944824280000002	9.35976538	-2.537329074	0.9765625	0.061035156	-0.79345703	1550085331.296
-8.756836060000001	-1.3685547120000001	-3.7838623200000003	0.24414062	0.5493164	-0.36621094	9.673193390000002	-8.080932608000001	2.616284146	2.319336	-1.3427734	-9.216309	12.16386682	6.41091304	-0.8134765380000001	-0.9765625	-1.8920898	8.544922	-8.2771241	3.1414550720000003	1.906884784	0	-0.18310547	-0.12207031	1.1017822480000001	9.155200180000001	2.5564697480000005	-1.0986328	-2.0141602	3.2958984	2.345922824	9.49973143	-2.47631839	0.5493164	0.61035156	-0.8544922	1550085331.336
-9.49494658	-1.859033246	-3.818554712	1.5258789	0.12207031	0.30517578	10.6421875	-6.470727340000001	2.63183606	1.5869141	-0.61035156	-9.765625	12.40791034	5.072265380000001	-0.88645018	-0.24414062	-1.4648438	9.155273	-8.2771241	3.1414550720000003	1.906884784	0.18310547	0.24414062	-0.12207031	1.714282248	8.924316394	2.445214856	-1.0986328	-2.0141602	3.2958984	1.79323732	9.42436502	-2.0731689300000005	0.4272461	0.061035156	-0.4272461	1550085331.376
-8.8979982	-1.09819339	-4.000390576	1.4648438	-1.2817383	0.24414062	11.617163040000001	-5.0447509	1.8398925720000001	0.6713867	0.12207031	-10.314941	12.5048098	3.890332068	-1.128100589	0.5493164	-1.4038086	9.399414	-8.49484874	3.1151367800000003	2.1437500000000003	0.7324219	-0.6713867	-0.24414062	2.789746106	8.901586960000001	2.5086182100000003	-1.5258789	-2.8686523	5.79834	1.2884033540000002	9.790429712	-1.8985107820000002	-0.12207031	-0.8544922	0.061035156	1550085331.416
-9.16357428	-0.6842773560000001	-3.275439496	0.30517578	0.6713867	0.18310547	11.915038940000002	-3.25988768	1.5527832460000002	-0.48828125	0.79345703	-10.498047	11.82292482	2.19638678	-0.923535144	1.0375977	-1.0375977	9.338379	-9.874170320000001	2.101879892	3.39267572	1.159668	-0.6713867	-0.18310547	4.90717752	8.553466754	2.8017089660000005	-1.0375977	-3.2348633	6.3476562	1.641308606	9.000878894000001	-2.665332068	-0.48828125	-1.5869141	0.18310547	1550085331.456
-9.780859620000001	-0.8625244110000001	-3.052929712	0.5493164	1.2817383	1.4038086	11.20683606	-1.282421924	1.62575679	-1.7089844	0.48828125	-10.131836	11.82292482	2.19638678	-0.923535144	1.0375977	-0.061035156	8.728027	-9.874170320000001	2.101879892	3.39267572	1.6479492	-0.48828125	-0.36621094	7.66342752	8.462548920000001	3.15461412	-1.0375977	-3.2348633	6.3476562	2.0528320680000003	9.152807608000002	-2.7299316100000004	-0.30517578	-1.0986328	0.36621094	1550085331.496
-9.689941394000002	-0.5144042932	-3.667822284	0.61035156	1.159668	0.79345703	10.25578624	-0.11843261780000001	1.1651855432	-2.1362305	0.91552734	-9.033203	9.49853534	-1.9020996400000003	-0.132788089	0.8544922	1.4038086	7.2631836	-8.985326980000002	0.49526367800000004	3.4166014400000004	1.2207031	-0.4272461	-0.9765625	8.559448380000001	7.393066394000001	3.9130616000000003	0.12207031	-1.4648438	5.554199	1.638916034	9.54399411	-2.578002896	-0.24414062	-0.8544922	0.12207031	1550085331.535
-9.337036240000002	-1.3458251800000003	-3.71088858	0.61035156	-1.4038086	0.18310547	9.431542932000001	1.128100589	0.84816893	-1.7089844	1.953125	-7.507324	7.944555710000001	-3.027807608	0.4354492212	0.91552734	2.0141602	5.6152344	-8.992504892	0.593359375	3.4620605040000005	0.48828125	-0.7324219	-0.61035156	8.548681610000001	5.840283246000001	3.7384033540000003	-0.18310547	0.12207031	5.92041	1.490576178	9.603808606000001	-2.6605469240000006	-0.12207031	-0.36621094	-0.4272461	1550085331.576
-8.89440944	-1.2285888580000002	-2.32917482	0.8544922	-0.18310547	0.36621094	7.994799820000001	1.8458740020000002	0.802709964	-1.4038086	1.5258789	-6.1035156	6.78295926	-3.21203624	1.375732428	1.2817383	2.0751953	3.8452148	-8.992504892	0.593359375	3.4620605040000005	0.30517578	-0.5493164	-0.30517578	8.400341754000001	5.342626800000001	3.1534179320000004	-0.18310547	0.12207031	5.92041	0.860131839	9.527246106	-1.963110324	-0.30517578	-0.7324219	-0.24414062	1550085331.616
-9.231762680000001	-0.379223642	-2.245434604	0.8544922	1.2207031	0.12207031	6.925317392	2.071972644	0.5371337860000001	-1.2207031	0.8544922	-4.699707	5.665625	-3.0038817900000003	1.9320067900000002	1.2207031	1.6479492	2.0141602	-9.02241214	0.5670410144	3.63432608	0.36621094	-0.12207031	-0.30517578	8.24003894	4.859326080000001	3.0876221040000003	0.24414062	1.4038086	4.699707	1.2022705072	9.368139480000002	-1.6544677520000002	-0.4272461	-1.0375977	0.061035156	1550085331.655
-10.0380616	-0.2918945288	-3.027807608	0.5493164	-0.30517578	0.18310547	5.91325679	2.077954074	0.15192871400000002	-1.159668	1.0986328	-3.1738281	5.260082968000001	-2.7155760800000004	2.19638678	0.79345703	0.9765625	0.4272461	-8.98173822	0.6232665740000001	3.643896466	0.30517578	-0.12207031	-0.4272461	7.8967040740000005	4.482495108	3.354394568	0.24414062	1.4038086	4.699707	1.623364218	9.363354532	-1.867407248	-0.30517578	-0.91552734	-0.061035156	1550085331.695
-9.563134980000001	-0.46535643000000004	-2.45598143	0.4272461	-0.4272461	0.36621094	4.95622554	2.296875	0.37802735600000004	-1.6479492	1.0375977	-1.7089844	5.964697480000001	-2.496655252	2.222705072	-0.12207031	0.061035156	-0.91552734	-8.98173822	0.6232665740000001	3.643896466	0.30517578	-0.061035156	-0.24414062	7.373925720000001	3.753955072	3.7180663940000005	0.91552734	2.0141602	3.6621094	1.9607177520000003	9.69233426	-1.561157248	-0.24414062	-0.4272461	-0.18310547	1550085331.735
-9.222192392	-0.4091308606000001	-2.5409179320000006	0.30517578	0.91552734	-0.061035156	4.194189496	2.605517572	1.2094482428000002	-2.1362305	0.12207031	-0.30517578	7.51867662	-2.031298822	1.5683349640000002	-0.18310547	-1.3427734	-1.5258789	-9.026000900000001	0.096899411	3.749169928	0.48828125	0.12207031	-0.24414062	7.00666484	2.9273192900000002	3.895117212	0.6713867	1.3427734	2.1362305	1.5719238220000002	9.535620108000002	-1.425976538	-0.18310547	-0.24414062	-0.18310547	1550085331.775
-9.777270468000001	-0.6244628600000001	-2.969189496	0.61035156	-0.7324219	-0.12207031	4.49924321	2.6760987400000005	1.5372314300000003	-1.8920898	-0.48828125	0.30517578	8.49484874	-1.7896484620000002	0.9283202880000001	-0.061035156	-0.9765625	-1.5258789	-9.11213408	0.1387695288	3.8939209260000003	0.18310547	-0.061035156	-0.24414062	7.1191159200000005	2.5385253600000004	4.0685790740000005	0.6713867	1.3427734	2.1362305	1.166381839	9.54638678	-1.6078125	-0.18310547	-0.4272461	-0.18310547	1550085331.815
-9.404028060000002	-0.5909667932	-2.4356445680000003	0.48828125	-0.4272461	0	5.324682608000001	2.6940429320000003	2.8579346040000004	-1.2817383	0.24414062	0.61035156	9.03796376	-2.018139676	0.84816893	0.12207031	-0.91552734	-1.0375977	-9.11213408	0.1387695288	3.8939209260000003	0.061035156	0.18310547	-0.12207031	7.2136232	2.3806152160000003	4.34851088	0.48828125	0.4272461	1.3427734	1.0587158540000001	9.66003444	-1.5719238220000002	-0.24414062	-0.8544922	-0.18310547	1550085331.855
-9.482983426	-0.39836425720000007	-2.3351562500000003	0.36621094	0.48828125	-0.061035156	5.5974366	2.66174321	3.869995108	-1.2817383	0.24414062	0.61035156	9.08342302	-2.4727295320000002	0.7105957068000001	0.48828125	-0.7324219	-0.36621094	-8.858520468	0.39836425720000007	3.3843016200000005	0	0.24414062	-0.061035156	7.151415740000001	1.93439946	4.40234375	0.18310547	0.8544922	0.30517578	1.5563721040000003	9.548779254000001	-1.4618652160000003	-0.18310547	-0.6713867	-0.061035156	1550085331.895
-9.63969748	-0.4713378894	-2.624658246	0.24414062	-0.36621094	-0.061035156	6.373827880000001	3.716870108	3.3268798920000004	-0.7324219	-1.7089844	0.12207031	8.89919429	-2.8758788940000004	0.8661132788	0.6713867	-0.8544922	0.12207031	-8.917138580000001	0.5514892572000001	3.2706542540000005	0.061035156	0.061035156	0	7.13825679	2.01096196	4.22648912	0.18310547	0.8544922	0.30517578	1.656860324	9.515283246000001	-1.4798096040000002	-0.061035156	-0.18310547	-0.18310547	1550085331.935
-9.472216754	-0.5658447284000001	-2.4296630400000003	0.30517578	0.18310547	0	6.796118210000001	4.542309604000001	3.267065396	-0.7324219	-2.6245117	-0.12207031	9.197070288	-3.069677716	1.3195067900000002	0.5493164	-0.91552734	0.36621094	-8.917138580000001	0.5514892572000001	3.2706542540000005	0.12207031	0.061035156	0	7.528247300000001	2.178442392	4.15231929	0.24414062	0.24414062	0.24414062	1.5121094240000001	9.5703125	-1.447509784	0	-0.061035156	-0.12207031	1550085331.975
-9.644482428000002	-0.6077148560000001	-2.516992212	0.18310547	-0.061035156	0	7.18969748	5.140454074	2.50622554	-0.7324219	-2.8686523	-0.18310547	9.697119110000001	-3.3496094240000005	1.485791034	0.36621094	-1.6479492	0.5493164	-8.907568390000002	0.649584964	3.228784146	0.12207031	0	0	7.844067392	2.11982428	4.245629892	0.7324219	-0.61035156	-0.061035156	1.3051513580000003	9.573901260000001	-1.4546875000000001	0	-0.12207031	-0.12207031	1550085332.015
-9.590649460000002	-0.659155252	-2.569628894	0.18310547	0.12207031	0.061035156	7.85842302	5.406030252000001	1.876977536	-0.61035156	-2.0751953	0.061035156	10.27492662	-3.4967528960000003	1.3972655760000001	0.18310547	-1.953125	0.6713867	-8.955419928000001	0.69504393	3.2957762600000002	0.18310547	-0.061035156	0	8.05461412	2.1796386780000003	4.354492212	0.7324219	-0.61035156	-0.061035156	1.23696286	9.610986420000001	-1.5145019960000001	0	-0.18310547	-0.12207031	1550085332.055
-9.572705072	-0.7440917932000001	-2.686865216	0.12207031	0.061035156	0.12207031	8.575000000000001	5.21821286	2.5205810700000004	-0.36621094	-1.4648438	-0.24414062	10.27492662	-3.4967528960000003	1.3972655760000001	0.12207031	-2.0141602	0.79345703	-8.955419928000001	0.69504393	3.2957762600000002	0.18310547	-0.061035156	0	8.05461412	2.1796386780000003	4.354492212	0.79345703	-0.7324219	0.061035156	1.2202148560000001	9.668408246	-1.47263179	0.061035156	-0.12207031	-0.12207031	1550085332.095
-9.48776857	-0.832617212	-2.68327626	0.061035156	-0.061035156	0.18310547	8.76521016	4.99211412	2.613891574	-0.36621094	-1.6479492	-0.61035156	10.9137455	-4.176245108	0.805102536	0.061035156	-1.2207031	0.79345703	-9.08461911	0.5646484424	3.3735351440000003	0.18310547	-0.061035156	0	9.00327176	2.5026367800000004	4.4789062500000005	0.061035156	-0.6713867	0	1.302758786	9.650463760000001	-1.44870607	-0.061035156	0	-0.061035156	1550085332.135
-9.50930162	-0.6914550720000001	-2.383007788	0.12207031	0	0.18310547	9.305932608	5.01245108	2.32319339	-0.36621094	-1.0375977	-0.7324219	11.48198282	-4.648779254000001	0.3600830072	0.24414062	-0.48828125	1.0986328	-9.13725589	0.416308606	3.359179712	0.061035156	0	-0.061035156	9.07863768	2.1569091460000003	4.3700439300000005	0.061035156	-0.6713867	0	1.2178222840000001	9.614575180000001	-1.3984619600000001	-0.12207031	-0.061035156	0.061035156	1550085332.175
-9.671997300000001	-0.2512207068	-2.3160155760000003	-0.18310547	0	0.18310547	10.323974640000001	4.987329074000001	1.8913329680000002	-0.24414062	-0.12207031	-1.3427734	11.04892572	-5.1715576080000005	-0.053833007200000005	0.48828125	0.061035156	1.7700195	-9.13725589	0.416308606	3.359179712	0.061035156	0.061035156	0	8.968579074	1.9918212860000002	4.171459964	0	0.24414062	0	1.2884033540000002	9.65285643	-1.2417480040000002	-0.12207031	-0.12207031	0.18310547	1550085332.215
-9.637304712	-0.1363769568	-2.30883786	-0.79345703	0.12207031	-0.061035156	10.55126996	5.121313400000001	1.6472900360000002	-0.18310547	0.4272461	-2.0751953	10.13017572	-5.732617212	-0.062207030760000004	0.91552734	0.24414062	2.2583008	-9.140844748000001	-0.42229003600000004	3.1964844240000003	-0.18310547	0	0	9.05351538	1.7501709260000002	4.248022464000001	0.48828125	-0.61035156	0.61035156	1.4678466460000001	9.61816394	-1.3290771760000002	-0.12207031	0.061035156	0.12207031	1550085332.255
-9.49375	-0.34453125	-2.4153076080000004	-1.3427734	0	-0.12207031	10.163672120000001	5.087817392	1.9020996400000003	-0.12207031	1.2207031	-2.4414062	9.189892572	-6.148925720000001	0.19619140380000002	1.2817383	0.8544922	2.4414062	-9.16835962	-0.8230468750000001	3.255102536	-0.48828125	-0.061035156	0.12207031	9.134863220000002	1.2034667932	4.3640625	0.48828125	-0.61035156	0.61035156	1.335058606	9.504516574	-1.453491214	0.12207031	0.4272461	0	1550085332.295
-9.351391574	-0.619677716	-2.2239013580000004	-1.5258789	0.18310547	-0.30517578	9.192285340000002	4.78515625	2.527758786	0.18310547	1.7089844	-2.5634766	8.39316394	-6.287695288000001	0.16389160340000003	1.8920898	0.18310547	2.5634766	-9.16835962	-0.8230468750000001	3.255102536	-0.91552734	0	0.18310547	9.081030252000001	0.7464843750000001	4.11882338	0.6713867	0	0.79345703	0.955834964	9.338232428000001	-1.51928714	0.30517578	0.79345703	-0.18310547	1550085332.335
-9.603808606000001	-0.4450195288	-2.25859375	-1.5258789	0.12207031	-0.61035156	8.335742212000001	4.58178714	2.7945312500000004	0.8544922	1.8920898	-2.4414062	8.39316394	-6.287695288000001	0.16389160340000003	2.4414062	-0.12207031	2.5634766	-9.198266574	-0.9989013580000001	3.3675537140000005	-1.4038086	0.12207031	0.36621094	8.766406250000001	0.6041259784	3.9704834260000004	1.3427734	0.6713867	1.0375977	0.8529540740000001	9.419580072	-1.4833984620000003	0.36621094	0.8544922	-0.12207031	1550085332.375
-9.630126800000001	-0.37802735600000004	-2.7167724640000004	-1.953125	-0.12207031	-1.159668	7.796215560000001	4.385595746	2.77419429	1.3427734	2.1362305	-2.0751953	6.4204834260000005	-5.744580072	0.0765625	3.0517578	0.61035156	2.6245117	-9.1109375	-0.5598632788000001	3.6546630400000004	-1.8310547	0.30517578	0.5493164	8.37163089	0.6256591459999999	3.77189946	1.7700195	0.61035156	1.0986328	0.893627896	9.500927520000001	-1.6269530760000002	0.30517578	0.8544922	-0.18310547	1550085332.415
-9.532031250000001	-0.7799804712000001	-2.9572264400000003	-1.7089844	0.18310547	-1.4648438	7.3248777	4.088916034	2.551684604	1.5869141	2.9907227	-1.5869141	5.87617212	-5.590259080000001	0.16389160340000003	3.7841797	-0.30517578	2.6245117	-9.1109375	-0.5598632788000001	3.6546630400000004	-2.1972656	0.48828125	0.7324219	8.25319838	0.7105957068000001	3.6295410340000003	2.1362305	0.48828125	0.9765625	0.916357428	9.73659694	-1.723852536	0.36621094	0.7324219	-0.4272461	1550085332.455
-9.53083516	-1.107763678	-2.89741214	-1.4648438	-0.30517578	-1.159668	6.87028804	3.96928714	2.7945312500000004	1.7700195	3.540039	-1.2207031	5.8283202880000005	-5.33305661	-0.34812010800000004	4.333496	-0.91552734	2.380371	-9.12888179	0.67709964	3.9393798920000007	-2.1972656	0.48828125	0.91552734	8.354882788000001	0.9426757788	3.2957762600000002	2.8076172	0.9765625	0.6713867	1.046752896	9.993798920000001	-1.4989501800000002	0.5493164	1.2207031	-0.48828125	1550085332.495
-9.395654254	-0.9343017572	-2.74428714	-1.2207031	0.061035156	-0.79345703	6.62504892	3.7970214660000003	2.9979003600000005	2.1972656	4.1503906	-0.8544922	6.312817392	-5.264868210000001	-0.17824707460000003	5.126953	-2.1972656	2.0141602	-8.915942392	0.778784146	3.8376952880000004	-1.953125	0.79345703	0.9765625	8.564233426000001	1.25729982	3.10317392	2.8076172	0.9765625	0.6713867	0.7967285340000001	9.72822284	-1.43076178	0.4272461	0.7324219	-0.12207031	1550085332.535
-9.1276857	-0.4821044928	-2.98952626	-1.0986328	0.24414062	-1.0986328	6.25778804	3.887939496	2.86152356	2.8686523	4.272461	-0.36621094	6.6011232	-5.28999002	1.046752896	6.0424805	-2.8076172	1.7089844	-8.915942392	0.778784146	3.8376952880000004	-1.953125	0.79345703	0.91552734	8.9829348	1.1962890380000002	2.987133786	3.1738281	0.61035156	0.18310547	1.238159146	9.4686277	-1.7980224640000002	0.36621094	0.36621094	-0.061035156	1550085332.575
-9.341821580000001	-0.41152344240000005	-3.3197021760000003	-1.0986328	0.18310547	-1.0986328	5.782861420000001	4.376025360000001	2.50622554	3.6621094	4.272461	0.5493164	5.85942392	-5.2050534200000005	2.198779254	6.4697266	-1.953125	1.5258789	-8.86210962	0.9378906250000001	3.6510742800000004	-2.2583008	0.91552734	1.0375977	8.9745607	1.605419928	2.805297824	3.90625	1.8310547	-0.30517578	1.81716304	9.374121106	-1.9738769960000002	0.48828125	0.6713867	-0.12207031	1550085332.615
-9.43632788	-0.30625	-3.4632567900000004	-1.3427734	-0.18310547	-0.91552734	5.1464357	4.866503894	2.421289038	4.5166016	4.5776367	1.7089844	5.85942392	-5.2050534200000005	2.198779254	6.286621	-2.6855469	1.159668	-8.906372300000001	1.1328857428	3.60441893	-2.4414062	0.9765625	1.159668	8.92670926	1.870996106	2.7550537140000007	3.90625	1.8310547	-0.30517578	1.9918212860000002	9.370532248	-2.0707763580000003	0.48828125	0.9765625	-0.18310547	1550085332.655
-9.301147660000002	-0.24404297120000001	-3.4788086060000003	-1.6479492	0.12207031	-0.91552734	4.630834964000001	5.49934056	1.5491942900000002	5.126953	4.5776367	2.9296875	5.763720746000001	-4.93588858	2.9010009000000005	6.0424805	-3.0517578	0.5493164	-8.906372300000001	1.1328857428	3.60441893	-2.6855469	0.9765625	1.2207031	8.798706070000001	2.1760498200000002	2.798120108	4.5776367	2.2583008	-0.61035156	2.1892089660000003	9.331054712	-2.1329834260000005	0.5493164	1.3427734	-0.24414062	1550085332.695
-9.43513179	-0.22490234620000002	-3.69533696	-1.6479492	-0.061035156	-0.79345703	4.471728534	6.0400634	-0.07895508180000001	5.493164	3.8452148	4.211426	6.4479982	-4.057812500000001	3.8281250000000004	5.554199	-3.3569336	-0.12207031	-8.924316394	1.293188498	3.44890126	-2.8686523	1.159668	1.3427734	8.25678714	2.670117212	2.8830566100000006	4.9438477	3.2958984	-1.4038086	2.004980432	9.33464357	-2.127001996	0.48828125	1.2817383	-0.36621094	1550085332.735
-9.34421376	-0.037084961060000005	-3.8831542540000004	-1.6479492	0.24414062	-0.8544922	4.474121106	6.46713858	-1.594653354	5.554199	2.9907227	5.432129	6.4479982	-4.057812500000001	3.8281250000000004	4.760742	-4.0283203	-0.7324219	-8.924316394	1.293188498	3.44890126	-3.2348633	1.2207031	1.2817383	7.756738220000001	3.1952880400000003	3.02661142	4.9438477	3.2958984	-1.4038086	1.9427734620000003	9.325073380000001	-2.3614746400000004	0.4272461	1.0375977	-0.4272461	1550085332.775
-9.481787140000002	0.12321777160000001	-4.182226440000001	-2.0751953	0.48828125	-0.9765625	4.64638678	6.456372300000001	-1.53125	5.3100586	2.0141602	6.4697266	6.680077880000001	-3.58049321	4.24323732	3.6010742	-3.9672852	-1.159668	-8.972167932000001	1.4020507200000003	3.41301268	-3.112793	1.0986328	1.2817383	7.113134980000001	3.393872104	3.21203624	5.3100586	3.2958984	-2.0141602	1.46665036	9.419580072	-2.47631839	0.36621094	0.61035156	-0.5493164	1550085332.815
-9.61936052	0.21533202880000002	-4.39995108	-2.6245117	-0.36621094	-0.91552734	4.732519568	6.39416484	-2.001391574	5.126953	0.6713867	7.3242188	7.0951902	-3.069677716	3.9417724640000005	2.6855469	-5.9814453	-1.8920898	-9.132470746000001	1.2692626800000002	3.354394568	-3.4179688	1.3427734	1.2207031	6.52097194	4.02192392	3.3843016200000005	5.6762695	3.479004	-2.380371	0.811083966	9.609789840000001	-2.6354248200000003	0.12207031	-0.61035156	-0.48828125	1550085332.854
-9.11691893	0.5132080072	-4.3054442900000005	-3.540039	-0.30517578	-1.0375977	5.79003894	6.373827880000001	-2.5492920320000003	5.065918	-0.61035156	7.9956055	8.502026260000001	-2.7347167540000004	3.5326415740000003	2.1972656	-5.1879883	-2.4414062	-9.2556884	1.393676718	3.2921875000000003	-3.479004	1.4648438	1.2817383	6.543701080000001	5.139257788	3.4656494600000003	5.432129	2.4414062	-2.319336	2.004980432	9.43752446	-2.9703858800000003	0.12207031	-0.9765625	-0.5493164	1550085332.894
-8.808276260000001	0.39836425720000007	-4.46933606	-3.8452148	-0.24414062	-1.3427734	7.62993161	6.531738220000001	-2.6126952880000003	4.5166016	-0.9765625	8.239746	9.491357428	-2.4990478240000003	3.017041034	1.5258789	-5.554199	-2.9907227	-9.248510880000001	1.4750244600000002	3.1773437500000004	-3.7841797	1.7700195	1.4038086	6.595141574	6.20515126	3.440527356	5.1879883	1.7089844	-2.6855469	3.6151855040000007	9.145629892	-2.854345746	0.30517578	0.5493164	-1.0375977	1550085332.935
-8.668310700000001	-0.0346923822	-4.549487320000001	-4.211426	-0.36621094	-1.7700195	10.463940200000001	6.337939300000001	-1.1962890380000002	4.1503906	-0.5493164	7.2631836	9.491357428	-2.4990478240000003	3.017041034	0.5493164	-4.8217773	-3.540039	-8.756836060000001	1.69633786	2.9440673920000004	-3.9672852	1.7700195	1.159668	6.6693116	6.751855432000001	3.3352538940000005	4.8217773	1.7700195	-2.6855469	3.334057608	9.11572284	-2.289697284	0.18310547	1.953125	-1.159668	1550085332.974
-8.979345746000002	-0.4294677716	-4.560253894000001	-3.9672852	-0.79345703	-1.7700195	11.105151260000001	5.9802491	-2.5337402160000004	3.3569336	-1.953125	6.1035156	10.49624002	-2.569628894	1.77290036	0.6713867	-3.90625	-3.9672852	-8.540307608	2.451196286	2.76821286	-3.8452148	1.3427734	0.8544922	7.109545926000001	7.339233426000001	2.9177491	4.5166016	1.5869141	-2.5024414	2.7586425720000003	9.07385234	-2.6031250000000004	0	2.1972656	-0.9765625	1550085333.014
-8.954223740000002	-0.63881839	-4.90717752	-3.9672852	-0.91552734	-1.6479492	13.66042482	4.591357428	-1.8267334260000003	2.6855469	0.12207031	4.8828125	11.836084260000002	-1.4068359620000002	0.41511232	0.79345703	-1.8310547	-3.9672852	-8.72453624	2.6019287140000005	2.686865216	-3.2958984	1.3427734	0.91552734	6.572412140000001	7.84646016	2.6605469240000006	3.7231445	1.8310547	-1.953125	1.638916034	9.175537140000001	-2.983544928	0	2.1972656	-1.159668	1550085333.055
-8.84057608	-0.75964357	-4.929907248	-3.6010742	-0.7324219	-1.5869141	12.89121106	3.39267572	-1.400854532	2.2583008	1.3427734	3.8452148	11.836084260000002	-1.4068359620000002	0.41511232	1.159668	-3.7841797	-3.6010742	-8.957812500000001	2.4296630400000003	2.652172824	-3.6621094	1.159668	0.79345703	6.572412140000001	7.84646016	2.6605469240000006	2.9907227	2.380371	-1.953125	1.58388678	9.217407248	-3.0625	-0.18310547	1.8310547	-1.2817383	1550085333.096
-8.94465306	-0.57421875	-4.981347840000001	-3.4179688	-0.9765625	-1.5258789	11.69372554	2.2621826080000003	-0.732128894	2.1362305	-0.12207031	2.746582	13.290771760000002	-0.8960205072	-1.534838858	1.5258789	-2.6245117	-2.9296875	-9.07385234	2.7155760800000004	2.7143798920000006	-3.540039	1.159668	0.6713867	5.921630890000001	8.610888580000001	1.829125998	3.1738281	1.6479492	-2.0141602	2.1604980040000004	9.2556884	-3.0050780759999998	-0.36621094	2.9296875	-1.2207031	1550085333.138
-8.752050720000002	-0.5885742212	-5.13447284	-3.1738281	-0.36621094	-1.5869141	11.40900908	1.451098642	-0.02033691394	2.2583008	0.5493164	2.0751953	13.290771760000002	-0.8960205072	-1.534838858	1.5869141	-2.746582	-2.319336	-9.0594973	2.7478759000000004	2.5588623200000002	-3.540039	1.0375977	0.48828125	6.020923020000001	9.00686052	1.836303714	2.746582	1.4648438	-2.0141602	1.33386232	9.1193116	-3.58647464	-0.36621094	2.5634766	-1.3427734	1550085333.175
-8.706591754	-0.6615478240000001	-5.26965306	-2.6855469	-0.61035156	-1.7089844	10.418481920000001	1.002490216	0.154321286	2.2583008	0.4272461	1.8310547	13.909252700000001	-1.073071286	-1.915258786	1.7700195	-2.319336	-1.8920898	-9.063086060000002	2.860327176	2.5421141200000004	-3.6010742	0.91552734	0.48828125	6.0400634	9.04633786	1.5970459260000003	2.2583008	1.4038086	-1.8310547	1.33386232	9.35378444	-3.5290527160000003	-0.61035156	2.6245117	-1.4648438	1550085333.214
-8.698217752000001	-0.65676268	-5.303149460000001	-2.746582	-0.24414062	-1.7700195	10.3790036	0.576611322	0.6041259784	2.1362305	-1.0375977	1.4648438	14.00495558	-1.19270018	-1.7477783540000003	1.8920898	-1.8920898	-1.6479492	-8.927905252	3.0589112400000005	2.5397216460000003	-3.540039	0.91552734	0.48828125	5.7589357	8.813061600000001	1.079052716	1.953125	2.2583008	-1.5869141	1.0144531250000002	9.477001800000002	-3.1055663940000002	-0.8544922	2.5024414	-1.2817383	1550085333.254
-8.935082968000001	-0.46535643000000004	-5.3091308900000005	-2.8686523	-0.6713867	-1.7700195	10.87546376	0.17106933900000001	1.0587158540000001	2.6855469	-1.2207031	0.9765625	13.547973740000002	-1.369750998	-1.771704074	2.2583008	-1.159668	-1.3427734	-8.999682608	3.1103514400000005	2.256201178	-3.540039	0.7324219	0.48828125	5.329467752000001	8.675488220000002	0.7285400360000001	1.2207031	2.4414062	-1.159668	1.146044928	9.423168930000001	-3.2730469240000004	-1.2207031	2.4414062	-1.2817383	1550085333.294
-8.957812500000001	0.08493652160000001	-5.675195288	-3.4179688	-0.91552734	-1.7089844	10.654150360000001	0.38400878600000005	0.2942871106	2.5024414	-2.1972656	0.7324219	12.330151260000001	-1.123315396	-1.8542480040000002	2.5024414	-0.91552734	-0.9765625	-9.24611821	2.386596646	1.8052001800000002	-3.4179688	0.79345703	0.5493164	4.88803714	8.62763678	0.71538089	0.79345703	2.1362305	-0.48828125	1.3637695680000002	9.648071580000002	-2.96560054	-1.4038086	2.9296875	-1.4038086	1550085333.334
-9.25209964	0.12919922120000002	-5.74577626	-3.90625	-1.2207031	-1.4648438	11.462841460000002	0.06699218750000001	0.5897705072	2.0751953	-1.0986328	0.7324219	12.330151260000001	-1.123315396	-1.8542480040000002	2.380371	-1.0375977	-0.79345703	-9.24611821	2.386596646	1.8052001800000002	-3.6010742	0.8544922	0.61035156	4.336547824	8.5917482	0.9283202880000001	0.79345703	2.1362305	-0.48828125	1.818359424	10.072753600000002	-2.743090854	-1.8310547	3.1738281	-1.2817383	1550085333.374
-9.3573732	-0.1459472644	-4.870092752000001	-4.0893555	-2.0751953	-0.4272461	11.82292482	-0.5275634784000001	0.387597644	2.380371	-0.061035156	0.4272461	11.802587860000001	-0.7476806610000001	-2.231079074	2.6855469	-0.24414062	-0.61035156	-8.67788089	2.162890576	1.449902356	-3.9672852	0.61035156	0.5493164	3.581689496	8.839379892	1.159204074	0.9765625	2.0751953	-0.30517578	3.899902356	10.9998777	-1.00129393	-3.479004	4.5166016	-1.0375977	1550085333.414
-8.717358426	-0.5670410144	-4.733715854000001	-5.6152344	-2.5634766	-0.24414062	11.58247104	-0.775195288	-0.26318359620000004	2.1972656	-0.6713867	-0.18310547	11.472412140000001	-0.028710937500000002	-3.1797364200000002	2.6855469	0	-0.4272461	-7.93618161	1.947558606	0.970190396	-3.9672852	-0.12207031	0.61035156	2.72395018	8.878857428000002	1.4463134979999999	0.9765625	2.1972656	0.4272461	6.298461960000001	11.26784694	0.686669928	-5.126953	6.958008	-0.36621094	1550085333.454
-9.045141574	-2.140161142	-3.54580072	-6.286621	-2.5024414	-1.7089844	11.71645468	-1.199877896	-0.21054687500000002	2.0751953	0.5493164	-0.61035156	11.472412140000001	-0.028710937500000002	-3.1797364200000002	2.8076172	-0.30517578	0	-8.482885880000001	1.3171142180000002	0.8242431610000001	-3.6010742	-1.0375977	0.91552734	2.72395018	8.878857428000002	1.4463134979999999	0.9765625	2.1972656	0.4272461	7.064086960000001	10.47590306	-0.0813476538	-4.333496	8.544922	0.5493164	1550085333.494
-10.484277160000001	-2.8483641200000003	-2.7478759000000004	-5.3710938	-3.0517578	-1.5258789	11.033374100000001	-1.4606689300000002	-0.23208007200000003	2.319336	0.91552734	-1.2207031	11.176928420000001	0.211743161	-3.1306884000000004	3.2958984	0.12207031	0.61035156	-10.218701079999999	1.000097644	1.349414038	-4.0283203	-0.9765625	0.91552734	3.3567871400000002	8.82023912	2.288500998	0.9765625	2.0141602	1.0986328	5.892919928000001	8.059399460000002	-3.19768071	-1.7089844	8.361816	1.2207031	1550085333.534
-10.184009080000001	-2.503832968	-2.9010009000000005	-5.1879883	-2.4414062	-1.2817383	9.96748004	-1.638916034	-0.5431152356000001	2.9907227	0.48828125	-1.7089844	10.80249002	0.454589856	-3.185717752	3.4179688	0.36621094	0.91552734	-11.374316100000001	1.03957518	1.9858398560000001	-3.7841797	-0.48828125	0.36621094	4.90598143	10.19597194	2.5720214660000003	2.5024414	2.9907227	0.061035156	2.7119873200000004	7.011450180000001	-5.018432608	0.91552734	7.9345703	1.7089844	1550085333.574
-9.693530252	-2.2849121400000003	-2.810082968	-5.554199	-2.0751953	-1.159668	9.293969748	-1.8614257200000002	-1.06589357	3.8452148	0.30517578	-1.7089844	10.80249002	0.454589856	-3.185717752	3.3569336	-0.18310547	0.5493164	-11.368335159999999	0.75964357	2.8495605040000003	-4.211426	1.159668	0.61035156	5.2110353400000005	10.55964308	2.8328125	2.5024414	2.9907227	0.061035156	4.549487320000001	9.94714308	-5.98383786	2.1362305	10.559082	2.746582	1550085333.614
-9.283202880000001	-1.738207968	-3.0026855040000004	-5.9814453	-2.9296875	-0.8544922	8.984130890000001	-1.7441894960000002	-2.0061767180000003	4.272461	-0.4272461	-1.4648438	10.81923822	0.75366214	-2.9464599640000007	3.6010742	-0.5493164	-0.12207031	-10.388574280000002	0.7668212860000001	2.436840854	-4.211426	1.8920898	0.61035156	4.30783696	9.681567392	2.6103027160000005	2.5634766	4.333496	-0.7324219	1.85544429	12.191382280000001	-5.969482428000001	1.4038086	10.681152	3.8452148	1550085333.654
-8.260375900000001	-0.8230468750000001	-2.463159146	-5.3710938	-1.7700195	-1.3427734	8.89680162	-1.459472644	-2.16767572	4.4555664	-1.0986328	-1.0986328	10.81804164	1.0240234620000002	-2.1138427520000005	4.0283203	-0.24414062	-0.6713867	-9.673193390000002	0.540722644	2.296875	-4.8217773	1.7700195	0.48828125	3.027807608	8.848950180000001	1.9942138580000002	2.0141602	5.004883	-0.6713867	-0.02153320288	11.42216754	-5.3761232	2.5024414	8.666992	4.699707	1550085333.694
-8.647973740000001	-0.3289794928	-2.9632079680000003	-5.493164	-1.6479492	-2.319336	8.777173020000001	-1.239355432	-1.8841552520000002	4.4555664	-0.9765625	-0.7324219	10.562036240000001	0.9522461060000001	-1.5109130400000002	4.3945312	0.6713867	-0.91552734	-9.095385880000002	0.5754150360000001	2.098291034	-4.8217773	1.4648438	0.48828125	2.527758786	8.223290740000001	1.638916034	0.8544922	4.5776367	-0.061035156	-0.773999002	10.80607878	-4.292285144	3.4179688	7.751465	3.112793	1550085333.734
-8.74367662	-0.38400878600000005	-2.6725097840000003	-6.1035156	-1.6479492	-2.0751953	8.725732428	-1.015649411	-2.050439496	4.4555664	-0.9765625	-0.7324219	9.97226538	0.5514892572000001	-1.620971646	4.5166016	0.79345703	-0.8544922	-8.923120108	0.7034179712000002	2.0289062500000004	-4.9438477	1.4648438	0.79345703	2.8758788940000004	8.062988220000001	1.62575679	0.30517578	3.6010742	0.36621094	-2.154516574	9.241332968	-2.7347167540000004	4.1503906	7.6293945	0.8544922	1550085333.774
-8.735302520000001	-0.5550781250000001	-2.372241214	-6.164551	-1.159668	-1.0986328	8.70061052	-0.648388678	-2.682080072	4.333496	-0.4272461	-0.5493164	9.56911592	0.0837402356	-1.9296142180000002	4.4555664	0.30517578	-0.79345703	-8.65515126	0.5909667932	1.8422851440000003	-5.004883	1.2817383	0.9765625	2.9703858800000003	7.905077880000001	1.64011232	0.4272461	3.3569336	0.4272461	-2.8854492800000004	7.82492662	-1.5862792540000001	2.6855469	7.8125	-1.4648438	1550085333.814
-8.89321286	-0.92473143	-3.0947998200000004	-6.8969727	-0.79345703	-2.1362305	8.70061052	-0.648388678	-2.682080072	4.333496	-0.4272461	-0.5493164	9.7066893	-0.0693847644	-2.168872104	4.3945312	0.061035156	-0.61035156	-8.65515126	0.5909667932	1.8422851440000003	-5.004883	1.2817383	0.9765625	2.9703858800000003	7.905077880000001	1.64011232	1.0375977	3.6010742	0.24414062	-0.16389160340000003	7.995996106000001	-0.01076660144	3.0517578	8.239746	-2.5634766	1550085333.854
-8.74367662	-2.956030252	-2.910571286	-5.6762695	-1.5258789	-1.5869141	9.28200679	-0.2572021466	-2.336352536	4.1503906	-0.4272461	0.061035156	9.87536592	-0.01674804712	-2.4727295320000002	4.5166016	-0.12207031	-0.4272461	-8.65515126	0.5909667932	1.8422851440000003	-5.004883	1.2817383	0.9765625	2.7550537140000007	8.534326080000001	1.726245108	1.4648438	3.7841797	0.12207031	1.8351074280000002	9.95192842	-0.9797607428000001	3.6010742	9.643555	-3.0517578	1550085333.894
-7.952929712	-2.9392822480000005	-0.1806396466	-4.4555664	0.36621094	0.18310547	9.632519568000001	-0.3146240216	-1.7597412140000002	4.8217773	-0.24414062	0.12207031	9.97585414	0.005981445288000001	-2.895019568	4.760742	-0.36621094	-0.4272461	-8.859716754	0.734521466	2.3626709260000003	-5.493164	0.7324219	1.2207031	2.99191893	9.048730432000001	1.693945288	1.7700195	4.0283203	0.061035156	1.5121094240000001	9.516479532	-0.192602536	2.5634766	2.5634766	-0.4272461	1550085333.934
-9.15161142	-1.5551757200000003	-2.4117187500000004	-4.699707	3.4179688	-0.6713867	10.152904860000001	-0.3600830072	-1.6532714660000003	5.065918	-0.12207031	-0.061035156	10.151709260000002	-0.21652832460000004	-3.1869139400000006	4.9438477	-0.7324219	-0.5493164	-8.75444339	1.179541034	1.990625	-5.1879883	0.18310547	0.91552734	3.2096435700000003	9.496142572	1.7441894960000002	1.7700195	4.0283203	0.061035156	2.8399902160000003	6.7458741	-3.4728271760000005	2.1362305	3.90625	-0.8544922	1550085333.974
-10.95202626	-3.2909912140000004	-7.283007788000001	-1.8310547	-1.953125	-3.7841797	10.25578624	-0.3732421924	-1.5575683900000001	5.1879883	-0.12207031	-0.18310547	10.64697284	-0.2823242212	-3.3065429320000006	5.1879883	-0.7324219	-0.6713867	-9.889721940000001	1.3996582460000002	2.201171924	-5.6152344	-0.36621094	0.9765625	3.2096435700000003	9.496142572	1.7441894960000002	2.0751953	4.760742	0.12207031	0.22131347840000004	11.05371106	-1.8231445680000002	3.1738281	3.7841797	-3.3569336	1550085334.014
-8.81665036	-3.3687500000000004	-3.98483876	-3.1738281	-0.5493164	-1.159668	10.31201178	-0.32060547120000005	-1.2417480040000002	5.554199	-0.061035156	-0.30517578	11.275024460000001	-0.04426269568	-3.4536866	5.493164	-0.24414062	-0.91552734	-10.3275634	2.46794429	3.1689697480000003	-6.164551	1.5869141	1.7700195	3.017041034	10.66611322	0.2990722644	1.4038086	5.432129	0.30517578	-0.27514648560000005	12.373217360000002	-2.642602536	-0.18310547	2.319336	-1.8310547	1550085334.054
-8.637207068	-2.3495117800000003	-4.202563400000001	-4.211426	1.7700195	-1.159668	10.33474092	-0.32539062500000004	-1.449902356	5.859375	-0.30517578	-0.4272461	11.606396760000003	0.23686523560000003	-3.354394568	5.6152344	-0.12207031	-0.91552734	-9.00686052	4.2061523560000005	1.7776855040000001	-5.3100586	1.5258789	1.4648438	2.190405252	10.74028354	-0.3971679712	1.4038086	5.432129	0.30517578	-2.0061767180000003	8.19099092	-3.2838134000000005	2.2583008	0.61035156	-2.1972656	1550085334.094
-9.278417932000002	-2.2753417540000003	-5.329467752000001	-2.8686523	-0.24414062	-1.0375977	10.03686502	-0.20935058900000003	-1.562353534	5.493164	-0.7324219	-0.5493164	11.74157698	0.1124511682	-3.093603534	5.065918	0.18310547	-0.91552734	-9.92441394	4.653564496	1.84946286	-4.4555664	1.0375977	0.9765625	1.035986322	11.326464660000001	-0.907983426	0.91552734	5.6152344	0.6713867	-0.7608398560000001	9.98422824	-4.262377896	1.7700195	-2.0141602	-1.3427734	1550085334.134
-9.138451980000001	-2.04924321	-4.756445288	-3.8452148	1.2817383	0.24414062	9.89929164	0.211743161	-1.020434604	4.638672	-0.5493164	-0.18310547	11.788232820000001	0.11484375000000001	-3.363964856	4.272461	0.061035156	-0.8544922	-9.4171875	4.6619384	2.2849121400000003	-3.6010742	0.8544922	0.6713867	0.45578614200000006	10.852734620000001	-0.5132080072	0.36621094	3.4179688	1.2207031	3.2562989200000003	10.10983876	-2.6402099640000003	1.2207031	-0.5493164	-1.8310547	1550085334.174
-8.50441893	-1.69633786	-4.227685504000001	-2.6245117	-1.2207031	0.30517578	9.89929164	0.211743161	-1.020434604	4.638672	-0.5493164	-0.18310547	11.3575679	0.32778320680000006	-3.6068116	3.7231445	-0.12207031	-0.5493164	-8.83579074	3.9549316100000005	2.2657714660000003	-3.2348633	0.6713867	0.4272461	0.45578614200000006	10.852734620000001	-0.5132080072	0.36621094	3.4179688	1.2207031	1.9188476440000002	9.460253894000001	-3.1354737400000006	1.0986328	1.0375977	-1.8310547	1550085334.213
-6.77697734	-0.9965087860000001	-3.830517572	-2.1972656	0.24414062	-1.0986328	10.200757280000001	0.37683107	0.31701660340000004	3.7231445	0.30517578	0.4272461	10.25458966	0.21652832460000004	-3.552978534	3.540039	-0.18310547	-0.12207031	-8.202954074	3.359179712	2.185620108	-3.2958984	0.6713867	0.12207031	2.1760498200000002	8.628832968000001	0.86850589	0.9765625	2.5634766	0.5493164	0.5359375000000001	8.76879892	-3.0792480040000005	1.2817383	0.6713867	-1.8310547	1550085334.254
-7.452880890000001	-1.161596646	-4.268359424000001	-2.380371	2.2583008	-1.5258789	9.383691394000001	0.702221646	0.30505371400000003	3.6010742	0	-0.12207031	9.299951080000001	-0.16987304320000002	-3.0002929320000002	3.479004	0.18310547	-0.061035156	-7.716064300000001	3.53981929	2.007373004	-3.2958984	0.6713867	0.18310547	1.9786621400000002	8.2938723	0.34453125	1.4648438	3.2958984	-0.12207031	1.3230957460000001	8.638403060000002	-2.6892577880000004	1.159668	0.8544922	-2.0751953	1550085334.293
-8.8979982	-1.0491455072	-5.343823380000001	-2.319336	-0.24414062	-1.2817383	8.508007788	1.2860107820000002	0.227294928	3.479004	-0.061035156	-0.5493164	8.97336412	-0.5072265576	-2.00856929	3.1738281	0.24414062	-0.24414062	-7.85842302	4.167871106000001	1.88774411	-2.746582	0.7324219	0.18310547	1.610205072	8.64558107	-0.050244139400000006	0.9765625	3.6621094	0.061035156	1.4211913940000003	8.781957968	-2.5349366	0.9765625	1.2817383	-1.8310547	1550085334.333
-9.055908246000001	-1.280029254	-5.248120108000001	-2.1362305	-0.30517578	-0.8544922	7.98044429	1.7094971040000002	0.24045410340000004	3.479004	-0.061035156	-0.5493164	9.290380890000002	-0.7464843750000001	-1.6090087860000002	2.6245117	0	-0.48828125	-8.27592752	4.268359424000001	1.9738769960000002	-2.1362305	0.8544922	0.18310547	1.610205072	8.64558107	-0.050244139400000006	0.5493164	2.8076172	0.4272461	0.5790038940000001	9.11452626	-3.0995849640000004	0.79345703	1.0375977	-1.6479492	1550085334.373
-9.081030252000001	-1.3829101440000002	-5.23854982	-1.3427734	-0.4272461	-0.91552734	8.17185054	1.988232428	0.0909179712	3.2958984	-0.48828125	-0.7324219	10.02729532	-0.7428955072	-1.443920926	1.953125	-0.061035156	-0.61035156	-8.665917932000001	4.127197284	2.183227536	-1.7089844	0.6713867	0.061035156	2.2346679320000002	9.77248552	0.613696286	0.6713867	2.1362305	0.061035156	0.346923822	9.325073380000001	-3.6008300720000004	0.6713867	0.79345703	-1.7700195	1550085334.413
-9.11572284	-1.1472412140000001	-5.25410144	-0.6713867	-0.4272461	-0.7324219	8.91235324	2.076757788	0.2978759784	2.2583008	-0.79345703	-0.24414062	10.71994658	-0.641210962	-1.488183606	1.2817383	-0.12207031	-0.5493164	-8.92551268	3.716870108	2.369848642	-1.4038086	0.7324219	-0.24414062	2.400952176	10.034472840000001	0.8242431610000001	0.6713867	2.1362305	0.061035156	-0.019140625	9.637304712	-3.47402356	0.61035156	0.24414062	-1.6479492	1550085334.453
-9.299951080000001	-0.7129882787999999	-5.14523912	-0.5493164	-0.18310547	0.061035156	9.7748777	2.050439496	0.7728027160000001	2.2583008	-0.79345703	-0.24414062	11.02021466	-0.729736322	-1.847070288	1.0375977	-0.12207031	-0.4272461	-9.021215560000002	3.4656494600000003	2.386596646	-1.4648438	0.48828125	-0.30517578	2.62944339	10.271337860000001	1.09819339	0.4272461	1.6479492	-0.30517578	-0.056225586060000006	9.883740020000001	-3.62475589	0.12207031	-0.30517578	-1.6479492	1550085334.493
-9.10495607	-0.00478515625	-5.208642572	-0.24414062	0.30517578	0.24414062	9.7748777	2.050439496	0.7728027160000001	1.7700195	-0.61035156	-0.061035156	11.11352536	-0.974975589	-1.8351074280000002	0.91552734	0	-0.5493164	-8.93029802	3.5541748200000005	2.551684604	-1.2817383	0.30517578	-0.48828125	2.7275389400000005	10.510596040000001	1.2022705072	-0.12207031	0.8544922	-0.36621094	0.838598642	9.656445288	-3.4931639400000005	-0.30517578	-0.24414062	-1.4648438	1550085334.533
-9.22338858	0.24643554320000002	-5.740990920000001	-1.6479492	0.9765625	-0.24414062	10.692432100000001	1.874584964	0.8122802520000001	1.0375977	-0.4272461	-0.36621094	11.5872554	-1.1125488220000002	-1.51928714	0.79345703	0.36621094	-0.7324219	-9.39326178	3.9034912140000007	2.383007788	-1.0986328	-0.79345703	-0.48828125	2.6581542540000003	10.74865764	1.287207068	-0.12207031	0.8544922	-0.36621094	1.9989990020000004	10.015332460000002	-3.063696286	-0.8544922	-0.12207031	-1.2817383	1550085334.573
-10.768994600000001	-0.669921875	-6.41210962	-2.8076172	0.36621094	0.061035156	10.705590560000001	1.8578369600000002	0.7716064300000001	0.8544922	-0.36621094	-0.4272461	12.092089660000001	-0.9331054712000001	-1.431957968	0.5493164	0.48828125	-0.7324219	-10.697216460000002	3.178540036	2.3243896760000005	-0.48828125	-0.061035156	-0.12207031	2.6581542540000003	10.74865764	1.287207068	-0.48828125	0.36621094	-0.24414062	3.125903354	10.9747554	-2.47392572	-1.7700195	0.9765625	-0.61035156	1550085334.613
-11.562134080000002	-1.9104736420000001	-6.581982428000001	-2.1362305	-2.1362305	0.30517578	10.723535340000002	2.217919928	0.31103514400000004	0.7324219	-0.48828125	-0.30517578	12.331347840000001	-0.4892822284000001	-1.3266846040000002	0.30517578	0.18310547	-0.6713867	-11.459252700000002	1.5156982820000002	1.8757812500000002	-0.91552734	0.5493164	-0.12207031	2.41770018	11.34440944	2.77419429	-0.18310547	-0.36621094	-0.8544922	4.621264676	12.549072480000001	-1.282421924	-3.540039	2.746582	0.61035156	1550085334.653
-9.723437500000001	-3.3460204680000003	-4.98852536	-2.1362305	-4.8828125	-0.12207031	11.50471196	2.2215087860000002	-0.7476806610000001	0.48828125	-0.79345703	-0.12207031	12.65673822	0.1806396466	-0.9271240020000001	0	0.12207031	-0.7324219	-10.58596196	1.6149902160000003	0.6376221040000001	-1.6479492	0.12207031	-0.5493164	2.41770018	11.34440944	2.77419429	-0.18310547	-0.36621094	-0.8544922	5.1895018	11.7655027	0.096899411	-4.3945312	3.3569336	2.1972656	1550085334.693
-8.450586060000001	-3.696533246	-1.7645263580000001	-1.2817383	-1.7089844	0.061035156	12.800292540000001	1.32189946	-1.752563498	-0.18310547	-0.8544922	-0.36621094	12.952221940000001	1.211840854	-0.5634521466	-0.4272461	0.12207031	-0.4272461	-10.157690200000001	3.2072509000000005	0.0227294928	0	-0.061035156	-0.061035156	-0.6148925720000001	9.447094748	3.2060547120000003	-0.36621094	0.18310547	-0.24414062	4.934692392	9.8933107	-1.069482428	-2.5634766	4.760742	3.479004	1550085334.733
-11.523852340000001	-2.5397216460000003	-1.9415771760000002	0.30517578	-1.2207031	-0.24414062	12.56223192	0.1447509784	-1.276440396	-0.91552734	0.18310547	-0.6713867	12.64836412	1.818359424	-0.6447998200000001	-0.48828125	0.61035156	0.36621094	-9.945947480000001	1.5767089660000002	-0.5191894568000001	0.7324219	0.18310547	-0.061035156	-0.42229003600000004	8.942260880000001	3.8975097840000004	-0.61035156	-1.0375977	0.91552734	1.350610324	13.34101538	-2.99191893	-2.1972656	5.1879883	4.0893555	1550085334.773
-10.06198732	-0.991723642	-4.55786142	-2.319336	-3.6010742	-0.4272461	10.81086412	-0.10527343750000001	-1.085034146	-1.159668	1.159668	-0.6713867	11.643481920000001	1.8195557100000002	-1.35419928	-0.4272461	1.0986328	0.91552734	-10.36704074	0.308642572	-0.13757324280000002	0.061035156	-0.30517578	-0.24414062	-0.42229003600000004	8.942260880000001	3.8975097840000004	-0.61035156	-1.0375977	0.91552734	-0.3971679712	12.998876800000001	-4.742089856000001	-1.8920898	3.3569336	4.9438477	1550085334.813
-7.809375	-1.945166034	-2.337548822	-1.8310547	-2.1362305	0.36621094	9.615771760000001	0.12919922120000002	-1.8566405760000002	-1.2207031	0.9765625	-0.36621094	10.558447480000002	1.851855432	-1.375732428	-0.61035156	0.4272461	0.79345703	-9.50930162	0.3828125	0.2930908246	-0.12207031	-0.18310547	-0.061035156	0.8074951080000001	9.42915036	4.10805661	-0.061035156	-0.30517578	0.48828125	-0.9426757788	11.74636232	-3.5541748200000005	-1.8310547	2.6245117	4.8828125	1550085334.853
-7.198071580000001	-1.7860596040000003	-1.64011232	-2.0751953	-2.0141602	0.12207031	9.615771760000001	0.12919922120000002	-1.8566405760000002	-1.2207031	0.9765625	-0.36621094	9.46503894	1.6879638580000003	-0.6400146760000001	-0.79345703	-0.36621094	0.48828125	-8.689843750000001	0.053833007200000005	0.534741214	-0.24414062	-0.36621094	0.061035156	1.4463134979999999	7.85722644	3.3448242800000005	-0.12207031	-1.159668	-0.5493164	-1.07785643	9.089404254	-2.410522464	-0.6713867	2.0751953	4.5166016	1550085334.893
-6.796118210000001	-1.1340820288	-1.0347900360000002	-1.7700195	-1.0375977	-0.18310547	9.4004393	-0.02033691394	-2.222705072	-1.159668	0.7324219	-0.30517578	8.737695288000001	1.02163089	-0.1614990216	-0.7324219	-0.36621094	0.24414062	-8.109643570000001	-0.230883786	0.8625244110000001	-0.4272461	-0.61035156	-0.24414062	1.836303714	7.09160144	3.1282959260000003	-0.12207031	-1.159668	-0.5493164	0.17106933900000001	7.320092752000001	-2.2490234620000003	1.0986328	3.4179688	3.4179688	1550085334.933
-6.6776857000000005	-0.9187500000000001	-0.9175537140000001	-1.5258789	-0.061035156	-0.5493164	8.859716754	-0.3194091754	-2.0157471040000003	-0.8544922	0.18310547	-0.48828125	8.6599366	0.19140625	0.03588867212	-0.61035156	-0.18310547	0.061035156	-7.798608426	-0.03588867212	0.9414794928000001	-0.5493164	-0.79345703	-0.30517578	2.3052490020000005	6.823632788	3.1127441100000004	-0.30517578	-1.0375977	-0.4272461	-0.1818359424	6.701611420000001	-2.07915036	1.6479492	5.065918	1.8920898	1550085334.973
-7.3571775200000005	-0.8290283540000001	-0.7428955072	-1.7700195	0.7324219	-0.4272461	7.372729532	1.0922119110000001	-0.6531738220000001	-0.48828125	0	-0.48828125	8.793920926	-0.5467041034000001	-0.1196289038	-0.5493164	-0.4272461	0.12207031	-7.987622300000001	0.1674804712	1.1735596040000003	-0.61035156	-0.9765625	0	2.7538574280000003	7.09160144	3.1354737400000006	-0.24414062	-0.5493164	-0.36621094	-1.0120605432	6.18242212	-1.720263678	1.2207031	4.5776367	0.61035156	1550085335.013
-8.23046875	-0.73332518	-1.031201178	-1.8310547	1.2207031	0.061035156	7.919433606	1.5982422120000002	-0.4294677716	-0.12207031	0	-0.4272461	9.363354532	-1.0886230432000001	-0.2978759784	-0.4272461	-0.4272461	0.30517578	-8.28071286	-0.32778320680000006	1.679589856	-0.7324219	-1.0375977	-0.061035156	3.125903354	7.710082968000001	3.2323730040000007	0.12207031	-0.24414062	-0.36621094	0.10527343750000001	5.8701902	-0.5969482428	1.3427734	1.159668	0.24414062	1550085335.053
-9.648071580000002	-1.070678714	-1.963110324	-1.8310547	0.8544922	0.36621094	8.923120108	1.7250488220000002	-0.5634521466	0.30517578	-0.36621094	-0.61035156	9.9698732	-1.3769287140000002	-0.17585449280000004	-0.18310547	-0.4272461	0.4272461	-8.482885880000001	-0.594555661	2.233471646	-1.159668	-0.79345703	0	3.40703125	8.134765380000001	3.34841304	0.48828125	-0.061035156	-0.4272461	2.13776857	6.70998552	-0.10527343750000001	2.0141602	1.0986328	-0.36621094	1550085335.093
-11.69252896	-1.063500998	-1.56953125	0.30517578	-0.18310547	-0.7324219	9.90527356	1.698730432	-0.5359375000000001	0.5493164	-0.30517578	-0.8544922	11.034570680000002	-1.459472644	0.0478515625	0.061035156	-0.48828125	0.48828125	-8.681469748	-0.1196289038	2.595947284	-1.0986328	-0.7324219	0.12207031	3.2730469240000004	8.290283246000001	3.4429199280000002	0.6713867	0.18310547	0	5.888134980000001	11.155395860000002	2.9141601440000002	0.12207031	2.319336	0.24414062	1550085335.14
-12.766797120000001	-0.6627441100000001	-0.793139676	-0.30517578	-0.91552734	-0.4272461	10.19716754	1.7669189300000003	-0.42109375000000004	0.6713867	0	-0.91552734	11.034570680000002	-1.459472644	0.0478515625	0.36621094	-0.4272461	0.61035156	-9.057104532	0.40554199280000003	2.98952626	-0.9765625	-0.5493164	0.5493164	2.872290036	8.870483426000002	3.411816394	0.6713867	0.18310547	0	7.064086960000001	11.912646760000001	3.8963134000000004	1.2817383	1.7089844	1.0375977	1550085335.173
-13.076635880000001	-3.334057608	-3.8616211060000003	0.061035156	0.61035156	-0.79345703	10.536913940000002	1.8506591460000001	-0.440234375	0.79345703	0.30517578	-0.48828125	11.62434056	-1.3039550720000002	-0.27873535340000005	0.7324219	0	0.79345703	-10.2163089	0.5287597644	2.5385253600000004	-1.0375977	-2.5634766	0.7324219	2.82084964	10.845557100000002	3.1713623200000005	0.48828125	0.12207031	0.48828125	1.6353271760000003	7.847656250000001	0.0861328125	2.9907227	-2.5024414	0.24414062	1550085335.213
-11.462841460000002	-5.041162140000001	-3.86879892	0.7324219	-3.8452148	-0.5493164	11.59323732	1.7621337860000001	-0.92473143	0.7324219	0.30517578	0.30517578	12.57778354	-0.9725830072	-1.031201178	0.61035156	-0.18310547	0.5493164	-12.7273188	1.5300537140000001	3.98723143	-0.9765625	-1.3427734	0.7324219	2.8483641200000003	13.41877446	3.1079589660000004	0.4272461	0	0.79345703	6.298461960000001	14.772973740000001	-1.8267334260000003	-2.0751953	-1.0986328	-1.4648438	1550085335.253
-7.987622300000001	-3.8735839660000004	-0.669921875	0.30517578	0.7324219	2.2583008	12.764403960000001	1.114941394	-0.910375998	0.4272461	0	0.61035156	13.897289840000003	-0.45578614200000006	-1.8243408540000001	0.24414062	-0.6713867	0	-12.35766574	2.337548822	3.660644568	0.5493164	2.4414062	0.7324219	2.8483641200000003	13.41877446	3.1079589660000004	0.79345703	0	0.24414062	-1.387695288	10.325171220000001	-1.32788089	-0.91552734	-0.36621094	-0.61035156	1550085335.293
-8.01035144	-1.637719748	-3.658251996	0.9765625	6.0424805	0.36621094	12.18420378	0.4689453076	-0.027514648560000004	0.30517578	0.061035156	0.12207031	14.410498200000001	0.31223143000000003	-2.400952176	0.36621094	-0.30517578	0.12207031	-10.758227340000001	1.9212402160000002	0.7440917932000001	0.4272461	0.8544922	0.4272461	0.745288089	11.231958360000002	3.0182373200000003	0.6713867	0.48828125	0	-1.3458251800000003	5.665625	-4.7803711060000005	2.1362305	-6.164551	-0.9765625	1550085335.333
-9.67917482	-1.8410888580000002	-6.17404802	-0.36621094	-1.953125	-0.5493164	11.068066100000001	0.3517089856000001	0.007177734620000001	0.24414062	0.5493164	-0.48828125	13.240527160000001	0.4354492212	-2.1796386780000003	0.91552734	0.8544922	0.61035156	-10.7354982	2.16408696	0.5873779254	-0.8544922	-0.12207031	0.18310547	0.007177734620000001	10.630224640000002	2.1975829680000003	0.061035156	0.79345703	0.48828125	4.1331787140000005	11.235547120000001	-4.39277356	1.0986328	-1.6479492	-1.7700195	1550085335.373
-8.890820288	-3.2885987400000003	-2.895019568	-0.9765625	2.1362305	2.6855469	10.328759980000001	0.192602536	-0.5084228534	0.12207031	0.6713867	-0.91552734	11.911450180000001	0.30505371400000003	-2.004980432	0.91552734	1.7089844	0.4272461	-9.755737320000001	2.918945288	0.573022464	0	-0.5493164	-0.30517578	0.570629892	10.390966460000001	1.8422851440000003	-0.79345703	0.48828125	1.5258789	1.013256839	9.4255616	-3.33046875	1.7089844	-0.8544922	-2.746582	1550085335.413
-7.611987320000001	-2.51101088	-2.013354532	2.746582	1.6479492	1.7700195	9.47341304	-0.0765625	-0.8756836060000002	0.12207031	0.30517578	-1.0986328	10.88742662	0.36965332460000005	-1.9738769960000002	0.48828125	1.0375977	0.36621094	-9.016430710000002	2.4153076080000004	1.0288086060000001	0.061035156	-0.4272461	-0.4272461	1.076660144	9.395654254	1.963110324	-0.79345703	0.30517578	1.6479492	0.0885253894	8.900390380000001	-3.69533696	2.1972656	-3.3569336	-2.1972656	1550085335.453
-7.4265625	-0.840991214	-3.9561278960000004	2.0141602	2.8076172	0.48828125	8.20415036	0.1268066394	-0.27514648560000005	0.061035156	0.18310547	-0.9765625	9.998584260000001	0.22011719240000002	-1.8829589660000003	0.12207031	0.79345703	0.48828125	-8.235253894000001	1.899707068	1.256103534	-0.12207031	-0.24414062	-0.6713867	1.11613768	8.025903060000001	1.9188476440000002	-0.36621094	0.24414062	0.79345703	1.106567392	9.136059800000002	-3.188110324	2.0751953	-4.272461	-1.953125	1550085335.492
-8.411108426	-0.6328369110000001	-4.254003894	1.8920898	-0.4272461	0.91552734	7.064086960000001	0.9331054712000001	0.36367187500000003	0.12207031	-0.18310547	-0.79345703	9.057104532	-0.3026611322	-1.5934570680000002	0.061035156	0.79345703	0.5493164	-7.801000900000001	2.153320288	1.4044433900000002	0.061035156	-0.36621094	-0.5493164	1.11613768	8.025903060000001	1.9188476440000002	0	0.18310547	0.36621094	2.7885498200000005	9.286792032000001	-2.7251464660000004	1.3427734	-3.112793	-2.0141602	1550085335.533
-7.5306394800000005	-0.3229980432	-4.00996106	1.8310547	-0.24414062	0.48828125	7.013842752000001	1.585082968	0.49765625	0.12207031	-0.24414062	-0.61035156	8.5582518	-0.8074951080000001	-1.282421924	0.12207031	0.9765625	0.4272461	-7.493554712000001	2.16767572	1.4427246400000002	0.48828125	-0.12207031	-0.5493164	1.695141574	7.250707968	1.638916034	-0.18310547	0.30517578	0.7324219	2.9548339660000003	8.374023560000001	-2.441625998	1.2817383	-2.4414062	-1.4038086	1550085335.572
-9.5021241	-0.1256103534	-4.347314496	2.0141602	0.36621094	-0.79345703	7.99838858	2.2107422120000004	0.07775878600000001	0	-0.7324219	-0.61035156	9.350195288	-1.118530252	-0.57421875	-0.18310547	0.48828125	0.4272461	-7.710082968000001	2.100683606	2.00258786	0.48828125	-0.18310547	-0.30517578	2.177246106	8.042651260000001	1.449902356	0.061035156	0.30517578	0.5493164	1.0946044928	8.83100589	-2.56245108	0.5493164	-2.2583008	-1.159668	1550085335.662
-9.52963858	0.2260986322	-4.72653804	2.0141602	-2.380371	-0.12207031	8.710180710000001	2.326782248	0.4091308606000001	-0.18310547	-0.48828125	-0.4272461	9.350195288	-1.118530252	-0.57421875	-0.48828125	0.5493164	0.4272461	-8.13117662	2.337548822	2.381811502	0.91552734	-0.4272461	-0.24414062	2.177246106	8.042651260000001	1.449902356	0.061035156	0.30517578	0.5493164	0.8170653959999999	9.441113220000002	-2.85673822	0.24414062	-2.9296875	-1.2207031	1550085335.692
-8.28190944	1.0503417932	-4.62604982	0.61035156	-0.061035156	0	8.710180710000001	2.326782248	0.4091308606000001	-0.18310547	-0.48828125	-0.4272461	9.96030252	-1.040771466	-0.63881839	-0.91552734	0.36621094	0.30517578	-8.6766848	2.0301025360000002	2.69523912	1.0375977	-0.30517578	-0.36621094	2.2801269960000004	8.96259784	1.375732428	0.061035156	-0.24414062	0.30517578	2.180834964	9.058300720000002	-3.2634764400000003	-0.24414062	-2.319336	-1.4038086	1550085335.732
-9.404028060000002	0.10048827880000001	-3.935791034	0.5493164	1.0986328	1.2207031	10.222289840000002	2.682080072	0.3337646466	-0.79345703	0	-0.30517578	10.35986322	-1.091015625	-0.8170653959999999	-1.0375977	0.24414062	0.24414062	-8.66352536	1.6472900360000002	2.825634784	0.7324219	-0.24414062	-0.61035156	2.9464599640000007	9.74257788	2.03488768	-0.12207031	-1.0375977	-0.12207031	2.568432608	9.459057608	-2.79213858	-1.0375977	-2.2583008	-1.0375977	1550085335.772
-10.654150360000001	-1.3422363220000002	-5.159594748	-1.5869141	-0.5493164	1.6479492	10.222289840000002	2.682080072	0.3337646466	-0.79345703	0	-0.30517578	10.946045320000001	-1.2919922120000003	-0.6005371106	-1.0375977	0.36621094	0.18310547	-9.29157698	2.424877896	2.3734375	0.48828125	-2.2583008	-0.6713867	2.9464599640000007	9.74257788	2.03488768	-0.24414062	-1.2207031	-0.36621094	5.20146466	10.447192000000001	-1.3769287140000002	-2.0141602	-1.953125	-0.061035156	1550085335.812
-10.65773912	-1.6305420320000001	-4.998095746000001	-1.159668	-2.0141602	2.5634766	10.474707460000001	2.910571286	0.10168457460000001	-1.2817383	0	-0.4272461	12.12797824	-1.214233426	-0.3014648462	-1.2207031	0.36621094	-0.24414062	-11.83847644	1.8757812500000002	2.94765625	1.8310547	-2.0141602	-0.36621094	3.12111821	11.69851088	3.3986572480000006	-0.79345703	-1.0375977	-0.061035156	8.14313948	11.566919420000001	0.0346923822	-4.211426	1.6479492	1.5869141	1550085335.852
-10.922119600000002	-1.8733886780000002	-3.5924560700000003	-3.112793	-0.79345703	-0.12207031	12.165063400000001	2.366259784	-1.38410643	-1.3427734	0.12207031	-0.12207031	13.228564300000002	-0.594555661	0.1196289038	-1.3427734	0.4272461	-0.5493164	-12.704589660000002	0.288305661	3.12111821	1.8310547	0.5493164	-0.91552734	3.408227536	11.11591754	4.868896466000001	-0.6713867	-1.6479492	-0.30517578	6.0568116000000005	13.086205580000001	-0.193798822	-4.638672	3.1738281	3.3569336	1550085335.892
-13.256078780000001	-4.28391124	-2.288500998	1.3427734	-2.9296875	1.0375977	12.059789840000002	1.6496826080000002	-2.2849121400000003	-1.5258789	-0.12207031	0	13.258471940000002	0.03828125	0.23566894960000004	-1.2207031	0	-0.30517578	-11.79182158	-0.5108154254	1.429565396	0.79345703	0.9765625	-0.4272461	3.408227536	11.11591754	4.868896466000001	0.24414062	-1.0375977	-0.9765625	2.000195288	13.11372104	-3.8640135800000004	-3.0517578	4.0283203	3.8452148	1550085335.932
-10.33474092	-2.0121582460000003	-2.239453076	0.36621094	-1.953125	0.12207031	11.392260880000002	1.0491455072	-2.7478759000000004	-1.6479492	0.24414062	0.061035156	12.96777356	0.4426269568000001	0.75964357	-0.9765625	0.36621094	0	-11.55854532	-0.2811279254	1.1053711060000002	1.2817383	0	-0.4272461	1.6245605040000002	10.19836412	4.663134784	-0.18310547	-0.061035156	-0.5493164	-1.9774658540000003	14.37341304	-4.183422824	-2.746582	2.2583008	4.9438477	1550085335.972
-9.579882788	-0.732128894	-2.8579346040000004	-1.0375977	-0.6713867	0	10.960400360000001	0.2918945288	-2.557666034	-1.4038086	0.24414062	0.12207031	12.2918705	0.860131839	1.264477536	-0.9765625	0.48828125	-0.18310547	-10.843163940000002	-0.7034179712000002	1.7274413940000002	0.48828125	0.5493164	-0.18310547	1.6245605040000002	10.19836412	4.663134784	-0.61035156	-0.5493164	0	-3.125903354	12.013134980000002	-2.9237304320000006	-1.7700195	-0.24414062	5.004883	1550085336.012
-8.51398912	-1.5719238220000002	-1.7860596040000003	-1.6479492	-2.9907227	-0.61035156	9.9961911	-0.03947753894	-2.345922824	-1.2207031	0.24414062	0.12207031	11.20563948	0.693847644	1.013256839	-1.0375977	0.12207031	-0.30517578	-9.444701980000001	-0.7680175720000001	1.4020507200000003	0.24414062	0.061035156	0.12207031	2.2035644960000003	8.080932608000001	3.926220746	-0.6713867	-1.5869141	-0.4272461	-2.9775634	9.67438948	-1.8028076080000002	-0.8544922	-0.9765625	3.90625	1550085336.052
-6.902587860000001	-1.7884521760000003	-0.35649413939999997	0.061035156	0.061035156	-0.30517578	8.40273462	0.309838858	-1.9403808900000001	-1.159668	0.24414062	0.12207031	11.20563948	0.693847644	1.013256839	-1.0375977	0.12207031	-0.30517578	-8.683862320000001	-0.6711181610000001	1.349414038	0.24414062	0.061035156	0	2.2944824280000002	7.1585937500000005	3.5182862400000006	-0.61035156	-1.7089844	-0.48828125	-0.31103514400000004	8.553466754	-1.8530517180000001	0.8544922	0.9765625	3.2348633	1550085336.092
-7.806982428000001	-0.8242431610000001	-0.36367187500000003	0.18310547	0.36621094	-1.2207031	7.55935054	0.745288089	-1.0347900360000002	-0.91552734	0.061035156	0.30517578	11.20563948	0.693847644	1.013256839	-1.0375977	0.12207031	-0.30517578	-8.323779254	-0.49645996400000003	1.485791034	0.18310547	0.12207031	0.061035156	2.2944824280000002	7.1585937500000005	3.5182862400000006	-0.7324219	-1.159668	-0.30517578	0.11843261780000001	7.360766574	-1.66044928	0.9765625	3.3569336	0.91552734	1550085336.132
-8.36325679	-0.4330566394	-1.144848642	-1.3427734	-0.30517578	-0.8544922	7.62993161	1.0347900360000002	-0.5335449280000001	-0.5493164	0.061035156	0.36621094	8.883642572	-0.8062988220000001	0.2380615216	-0.4272461	0.061035156	0.18310547	-8.35129393	-0.5203857428	1.403247104	0.12207031	0.061035156	0.24414062	2.8447753600000003	7.152612320000001	3.41301268	-0.4272461	-0.8544922	-0.36621094	-0.893627896	6.770996106	-1.02163089	0.9765625	4.272461	-0.79345703	1550085336.172
-8.52954074	-0.909179712	-0.41511232	-0.7324219	1.4648438	-0.36621094	8.06657698	1.3171142180000002	-0.52995607	-0.061035156	-0.18310547	0.4272461	8.947045926000001	-1.08383786	-0.025122070680000004	-0.24414062	-0.30517578	0.18310547	-8.576196580000001	-1.038378894	1.6736084260000001	-0.18310547	0.24414062	0.24414062	2.8447753600000003	7.152612320000001	3.41301268	0.12207031	-0.5493164	-0.8544922	-0.48808594240000003	6.92292482	-0.762036142	0.91552734	3.7841797	-1.4038086	1550085336.212
-9.406420926000001	-0.9462646760000001	-1.8267334260000003	-1.0986328	0.7324219	-0.8544922	8.870483426000002	1.4738280760000002	-0.7895507788	0.4272461	-0.36621094	0.4272461	9.362158246000002	-1.362573282	0.11604003600000001	0.061035156	-0.7324219	0.061035156	-8.572607428000001	-1.0826415740000002	1.830322284	-0.79345703	0.18310547	0.12207031	3.1558105040000006	8.206542932000001	3.8735839660000004	0.7324219	0.061035156	-1.0986328	1.665234424	8.303442392000001	0.33854982	1.8310547	1.0375977	-1.2207031	1550085336.252
-9.723437500000001	-1.6879638580000003	-0.9522461060000001	-0.24414062	-0.48828125	-0.48828125	9.579882788	1.4331542540000002	-0.8613281250000001	0.8544922	-0.24414062	0.30517578	9.97346196	-1.335058606	0.7105957068000001	0.4272461	-0.79345703	-0.12207031	-8.698217752000001	-0.41870117800000006	2.042065396	-0.91552734	-0.30517578	0.30517578	2.89741214	8.106054712	3.5577635800000005	0.8544922	0.4272461	-0.9765625	4.053027356	10.0631839	2.6713134000000003	0.91552734	-0.30517578	-0.61035156	1550085336.292
-9.579882788	-0.5610595746000001	-0.028710937500000002	0.5493164	-0.36621094	0	9.62653804	1.5336425720000002	-0.8637207068000001	1.0375977	-0.12207031	0.12207031	10.49982878	-1.1424560700000002	1.239355432	0.79345703	-0.30517578	-0.12207031	-8.694628894000001	0.0657958966	2.1844238220000003	-0.4272461	0.4272461	0.61035156	2.89741214	8.106054712	3.5577635800000005	0.36621094	0.24414062	-0.48828125	4.833007788000001	10.3012455	1.393676718	0.8544922	-0.12207031	1.4038086	1550085336.332
-10.319189300000001	-0.893627896	-0.5813964856000001	-0.5493164	1.953125	-0.18310547	9.265259080000002	2.058813498	-0.9055908540000002	0.8544922	0.18310547	0.24414062	10.563232820000001	-1.091015625	1.191503894	0.9765625	-0.061035156	0.18310547	-8.285498200000001	-0.10288086060000001	1.8973144960000001	-0.36621094	0.30517578	0.79345703	2.616284146	7.844067392	3.637915036	0.18310547	0.18310547	-0.12207031	3.1797364200000002	6.797314300000001	-0.5048339856	0.7324219	-1.0375977	-0.36621094	1550085336.372
-12.38996556	-4.81745607	-6.58796376	2.2583008	1.8310547	-2.1972656	9.54160144	2.45598143	-1.0072753600000002	0.61035156	0.5493164	0.5493164	10.558447480000002	-0.955834964	0.7680175720000001	0.9765625	-0.30517578	0.24414062	-10.26416034	0.01794433606	1.600634784	-0.8544922	-2.0141602	0.8544922	2.5397216460000003	10.55964308	3.4429199280000002	0.061035156	0.18310547	0.24414062	1.168774411	9.29157698	-2.1700683900000004	3.6010742	-0.36621094	-2.4414062	1550085336.412
-9.785644568	-4.59375	-2.7299316100000004	1.3427734	-2.5024414	-0.9765625	10.721142180000001	1.81118161	-1.4403320680000002	0.61035156	0.36621094	1.0375977	11.16496556	-0.5371337860000001	0.31223143000000003	0.61035156	-0.5493164	-0.48828125	-13.12927266	1.488183606	3.42736821	-1.7700195	-0.5493164	1.0986328	2.5397216460000003	10.55964308	3.4429199280000002	0.061035156	0.30517578	0.24414062	4.527954074	16.32336412	-1.489379892	-2.319336	1.159668	-0.61035156	1550085336.452
-7.81057158	-1.6736084260000001	-1.0862304712000002	-0.7324219	3.6621094	0.79345703	11.12070288	0.33256836060000006	-1.314721646	0.5493164	-0.4272461	1.159668	12.38996556	0.2835205072	-0.6352294928000001	0.12207031	-0.9765625	-1.3427734	-10.94724092	3.2479248200000006	2.118627896	0.36621094	4.3945312	1.4648438	2.1293945680000004	12.89001448	2.598339856	0.12207031	0.061035156	-0.5493164	-3.323291034	8.27353534	-2.27055661	-0.4272461	-2.319336	-0.18310547	1550085336.492
-9.46743161	-1.3171142180000002	-5.54360324	0.4272461	1.8310547	-1.2817383	10.529736420000003	-0.09450683900000001	-0.1303955072	0.24414062	-0.7324219	1.0986328	12.65195288	0.538330072	-1.5432128600000001	0.24414062	-0.9765625	-1.0986328	-10.27971196	2.068383786	0.019140625	-0.30517578	-0.18310547	0.18310547	-0.11604003600000001	10.7450679	2.8088867800000004	-0.061035156	0.79345703	-1.159668	0.6447998200000001	7.63232428	-4.441821286	3.112793	-3.6621094	-0.79345703	1550085336.532
-9.8514402	-2.53254393	-4.57580571	0.5493164	-0.61035156	-0.61035156	10.2163089	-0.03349609424	1.1627929712000002	0.24414062	-0.7324219	1.0986328	12.558642180000001	0.5203857428	-1.8422851440000003	0.36621094	0.061035156	-0.79345703	-9.9794429	3.2096435700000003	0.7034179712000002	-0.24414062	2.319336	0.061035156	-0.11604003600000001	10.7450679	2.8088867800000004	-0.30517578	0.8544922	-0.61035156	4.868896466000001	9.96628444	-3.1773437500000004	1.159668	-0.30517578	-1.4648438	1550085336.572
-8.72932158	-1.528857428	-3.22160643	-0.8544922	1.2817383	1.4038086	10.582373200000001	-0.287109375	0.7955322480000001	0.061035156	0.61035156	1.0986328	11.944946580000002	0.5275634784000001	-2.13776857	0.30517578	0.12207031	-0.7324219	-9.16118161	3.32807608	0.343334964	0.18310547	0.48828125	0.36621094	0.28471679320000004	10.16845746	2.186816394	-0.61035156	0.18310547	0.18310547	3.2718505400000004	9.449487320000001	-2.987133786	1.159668	0.061035156	-1.3427734	1550085336.612
-8.169457968	-1.152026358	-3.1187255400000002	0.30517578	2.0751953	-0.8544922	10.57280252	-0.3612792932	-0.07895508180000001	0.12207031	0.061035156	0.4272461	11.0501223	0.14235839660000002	-2.3423339660000004	0.30517578	-0.4272461	-0.48828125	-8.633618210000002	2.333959964	0.1363769568	-0.061035156	0.24414062	0.18310547	0.7871582068	9.00207518	2.253808606	-0.30517578	-0.12207031	-0.4272461	1.6329346040000001	8.62524411	-2.4643554320000005	1.5258789	-1.5869141	-1.0986328	1550085336.652
-9.39685054	-2.10546875	-4.3233885800000005	0.36621094	-0.24414062	-0.36621094	9.90048822	-0.1363769568	0.0095703125	0.24414062	-0.24414062	-0.061035156	10.316797120000002	-0.248828125	-1.8793701080000003	0.24414062	-0.48828125	-0.18310547	-8.375219748000001	2.548095746	0.2392578076	-0.18310547	0.061035156	-0.061035156	0.7871582068	9.00207518	2.253808606	0.24414062	0.5493164	-0.7324219	2.5612548920000004	9.481787140000002	-1.8949219240000001	0.9765625	-0.91552734	-1.2817383	1550085336.692
-8.80349092	-1.971484424	-3.60202626	0.48828125	0.061035156	0.24414062	9.25688498	-0.01674804712	0.385205072	0.30517578	-0.12207031	-0.30517578	10.010547120000002	-0.4354492212	-1.296777356	0.061035156	-0.24414062	0	-8.13356929	3.1187255400000002	0.053833007200000005	0.18310547	-0.12207031	0.061035156	0.21054687500000002	8.32617212	1.7059082460000001	0.30517578	0.5493164	-0.36621094	2.6760987400000005	9.472216754	-1.9583251800000003	0.8544922	-0.61035156	-0.9765625	1550085336.732
-8.95063498	-1.4738280760000002	-3.895117212	0.91552734	0.24414062	-0.30517578	9.07504892	0.00837402356	0.3612792932	0.061035156	-0.061035156	-0.30517578	10.34191942	-0.4689453076	-1.287207068	-0.18310547	-0.24414062	0.18310547	-8.126391574000001	3.3496094240000005	0.1124511682	0.36621094	-0.48828125	0	-0.31342773560000003	8.406323380000002	1.435546924	0.36621094	-0.18310547	0.24414062	2.573217752	9.169555710000001	-2.337548822	0.48828125	-0.7324219	-0.6713867	1550085336.772
-9.177929712000001	-1.96669928	-4.048242212	0.6713867	-0.5493164	0.061035156	8.97575679	0.12202148560000001	0.32060547120000005	-0.18310547	-0.24414062	-0.18310547	11.064477340000002	-0.19140625	-1.7274413940000002	-0.48828125	-0.061035156	0.5493164	-8.48647464	3.5601562500000004	0.38879393000000007	0.61035156	-0.79345703	0	-0.3002685504	9.00805661	1.491772464	0.61035156	-0.36621094	0.6713867	2.404541034	9.450683606	-2.3052490020000005	0.12207031	-0.91552734	-0.5493164	1550085336.812
-9.102563400000001	-1.8458740020000002	-3.6462889400000003	0.30517578	0.4272461	0.18310547	9.201855432	0.14833984620000001	0.38640135800000003	-0.36621094	-0.48828125	-0.061035156	11.35158696	0.1818359424	-1.9020996400000003	-0.7324219	-0.061035156	0.79345703	-9.431542932000001	3.3735351440000003	0.5132080072	0.8544922	-1.3427734	-0.061035156	0.6627441100000001	10.697216460000002	1.8733886780000002	0.5493164	-0.4272461	0.6713867	2.198779254	9.32746556	-2.709594748	0	-0.91552734	-0.30517578	1550085336.852
-9.25688498	-1.698730432	-3.7467773560000004	-0.36621094	0.8544922	0.79345703	10.21152356	0.056225586060000006	0.11843261780000001	-0.36621094	-0.30517578	0.061035156	11.247509980000002	0.362475589	-1.75495607	-0.9765625	-0.061035156	0.5493164	-10.33474092	2.3973632200000004	1.7071045320000002	1.3427734	-0.18310547	-0.5493164	1.5001464660000001	11.306127700000001	2.2239013580000004	0.6713867	-0.61035156	0.24414062	1.7693115020000003	9.25927716	-3.390283246	0.18310547	-0.61035156	-0.061035156	1550085336.891
-8.829809800000001	-1.9020996400000003	-4.006372104	0	0.48828125	0.4272461	10.67807608	-0.10886230040000001	-0.31342773560000003	-0.48828125	-0.061035156	-0.061035156	10.940063400000001	0.2942871106	-1.5180908540000002	-1.0375977	-0.30517578	0	-9.45427266	1.73701178	1.356591754	0.6713867	-0.5493164	-0.79345703	1.5001464660000001	11.306127700000001	2.2239013580000004	0.61035156	-0.5493164	-0.5493164	0.876879892	9.15161142	-3.064892572	0.30517578	-1.2817383	-0.18310547	1550085336.931
-8.70778804	-2.489477536	-4.023120108	0.61035156	0.061035156	0.24414062	10.2091304	-0.0454589856	-0.33256836060000006	-0.48828125	-0.061035156	-0.061035156	10.74147914	0.031103515380000002	-1.006079074	-0.7324219	-0.30517578	-0.36621094	-9.139648560000001	1.90808107	1.28361821	0.061035156	-1.159668	-0.4272461	1.739404254	9.593042032000001	2.390185504	0.5493164	-0.61035156	-0.91552734	1.906884784	9.058300720000002	-3.3555908540000003	0.24414062	-0.48828125	-0.48828125	1550085336.971
-8.823827880000001	-2.3208007200000003	-3.3735351440000003	0.18310547	0	0.36621094	9.523657248000001	0.056225586060000006	-0.381616214	-0.48828125	0.12207031	-0.36621094	10.631421220000002	-0.38400878600000005	-0.42109375000000004	-0.24414062	0.24414062	-0.5493164	-9.335839660000001	1.89013678	1.350610324	0.30517578	-0.48828125	-0.12207031	1.808789038	9.181518570000001	2.1892089660000003	-0.48828125	-0.8544922	-0.36621094	1.189111322	9.07026358	-3.0337889400000004	0.24414062	0.061035156	-0.30517578	1550085337.011
-8.61926268	-1.6664307100000002	-3.262280252	0.61035156	0.7324219	0.12207031	9.092993210000001	0.096899411	-0.7141846040000002	-0.4272461	0.061035156	-0.30517578	10.789330580000001	-0.7464843750000001	-0.2536132788	-0.061035156	0.5493164	-0.6713867	-9.433935700000001	1.6125976440000003	1.4247802520000001	0.18310547	-0.4272461	-0.48828125	1.808789038	9.181518570000001	2.1892089660000003	-1.0375977	-0.8544922	0.24414062	0.4844970746000001	9.04633786	-2.8854492800000004	0.061035156	-0.061035156	-0.18310547	1550085337.051
-9.579882788	-1.9487548920000002	-4.01953125	0.6713867	-0.24414062	0.12207031	8.94465306	0.21533202880000002	-0.9630126800000001	-0.48828125	-0.24414062	-0.061035156	11.26186502	-0.770410144	-0.648388678	-0.18310547	0.48828125	-0.4272461	-9.412402160000001	1.7441894960000002	1.464257788	0.24414062	-0.30517578	-0.4272461	1.4989501800000002	9.43513179	2.3889892180000003	-0.7324219	-0.30517578	0.36621094	0.7225586060000001	9.051123200000001	-2.9727783540000003	0.12207031	-0.79345703	-0.12207031	1550085337.091
-9.231762680000001	-1.6460937500000001	-3.393872104	0.061035156	-0.48828125	0.30517578	9.207836960000002	0.2607910144	-0.7141846040000002	-0.4272461	-0.4272461	0.12207031	11.513086060000001	-0.417504892	-0.7871582068	-0.4272461	0.18310547	0	-9.53442392	1.604223642	1.6161865020000004	0.36621094	-0.24414062	-0.24414062	1.2082519568	9.451879892000001	2.319604532	-0.30517578	0	0.30517578	1.4833984620000003	9.74138179	-2.62346196	-0.12207031	-0.18310547	-0.061035156	1550085337.131
-8.972167932000001	-1.5432128600000001	-3.1127441100000004	0.061035156	0.4272461	0	9.786840560000002	0.2344726538	-0.5108154254	-0.24414062	-0.48828125	0.061035156	11.28220198	-0.12202148560000001	-0.60651857	-0.5493164	0.18310547	0.18310547	-9.53322734	1.239355432	1.6592528960000001	0.30517578	-0.24414062	-0.4272461	1.2082519568	9.451879892000001	2.319604532	-0.12207031	-0.4272461	0.24414062	0.835009784	9.209033246	-2.692846646	-0.18310547	0.12207031	-0.24414062	1550085337.171
-9.2556884	-1.8733886780000002	-3.6427001800000003	0.061035156	-0.24414062	-0.12207031	10.3275634	0.31223143000000003	-0.63881839	-0.30517578	-0.36621094	-0.12207031	10.911352340000002	-0.08732910340000001	-0.5778076080000001	-0.48828125	0.24414062	0.18310547	-9.479394568	1.238159146	1.717871106	0.18310547	-0.36621094	-0.48828125	1.9164550720000002	9.43034694	2.81486821	-0.061035156	-0.4272461	0.12207031	0.46774902160000004	9.16357428	-3.027807608	0.12207031	-0.12207031	-0.30517578	1550085337.211
-9.10615216	-1.963110324	-3.2838134000000005	0.061035156	-0.24414062	0.12207031	10.291674819999999	0.4438232428	-0.5981445288	-0.30517578	-0.18310547	-0.24414062	10.703198380000002	-0.10048827880000001	-0.5443115216000001	-0.30517578	0.18310547	0.061035156	-9.45786142	1.25729982	1.756152356	0.12207031	-0.30517578	-0.30517578	1.9260253600000001	9.33344748	2.7861572480000003	-0.18310547	-0.24414062	0.061035156	0.740502896	9.395654254	-2.7538574280000003	-0.12207031	-0.24414062	-0.30517578	1550085337.251
-9.035571580000001	-1.8063964660000003	-3.12709964	0.12207031	0.24414062	0.18310547	9.991405760000001	0.56823732	-0.5550781250000001	-0.24414062	-0.061035156	-0.24414062	10.613476440000001	-0.1878173822	-0.42109375000000004	-0.24414062	0.18310547	-0.061035156	-9.514086960000002	0.9893310700000001	1.8602295320000002	0.12207031	-0.12207031	-0.30517578	1.9260253600000001	9.33344748	2.7861572480000003	-0.24414062	-0.24414062	0.061035156	0.970190396	9.27602536	-2.5995362400000004	-0.061035156	0.061035156	-0.18310547	1550085337.291
-9.131274460000002	-1.6329346040000001	-3.42497554	0.18310547	0.12207031	-0.061035156	9.78444838	0.6507812500000001	-0.7476806610000001	-0.18310547	0	-0.12207031	10.721142180000001	-0.29069824280000006	-0.4103271466	-0.12207031	0.24414062	-0.12207031	-9.419580072	1.0503417932	1.812377896	0.12207031	-0.12207031	-0.30517578	1.9930175720000003	9.273632788	2.8483641200000003	-0.24414062	-0.12207031	0.061035156	0.6890625	9.18271466	-2.7861572480000003	-0.12207031	0	-0.18310547	1550085337.331
-9.226977340000001	-1.656860324	-3.3783202880000003	0.24414062	-0.30517578	0	9.644482428000002	0.7117919928	-0.7716064300000001	-0.18310547	-0.12207031	-0.061035156	10.772583360000002	-0.3002685504	-0.31103514400000004	-0.061035156	0.12207031	-0.12207031	-9.410009980000002	1.11613768	1.8949219240000001	0.12207031	0	-0.18310547	1.9798584260000003	9.21501448	2.8627197480000004	-0.18310547	0.061035156	0.061035156	0.71538089	9.343017572	-2.7478759000000004	-0.12207031	-0.12207031	-0.18310547	1550085337.371
-9.139648560000001	-1.5563721040000003	-3.1845214660000005	0.061035156	0.12207031	0	9.62055661	0.73332518	-0.7991211060000001	-0.12207031	-0.12207031	-0.061035156	10.834789840000001	-0.26796875000000003	-0.1626953076	-0.12207031	0.12207031	-0.061035156	-9.383691394000001	1.0946044928	1.8985107820000002	0.061035156	-0.061035156	-0.18310547	1.830322284	9.19946286	2.7634277160000003	-0.12207031	0	0.061035156	0.8541503600000001	9.274829074000001	-2.7311278960000003	-0.18310547	-0.061035156	-0.18310547	1550085337.411
-9.41120607	-1.5862792540000001	-3.3508057100000004	0.24414062	0	0.12207031	9.65285643	0.7512695288	-0.8888427520000001	-0.12207031	-0.18310547	-0.12207031	10.862304320000002	-0.26796875000000003	-0.19140625	-0.18310547	0.061035156	0	-9.46145018	1.1699707068	1.990625	0.12207031	-0.12207031	-0.18310547	2.003784146	9.460253894000001	2.7538574280000003	-0.12207031	-0.061035156	0.12207031	0.916357428	9.32028804	-2.6210692900000003	-0.12207031	-0.061035156	-0.12207031	1550085337.455
-9.2389402	-1.4702392180000001	-3.2790283540000003	0.18310547	-0.061035156	0.12207031	9.72224092	0.7464843750000001	-0.7979248200000001	-0.12207031	-0.24414062	-0.12207031	10.90776358	-0.2452392572	-0.16508788940000002	-0.24414062	0.061035156	-0.12207031	-9.426757788000002	1.1675781250000001	2.1102538940000004	0.12207031	-0.061035156	-0.24414062	2.020532248	9.49375	2.7155760800000004	-0.061035156	0	0	0.9725830072	9.46743161	-2.6198730040000004	-0.18310547	-0.12207031	-0.12207031	1550085337.491
-9.174340560000001	-1.388891574	-3.2228027160000003	0.12207031	0.12207031	0	9.677978240000002	0.805102536	-0.611303714	-0.061035156	-0.24414062	-0.061035156	10.935278060000002	-0.248828125	-0.19020996400000004	-0.18310547	0.061035156	-0.18310547	-9.360961960000001	1.1879150360000001	2.144946286	0.061035156	-0.061035156	-0.18310547	2.020532248	9.49375	2.7155760800000004	-0.061035156	-0.061035156	-0.061035156	1.0288086060000001	9.335839660000001	-2.578002896	-0.12207031	-0.12207031	-0.061035156	1550085337.531
-9.286792032000001	-1.3864990020000003	-3.2527099640000006	0.061035156	-0.12207031	0	9.59782698	0.9199462860000001	-0.5227783246000001	-0.12207031	-0.12207031	0.061035156	10.77736772	-0.3026611322	-0.12321777160000001	-0.12207031	0.12207031	-0.24414062	-9.38129892	1.156811502	2.180834964	0.12207031	0	-0.18310547	2.1712646760000003	9.2724366	2.68566893	-0.18310547	-0.12207031	-0.061035156	0.9977050720000001	9.285595746	-2.4990478240000003	-0.18310547	-0.061035156	-0.061035156	1550085337.571
-9.27722194	-1.451098642	-3.3089355040000004	0.12207031	-0.12207031	0.061035156	9.49375	1.0120605432	-0.5084228534	-0.12207031	0	0.12207031	10.630224640000002	-0.39238280760000005	-0.03828125	-0.12207031	0.24414062	-0.36621094	-9.410009980000002	1.1400634980000002	2.2083496400000002	0.12207031	0	-0.24414062	2.1712646760000003	9.2724366	2.68566893	-0.24414062	-0.061035156	-0.061035156	1.035986322	9.372924820000001	-2.4906739200000003	-0.12207031	-0.12207031	0	1550085337.611
-9.21501448	-1.485791034	-3.2742432100000003	0.12207031	0.12207031	-0.061035156	9.383691394000001	1.0742675720000001	-0.5371337860000001	-0.061035156	0	0.30517578	10.541699280000001	-0.4330566394	0.00837402356	-0.18310547	0.24414062	-0.5493164	-9.463842752000001	1.1962890380000002	2.32319339	0.12207031	0	-0.24414062	2.2430420320000004	9.303539840000001	2.6222655759999998	-0.12207031	0	-0.12207031	1.0371826080000002	9.362158246000002	-2.519384784	-0.12207031	0	0	1550085337.651
-9.34780252	-1.47263179	-3.4728271760000005	0.061035156	-0.30517578	-0.12207031	9.262865920000001	1.102978534	-0.27993163940000004	-0.061035156	0.18310547	0.5493164	10.552465560000002	-0.45698242800000005	0.21533202880000002	-0.18310547	0.4272461	-0.91552734	-9.54160144	1.2178222840000001	2.386596646	0.18310547	0.12207031	-0.24414062	2.2980712860000003	9.34780252	2.5815917540000006	-0.12207031	0	-0.18310547	0.9354980432000001	9.419580072	-2.616284146	-0.12207031	0	0	1550085337.691
-9.20544429	-1.540820288	-3.2838134000000005	0.12207031	0	-0.18310547	8.914746106	1.1269042932	0.27993163940000004	0.12207031	0.91552734	0.9765625	10.2928714	-0.4761230432	0.5885742212	-0.18310547	1.159668	-1.4038086	-9.548779254000001	1.2094482428000002	2.4081298920000003	0.18310547	0.36621094	-0.30517578	2.386596646	9.310717752	2.57082518	-0.061035156	0.061035156	-0.18310547	0.8840576080000001	9.410009980000002	-2.628247104	-0.12207031	-0.061035156	0	1550085337.731
-9.20065944	-1.579101538	-3.4154052520000002	0.061035156	-0.12207031	-0.24414062	8.808276260000001	1.07785643	0.5622558606000001	0.12207031	2.8686523	1.6479492	10.003369600000001	-0.4486083966	0.7823730432	-0.061035156	2.1362305	-1.953125	-9.52485324	1.195092752	2.336352536	0.18310547	0.4272461	-0.30517578	2.6402099640000003	9.217407248	2.57082518	-0.12207031	0.30517578	-0.061035156	0.9486572480000001	9.394457968000001	-2.5612548920000004	-0.18310547	-0.061035156	0	1550085337.771
-9.181518570000001	-1.665234424	-3.402246106	0.061035156	-0.24414062	-0.36621094	8.47451178	0.8457763580000002	0.2930908246	0	3.8452148	2.4414062	9.62653804	-0.32658691100000004	0.7680175720000001	0	2.6245117	-2.5634766	-9.603808606000001	1.207055661	2.410522464	0.18310547	0.79345703	-0.30517578	2.8399902160000003	9.081030252000001	2.6150878600000005	-0.061035156	0.6713867	0.061035156	1.022827176	9.395654254	-2.495458966	-0.12207031	0.12207031	0.061035156	1550085337.811
-9.14802266	-1.7465820680000002	-3.369946286	0.12207031	-0.24414062	-0.5493164	8.48647464	0.3828125	0.42587889400000006	-0.24414062	4.5166016	2.9907227	9.19467752	-0.10766601440000001	0.7859619110000001	0.18310547	2.5024414	-2.9907227	-9.65405252	1.204663089	2.345922824	0.30517578	1.0375977	-0.30517578	2.9249266200000004	9.077441394000001	2.586376996	-0.18310547	0.9765625	0.18310547	0.9055908540000002	9.39086911	-2.64140625	-0.18310547	0.18310547	0.061035156	1550085337.851
-9.164770468	-1.8422851440000003	-3.3819091460000004	0.18310547	-0.24414062	-0.7324219	8.24960962	0.0035888672120000004	0.6651367212000001	-0.7324219	3.90625	3.2348633	9.24492212	0.2811279254	1.2608886780000002	0.36621094	2.1362305	-3.6010742	-9.656445288	1.1352783540000002	2.2203125000000004	0.36621094	1.4648438	-0.24414062	3.0804442900000004	8.883642572	2.5433105040000004	0	1.5869141	0.12207031	0.745288089	9.371728240000001	-2.6497802520000002	-0.18310547	0.061035156	0.061035156	1550085337.891
-9.16118161	-1.9284179320000001	-3.3831054320000007	0.24414062	-0.61035156	-0.8544922	8.0390625	-0.2775390576	1.2297851440000003	-1.159668	2.2583008	3.1738281	9.159985520000001	0.745288089	1.23696286	0.5493164	1.7089844	-4.0893555	-9.67438948	0.9414794928000001	1.9379882200000003	0.36621094	1.7700195	-0.18310547	3.081640576	8.571411240000002	2.47871106	0.4272461	2.2583008	-0.061035156	0.8517577880000001	9.445898560000002	-2.5875733800000003	-0.18310547	0.12207031	0.12207031	1550085337.931
-9.089404254	-1.909277356	-3.1713623200000005	0.18310547	-0.61035156	-0.91552734	7.921826080000001	-0.538330072	1.7860596040000003	-1.3427734	1.4038086	3.6010742	9.24372554	1.350610324	0.8720947480000001	0.79345703	0.9765625	-3.9672852	-9.686352340000001	0.8254394568000001	1.594653354	0.24414062	2.2583008	-0.18310547	2.6713134000000003	8.387182608000002	2.3949707460000003	0.8544922	2.1972656	-0.061035156	1.02163089	9.408813400000001	-2.537329074	-0.061035156	0.18310547	0.12207031	1550085337.971
-9.13725589	-1.8506591460000001	-3.08881839	0.24414062	-0.36621094	-1.0986328	7.70051268	-0.9020019568000001	1.66044928	-1.5869141	1.5258789	4.0893555	9.516479532	2.064794928	1.1053711060000002	0.79345703	0.5493164	-3.90625	-9.5703125	0.8134765380000001	1.1017822480000001	0.12207031	2.1362305	-0.18310547	2.6713134000000003	8.387182608000002	2.3949707460000003	0.91552734	2.5024414	-0.18310547	1.1101562500000002	9.375317392	-2.5540771760000003	-0.061035156	0.30517578	0.12207031	1550085338.011
-9.134863220000002	-1.949951178	-3.124707068	0.061035156	-0.48828125	-1.2207031	7.583276260000001	-1.830322284	1.56953125	-1.7089844	1.0986328	4.211426	9.39326178	2.76223143	1.5085204680000002	0.79345703	0.36621094	-3.7231445	-9.547582968	0.7716064300000001	0.6256591459999999	-0.061035156	2.2583008	-0.18310547	2.4021484620000004	8.497240920000001	2.277734424	1.3427734	2.6245117	-0.12207031	1.129296875	9.337036240000002	-2.58278804	-0.061035156	0.30517578	0.12207031	1550085338.051
-9.10495607	-2.289697284	-2.906982428	0.061035156	-0.48828125	-1.2207031	7.58447284	-2.7275389400000005	1.46665036	-1.5258789	0.24414062	4.0283203	9.366943390000001	3.53742662	1.7465820680000002	0.7324219	0.36621094	-3.6621094	-9.60739766	0.923535144	0.3541015576	-0.18310547	2.6245117	-0.18310547	1.656860324	8.69702176	1.9738769960000002	1.5258789	2.4414062	0	1.3924804320000002	9.38847644	-2.4595702880000005	-0.12207031	0.4272461	0.061035156	1550085338.091
-9.027197480000002	-2.4583741	-2.78017572	0.061035156	-0.36621094	-1.0986328	7.958911240000001	-3.841284146	1.650878894	-1.4648438	-1.159668	3.9672852	9.374121106	4.40234375	1.701123004	0.8544922	-1.0986328	-3.479004	-9.49494658	0.9390869110000001	-0.1997802716	-0.30517578	2.6245117	-0.24414062	1.656860324	8.69702176	1.9738769960000002	1.8310547	2.1972656	0.24414062	1.356591754	9.405224640000002	-2.3219971040000003	-0.18310547	0.4272461	0.12207031	1550085338.131
-8.93867212	-2.566040036	-2.7311278960000003	0.18310547	-0.4272461	-1.2817383	8.98652356	-5.266064300000001	1.9391846040000003	-1.0375977	-0.91552734	3.8452148	9.786840560000002	5.44191893	1.983447284	0.5493164	-0.79345703	-3.6010742	-9.60859375	0.763232428	-0.33854982	0	3.112793	-0.24414062	1.4235839660000003	9.656445288	1.522875998	1.8310547	1.5869141	0.18310547	1.39606929	9.32028804	-2.259790036	-0.12207031	0.36621094	0.18310547	1550085338.171
-9.01403804	-2.6713134000000003	-2.63183606	0.24414062	-0.30517578	-1.5258789	8.9829348	-6.19558107	2.13178714	-0.79345703	-0.5493164	3.2348633	9.32746556	6.428857428000001	1.851855432	0.24414062	-0.9765625	-3.540039	-9.325073380000001	0.811083966	-1.1017822480000001	-0.061035156	2.5024414	-0.18310547	1.4235839660000003	9.656445288	1.522875998	2.1362305	1.6479492	0.36621094	1.5587646760000002	9.39086911	-2.3016601440000004	-0.24414062	0.36621094	0.24414062	1550085338.21
-9.11691893	-2.8758788940000004	-2.568432608	0.30517578	-0.4272461	-1.4648438	8.517577880000001	-6.730322480000001	2.118627896	-0.5493164	-0.48828125	2.746582	9.19348143	7.28061502	1.9188476440000002	-0.12207031	-1.0986328	-3.2958984	-9.351391574	0.8517577880000001	-1.52526857	-0.061035156	2.4414062	-0.12207031	1.1484375	9.87775908	1.41042482	2.0751953	1.6479492	0.30517578	1.491772464	9.496142572	-2.16767572	-0.30517578	0.36621094	0.24414062	1550085338.25
-9.185107428000002	-3.0218260800000003	-2.427270468	0.18310547	-0.24414062	-1.2817383	7.982836960000001	-6.912158246000001	1.7298339660000002	-0.48828125	-0.8544922	2.319336	8.85373552	7.987622300000001	1.6496826080000002	-0.12207031	-1.4648438	-3.112793	-9.375317392	0.52995607	-1.8243408540000001	-0.12207031	2.6855469	-0.12207031	0.7716064300000001	9.869384980000001	1.6472900360000002	1.8310547	1.2817383	0.061035156	1.27763678	9.325073380000001	-2.165283246	-0.24414062	0.061035156	0.24414062	1550085338.29
-9.023608426000001	-3.0768554320000003	-2.2669677520000002	0.24414062	-0.24414062	-1.4038086	7.828515380000001	-7.155004892	1.7621337860000001	-0.4272461	-0.061035156	1.8310547	8.753247300000002	8.462548920000001	1.37214357	-0.18310547	-1.159668	-2.4414062	-9.247314300000001	0.594555661	-2.372241214	0.12207031	3.1738281	0.061035156	0.6208740020000001	10.218701079999999	1.38410643	1.6479492	0.8544922	0	1.644897464	9.41120607	-2.1102538940000004	-0.12207031	-0.061035156	0.12207031	1550085338.33
-9.00805661	-3.369946286	-2.1114501800000003	0.36621094	-0.12207031	-1.3427734	7.327270468000001	-7.467236420000001	1.833911142	-0.36621094	-0.18310547	1.4648438	8.70061052	8.616870108	1.6090087860000002	-0.24414062	-1.159668	-2.0141602	-9.05231929	0.73332518	-3.075659146	-0.18310547	1.7089844	-0.061035156	0.6208740020000001	10.218701079999999	1.38410643	1.0986328	0.48828125	-0.24414062	1.6915527160000003	9.387280252000002	-1.8662109620000003	-0.18310547	-0.061035156	0	1550085338.37
-9.216211060000001	-3.5984375	-2.2167236420000003	0.24414062	-0.24414062	-0.9765625	7.036572480000001	-7.7041014400000005	1.51330571	-0.18310547	-0.36621094	1.0986328	8.443408246	8.720947480000001	1.5491942900000002	-0.12207031	-0.79345703	-1.5258789	-9.036767572	0.7955322480000001	-3.2144287140000003	0.24414062	2.1972656	0	0.699829074	10.21032698	1.1304931610000002	0.79345703	0.4272461	-0.30517578	1.892529254	9.43632788	-1.7657226440000002	-0.18310547	-0.061035156	0.061035156	1550085338.41
-9.035571580000001	-3.672607428	-2.1521240020000003	0.18310547	-0.18310547	-0.7324219	6.904980432	-7.6646241	1.56953125	-0.12207031	0.061035156	0.79345703	8.3453125	8.859716754	1.4331542540000002	-0.24414062	-0.5493164	-0.9765625	-8.93388678	0.657958966	-3.946557608	0	1.0986328	0	0.6723144568000001	10.37421924	1.1209228240000002	0.5493164	0.18310547	-0.36621094	2.013354532	9.46503894	-1.6460937500000001	-0.12207031	-0.18310547	0	1550085338.45
-8.954223740000002	-3.8400878600000006	-2.1509277160000004	0.18310547	-0.061035156	-0.61035156	6.522167932	-7.546191394000001	1.7274413940000002	-0.30517578	-0.4272461	0.79345703	8.156298920000001	8.737695288000001	1.485791034	-0.18310547	-0.61035156	-0.91552734	-8.99728984	0.613696286	-4.079345746	-0.061035156	1.0375977	0	0.642407248	10.533325180000002	0.9115722840000001	0.30517578	0	-0.4272461	2.0659912140000003	9.441113220000002	-1.74299321	-0.12207031	-0.18310547	0.061035156	1550085338.49
-8.948242212	-4.11643071	-2.292089856	0	-0.30517578	-0.4272461	6.477905252000001	-7.336840560000001	1.7310302520000003	-0.24414062	-0.36621094	0.79345703	7.8488523400000005	8.498437500000001	1.33984375	-0.061035156	-0.7324219	-0.9765625	-8.84177266	0.735717752	-4.2599853240000005	0	0.7324219	-0.061035156	0.9402832068000001	10.4543705	0.7285400360000001	0.24414062	-0.061035156	-0.30517578	2.013354532	9.439917032	-1.9128662140000001	-0.12207031	0	0	1550085338.53
-8.7030027	-4.312622104000001	-2.077954074	0.18310547	-0.12207031	-0.24414062	6.36066893	-7.20405252	1.547998004	-0.30517578	-0.30517578	0.79345703	7.556957968000001	8.223290740000001	1.062304712	0	-0.48828125	-1.159668	-8.828613220000001	0.805102536	-4.322192392000001	0.061035156	0.61035156	0	1.2501221040000001	10.29526358	0.7692138580000001	0.12207031	0.12207031	-0.12207031	1.833911142	9.485375900000001	-1.8542480040000002	-0.12207031	0.061035156	0	1550085338.57
-8.647973740000001	-4.220507788000001	-2.136572284	0.24414062	-0.061035156	-0.36621094	6.20036592	-7.257885880000001	1.293188498	-0.24414062	-0.4272461	0.7324219	7.58447284	8.1323732	0.8254394568000001	0.18310547	-0.061035156	-0.9765625	-8.882446580000002	0.6974365020000001	-4.367651260000001	0.061035156	0.48828125	-0.061035156	1.464257788	9.98422824	0.6974365020000001	0	0.24414062	-0.061035156	1.447509784	9.43273912	-1.93439946	-0.061035156	-0.12207031	0	1550085338.61
-8.750854532	-4.338940396	-2.2035644960000003	0.12207031	-0.12207031	-0.24414062	6.115429712	-7.4074221200000006	1.415209964	-0.12207031	-0.6713867	0.6713867	7.585668930000001	8.315405252000001	0.899609375	0.12207031	-0.18310547	-0.6713867	-8.947045926000001	0.6543701080000001	-4.367651260000001	0.061035156	0.48828125	-0.061035156	1.1903076080000001	9.81435504	0.686669928	0.061035156	0.12207031	-0.12207031	1.5599609620000003	9.43034694	-1.9200439300000003	0	-0.24414062	0	1550085338.65
-8.67189946	-4.280322284	-2.1521240020000003	0.12207031	-0.061035156	-0.12207031	6.044848740000001	-7.517480432000001	1.4391357820000001	-0.12207031	-0.6713867	0.6713867	7.491162140000001	8.369238220000002	0.8924316100000002	-0.061035156	-0.12207031	-0.5493164	-8.86091304	0.7285400360000001	-4.471728534	0.12207031	0.36621094	0	0.9426757788	9.846654860000001	0.500048822	0.18310547	0.12207031	-0.12207031	1.79323732	9.523657248000001	-1.9260253600000001	0	-0.18310547	0	1550085338.69
-8.52236322	-4.222900360000001	-2.13178714	0.12207031	-0.061035156	-0.24414062	6.1441403800000005	-7.43852536	1.315917932	0	-0.5493164	0.48828125	7.028198380000001	8.358471940000001	0.878076178	-0.12207031	-0.48828125	-0.36621094	-8.80349092	0.7129882787999999	-4.5518798920000005	0.12207031	0.30517578	0	0.9307128600000001	9.90527356	0.458178714	0.18310547	-0.061035156	0	1.8506591460000001	9.43513179	-1.988232428	-0.061035156	-0.12207031	0	1550085338.73
-8.50561502	-4.30783696	-2.144946286	0.18310547	0.061035156	-0.30517578	6.0568116000000005	-7.5055175720000005	1.284814496	0	-0.30517578	0.24414062	7.275830072	8.298657248	0.84816893	-0.12207031	-0.61035156	-0.18310547	-8.750854532	0.6089111420000001	-4.592553714000001	0.061035156	0.24414062	0	1.234570288	9.840673920000002	0.56823732	0.30517578	-0.061035156	0.061035156	1.752563498	9.346606430000001	-1.9403808900000001	-0.061035156	-0.12207031	0	1550085338.77
-8.5917482	-4.3975586060000005	-2.19399411	0.18310547	0.061035156	-0.24414062	6.3654540740000005	-7.634716754	1.3661621400000001	0.18310547	-0.24414062	0.061035156	7.4875733800000015	8.238842752000002	0.850561502	-0.12207031	-0.24414062	-0.061035156	-8.74367662	0.5897705072	-4.6882567900000005	-0.061035156	0.12207031	0	1.3051513580000003	9.77966304	0.6280517572	0.18310547	-0.12207031	0.061035156	1.7226562500000002	9.4171875	-1.94636232	0	-0.18310547	0	1550085338.81
-8.69223642	-4.26357428	-2.222705072	0.18310547	0.12207031	-0.12207031	5.9036866	-7.82731929	1.3087402160000001	0.12207031	0	0.061035156	7.16577176	8.388378894	0.764428714	0.061035156	0	-0.061035156	-8.681469748	0.61848143	-4.797119110000001	-0.061035156	0	0.061035156	1.38410643	9.853833360000001	0.5227783246000001	0.061035156	0	0.12207031	1.7083007200000002	9.455468750000001	-2.0193359620000004	-0.061035156	-0.24414062	0.061035156	1550085338.85
-8.77238768	-4.26118161	-2.326782248	0	0	0.061035156	5.5651367800000004	-7.905077880000001	1.35180661	0.061035156	-0.18310547	0	6.889428420000001	8.65634784	0.773999002	0.12207031	-0.12207031	-0.12207031	-8.738891574	0.7572509980000001	-4.854541034	-0.12207031	-0.18310547	0.061035156	1.2178222840000001	9.957910340000002	0.516796875	-0.18310547	0.061035156	0.12207031	1.7501709260000002	9.354980432000001	-1.8697998200000001	0	-0.30517578	0	1550085338.89
-8.693432608	-4.254003894	-2.299267572	0.061035156	0.18310547	0.18310547	5.492163039999999	-7.9792482	1.246533246	0.12207031	0.061035156	0.12207031	6.683667032000001	8.927905252	0.678295926	0	-0.061035156	-0.12207031	-8.719750900000001	0.9354980432000001	-4.84736322	-0.12207031	-0.30517578	0.061035156	0.9737792932	10.0213134	0.288305661	-0.30517578	0.12207031	0	2.144946286	9.484179712000001	-1.9200439300000003	-0.061035156	-0.18310547	0	1550085338.93
-8.61328125	-4.304248004000001	-2.6390135800000003	0.061035156	0.061035156	0.24414062	5.516088760000001	-8.508007788	1.528857428	0	0.36621094	0.12207031	6.735107428000001	9.4423098	0.6818847840000001	-0.061035156	0.12207031	0	-8.62524411	1.0934082068000002	-4.792333966	-0.061035156	-0.5493164	0	0.8876464660000001	10.228271760000002	0.0346923822	-0.9765625	0	-0.12207031	2.0731689300000005	9.43273912	-1.89013678	-0.12207031	-0.18310547	-0.061035156	1550085338.97
-8.66950679	-4.289892572	-2.8112792540000004	0.18310547	0.061035156	0.36621094	5.11652806	-8.935082968000001	1.7621337860000001	0.18310547	-0.18310547	-0.12207031	6.3116211060000005	10.073950180000002	0.9390869110000001	-0.30517578	0	0.24414062	-8.661132788000002	1.061108426	-4.719360324	-0.36621094	-0.91552734	0.061035156	0.7440917932000001	10.789330580000001	0.3002685504	-1.5869141	-0.4272461	-0.48828125	2.1066650360000003	9.600219748	-1.8650146760000001	-0.30517578	-0.36621094	0.061035156	1550085339.01
-8.6766848	-4.386792032000001	-3.0361816100000003	0.061035156	0	0.48828125	4.48488768	-8.73171376	1.695141574	0.30517578	-0.36621094	-0.30517578	5.547192392	10.317992720000001	0.898413089	-0.4272461	-0.4272461	0.4272461	-8.725732428	1.41640625	-4.745678714	-0.30517578	-1.0375977	-0.12207031	-0.5359375000000001	11.11472194	0.6663330072	-1.4648438	-0.5493164	-0.79345703	1.9738769960000002	9.3573732	-2.180834964	-0.36621094	-0.61035156	0.12207031	1550085339.05
-8.657543930000001	-4.640405252	-3.2921875000000003	0.24414062	-0.18310547	0.6713867	3.8101807100000005	-8.508007788	1.4235839660000003	0.30517578	-0.18310547	-0.12207031	4.766015576	10.649365020000001	0.46535643000000004	-0.4272461	-0.48828125	0.18310547	-8.55107428	2.0169433900000002	-4.63801268	-0.061035156	-1.2817383	-0.12207031	-0.5359375000000001	11.11472194	0.6663330072	-2.0751953	-1.953125	-1.2207031	2.2490234620000003	9.55117212	-2.4930663940000004	-0.4272461	-0.36621094	0.12207031	1550085339.09
-8.461352340000001	-4.78515625	-3.3412353240000003	0.48828125	-0.36621094	0.7324219	3.487182608	-8.05700679	1.149633786	0	0.18310547	0.48828125	4.053027356	10.8969973	-0.10766601440000001	-0.36621094	-0.18310547	-0.48828125	-8.539111420000001	2.578002896	-4.421484424000001	0.36621094	-1.4038086	0	-0.6220702880000001	11.36115764	0.6627441100000001	-2.6245117	-2.1972656	-1.7089844	2.1604980040000004	9.52485324	-2.7550537140000007	-0.6713867	-0.24414062	0.12207031	1550085339.13
-8.26875	-5.392871106	-3.4680420320000005	0.7324219	-0.24414062	0.8544922	3.180932608	-7.36555162	0.840991214	0	0.18310547	0.48828125	3.3579834260000005	10.703198380000002	-0.500048822	-0.30517578	-0.24414062	-1.3427734	-8.62285144	3.081640576	-4.2073487400000005	0.9765625	-1.5258789	0	-1.9020996400000003	10.629028060000001	0.5598632788000001	-2.9296875	-2.1972656	-2.380371	1.4833984620000003	9.557153060000001	-2.902197284	-0.79345703	-0.48828125	0.18310547	1550085339.17
-8.225683606	-6.428857428000001	-3.4548827880000004	1.3427734	-0.24414062	1.0986328	2.9225341460000003	-6.910961960000001	0.6053222644	-1.2817383	1.159668	2.1362305	3.3579834260000005	10.703198380000002	-0.500048822	-0.30517578	-0.24414062	-1.3427734	-8.864501800000001	3.2814209260000005	-3.84367662	1.953125	-1.5869141	0	-1.9020996400000003	10.629028060000001	0.5598632788000001	-2.8686523	-2.4414062	-2.6855469	0.80988768	9.777270468000001	-3.1952880400000003	-1.0986328	-0.9765625	0.36621094	1550085339.21
-8.28190944	-7.273437500000001	-3.19768071	3.2348633	-0.18310547	1.2207031	2.902197284	-6.853539840000001	0.4378417932	-2.2583008	1.5258789	3.2348633	3.3579834260000005	10.703198380000002	-0.500048822	-0.30517578	-0.24414062	-1.3427734	-9.180322480000001	3.4728271760000005	-3.4979492800000003	3.112793	-1.5869141	0	-2.4404297120000003	10.0895018	0.4426269568000001	-2.1972656	-3.2958984	-2.8076172	0.0490478534	10.457959260000003	-3.6690185700000004	-1.4038086	-1.159668	0.8544922	1550085339.25
-8.000781250000001	-6.025707968000001	-2.6665283540000004	4.5776367	0.4272461	0.9765625	3.011059604	-7.293774460000001	0.38999023560000007	-3.479004	1.953125	4.5166016	3.3579834260000005	10.703198380000002	-0.500048822	-0.30517578	-0.24414062	-1.3427734	-9.71625998	3.2634764400000003	-2.8902344240000004	4.5166016	-1.5869141	0	-2.8411866	10.21511232	0.7117919928	-1.5258789	-4.5776367	-2.6245117	-1.0946044928	10.692432100000001	-3.5242675720000003	-1.8920898	-2.1972656	0.91552734	1550085339.29
-7.576098740000001	-4.391577176	-2.0169433900000002	4.0893555	1.2817383	0.61035156	3.2862060700000004	-8.37641574	0.2918945288	-4.760742	2.6855469	5.79834	3.3579834260000005	10.703198380000002	-0.500048822	-0.30517578	-0.24414062	-1.3427734	-9.82871106	2.138964856	-2.259790036	5.493164	-1.159668	-0.18310547	-2.8411866	10.21511232	0.7117919928	-1.0375977	-6.0424805	-2.4414062	-2.036083966	9.485375900000001	-3.6151855040000007	-1.0986328	-3.8452148	0.36621094	1550085339.33
-7.446899460000001	-4.355688400000001	-1.1352783540000002	3.7841797	2.0751953	0.91552734	4.120019568	-9.631323380000001	-0.25839844240000004	-5.6762695	4.1503906	6.7749023	4.60930162	11.18051718	-2.5564697480000005	-3.2958984	-5.6152344	-3.7231445	-9.138451980000001	0.724951178	-2.097094748	6.0424805	-0.91552734	-0.24414062	-2.313623004	10.460351440000002	1.3972655760000001	-0.91552734	-6.958008	-2.6245117	-0.8720947480000001	8.6348143	-2.719165036	-0.91552734	-4.638672	0.12207031	1550085339.37
-8.83220198	-4.87128894	-1.343432608	5.065918	1.7089844	1.2207031	5.00766574	-10.466333360000002	-0.9462646760000001	-6.225586	7.1411133	6.7749023	4.998095746000001	10.294067000000002	-2.14973143	-2.8686523	-5.79834	-2.8076172	-8.999682608	-0.9630126800000001	-2.0935058900000003	6.0424805	-0.91552734	-0.24414062	-1.714282248	9.816748200000001	2.350707968	-1.159668	-7.2021484	-2.746582	0.4486083966	8.823827880000001	-1.605419928	-0.9765625	-5.6762695	0.79345703	1550085339.41
-9.131274460000002	-3.79223642	-1.7872558900000002	4.699707	0.61035156	0.91552734	5.52446286	-10.52495108	-0.83022464	-6.4086914	10.192871	5.79834	5.000488220000001	9.723437500000001	-1.655664038	-2.2583008	-5.7373047	-2.1972656	-9.681567392	-1.588671924	-1.5910644960000002	5.92041	-1.4648438	-0.061035156	-1.152026358	9.261669928000002	2.9057862400000003	-1.2207031	-6.7749023	-2.6855469	1.05991214	9.38608426	-2.1293945680000004	-0.61035156	-7.9956055	1.8310547	1550085339.45
-8.394360520000001	-3.6702148560000003	-1.085034146	4.638672	2.319336	0.6713867	4.8162597840000005	-10.35507788	-0.9115722840000001	-5.493164	10.314941	4.0283203	5.050732428000001	9.73659694	-1.3470214660000002	-2.0141602	-5.3710938	-2.1362305	-9.58347194	-2.259790036	-1.378125	5.3710938	-1.4038086	-0.061035156	-0.5371337860000001	9.484179712000001	2.86870108	-1.159668	-6.4697266	-2.5634766	-0.1579101538	8.936279254	-2.8758788940000004	-0.4272461	-9.82666	1.0375977	1550085339.49
-7.895507788000001	-3.71088858	-1.0754638580000002	4.5776367	3.2348633	1.0986328	3.3831054320000007	-9.917236420000002	-1.33984375	-3.6621094	7.019043	2.2583008	5.1081542540000004	9.307128894	-1.03359375	-1.8310547	-5.065918	-2.0751953	-9.210229532000001	-2.491870108	-1.418798822	5.065918	-1.2817383	-0.061035156	-0.2260986322	8.706591754	3.6068116	-0.7324219	-6.4086914	-2.5634766	0.9570312500000001	9.23654802	-2.141357428	-0.8544922	-8.239746	0.18310547	1550085339.53
-8.01513678	-3.867602536	-1.3458251800000003	5.065918	3.4179688	1.2817383	2.5181884000000005	-9.304736420000001	-1.11613768	-1.5258789	3.2958984	0.91552734	5.159594748	8.62045926	-0.570629892	-1.4648438	-4.8217773	-1.8310547	-8.93747554	-2.3435302520000003	-1.4427246400000002	5.004883	-1.4648438	0.12207031	-0.2260986322	8.706591754	3.6068116	-0.61035156	-5.859375	-2.2583008	0.343334964	8.98173822	-2.390185504	-0.9765625	-6.0424805	-0.24414062	1550085339.569
-8.23645018	-3.7838623200000003	-1.733422824	4.638672	3.1738281	1.6479492	2.93569339	-8.720947480000001	-0.47851562500000006	0.12207031	2.1362305	0.24414062	5.118920926	8.14433606	-0.132788089	-1.0986328	-4.4555664	-1.2817383	-8.881250000000001	-2.4153076080000004	-1.2106445288	4.8828125	-2.0751953	0.24414062	-0.6364257788	7.8512451080000005	3.785058606	-0.61035156	-5.3710938	-1.6479492	-0.57421875	9.055908246000001	-1.6090087860000002	-1.8310547	-7.019043	-0.6713867	1550085339.61
-8.883642572	-4.353295926	-1.9379882200000003	5.126953	3.2348633	1.5258789	3.2096435700000003	-8.49125998	-0.9486572480000001	1.2817383	2.1362305	0.061035156	4.771997104	8.05102536	0.011962890380000002	-1.0375977	-4.5166016	-0.5493164	-9.210229532000001	-2.436840854	-0.860131839	4.760742	-2.380371	0.30517578	-0.88046875	7.5796875	3.964501996	-0.18310547	-5.3100586	-1.3427734	-1.1508300720000002	9.69951178	-1.965502896	-1.159668	-8.422852	-0.18310547	1550085339.65
-9.030786240000001	-4.739697284	-2.313623004	4.760742	1.8920898	1.5258789	3.3555908540000003	-8.62404802	-2.094702176	2.2583008	2.5024414	-0.061035156	4.38798822	8.17185054	-0.0909179712	-1.0986328	-5.126953	0.061035156	-9.795214660000001	-2.16767572	-0.16030273560000002	4.8828125	-2.0141602	0.24414062	-0.686669928	7.70170926	4.03986821	0.36621094	-5.432129	-1.2207031	-0.08732910340000001	10.57519568	-3.6104003600000003	-1.953125	-7.2021484	-0.24414062	1550085339.689
-8.618066394000001	-4.635620108	-1.297973642	5.79834	2.4414062	1.953125	3.234765576	-8.83220198	-2.988330072	2.2583008	2.5024414	-0.061035156	4.4155028960000005	8.49125998	0.01794433606	-1.0375977	-5.554199	0.4272461	-10.084716460000001	-1.6544677520000002	0.36367187500000003	5.1879883	-1.0986328	0	-0.3804199280000001	8.100073380000001	4.148730432000001	0.7324219	-5.1879883	-1.159668	1.0144531250000002	9.90647014	-3.08881839	-1.7700195	-7.2021484	0.6713867	1550085339.729
-7.90388179	-3.24194339	-1.7513672120000003	5.6762695	3.4179688	2.1972656	3.1462402160000003	-8.97575679	-3.5900634000000005	2.8686523	3.1738281	0	4.651171924000001	9.030786240000001	0.31701660340000004	-0.91552734	-5.1879883	0.6713867	-9.753344748	-1.494165036	0.6830810700000001	5.79834	-0.48828125	-0.061035156	-0.6926513580000001	8.859716754	4.438232428	1.159668	-4.3945312	-1.0375977	2.8220459260000004	8.97336412	-2.1114501800000003	-1.159668	-6.164551	1.0986328	1550085339.769
-7.7687010800000005	-2.174853534	-2.050439496	4.8217773	3.1738281	1.7089844	3.3831054320000007	-8.81665036	-3.6929442900000002	2.1972656	4.333496	0.48828125	4.657153354	9.523657248000001	0.6615478240000001	-0.6713867	-4.4555664	1.159668	-9.2724366	-1.8446777160000003	0.9187500000000001	5.9814453	-0.30517578	-0.12207031	-0.6926513580000001	8.859716754	4.438232428	1.0375977	-3.9672852	-0.9765625	2.751464856	8.450586060000001	-0.8900390380000001	-0.6713867	-6.0424805	1.8310547	1550085339.809
-8.97695288	-1.391284146	-2.3674560700000002	4.333496	2.5024414	1.0986328	3.6151855040000007	-8.47211911	-3.8125733800000003	1.4038086	5.6152344	1.0375977	4.286303714000001	9.667211960000001	0.94506839	-0.4272461	-4.0893555	1.8920898	-9.09179712	-2.2478271760000004	0.9594238220000001	5.79834	-0.48828125	0	-1.2608886780000002	8.716162140000002	4.480102536	0.61035156	-4.760742	-1.0986328	4.50522464	8.466137680000001	0.14833984620000001	-0.5493164	-4.3945312	2.1972656	1550085339.849
-10.7869384	-0.7572509980000001	-2.6892577880000004	3.4179688	-0.9765625	1.2207031	3.66303714	-8.48049321	-4.21452626	1.159668	6.713867	1.3427734	3.6151855040000007	9.689941394000002	1.0515380890000001	-0.30517578	-4.333496	2.319336	-9.63371556	-2.237060504	1.350610324	5.493164	-0.24414062	0.24414062	-0.65676268	9.026000900000001	3.8855469240000007	0.12207031	-5.92041	-1.4038086	3.964501996	8.46015625	-0.37683107	1.0986328	-3.1738281	2.2583008	1550085339.889
-10.27373004	-2.80051268	-1.6748047120000003	2.6245117	0.5493164	0.6713867	3.5553711060000004	-8.98173822	-4.628442392	1.4038086	6.591797	1.4038086	2.8316162140000003	9.72224092	0.80988768	-0.5493164	-4.9438477	2.0141602	-10.03207968	-2.3208007200000003	1.239355432	4.9438477	-0.48828125	0.5493164	-0.65676268	9.026000900000001	3.8855469240000007	-0.12207031	-6.4697266	-1.8310547	2.64140625	9.209033246	-1.0515380890000001	1.7089844	-2.8076172	1.6479492	1550085339.929
-9.76770018	-3.3914795320000004	-2.366259784	4.4555664	2.380371	2.8686523	3.379516574	-9.605004892	-5.111743210000001	1.8310547	4.8828125	0.8544922	2.454785144	9.64328624	0.21054687500000002	-1.2817383	-5.859375	0.7324219	-10.54409146	-1.680786142	1.6329346040000001	4.699707	-0.4272461	0.36621094	0.24165038940000003	9.999779860000002	3.4979492800000003	0.061035156	-6.4697266	-2.1362305	3.6666259000000005	10.5488768	-1.025219748	1.4648438	-2.5634766	1.7700195	1550085339.969
-7.8883300720000005	-2.5947509	-2.958422824	4.272461	2.8686523	2.4414062	3.4835937500000003	-9.701904254	-5.157201980000001	1.8310547	3.112793	-0.6713867	3.3759277160000005	9.54997554	-0.227294928	-2.0141602	-6.4086914	-1.159668	-9.8418705	-1.008471646	1.191503894	4.8217773	0.18310547	0.4272461	0.660351538	10.09907248	2.5947509	0.6713867	-5.6762695	-2.1972656	0.6352294928000001	9.760522660000001	-1.8063964660000003	0.91552734	-3.479004	1.8310547	1550085340.009
-8.18022464	-3.4046385800000003	-4.71457518	5.1879883	3.9672852	2.5024414	3.4776123200000004	-8.90996106	-4.184619110000001	1.8310547	3.112793	-0.6713867	4.95742212	9.340625000000001	-0.659155252	-2.5634766	-5.2490234	-2.4414062	-9.697119110000001	-0.1818359424	0.6747070288	4.211426	-0.7324219	0.36621094	0.660351538	10.09907248	2.5947509	0.8544922	-5.004883	-2.1362305	-0.878076178	8.652759080000001	-2.987133786	1.2817383	-7.1411133	1.6479492	1550085340.049
-8.711376800000002	-3.7061035340000004	-5.37492662	5.432129	2.9296875	3.479004	3.27663588	-8.85493161	-3.5876709260000004	0	3.1738281	-4.0893555	4.95742212	9.340625000000001	-0.659155252	-2.5634766	-5.2490234	-2.4414062	-10.308423020000001	1.144848642	0.879272464	4.3945312	-1.0375977	0.30517578	-0.1686767572	9.80957068	2.08513179	0.48828125	-4.8217773	-1.6479492	1.7752929320000002	9.39685054	-3.7886474640000007	0.9765625	-5.6762695	1.6479492	1550085340.089
-8.38598642	-2.418896466	-6.090307608000001	5.6152344	4.3945312	3.6010742	2.60671376	-9.69592302	-3.5063233800000004	-0.6713867	3.540039	-4.8828125	4.95742212	9.340625000000001	-0.659155252	-2.5634766	-5.2490234	-2.4414062	-10.66132788	1.542016574	1.0718750000000001	4.5776367	-0.61035156	0.061035156	-0.762036142	11.295361420000003	1.4869873200000001	0.12207031	-4.8828125	-1.2817383	2.1329834260000005	9.33344748	-4.628442392	1.0986328	-5.065918	1.4648438	1550085340.129
-8.541503894	-2.158105432	-6.962402160000001	4.760742	2.8686523	3.4179688	1.8458740020000002	-10.291674819999999	-3.057714856	-1.4038086	4.1503906	-4.8217773	6.220702880000001	10.72592752	-2.654565396	-2.6245117	-6.7749023	-1.0375977	-10.63859874	1.7465820680000002	1.393676718	4.8217773	0.12207031	-0.18310547	-0.762036142	11.295361420000003	1.4869873200000001	0.4272461	-4.9438477	-1.2817383	2.4200927520000004	9.303539840000001	-4.9442626800000005	1.0375977	-3.8452148	1.0375977	1550085340.169
-8.445800720000001	-2.75625	-6.091503894000001	6.8969727	2.4414062	3.7231445	1.550390576	-9.884936600000001	-2.0839355040000003	-2.4414062	5.493164	-3.9672852	6.9803469400000004	10.2773188	-2.8854492800000004	-2.2583008	-6.286621	0.12207031	-9.922021760000002	1.8829589660000003	1.1257080072	5.004883	0.36621094	-0.30517578	-0.9020019568000001	10.960400360000001	1.5731201080000001	0.5493164	-4.9438477	-1.0986328	1.031201178	9.132470746000001	-4.910766574	1.159668	-5.1879883	1.159668	1550085340.209
-8.165869110000001	-1.6592528960000001	-6.397753894000001	7.1411133	1.6479492	3.6010742	1.484594748	-9.0176268	-0.94506839	-3.4179688	7.6293945	-2.5634766	6.837988220000001	9.438720746000001	-2.604321286	-1.7700195	-4.9438477	1.2207031	-9.076245108	1.930810504	1.046752896	5.3710938	0.12207031	-0.18310547	-1.0419677520000001	10.219897659999999	1.5360351440000002	0.24414062	-4.8217773	-0.79345703	2.2286865020000004	9.10615216	-4.52316893	1.0986328	-5.493164	1.159668	1550085340.25
-8.03427716	-0.4521972644	-5.81276857	6.8969727	0.36621094	3.112793	0.7213623200000001	-8.3201902	-0.3828125	-3.4179688	7.6293945	-2.5634766	5.9993894800000005	8.628832968000001	-2.1030761780000002	-1.2817383	-4.699707	1.7700195	-8.78076178	1.771704074	1.0958007788	5.6152344	0	-0.24414062	-0.8649169928000001	9.43632788	1.3063476440000001	0	-4.699707	-0.5493164	2.75625	8.78554712	-3.6367187500000004	0.79345703	-5.432129	1.5258789	1550085340.289
-7.8488523400000005	0.6089111420000001	-5.45148912	5.79834	1.7089844	2.4414062	-0.38400878600000005	-8.059399460000002	-0.16389160340000003	-3.3569336	7.3242188	0.061035156	5.457470746	8.2938723	-1.697534146	-1.2817383	-4.8217773	2.0141602	-8.728125	1.550390576	1.4522949280000002	5.9814453	0.061035156	-0.30517578	-0.517993161	8.935082968000001	1.073071286	0.061035156	-4.211426	-0.4272461	2.86870108	8.39316394	-3.2048584260000004	0.4272461	-5.6762695	1.8310547	1550085340.329
-8.59414038	0.6292480432	-5.023217752000001	5.3710938	1.7700195	2.4414062	-0.7560547120000001	-8.09169928	-0.1363769568	-2.5024414	4.8217773	1.4038086	5.159594748	8.246020468000001	-1.65805661	-1.5869141	-5.004883	2.0141602	-8.81784694	0.9307128600000001	1.7609375	6.1035156	0.061035156	-0.30517578	-0.172265625	8.8896241	0.9522461060000001	0.36621094	-4.1503906	-0.48828125	3.311328076	8.512792932	-3.3807128600000005	0	-5.1879883	1.7700195	1550085340.369
-8.829809800000001	1.1639892572000001	-5.27563498	4.8217773	0.12207031	2.1362305	-0.18303222840000002	-8.177832068	-0.22968750000000002	-1.5869141	3.2348633	2.380371	5.1081542540000004	8.225683606	-1.65805661	-1.7700195	-5.3100586	1.8310547	-8.728125	0.211743161	2.06120607	5.554199	-0.24414062	-0.48828125	0.41870117800000006	9.14204074	1.123315396	0.8544922	-4.3945312	-0.79345703	3.7635253600000005	8.43503444	-3.289794928	0.12207031	-3.8452148	1.2817383	1550085340.409
-8.66711412	1.6903564300000002	-4.42028804	4.5776367	0.91552734	1.2817383	0.79194339	-8.2771241	-0.3911865216	-1.0375977	2.746582	3.0517578	5.328271760000001	8.16826178	-1.485791034	-1.4648438	-5.126953	1.4038086	-8.851342752	-0.2069580072	2.177246106	4.8217773	-0.5493164	-0.36621094	1.24294429	9.57150908	1.4750244600000002	1.0375977	-4.5166016	-1.2207031	2.6114991	8.54270018	-3.1893066100000005	-0.061035156	-3.7841797	1.0986328	1550085340.449
-9.3657473	1.4869873200000001	-4.925122300000001	3.7841797	1.7089844	0.61035156	1.600634784	-8.528344748	-0.5802001800000001	-0.8544922	2.5024414	3.4179688	5.62973642	8.080932608000001	-1.282421924	-0.9765625	-4.272461	0.4272461	-8.86210962	-0.33854982	2.268164038	4.0283203	-0.6713867	-0.061035156	2.1030761780000002	9.9949955	1.641308606	0.48828125	-4.3945312	-1.5258789	1.723852536	8.83579074	-3.0876221040000003	0.061035156	-4.3945312	0.5493164	1550085340.489
-9.889721940000001	1.4211913940000003	-5.000488220000001	3.112793	-2.319336	0.5493164	2.191601538	-8.927905252	-0.641210962	-0.8544922	2.0751953	3.4179688	6.014941394000001	8.023510880000002	-0.916357428	-0.48828125	-2.9296875	-0.79345703	-9.077441394000001	-0.3947753894	2.3016601440000004	3.112793	-1.0375977	0.061035156	2.588769568	10.18999002	1.7776855040000001	-0.061035156	-4.4555664	-1.6479492	2.4870849640000006	8.98652356	-3.3412353240000003	-0.30517578	-3.3569336	-0.30517578	1550085340.529
-9.22458516	0.955834964	-3.7874510800000003	2.319336	-0.48828125	0.5493164	2.9572264400000003	-9.01044928	-0.36606445680000005	-0.91552734	2.0141602	3.112793	6.2864991	8.1239991	-0.38999023560000007	-0.061035156	-1.6479492	-1.953125	-9.24492212	-0.33137207460000007	2.3949707460000003	2.5024414	-0.79345703	-0.12207031	2.8854492800000004	10.229467360000001	1.7609375	-0.79345703	-4.3945312	-1.7089844	1.982250998	9.13725589	-3.293383786	-0.12207031	-3.2348633	-0.36621094	1550085340.569
-9.712670926000001	-0.027514648560000004	-4.143945288	0.79345703	1.7700195	0.48828125	3.7479737400000004	-8.738891574	0.20576172120000003	-0.91552734	2.0141602	3.112793	6.51379393	8.66950679	0.17944336060000002	0.061035156	-0.79345703	-2.8076172	-9.455468750000001	0.07177734424	2.2035644960000003	1.7700195	-1.4648438	-0.24414062	2.83640126	10.3790036	1.9200439300000003	-1.4038086	-3.90625	-1.6479492	2.27294928	9.405224640000002	-2.845971646	0.061035156	-3.90625	-0.12207031	1550085340.609
-11.300146760000002	-2.138964856	-4.94904802	0.4272461	0.24414062	1.5258789	4.048242212	-8.839379892	0.5622558606000001	-0.9765625	2.6245117	2.5024414	6.617871106000001	10.033276260000001	0.40434570680000004	-0.4272461	-0.4272461	-3.540039	-11.2810054	0.387597644	1.945166034	2.0141602	-4.4555664	-0.91552734	2.144946286	10.82402356	2.3889892180000003	-1.4648438	-3.1738281	-1.2207031	3.9561278960000004	10.75104982	-2.7371094240000002	-0.61035156	-2.9907227	0.5493164	1550085340.649
-10.692432100000001	-1.6125976440000003	-5.578295926000001	-0.7324219	-1.4648438	0.061035156	4.24323732	-10.534521760000002	0.4713378894	-0.36621094	2.1972656	1.6479492	6.081933606000001	11.6554438	-0.10886230040000001	-1.3427734	-1.5258789	-3.8452148	-12.82302266	0.419897464	2.728735324	1.953125	1.4648438	-0.7324219	1.375732428	11.7403804	2.8328125	-0.4272461	-2.9907227	-1.0375977	3.3555908540000003	12.5981205	-1.1879150360000001	-3.0517578	-2.5024414	2.0141602	1550085340.689
-10.303637680000001	-4.786352536	-3.514697284	0.18310547	-1.7089844	0.4272461	4.846167032	-11.064477340000002	-0.3529052716	0.5493164	1.2207031	0.7324219	6.2111327880000005	12.12080072	-0.21054687500000002	-1.8310547	-2.6855469	-3.0517578	-11.33603534	0.3828125	0.784765625	2.0751953	1.2817383	-0.7324219	0.6017333966	11.678173920000003	4.269555710000001	0.24414062	-1.5258789	-0.8544922	2.719165036	12.248803420000002	-1.971484424	-4.1503906	-2.0141602	2.6245117	1550085340.729
-9.680371106	-5.510107428000001	-2.9033935700000004	2.5634766	-0.36621094	1.5869141	5.501733426	-10.609887680000002	-0.8720947480000001	0.5493164	1.2207031	0.7324219	6.303247300000001	11.399438400000001	0.2380615216	-1.4648438	-2.1972656	-1.0986328	-10.914941100000002	0.69504393	0.1806396466	2.5024414	-0.30517578	-0.6713867	-1.6484863220000001	10.248608720000002	4.409521466	-0.61035156	-1.2207031	-0.4272461	0.30505371400000003	12.077734620000001	-2.255004892	-3.6621094	-1.2207031	4.0893555	1550085340.769
-9.48776857	-3.1390625	-3.77548822	2.5634766	-2.746582	0.18310547	5.305542032000001	-11.17094748	-0.7859619110000001	0.5493164	4.211426	-2.8686523	5.127294928000001	10.916137680000002	0.21054687500000002	-1.2817383	-2.380371	0.91552734	-10.27014128	-0.08015136780000001	0.36367187500000003	2.5024414	-0.30517578	-0.6713867	-2.51101088	9.512890380000002	4.062597644	-0.8544922	-2.746582	-0.18310547	-1.204663089	12.24760782	-1.732226538	-3.2958984	-2.1362305	4.8217773	1550085340.809
-8.559448380000001	-2.1473388580000004	-3.5493896760000005	2.319336	-3.7231445	0.12207031	4.303051620000001	-11.326464660000001	-1.02761232	0.8544922	3.9672852	-4.4555664	4.1786376800000005	10.25817842	-0.31223143000000003	-1.6479492	-3.6010742	2.1362305	-9.66481929	-0.250024411	0.22849121400000003	2.5634766	0	-0.48828125	-2.0289062500000004	9.35976538	4.029101440000001	-0.7324219	-3.2348633	-0.30517578	-1.720263678	11.783447480000001	-1.7669189300000003	-2.9907227	-2.380371	5.126953	1550085340.849
-7.570117212	-1.6879638580000003	-1.1556152160000002	2.6855469	-1.8920898	0.24414062	3.1438476440000005	-10.605102340000002	-1.4977538940000001	1.159668	2.5024414	-5.554199	3.964501996	9.1791259	-0.2643798822	-1.7700195	-4.0283203	2.8686523	-8.711376800000002	-0.48090820680000007	0.21533202880000002	2.8686523	-0.061035156	-0.36621094	-1.66044928	8.541503894	3.8041992800000006	-0.4272461	-3.3569336	-0.36621094	-0.37084961060000005	10.245019960000002	-2.22629393	-2.8076172	-2.0751953	4.760742	1550085340.889
-7.67419429	-0.5790038940000001	-0.784765625	1.8310547	0.12207031	0.24414062	2.5947509	-9.765307608	-1.52526857	1.4038086	1.7700195	-5.92041	3.7300292540000006	8.296264480000001	0.052636719240000004	-1.4038086	-3.7231445	3.112793	-8.430249100000001	-1.207055661	0.27155761780000004	2.5634766	-0.18310547	-0.30517578	-0.8876464660000001	7.681372300000001	3.6977295320000003	-0.18310547	-3.4179688	-0.48828125	0.765625	8.16467302	-1.8351074280000002	-2.0141602	-0.8544922	3.7231445	1550085340.928
-8.32976088	-0.6902587860000001	-1.235766574	1.4648438	-0.8544922	0.6713867	2.441625998	-9.207836960000002	-1.524072284	1.4648438	1.8920898	-5.493164	3.5015380400000002	7.693335160000001	0.2512207068	-1.0986328	-2.9907227	2.746582	-8.257983426000001	-1.5025390379999999	0.5132080072	2.2583008	-0.18310547	-0.061035156	0.17585449280000004	7.393066394000001	3.7886474640000007	-0.12207031	-2.9296875	-0.61035156	1.9726807100000001	7.04375	-1.7465820680000002	-0.91552734	1.0375977	2.6855469	1550085340.969
-7.525854532	-0.05502929712000001	-0.1447509784	1.159668	0.061035156	0.9765625	2.441625998	-9.207836960000002	-1.524072284	1.4648438	1.8920898	-5.493164	3.4261719240000006	7.4684326080000005	0.515600589	-0.79345703	-2.1362305	1.8920898	-8.157495108	-1.832714856	0.811083966	1.5869141	-0.48828125	0.061035156	0.9797607428000001	7.619164840000001	3.9884277160000003	0	-2.1972656	-0.61035156	0.7680175720000001	6.158496106	-1.4235839660000003	0.30517578	2.0751953	1.8310547	1550085341.008
-7.97446286	0.8122802520000001	-0.023925780760000005	0.18310547	1.8310547	0.7324219	1.698730432	-8.69941394	-1.988232428	1.5869141	1.0986328	-4.0893555	3.631933606	7.262670926	1.008471646	-0.36621094	-1.0986328	0.61035156	-8.098876800000001	-1.6999267180000002	1.0802490020000002	1.159668	-0.4272461	0.30517578	1.341040036	7.762719748	4.085327176000001	0	-1.953125	-0.61035156	1.449902356	5.118920926	-1.5121094240000001	0.61035156	2.0141602	1.2817383	1550085341.049
-9.650463760000001	0.668725589	-0.9737792932	-0.48828125	0.6713867	0.48828125	1.471435504	-8.62045926	-2.138964856	1.4038086	0.12207031	-3.540039	3.87238768	7.192089660000001	1.43435054	0	-0.18310547	-0.61035156	-8.15390625	-1.429565396	1.564746106	0.6713867	-0.79345703	0.61035156	1.5013427520000002	7.726831070000001	4.106860324	-0.12207031	-2.1362305	-0.48828125	3.7467773560000004	5.7421875	-0.5108154254	0.4272461	0.8544922	0.30517578	1550085341.088
-10.16486772	0.172265625	-1.0993896760000001	-1.159668	0.7324219	0.12207031	1.522875998	-8.30942392	-2.051635782	0.8544922	-0.30517578	-2.9296875	4.320996106	7.570117212	1.6724121400000003	0.061035156	-0.061035156	-1.4038086	-8.69103984	-1.2082519568	2.146142572	0.30517578	-1.2207031	0.48828125	1.8099853240000001	7.885937500000001	4.1260009	-0.18310547	-1.953125	-0.36621094	5.1296875	7.309326080000001	0.594555661	0.4272461	1.3427734	-1.159668	1550085341.128
-11.076440200000002	-0.6914550720000001	-0.7309326080000002	-0.79345703	-0.61035156	-1.0986328	1.5013427520000002	-8.04624002	-1.8422851440000003	0.18310547	-0.36621094	-2.0141602	4.66672374	8.228076080000001	1.5300537140000001	-0.18310547	-0.5493164	-1.8920898	-9.303539840000001	-0.648388678	2.7610351440000005	0.30517578	-0.91552734	0.5493164	2.081542932	8.260375900000001	4.030297824	0.12207031	-1.5258789	-0.6713867	7.2698487400000005	11.13147014	3.7563476440000003	-1.0986328	2.9907227	-0.9765625	1550085341.168
-11.71765126	-0.48808594240000003	0.22131347840000004	-0.4272461	-0.9765625	-0.8544922	1.47263179	-7.778271760000001	-1.4989501800000002	-0.61035156	-0.061035156	-0.61035156	5.043554712000001	9.029589660000001	1.006079074	-0.48828125	-1.3427734	-2.1972656	-9.589452880000001	-0.45339357	3.323291034	-0.24414062	-0.6713867	0.5493164	2.095898462	9.130077880000002	4.03986821	0.36621094	-1.0375977	-0.79345703	6.297265380000001	11.42216754	3.637915036	0.8544922	3.2958984	-0.061035156	1550085341.208
-12.491650360000001	-3.1916992800000004	-0.8218505890000001	0.18310547	0	0.4272461	1.6472900360000002	-7.646679712	-0.811083966	-1.4648438	0.8544922	1.5258789	5.67758786	9.82871106	0.5550781250000001	-0.5493164	-1.8310547	-2.319336	-10.11342752	-0.10048827880000001	2.495458966	-0.6713867	-1.5869141	0.6713867	1.943969748	9.933984620000002	4.02551268	0.61035156	-0.9765625	-0.9765625	0.46655273560000005	6.62504892	0.1064697284	2.380371	-0.6713867	-0.12207031	1550085341.248
-11.239135880000001	-4.627246106	-3.6917480040000004	1.0986328	-0.36621094	-0.79345703	1.681982428	-8.424267572	0.09331054320000001	-2.1972656	1.8920898	4.333496	6.072363220000001	11.017822480000001	0.40554199280000003	-0.30517578	-1.953125	-2.6855469	-12.50122104	0.7979248200000001	3.2957762600000002	-0.91552734	-2.319336	0.18310547	1.7513672120000003	11.16616214	3.98125	0.6713867	-0.91552734	-0.7324219	1.96669928	10.87905252	-3.2299804320000005	0.24414062	-4.9438477	-1.159668	1550085341.288
-9.858617720000002	-5.461059800000001	-2.6665283540000004	1.0986328	-1.6479492	1.0986328	1.296777356	-9.889721940000001	0.8565429712000001	-2.6855469	0.8544922	6.8359375	6.7650144800000005	12.8876223	0.3002685504	-0.30517578	-1.5258789	-3.2958984	-13.065869600000003	1.374536142	3.1737548920000003	-0.30517578	1.5258789	0.36621094	1.90808107	12.77397464	3.7635253600000005	0.9765625	0.24414062	-0.12207031	3.2730469240000004	14.12458516	1.259692392	-3.8452148	-0.24414062	-0.79345703	1550085341.328
-7.608398560000001	-3.50991214	-2.0899170320000002	1.7089844	3.7841797	1.4648438	1.620971646	-11.007056200000001	1.3613769960000002	-2.9296875	-2.0141602	7.873535	7.753149460000001	12.93547374	-0.06699218750000001	-0.36621094	0.4272461	-2.6855469	-11.36115764	1.12211911	1.156811502	-0.6713867	1.2207031	0.12207031	1.32788089	12.96657698	4.0877197480000005	1.159668	2.380371	0.061035156	-1.043164038	7.607201980000001	-4.145141574	0.79345703	-3.9672852	-0.36621094	1550085341.368
-9.176733426	-1.814770468	-6.15729982	0.61035156	2.380371	-0.48828125	3.3376464660000003	-11.20922824	1.987036142	-2.9296875	-2.1972656	7.3242188	7.3212889400000005	11.49873004	-0.1256103534	0.48828125	3.2348633	-0.7324219	-11.11591754	1.58149411	0.03947753894	-1.0986328	1.6479492	-0.36621094	-0.34213867800000003	11.5094973	3.7874510800000003	0	2.8076172	-0.061035156	2.5899658540000003	9.09179712	-4.959814300000001	2.2583008	-1.8920898	-0.8544922	1550085341.408
-9.718652160000001	-3.0900146760000005	-5.019628894	-0.48828125	-1.0375977	-0.30517578	5.22180162	-11.44370108	2.369848642	-2.380371	0.61035156	5.432129	5.726635880000001	11.19248004	-0.2177246106	0.7324219	4.3945312	1.4038086	-10.370629500000001	2.910571286	0.00478515625	-0.48828125	1.7089844	-0.18310547	-2.231079074	10.489062500000001	2.884252896	-1.4038086	2.8076172	0.5493164	0.899609375	10.49982878	-3.172558606	1.2817383	-1.8310547	-1.5258789	1550085341.448
-7.675390380000001	-1.429565396	-2.4619628600000003	1.7700195	2.5634766	0.5493164	3.6702148560000003	-10.611084260000002	1.3924804320000002	-0.30517578	-0.6713867	-0.061035156	2.7586425720000003	10.13017572	-1.564746106	-1.3427734	-0.91552734	3.6010742	-8.69103984	1.8829589660000003	-0.34213867800000003	-0.12207031	0.18310547	-0.24414062	-2.8244384000000005	8.374023560000001	2.213134784	-0.8544922	-0.061035156	0.9765625	1.911669928	8.468530252	-3.5792969240000003	1.953125	-3.7841797	-1.0986328	1550085341.532
-8.60371106	-0.4378417932	-4.4155028960000005	1.2207031	1.5869141	-0.48828125	3.6666259000000005	-9.00207518	1.69633786	-0.061035156	-1.3427734	-1.4648438	2.219116214	8.774780252000001	-1.7621337860000001	-1.3427734	-3.3569336	4.1503906	-8.47929712	1.7501709260000002	-0.30505371400000003	-0.12207031	0.18310547	-0.24414062	-2.8244384000000005	8.374023560000001	2.213134784	0.061035156	-0.91552734	0.6713867	3.476416034	9.029589660000001	-2.8758788940000004	1.4038086	-2.319336	-1.4648438	1550085341.569
-8.99728984	-0.9582275360000001	-4.49086911	0.12207031	-0.91552734	0.12207031	3.9046875	-7.912255890000001	1.909277356	0.12207031	-0.12207031	-1.6479492	2.7347167540000004	8.299853240000001	-1.526464856	-0.91552734	-3.112793	3.8452148	-8.218505890000001	1.8375000000000001	-0.32658691100000004	-0.12207031	0.18310547	-0.24414062	-1.8530517180000001	7.911059800000001	2.3997558900000002	0.4272461	-0.4272461	0.7324219	3.4154052520000002	8.89321286	-2.6784912140000006	1.159668	-1.2207031	-1.4648438	1550085341.608
-8.2938723	-1.272851538	-3.696533246	0.6713867	0.6713867	-0.061035156	3.3914795320000004	-7.4684326080000005	1.7226562500000002	0.4272461	0.6713867	-1.3427734	3.2814209260000005	8.380004892	-1.36018071	-0.5493164	-1.159668	2.9296875	-8.290283246000001	2.0839355040000003	-0.44143066100000006	0.18310547	-0.061035156	0.061035156	-1.3446288940000002	8.10844748	2.47033696	0.48828125	0.36621094	0.8544922	2.662939496	8.95661592	-2.65935054	0.91552734	-1.2207031	-1.2207031	1550085341.648
-8.988915740000001	-1.5013427520000002	-3.685766574	0.79345703	1.159668	-0.30517578	2.7658202880000005	-7.489965560000001	1.331469748	0.61035156	0.18310547	-1.3427734	3.14504393	8.66352536	-1.300366214	-0.36621094	0.30517578	1.8920898	-8.265161240000001	2.5265625000000003	-0.0909179712	0.7324219	-0.61035156	-0.061035156	-1.3446288940000002	8.10844748	2.47033696	0.48828125	0.36621094	0.8544922	2.1892089660000003	9.304736420000001	-2.45358876	0.4272461	-1.7089844	-0.7324219	1550085341.688
-8.90996106	-1.256103534	-4.6021241	0.79345703	-0.8544922	0	2.951245108	-8.08691394	1.1639892572000001	0.48828125	0.12207031	-1.4648438	3.1438476440000005	9.27004393	-1.2608886780000002	-0.24414062	0.5493164	1.0986328	-8.813061600000001	2.4129150360000002	0.45937500000000003	0.9765625	-0.79345703	-0.061035156	-1.3446288940000002	8.10844748	2.47033696	0.48828125	0.36621094	0.8544922	1.867407248	9.264062500000001	-2.7418945679999998	-0.12207031	-1.8310547	-0.5493164	1550085341.728
-8.610888580000001	-1.1125488220000002	-4.013549820000001	0.4272461	-0.061035156	-0.36621094	3.1199219240000007	-8.83579074	1.085034146	0.36621094	0.91552734	-1.8310547	3.48957518	9.777270468000001	-1.1328857428	-0.24414062	0.36621094	0.5493164	-9.25927716	1.8949219240000001	0.9630126800000001	0.91552734	-0.36621094	-0.18310547	-1.1699707068	9.8179438	2.195190396	0.18310547	-0.24414062	0.79345703	2.080346646	8.84296875	-3.084033246	-0.36621094	-1.4038086	-0.4272461	1550085341.768
-9.232959260000001	-1.4247802520000001	-4.483691394	0.4272461	0.061035156	-0.18310547	2.810082968	-9.10974092	0.8015136780000001	0.30517578	1.2207031	-2.319336	3.7360108800000003	9.62653804	-0.832617212	-0.18310547	0.061035156	0.30517578	-9.213818390000002	1.7633300720000002	1.002490216	0.7324219	-0.24414062	-0.30517578	-0.83022464	10.084716460000001	2.47871106	0.12207031	-0.7324219	0	1.650878894	9.216211060000001	-2.9572264400000003	-0.48828125	-1.2817383	-0.24414062	1550085341.808
-8.96140126	-2.138964856	-4.270751996	-0.12207031	-1.3427734	0.4272461	2.810082968	-9.10974092	0.8015136780000001	0.30517578	1.2207031	-2.319336	4.131982428000001	9.41120607	-0.3576904254	-0.061035156	-0.061035156	-0.24414062	-9.34541034	2.021728534	0.966601538	0.79345703	-0.8544922	-0.36621094	-0.501245108	10.0464357	2.4751221040000004	-0.24414062	-1.0986328	-0.30517578	2.201171924	9.374121106	-2.57082518	-0.91552734	-1.0375977	-0.18310547	1550085341.848
-8.884838760000001	-2.9679932100000004	-4.2109375	-0.18310547	0.6713867	0.4272461	2.0372802520000004	-9.47341304	0.48330077880000005	0.24414062	1.159668	-2.6245117	4.746875	9.733007788	0.1686767572	-0.24414062	0.18310547	-1.0375977	-10.315600540000002	1.9535400360000001	0.976171875	1.0375977	-1.2207031	-0.5493164	-0.35888672120000004	10.298852340000002	2.366259784	-0.6713867	-1.3427734	-0.061035156	3.6211670320000002	9.750951980000002	-1.6532714660000003	-1.4038086	-0.18310547	0.7324219	1550085341.888
-10.44360324	-2.5995362400000004	-4.636816394	0.48828125	-3.2348633	0.4272461	1.84946286	-9.79401857	0.32060547120000005	0.18310547	0.48828125	-1.953125	5.195483426000001	10.224683	0.24045410340000004	-0.6713867	0.24414062	-1.5869141	-11.0417482	1.3302734620000003	1.4044433900000002	1.4648438	-0.12207031	-0.48828125	-0.1244140625	10.629028060000001	2.795727536	-0.36621094	-1.3427734	-0.12207031	4.657153354	11.631518080000001	-0.8421875000000001	-2.9907227	0.9765625	2.1362305	1550085341.928
-9.38608426	-2.229882788	-4.03986821	-0.18310547	-4.333496	-0.24414062	2.036083966	-9.43034694	0.21413574280000003	0.061035156	0.79345703	-1.159668	5.433544928000001	9.9447509	0.23686523560000003	-0.9765625	-0.36621094	-1.3427734	-9.90766574	0.41152344240000005	0.52995607	1.0986328	0.061035156	-0.5493164	0.1435546875	10.47709964	3.5338378600000007	0.12207031	-1.0986328	-0.4272461	2.1604980040000004	12.543090560000001	-0.659155252	-4.3945312	1.7089844	2.6855469	1550085341.968
-8.935082968000001	-3.2945800720000005	-0.9115722840000001	0.8544922	-3.6621094	-0.36621094	2.39138179	-8.61447734	0.27155761780000004	-0.30517578	1.5869141	-0.48828125	5.630932608000001	9.07504892	0.6507812500000001	-0.61035156	-0.79345703	-0.61035156	-9.689941394000002	0.500048822	0.0418701178	1.0986328	-0.24414062	-0.36621094	-0.192602536	9.427954074	3.9728759000000005	-0.12207031	-0.8544922	-0.48828125	0.5072265576	11.163769960000002	-2.215527356	-3.6621094	0.48828125	2.9907227	1550085342.008
-9.56911592	-2.503832968	-0.31223143000000003	0.8544922	0.9765625	0.61035156	2.384204074	-8.65036592	0.1985839856	-0.24414062	1.8920898	-0.061035156	5.778076080000001	9.01403804	0.9809570288	-0.36621094	-0.5493164	0	-10.180420320000001	-0.11723633180000001	0.31223143000000003	1.3427734	-0.12207031	-0.4272461	-0.611303714	8.808276260000001	3.8735839660000004	-0.61035156	-0.6713867	0	0.16987304320000002	9.206640380000001	-4.270751996	-2.1362305	-0.24414062	2.8686523	1550085342.048
-10.52614766	-1.1173339660000001	-2.360278354	-0.61035156	-1.2817383	-0.30517578	2.1293945680000004	-9.693530252	-0.14235839660000002	-0.24414062	1.8920898	-0.061035156	5.653662140000001	9.77248552	0.8816650360000001	-0.6713867	-0.4272461	0.061035156	-10.59792482	-0.732128894	1.191503894	0.61035156	-0.36621094	-0.6713867	-0.12202148560000001	9.43513179	4.0877197480000005	-0.061035156	-0.48828125	0.18310547	1.199877896	9.20065944	-3.7288329680000003	-0.5493164	1.4648438	2.0141602	1550085342.088
-9.445898560000002	-1.3015625000000002	-1.4415283540000001	-0.24414062	-1.0986328	-0.6713867	2.168872104	-10.12539038	-0.6830810700000001	1.0375977	-0.8544922	-0.061035156	5.48618161	9.850244600000002	0.619677716	-0.8544922	-1.0375977	0.061035156	-10.10983876	-0.5359375000000001	1.227392572	0.18310547	-0.18310547	-0.061035156	0.5323486420000001	10.228271760000002	4.1499266200000005	0.36621094	-0.48828125	-0.12207031	0.41870117800000006	9.035571580000001	-3.03857428	0.061035156	1.8920898	0.36621094	1550085342.128
-8.222094748	-1.0754638580000002	-0.592163089	-1.0375977	-0.18310547	-0.5493164	2.503832968	-9.542798020000001	-1.168774411	1.0375977	-2.0141602	-0.6713867	5.566332968	8.833398560000001	0.876879892	-0.18310547	-0.9765625	0.24414062	-9.463842752000001	-0.735717752	0.9881347840000001	-0.18310547	0.24414062	0.18310547	0.8457763580000002	9.758129892000001	4.1427491000000005	0.12207031	-0.8544922	-0.36621094	0.6818847840000001	7.63710962	-2.10546875	1.3427734	3.112793	-1.2207031	1550085342.168
-8.141943390000002	-1.2309814300000002	-0.79194339	-1.4648438	0.18310547	-0.24414062	2.9859375000000004	-8.680273560000002	-1.143652356	0.5493164	-1.4038086	-1.0375977	5.685961960000001	7.8608152	1.234570288	0.5493164	0.12207031	0.061035156	-9.04753444	-1.211840854	0.5754150360000001	-0.6713867	0.24414062	0.061035156	1.0670898560000002	8.747265380000002	3.982446286	-0.36621094	-0.7324219	-0.36621094	-0.2344726538	7.010253894000001	-1.1962890380000002	1.6479492	4.0893555	-2.319336	1550085342.208
-8.201757788	-1.8434814300000002	-0.8948242212000002	-1.953125	1.159668	0.18310547	3.2634764400000003	-8.347705072	-0.643603534	0	0.18310547	-0.91552734	5.555566394	7.504321580000001	1.3015625000000002	0.7324219	1.4648438	-0.30517578	-8.7364991	-1.2513183900000002	0.5024413940000001	-0.9765625	-0.30517578	0.061035156	1.32189946	8.149121106	3.9549316100000005	-0.5493164	0.18310547	-0.061035156	-0.9905273560000001	7.2315673920000005	-0.5443115216000001	2.8076172	1.0986328	-2.5024414	1550085342.248
-8.537914840000001	-2.064794928	-1.547998004	-1.4038086	1.7089844	-0.061035156	2.825634784	-8.6515625	-0.35888672120000004	0	0.61035156	-0.8544922	5.2337644800000005	7.73640126	1.227392572	0.6713867	1.6479492	-0.7324219	-9.231762680000001	-1.2333740020000001	0.9115722840000001	-1.6479492	-0.48828125	0.12207031	1.393676718	8.2173098	4.093701080000001	-0.18310547	1.159668	0.18310547	0.7991211060000001	8.999682608	-0.98334964	2.8686523	1.0986328	-2.380371	1550085342.287
-9.192285340000002	-2.624658246	-1.300366214	-1.8310547	1.4648438	-0.30517578	2.1700683900000004	-9.00327176	-0.40793457460000004	0.61035156	-0.48828125	-0.91552734	5.305542032000001	8.332153060000001	1.24294429	0.61035156	1.2817383	-1.0375977	-9.11213408	-0.659155252	1.23696286	-1.8310547	-0.36621094	0.30517578	1.1424560700000002	8.718554712000001	3.9142577880000005	0.24414062	1.2817383	0.5493164	0.4354492212	9.132470746000001	-1.7346191100000001	2.0141602	-0.061035156	-2.319336	1550085342.327
-12.41628444	-3.9956054320000005	-4.527954074	1.6479492	2.0751953	0.36621094	1.8099853240000001	-9.065478240000001	-0.500048822	0.91552734	-1.953125	-0.6713867	5.379711960000001	8.97575679	1.2202148560000001	0.61035156	0.9765625	-1.0375977	-10.843163940000002	0.26796875000000003	1.234570288	-2.6245117	-3.112793	0.30517578	0.793139676	8.980542032	3.917846646	0.5493164	1.2817383	0.79345703	1.073071286	11.537011780000002	-2.3578857820000003	2.5024414	-1.5869141	-1.4648438	1550085342.367
-10.04045378	-2.100683606	-2.4906739200000003	-0.7324219	-3.2348633	-0.24414062	1.8542480040000002	-9.613378894	-0.716577176	0.91552734	-2.6245117	0.12207031	5.4443116	10.56442842	1.152026358	0.18310547	0.6713867	-1.159668	-10.58476538	1.606616214	2.971582068	-1.5258789	1.7700195	0.79345703	0.6268554712000001	10.178027160000001	3.5493896760000005	0.6713867	1.8920898	1.159668	3.7611327880000003	12.923510880000002	-1.0993896760000001	0.24414062	-1.5258789	-0.7324219	1550085342.407
-7.94934056	-1.488183606	-0.84816893	0.30517578	3.9672852	1.4038086	1.8542480040000002	-9.613378894	-0.716577176	0.91552734	-2.6245117	0.12207031	5.553173920000001	10.57878444	0.83022464	-0.4272461	0.48828125	-0.48828125	-8.432641574	1.7752929320000002	1.3302734620000003	-0.6713867	-1.3427734	0.7324219	-0.23208007200000003	10.4974366	3.03020018	0.79345703	1.4648438	0.9765625	1.8195557100000002	9.43632788	-1.100585962	0.4272461	0.6713867	-1.2207031	1550085342.447
-9.21501448	-1.153222644	-3.007470746	-1.0986328	0.7324219	-1.0375977	3.185717752	-7.5234619600000014	0.0909179712	-1.3427734	-0.061035156	2.2583008	4.974169928000001	9.553564300000001	0.49526367800000004	-0.30517578	-0.12207031	0.79345703	-9.413598740000001	1.3577880400000002	1.7669189300000003	-0.4272461	-0.18310547	0.30517578	-0.9414794928000001	9.472216754	3.15461412	0.48828125	0.61035156	0.6713867	0.45578614200000006	8.902783246	-2.1258057100000003	1.2207031	-0.79345703	-0.7324219	1550085342.487
-9.27004393	-0.9630126800000001	-4.036279254000001	-0.6713867	-0.79345703	-1.0986328	3.6283447480000004	-7.236352340000001	1.0993896760000001	-2.6245117	2.6855469	3.4179688	4.59733876	9.469824280000001	0.45578614200000006	-0.18310547	-0.6713867	1.3427734	-9.3920652	1.41640625	1.733422824	-0.4272461	-0.12207031	0.061035156	-0.83022464	9.05351538	2.72036142	-0.18310547	-0.12207031	0.7324219	1.5216797120000003	9.682763580000001	-1.8195557100000002	0.5493164	-0.61035156	-0.8544922	1550085342.527
-9.669604532000001	-2.512207068	-2.72036142	-0.061035156	0.30517578	0.5493164	3.5087158540000005	-7.92661142	1.8243408540000001	-2.6855469	3.6621094	4.211426	4.23725589	9.801196580000001	0.08015136780000001	-0.48828125	-1.0375977	1.0986328	-9.52006839	1.418798822	1.961914038	-0.24414062	0.12207031	0.4272461	0.014355469240000002	9.584667932	2.6150878600000005	0.18310547	-0.36621094	0.48828125	2.441625998	9.72702626	-1.9032959260000002	0.4272461	0.24414062	-0.48828125	1550085342.567
-8.79990216	-1.3613769960000002	-2.99191893	-0.61035156	0.7324219	0.12207031	2.8399902160000003	-8.892016574000001	1.6329346040000001	-1.7089844	1.159668	4.0893555	4.13796376	9.49973143	-0.172265625	-0.5493164	-1.159668	0.48828125	-9.441113220000002	1.00129393	1.8973144960000001	-0.48828125	0.12207031	0.18310547	0.891235324	10.14333516	2.769409146	0.48828125	0	0.18310547	1.4702392180000001	9.27124002	-2.6509764400000004	0.30517578	0.5493164	-0.18310547	1550085342.607
-9.482983426	-1.33386232	-3.6307373200000006	-0.61035156	0.48828125	-0.18310547	3.2239991	-9.459057608	1.522875998	-0.5493164	-1.7089844	3.0517578	4.5159912140000005	9.064282248	0.015551758180000002	0	-0.36621094	-0.24414062	-9.35856929	1.1053711060000002	1.9140625000000002	-0.6713867	-0.24414062	0.061035156	1.156811502	9.94953624	2.7502685700000002	0.30517578	0.4272461	0.061035156	0.6675292932	9.460253894000001	-2.3985596040000003	0.30517578	0.18310547	-0.24414062	1550085342.647
-9.399243210000002	-1.7848632200000003	-3.5063233800000004	-0.61035156	-0.30517578	-0.061035156	4.367651260000001	-9.6983152	1.650878894	0.24414062	-2.0751953	1.2207031	4.859326080000001	8.98173822	0.24404297120000001	0.36621094	1.0375977	-0.79345703	-9.39326178	1.2656738220000001	1.9774658540000003	-0.61035156	-0.12207031	0.18310547	1.128100589	9.64208966	2.728735324	0.061035156	0.5493164	0.18310547	0.770410144	9.48776857	-2.634228534	0.24414062	0.30517578	-0.36621094	1550085342.687
-9.171948380000002	-1.61977536	-2.996704074	-0.5493164	0.4272461	0.12207031	4.894018570000001	-9.682763580000001	1.3864990020000003	0.7324219	-1.3427734	-0.36621094	4.722949280000001	9.05231929	0.265576178	0.4272461	1.3427734	-1.159668	-9.438720746000001	1.0551269568000001	2.004980432	-0.7324219	-0.061035156	0.18310547	1.091015625	9.54997554	2.628247104	-0.061035156	0.5493164	0.12207031	0.619677716	9.46145018	-2.6497802520000002	0.24414062	0.18310547	-0.18310547	1550085342.727
-9.3489991	-1.2632812500000001	-3.2634764400000003	-0.7324219	0.18310547	0.061035156	4.600927716	-9.44350589	1.114941394	0.91552734	-0.9765625	-1.4038086	4.651171924000001	9.09060054	0.346923822	0.30517578	0.7324219	-1.2817383	-9.371728240000001	1.069482428	1.9966064300000002	-0.7324219	0	0.12207031	1.11613768	9.47341304	2.551684604	0.061035156	0.7324219	0	0.5861816394	9.329858426000001	-2.5612548920000004	0.18310547	0	-0.12207031	1550085342.767
-9.3573732	-1.299169928	-3.366357428	-0.5493164	0.061035156	-0.061035156	4.2420410340000005	-9.10734874	0.970190396	0.91552734	-0.7324219	-1.8920898	4.8617187500000005	9.22458516	0.40075683900000003	0.12207031	0.4272461	-1.2207031	-9.30952176	1.2154297120000002	1.983447284	-0.7324219	0	0.12207031	0.9905273560000001	9.43632788	2.58278804	0.30517578	0.9765625	-0.061035156	0.7524658540000001	9.3657473	-2.72395018	0.18310547	0	-0.24414062	1550085342.807
-9.206640380000001	-1.3230957460000001	-3.4034423920000005	-0.6713867	0.24414062	0.061035156	3.8281250000000004	-8.819042932	0.80988768	0.91552734	-0.61035156	-2.1972656	5.1895018	9.5021241	0.49885253600000007	0.12207031	0.4272461	-1.0375977	-9.36933606	1.280029254	2.086328076	-0.48828125	-0.12207031	0.061035156	0.679492212	9.5104982	2.616284146	0.4272461	0.9765625	0.061035156	0.75366214	9.326269568	-2.7658202880000005	0.18310547	0.12207031	-0.24414062	1550085342.847
-9.11572284	-1.465454074	-3.4788086060000003	-0.61035156	0.18310547	-0.12207031	3.4154052520000002	-8.685058606	0.5502929712000001	0.8544922	-0.61035156	-2.1972656	5.352197480000001	9.74138179	0.534741214	0.18310547	0.36621094	-0.5493164	-9.414794928000001	1.191503894	2.2083496400000002	-0.4272461	-0.061035156	0.061035156	0.5335449280000001	9.6983152	2.674902356	0.36621094	0.6713867	0.061035156	0.7381103240000001	9.285595746	-2.76223143	0.18310547	0.18310547	-0.24414062	1550085342.887
-9.22458516	-1.594653354	-3.464453076	-0.24414062	0.061035156	-0.061035156	3.1665771760000005	-8.572607428000001	0.39238280760000005	0.7324219	-0.5493164	-2.1362305	5.33186052	9.756933606	0.5909667932	0.36621094	0.30517578	0	-9.39326178	1.2022705072	2.2645751800000005	-0.36621094	0	0.061035156	0.611303714	9.796411240000001	2.795727536	0.24414062	0.30517578	-0.061035156	0.573022464	9.346606430000001	-2.7765869600000004	0.12207031	0.12207031	-0.18310547	1550085342.927
-9.21501448	-1.4738280760000002	-3.4931639400000005	-0.18310547	0.061035156	0	3.0469483800000003	-8.508007788	0.31701660340000004	0.48828125	-0.30517578	-1.8310547	5.301952880000001	9.718652160000001	0.7440917932000001	0.36621094	0.36621094	0.36621094	-9.382495108	1.284814496	2.2071533540000003	-0.24414062	0	0.061035156	0.69504393	9.77368161	2.8112792540000004	0	0.24414062	-0.061035156	0.593359375	9.360961960000001	-2.798120108	0.12207031	0	-0.12207031	1550085342.967
-9.249707068000001	-1.435546924	-3.47402356	-0.061035156	0.12207031	0.061035156	2.971582068	-8.49484874	0.3026611322	0.18310547	0.12207031	-1.4648438	5.106957968000001	9.631323380000001	0.878076178	0.18310547	0.36621094	0.5493164	-9.360961960000001	1.272851538	2.1604980040000004	-0.061035156	0	0	0.6663330072	9.689941394000002	2.66772464	-0.061035156	0.12207031	0.061035156	0.6543701080000001	9.322680710000002	-2.8328125	0.12207031	0	-0.061035156	1550085343.007
-9.28798822	-1.39606929	-3.499145468	0.061035156	0.061035156	0.061035156	2.8579346040000004	-8.424267572	0.31223143000000003	-0.12207031	0.48828125	-1.0375977	4.8533447480000005	9.516479532	0.8529540740000001	0	0.061035156	0.61035156	-9.335839660000001	1.2417480040000002	2.1258057100000003	0	-0.061035156	0	0.7117919928	9.589452880000001	2.5947509	0	0.061035156	0.18310547	0.5502929712000001	9.346606430000001	-2.8698974640000006	0.12207031	-0.061035156	-0.061035156	1550085343.047
-9.209033246	-1.320703076	-3.52785643	0.12207031	0.12207031	0.061035156	2.72395018	-8.370434800000002	0.381616214	-0.36621094	0.6713867	-0.61035156	4.722949280000001	9.45666484	0.762036142	-0.12207031	-0.18310547	0.6713867	-9.32866214	1.2058593750000002	2.1521240020000003	0.12207031	-0.12207031	-0.061035156	0.7811767572	9.52006839	2.60910643	0.061035156	0.061035156	0.18310547	0.4474121106000001	9.314306610000001	-2.886645468	0.12207031	-0.18310547	-0.061035156	1550085343.087
-9.232959260000001	-1.280029254	-3.4919677520000003	0.12207031	0	0.061035156	2.636621106	-8.467334260000001	0.44980469240000004	-0.48828125	0.61035156	-0.18310547	4.630834964000001	9.439917032	0.67709964	-0.18310547	-0.18310547	0.61035156	-9.341821580000001	1.1675781250000001	2.195190396	0.12207031	-0.12207031	-0.061035156	0.805102536	9.54638678	2.593554712	0.061035156	0	0.24414062	0.5837890576	9.314306610000001	-2.828027356	0.061035156	-0.18310547	-0.061035156	1550085343.127
-9.228173920000001	-1.2058593750000002	-3.4680420320000005	0.18310547	0	0	2.6641358800000003	-8.502026260000001	0.5108154254	-0.48828125	0.48828125	0.12207031	4.514794928000001	9.413598740000001	0.5490966754000001	-0.18310547	-0.30517578	0.48828125	-9.33942842	1.149633786	2.209545926	0.18310547	-0.061035156	-0.061035156	0.8445800720000001	9.595434800000001	2.5839844240000005	0.061035156	-0.12207031	0.18310547	0.647192392	9.29516574	-2.818457068	0.061035156	-0.24414062	0	1550085343.167
-9.262865920000001	-1.1352783540000002	-3.4381347840000003	0.18310547	0.12207031	0.061035156	2.7502685700000002	-8.528344748	0.649584964	-0.5493164	0.4272461	0.36621094	4.504028354000001	9.39326178	0.517993161	-0.18310547	-0.30517578	0.30517578	-9.30832518	1.0670898560000002	2.190405252	0.18310547	-0.061035156	-0.061035156	0.9570312500000001	9.657641574000001	2.64738768	0.061035156	-0.18310547	0.12207031	0.6364257788	9.304736420000001	-2.8136719240000003	0	-0.24414062	0	1550085343.207
-9.258081070000001	-1.081445288	-3.5577635800000005	0.12207031	-0.061035156	0	2.872290036	-8.519970746	0.7560547120000001	-0.5493164	0.4272461	0.5493164	4.48488768	9.3155027	0.4761230432	-0.12207031	-0.18310547	0.12207031	-9.3322509	1.03359375	2.1796386780000003	0.18310547	-0.12207031	-0.061035156	0.915161142	9.61936052	2.61867662	0	-0.12207031	0.061035156	0.709399411	9.29636232	-2.81726088	0	-0.18310547	0	1550085343.247
-9.229370108000001	-1.189111322	-3.4656494600000003	0.12207031	0	0.061035156	2.9213378600000004	-8.531933606	0.7799804712000001	-0.4272461	0.24414062	0.7324219	4.445410144	9.278417932000002	0.47253417540000003	-0.061035156	-0.24414062	-0.061035156	-9.3238768	0.985742212	2.205957068	0.12207031	-0.18310547	-0.12207031	0.9271240020000001	9.579882788	2.6390135800000003	-0.061035156	-0.30517578	0	0.6890625	9.299951080000001	-2.8136719240000003	0	-0.18310547	0	1550085343.287
-9.210229532000001	-1.2022705072	-3.411816394	0.12207031	0	0.061035156	2.9990966460000004	-8.58815944	0.7799804712000001	-0.30517578	-0.061035156	0.79345703	4.521972644000001	9.286792032000001	0.48330077880000005	-0.061035156	-0.30517578	-0.24414062	-9.337036240000002	1.003686502	2.227490216	0.12207031	-0.18310547	-0.12207031	1.0240234620000002	9.600219748	2.6509764400000004	-0.061035156	-0.30517578	-0.12207031	0.6962402160000001	9.289184800000001	-2.7813721040000003	-0.061035156	-0.18310547	0	1550085343.327
-9.247314300000001	-1.1340820288	-3.5015380400000002	0.12207031	0.12207031	0.061035156	3.17495108	-8.621655252000002	0.7369140380000001	-0.18310547	-0.24414062	0.8544922	4.632031250000001	9.265259080000002	0.5084228534	-0.061035156	-0.24414062	-0.4272461	-9.362158246000002	0.970190396	2.268164038	0.061035156	-0.18310547	-0.12207031	1.0670898560000002	9.589452880000001	2.63183606	0	-0.36621094	-0.18310547	0.7488769568000001	9.253295926000002	-2.807690396	0	-0.12207031	0.061035156	1550085343.367
-9.27602536	-1.1209228240000002	-3.5888672120000003	0.12207031	-0.061035156	-0.061035156	3.3866942900000003	-8.693432608	0.6890625	-0.18310547	-0.18310547	0.8544922	4.76242662	9.27722194	0.573022464	0	-0.24414062	-0.5493164	-9.387280252000002	0.9642089660000001	2.3495117800000003	0.061035156	-0.18310547	-0.12207031	1.1424560700000002	9.584667932	2.6892577880000004	0	-0.30517578	-0.24414062	0.707006839	9.286792032000001	-2.8818603240000003	0	-0.061035156	0	1550085343.407
-9.249707068000001	-1.262084964	-3.5206787140000007	0.061035156	0	-0.061035156	3.5242675720000003	-8.795117212000001	0.6711181610000001	-0.18310547	-0.12207031	0.79345703	4.870092752000001	9.32866214	0.6220702880000001	0	-0.24414062	-0.61035156	-9.398047120000001	0.9797607428000001	2.406933606	0.061035156	-0.18310547	-0.12207031	1.1556152160000002	9.605004892	2.6725097840000003	-0.061035156	-0.30517578	-0.30517578	0.5873779254	9.326269568	-2.8471679320000005	0	-0.12207031	0	1550085343.447
-9.21979982	-1.2178222840000001	-3.4596679320000003	0.18310547	-0.061035156	0	3.6367187500000004	-8.783154254000001	0.6519775360000001	-0.18310547	0	0.6713867	4.978955072	9.34541034	0.67709964	0	-0.24414062	-0.61035156	-9.39685054	0.9570312500000001	2.4356445680000003	0.12207031	0.061035156	-0.061035156	1.175952176	9.62294928	2.6725097840000003	-0.061035156	-0.36621094	-0.30517578	0.6340332068000001	9.307128894	-2.8399902160000003	-0.061035156	-0.12207031	0	1550085343.487
-9.21979982	-1.09819339	-3.5087158540000005	0.12207031	0.061035156	-0.061035156	3.7240478240000003	-8.74606929	0.687866214	-0.24414062	0.12207031	0.48828125	5.074658246	9.329858426000001	0.723754892	0	-0.24414062	-0.61035156	-9.340625000000001	0.9881347840000001	2.345922824	0.18310547	0.061035156	-0.061035156	1.1771484620000001	9.564331070000001	2.6354248200000003	-0.061035156	-0.30517578	-0.30517578	0.7572509980000001	9.27961412	-2.8136719240000003	-0.061035156	-0.12207031	0.061035156	1550085343.527
-9.28798822	-1.09819339	-3.514697284	0.12207031	-0.12207031	0	3.7587402160000005	-8.711376800000002	0.73332518	-0.18310547	0.18310547	0.30517578	5.1296875	9.35976538	0.7046142572	-0.12207031	-0.24414062	-0.48828125	-9.303539840000001	1.006079074	2.2801269960000004	0.18310547	0.061035156	-0.061035156	1.0969971040000002	9.53920926	2.63183606	-0.061035156	-0.18310547	-0.30517578	0.7680175720000001	9.303539840000001	-2.819653354	-0.061035156	-0.061035156	0	1550085343.567
-9.232959260000001	-1.0922119110000001	-3.4536866	0.061035156	0	0	3.762329074	-8.67788089	0.7476806610000001	-0.12207031	0.24414062	0.061035156	5.18232428	9.4171875	0.679492212	-0.18310547	-0.30517578	-0.36621094	-9.297558606	0.9570312500000001	2.263378894	0.18310547	0	-0.061035156	0.9977050720000001	9.563134980000001	2.604321286	0	-0.24414062	-0.18310547	0.763232428	9.30952176	-2.805297824	-0.061035156	-0.061035156	0	1550085343.606
