# Supplementary material for: A deep learning approach for lower back-pain risk prediction during manual lifting
Source: PLoS One. 2021 Feb 19;16(2):e0247162. doi: 10.1371/journal.pone.0247162 (PMC7894914; doi:10.1371/journal.pone.0247162)
Supplement: S1 Data — (ZIP) [file pone.0247162.s001.zip › source-used/Subject_03_P2_Zone02_T2.csv]

Side_A_x	Side_A_y	Side_A_z	Side_G_x	Side_G_y	Side_G_z	LtWt_A_x	LtWt_A_y	LtWt_A_z	LtWt_G_x	LtWt_G_y	LtWt_G_z	RtWt_A_x	RtWt_A_y	RtWt_A_z	RtWt_G_x	RtWt_G_y	RtWt_G_z	Back_A_x	Back_A_y	Back_A_z	Back_G_x	Back_G_y	Back_G_z	UArm_A_x	UArm_A_y	UArm_A_z	UArm_G_x	UArm_G_y	UArm_G_z	Thig_A_x	Thig_A_y	Thig_A_z	Thig_G_x	Thig_G_y	Thig_G_z	Time_stp
-9.164770468	-0.5251708966	-3.7874510800000003	0.061035156	0	0	3.77189946	-8.508007788	0.5215820288	0.12207031	0.48828125	-0.4272461	5.06867662	9.304736420000001	0.5610595746000001	0.30517578	0.30517578	0.61035156	-9.035571580000001	0.879272464	3.21921376	0.12207031	-0.061035156	0	1.75495607	9.449487320000001	2.32319339	0.24414062	0.30517578	0.18310547	0.8708984620000001	9.423168930000001	-2.418896466	-0.061035156	-0.061035156	0	1550085249.676
-9.21501448	-0.5072265576	-3.7838623200000003	0.061035156	-0.061035156	-0.061035156	3.7049072480000005	-8.47211911	0.41511232	0	0.6713867	-0.4272461	4.923925720000001	9.314306610000001	0.571826178	0.36621094	0.4272461	0.5493164	-9.035571580000001	0.879272464	3.21921376	0.061035156	-0.061035156	0.061035156	1.7944336060000001	9.56911592	2.205957068	0.24414062	0.36621094	0.24414062	0.925927716	9.43034694	-2.3794189300000004	-0.061035156	-0.061035156	0	1550085249.716
-9.195874100000001	-0.5036376800000001	-3.749169928	0.061035156	-0.061035156	0	3.6546630400000004	-8.451782248	0.34453125	-0.18310547	1.0375977	-0.4272461	4.79113768	9.395654254	0.573022464	0.30517578	0.36621094	0.4272461	-9.035571580000001	0.839794928	3.23955072	0.061035156	0	0.061035156	1.7944336060000001	9.56911592	2.205957068	0.24414062	0.4272461	0.18310547	0.9510498200000002	9.426757788000002	-2.3674560700000002	-0.061035156	-0.061035156	0	1550085249.756
-9.22578125	-0.4892822284000001	-3.7324219240000005	0	-0.061035156	-0.061035156	3.499145468	-8.4900634	0.3349609424	-0.36621094	1.159668	-0.4272461	4.73132338	9.39685054	0.5646484424	0.30517578	0.30517578	0.30517578	-9.016430710000002	0.8960205072	3.2503173920000004	0	0.061035156	0.061035156	1.79323732	9.609789840000001	2.219116214	0.24414062	0.4272461	0.12207031	0.9223388580000002	9.433935700000001	-2.3351562500000003	-0.061035156	0	0	1550085249.796
-9.21501448	-0.5072265576	-3.716870108	-0.061035156	-0.061035156	-0.061035156	3.313720746	-8.55585962	0.45698242800000005	-0.4272461	0.9765625	-0.4272461	4.727734424	9.377710160000001	0.5885742212	0.30517578	0.36621094	0.18310547	-9.016430710000002	0.8960205072	3.2503173920000004	0	0.061035156	0.061035156	1.6712158540000002	9.596630890000002	2.1700683900000004	0.18310547	0.4272461	0.061035156	0.9043945288	9.43513179	-2.3219971040000003	-0.061035156	-0.061035156	-0.061035156	1550085249.836
-9.232959260000001	-0.5323486420000001	-3.6905516200000004	-0.061035156	0	-0.061035156	3.16298822	-8.595336960000001	0.571826178	-0.36621094	0.6713867	-0.4272461	4.7062010800000005	9.406420926000001	0.6352294928000001	0.18310547	0.36621094	0.061035156	-9.00207518	0.9462646760000001	3.201269568	-0.061035156	0	0.061035156	1.6712158540000002	9.596630890000002	2.1700683900000004	0.12207031	0.36621094	0.061035156	0.916357428	9.44350589	-2.299267572	-0.061035156	0	-0.061035156	1550085249.876
-9.241332968	-0.5203857428	-3.6750000000000003	-0.061035156	0	-0.061035156	3.1007812500000003	-8.612085160000001	0.7261474640000001	-0.30517578	0.4272461	-0.4272461	4.66433107	9.431542932000001	0.641210962	0.12207031	0.18310547	-0.061035156	-9.03317842	0.98334964	3.23356929	-0.061035156	0	0.061035156	1.6245605040000002	9.62055661	2.178442392	0.061035156	0.24414062	0	0.9127685700000001	9.445898560000002	-2.300463858	0	0	-0.061035156	1550085249.916
-9.24611821	-0.5227783246000001	-3.6690185700000004	-0.061035156	0	-0.061035156	3.0337889400000004	-8.62763678	0.8278320288	-0.24414062	0.30517578	-0.30517578	4.73132338	9.45786142	0.6651367212000001	0.061035156	0.061035156	-0.18310547	-9.03317842	0.98334964	3.23356929	-0.061035156	0	0.061035156	1.6245605040000002	9.65405252	2.1437500000000003	0.061035156	0.061035156	-0.061035156	0.9462646760000001	9.460253894000001	-2.27055661	-0.061035156	0	-0.061035156	1550085249.956
-9.232959260000001	-0.5431152356000001	-3.696533246	-0.12207031	0	-0.061035156	3.00986322	-8.585766574	0.9510498200000002	-0.24414062	0.18310547	-0.12207031	4.840185504000001	9.402832068	0.6615478240000001	0	0.061035156	-0.24414062	-9.01403804	1.068286142	3.172558606	-0.12207031	0	0.061035156	1.6437011780000002	9.632519568000001	2.16408696	0	0	-0.061035156	0.910375998	9.455468750000001	-2.2669677520000002	0	0	-0.061035156	1550085249.996
-9.241332968	-0.5969482428	-3.68098143	-0.061035156	-0.061035156	-0.061035156	2.9775634	-8.47211911	1.0491455072	-0.18310547	0.12207031	0.061035156	4.932299820000001	9.41599092	0.6400146760000001	-0.061035156	0.061035156	-0.30517578	-9.004467752000002	1.063500998	3.152221646	-0.12207031	0	0	1.662841754	9.610986420000001	2.1796386780000003	-0.061035156	0	-0.061035156	0.891235324	9.460253894000001	-2.256201178	0	0.061035156	-0.061035156	1550085250.036
-9.23774411	-0.5790038940000001	-3.716870108	-0.061035156	0	-0.061035156	2.976367212	-8.436230432	1.0993896760000001	-0.061035156	-0.061035156	0.30517578	4.987329074000001	9.399243210000002	0.613696286	-0.12207031	0.061035156	-0.30517578	-9.004467752000002	1.063500998	3.152221646	-0.12207031	0	0	1.662841754	9.60859375	2.1305908540000003	-0.12207031	0	-0.061035156	0.8816650360000001	9.45307608	-2.289697284	0	0	-0.061035156	1550085250.076
-9.25209964	-0.6089111420000001	-3.7025146760000003	-0.061035156	-0.061035156	-0.061035156	3.111547824	-8.468530252	1.069482428	0.061035156	-0.24414062	0.48828125	5.037573380000001	9.408813400000001	0.5670410144	-0.18310547	0	-0.30517578	-9.01403804	1.102978534	3.1905028960000004	-0.12207031	0	0	1.662841754	9.60859375	2.1305908540000003	-0.12207031	-0.061035156	-0.061035156	0.838598642	9.46623552	-2.2944824280000002	0	0	-0.061035156	1550085250.116
-9.22458516	-0.6280517572	-3.71328125	0	0.061035156	-0.061035156	3.3077391200000004	-8.5068116	0.984545926	0.061035156	-0.30517578	0.61035156	5.11054712	9.407617212	0.5586669928	-0.18310547	0	-0.30517578	-9.036767572	1.076660144	3.1797364200000002	-0.061035156	0.061035156	0	1.720263678	9.6385009	2.168872104	-0.12207031	-0.061035156	-0.061035156	0.8230468750000001	9.469824280000001	-2.3052490020000005	0	-0.061035156	-0.061035156	1550085250.156
-9.22458516	-0.6220702880000001	-3.7515625000000004	0	-0.061035156	0	3.4704346040000003	-8.52236322	0.9139648560000001	0.061035156	-0.24414062	0.61035156	5.158398560000001	9.363354532	0.5215820288	-0.18310547	0.061035156	-0.24414062	-9.036767572	1.076660144	3.1797364200000002	-0.12207031	0	-0.061035156	1.7094971040000002	9.593042032000001	2.162890576	-0.18310547	0	-0.061035156	0.855346646	9.46264676	-2.304052716	0	-0.061035156	0	1550085250.196
-9.20544429	-0.593359375	-3.7431884000000006	0	0	0	3.6080077880000005	-8.5151857	0.850561502	0.061035156	-0.18310547	0.5493164	5.15600589	9.34421376	0.4892822284000001	-0.18310547	0	-0.12207031	-9.043945288000002	1.0754638580000002	3.1558105040000006	-0.061035156	0.061035156	-0.061035156	1.667626996	9.53920926	2.1796386780000003	-0.12207031	0	0	0.855346646	9.45786142	-2.2980712860000003	0	-0.061035156	0	1550085250.236
-9.216211060000001	-0.5646484424	-3.737207068	0	0	0	3.6690185700000004	-8.508007788	0.8015136780000001	0	-0.18310547	0.4272461	5.14763179	9.341821580000001	0.45339357	-0.18310547	0	-0.061035156	-9.03916034	1.046752896	3.1366699280000003	-0.061035156	0.061035156	-0.061035156	1.676000998	9.54160144	2.195190396	-0.12207031	0	0	0.8972167932	9.45666484	-2.326782248	-0.061035156	-0.061035156	0	1550085250.275
-9.19467752	-0.5132080072	-3.7599366	0	0	0	3.7635253600000005	-8.51040036	0.7512695288	0	-0.24414062	0.30517578	5.1380616	9.314306610000001	0.43186035340000006	-0.12207031	0	0	-9.03916034	1.046752896	3.1366699280000003	-0.061035156	0.061035156	-0.061035156	1.681982428	9.500927520000001	2.227490216	-0.12207031	0	0	0.8972167932	9.43632788	-2.312426718	0	-0.061035156	0	1550085250.316
-9.216211060000001	-0.5132080072	-3.776684604	0	-0.061035156	0	3.8520507200000003	-8.535522660000002	0.762036142	-0.061035156	-0.12207031	0.12207031	5.077050720000001	9.258081070000001	0.4438232428	-0.061035156	0.061035156	0.061035156	-9.04155252	1.03359375	3.12709964	-0.061035156	0.061035156	-0.061035156	1.681982428	9.500927520000001	2.227490216	-0.12207031	0	0	0.909179712	9.43752446	-2.344726538	0	-0.061035156	0	1550085250.355
-9.189892572	-0.5239746106000001	-3.7635253600000005	0	0	0	3.817358426	-8.519970746	0.7859619110000001	-0.061035156	0	-0.061035156	5.01245108	9.254492212	0.44980469240000004	0	0.061035156	0.061035156	-9.051123200000001	0.9905273560000001	3.1175292540000004	-0.061035156	0.061035156	-0.061035156	1.7226562500000002	9.460253894000001	2.237060504	-0.061035156	0.061035156	0	0.9378906250000001	9.427954074	-2.327978534	0	-0.061035156	-0.061035156	1550085250.395
-9.21501448	-0.47253417540000003	-3.8089844240000006	0	-0.061035156	0	3.7180663940000005	-8.503222840000001	0.8266357428000001	-0.061035156	0	-0.18310547	4.968188400000001	9.2556884	0.4892822284000001	0	0.061035156	0.061035156	-9.051123200000001	0.9905273560000001	3.1175292540000004	-0.061035156	0.061035156	-0.061035156	1.7310302520000003	9.46503894	2.2083496400000002	-0.061035156	0.061035156	0	0.949853534	9.447094748	-2.3052490020000005	-0.061035156	-0.061035156	0	1550085250.435
-9.206640380000001	-0.4521972644	-3.7599366	0	-0.061035156	0	3.611596646	-8.512792932	0.8565429712000001	-0.061035156	-0.061035156	-0.24414062	4.93828125	9.24372554	0.516796875	0.061035156	0.061035156	0.061035156	-9.035571580000001	1.003686502	3.0732665740000003	-0.061035156	0.061035156	-0.061035156	1.732226538	9.451879892000001	2.24423822	0	0.12207031	0	0.965405252	9.4423098	-2.32917482	0	-0.061035156	0	1550085250.475
-9.197070288	-0.46655273560000005	-3.7563476440000003	-0.061035156	0	0	3.5481933900000002	-8.541503894	0.8290283540000001	-0.061035156	0	-0.30517578	4.923925720000001	9.28200679	0.5598632788000001	0.061035156	0.061035156	0	-9.051123200000001	0.994116214	3.064892572	-0.061035156	0	-0.061035156	1.7059082460000001	9.46503894	2.253808606	-0.061035156	0	0	0.974975589	9.438720746000001	-2.3160155760000003	0	-0.061035156	-0.061035156	1550085250.515
-9.210229532000001	-0.47971191100000005	-3.734814496	-0.061035156	0	0	3.505126996	-8.58217752	0.833813498	-0.061035156	0.061035156	-0.36621094	4.909570288	9.31669928	0.6077148560000001	0	0.061035156	0	-9.051123200000001	0.994116214	3.064892572	-0.061035156	0	-0.061035156	1.638916034	9.472216754	2.300463858	0	0.061035156	0	0.984545926	9.441113220000002	-2.3160155760000003	0	0	-0.061035156	1550085250.555
-9.206640380000001	-0.49765625	-3.7671141200000005	-0.061035156	0	-0.061035156	3.3962646760000004	-8.628832968000001	0.860131839	-0.061035156	0.061035156	-0.36621094	4.874877896	9.325073380000001	0.6232665740000001	0	0	0.061035156	-9.04633786	0.9929199280000001	3.084033246	0	0	-0.061035156	1.6114013580000002	9.48776857	2.3052490020000005	0	0.061035156	0	0.9689941100000001	9.43273912	-2.3160155760000003	0	0	-0.061035156	1550085250.595
-9.206640380000001	-0.5251708966	-3.7395996400000002	0	-0.061035156	-0.061035156	3.302954074	-8.633618210000002	0.8673096040000001	-0.061035156	0.061035156	-0.36621094	4.86770018	9.325073380000001	0.6328369110000001	0	-0.061035156	0	-9.05231929	1.00129393	3.069677716	0	0	0	1.6269530760000002	9.48896466	2.295678714	0	0	-0.061035156	0.9307128600000001	9.438720746000001	-2.319604532	0	0	-0.061035156	1550085250.635
-9.192285340000002	-0.5359375000000001	-3.7671141200000005	0	0	-0.061035156	3.2658691100000006	-8.5917482	0.8816650360000001	-0.061035156	0.061035156	-0.24414062	4.870092752000001	9.31191394	0.6017333966	0	-0.061035156	-0.061035156	-9.066674820000001	0.9893310700000001	3.0720702880000004	0	-0.061035156	0	1.662841754	9.48776857	2.27653804	0	0	-0.061035156	0.899609375	9.43273912	-2.32319339	0	-0.061035156	-0.061035156	1550085250.675
-9.21501448	-0.5550781250000001	-3.737207068	0	-0.061035156	-0.061035156	3.201269568	-8.56782248	0.8673096040000001	0	0.061035156	-0.18310547	4.878466754000001	9.290380890000002	0.576611322	0	-0.061035156	-0.061035156	-9.05471196	0.9881347840000001	3.0672851440000004	0	0	0	1.680786142	9.484179712000001	2.313623004	0	-0.061035156	-0.061035156	0.916357428	9.43632788	-2.32319339	-0.061035156	-0.061035156	-0.061035156	1550085250.715
-9.19946286	-0.5144042932	-3.7288329680000003	0	-0.061035156	-0.061035156	3.1689697480000003	-8.559448380000001	0.849365216	0	0.061035156	-0.061035156	4.8892334260000005	9.31191394	0.570629892	0	-0.061035156	-0.12207031	-9.094189300000002	1.002490216	3.0971923920000006	0	-0.061035156	0	1.6927490020000002	9.48896466	2.277734424	0	-0.061035156	-0.061035156	0.9366943390000001	9.451879892000001	-2.30883786	-0.061035156	-0.061035156	0	1550085250.755
-9.229370108000001	-0.5431152356000001	-3.7001221040000005	0	0	-0.061035156	3.180932608	-8.56184056	0.8290283540000001	0	0	0.061035156	4.925122300000001	9.335839660000001	0.5550781250000001	0	-0.061035156	-0.12207031	-9.07146016	1.0491455072	3.0804442900000004	0	0	0	1.7083007200000002	9.528442392	2.263378894	0	-0.061035156	-0.12207031	0.923535144	9.441113220000002	-2.327978534	0	-0.061035156	-0.061035156	1550085250.795
-9.210229532000001	-0.5586669928	-3.7683105040000004	0	-0.061035156	-0.061035156	3.2407471040000004	-8.53671875	0.8194580072000001	-0.061035156	0	0.12207031	4.95263678	9.303539840000001	0.5359375000000001	0	-0.061035156	-0.12207031	-9.07863768	1.0192382788	3.03857428	0	0	0	1.6472900360000002	9.504516574	2.2573974640000003	0	-0.061035156	-0.12207031	0.891235324	9.45307608	-2.3303711060000003	0	-0.061035156	-0.061035156	1550085250.835
-9.20305162	-0.5825927716	-3.7240478240000003	0	-0.061035156	-0.061035156	3.3089355040000004	-8.497240920000001	0.7967285340000001	-0.061035156	0	0.18310547	4.93947734	9.3155027	0.5239746106000001	0	-0.12207031	-0.061035156	-9.066674820000001	1.043164038	3.011059604	0	-0.061035156	0	1.56354982	9.49375	2.2215087860000002	0	-0.12207031	-0.061035156	0.9055908540000002	9.444701980000001	-2.326782248	0	-0.061035156	-0.061035156	1550085250.875
-9.210229532000001	-0.5610595746000001	-3.7300292540000006	0	0	-0.061035156	3.3292724640000007	-8.49484874	0.7775878600000001	0	-0.061035156	0.18310547	4.95263678	9.34421376	0.47373047120000006	0	-0.18310547	-0.061035156	-9.07026358	1.046752896	3.025415036	0	-0.12207031	-0.061035156	1.5898682100000001	9.535620108000002	2.231079074	0	-0.12207031	-0.12207031	0.9211425720000002	9.43752446	-2.3052490020000005	0	-0.061035156	-0.061035156	1550085250.915
-9.229370108000001	-0.5861816394	-3.7814697480000006	0	-0.061035156	-0.061035156	3.3986572480000006	-8.509204074000001	0.7105957068000001	-0.061035156	-0.18310547	0.12207031	4.970581070000001	9.3489991	0.458178714	0.061035156	-0.061035156	-0.061035156	-9.066674820000001	1.02761232	3.0397704680000004	0	-0.12207031	-0.061035156	1.64011232	9.575097840000002	2.231079074	0	-0.061035156	-0.12207031	0.94506839	9.449487320000001	-2.32319339	0	-0.061035156	-0.061035156	1550085250.955
-9.20065944	-0.6053222644	-3.7503662140000005	0	0	-0.061035156	3.484790036	-8.51638179	0.7010253600000002	-0.12207031	-0.061035156	0.12207031	4.963403060000001	9.329858426000001	0.47851562500000006	0.061035156	-0.061035156	-0.061035156	-9.066674820000001	1.02761232	3.0397704680000004	0	-0.061035156	-0.061035156	1.644897464	9.56911592	2.2286865020000004	0	-0.061035156	-0.12207031	0.893627896	9.44350589	-2.337548822	0	-0.061035156	-0.061035156	1550085250.995
-9.2042482	-0.6232665740000001	-3.7635253600000005	0	-0.061035156	-0.061035156	3.494360324	-8.51398912	0.7046142572	-0.12207031	0	0.061035156	4.95742212	9.34421376	0.5084228534	0.061035156	-0.12207031	-0.061035156	-9.045141574	1.0347900360000002	3.0230224640000003	-0.061035156	-0.12207031	-0.061035156	1.620971646	9.54399411	2.21433107	0	-0.061035156	-0.12207031	0.8756836060000002	9.451879892000001	-2.3208007200000003	0	-0.061035156	-0.061035156	1550085251.035
-9.191088760000001	-0.6304443390000001	-3.7455810700000005	0	0	0	3.5063233800000004	-8.51040036	0.7608398560000001	-0.12207031	0	0	4.978955072	9.39086911	0.539526358	0	-0.061035156	-0.061035156	-9.05471196	1.0120605432	3.04455571	-0.061035156	-0.061035156	0	1.617382788	9.567919928000002	2.20236821	0	-0.061035156	-0.061035156	0.9020019568000001	9.444701980000001	-2.331567392	0	-0.061035156	-0.061035156	1550085251.075
-9.2042482	-0.6029296924	-3.7563476440000003	0	0	0	3.4931639400000005	-8.552270468000001	0.8062988220000001	-0.12207031	-0.061035156	-0.061035156	4.9992920320000005	9.38847644	0.569433606	0	-0.061035156	-0.061035156	-9.05471196	1.0120605432	3.04455571	-0.061035156	-0.061035156	-0.061035156	1.6137939300000002	9.58586412	2.241845746	0	-0.061035156	-0.061035156	0.907983426	9.43034694	-2.3255859620000003	0	-0.061035156	0	1550085251.115
-9.212622300000001	-0.5849853534	-3.75754393	0	-0.061035156	-0.061035156	3.4776123200000004	-8.56782248	0.8182617212000002	-0.12207031	-0.061035156	-0.12207031	5.002880890000001	9.3920652	0.5861816394	0	-0.061035156	-0.061035156	-9.04753444	1.0108642572	3.0493408540000004	-0.061035156	-0.061035156	-0.061035156	1.599438498	9.578686600000001	2.2478271760000004	0	-0.061035156	-0.061035156	0.899609375	9.439917032	-2.327978534	0	-0.061035156	0	1550085251.155
-9.21860324	-0.6148925720000001	-3.7467773560000004	0	0	-0.061035156	3.4656494600000003	-8.57858876	0.8433837860000001	-0.12207031	0	-0.12207031	4.9622070680000006	9.39326178	0.5849853534	-0.061035156	-0.061035156	0	-9.061889480000001	1.02761232	3.0589112400000005	0	-0.061035156	-0.061035156	1.580297824	9.56552716	2.2286865020000004	0	-0.061035156	-0.061035156	0.90678714	9.439917032	-2.333959964	0	-0.061035156	-0.061035156	1550085251.195
-9.209033246	-0.6077148560000001	-3.7479737400000004	0	-0.061035156	-0.061035156	3.4142089660000003	-8.5833741	0.8529540740000001	-0.12207031	0	-0.12207031	4.9514401999999995	9.4004393	0.5622558606000001	-0.061035156	-0.061035156	0	-9.065478240000001	1.022827176	3.09121106	0	-0.061035156	-0.061035156	1.5743163940000002	9.57749002	2.227490216	0	-0.061035156	0	0.916357428	9.46264676	-2.337548822	0	-0.061035156	-0.061035156	1550085251.235
-9.2042482	-0.6256591459999999	-3.7300292540000006	0	0	-0.061035156	3.37473143	-8.62763678	0.8673096040000001	-0.061035156	0	-0.061035156	4.934692392	9.39326178	0.5227783246000001	-0.061035156	-0.061035156	0	-9.065478240000001	1.03359375	3.092407248	0	0	-0.061035156	1.592260782	9.591845746	2.2203125000000004	-0.061035156	-0.061035156	0	0.8924316100000002	9.448290740000001	-2.3483153960000003	0	-0.061035156	-0.061035156	1550085251.275
-9.213818390000002	-0.6352294928000001	-3.7635253600000005	0	-0.061035156	-0.061035156	3.361572284	-8.62045926	0.8625244110000001	-0.061035156	0	-0.061035156	4.892822284	9.36933606	0.48090820680000007	-0.061035156	-0.061035156	-0.061035156	-9.061889480000001	1.02163089	3.0876221040000003	0	-0.061035156	-0.061035156	1.585082968	9.56911592	2.19399411	-0.061035156	0	0	0.8828613220000001	9.447094748	-2.3387451080000004	0	-0.061035156	-0.061035156	1550085251.315
-9.192285340000002	-0.6256591459999999	-3.744384784	0	-0.061035156	0	3.3328614200000004	-8.58217752	0.8230468750000001	0	0	-0.061035156	4.88803714	9.34780252	0.45578614200000006	-0.061035156	-0.061035156	-0.061035156	-9.061889480000001	1.02163089	3.0876221040000003	0	0	-0.061035156	1.5575683900000001	9.553564300000001	2.201171924	-0.061035156	-0.061035156	-0.061035156	0.9115722840000001	9.447094748	-2.326782248	0	-0.061035156	0	1550085251.355
-9.18869658	-0.570629892	-3.7336182100000004	0	0	-0.061035156	3.3101317900000002	-8.595336960000001	0.7728027160000001	0	0	-0.061035156	4.8808594240000005	9.338232428000001	0.42587889400000006	0	-0.061035156	-0.061035156	-9.07026358	1.015649411	3.0900146760000005	-0.061035156	-0.061035156	-0.061035156	1.540820288	9.538012680000001	2.205957068	-0.061035156	-0.061035156	-0.061035156	0.9271240020000001	9.43273912	-2.3351562500000003	-0.061035156	-0.061035156	0	1550085251.395
-9.231762680000001	-0.6077148560000001	-3.78027356	0	-0.061035156	-0.061035156	3.3101317900000002	-8.60371106	0.702221646	0	0	-0.061035156	4.872485324	9.337036240000002	0.43066405760000004	0	-0.061035156	-0.061035156	-9.065478240000001	0.994116214	3.06608876	0	0.061035156	-0.061035156	1.592260782	9.547582968	2.2107422120000004	-0.061035156	-0.061035156	-0.061035156	0.931909146	9.43632788	-2.336352536	0	0	-0.061035156	1550085251.435
-9.18271466	-0.6447998200000001	-3.762329074	0	0	-0.061035156	3.325683606	-8.557055710000002	0.686669928	-0.061035156	0	0	4.88444838	9.3573732	0.43186035340000006	0	0	-0.12207031	-9.065478240000001	0.994116214	3.06608876	-0.061035156	0	-0.061035156	1.5898682100000001	9.5451902	2.204760782	0	0	-0.061035156	0.9020019568000001	9.45307608	-2.3351562500000003	0	-0.061035156	-0.061035156	1550085251.475
-9.209033246	-0.6447998200000001	-3.7671141200000005	0	0	0	3.3173096040000005	-8.54628894	0.6651367212000001	-0.061035156	0	0	4.91555162	9.38847644	0.458178714	0	-0.061035156	-0.12207031	-9.055908246000001	1.022827176	3.0625	-0.061035156	-0.061035156	-0.061035156	1.5384277160000002	9.56552716	2.1796386780000003	0	-0.061035156	-0.061035156	0.9354980432000001	9.427954074	-2.350707968	0	0	-0.061035156	1550085251.515
-9.206640380000001	-0.6244628600000001	-3.7683105040000004	0	-0.061035156	0	3.3149170320000003	-8.5666259	0.6759033540000001	-0.061035156	-0.061035156	0	4.96459964	9.38967302	0.4844970746000001	0	-0.061035156	-0.061035156	-9.063086060000002	1.0072753600000002	3.0720702880000004	-0.061035156	-0.061035156	-0.061035156	1.5575683900000001	9.58227536	2.21433107	0	-0.061035156	-0.061035156	0.9354980432000001	9.43513179	-2.3399413940000002	0	-0.061035156	0	1550085251.555
-9.18869658	-0.6459961060000001	-3.77189946	0	0	-0.061035156	3.3555908540000003	-8.56901857	0.679492212	-0.061035156	-0.12207031	-0.061035156	4.968188400000001	9.38129892	0.517993161	0	0	-0.061035156	-9.063086060000002	1.0072753600000002	3.0720702880000004	-0.061035156	0	-0.061035156	1.5707275360000001	9.57629393	2.22629393	-0.061035156	0	-0.061035156	0.9307128600000001	9.433935700000001	-2.3387451080000004	-0.061035156	-0.061035156	0	1550085251.594
-9.207836960000002	-0.6280517572	-3.7587402160000005	0	-0.061035156	0	3.3819091460000004	-8.572607428000001	0.6806884980000001	-0.12207031	0	0	4.959814300000001	9.34541034	0.531152356	0	0	-0.061035156	-9.06069339	1.003686502	3.0625	-0.061035156	0	-0.061035156	1.56354982	9.54399411	2.217919928	-0.061035156	0	-0.061035156	0.9570312500000001	9.43513179	-2.319604532	-0.061035156	-0.061035156	0	1550085251.635
-9.197070288	-0.613696286	-3.7204589660000003	0	0	-0.061035156	3.3555908540000003	-8.56782248	0.7285400360000001	-0.12207031	0	0	4.9442626800000005	9.370532248	0.517993161	-0.061035156	-0.061035156	0	-9.055908246000001	1.00129393	3.0565185700000006	0	0	-0.061035156	1.5372314300000003	9.52485324	2.2035644960000003	0	0	0	0.9486572480000001	9.44350589	-2.3112304320000003	-0.061035156	-0.061035156	0	1550085251.674
-9.211425720000001	-0.5957519568	-3.7324219240000005	0	-0.061035156	0	3.3986572480000006	-8.5917482	0.7680175720000001	-0.12207031	0	0	4.945459260000001	9.38967302	0.4844970746000001	-0.061035156	0	0	-9.055908246000001	1.00129393	3.0565185700000006	0	0	-0.061035156	1.5300537140000001	9.564331070000001	2.2071533540000003	0	0	0	0.94506839	9.439917032	-2.3303711060000003	-0.061035156	-0.061035156	0	1550085251.714
-9.21979982	-0.6148925720000001	-3.744384784	0	0	0	3.411816394	-8.61567392	0.805102536	-0.061035156	0	0	4.91555162	9.375317392	0.4689453076	0	0	0	-9.05231929	0.976171875	3.0541259000000003	-0.061035156	-0.061035156	-0.061035156	1.5216797120000003	9.599023560000001	2.241845746	0	0	0	0.925927716	9.43632788	-2.331567392	-0.061035156	-0.061035156	0	1550085251.755
-9.198266574	-0.6125	-3.737207068	0	-0.061035156	0	3.4154052520000002	-8.62285144	0.802709964	0	-0.061035156	-0.061035156	4.8916259	9.346606430000001	0.462963858	0	0	0	-9.057104532	0.9737792932	3.052929712	-0.061035156	-0.061035156	-0.061035156	1.5180908540000002	9.5703125	2.215527356	-0.061035156	0	0	0.923535144	9.43034694	-2.337548822	-0.061035156	-0.061035156	-0.061035156	1550085251.794
-9.220996106000001	-0.6232665740000001	-3.749169928	0	0	0	3.4393310700000006	-8.606103240000001	0.778784146	0	-0.061035156	-0.061035156	4.859326080000001	9.32148462	0.4821044928	-0.061035156	0	0	-9.0594973	0.9689941100000001	3.052929712	-0.061035156	-0.061035156	-0.061035156	1.5396240020000003	9.52963858	2.204760782	0	0	0	0.9187500000000001	9.42077626	-2.326782248	0	-0.061035156	-0.061035156	1550085251.834
-9.265259080000002	-0.5849853534	-3.6797851440000002	0.061035156	-0.18310547	0	3.4166014400000004	-8.575000000000001	0.7393066100000001	0	-0.061035156	-0.061035156	4.86770018	9.341821580000001	0.45339357	0	0	-0.061035156	-9.07863768	0.984545926	3.0971923920000006	-0.061035156	-0.061035156	-0.061035156	1.540820288	9.523657248000001	2.213134784	0	0	0	0.899609375	9.43273912	-2.3399413940000002	0	-0.061035156	-0.061035156	1550085251.874
-9.197070288	-0.5802001800000001	-3.667822284	0.061035156	-0.18310547	-0.12207031	3.3962646760000004	-8.570214660000001	0.6962402160000001	0	-0.061035156	-0.061035156	4.872485324	9.350195288	0.44621582460000003	0	0	-0.061035156	-8.9745607	1.0144531250000002	3.1821288940000003	0	-0.061035156	-0.061035156	1.5563721040000003	9.5451902	2.219116214	0	0	0	0.75964357	9.406420926000001	-2.4296630400000003	-0.061035156	-0.12207031	-0.061035156	1550085251.914
-9.131274460000002	-0.5837890576	-3.7874510800000003	0.18310547	0	-0.24414062	3.3819091460000004	-8.531933606	0.657958966	0	-0.061035156	-0.061035156	4.870092752000001	9.322680710000002	0.48808594240000003	0	-0.061035156	-0.061035156	-8.9745607	1.0144531250000002	3.1821288940000003	-0.061035156	-0.061035156	-0.061035156	1.5372314300000003	9.548779254000001	2.1796386780000003	-0.061035156	-0.061035156	-0.061035156	0.6328369110000001	9.383691394000001	-2.3973632200000004	-0.12207031	-0.24414062	-0.18310547	1550085251.954
-9.34541034	-0.6292480432	-3.953735324	0.24414062	-0.5493164	-0.30517578	3.3472167540000006	-8.461352340000001	0.668725589	-0.061035156	-0.061035156	-0.061035156	4.822241214000001	9.226977340000001	0.5144042932	0	-0.061035156	-0.061035156	-8.911157248	1.0898193390000002	3.188110324	-0.061035156	-0.18310547	-0.061035156	1.5456054320000001	9.45786142	2.098291034	-0.061035156	-0.18310547	-0.061035156	0.699829074	9.477001800000002	-2.4296630400000003	-0.12207031	-0.30517578	-0.30517578	1550085251.994
-9.11572284	-0.5084228534	-3.7072998200000002	0.30517578	-0.24414062	-0.12207031	3.2682617800000004	-8.330957068	0.6854736419999999	-0.12207031	-0.12207031	-0.061035156	4.854541034	9.3657473	0.45578614200000006	-0.061035156	-0.12207031	-0.061035156	-9.12648912	1.2441405760000002	3.3555908540000003	-0.12207031	-0.18310547	0	1.679589856	9.475805710000001	1.971484424	-0.061035156	-0.18310547	-0.061035156	0.899609375	9.45666484	-2.44401857	-0.061035156	-0.30517578	-0.30517578	1550085252.034
-9.130077880000002	-0.4294677716	-3.8149658540000004	0.24414062	0.061035156	-0.18310547	3.2634764400000003	-8.48049321	0.63881839	-0.18310547	-0.12207031	0.061035156	4.953832968	9.45666484	0.3014648462	-0.18310547	-0.12207031	-0.24414062	-8.999682608	1.337451178	3.5087158540000005	0.061035156	0.18310547	-0.061035156	1.8805663940000001	9.719848740000002	1.870996106	-0.061035156	-0.18310547	-0.12207031	1.035986322	9.35856929	-2.344726538	-0.061035156	-0.36621094	-0.36621094	1550085252.074
-9.06069339	-0.34812010800000004	-4.008764676	0.36621094	-0.30517578	-0.30517578	3.3400389400000003	-8.552270468000001	0.75366214	-0.36621094	-0.061035156	0.12207031	5.039965560000001	9.303539840000001	0.2081542932	-0.061035156	-0.12207031	-0.4272461	-8.906372300000001	1.3051513580000003	3.5493896760000005	0	0.061035156	-0.061035156	1.915258786	9.73540036	1.8626221040000002	-0.12207031	-0.18310547	-0.24414062	1.1651855432	9.351391574	-2.368652356	-0.18310547	-0.24414062	-0.36621094	1550085252.114
-9.087011780000001	-0.17585449280000004	-4.055419928	0.36621094	0	-0.36621094	3.31850589	-8.39794928	0.9773681610000001	-0.4272461	0	0.061035156	5.094995108000001	9.228173920000001	0.17944336060000002	-0.061035156	-0.061035156	-0.48828125	-8.920727340000001	1.2608886780000002	3.5565673920000003	-0.18310547	0.12207031	-0.061035156	1.9355957460000002	9.58586412	1.7489746400000001	-0.24414062	-0.24414062	-0.30517578	1.073071286	9.35617662	-2.48828125	-0.061035156	-0.24414062	-0.4272461	1550085252.154
-9.07026358	-0.11723633180000001	-4.252807608	0.12207031	-0.061035156	-0.48828125	3.160595746	-8.35129393	1.1400634980000002	-0.36621094	-0.12207031	0.061035156	5.13686502	9.278417932000002	0.16987304320000002	-0.12207031	-0.061035156	-0.7324219	-8.9661866	1.3482177520000003	3.66303714	-0.36621094	0.12207031	0	2.13776857	9.613378894	1.5958496400000002	-0.24414062	-0.24414062	-0.4272461	1.1340820288	9.35378444	-2.5026367800000004	-0.12207031	-0.18310547	-0.48828125	1550085252.194
-9.066674820000001	-0.1459472644	-4.23964856	0.061035156	-0.24414062	-0.5493164	3.04216304	-8.51040036	1.0969971040000002	-0.30517578	-0.5493164	0.12207031	5.23854982	9.24611821	0.10288086060000001	-0.061035156	0	-0.91552734	-8.99848642	1.408032248	3.8065917540000007	-0.36621094	0.30517578	0	2.363867212	9.681567392	1.5563721040000003	-0.24414062	-0.12207031	-0.5493164	1.369750998	9.450683606	-2.386596646	-0.30517578	-0.24414062	-0.48828125	1550085252.234
-8.850146760000001	-0.1064697284	-4.146337860000001	-0.24414062	-0.36621094	-0.61035156	3.1486327880000005	-8.673095746000001	1.000097644	-0.36621094	-0.61035156	0.061035156	5.36296376	9.1109375	0.07416992212000001	0	0.12207031	-0.91552734	-8.99848642	1.408032248	3.8065917540000007	-0.36621094	0.30517578	0	2.414111322	9.609789840000001	1.5384277160000002	-0.30517578	0.061035156	-0.6713867	1.6688232820000002	9.4171875	-2.20236821	-0.4272461	-0.18310547	-0.36621094	1550085252.274
-8.61328125	-0.2452392572	-4.330566394000001	-0.79345703	-0.30517578	-0.6713867	3.12709964	-8.6766848	1.00129393	-0.48828125	-0.48828125	0.061035156	5.3270751800000005	9.04992662	0.1268066394	0.061035156	0.12207031	-0.8544922	-8.99848642	1.408032248	3.8065917540000007	-0.36621094	0.30517578	0	2.310034146	9.441113220000002	1.51928714	-0.4272461	0.24414062	-0.8544922	2.384204074	9.472216754	-1.46665036	-0.61035156	0.30517578	-0.18310547	1550085252.314
-8.356079074	-0.724951178	-3.785058606	-1.4648438	-0.9765625	-0.18310547	2.9667969240000005	-8.61447734	1.070678714	-0.48828125	-0.4272461	0.12207031	5.21821286	9.029589660000001	0.27993163940000004	0	0.12207031	-0.79345703	-8.886035340000001	1.4869873200000001	3.5386230040000006	-0.36621094	1.2207031	0.18310547	2.082739218	9.35258786	1.4750244600000002	-0.7324219	0.36621094	-0.91552734	4.029101440000001	9.65405252	-0.2069580072	-1.159668	1.5869141	0.6713867	1550085252.354
-8.992504892	-1.141259784	-2.516992212	-1.4648438	-0.30517578	-0.48828125	2.87109375	-8.565429712	1.15441893	-0.48828125	-0.4272461	0.12207031	4.98374002	8.86928714	0.3947753894	0	0.12207031	-0.79345703	-8.7963134	1.469042932	3.2096435700000003	-0.12207031	1.5869141	0.12207031	1.606616214	9.089404254	1.7477783540000003	-0.61035156	0.4272461	-0.91552734	5.40722644	9.865796220000002	0.21652832460000004	-2.4414062	3.7231445	1.953125	1550085252.394
-10.78813498	-0.6747070288	-3.643896466	-0.6713867	-4.3945312	-0.8544922	2.78496106	-8.359667932	1.1735596040000003	-0.4272461	-0.36621094	0.24414062	4.807885880000001	9.00207518	0.4378417932	-0.12207031	-0.4272461	-0.4272461	-8.87646466	1.1627929712000002	2.7586425720000003	0.061035156	1.7089844	-0.061035156	1.349414038	8.93747554	2.177246106	-0.48828125	0.6713867	-0.8544922	4.821044928	11.97604982	0.07058105432	-4.3945312	3.1738281	3.2348633	1550085252.434
-10.780957460000002	-0.2990722644	-1.235766574	0.36621094	-2.9296875	-1.3427734	2.721557608	-8.145532248	1.035986322	-0.36621094	-0.24414062	0.5493164	4.795922824	9.54997554	0.4378417932	0	-0.36621094	-0.30517578	-9.12648912	0.8565429712000001	2.652172824	0	1.5258789	-0.18310547	1.1903076080000001	9.24372554	2.878271466	-0.12207031	1.2207031	-0.8544922	5.063891574	13.51208516	-0.1256103534	-4.638672	2.9907227	4.211426	1550085252.474
-11.40422374	-0.0227294928	-1.149633786	-0.9765625	-1.4648438	-0.79345703	2.65576178	-8.31420926	0.778784146	-0.24414062	-0.12207031	1.2207031	4.787548920000001	10.144530760000002	0.48808594240000003	0.36621094	-0.061035156	-0.30517578	-9.500927520000001	0.492871106	2.8328125	-0.061035156	0.9765625	-0.36621094	1.106567392	9.917236420000002	3.4261719240000006	0.12207031	1.2817383	-0.79345703	1.9607177520000003	12.19736322	-1.138867212	-2.6855469	1.4038086	4.0283203	1550085252.514
-10.71994658	-0.4868896466	-1.146044928	-0.5493164	-2.0141602	-0.61035156	2.66772464	-8.78554712	0.34572753600000006	-0.24414062	-0.12207031	1.2207031	4.807885880000001	10.386182100000001	0.793139676	0.8544922	0.5493164	-0.36621094	-9.563134980000001	0.2189208966	3.048144568	-0.24414062	0.91552734	-0.24414062	1.183129892	10.44121106	3.7120849640000007	0.061035156	0.79345703	-0.9765625	0.8517577880000001	9.613378894	-1.79323732	-2.1972656	0.91552734	2.746582	1550085252.554
-8.815454074	-0.7309326080000002	-0.0837402356	-0.4272461	-0.91552734	-0.30517578	2.9990966460000004	-9.20065944	-0.1626953076	0	-1.0375977	2.5634766	4.81745607	9.9794429	1.3446288940000002	1.0375977	1.2207031	-0.4272461	-9.573901260000001	0.32778320680000006	3.6510742800000004	-0.30517578	1.3427734	-0.12207031	1.3015625000000002	10.392163040000002	3.575707968	-0.30517578	0.12207031	-1.0375977	1.2716552520000002	7.939770468000001	-0.47253417540000003	-0.061035156	0.30517578	1.7089844	1550085252.594
-7.908667032	-0.47253417540000003	0.07058105432	-0.79345703	-0.12207031	-0.36621094	3.6127929320000005	-9.354980432000001	-0.5502929712000001	-0.12207031	-1.4038086	2.5024414	4.57819838	8.942260880000001	1.7896484620000002	0.91552734	1.3427734	-0.36621094	-8.44819339	0.4486083966	2.85314946	0.18310547	0.7324219	-0.12207031	1.2309814300000002	9.38967302	3.434545926	-0.5493164	-0.30517578	-1.0986328	1.851855432	6.422875900000001	-0.619677716	0.9765625	1.159668	0.91552734	1550085252.634
-8.2173098	-0.1806396466	0.14714355040000002	-0.12207031	0.24414062	-0.79345703	4.191796924	-8.6264402	-0.6053222644	-0.5493164	-1.3427734	1.7700195	4.2587889400000005	8.28430162	2.097094748	0.5493164	0.5493164	-0.30517578	-8.60371106	-0.005981445288000001	2.6019287140000005	0.4272461	0.6713867	-0.30517578	1.197485324	8.330957068	3.3603759000000006	-0.5493164	-0.24414062	-1.0375977	1.4630615020000002	6.375024460000001	0.668725589	1.6479492	2.5024414	0.061035156	1550085252.674
-8.766406250000001	-0.06340332068	-0.3756347644	-0.5493164	0.7324219	-0.36621094	4.539917032	-8.064184800000001	-0.2069580072	-0.79345703	-0.48828125	1.2817383	4.1427491000000005	8.2436277	2.1329834260000005	0.18310547	-0.24414062	-0.4272461	-8.61567392	-0.45698242800000005	2.135375998	0.24414062	0.79345703	-0.18310547	1.195092752	7.9517334260000005	3.363964856	-0.36621094	-0.061035156	-0.79345703	1.4678466460000001	6.834399460000001	1.8099853240000001	2.319336	1.4648438	0	1550085252.714
-9.82392572	0.02153320288	-0.734521466	-0.4272461	0.8544922	-0.36621094	4.547094748	-8.0139402	0.09331054320000001	-0.61035156	0.48828125	1.2817383	4.385595746	8.73171376	2.115039038	-0.061035156	-0.36621094	-0.8544922	-8.911157248	-0.9414794928000001	2.2669677520000002	-0.18310547	0.48828125	0.061035156	1.605419928	8.366845746000001	3.70131839	0	0.061035156	-0.61035156	2.6402099640000003	7.9373777	2.2849121400000003	1.953125	0.48828125	0	1550085252.754
-10.71635782	0.0490478534	-0.916357428	-0.8544922	0.12207031	-0.4272461	4.3245849640000005	-8.49963408	0.22849121400000003	-0.12207031	0.24414062	1.2207031	4.751660144000001	9.04155252	2.1102538940000004	0	-0.061035156	-1.159668	-9.03317842	-0.9630126800000001	2.3423339660000004	-0.6713867	0.24414062	0.30517578	1.770507788	8.892016574000001	3.8424804320000003	0.12207031	0.12207031	-0.48828125	5.0818360600000005	8.73171376	2.726342752	1.2817383	0.12207031	-0.24414062	1550085252.794
-11.05371106	-0.24763183900000002	0.1196289038	-0.30517578	-0.6713867	-0.9765625	4.334155252	-9.198266574	0.001196289038	0.36621094	-0.79345703	0.6713867	4.98374002	9.310717752	2.0480469240000003	0	-0.061035156	-1.159668	-9.30234375	-0.3672607428	2.598339856	-0.7324219	0.18310547	0.5493164	1.58149411	9.076245108	3.7814697480000006	0	0.061035156	-0.18310547	6.6011232	10.18520468	3.6139891200000003	1.6479492	2.9907227	-0.4272461	1550085252.834
-11.525048920000001	-0.8433837860000001	-0.046655271600000006	-0.7324219	0.30517578	-0.8544922	4.549487320000001	-9.750951980000002	-0.381616214	0.48828125	-1.4038086	-0.30517578	5.031591754	9.85622554	1.7286376800000003	-0.12207031	0.12207031	-1.2207031	-9.305932608	0.18901367800000002	2.54689946	-0.30517578	0.12207031	0.61035156	1.153222644	9.286792032000001	3.7300292540000006	0.061035156	0.18310547	0.061035156	5.780468750000001	9.9782473	3.084033246	1.5869141	1.0375977	0.5493164	1550085252.874
-11.26186502	-2.051635782	-1.238159146	-0.91552734	0.12207031	-0.48828125	4.547094748	-10.05241664	-0.3529052716	0.18310547	-1.2817383	-1.159668	4.996899460000001	11.017822480000001	1.1675781250000001	-0.61035156	-1.0375977	-0.48828125	-10.082324280000002	0.095703125	2.5564697480000005	-0.6713867	-0.8544922	0.6713867	0.5275634784000001	10.0631839	3.6917480040000004	0.12207031	-0.18310547	0.36621094	3.3448242800000005	9.05351538	0.09450683900000001	2.1972656	-0.79345703	-0.30517578	1550085252.914
-11.7403804	-2.6784912140000006	-1.84946286	1.0986328	-0.48828125	-0.30517578	4.347314496	-10.728320680000001	0.05144042932000001	0	-0.4272461	-1.4648438	5.2720459260000005	11.78703624	0.669921875	-0.61035156	-1.0375977	-0.48828125	-10.706787140000001	0.462963858	2.377026358	-0.36621094	-0.8544922	0.30517578	0.37443847840000005	11.147021760000001	3.6785887600000002	0.4272461	-0.91552734	0.4272461	7.539013580000001	12.11840854	0.11604003600000001	-0.48828125	-0.5493164	-0.24414062	1550085252.954
-9.450683606	-2.8962158540000003	-0.9414794928000001	-0.48828125	0.36621094	0.7324219	4.038671924000001	-11.04772914	0.5790038940000001	0.24414062	0.6713867	-1.4038086	5.772094748	11.871972840000002	0.39836425720000007	0	-0.48828125	0.61035156	-11.35397914	0.965405252	1.9212402160000002	-0.4272461	-0.61035156	0.48828125	0.5287597644	11.72841754	3.9896241	0.6713867	-0.4272461	0.48828125	0.570629892	9.38967302	0.0227294928	-0.5493164	-1.5258789	-1.0375977	1550085252.994
-8.92670926	-3.5541748200000005	-2.595947284	0.6713867	3.540039	1.4648438	3.4967528960000003	-10.8216304	0.8457763580000002	0.48828125	1.0986328	-1.5258789	5.885742212	11.66142572	0.3804199280000001	0	-0.48828125	0.61035156	-10.81325728	1.297973642	1.0958007788	-0.4272461	-0.61035156	0.61035156	-0.19020996400000004	11.623144960000001	3.5422119600000004	0.18310547	0.24414062	0.8544922	0.31223143000000003	8.463745108000001	-2.8483641200000003	0.8544922	-4.5166016	-0.48828125	1550085253.033
-9.031982428000001	-2.5612548920000004	-4.267163040000001	0.24414062	0.79345703	0.30517578	3.1462402160000003	-10.660132280000001	0.849365216	0.8544922	1.4038086	-1.8920898	4.943066394000001	10.9137455	0.2607910144	0.18310547	1.2817383	1.4038086	-10.483080580000001	1.3171142180000002	0.669921875	-0.7324219	-1.0986328	0.12207031	-0.7488769568000001	10.840771760000003	2.872290036	-0.12207031	-0.24414062	1.159668	2.551684604	9.53322734	-3.1127441100000004	1.2817383	-2.8686523	-1.2207031	1550085253.073
-8.44819339	-2.902197284	-4.05183107	-0.5493164	0.9765625	0.61035156	2.360278354	-10.04045378	0.54191893	1.4038086	1.2207031	-2.6855469	4.33176268	10.21032698	0.16987304320000002	-0.24414062	0.36621094	2.8076172	-9.858617720000002	1.717871106	0.678295926	-0.61035156	-0.24414062	0.18310547	-0.6244628600000001	9.98303264	2.4344482820000004	-0.24414062	-0.30517578	1.159668	2.7418945679999998	9.522461060000001	-2.816064496	1.7700195	-0.61035156	-1.8920898	1550085253.113
-8.07016574	-2.934497104	-2.8698974640000006	0	1.7700195	1.159668	1.331469748	-9.39326178	0.1985839856	1.7700195	0.061035156	-3.3569336	4.024316394	9.792822480000002	0.002392578076	-0.24414062	0.36621094	2.8076172	-9.553564300000001	2.185620108	0.5251708966	-0.48828125	-0.18310547	0.061035156	-0.339746106	9.419580072	1.9595214660000002	-0.18310547	0.30517578	1.2817383	1.128100589	8.992504892	-2.9667969240000005	1.7089844	-1.7089844	-1.5869141	1550085253.153
-8.04025908	-1.820751996	-3.1103514400000005	1.0375977	3.479004	0.8544922	0.6160888580000001	-8.95063498	0.09211425720000001	1.8310547	-0.79345703	-3.3569336	3.649877896	9.557153060000001	-0.27155761780000004	-0.5493164	0.5493164	2.6855469	-9.32746556	2.245434604	0.8122802520000001	-0.12207031	-0.061035156	-0.18310547	-0.10048827880000001	9.2808107	1.7214599640000001	-0.061035156	1.0375977	1.5258789	1.3649658540000003	8.83100589	-3.21921376	1.7089844	-2.9296875	-1.5258789	1550085253.193
-8.99609375	-1.022827176	-4.79113768	-0.061035156	0.91552734	0.79345703	0.31103514400000004	-8.537914840000001	0.17824707460000003	1.5869141	-0.91552734	-2.6245117	3.458471646	9.11691893	-0.5550781250000001	-1.0375977	0	1.953125	-8.846557608000001	2.0659912140000003	1.1269042932	-0.061035156	0.4272461	-0.12207031	0.1315917932	9.242529254	1.808789038	0.30517578	1.2207031	1.4038086	2.369848642	9.07146016	-3.178540036	1.5869141	-1.8310547	-1.8310547	1550085253.233
-8.58217752	-0.923535144	-3.411816394	0.5493164	-0.48828125	0.8544922	0.1268066394	-7.945751800000001	0.34213867800000003	1.2817383	-0.7324219	-1.5869141	3.749169928	8.668310700000001	-0.8206542932	-0.79345703	-0.061035156	1.7700195	-8.534326080000001	1.9164550720000002	1.391284146	0	0.5493164	-0.12207031	0.19020996400000004	8.978149460000001	1.9487548920000002	0.5493164	0.91552734	1.0986328	2.0935058900000003	8.81186502	-3.093603534	1.4038086	-1.7089844	-1.8310547	1550085253.273
-7.8237304320000005	-0.42707518000000005	-3.4835937500000003	0.7324219	1.8920898	0.24414062	0.1196289038	-7.216015380000001	0.4486083966	0.91552734	-1.0375977	-0.48828125	4.0147461060000005	8.265161240000001	-1.040771466	-0.79345703	-0.061035156	1.7700195	-8.32617212	1.5384277160000002	1.494165036	-0.12207031	0.18310547	-0.30517578	0.3600830072	8.7448732	1.9547363220000002	0.36621094	0.7324219	0.91552734	1.7417969240000002	8.77238768	-2.6497802520000002	1.5869141	-1.6479492	-1.7700195	1550085253.313
-8.720947480000001	-0.288305661	-3.86879892	0.5493164	1.159668	-0.12207031	0.49765625	-6.857128894000001	0.5885742212	0.48828125	-1.0986328	0.61035156	4.106860324	8.17902806	-1.0969971040000002	0.18310547	0.6713867	1.2207031	-8.26276857	1.53125	1.6903564300000002	-0.30517578	0.18310547	-0.36621094	0.869702176	8.7963134	1.9726807100000001	0.12207031	0.7324219	0.6713867	1.9607177520000003	9.212622300000001	-2.644995108	1.3427734	-2.1972656	-1.6479492	1550085253.353
-8.967382788	0.22011719240000002	-4.360473740000001	0.61035156	0	0	0.94506839	-6.89780252	0.61848143	0.18310547	-1.4648438	1.4648438	4.124804712	8.07016574	-1.0551269568000001	0.61035156	0.8544922	0.79345703	-8.047436600000001	1.7657226440000002	1.8506591460000001	-0.30517578	-0.061035156	-0.24414062	1.128100589	8.89440944	1.9009033540000002	-0.18310547	0.8544922	0.24414062	2.050439496	9.065478240000001	-2.48828125	1.2207031	-1.8310547	-1.5258789	1550085253.393
-8.643188400000001	-0.0897216754	-4.15830072	0.6713867	0.18310547	-0.79345703	1.53125	-7.0951902	0.6304443390000001	0	-1.6479492	2.0751953	4.15830072	7.950537140000001	-0.8960205072	0.61035156	0.8544922	0.79345703	-8.17304712	1.9798584260000003	1.990625	-0.30517578	-0.18310547	-0.18310547	0.94506839	8.838183606000001	1.656860324	-0.18310547	0.4272461	-0.061035156	1.3649658540000003	9.25090306	-2.8423827880000005	1.0375977	-2.0751953	-1.5869141	1550085253.433
-9.035571580000001	-0.6818847840000001	-4.274340854	0.9765625	0.12207031	-0.4272461	2.141357428	-7.387085160000001	0.659155252	-0.30517578	-1.4648438	2.5634766	4.32817392	8.16826178	-0.6663330072	0.8544922	0.79345703	0.24414062	-8.383593750000001	2.168872104	2.1293945680000004	-0.24414062	-0.30517578	-0.12207031	0.8673096040000001	8.8979982	1.4451172120000002	-0.24414062	-0.061035156	-0.12207031	1.42836911	9.343017572	-3.0959961060000003	0.79345703	-2.4414062	-1.3427734	1550085253.473
-9.234155252	-0.2978759784	-5.06508786	0.9765625	-0.4272461	0.061035156	2.600732428	-7.808178420000001	0.6926513580000001	-0.6713867	-1.2817383	2.9296875	4.513598740000001	8.58098143	-0.4713378894	0.8544922	0.48828125	-0.30517578	-8.685058606	2.289697284	2.229882788	0.061035156	-0.6713867	-0.18310547	1.0670898560000002	9.2724366	1.3924804320000002	-0.18310547	-0.36621094	-0.36621094	1.2549072479999999	9.395654254	-3.33046875	0.18310547	-2.5024414	-1.159668	1550085253.513
-9.681567392	-0.40793457460000004	-4.6427978240000005	1.0375977	0.061035156	0.8544922	3.085229532	-8.332153060000001	0.9474609620000001	-1.0986328	-1.0375977	3.112793	4.795922824	9.29157698	-0.20097655760000002	0.6713867	-0.061035156	-0.7324219	-9.11213408	2.0659912140000003	2.483496106	0.12207031	-0.6713867	-0.48828125	1.3709472839999999	9.863403060000001	1.5204834260000002	-0.061035156	-0.5493164	-0.7324219	1.6712158540000002	9.926807100000001	-2.987133786	-0.7324219	-2.6855469	-0.7324219	1550085253.553
-9.81555162	0.343334964	-5.203857428000001	-0.9765625	0.36621094	1.2817383	3.6702148560000003	-8.90996106	1.335058606	-1.4648438	-0.5493164	3.0517578	5.380908246000001	10.68046924	0.22490234620000002	0.48828125	-0.7324219	-1.159668	-9.874170320000001	2.5971435700000005	2.422485324	0.24414062	-1.3427734	-0.48828125	1.262084964	10.8216304	1.8052001800000002	-0.24414062	-0.36621094	-0.7324219	4.057812500000001	10.4459964	-2.47392572	-1.8920898	-1.8920898	-0.061035156	1550085253.593
-10.857519960000001	-0.6400146760000001	-5.712280252000001	-1.5258789	0.5493164	1.4038086	4.238452176	-10.09309056	1.79921875	-1.5869141	0.18310547	2.8686523	6.17524411	11.81335414	0.754858426	0.061035156	-0.30517578	-2.1362305	-11.13745108	1.5372314300000003	2.74069838	0.91552734	-1.4038086	-0.30517578	0.953442392	11.968872300000001	2.61867662	-0.18310547	-0.91552734	-0.48828125	5.65844748	11.632714660000001	-1.3242920320000002	-3.8452148	0.18310547	0.91552734	1550085253.633
-10.85871556	-2.1329834260000005	-5.41679712	-1.7089844	-3.7841797	0.9765625	4.804296924000001	-11.74995108	2.2837158540000004	-1.0986328	0.48828125	2.4414062	6.477905252000001	11.4760009	1.32189946	0.061035156	-0.30517578	-2.1362305	-11.41379442	0.5490966754000001	2.524169928	0.61035156	-0.12207031	-0.6713867	0.783569339	11.843261780000002	3.5015380400000002	0.12207031	-1.7089844	-0.61035156	5.623754892	12.533520860000001	-0.29069824280000006	-4.638672	2.5024414	2.1362305	1550085253.673
-9.66003444	-3.5972412140000003	-2.2944824280000002	-0.18310547	-1.2207031	1.159668	5.342626800000001	-11.97365764	2.3674560700000002	-0.36621094	0.5493164	1.2817383	6.7363034200000005	10.271337860000001	2.0193359620000004	0.18310547	-0.12207031	-1.5258789	-10.539307100000002	0.8876464660000001	1.299169928	0.79345703	0.30517578	-0.24414062	0.6711181610000001	10.58476538	4.106860324	-0.36621094	-1.159668	-0.4272461	2.8112792540000004	11.464038040000002	-1.4415283540000001	-3.7231445	2.319336	3.3569336	1550085253.713
-10.008153960000001	-2.613891574	-2.795727536	-0.36621094	-0.061035156	-0.061035156	5.8474610600000005	-10.996288940000001	2.2203125000000004	0.24414062	1.5258789	-0.5493164	6.33435054	9.792822480000002	2.1258057100000003	-0.24414062	0.6713867	0.7324219	-10.320385880000002	0.6675292932	0.6507812500000001	1.3427734	-0.79345703	-0.24414062	-0.36367187500000003	9.21860324	3.8711913940000002	-0.91552734	-0.4272461	0.12207031	-0.3732421924	12.2834964	-3.255102536	-2.746582	2.2583008	4.211426	1550085253.753
-10.3275634	-1.362573282	-4.531542932000001	0	-3.1738281	0.61035156	5.352197480000001	-10.486670320000002	1.7501709260000002	0.24414062	1.5258789	-0.5493164	5.301952880000001	10.010547120000002	1.599438498	-0.24414062	0.6713867	0.7324219	-10.2928714	-0.0729736322	0.923535144	0.91552734	-0.79345703	-0.24414062	-0.7524658540000001	9.00566394	3.5493896760000005	-0.5493164	-0.9765625	0.6713867	-1.437939496	12.13276358	-2.895019568	-2.0751953	0.8544922	5.004883	1550085253.793
-8.62045926	-1.542016574	-2.5337402160000004	-0.36621094	-2.5634766	0.18310547	4.189404254	-10.606298920000002	1.1711669928000001	2.0751953	1.953125	-3.112793	5.023217752000001	9.6385009	1.27763678	-1.5869141	-2.5634766	2.1972656	-9.66481929	-0.09450683900000001	1.6078125	0.7324219	-0.5493164	-0.12207031	-0.02990722644	9.32746556	3.5697264400000006	0.18310547	-1.6479492	0.6713867	-1.7346191100000001	11.011840560000001	-2.75625	-1.7700195	-0.36621094	4.699707	1550085253.833
-7.4684326080000005	-1.259692392	-1.0958007788	0.12207031	-0.91552734	0.6713867	3.3268798920000004	-10.193578780000001	0.2775390576	2.8686523	0.18310547	-3.8452148	5.39885234	8.65515126	1.1651855432	-1.159668	-3.0517578	2.746582	-8.96140126	-0.17824707460000003	1.8219482820000001	0.8544922	-0.5493164	0.061035156	0.7393066100000001	8.86809056	3.6355224640000006	0.48828125	-1.6479492	0.36621094	-0.5502929712000001	9.24611821	-1.720263678	-0.8544922	0.9765625	4.272461	1550085253.873
-7.87995607	-0.24763183900000002	-1.37214357	0.24414062	-0.24414062	-0.36621094	3.0086670320000004	-9.198266574	-0.423486322	2.8686523	-1.0375977	-4.333496	5.39885234	8.65515126	1.1651855432	-1.159668	-3.0517578	2.746582	-8.618066394000001	-0.362475589	1.9786621400000002	0.79345703	-0.4272461	-0.18310547	1.1723632788	8.192187500000001	3.552978534	0.30517578	-1.2817383	0.30517578	0.88645018	8.017529254000001	-1.8937255400000002	0.36621094	3.2958984	2.8076172	1550085253.913
-8.16826178	-0.02990722644	-1.526464856	-0.91552734	-1.4648438	-0.36621094	3.2096435700000003	-8.26276857	-0.833813498	2.8686523	-1.0375977	-4.333496	6.288891574	7.622753894000001	1.108959964	-0.7324219	-1.953125	2.9296875	-8.13356929	-0.1495361322	2.044457968	0.6713867	-0.4272461	-0.061035156	1.39606929	7.795019568000001	3.255102536	0	-1.3427734	0.36621094	-0.42229003600000004	7.24951178	-1.739404254	0.79345703	3.4179688	1.159668	1550085253.953
-7.302148560000001	-0.416308606	-0.04426269568	-0.30517578	1.5869141	0.061035156	3.47163089	-7.683764480000001	-1.12211911	1.3427734	0	-4.211426	6.585571580000001	7.4660398400000005	1.03957518	-0.48828125	-1.159668	3.2348633	-8.094091754	-0.3194091754	2.2849121400000003	0.6713867	-0.48828125	0.061035156	1.79323732	7.792626800000001	3.0397704680000004	-0.061035156	-1.2817383	0.30517578	-0.71538089	6.5664307100000014	-0.9127685700000001	0.79345703	3.2348633	0.12207031	1550085253.993
-8.890820288	0.028710937500000002	-0.765625	0.061035156	2.1972656	0.12207031	3.4596679320000003	-7.394262680000001	-1.239355432	0.7324219	0.7324219	-4.0283203	7.13227536	7.4050292540000004	1.0180419928000002	-0.48828125	-1.159668	3.2348633	-8.28789038	-0.7381103240000001	2.5181884000000005	0.36621094	-0.6713867	-0.12207031	2.3387451080000004	8.10246556	3.2503173920000004	0.12207031	-0.8544922	0.12207031	0.838598642	6.69682608	-0.5132080072	1.159668	0.7324219	0	1550085254.033
-9.591845746	0.6077148560000001	-2.0731689300000005	-1.0375977	0.7324219	0	3.3854980040000004	-7.395459260000001	-1.113745108	0.4272461	0.061035156	-3.7841797	8.2173098	7.36794429	1.100585962	0	-1.5258789	3.2958984	-8.46015625	-0.6364257788	3.0732665740000003	-0.12207031	-0.36621094	-0.18310547	2.7131836060000003	8.752050720000002	3.3173096040000005	0.12207031	-0.61035156	0.061035156	3.17495108	7.15978984	0.2428466754	1.5258789	-1.8920898	0.4272461	1550085254.073
-11.156591460000001	0.42229003600000004	-2.001391574	-0.30517578	-0.30517578	-0.48828125	3.8484619600000003	-7.425365920000001	-0.8146728240000001	0.18310547	-1.2207031	-3.6621094	9.578686600000001	7.036572480000001	1.2895996400000003	0.36621094	-0.61035156	3.479004	-8.48527806	-0.5754150360000001	3.2742432100000003	-0.30517578	-1.0375977	0.061035156	2.9775634	8.960205072	3.430957068	-0.061035156	-0.5493164	0.12207031	6.920532248	10.285692899999999	2.8555420320000002	1.159668	1.7700195	-0.36621094	1550085254.113
-12.149511780000001	0.657958966	-1.7226562500000002	-1.0375977	-2.5024414	-0.91552734	4.922729532	-7.419384980000001	-0.42587889400000006	-0.061035156	-1.953125	-3.6010742	10.65295378	6.626245108000001	1.302758786	0.36621094	-0.61035156	3.479004	-8.5068116	-0.385205072	3.4835937500000003	-0.61035156	-0.12207031	0.30517578	2.996704074	8.74606929	3.48598642	-0.30517578	-0.8544922	0.36621094	7.01623552	10.639795320000001	2.1437500000000003	1.159668	2.0141602	0.5493164	1550085254.153
-12.181811600000001	-1.9978027160000003	-2.573217752	0.61035156	0.9765625	-0.61035156	6.117822480000001	-7.28898912	0.061010742800000003	-0.24414062	-2.319336	-3.9672852	11.57648912	6.93010234	0.9713867212000001	0.6713867	0.18310547	4.1503906	-9.60739766	0.16389160340000003	3.1474366000000003	-1.159668	-2.4414062	0.36621094	3.034985324	9.216211060000001	3.4656494600000003	-0.61035156	-0.79345703	1.159668	2.403344748	9.181518570000001	-0.33854982	1.7700195	-2.1972656	-0.12207031	1550085254.193
-11.400634980000001	-2.9237304320000006	-4.194189496	-0.18310547	-3.6010742	-0.24414062	7.63591304	-7.5952391200000005	0.6376221040000001	-0.30517578	-3.7231445	-4.4555664	11.57648912	6.93010234	0.9713867212000001	0.6713867	0.18310547	4.1503906	-11.7475589	1.181933606	4.539917032	-0.91552734	-0.79345703	0.48828125	3.5745117800000004	11.230761780000002	2.951245108	-0.48828125	-0.18310547	2.0141602	5.74936502	14.835181200000003	-0.0825439496	-3.540039	0.24414062	-1.2207031	1550085254.233
-9.144433606	-2.98952626	-0.7225586060000001	-0.18310547	1.2817383	2.1362305	10.23784146	-8.023510880000002	1.3099365020000002	-0.24414062	-3.1738281	-4.211426	14.478686600000001	7.308129892	-0.83022464	0.24414062	-0.61035156	4.1503906	-11.600414840000001	0.9594238220000001	4.130786240000001	0.12207031	0.30517578	0.24414062	3.9597167540000004	12.57778354	3.226391574	0.4272461	0.4272461	2.0141602	-2.09948732	8.606103240000001	-2.11743161	-0.061035156	-1.4648438	-0.5493164	1550085254.273
-7.791430710000001	-1.2094482428000002	-3.9190429320000004	1.6479492	6.7749023	0	12.330151260000001	-7.2961670320000005	2.0743652160000003	-0.18310547	-1.2817383	-4.5166016	14.46433058	5.920434800000001	-0.3995605432	1.4038086	1.3427734	5.859375	-10.867089660000001	0.38999023560000007	2.8064941100000005	-0.18310547	0.9765625	-0.12207031	3.4166014400000004	11.609985520000002	3.5242675720000003	0.24414062	0.8544922	2.2583008	-0.1854248004	7.611987320000001	-4.968188400000001	2.4414062	-4.9438477	-1.4038086	1550085254.312
-9.32746556	-0.9642089660000001	-7.255493210000001	-0.6713867	-2.746582	-1.0986328	13.071850540000002	-6.278125	2.983544928	-0.18310547	0.36621094	-5.554199	13.25129442	5.2445312500000005	-0.5455078076000001	1.4038086	1.3427734	5.859375	-10.450780760000002	1.2106445288	1.8004150360000002	-1.2207031	0.18310547	0	2.8136719240000003	9.96508786	3.0900146760000005	-1.0986328	1.0375977	3.8452148	3.8209472840000003	10.36345198	-3.926220746	1.0375977	-0.61035156	-1.953125	1550085254.352
-8.829809800000001	-2.516992212	-3.243139676	-0.8544922	0.8544922	1.3427734	12.393554320000002	-6.006567392	2.72395018	0.4272461	0.7324219	-6.5307617	12.020312500000001	4.872485324	-1.107763678	1.6479492	2.5634766	6.0424805	-9.405224640000002	2.2071533540000003	1.2919922120000003	-0.8544922	1.159668	0.30517578	2.777783246	9.76889676	2.0707763580000003	-1.7700195	0.18310547	5.432129	2.287304712	9.460253894000001	-3.0337889400000004	1.2207031	0.18310547	-2.1972656	1550085254.392
-7.89191893	-1.752563498	-2.9679932100000004	0.61035156	1.8310547	1.0986328	11.925806200000002	-5.54838858	2.140161142	0.8544922	0.5493164	-7.019043	11.483178420000002	4.474121106	-1.33386232	0.6713867	2.0141602	5.859375	-9.273632788	1.9702880400000002	1.447509784	-0.36621094	0.18310547	0.061035156	3.057714856	9.56552716	2.045654254	-1.5258789	-0.7324219	5.9814453	1.138867212	8.64558107	-3.220410144	1.8310547	-1.5869141	-1.5869141	1550085254.432
-8.72214357	-0.6268554712000001	-4.66433107	1.0986328	1.7700195	-0.24414062	11.49514128	-5.111743210000001	1.8733886780000002	0.79345703	1.5258789	-7.2021484	10.941259980000002	3.93339856	-1.3458251800000003	0.6713867	2.0141602	5.859375	-8.858520468	1.5396240020000003	1.7465820680000002	-0.5493164	0.061035156	-0.36621094	3.770703076	8.76521016	2.5265625000000003	-0.6713867	-0.5493164	5.6762695	1.465454074	9.52006839	-2.55048822	1.4038086	-2.319336	-1.3427734	1550085254.472
-9.198266574	-0.6256591459999999	-4.807885880000001	0.48828125	-1.8920898	0.4272461	10.44958516	-4.265966754000001	1.4822021760000001	0.7324219	2.1972656	-7.019043	9.795214660000001	3.1905028960000004	-1.146044928	0.4272461	2.0751953	5.92041	-8.66950679	1.9511474640000002	2.269360324	-0.48828125	0.061035156	-0.24414062	4.459765576	7.968481430000001	2.721557608	-0.12207031	0.61035156	5.3710938	1.4965576080000003	9.645678420000001	-2.5086182100000003	0.79345703	-2.6245117	-1.2817383	1550085254.512
-7.7687010800000005	-0.3505126800000001	-3.535034146	1.3427734	-0.18310547	-0.12207031	9.23774411	-2.878271466	1.28122554	0.6713867	2.2583008	-6.7749023	8.597729532	2.3255859620000003	-0.594555661	0	1.5869141	5.004883	-8.496044928000002	2.003784146	2.652172824	-0.12207031	0.5493164	0	5.1811277	7.32966304	2.5421141200000004	-0.30517578	1.2207031	4.8217773	2.217919928	8.865698380000001	-2.5134033540000003	0.79345703	-1.7089844	-1.0375977	1550085254.552
-8.07734375	0.08493652160000001	-3.9214355040000006	0.6713867	3.2958984	-1.0986328	7.995996106000001	-1.604223642	1.431957968	0.48828125	3.1738281	-6.0424805	8.10246556	1.642504892	-0.16508788940000002	0	1.5869141	5.004883	-8.455371106000001	1.818359424	2.396167032	-0.18310547	0.61035156	-0.061035156	5.477807608000001	6.991113220000001	2.524169928	-0.36621094	0.91552734	4.1503906	2.69523912	9.088207968	-2.441625998	0.4272461	-0.9765625	-1.159668	1550085254.592
-10.06677266	-0.86850589	-4.667919928	1.3427734	-1.2207031	0.061035156	6.682470746000001	-0.42707518000000005	1.4451172120000002	0.48828125	3.3569336	-4.9438477	7.760326980000001	1.106567392	-0.0980957068	-0.18310547	1.5258789	3.90625	-8.34650908	2.2573974640000003	2.3052490020000005	-0.12207031	0.24414062	-0.18310547	5.446704074	7.110742212000001	2.3016601440000004	-0.18310547	0.30517578	3.7231445	2.292089856	9.38847644	-1.927221646	0.061035156	-0.9765625	-0.79345703	1550085254.632
-8.82023912	-0.192602536	-4.0877197480000005	1.4038086	-1.4038086	0.61035156	5.994604532	0.5502929712000001	1.8195557100000002	0.36621094	2.319336	-3.8452148	7.9026857	0.4761230432	0.3289794928	-0.7324219	1.2817383	2.1362305	-8.369238220000002	2.6904540740000003	2.3519042540000004	0.5493164	0.061035156	-0.30517578	5.501733426	7.105957068	2.253808606	-0.4272461	-0.30517578	3.0517578	1.3458251800000003	9.33942842	-2.222705072	-0.24414062	-2.0141602	-0.4272461	1550085254.672
-7.939770468000001	0.849365216	-4.34372554	1.0375977	1.2207031	-0.12207031	5.90847194	1.0922119110000001	2.3172119600000003	0	1.5869141	-3.112793	7.973266574	-0.053833007200000005	0.8625244110000001	-0.7324219	1.2817383	2.1362305	-8.601318390000001	2.2980712860000003	2.6114991	0.79345703	0.061035156	-0.36621094	6.095092752000001	6.227880890000001	2.6079101440000003	-0.61035156	0	2.2583008	2.003784146	8.844164840000001	-3.1845214660000005	-0.30517578	-2.1972656	-0.36621094	1550085254.712
-9.19946286	0.6447998200000001	-4.90358876	0.36621094	-0.5493164	-0.24414062	5.807983426000001	1.488183606	2.64379892	-0.12207031	1.6479492	-2.5024414	8.118017572	-0.838598642	1.1508300720000002	-0.7324219	1.4038086	1.7089844	-8.657543930000001	1.6736084260000001	2.6760987400000005	0.5493164	0.061035156	-0.36621094	6.670507788000001	5.506518570000001	3.029003894	-0.91552734	0.6713867	1.4038086	2.598339856	9.057104532	-2.4308594240000003	-0.91552734	-1.159668	-0.61035156	1550085254.752
-8.42785643	0.1208251996	-5.123706070000001	0.7324219	-1.5869141	0.48828125	5.626147660000001	1.9415771760000002	2.64738768	-0.36621094	0.18310547	-2.2583008	8.446997300000001	-1.70471196	1.7860596040000003	-0.7324219	1.7700195	0.7324219	-8.234057608	1.3446288940000002	2.7323242800000003	0.12207031	0	-0.48828125	6.78774411	4.859326080000001	3.08881839	-1.4648438	0.6713867	0.9765625	2.746679712	9.343017572	-2.051635782	-1.4038086	-0.91552734	-0.48828125	1550085254.792
-8.58815944	-1.1269042932	-4.865307608	-1.953125	0.24414062	-0.12207031	6.151318390000001	2.3997558900000002	2.8675048920000004	-0.5493164	-0.061035156	-2.0751953	8.681469748	-2.174853534	2.162890576	-0.7324219	1.7700195	0.7324219	-9.304736420000001	1.9284179320000001	2.5337402160000004	0.48828125	-0.5493164	-0.24414062	6.889428420000001	4.76721196	2.8411866	-1.953125	-0.12207031	0.9765625	4.17504892	9.363354532	-1.50732428	-2.319336	-0.9765625	0.4272461	1550085254.832
-12.21052266	-2.53254393	-3.03020018	-0.7324219	-0.9765625	1.0375977	6.63461911	2.7454834260000003	2.78496106	-0.6713867	-0.48828125	-1.8920898	9.29157698	-2.63183606	2.4751221040000004	-1.0375977	1.0986328	0.36621094	-11.696117720000002	1.4546875000000001	3.0158447480000006	1.4648438	-0.18310547	-0.12207031	7.649072480000001	4.91196286	3.2180175720000004	-1.7700195	-1.8310547	0.4272461	4.7612304320000005	11.04892572	-0.7225586060000001	-3.4179688	0.24414062	2.0751953	1550085254.872
-10.67807608	-0.716577176	-4.669116214000001	-0.5493164	-2.0141602	-0.61035156	7.40622554	3.0469483800000003	2.7012207459999997	-0.61035156	-1.3427734	-1.5869141	10.59313948	-3.44890126	2.9572264400000003	-1.5258789	-1.5258789	0.48828125	-11.5274411	-0.37084961060000005	2.70361322	0.79345703	0.4272461	-0.5493164	8.604907248	4.5889648560000005	4.4513915740000005	-0.6713867	-2.746582	-0.24414062	3.7049072480000005	13.611376800000002	-0.5132080072	-3.2348633	2.380371	2.5024414	1550085254.912
-10.576391280000001	-2.636621106	-2.295678714	0.30517578	-3.6010742	-1.4038086	8.560644568	4.029101440000001	2.9225341460000003	-0.91552734	-1.6479492	-1.159668	11.525048920000001	-3.591259784	2.9931152160000005	-1.5258789	-1.5258789	0.48828125	-10.40053714	-0.3182128894	1.32788089	-0.061035156	0.4272461	-0.36621094	8.67788089	3.9908202880000005	5.51967752	0.36621094	-0.6713867	0.18310547	-0.45339357	12.447387680000002	-2.319604532	-3.2958984	1.5869141	2.2583008	1550085254.952
-9.354980432000001	-2.8890380400000004	-1.318310504	0	-1.2207031	0.061035156	9.6217527	5.090210160000001	2.899804712	-0.91552734	-1.6479492	-1.159668	11.525048920000001	-3.591259784	2.9931152160000005	-1.5869141	-0.6713867	0.61035156	-9.789233426000001	0.15551757200000002	1.046752896	0.48828125	0.12207031	0.061035156	8.541503894	4.57341304	4.99450679	0.12207031	0.48828125	0.79345703	-2.2478271760000004	10.106250000000001	-3.1821288940000003	-1.8920898	0.30517578	2.4414062	1550085254.992
-9.206640380000001	-1.681982428	-0.9438721040000001	0.061035156	0.36621094	-0.18310547	9.6217527	5.090210160000001	2.899804712	-1.0986328	-0.24414062	-0.8544922	11.230761780000002	-2.975170926	1.9284179320000001	-1.4038086	-0.9765625	0.79345703	-9.8	-0.40793457460000004	1.388891574	0.36621094	0.30517578	-0.12207031	8.28908696	4.59733876	4.95024411	-0.30517578	-0.061035156	0.6713867	-0.9689941100000001	9.07026358	-1.9726807100000001	-0.5493164	0.18310547	2.1362305	1550085255.032
-9.52963858	-1.4068359620000002	-1.94636232	0.30517578	-1.0375977	-0.30517578	9.8	5.077050720000001	2.8639160340000003	-0.91552734	0.79345703	-0.91552734	11.230761780000002	-2.975170926	1.9284179320000001	-0.9765625	-0.6713867	0.91552734	-9.535620108000002	-0.6543701080000001	1.3829101440000002	0	0	-0.30517578	7.908667032	4.212133786	5.225390380000001	0.061035156	0.5493164	0.61035156	-0.10527343750000001	8.65515126	-1.606616214	0.48828125	1.159668	0.5493164	1550085255.072
-8.364452880000002	-1.258496106	-1.091015625	0.061035156	-0.24414062	-0.36621094	8.575000000000001	4.98015126	3.1486327880000005	-0.61035156	1.0986328	-1.0986328	10.163672120000001	-3.86879892	1.7776855040000001	-0.36621094	0.61035156	0.6713867	-9.18630342	-0.3349609424	1.27763678	0.061035156	0.061035156	-0.30517578	7.839282248	3.935791034	4.80310054	-0.18310547	0.061035156	1.0986328	0.48090820680000007	8.445800720000001	-1.4833984620000003	1.0986328	2.2583008	-0.61035156	1550085255.112
-8.713769568	-1.07785643	-0.8673096040000001	-0.48828125	0.6713867	-0.30517578	7.973266574	4.958618210000001	3.1438476440000005	-0.30517578	1.2817383	-0.79345703	9.644482428000002	-4.0661866	1.5910644960000002	0.48828125	0.36621094	0.30517578	-8.9661866	-0.5443115216000001	1.25729982	0.12207031	0	-0.12207031	7.990014480000001	3.4812010800000004	4.83540036	-0.24414062	0.30517578	1.3427734	0.31342773560000003	8.07734375	-0.6280517572	1.2207031	4.4555664	-1.953125	1550085255.152
-9.02839357	-1.119726538	-0.966601538	-0.48828125	0.61035156	0.12207031	7.32966304	5.17873552	3.37233876	-0.4272461	1.0986328	-0.18310547	9.644482428000002	-4.0661866	1.5910644960000002	0.48828125	0.36621094	0.30517578	-8.8561277	-1.0993896760000001	1.191503894	-0.12207031	-0.12207031	-0.24414062	8.18022464	3.0409667540000003	4.836596646	0	1.3427734	1.4648438	-1.1316894568000002	7.92541484	0.0980957068	2.2583008	3.7841797	-2.1362305	1550085255.192
-8.610888580000001	-0.7883544928000001	-1.3924804320000002	-0.79345703	1.0375977	0.30517578	6.999487320000001	4.743286240000001	3.6068116	-0.91552734	-0.79345703	0.36621094	9.657641574000001	-3.741992212	1.7083007200000002	1.159668	-0.18310547	0.12207031	-9.04155252	-1.51330571	1.3482177520000003	-0.61035156	-0.12207031	-0.24414062	7.814160340000001	2.7454834260000003	4.748071286	0.24414062	1.4038086	1.4648438	-0.24643554320000002	8.94584964	-0.113647464	3.6010742	1.0375977	-1.7089844	1550085255.232
-10.04404254	-1.5779052520000003	-1.7812744600000001	-0.61035156	2.1362305	0.12207031	6.881054712	3.73122554	2.6533691100000003	-1.2207031	-2.319336	0.5493164	10.294067000000002	-2.02292482	2.3255859620000003	1.7700195	-2.0751953	-0.18310547	-9.088207968	-1.491772464	1.427172824	-0.9765625	-0.79345703	-0.061035156	7.067675720000001	2.66174321	4.768408246	0.4272461	0.9765625	1.5869141	1.1903076080000001	9.515283246000001	0.41511232	1.5869141	-2.5024414	-1.159668	1550085255.272
-11.02619658	-1.5563721040000003	-3.7288329680000003	-0.24414062	-0.36621094	-0.18310547	8.28789038	2.6198730040000004	1.412817392	-0.91552734	-1.5869141	0.36621094	9.689941394000002	-1.83151857	2.3052490020000005	1.4648438	-1.0986328	0.24414062	-9.759326080000001	-0.647192392	2.032495108	-1.2817383	-0.48828125	0.18310547	6.70998552	2.5540771760000003	4.801904254000001	0.5493164	0.18310547	1.3427734	0.754858426	10.613476440000001	-2.9392822480000005	2.1362305	-2.6245117	-0.7324219	1550085255.312
-9.80358876	-1.280029254	-2.383007788	0.061035156	-0.36621094	0.61035156	8.87646466	2.8483641200000003	2.4643554320000005	-0.79345703	-0.61035156	-0.4272461	7.18969748	-2.219116214	2.18203125	1.159668	-1.0375977	1.3427734	-9.7748777	0.5084228534	2.19997554	-0.9765625	-0.6713867	0.061035156	6.791332968000001	3.0409667540000003	4.850952176000001	0.48828125	-0.8544922	0.9765625	4.462158246	11.595629500000001	0.173461911	0.6713867	0.91552734	-1.0375977	1550085255.352
-8.43981929	-0.860131839	-2.4811035340000003	-1.0375977	1.7089844	0.12207031	7.650268570000001	2.886645468	4.59973143	0.4272461	-0.5493164	-0.8544922	6.9958985600000005	-2.8878417540000005	1.39008786	1.0375977	-0.79345703	0.4272461	-9.419580072	1.1472412140000001	2.19997554	-0.4272461	-0.61035156	0.061035156	7.561743210000001	3.6139891200000003	4.946655252000001	0.061035156	-1.2207031	0.61035156	2.288500998	9.95192842	-0.6053222644	0.7324219	0.48828125	-0.91552734	1550085255.392
-8.814257788	-1.2692626800000002	-3.3508057100000004	-0.5493164	0.7324219	-0.24414062	6.369042932000001	4.353295926	4.750463760000001	0.7324219	-0.61035156	-0.36621094	9.209033246	-3.0230224640000003	1.091015625	0.91552734	-1.7700195	-0.061035156	-9.11213408	0.7512695288	2.154516574	-0.36621094	-0.61035156	0.061035156	8.170654254	3.338842752	4.792333966	-0.7324219	0.12207031	-0.12207031	0.8146728240000001	8.96977536	-1.96669928	0.9765625	0.91552734	-0.4272461	1550085255.432
-9.505712860000001	-1.4869873200000001	-4.1331787140000005	-0.48828125	0.061035156	-0.61035156	6.227880890000001	5.2229982	3.7072998200000002	0.061035156	-2.0141602	-0.061035156	10.702001800000001	-3.210839856	0.73332518	1.2817383	-1.4648438	-0.12207031	-9.314306610000001	0.5467041034000001	2.32319339	-0.4272461	-0.36621094	0.061035156	8.15390625	2.5002441100000006	4.334155252	-0.7324219	1.4648438	-0.24414062	0.2775390576	9.71745607	-1.9212402160000002	0.30517578	-0.79345703	-0.4272461	1550085255.472
-9.451879892000001	-1.5898682100000001	-3.7252441100000007	-0.12207031	-0.8544922	0.18310547	7.956518570000001	4.9311032400000006	2.4404297120000003	-0.18310547	-1.7700195	-0.48828125	10.702001800000001	-3.210839856	0.73332518	1.4648438	-0.36621094	0.61035156	-9.52485324	0.5873779254	2.463159146	-0.36621094	-0.18310547	0.18310547	7.661035340000001	2.3746337860000004	3.77548822	-0.48828125	0.30517578	-0.24414062	1.062304712	9.78444838	-2.296875	0.30517578	0.061035156	-0.24414062	1550085255.512
-8.93029802	-1.1807373200000002	-3.4034423920000005	-0.48828125	0.9765625	-0.061035156	8.44819339	4.518383786	1.9774658540000003	-0.24414062	-1.0375977	-0.8544922	10.200757280000001	-3.7647216460000004	0.840991214	1.5258789	-0.061035156	0.9765625	-9.53442392	0.60651857	2.47392572	-0.36621094	-0.18310547	0.24414062	7.775878894000001	2.600732428	3.71926268	-0.30517578	-1.3427734	-0.12207031	0.9677978240000001	9.438720746000001	-2.6713134000000003	0.36621094	0.24414062	-0.12207031	1550085255.552
-9.34780252	-1.146044928	-3.9525389400000006	-0.18310547	-0.18310547	-0.12207031	8.540307608	4.57819838	2.828027356	-0.061035156	-1.6479492	-1.4038086	10.199560700000001	-3.9022949280000003	1.7130859620000003	1.0375977	-0.91552734	1.2207031	-9.29636232	0.7524658540000001	2.49426268	-0.4272461	-0.18310547	0.12207031	8.48647464	2.62705072	3.9154540740000003	0	-1.2817383	0	0.5215820288	9.496142572	-2.471533246	0.12207031	-0.12207031	-0.18310547	1550085255.592
-9.247314300000001	-1.0969971040000002	-3.716870108	-0.18310547	-0.30517578	-0.12207031	9.80478534	4.998095746000001	2.7072021760000005	0	-1.5258789	-1.8920898	10.856323380000001	-4.03747554	1.524072284	0.8544922	-1.3427734	1.8310547	-9.174340560000001	1.0575195288	2.4978514400000003	-0.4272461	-0.24414062	0.18310547	8.5582518	2.89741214	3.9094726440000005	0	-0.6713867	0.061035156	0.6735107428000001	9.54997554	-2.250219748	0.12207031	-0.18310547	-0.12207031	1550085255.632
-9.18630342	-0.8146728240000001	-3.6618408540000003	-0.30517578	-0.061035156	-0.061035156	10.52136232	5.784057608	2.287304712	-0.36621094	0.48828125	-2.6245117	10.985522659999999	-4.15830072	1.1269042932	0.6713867	-0.5493164	2.4414062	-9.211425720000001	1.294384784	2.5229737400000003	-0.24414062	-0.24414062	0.12207031	8.564233426000001	3.1354737400000006	3.721655252	-0.30517578	-0.6713867	0.18310547	1.0862304712000002	9.445898560000002	-2.50622554	0	-0.061035156	-0.061035156	1550085255.671
-9.174340560000001	-0.9462646760000001	-3.726440396	-0.30517578	0.061035156	0.061035156	9.438720746000001	6.385790740000001	2.045654254	-0.7324219	1.2817383	-3.112793	10.386182100000001	-4.191796924	1.4702392180000001	0.48828125	0	2.9907227	-9.133667032	1.3649658540000003	2.489477536	-0.12207031	-0.30517578	0	8.42785643	3.4656494600000003	3.5769042540000004	-0.5493164	-0.91552734	0.18310547	1.022827176	9.382495108	-2.5313476440000002	0	0.18310547	-0.061035156	1550085255.712
-9.201855432	-1.1257080072	-3.79223642	0	0.18310547	0.18310547	8.30583516	6.7458741	2.5002441100000006	-0.7324219	2.1362305	-3.2958984	10.386182100000001	-4.191796924	1.4702392180000001	0.18310547	0.5493164	3.2348633	-9.00566394	1.4415283540000001	2.4165038940000003	0.061035156	-0.48828125	-0.12207031	8.26755342	3.352001996	3.3962646760000004	-0.36621094	-1.4648438	0.30517578	0.6986327880000001	9.297558606	-2.6796875	0	0.24414062	-0.12207031	1550085255.752
-9.133667032	-1.1053711060000002	-3.7695067900000003	0.24414062	-0.061035156	0.48828125	6.342724640000001	7.004272660000001	3.5924560700000003	-0.8544922	1.7089844	-3.0517578	9.394457968000001	-4.713378894000001	1.7406005400000002	-0.12207031	0.5493164	3.0517578	-9.01044928	1.5085204680000002	2.527758786	0.18310547	-0.5493164	-0.18310547	8.4900634	3.2921875000000003	3.3412353240000003	-0.7324219	-1.7089844	0.30517578	0.5479003894	9.38967302	-2.6940429320000003	0	-0.12207031	-0.061035156	1550085255.791
-8.960205072	-0.7608398560000001	-3.4656494600000003	0.12207031	0.7324219	0.30517578	5.151220746000001	7.322485520000001	4.582983426	-0.6713867	0.6713867	-2.5634766	8.4733152	-5.544799820000001	1.5109130400000002	-0.30517578	0.5493164	2.746582	-8.915942392	1.4020507200000003	2.692846646	0.36621094	-0.5493164	-0.18310547	8.87766124	3.0361816100000003	3.2634764400000003	-0.7324219	-1.2207031	0.4272461	0.8900390380000001	9.198266574	-2.4129150360000002	-0.12207031	-0.30517578	0.12207031	1550085255.831
-9.82272914	-0.659155252	-4.391577176	0.061035156	-0.61035156	0.18310547	4.285107428	8.01035144	4.38439946	-0.5493164	0.12207031	-1.953125	8.05102536	-6.152514480000001	1.355395468	-0.36621094	1.0375977	2.380371	-9.346606430000001	1.113745108	2.874682608	0.48828125	-0.79345703	-0.24414062	9.138451980000001	2.6210692900000003	3.111547824	-0.9765625	-0.6713867	0.48828125	1.3853027160000002	9.77607428	-2.410522464	-0.24414062	0	0.061035156	1550085255.871
-9.30952176	-0.699829074	-3.6139891200000003	0.12207031	-0.36621094	0.30517578	3.371142572	7.869189300000001	4.059008786	-0.4272461	-1.159668	-1.2207031	7.4600586060000005	-6.2015625000000005	1.516894568	-0.5493164	1.2817383	2.0751953	-9.504516574	0.855346646	3.3197021760000003	0.4272461	-0.24414062	-0.24414062	8.93388678	2.527758786	2.8627197480000004	-1.0986328	-0.79345703	0.30517578	1.1316894568000002	9.7066893	-2.4846923920000004	-0.24414062	0.24414062	0.061035156	1550085255.911
-9.35976538	-0.729736322	-3.7407959260000005	0.061035156	0.30517578	0.18310547	3.323291034	7.55576178	2.807690396	-0.6713867	-2.1972656	-0.5493164	7.04375	-4.844970746	2.807690396	-1.0375977	1.3427734	1.6479492	-9.144433606	0.8015136780000001	3.2718505400000004	0.36621094	-0.48828125	-0.18310547	8.572607428000001	2.496655252	2.77419429	-0.91552734	-0.9765625	-0.12207031	0.6316406250000001	9.593042032000001	-2.512207068	-0.36621094	-0.12207031	0.061035156	1550085255.951
-9.351391574	-0.7117919928	-3.741992212	0.24414062	-1.0986328	0.30517578	4.3233885800000005	7.190893570000001	1.683178714	-1.3427734	-2.9907227	-0.24414062	7.04375	-4.844970746	2.807690396	-1.4648438	1.0375977	1.159668	-8.999682608	0.9773681610000001	3.313720746	0.30517578	-0.30517578	-0.24414062	8.03547374	2.825634784	2.7371094240000002	-1.7089844	-1.8920898	-0.5493164	0.8529540740000001	9.62294928	-2.118627896	-0.4272461	-0.18310547	0.061035156	1550085255.991
-9.04753444	-0.6352294928000001	-3.2957762600000002	0.30517578	0.061035156	0.18310547	5.848657248	6.924121106	1.5025390379999999	-1.3427734	-2.9907227	-0.24414062	7.653857428000001	-4.391577176	3.202465854	-2.0751953	1.5869141	0.8544922	-8.96499002	1.403247104	3.3053466460000003	0.48828125	-0.24414062	-0.4272461	7.6729982	3.0828369600000003	2.777783246	-2.8686523	-2.380371	-0.91552734	1.149633786	9.547582968	-1.96430661	-0.5493164	-0.12207031	0.18310547	1550085256.031
-9.307128894	-0.687866214	-3.5158935700000002	0.36621094	-0.48828125	0.36621094	6.212329074	7.072461060000001	1.24294429	-2.8076172	-2.5634766	-1.0986328	7.7902346200000006	-4.877270468000001	1.927221646	-2.8686523	2.0141602	0.48828125	-8.92670926	1.553979532	3.2682617800000004	0.91552734	-0.30517578	-0.5493164	8.28669429	3.631933606	2.733520468	-3.7841797	-2.1972656	-1.3427734	1.259692392	9.472216754	-2.09948732	-0.61035156	-0.12207031	0.30517578	1550085256.071
-9.027197480000002	-0.909179712	-3.4429199280000002	0.5493164	-0.12207031	0.4272461	6.020923020000001	7.198071580000001	1.37214357	-3.6010742	-2.319336	-1.3427734	7.7902346200000006	-4.877270468000001	1.927221646	-3.3569336	1.953125	0.061035156	-8.86210962	1.53125	3.33046875	1.2207031	-0.36621094	-0.7324219	8.570214660000001	3.953735324	2.64140625	-4.1503906	-1.8310547	-1.8920898	1.3254882200000002	9.475805710000001	-1.9547363220000002	-0.79345703	-0.12207031	0.4272461	1550085256.111
-9.340625000000001	-1.108959964	-3.408227536	1.159668	-0.61035156	0.61035156	5.531640380000001	7.082031250000001	1.7860596040000003	-3.9672852	-2.5634766	-1.2817383	7.828515380000001	-5.425170926000001	0.47373047120000006	-3.7231445	2.0751953	-0.24414062	-8.81186502	1.5587646760000002	3.369946286	1.5869141	-0.36621094	-0.91552734	8.414697480000001	3.982446286	2.159301718	-4.760742	-1.8920898	-2.1362305	1.349414038	9.649267572	-1.6329346040000001	-1.0375977	-0.24414062	0.7324219	1550085256.151
-9.354980432000001	-1.0575195288	-3.084033246	1.3427734	-0.8544922	0.6713867	5.626147660000001	6.528149460000001	3.1498290740000003	-4.272461	-2.9296875	-1.2817383	7.310522660000001	-5.325878894000001	-0.7512695288	-4.0283203	2.1362305	-0.36621094	-8.886035340000001	1.5121094240000001	3.541015576	2.0751953	-0.48828125	-1.0375977	8.408715560000001	4.0147461060000005	1.8817626800000002	-5.065918	-1.8310547	-2.380371	1.312329074	9.76770018	-1.5551757200000003	-1.2207031	-0.30517578	0.9765625	1550085256.191
-9.395654254	-1.068286142	-3.0002929320000002	1.4038086	0.061035156	0.7324219	5.47661142	5.9802491	3.5781005400000003	-4.0283203	-3.3569336	-1.2207031	7.310522660000001	-5.325878894000001	-0.7512695288	-4.1503906	2.1972656	-0.48828125	-9.095385880000002	1.272851538	3.9322021760000005	2.4414062	-0.48828125	-1.2207031	8.67189946	4.294677716000001	1.7118896760000002	-4.9438477	-1.5869141	-3.1738281	1.3266846040000002	9.88015126	-1.528857428	-1.3427734	-0.48828125	1.0986328	1550085256.231
-9.733007788	-1.070678714	-2.9165527160000004	1.8920898	-0.6713867	0.61035156	5.60461412	5.547192392	3.4823974640000004	-4.0283203	-2.9907227	-1.0986328	5.840283246000001	-5.2995607	-2.3016601440000004	-4.0283203	2.1362305	-1.0375977	-9.19467752	0.9725830072	4.1415527160000005	2.6245117	-0.24414062	-1.4038086	8.524755890000002	4.671508786	1.39008786	-4.9438477	-1.159668	-3.9672852	1.2082519568	10.14213858	-1.2297851440000003	-1.5258789	-0.48828125	1.4648438	1550085256.271
-9.789233426000001	-0.9474609620000001	-2.82922374	2.0751953	-0.7324219	0.30517578	5.31870108	5.1380616	3.2180175720000004	-3.7231445	-2.8686523	-1.0986328	5.4431150200000005	-5.150024460000001	-2.3255859620000003	-4.272461	2.380371	-1.8310547	-9.14802266	0.9343017572	4.285107428	2.8686523	-0.18310547	-1.7089844	8.419482428	5.07106929	1.3039550720000002	-4.9438477	-1.0375977	-4.760742	0.9043945288	10.193578780000001	-1.427172824	-1.4038086	-0.48828125	1.4648438	1550085256.311
-9.688745108	-1.272851538	-2.7143798920000006	2.319336	-0.6713867	0.18310547	5.421582068	4.82702626	4.11643071	-3.540039	-2.319336	-0.91552734	5.4431150200000005	-5.150024460000001	-2.3255859620000003	-4.8828125	2.2583008	-2.8686523	-8.972167932000001	0.850561502	4.3640625	3.112793	0.18310547	-1.7700195	8.56303714	5.47421875	1.353002896	-4.333496	-0.36621094	-5.7373047	0.37802735600000004	9.992602340000001	-1.7633300720000002	-1.2817383	-1.2207031	1.2817383	1550085256.351
-8.9326902	-1.522875998	-2.3794189300000004	2.6245117	-0.36621094	0.12207031	4.671508786	4.6990235600000005	4.457373004000001	-3.1738281	-3.3569336	-0.5493164	6.168066394	-4.9622070680000006	-3.9166503600000007	-5.2490234	2.1362305	-3.90625	-8.80349092	0.754858426	4.5243652160000005	3.2958984	0.18310547	-1.8310547	8.405126800000001	5.956323380000001	1.39008786	-4.0283203	-0.061035156	-6.5307617	0.18422851440000002	9.82751448	-1.35419928	-1.2207031	-1.4648438	1.0986328	1550085256.391
-8.953027160000001	-1.670019568	-2.381811502	3.540039	0.48828125	0.12207031	4.777978534	4.742089856000001	4.2875000000000005	-2.9296875	-4.272461	0.24414062	6.36066893	-5.02680661	-4.251611420000001	-5.2490234	1.7700195	-4.699707	-8.63122554	0.45698242800000005	4.584179712	3.7841797	0.36621094	-2.0141602	8.029492212000001	6.2841064300000005	1.5707275360000001	-3.9672852	0	-6.7749023	0.0980957068	9.37890625	-1.0168457068	-0.9765625	-1.3427734	0.91552734	1550085256.431
-9.485375900000001	-1.868603534	-3.0613037140000006	3.7841797	-0.24414062	0.5493164	5.51967752	4.737304712	4.837792932	-2.746582	-4.3945312	0.91552734	6.36066893	-5.02680661	-4.251611420000001	-4.638672	1.4038086	-5.7373047	-8.802294928000002	-0.0490478534	4.57819838	3.6010742	0.4272461	-2.0751953	8.302246106	6.707592752000001	2.2215087860000002	-4.0283203	0.061035156	-7.080078	-0.6160888580000001	9.29636232	-1.58149411	-0.79345703	-3.3569336	1.159668	1550085256.471
-9.42077626	-1.6305420320000001	-2.719165036	5.004883	1.0375977	0.7324219	6.02451178	5.09379892	4.923925720000001	-2.319336	-4.9438477	1.2207031	9.154003894	-4.675097644	-4.660742212000001	-4.8217773	1.2817383	-6.4697266	-8.802294928000002	-0.0490478534	4.57819838	3.6010742	0.4272461	-2.0751953	8.036669928	6.881054712	2.5995362400000004	-3.479004	0.36621094	-7.1411133	-0.01315917932	9.482983426	-2.003784146	-1.0986328	-6.652832	1.953125	1550085256.511
-9.560742212000001	-0.7967285340000001	-3.47163089	5.126953	1.0375977	0.18310547	7.21003444	5.023217752000001	4.5159912140000005	-1.8310547	-3.8452148	1.7700195	9.154003894	-4.675097644	-4.660742212000001	-4.638672	0.48828125	-6.5307617	-8.802294928000002	-0.0490478534	4.57819838	3.6010742	0.4272461	-2.0751953	6.877465560000001	6.67648912	2.8495605040000003	-2.319336	-0.12207031	-6.8359375	0.9773681610000001	9.719848740000002	-2.2107422120000004	-1.3427734	-8.239746	1.8920898	1550085256.551
-9.412402160000001	-0.6747070288	-3.68098143	4.8828125	0.7324219	-0.12207031	7.449292032000001	4.804296924000001	3.2275878600000003	-1.3427734	-4.8217773	2.1972656	11.47480432	-5.08063948	-4.62963858	-3.7231445	0.9765625	-5.6152344	-8.82023912	-0.619677716	3.676196286	3.9672852	1.6479492	-1.6479492	5.494555710000001	6.59992662	3.1282959260000003	-1.4038086	-0.8544922	-5.6762695	1.068286142	9.81914038	-1.771704074	-1.8920898	-8.605957	0.9765625	1550085256.591
-9.21860324	-0.7105957068000001	-3.363964856	5.126953	1.0986328	-0.18310547	8.49484874	4.020727536	1.293188498	-0.5493164	-4.3945312	2.380371	13.366137680000001	-3.7479737400000004	-3.29816893	-2.8686523	0.4272461	-4.3945312	-8.716162140000002	-0.8314209260000001	3.3675537140000005	3.9672852	1.5258789	-1.3427734	4.8258300720000005	7.20405252	3.52546376	-0.91552734	-1.159668	-4.638672	0.5550781250000001	9.666015380000001	-1.7310302520000003	-2.1362305	-7.6293945	-0.24414062	1550085256.631
-9.743774460000001	-1.51928714	-3.992016574	6.4086914	2.5634766	-0.12207031	9.49733876	3.585278354	0.4067382788	-0.6713867	-3.8452148	2.5024414	13.366137680000001	-3.7479737400000004	-3.29816893	-2.6245117	0.7324219	-3.0517578	-8.681469748	-1.062304712	2.9500489200000004	3.8452148	1.4038086	-1.0986328	4.167871106000001	7.371533246000001	3.867602536	-0.36621094	-0.91552734	-3.8452148	-0.17824707460000003	9.516479532	-2.2669677520000002	-2.380371	-7.5683594	-1.3427734	1550085256.671
-9.07983426	-1.3051513580000003	-3.302954074	4.0283203	-0.4272461	0.30517578	10.495044420000001	3.343627896	-0.5778076080000001	-0.61035156	-3.9672852	2.0751953	13.141235520000002	-2.8244384000000005	-2.3614746400000004	-2.5634766	-0.24414062	-1.8920898	-8.786743210000001	-0.885253894	3.1366699280000003	3.6010742	0.7324219	-0.9765625	3.1558105040000006	7.812963760000001	4.257592752	0	-0.7324219	-3.1738281	-2.516992212	10.770190200000002	-3.1869139400000006	-2.9296875	-7.507324	-2.6245117	1550085256.711
-8.992504892	-1.982250998	-2.670117212	6.1035156	2.8076172	0.7324219	11.52026358	3.5326415740000003	-1.114941394	-0.8544922	-3.112793	1.8920898	12.8110598	-0.7728027160000001	-1.013256839	-2.4414062	-0.18310547	-1.0375977	-8.481689300000001	-1.46665036	1.685571286	3.7841797	-1.0375977	-1.0986328	2.5947509	8.01872554	4.754052716	0.12207031	-1.0986328	-2.4414062	1.8052001800000002	10.83239766	-1.7776855040000001	-3.479004	-8.422852	-0.9765625	1550085256.751
-10.32636682	-1.358984424	-3.5182862400000006	5.554199	-1.159668	0.7324219	11.64826628	3.640307608	-0.80988768	-1.2817383	-2.9907227	1.5258789	12.8110598	-0.7728027160000001	-1.013256839	-2.319336	0.061035156	-0.61035156	-9.5104982	-1.1101562500000002	2.3746337860000004	4.0283203	0.8544922	-1.4038086	1.8434814300000002	8.378808606	5.13686502	0	-1.4648438	-2.0751953	6.422875900000001	10.635009980000001	-2.6354248200000003	-2.5634766	-3.6621094	-0.91552734	1550085256.791
-9.10495607	0.5586669928	-2.372241214	5.126953	-0.8544922	0.48828125	11.56811502	4.177441394000001	-0.9043945288	-1.5869141	-2.2583008	1.2207031	12.8876223	0.06699218750000001	-0.8230468750000001	-2.319336	1.0986328	-0.30517578	-9.27722194	-1.03359375	1.8793701080000003	4.0283203	0.9765625	-0.9765625	1.5109130400000002	8.755639480000001	5.255298020000001	0	-1.5869141	-1.8310547	5.5519773400000005	9.83110324	-2.186816394	-3.2958984	-2.380371	-1.2817383	1550085256.831
-8.628832968000001	0.5670410144	-1.0455566100000002	2.9296875	2.8076172	0.5493164	11.303735520000002	4.559057608	-2.00856929	-2.0141602	-1.6479492	1.0375977	12.110034440000002	0.953442392	-0.838598642	-2.380371	0.79345703	0.061035156	-8.942260880000001	-1.6161865020000004	1.6137939300000002	3.7841797	0.8544922	-0.79345703	0.966601538	9.031982428000001	5.361767572	-0.061035156	-1.8310547	-1.5869141	4.554272464	9.49853534	0.08015136780000001	-3.6621094	-2.1972656	-2.6855469	1550085256.871
-9.72702626	-0.42229003600000004	-1.7693115020000003	1.5258789	2.5024414	0.36621094	11.1697509	4.587768570000001	-2.860327176	-2.319336	-1.5258789	0.79345703	12.110034440000002	0.953442392	-0.838598642	-2.6245117	0.36621094	0.36621094	-8.60371106	-2.38540036	1.300366214	3.112793	-0.30517578	-0.91552734	0.6854736419999999	8.907568390000002	5.43234874	-0.18310547	-2.8076172	-1.2817383	1.0347900360000002	8.12758786	0.80390625	-1.7700195	-2.746582	-2.9296875	1550085256.911
-9.957910340000002	-3.4536866	-2.19997554	1.159668	-0.36621094	1.7700195	11.3826902	3.9908202880000005	-3.31611322	-2.4414062	-1.0986328	0.30517578	11.700903060000002	0.900805661	-0.2189208966	-2.8686523	0.061035156	0.61035156	-8.557055710000002	-2.4308594240000003	1.564746106	2.8686523	-1.0986328	-0.9765625	0.80988768	8.4135009	5.150024460000001	-0.061035156	-4.0283203	-0.91552734	-1.8638183900000003	6.956420926000001	-2.421289038	2.380371	-4.8828125	-1.159668	1550085256.951
-7.638305710000001	-4.6703125000000005	-1.294384784	3.7231445	-1.5869141	2.1972656	11.322875900000001	3.20007338	-3.366357428	-2.5634766	-0.61035156	-0.30517578	11.3396241	0.34213867800000003	-0.1447509784	-3.0517578	-0.30517578	0.91552734	-8.70898462	-1.820751996	1.8458740020000002	3.2958984	-1.4648438	-1.159668	1.4798096040000002	7.844067392	4.774389676	0	-4.3945312	-0.61035156	0.32539062500000004	6.455175720000001	-3.8400878600000006	1.7700195	-7.751465	-0.48828125	1550085256.991
-6.646582068	-2.751464856	-2.447607428	5.065918	7.6904297	1.5869141	10.48188498	2.6485839660000003	-2.7454834260000003	-2.8076172	0	-0.8544922	10.94245558	-0.33854982	-0.69504393	-2.9296875	-0.36621094	1.4038086	-9.395654254	-1.4606689300000002	1.6329346040000001	3.4179688	-0.91552734	-1.0375977	2.168872104	7.408618210000001	4.737304712	0.48828125	-3.6010742	-0.4272461	3.6738037140000004	9.31191394	0.0729736322	2.746582	-6.713867	1.0375977	1550085257.03
-13.8063723	-3.369946286	-5.81755342	5.6762695	-2.0141602	1.2207031	8.777173020000001	2.77419429	-1.642504892	-2.8076172	0	-0.8544922	10.780957460000002	-0.48090820680000007	-1.4774170320000002	-2.6245117	0	1.8920898	-10.906567000000003	-0.416308606	2.312426718	2.9907227	-1.0986328	-0.6713867	1.812377896	7.811767572	4.58178714	0.61035156	-2.1362305	-0.18310547	6.8989991	13.003662140000001	2.5086182100000003	2.0141602	-3.1738281	1.2207031	1550085257.071
-10.26296376	-3.3460204680000003	-3.3567871400000002	3.479004	-8.117676	2.0141602	8.04384784	3.293383786	-1.4678466460000001	-1.8920898	-1.2207031	-0.48828125	10.81804164	-0.061010742800000003	-2.3806152160000003	-2.6855469	0.12207031	1.8920898	-9.94714308	1.085034146	3.24194339	4.4555664	1.5869141	-0.7324219	0.970190396	9.709082068	3.91066893	0.8544922	-1.7089844	0.18310547	2.9273192900000002	9.60739766	0.49645996400000003	1.6479492	-0.48828125	1.8310547	1550085257.11
-6.572412140000001	-1.69633786	-1.8817626800000002	5.2490234	6.0424805	3.1738281	8.83220198	3.06848143	-1.39606929	-1.8920898	-2.1362305	0.061035156	10.90776358	0.6029296924	-3.4429199280000002	-2.8076172	-1.0986328	1.5258789	-8.86928714	1.222607428	2.93569339	5.3710938	-1.5869141	-1.4038086	0.6543701080000001	11.05371106	3.202465854	0.061035156	-2.0751953	0.36621094	0.33615722840000006	9.709082068	-1.6090087860000002	2.0141602	-4.0283203	2.0141602	1550085257.15
-6.8762695680000006	-0.98334964	-4.895214856	3.479004	7.6293945	0.61035156	9.671997300000001	2.6605469240000006	-0.8708984620000001	-2.1362305	-2.1362305	0.24414062	11.30971646	1.108959964	-3.3053466460000003	-2.8686523	0.061035156	1.159668	-9.439917032	0.8972167932	4.10207518	5.004883	0.061035156	-1.4038086	0.9510498200000002	11.155395860000002	2.55288089	-0.7324219	-2.8076172	-0.12207031	-0.17944336060000002	10.28808606	-1.604223642	0.7324219	-3.2348633	1.8920898	1550085257.19
-10.09309056	-2.8675048920000004	-7.169360520000001	5.92041	-1.5869141	4.272461	9.847851440000001	2.7729980040000006	-0.492871106	-2.380371	-1.7700195	0.48828125	9.746167032	0.0	-3.4955566100000004	-2.9296875	1.0986328	0.61035156	-9.326269568	1.353002896	4.189404254	5.065918	-1.0375977	-1.4038086	1.459472644	10.88742662	1.6161865020000004	-1.5258789	-4.0283203	-0.61035156	-0.9402832068000001	9.7748777	-2.605517572	0.79345703	-5.004883	1.7089844	1550085257.23
-7.643090560000001	-1.47263179	-5.79123552	6.8969727	0.61035156	3.2348633	9.862207460000002	3.0672851440000004	-0.718969748	-3.112793	-1.0986328	0.6713867	9.746167032	0.0	-3.4955566100000004	-3.2348633	0.91552734	-0.061035156	-9.861010880000002	1.175952176	4.203759784	5.126953	-0.30517578	-1.7700195	2.4751221040000004	10.50222194	1.343432608	-1.8310547	-4.211426	-1.0986328	1.149633786	9.1875	-4.257592752	1.3427734	-5.004883	1.8920898	1550085257.27
-7.278222840000001	0.2560058606	-6.615478240000001	5.9814453	5.554199	2.746582	9.52963858	3.158203076	-0.9821533540000001	-3.6621094	-0.8544922	0.91552734	9.423168930000001	-0.8589355432	-3.9561278960000004	-3.6621094	0.30517578	-0.4272461	-10.09309056	1.0192382788	4.2791259	4.760742	0.24414062	-1.5869141	3.045751996	10.140942000000003	1.550390576	-1.4648438	-3.2958984	-1.5869141	1.5384277160000002	9.24013678	-4.868896466000001	1.4648438	-6.0424805	1.4038086	1550085257.31
-9.42197284	-0.40434570680000004	-7.834497300000001	6.225586	1.3427734	3.4179688	8.9326902	3.07805162	-1.262084964	-3.479004	-1.2207031	1.2817383	10.19238318	-1.081445288	-4.182226440000001	-3.90625	-0.30517578	-0.36621094	-9.508105432	0.970190396	4.19897464	4.8828125	0.79345703	-1.2817383	2.8447753600000003	9.916039840000002	1.5958496400000002	-0.91552734	-2.9296875	-2.0751953	2.396167032	9.253295926000002	-4.647582968	1.5258789	-4.8828125	0.9765625	1550085257.35
-8.60251448	0.3959716754	-6.87148462	6.652832	-0.79345703	2.9296875	8.91354982	2.6581542540000003	-1.2309814300000002	-3.2348633	-1.5258789	1.6479492	10.19238318	-1.081445288	-4.182226440000001	-4.0283203	-0.48828125	-0.12207031	-9.192285340000002	0.9642089660000001	3.9609130400000003	4.8828125	0.7324219	-1.0986328	2.332763678	9.478198380000002	1.532446286	-0.5493164	-3.3569336	-2.1972656	2.680883786	9.089404254	-4.768408246	1.6479492	-4.5776367	0.61035156	1550085257.39
-7.6167726600000005	1.085034146	-5.82473143	6.3476562	1.2207031	1.8920898	9.399243210000002	2.337548822	-1.55158696	-3.2348633	-1.953125	1.7700195	10.416088760000001	-1.0503417932	-3.6570557100000003	-4.1503906	-0.36621094	0.12207031	-8.63601088	1.0264160340000001	3.575707968	5.065918	0.9765625	-0.91552734	2.1664795320000003	9.004467752000002	1.4786132200000002	-0.6713867	-3.540039	-2.0751953	1.8243408540000001	8.943457068	-4.10805661	1.6479492	-4.5776367	0.61035156	1550085257.43
-8.00317392	0.9295165740000001	-5.220605432000001	6.164551	1.8310547	1.953125	9.94953624	2.1509277160000004	-1.7035155760000003	-3.540039	-1.3427734	1.7700195	10.25578624	-1.240551718	-3.4620605040000005	-4.272461	-0.4272461	0.4272461	-8.1670652	1.0862304712000002	3.334057608	5.3100586	0.8544922	-0.8544922	2.1030761780000002	8.70061052	1.546801718	-0.5493164	-3.7231445	-1.7700195	2.757446286	8.643188400000001	-3.823339856	1.159668	-6.1035156	0.91552734	1550085257.47
-8.380004892	1.429565396	-5.74338408	5.79834	0.4272461	2.0751953	9.840673920000002	2.0911132200000004	-1.465454074	-3.9672852	-0.6713867	1.6479492	10.25578624	-1.240551718	-3.4620605040000005	-4.1503906	-0.30517578	0.7324219	-7.887134080000001	1.00129393	3.1354737400000006	5.3710938	0.30517578	-0.9765625	2.068383786	8.52714856	1.620971646	-0.5493164	-3.6621094	-1.4648438	4.3150146760000005	8.633618210000002	-3.0876221040000003	0.6713867	-5.493164	1.0375977	1550085257.51
-8.496044928000002	1.975073282	-5.127294928000001	5.3710938	-0.4272461	1.6479492	9.49853534	2.0564209260000004	-1.3613769960000002	-4.1503906	-0.30517578	1.4648438	10.227075180000002	-1.299169928	-3.52546376	-3.8452148	0.30517578	1.0375977	-7.966088760000001	0.7416992212000001	3.129492212	5.065918	0.30517578	-0.9765625	2.2753417540000003	8.649169928000001	1.6472900360000002	-0.7324219	-3.540039	-1.159668	4.411913940000001	8.59055162	-2.682080072	0.24414062	-4.638672	1.0986328	1550085257.55
-8.408715560000001	2.04326178	-4.7995117800000004	4.699707	1.159668	1.2207031	9.266455072	2.04086911	-1.425976538	-4.0283203	-0.24414062	1.2207031	10.106250000000001	-1.542016574	-3.275439496	-3.6621094	0.4272461	1.159668	-8.101269568000001	0.387597644	3.202465854	4.8828125	0.12207031	-0.9765625	2.6605469240000006	8.845361420000001	1.7848632200000003	-0.61035156	-3.540039	-1.0986328	3.3496094240000005	8.46015625	-3.39506839	0.36621094	-3.6621094	0.61035156	1550085257.59
-9.20305162	1.193896466	-5.01603984	4.272461	1.4038086	0.91552734	9.189892572	1.9738769960000002	-1.6305420320000001	-3.9672852	-0.12207031	0.8544922	10.106250000000001	-1.542016574	-3.275439496	-3.6010742	0.4272461	1.159668	-8.20773912	0.2392578076	3.18332518	4.211426	-0.12207031	-1.0375977	3.063696286	9.1623777	1.9774658540000003	-0.48828125	-3.479004	-1.0375977	1.776489218	8.828613220000001	-3.6415038940000004	0.48828125	-4.0893555	0.24414062	1550085257.63
-9.593042032000001	1.335058606	-5.766113220000001	4.4555664	-1.4648438	1.0986328	9.207836960000002	1.905688498	-1.90808107	-3.7231445	-0.48828125	0.36621094	10.25817842	-1.588671924	-3.063696286	-3.479004	0.5493164	0.9765625	-8.407519568	0.5084228534	3.2646728240000003	3.6010742	-0.48828125	-0.9765625	3.1916992800000004	9.52485324	2.0911132200000004	-0.61035156	-3.3569336	-0.9765625	2.0659912140000003	9.262865920000001	-3.71328125	0.48828125	-4.0893555	0.24414062	1550085257.67
-9.22458516	1.4630615020000002	-4.403540036	3.4179688	-1.3427734	0.9765625	9.39086911	1.820751996	-1.8458740020000002	-3.4179688	-0.6713867	-0.061035156	10.81684604	-1.4606689300000002	-2.64140625	-3.4179688	0.6713867	0.79345703	-8.67070288	0.879272464	3.220410144	3.3569336	-0.6713867	-0.9765625	3.017041034	9.60739766	1.8410888580000002	-0.9765625	-3.7841797	-0.91552734	3.1797364200000002	9.52485324	-2.76223143	-0.6713867	-3.8452148	0.24414062	1550085257.71
-9.19348143	1.331469748	-4.862915036	1.159668	1.4648438	1.0986328	9.3155027	1.9176513580000003	-1.927221646	-3.2958984	-1.0375977	-0.30517578	10.81684604	-1.4606689300000002	-2.64140625	-3.540039	0.61035156	0.79345703	-9.688745108	1.272851538	2.8962158540000003	3.1738281	-1.4038086	-1.2207031	2.9679932100000004	9.796411240000001	1.9224365020000003	-1.0986328	-3.90625	-0.7324219	4.362866214	9.78444838	-2.227490216	-1.0375977	-3.1738281	0.48828125	1550085257.75
-10.959203780000001	0.1435546875	-5.531640380000001	-0.061035156	1.8310547	1.4648438	9.326269568	2.2083496400000002	-2.1880126800000004	-3.540039	-1.2207031	-0.061035156	11.26784694	-1.214233426	-2.99191893	-3.7841797	0.30517578	0.6713867	-11.26545378	-0.132788089	3.7874510800000003	3.9672852	-1.5869141	-1.159668	3.261083966	11.212817000000001	3.037377896	-1.0375977	-3.3569336	-0.7324219	4.5159912140000005	10.93049272	-1.820751996	-2.0751953	-1.6479492	0.9765625	1550085257.79
-11.777465560000001	-2.0372802520000004	-6.27692842	0.061035156	-2.319336	0.6713867	10.44001448	2.296875	-2.4523925720000004	-3.3569336	-1.0986328	0.79345703	12.7273188	-0.052636719240000004	-2.5612548920000004	-3.8452148	-0.18310547	0.18310547	-11.618359620000001	-1.830322284	4.146337860000001	2.5024414	1.0986328	-1.2817383	3.3460204680000003	11.74397014	4.079345746	-0.61035156	-4.0893555	-1.6479492	3.7551512600000003	13.43671924	-0.27155761780000004	-4.5166016	-2.2583008	2.6855469	1550085257.83
-10.523754500000003	-3.6558594240000004	-2.87109375	2.0751953	-3.0517578	1.5869141	12.28708516	1.5121094240000001	-3.6355224640000006	-3.112793	-1.2817383	1.0375977	12.7273188	-0.052636719240000004	-2.5612548920000004	-3.540039	-0.18310547	0.18310547	-11.03098192	-0.5514892572000001	2.336352536	2.2583008	1.5258789	-0.7324219	2.7227538940000002	10.4459964	4.46694339	-0.18310547	-3.6621094	-1.6479492	1.790844748	13.711865020000001	0.04306640576	-5.1879883	-1.4648438	4.272461	1550085257.87
-9.81914038	-2.2107422120000004	-1.8398925720000001	1.0986328	-0.6713867	0.24414062	12.41389128	0.898413089	-3.9716797120000003	-3.6010742	-0.18310547	0.5493164	12.361254500000001	0.05861816394	-2.231079074	-3.112793	0.18310547	0.6713867	-10.085913040000001	-0.3026611322	1.040771466	3.2348633	0.12207031	-0.5493164	1.685571286	9.0176268	4.550683606000001	-0.5493164	-2.4414062	-0.8544922	-1.3829101440000002	11.88154254	-2.69523912	-4.0893555	-3.2348633	5.126953	1550085257.91
-9.89570288	-1.8973144960000001	-3.4883788940000002	1.953125	-1.4648438	-0.18310547	11.01542932	0.7979248200000001	-3.544604532	-3.7231445	0.6713867	0.48828125	11.33842752	0.7225586060000001	-2.0528320680000003	-2.8686523	0.4272461	1.2207031	-10.16726088	-1.2477295320000001	1.12211911	2.9296875	-0.36621094	-0.30517578	0.4378417932	8.51159694	4.250415036	-0.6713867	-2.5024414	0	-1.29558107	11.7403804	-1.95234375	-2.8686523	-3.4179688	5.3100586	1550085257.95
-9.268847840000001	-2.495458966	-2.414111322	2.1972656	-2.380371	0.61035156	10.03207968	0.7668212860000001	-3.34841304	-3.2958984	0.6713867	0.6713867	11.33842752	0.7225586060000001	-2.0528320680000003	-2.5024414	0.6713867	1.5258789	-9.79401857	-1.4606689300000002	1.464257788	2.1972656	0.18310547	-0.5493164	0.8290283540000001	8.774780252000001	4.32817392	-0.24414062	-2.6855469	0.061035156	-0.6304443390000001	11.33603534	-2.49426268	-2.319336	-3.3569336	5.554199	1550085257.99
-7.986425720000001	-0.9390869110000001	-1.732226538	2.6855469	-1.7089844	0.7324219	9.410009980000002	0.6986327880000001	-3.5781005400000003	-3.0517578	0.8544922	0.5493164	10.59672824	0.925927716	-1.94636232	-2.319336	0.61035156	1.5258789	-8.559448380000001	-1.119726538	1.437939496	2.380371	-0.061035156	-0.18310547	1.4415283540000001	8.46015625	4.358081070000001	0	-2.2583008	-0.30517578	0.8613281250000001	9.82272914	-1.070678714	-1.7700195	-1.2207031	3.9672852	1550085258.03
-7.5330322480000005	0.9414794928000001	-0.8816650360000001	1.5869141	-2.2583008	-1.0375977	8.11682158	0.9187500000000001	-3.210839856	-2.9296875	0.4272461	0.24414062	9.683960160000002	0.6974365020000001	-1.1879150360000001	-2.2583008	0.30517578	1.5258789	-8.048632788	-1.2453369600000002	1.4678466460000001	2.2583008	-0.061035156	-0.061035156	1.4558837860000002	7.625146760000001	4.209741214	-0.12207031	-2.0751953	-0.24414062	2.930908246	7.830908246000001	-0.9809570288	-0.9765625	3.112793	2.6245117	1550085258.07
-7.537817392	0.6400146760000001	-0.0454589856	0.91552734	-0.6713867	-0.9765625	7.372729532	1.332666034	-2.8890380400000004	-2.5634766	0.24414062	0.18310547	9.4004393	0.20097655760000002	-0.5215820288	-2.0141602	0.91552734	1.4648438	-7.96130342	-1.1807373200000002	1.418798822	2.1362305	-0.30517578	0.061035156	1.6245605040000002	7.01503894	3.77788089	-0.5493164	-2.1362305	0.061035156	1.465454074	6.1931884	-1.1472412140000001	-0.4272461	4.272461	0.5493164	1550085258.11
-7.346411240000001	-0.0035888672120000004	0.309838858	-0.79345703	0.48828125	-0.061035156	7.05690944	1.77290036	-2.616284146	-2.380371	0.061035156	0.12207031	9.00207518	-0.2954833966	-0.539526358	-2.0141602	0.7324219	1.3427734	-8.106054712	-1.5216797120000003	1.8375000000000001	1.8920898	-0.30517578	0.061035156	2.1329834260000005	7.16816394	3.890332068	-0.6713867	-2.0751953	0.18310547	-0.4844970746000001	5.0626952880000005	-0.3612792932	0.91552734	3.6621094	-0.061035156	1550085258.15
-8.369238220000002	-1.031201178	0.9020019568000001	-0.12207031	2.5024414	0.24414062	7.381103240000001	1.9367920320000003	-2.4392334260000004	-2.0751953	-0.24414062	0.12207031	9.004467752000002	-0.7799804712000001	-0.7201660340000001	-2.0141602	0.061035156	1.0986328	-8.476904254	-2.144946286	2.042065396	1.159668	-0.9765625	-0.18310547	2.91535643	7.838086060000001	4.204956070000001	-0.24414062	-1.8920898	-0.24414062	-0.4067382788	5.33186052	-0.3505126800000001	1.8310547	1.6479492	-0.36621094	1550085258.19
-10.13735324	-0.15671386780000002	-0.9378906250000001	0.5493164	1.0375977	1.2817383	8.247216754	1.933203076	-2.253808606	-1.5869141	-0.48828125	0	9.4171875	-1.3613769960000002	-0.5239746106000001	-1.8920898	0.061035156	0.7324219	-8.829809800000001	-2.3399413940000002	2.810082968	0.36621094	-0.18310547	-0.061035156	3.7683105040000004	8.388378894	4.527954074	0.061035156	-1.4648438	-0.6713867	1.562353534	6.459961060000001	-0.22968750000000002	1.8920898	-3.3569336	0.61035156	1550085258.23
-10.68884236	0.18901367800000002	-1.4558837860000002	-1.0375977	0.12207031	-1.0375977	9.395654254	2.16767572	-2.0193359620000004	-1.0375977	-0.61035156	-0.30517578	9.925610520000001	-2.3925780760000004	-0.47851562500000006	-1.5258789	-0.36621094	0.36621094	-8.638403060000002	-1.98464357	2.598339856	-0.36621094	-0.79345703	0.24414062	4.153515576	8.15390625	4.818652356	0.24414062	-1.159668	-0.36621094	8.42785643	10.837183	4.645190396	0.18310547	-1.2207031	-0.30517578	1550085258.27
-12.43422824	-1.0144531250000002	-0.7524658540000001	-0.61035156	-2.6855469	-1.159668	10.26176718	2.378222644	-1.8793701080000003	-0.61035156	-0.18310547	-0.6713867	10.796509080000002	-3.16298822	-0.6029296924	-0.79345703	-0.4272461	0.4272461	-8.9494384	-0.9402832068000001	2.6713134000000003	-0.30517578	-0.8544922	0.61035156	3.9800537140000007	7.638305710000001	4.612890576	0.061035156	-0.6713867	0.5493164	9.29516574	12.480884080000001	3.94895018	0.61035156	5.432129	-0.12207031	1550085258.31
-12.242822480000001	-3.354394568	-0.023925780760000005	1.2817383	-0.061035156	0.061035156	10.25578624	2.390185504	-1.604223642	-0.30517578	0.18310547	-0.8544922	11.425757280000001	-3.1187255400000002	-0.869702176	-0.18310547	0.061035156	0.9765625	-10.44838858	-0.3517089856000001	2.8986084260000005	-0.61035156	-2.6245117	0.4272461	3.591259784	8.24123552	4.1415527160000005	0.12207031	-0.30517578	1.159668	2.359082068	9.71027806	0.7716064300000001	2.0141602	-0.061035156	0.61035156	1550085258.35
-10.71516124	-2.3949707460000003	-1.6472900360000002	1.0375977	-0.48828125	0.18310547	10.319189300000001	2.38540036	-1.2656738220000001	0	0.48828125	-0.48828125	11.80617662	-2.48828125	-1.6616454680000001	-0.36621094	-0.12207031	1.159668	-11.852832460000002	0.211743161	4.536328076	0.18310547	1.2207031	0.4272461	3.652270468	10.563232820000001	3.7467773560000004	0.8544922	-0.12207031	0.8544922	5.20266124	12.825414840000002	-0.248828125	-2.2583008	-3.3569336	0.36621094	1550085258.389
-9.725830072	-3.158203076	-1.052734375	-1.2207031	0.5493164	1.5869141	10.853931200000002	2.4488037140000003	-1.299169928	0.12207031	0.18310547	0.12207031	12.252392180000001	-1.8099853240000001	-3.0086670320000004	-0.48828125	-0.7324219	0.79345703	-10.42326628	0.14714355040000002	2.45358876	0.5493164	0.91552734	0.36621094	3.43334964	12.199755399999999	3.9250244600000004	1.2817383	0.18310547	0.061035156	-4.568627896000001	6.954028060000001	-1.18671875	0.12207031	-2.746582	-0.8544922	1550085258.429
-8.99609375	-3.25151358	-3.974072284	2.746582	5.1879883	0.8544922	11.40183058	2.3710449280000003	-1.259692392	0.12207031	-0.18310547	0.18310547	12.58735324	-1.4618652160000003	-3.4560790740000003	0.18310547	-0.8544922	0.36621094	-11.20803264	0.40554199280000003	1.7944336060000001	-0.9765625	-0.8544922	0	3.43334964	12.199755399999999	3.9250244600000004	1.2817383	0.18310547	0.061035156	0.8015136780000001	8.89321286	-4.38798822	2.380371	-5.9814453	-0.8544922	1550085258.472
-9.593042032000001	-1.3864990020000003	-5.719457968	0.4272461	-1.6479492	-0.61035156	11.523852340000001	1.6903564300000002	-0.9522461060000001	0.30517578	0.18310547	-0.4272461	11.763110520000001	-0.9773681610000001	-2.8244384000000005	0.7324219	0.30517578	0.12207031	-11.04653354	1.51928714	1.5204834260000002	-1.0375977	1.4038086	0.12207031	3.43334964	12.199755399999999	3.9250244600000004	1.2817383	0.18310547	0.061035156	4.49924321	10.9568116	-3.7025146760000003	0.5493164	-1.6479492	-1.5258789	1550085258.513
-8.859716754	-2.483496106	-2.918945288	0	2.1972656	1.4038086	10.847949280000002	1.062304712	-0.9582275360000001	0.4272461	0.5493164	-1.0375977	11.763110520000001	-0.9773681610000001	-2.8244384000000005	0.61035156	0.91552734	0.061035156	-10.033276260000001	2.3423339660000004	0.8888427520000001	-0.5493164	-0.18310547	0.12207031	1.5300537140000001	10.776172120000002	2.174853534	-0.61035156	0.24414062	0.8544922	2.045654254	9.254492212	-3.081640576	1.4648438	-0.9765625	-2.319336	1550085258.549
-8.48049321	-1.5145019960000001	-3.0397704680000004	0.79345703	3.0517578	1.5258789	10.06557608	0.7428955072	-1.484594748	0.30517578	0.61035156	-1.0375977	11.013037140000002	-0.953442392	-3.6462889400000003	0.61035156	0.61035156	0	-9.41599092	1.7214599640000001	1.3063476440000001	-0.24414062	0.24414062	-0.24414062	1.3242920320000002	10.26894568	1.9798584260000003	-0.4272461	0.24414062	0.8544922	0.7010253600000002	9.01882338	-3.1282959260000003	1.8920898	-3.2348633	-2.1972656	1550085258.589
-8.79990216	-0.8577392572	-4.248022464000001	1.5869141	0.91552734	0.6713867	9.363354532	0.5813964856000001	-1.0826415740000002	0.36621094	0.30517578	-0.5493164	10.4208741	-0.860131839	-3.369946286	0.61035156	0.4272461	0.24414062	-8.531933606	1.526464856	1.240551718	-0.48828125	-0.24414062	-0.30517578	1.13647464	8.914746106	1.9200439300000003	-0.30517578	0.30517578	0.79345703	1.6341308900000002	9.414794928000001	-3.1665771760000005	1.7700195	-4.333496	-1.8310547	1550085258.629
-8.3536866	-0.35529785340000003	-3.8341064300000003	1.0375977	-1.5869141	0.36621094	8.50441893	1.038378894	-0.25839844240000004	0.36621094	0	-0.24414062	9.5021241	-0.9414794928000001	-2.7347167540000004	0.61035156	0.48828125	0.48828125	-8.041455072	1.945166034	1.3266846040000002	0	-0.30517578	-0.18310547	1.3039550720000002	7.8548342600000005	1.8626221040000002	-0.12207031	0.12207031	0.8544922	3.16777356	9.18869658	-2.769409146	1.0986328	-2.6245117	-2.0141602	1550085258.669
-7.451684800000001	-0.462963858	-3.3041503600000004	1.2817383	0.18310547	0.30517578	8.082128894	1.6544677520000002	0.04067382788	0.30517578	0.30517578	-0.12207031	8.673095746000001	-1.3099365020000002	-2.34711911	0.6713867	0.6713867	0.36621094	-7.90148912	1.7417969240000002	1.4570800720000001	0.18310547	-0.24414062	-0.12207031	1.868603534	7.552173020000001	1.8973144960000001	-0.36621094	0.24414062	1.0375977	2.524169928	8.512792932	-2.8064941100000005	1.2207031	-2.2583008	-1.6479492	1550085258.709
-7.339233426000001	-0.1818359424	-3.737207068	1.4038086	2.746582	-0.30517578	8.01035144	2.13776857	-0.03828125	0.30517578	0.24414062	-0.18310547	8.445800720000001	-1.676000998	-2.1616942900000002	0.7324219	0.7324219	0.24414062	-7.7842527	1.5001464660000001	1.6736084260000001	-0.061035156	-0.12207031	-0.12207031	2.427270468	7.589257788	1.924829074	-0.24414062	0.4272461	1.0375977	2.851953076	8.57858876	-2.43803714	1.159668	-1.5258789	-1.5258789	1550085258.749
-8.82023912	-0.287109375	-4.514794928000001	0.9765625	1.0375977	-0.6713867	8.14792482	2.5157959260000005	-0.1818359424	0.4272461	-0.061035156	-0.4272461	8.66352536	-1.9810547120000002	-1.990625	0.6713867	0.61035156	0.18310547	-7.920629892	1.622167932	1.915258786	-0.061035156	-0.30517578	0	2.7729980040000006	7.693335160000001	1.909277356	-0.061035156	0.48828125	0.9765625	2.135375998	8.62285144	-2.519384784	0.61035156	-1.4648438	-1.159668	1550085258.789
-9.42436502	-0.08015136780000001	-4.547094748	1.0986328	-1.8310547	-0.48828125	8.323779254	2.75625	-0.18422851440000002	0.4272461	-0.12207031	-0.5493164	9.12648912	-2.04326178	-1.8195557100000002	0.48828125	0.5493164	0.24414062	-8.10844748	1.867407248	2.18203125	0.18310547	-0.24414062	0.061035156	2.8698974640000006	7.968481430000001	1.818359424	0.061035156	0.4272461	0.91552734	0.970190396	9.426757788000002	-2.024121106	-0.12207031	-2.2583008	-0.9765625	1550085258.829
-8.761621106	0.4354492212	-3.9046875	0.9765625	-0.6713867	-0.18310547	8.62404802	2.948852536	-0.2225097644	0.30517578	-0.24414062	-0.48828125	9.646875000000001	-1.9176513580000003	-1.7752929320000002	0.18310547	0.36621094	0.4272461	-8.311816394000001	2.0839355040000003	2.363867212	0.36621094	-0.4272461	-0.061035156	2.7586425720000003	8.442211960000002	1.629345746	0.061035156	0.061035156	0.8544922	2.2215087860000002	9.25209964	-2.363867212	-0.6713867	-1.8920898	-1.2207031	1550085258.869
-8.991308606	0.770410144	-3.6881591460000003	-0.4272461	0.30517578	0.5493164	9.065478240000001	3.12709964	-0.15910644960000003	-0.12207031	-0.18310547	-0.36621094	10.00217302	-1.655664038	-1.8040038940000003	-0.12207031	0.18310547	0.48828125	-8.54748552	1.795629892	2.6976317900000004	0.36621094	-0.48828125	-0.30517578	2.9500489200000004	9.0176268	1.71667482	-0.061035156	-0.36621094	0.5493164	2.299267572	9.05231929	-2.4392334260000004	-0.61035156	-1.5258789	-1.0375977	1550085258.909
-9.374121106	0.48330077880000005	-4.4322509000000005	-0.91552734	1.159668	1.2207031	9.44350589	3.2060547120000003	-0.10288086060000001	-0.48828125	0	-0.30517578	10.151709260000002	-1.562353534	-1.74299321	-0.36621094	0.12207031	0.36621094	-8.89680162	1.9044922120000003	2.746679712	0.24414062	-1.3427734	-0.6713867	3.1797364200000002	9.532031250000001	2.1521240020000003	-0.061035156	-0.7324219	0.12207031	3.6211670320000002	9.610986420000001	-2.0480469240000003	-1.5869141	-1.8310547	-0.48828125	1550085258.949
-11.03098192	-1.5970459260000003	-5.470629892	-2.0751953	0	1.2207031	9.70429712	3.33645018	-0.230883786	-0.6713867	0	-0.36621094	10.601513579999999	-1.735815396	-1.818359424	-0.61035156	0.24414062	-0.061035156	-11.02141124	1.949951178	2.845971646	0.4272461	-2.1362305	-0.36621094	3.640307608	10.58117662	2.7072021760000005	-0.24414062	-0.79345703	0	7.004272660000001	10.918529860000001	-0.7512695288	-2.9907227	0.9765625	0.30517578	1550085258.989
-11.43532698	-1.801611322	-6.30922824	-2.0141602	-3.540039	1.2817383	10.223486420000002	3.4704346040000003	-0.649584964	-0.4272461	-0.18310547	-0.18310547	11.49873004	-1.75495607	-1.8004150360000002	-0.7324219	0.12207031	-0.6713867	-12.834985520000002	0.516796875	3.7276367800000005	0.79345703	-0.12207031	-0.4272461	4.251611420000001	11.513086060000001	3.3508057100000004	-0.24414062	-1.159668	-0.48828125	6.857128894000001	13.380492720000001	0.20097655760000002	-4.5776367	3.4179688	2.2583008	1550085259.029
-10.49982878	-3.3244873200000002	-3.0002929320000002	-1.4648438	-2.380371	-0.061035156	11.11950728	3.0971923920000006	-1.4618652160000003	-0.4272461	-0.18310547	-0.18310547	12.25717752	-1.600634784	-1.57551268	-0.6713867	-0.061035156	-0.9765625	-11.6626223	-0.29667969240000003	2.45358876	-0.18310547	1.2817383	-0.48828125	4.300659146	10.90058606	4.047045926	0.12207031	-0.79345703	-1.0986328	3.6917480040000004	13.03715854	-2.51459964	-4.0893555	3.7231445	3.6010742	1550085259.069
-11.477197480000001	-3.2479248200000006	-1.5456054320000001	0.5493164	-0.8544922	0.30517578	11.32526808	2.4978514400000003	-2.205957068	-0.18310547	-0.4272461	0.12207031	12.40192842	-1.414013678	-1.1651855432	-0.48828125	-0.12207031	-0.6713867	-11.27741664	0.401953125	1.459472644	0.48828125	0.4272461	-0.24414062	3.5469971040000003	9.552368210000001	4.317407248	0.24414062	0.30517578	-0.79345703	-0.32180175720000004	13.28359424	-4.513598740000001	-2.9907227	3.2348633	4.5776367	1550085259.109
-10.20434604	-0.7907471040000001	-3.9214355040000006	-1.4648438	-1.8310547	-0.18310547	11.02978534	2.190405252	-2.64140625	-0.4272461	-0.12207031	0.30517578	12.446191100000002	-1.0551269568000001	-0.9713867212000001	-0.36621094	0.061035156	-0.36621094	-11.001074280000001	-0.3995605432	1.561157248	0.30517578	0.24414062	-0.12207031	2.433251996	9.63491214	4.1260009	-0.18310547	0.79345703	-0.12207031	-1.488183606	12.58854982	-3.52546376	-1.5869141	1.6479492	5.126953	1550085259.149
-8.991308606	-0.723754892	-2.662939496	-1.0986328	-2.2583008	-0.4272461	11.033374100000001	1.6532714660000003	-2.680883786	-0.48828125	0.24414062	0.4272461	12.22009236	-0.4761230432	-1.0347900360000002	-0.30517578	-0.061035156	-0.18310547	-9.838280760000002	-0.6364257788	1.6353271760000003	-0.24414062	0.24414062	-0.12207031	2.0564209260000004	9.766503894000001	3.5649413940000003	-0.24414062	-0.48828125	-0.24414062	-1.829125998	10.465136780000002	-2.5971435700000005	-1.2207031	0.30517578	4.211426	1550085259.189
-8.100073380000001	-1.0371826080000002	-1.5276611420000001	-1.0986328	-0.36621094	-0.7324219	10.308423020000001	1.2154297120000002	-2.378222644	-0.4272461	0.36621094	0.18310547	11.304932100000002	-0.364868161	-1.0144531250000002	-0.18310547	-0.12207031	0	-9.024804712	-0.5754150360000001	1.4522949280000002	-0.30517578	0.24414062	0.12207031	2.3351562500000003	8.68745108	3.77189946	-0.12207031	-0.8544922	-0.5493164	-1.0563232428000002	8.73291034	-1.641308606	0.18310547	1.2817383	2.8076172	1550085259.229
-7.976855432000001	-0.534741214	-1.685571286	-1.2207031	-1.5869141	-1.2207031	8.903979532000001	1.3853027160000002	-2.0480469240000003	-0.24414062	0.4272461	0	10.11701628	-0.80988768	-0.9211425720000002	0.12207031	0.18310547	0.12207031	-8.69941394	-0.6818847840000001	1.38410643	-0.4272461	0.24414062	0.12207031	2.5313476440000002	7.7244384	3.7288329680000003	-0.24414062	-0.061035156	-0.4272461	0.5778076080000001	7.62873552	-2.34711911	1.5258789	3.7231445	1.0986328	1550085259.269
-8.30942392	-0.855346646	-0.6854736419999999	-1.2207031	0.12207031	-0.6713867	7.957714660000001	1.693945288	-1.8985107820000002	0	0.36621094	0.061035156	9.377710160000001	-1.100585962	-0.891235324	0.36621094	0.24414062	0	-8.261572480000002	-0.6447998200000001	1.207055661	-0.61035156	0.18310547	0.30517578	2.3758300720000003	7.347607428000001	3.2742432100000003	-0.30517578	-0.061035156	-0.18310547	-0.40554199280000003	6.860717752000001	-1.4786132200000002	0.8544922	5.493164	-1.2207031	1550085259.309
-8.212524460000001	-0.6902587860000001	-0.88046875	-2.0751953	-0.18310547	-0.5493164	7.844067392	1.79323732	-1.7298339660000002	0.24414062	0	0.12207031	9.125292932	-1.123315396	-0.80390625	0.36621094	-0.12207031	0	-8.30822734	-0.6986327880000001	1.246533246	-0.61035156	0.12207031	0.24414062	2.441625998	7.263867212	3.3508057100000004	0.061035156	-0.12207031	-0.24414062	-0.839794928	6.518579074000001	-0.8122802520000001	1.2207031	5.79834	-1.953125	1550085259.349
-8.89919429	-0.9725830072	-1.2261962860000002	-1.159668	1.6479492	-0.8544922	8.202954074	1.7980224640000002	-1.66044928	0.48828125	-0.12207031	0.18310547	9.273632788	-1.108959964	-0.9055908540000002	0.4272461	-0.36621094	0	-8.66711412	-0.976171875	1.5216797120000003	-0.9765625	-0.061035156	0.24414062	2.588769568	7.720849640000001	3.7587402160000005	0.4272461	0.4272461	-0.36621094	0.915161142	8.029492212000001	0.1196289038	2.319336	1.6479492	-1.4038086	1550085259.389
-10.06677266	-1.320703076	-2.5086182100000003	-1.6479492	-1.0986328	-0.5493164	8.69582518	1.9786621400000002	-1.7669189300000003	0.48828125	-0.12207031	0.18310547	9.637304712	-1.106567392	-0.9139648560000001	0.61035156	-0.48828125	-0.18310547	-9.095385880000002	-0.846972644	1.7896484620000002	-1.4038086	-0.61035156	0.4272461	2.64140625	8.31660144	3.8855469240000007	0.5493164	0.36621094	-0.36621094	3.1558105040000006	10.67209514	2.5899658540000003	0.9765625	0.9765625	-1.2817383	1550085259.429
-9.40163588	-1.4582763580000002	-0.619677716	-0.7324219	0.061035156	0.24414062	9.36455072	2.158105432	-1.6879638580000003	0.9765625	0.18310547	0.24414062	10.13376448	-1.1651855432	-0.73332518	0.6713867	-0.7324219	-0.36621094	-9.108544928	-0.29667969240000003	2.251416034	-1.2207031	-0.061035156	0.61035156	2.8352050720000004	8.717358426	3.869995108	0.61035156	0.4272461	-0.36621094	3.9979980040000007	10.3526857	1.485791034	1.159668	-0.7324219	0.91552734	1550085259.469
-10.485473740000002	-2.122216754	-2.586376996	-0.91552734	1.3427734	-1.0375977	9.60620108	2.4811035340000003	-1.4068359620000002	1.159668	0.36621094	0.24414062	10.697216460000002	-1.4798096040000002	-0.800317392	1.2207031	-0.36621094	-0.24414062	-9.8765625	0.057421875000000004	2.447607428	-1.2207031	-0.7324219	0.7324219	2.819653354	8.44819339	3.59484874	0.48828125	0.48828125	-0.061035156	1.2106445288	8.955419928000001	-2.409326178	1.7089844	1.0375977	-2.2583008	1550085259.552
-10.711572480000001	-3.8652099640000004	-4.3329589660000005	0.6713867	-0.30517578	-0.91552734	9.506909440000001	2.82922374	-1.28122554	1.159668	0.36621094	0.24414062	10.764209260000001	-1.52526857	-0.976171875	1.0986328	-0.36621094	-0.30517578	-10.96279254	0.6854736419999999	2.548095746	-1.2207031	0.061035156	0.79345703	3.0493408540000004	9.554760880000002	3.20366214	0.7324219	0.7324219	-0.061035156	1.638916034	12.17941942	-1.2860107820000002	1.0986328	0.30517578	-0.7324219	1550085259.589
-8.80588408	-2.8675048920000004	-2.1293945680000004	0.48828125	-0.79345703	-0.4272461	9.82871106	2.8483641200000003	-1.435546924	1.2817383	0.4272461	0.79345703	11.04055162	-1.258496106	-1.6125976440000003	0.7324219	-0.8544922	-0.6713867	-11.09677716	1.373339856	3.1378662140000007	-1.0375977	1.8310547	1.0375977	3.0541259000000003	10.87426718	2.85673822	1.0375977	1.0375977	-0.36621094	0.050244139400000006	11.69970746	-0.839794928	-0.18310547	-0.79345703	-0.4272461	1550085259.629
-8.15988768	-1.1627929712000002	-2.269360324	-0.36621094	4.333496	-0.12207031	10.24023462	2.292089856	-1.532446286	1.159668	0.18310547	0.79345703	11.678173920000003	-0.5969482428	-2.4021484620000004	0.61035156	-0.9765625	-0.91552734	-9.77128894	1.412817392	1.4415283540000001	-0.4272461	1.3427734	0.7324219	2.445214856	10.79172374	2.477514676	0.79345703	1.0375977	-0.79345703	-0.2344726538	7.609594748	-3.1330810700000002	1.5258789	-1.7089844	-0.6713867	1550085259.669
-9.64208966	-0.8158691100000001	-6.09868161	-0.36621094	-0.24414062	-1.4648438	10.014135880000001	1.562353534	-1.0371826080000002	0.9765625	0	0.6713867	11.541797120000002	-0.33017577880000004	-2.503832968	0.79345703	-0.9765625	-0.6713867	-9.858617720000002	1.358984424	1.332666034	-1.2817383	1.4038086	0.4272461	1.6472900360000002	10.073950180000002	2.3710449280000003	0.6713867	1.0375977	-0.8544922	3.2562989200000003	9.43034694	-3.47402356	1.953125	-0.61035156	-1.0986328	1550085259.709
-9.38010234	-2.128198282	-4.5889648560000005	0.061035156	-0.12207031	-1.159668	9.865796220000002	1.062304712	-0.516796875	0.9765625	0	0.6713867	11.249902160000001	-0.2918945288	-2.548095746	0.91552734	-0.24414062	-0.7324219	-9.2042482	2.6509764400000004	0.805102536	-1.4038086	0.6713867	0.5493164	0.92473143	9.835888579999999	1.771704074	0.12207031	1.0375977	-0.36621094	3.1869139400000006	10.05002446	-2.5492920320000003	1.2817383	1.4648438	-1.5258789	1550085259.748
-9.081030252000001	-1.9032959260000002	-3.60441893	-1.0375977	0.36621094	0.48828125	9.700707968000001	0.7524658540000001	-0.6256591459999999	0.8544922	0.061035156	0.48828125	10.79770468	-0.1818359424	-2.9273192900000002	0.91552734	-0.061035156	-0.79345703	-9.451879892000001	3.325683606	0.923535144	-0.48828125	0.6713867	0.7324219	0.5754150360000001	10.107446580000001	1.129296875	-0.48828125	0.5493164	0.061035156	1.388891574	9.32866214	-2.8830566100000006	1.159668	-0.36621094	-0.8544922	1550085259.788
-8.647973740000001	-1.3673584260000002	-3.170166034	-0.24414062	1.953125	-0.36621094	9.765307608	0.4067382788	-0.71538089	0.7324219	0	0.5493164	10.7103759	0.002392578076	-3.2718505400000004	0.5493164	-0.12207031	-0.8544922	-9.305932608	2.588769568	1.0371826080000002	-0.30517578	0.5493164	0.18310547	0.6615478240000001	10.235449280000001	1.08383786	-0.36621094	0.30517578	-0.24414062	1.680786142	9.130077880000002	-2.4308594240000003	1.159668	-1.2817383	-0.6713867	1550085259.828
-9.351391574	-1.3422363220000002	-4.52077626	0.12207031	-0.24414062	-0.30517578	9.792822480000002	0.30744628600000007	-0.5969482428	0.48828125	-0.12207031	0.7324219	10.530933	0.011962890380000002	-3.5003417540000004	0.30517578	-0.4272461	-0.5493164	-8.596533246000002	2.48229982	0.8158691100000001	-0.36621094	0.18310547	0.061035156	0.5431152356000001	9.671997300000001	1.36018071	0.30517578	0.12207031	-0.7324219	2.7179687500000003	9.517675720000002	-2.1664795320000003	0.91552734	-0.30517578	-0.7324219	1550085259.868
-8.77836911	-1.0575195288	-3.9345947480000003	0.24414062	0.12207031	-0.061035156	9.669604532000001	0.5837890576	-0.014355469240000002	0.30517578	0	0.8544922	10.18640126	-0.1124511682	-3.408227536	0.18310547	-0.6713867	-0.24414062	-8.24243161	2.8447753600000003	0.4689453076	-0.24414062	0	0.30517578	0.32180175720000004	9.045141574	1.509716754	0.5493164	-0.061035156	-0.6713867	2.89741214	9.207836960000002	-2.57680661	0.6713867	0.061035156	-0.8544922	1550085259.908
-9.031982428000001	-1.2082519568	-4.047045926	0.36621094	0.24414062	-0.36621094	9.46145018	0.9390869110000001	0.2129394568	0.30517578	0.061035156	0.6713867	10.102661240000002	-0.35649413939999997	-3.1916992800000004	0.24414062	-0.18310547	-0.12207031	-8.26755342	3.05053714	0.47851562500000006	0	-0.36621094	0.18310547	0.23327636780000002	8.9745607	1.3805175720000002	0.30517578	-0.061035156	-0.061035156	2.0887207460000004	9.278417932000002	-2.381811502	0.4272461	-0.4272461	-0.6713867	1550085259.948
-9.2808107	-1.3254882200000002	-4.070971646	0.30517578	-0.5493164	-0.12207031	9.433935700000001	1.197485324	-0.0813476538	0.30517578	-0.061035156	0.30517578	10.377808	-0.35888672120000004	-2.9847412140000005	0.24414062	0.30517578	0	-8.61926268	3.1534179320000004	0.6651367212000001	0	-0.36621094	0.18310547	0.3289794928	9.33344748	1.1747558900000001	0	-0.18310547	0.36621094	1.9810547120000002	9.50930162	-2.10546875	0	-1.159668	-0.30517578	1550085259.988
-9.11213408	-1.1699707068	-3.823339856	-0.18310547	-0.24414062	0.12207031	9.37890625	1.195092752	-0.2081542932	0.30517578	-0.4272461	0	10.711572480000001	-0.265576178	-2.8627197480000004	-0.061035156	0.12207031	0.12207031	-9.216211060000001	2.81486821	0.9127685700000001	0.4272461	-0.79345703	0.12207031	0.6926513580000001	9.82272914	1.2010742212	0	-0.4272461	0.36621094	2.8962158540000003	9.278417932000002	-2.47871106	-0.12207031	-0.61035156	-0.12207031	1550085260.028
-9.217407248	-1.0922119110000001	-3.6139891200000003	-0.5493164	0.61035156	0.61035156	9.67080072	1.081445288	-0.7381103240000001	0.061035156	-0.30517578	0	10.98073732	-0.3026611322	-2.92971196	-0.4272461	0.12207031	0.24414062	-10.03207968	2.153320288	1.8829589660000003	0.8544922	-0.8544922	-0.30517578	1.3230957460000001	10.4304438	1.5013427520000002	0.12207031	-0.5493164	0.12207031	2.3028564300000003	9.05231929	-2.99191893	0.061035156	0.30517578	-0.12207031	1550085260.068
-9.405224640000002	-1.3649658540000003	-3.9393798920000007	-0.24414062	1.4038086	0.8544922	9.953125	0.9343017572	-1.020434604	-0.18310547	-0.61035156	0.18310547	11.05490764	-0.4342529254	-2.85075679	-0.61035156	-0.48828125	0.12207031	-9.624145468	1.223803714	2.0301025360000002	0.36621094	-0.6713867	-0.5493164	2.04326178	10.88503444	2.10546875	0.12207031	-0.61035156	-0.4272461	0.8625244110000001	9.31191394	-3.192895468	0.30517578	-0.4272461	-0.36621094	1550085260.108
-8.979345746000002	-1.96669928	-4.268359424000001	0.18310547	0.061035156	0.6713867	10.48188498	0.707006839	-0.984545926	-0.18310547	-0.4272461	0.18310547	11.216405760000002	-0.6711181610000001	-2.222705072	-0.4272461	-0.24414062	-0.12207031	-9.1623777	1.343432608	2.146142572	-0.36621094	-1.2817383	-0.30517578	2.5098144959999997	10.26176718	2.501440396	0.18310547	-0.8544922	-0.61035156	0.966601538	9.3238768	-3.2586913940000004	0.18310547	-0.6713867	-0.61035156	1550085260.148
-8.575000000000001	-1.9355957460000002	-3.6738037140000004	0.6713867	-0.061035156	0.36621094	10.556054320000001	0.6507812500000001	-1.0108642572	-0.12207031	-0.18310547	-0.061035156	11.013037140000002	-1.0874267572	-1.5456054320000001	0	0.24414062	-0.36621094	-9.23535144	1.693945288	2.1760498200000002	-0.061035156	-0.6713867	-0.061035156	2.58278804	9.33344748	2.3949707460000003	-0.5493164	-0.8544922	-0.12207031	1.0802490020000002	9.254492212	-2.7418945679999998	0	-0.5493164	-0.36621094	1550085260.188
-8.69582518	-1.0958007788	-3.6750000000000003	0.4272461	0.36621094	-0.061035156	9.98063948	0.7716064300000001	-1.0180419928000002	-0.12207031	0.061035156	-0.36621094	10.65773912	-1.4247802520000001	-1.29558107	0.30517578	0.7324219	-0.36621094	-9.371728240000001	1.620971646	2.215527356	0	-0.5493164	-0.18310547	2.55288089	8.771191394	2.1604980040000004	-0.91552734	-0.36621094	0.30517578	1.0922119110000001	9.222192392	-2.496655252	-0.18310547	-0.48828125	-0.18310547	1550085260.228
-9.43752446	-1.25729982	-3.791040036	0.30517578	0	-0.061035156	9.149218750000001	1.062304712	-1.1484375	-0.18310547	0.18310547	-0.24414062	10.465136780000002	-1.412817392	-1.5204834260000002	0.12207031	0.91552734	-0.30517578	-9.46743161	1.579101538	2.495458966	0.061035156	-0.30517578	-0.18310547	2.337548822	8.84057608	1.9942138580000002	-0.6713867	-0.061035156	0.36621094	1.1173339660000001	9.264062500000001	-2.767016574	-0.24414062	-0.79345703	-0.18310547	1550085260.268
-9.4004393	-1.4810058900000003	-3.7037110600000003	0.18310547	-0.18310547	0.24414062	8.640795926000001	1.28361821	-1.184326178	-0.18310547	0	0.24414062	10.322778060000001	-1.123315396	-1.7860596040000003	-0.12207031	0.61035156	-0.30517578	-9.58825679	1.4558837860000002	2.757446286	0.36621094	-0.061035156	-0.18310547	2.1102538940000004	9.180322480000001	2.027709964	-0.18310547	-0.061035156	0.24414062	1.378125	9.387280252000002	-2.66174321	-0.12207031	-0.30517578	-0.18310547	1550085260.308
-9.11691893	-1.335058606	-3.5876709260000004	0.12207031	0.061035156	-0.061035156	8.881250000000001	1.2022705072	-1.274047824	-0.12207031	-0.36621094	0.61035156	10.41967752	-0.648388678	-2.082739218	-0.30517578	0.18310547	-0.24414062	-9.584667932	1.27763678	2.8651123200000006	0.30517578	0.24414062	-0.30517578	2.1604980040000004	9.536816394	2.251416034	0	-0.061035156	-0.12207031	0.8972167932	9.54160144	-2.386596646	-0.12207031	-0.12207031	-0.24414062	1550085260.348
-9.04633786	-1.4116211060000001	-3.5362304320000004	0.30517578	-0.061035156	-0.30517578	9.58586412	0.9223388580000002	-1.3924804320000002	-0.18310547	-0.48828125	0.61035156	10.56921376	-0.248828125	-1.9140625000000002	-0.36621094	-0.12207031	-0.24414062	-9.555957068	1.299169928	2.802905252	0.30517578	0.36621094	-0.30517578	2.1844238220000003	9.630126800000001	2.47033696	0.061035156	-0.061035156	-0.5493164	0.6926513580000001	9.32746556	-2.68327626	-0.061035156	-0.36621094	-0.24414062	1550085260.388
-9.20305162	-1.5025390379999999	-3.5960449280000004	0.30517578	0	-0.24414062	10.006958360000002	0.7692138580000001	-1.1735596040000003	-0.18310547	-0.36621094	0.36621094	10.58955072	-0.19619140380000002	-1.4630615020000002	-0.4272461	-0.061035156	-0.36621094	-9.50930162	1.2309814300000002	2.6079101440000003	0.36621094	0.61035156	-0.24414062	2.14973143	9.56552716	2.56245108	-0.18310547	-0.18310547	-0.6713867	0.7608398560000001	9.317895468000001	-2.7945312500000004	0	-0.36621094	-0.24414062	1550085260.428
-9.206640380000001	-1.391284146	-3.5158935700000002	0.30517578	-0.061035156	-0.18310547	9.8251223	0.9055908540000002	-1.2022705072	-0.12207031	-0.24414062	0.30517578	10.529736420000003	-0.3505126800000001	-1.4247802520000001	-0.30517578	0.061035156	-0.61035156	-9.44350589	1.0072753600000002	2.3949707460000003	0.30517578	0.7324219	-0.30517578	2.2430420320000004	9.575097840000002	2.75625	-0.30517578	-0.12207031	-0.6713867	0.840991214	9.4255616	-2.519384784	0	-0.18310547	-0.24414062	1550085260.468
-9.14204074	-1.409228534	-3.523071286	0.30517578	0.12207031	-0.30517578	9.614575180000001	1.061108426	-1.5384277160000002	-0.24414062	-0.24414062	0.4272461	10.72592752	-0.40554199280000003	-1.443920926	-0.18310547	0.061035156	-0.8544922	-9.32866214	0.9785644568000001	2.124609424	0.24414062	0.7324219	-0.24414062	2.2035644960000003	9.53442392	2.843579074	-0.30517578	0.12207031	-0.7324219	0.7883544928000001	9.3489991	-2.5074219240000004	0.061035156	-0.061035156	-0.24414062	1550085260.508
-9.22578125	-1.503735324	-3.4297608800000003	0.48828125	-0.18310547	-0.24414062	9.60859375	0.966601538	-1.6161865020000004	-0.24414062	-0.24414062	0.48828125	10.938866820000001	-0.3517089856000001	-1.3063476440000001	-0.24414062	-0.061035156	-0.79345703	-9.3920652	1.0240234620000002	1.9511474640000002	0.30517578	0.6713867	-0.24414062	1.8195557100000002	9.33344748	2.7299316100000004	-0.30517578	0.061035156	-0.61035156	0.775195288	9.38847644	-2.5540771760000003	0	-0.24414062	-0.18310547	1550085260.548
-9.189892572	-1.3063476440000001	-3.39506839	0.4272461	0.18310547	-0.18310547	9.67080072	0.800317392	-1.7513672120000003	-0.24414062	-0.36621094	0.4272461	11.1266848	-0.2512207068	-1.358984424	-0.30517578	-0.061035156	-0.5493164	-9.368139480000002	0.9773681610000001	1.7633300720000002	0.30517578	0.61035156	-0.24414062	1.544409146	9.29277356	2.7000244600000003	-0.24414062	0	-0.4272461	0.8888427520000001	9.39326178	-2.4523925720000004	0	-0.24414062	-0.18310547	1550085260.588
-9.261669928000002	-1.35419928	-3.4596679320000003	0.24414062	-0.12207031	-0.24414062	9.750951980000002	0.69504393	-1.8219482820000001	-0.24414062	-0.36621094	0.30517578	11.157788040000002	-0.08732910340000001	-1.375732428	-0.36621094	0	-0.36621094	-9.387280252000002	0.8972167932	1.677197284	0.30517578	0.5493164	-0.18310547	1.4678466460000001	9.30832518	2.8041014400000006	-0.18310547	-0.061035156	-0.36621094	0.9020019568000001	9.42077626	-2.3399413940000002	0	-0.18310547	-0.18310547	1550085260.628
-9.189892572	-1.509716754	-3.3759277160000005	0.24414062	0	-0.18310547	9.689941394000002	0.619677716	-1.656860324	-0.24414062	-0.24414062	0.30517578	10.97834514	0.0490478534	-1.262084964	-0.4272461	0.12207031	-0.30517578	-9.43752446	0.8625244110000001	1.57551268	0.24414062	0.48828125	-0.18310547	1.4786132200000002	9.325073380000001	2.8675048920000004	-0.12207031	-0.061035156	-0.36621094	0.8816650360000001	9.41599092	-2.4595702880000005	0	-0.12207031	-0.18310547	1550085260.668
-9.12648912	-1.6149902160000003	-3.40942392	0.12207031	0.061035156	-0.18310547	9.567919928000002	0.5813964856000001	-1.5432128600000001	-0.24414062	-0.12207031	0.36621094	10.835986420000001	0.09450683900000001	-1.108959964	-0.36621094	0.5493164	-0.4272461	-9.52963858	0.898413089	1.5970459260000003	0.24414062	0.36621094	-0.24414062	1.489379892	9.374121106	2.8495605040000003	-0.12207031	-0.061035156	-0.36621094	0.7895507788	9.33344748	-2.489477536	-0.061035156	-0.18310547	-0.18310547	1550085260.708
-9.072656250000001	-1.7597412140000002	-3.54580072	0.061035156	-0.061035156	-0.36621094	9.3920652	0.49765625	-1.4522949280000002	-0.18310547	0.12207031	0.5493164	10.686450180000001	0.15551757200000002	-0.6723144568000001	-0.30517578	1.2817383	-0.91552734	-9.657641574000001	0.9271240020000001	1.6736084260000001	0.24414062	0.48828125	-0.24414062	1.5563721040000003	9.377710160000001	2.82084964	-0.12207031	-0.061035156	-0.36621094	0.6723144568000001	9.33344748	-2.5588623200000002	0	0	-0.18310547	1550085260.748
-9.055908246000001	-2.0253173920000003	-3.6391114200000003	0.18310547	0	-0.48828125	9.15639676	0.36606445680000005	-1.1556152160000002	-0.061035156	0.7324219	0.79345703	10.38498552	0.27873535340000005	-0.23686523560000003	-0.4272461	2.9907227	-1.5258789	-9.759326080000001	0.915161142	1.6532714660000003	0.24414062	0.6713867	-0.24414062	1.726245108	9.325073380000001	2.74428714	-0.061035156	-0.12207031	-0.36621094	0.5263671924000001	9.441113220000002	-2.5564697480000005	-0.061035156	0	-0.12207031	1550085260.788
-8.99728984	-2.19638678	-3.625952176	0.30517578	-0.18310547	-0.5493164	8.524755890000002	0.3828125	-0.417504892	0.12207031	2.746582	1.4648438	9.839477340000002	0.37443847840000005	-0.439038089	-0.24414062	4.3945312	-2.1972656	-9.83110324	0.793139676	1.580297824	0.24414062	1.0986328	-0.18310547	2.004980432	9.2556884	2.8830566100000006	-0.12207031	0.12207031	-0.48828125	0.416308606	9.433935700000001	-2.652172824	-0.061035156	0	-0.12207031	1550085260.828
-8.955419928000001	-2.191601538	-3.6474853240000003	0.30517578	-0.18310547	-0.6713867	7.722045926000001	0.3828125	-0.14714355040000002	0.18310547	3.8452148	2.4414062	9.477001800000002	0.5670410144	-0.5203857428	0.12207031	4.3945312	-2.8076172	-9.89091754	0.802709964	1.471435504	0.18310547	1.3427734	-0.24414062	2.0289062500000004	9.30234375	2.9045898560000003	0	0.61035156	-0.6713867	0.43664550720000006	9.4171875	-2.6581542540000003	-0.061035156	0.12207031	0	1550085260.868
-8.86210962	-2.217919928	-3.6355224640000006	0.36621094	-0.36621094	-1.0375977	8.557055710000002	-0.0095703125	-0.2607910144	0.061035156	5.3710938	3.3569336	9.404028060000002	0.7859619110000001	-0.22131347840000004	0.5493164	3.7841797	-3.112793	-9.90647014	1.0192382788	1.42836911	0.24414062	1.7700195	-0.30517578	1.892529254	9.18869658	2.7610351440000005	-0.12207031	1.159668	-0.7324219	0.458178714	9.39685054	-2.7155760800000004	-0.12207031	0.12207031	0.061035156	1550085260.908
-8.83579074	-2.451196286	-3.5326415740000003	0.5493164	-0.4272461	-1.2817383	8.679076980000001	-0.5957519568	-0.03588867212	-0.48828125	6.7749023	3.90625	9.42077626	1.2788329680000001	0.63881839	0.61035156	2.9296875	-3.479004	-9.837085159999999	1.0288086060000001	1.2034667932	0.36621094	2.1362305	-0.24414062	1.8422851440000003	8.978149460000001	2.6533691100000003	0.061035156	1.7089844	-0.8544922	0.5239746106000001	9.444701980000001	-2.6880616	-0.12207031	0.18310547	0.12207031	1550085260.948
-8.76042482	-2.5839844240000005	-3.4297608800000003	0.61035156	-0.4272461	-1.4648438	7.809375	-0.9570312500000001	0.5502929712000001	-1.0986328	4.699707	3.9672852	9.16118161	1.6915527160000003	0.8828613220000001	0.7324219	2.1362305	-3.7231445	-9.71625998	0.8649169928000001	0.7728027160000001	0.36621094	2.1362305	-0.24414062	1.623364218	8.844164840000001	2.59116214	0.30517578	1.7089844	-0.9765625	0.45100097840000003	9.471020468	-2.6784912140000006	-0.24414062	0.12207031	0.24414062	1550085260.988
-8.875268570000001	-2.557666034	-3.361572284	0.48828125	-0.5493164	-1.6479492	7.55097644	-1.225	0.8457763580000002	-1.5258789	3.540039	4.0893555	9.034375	2.0169433900000002	0.9115722840000001	1.0986328	1.5258789	-3.6010742	-9.650463760000001	0.7440917932000001	0.5275634784000001	0.48828125	3.1738281	-0.12207031	1.5683349640000002	8.652759080000001	2.578002896	0.5493164	2.0751953	-0.9765625	0.4521972644	9.405224640000002	-2.6916503600000006	-0.24414062	0.12207031	0.30517578	1550085261.028
-8.77597644	-2.604321286	-3.2539062500000004	0.4272461	-0.48828125	-1.7089844	7.7423827880000005	-1.88774411	1.25729982	-1.8310547	1.7700195	3.8452148	9.14682608	2.49426268	1.27763678	1.2817383	1.2207031	-3.7841797	-9.4004393	0.6029296924	-0.31701660340000004	0.12207031	2.9907227	-0.12207031	1.349414038	8.408715560000001	2.595947284	0.79345703	2.4414062	-0.9765625	0.63881839	9.394457968000001	-2.5815917540000006	-0.24414062	0.061035156	0.24414062	1550085261.068
-8.8046875	-2.92971196	-3.1175292540000004	0.4272461	-0.4272461	-1.7089844	8.009155252000001	-2.5875733800000003	1.9415771760000002	-1.8310547	1.0375977	3.540039	8.8214357	3.170166034	1.73701178	1.2817383	0.79345703	-3.90625	-9.25090306	0.6747070288	-0.9390869110000001	0	2.6245117	-0.18310547	0.8565429712000001	8.829809800000001	2.286108426	1.3427734	2.8076172	-0.7324219	0.8457763580000002	9.253295926000002	-2.5181884000000005	-0.24414062	0	0.18310547	1550085261.107
-8.83220198	-3.12111821	-2.96560054	0.36621094	-0.61035156	-1.7089844	8.07136232	-3.343627896	1.987036142	-1.3427734	-1.0375977	3.2348633	8.914746106	3.858032248	1.8052001800000002	1.4038086	0.24414062	-3.7231445	-9.253295926000002	0.6615478240000001	-1.299169928	0.061035156	3.0517578	-0.12207031	0.1866210962	8.777173020000001	2.11743161	1.2207031	2.6855469	-0.4272461	1.2441405760000002	9.39685054	-2.3495117800000003	-0.30517578	0.24414062	0.18310547	1550085261.147
-8.793920926	-3.2945800720000005	-2.8411866	0.36621094	-0.36621094	-1.6479492	8.577392572	-3.9908202880000005	2.34113768	-1.0375977	-0.8544922	2.9296875	9.154003894	4.841381790000001	2.128198282	1.2207031	-0.36621094	-3.540039	-9.057104532	0.7488769568000001	-2.1975829680000003	-0.12207031	2.5634766	-0.12207031	-0.385205072	8.948242212	1.9535400360000001	1.0986328	2.0751953	0.24414062	1.1903076080000001	9.431542932000001	-2.239453076	-0.36621094	0	0.24414062	1550085261.187
-8.742480432	-3.652270468	-2.7825683900000002	0.24414062	-0.4272461	-1.5258789	8.354882788000001	-4.687060504000001	2.3255859620000003	-0.7324219	-0.48828125	2.9296875	8.9494384	5.66442842	2.3973632200000004	0.7324219	-0.79345703	-3.2348633	-9.130077880000002	0.92473143	-2.27294928	-0.12207031	2.5634766	-0.12207031	-0.663940396	9.398047120000001	1.4582763580000002	1.2207031	1.2817383	0.61035156	1.2154297120000002	9.305932608	-2.201171924	-0.36621094	-0.061035156	0.061035156	1550085261.227
-8.65036592	-3.9932128600000003	-2.6772949280000002	0.36621094	-0.5493164	-1.4648438	8.109643570000001	-5.55078125	2.180834964	-0.4272461	-0.4272461	2.8686523	9.20544429	6.4396241000000005	2.4344482820000004	0.48828125	-1.159668	-3.1738281	-8.979345746000002	0.900805661	-2.8316162140000003	0.18310547	2.2583008	-0.061035156	-0.7117919928	9.49255342	1.620971646	1.4038086	0.61035156	0.8544922	1.3266846040000002	9.516479532	-2.077954074	-0.4272461	0.061035156	0.12207031	1550085261.267
-8.638403060000002	-4.136767572	-2.3794189300000004	0.61035156	-0.36621094	-1.2817383	8.05461412	-6.354687500000001	1.885351538	-0.36621094	-1.3427734	2.5634766	9.066674820000001	7.11672374	1.9104736420000001	0.30517578	-1.7700195	-2.9296875	-9.101367212000001	0.7201660340000001	-2.884252896	0.4272461	3.3569336	0.061035156	-0.40314941100000007	9.688745108	1.6903564300000002	1.5869141	0.4272461	0.7324219	1.294384784	9.573901260000001	-1.9559326080000001	-0.36621094	0.061035156	0.18310547	1550085261.307
-8.793920926	-4.1786376800000005	-2.418896466	0.48828125	-0.36621094	-1.0375977	8.140747300000001	-6.8308107	1.7310302520000003	-0.30517578	-0.8544922	2.0751953	8.947045926000001	7.7974121400000005	1.9726807100000001	-0.12207031	-2.2583008	-2.5024414	-8.906372300000001	0.534741214	-3.773095746	0.24414062	1.8920898	0	-0.3756347644	10.06677266	1.5599609620000003	1.5869141	0.4272461	0.61035156	1.2202148560000001	9.449487320000001	-1.892529254	-0.48828125	-0.30517578	0.18310547	1550085261.347
-8.7364991	-4.1152344240000005	-2.3243896760000005	0.36621094	-0.30517578	-1.0375977	7.792626800000001	-7.0892092600000005	2.313623004	-0.24414062	0.061035156	1.7700195	8.80109874	8.225683606	2.06120607	-0.4272461	-1.5869141	-2.4414062	-8.87407248	0.5993408246	-3.9429687500000004	0.30517578	2.0751953	0	-0.24763183900000002	10.34670378	1.335058606	1.5258789	0.61035156	0.48828125	1.403247104	9.52006839	-1.7860596040000003	-0.36621094	-0.36621094	0.12207031	1550085261.387
-8.70898462	-4.1415527160000005	-2.0372802520000004	0.61035156	-0.12207031	-1.0375977	7.145434800000001	-7.315307608000001	2.122216754	-0.36621094	-0.8544922	1.6479492	8.109643570000001	8.571411240000002	1.6724121400000003	-0.36621094	-1.2817383	-2.2583008	-8.682665740000001	0.5108154254	-4.507617212	0.30517578	2.0751953	0	-0.2177246106	10.57998004	1.2297851440000003	1.5258789	0.48828125	0.36621094	1.6030273560000001	9.58825679	-1.676000998	-0.30517578	-0.36621094	0.18310547	1550085261.427
-8.76401358	-4.21452626	-2.16767572	0.30517578	-0.061035156	-0.9765625	7.250707968	-7.646679712	1.5575683900000001	-0.5493164	-0.48828125	1.2207031	8.446997300000001	9.171948380000002	1.222607428	-0.30517578	-0.8544922	-1.8310547	-8.859716754	0.3229980432	-4.580590854	0.061035156	1.3427734	0.12207031	-0.2560058606	10.7606205	1.46665036	0.79345703	-0.061035156	0.30517578	1.7130859620000003	9.38129892	-1.7023192900000002	-0.18310547	-0.4272461	0	1550085261.467
-8.712573380000002	-4.365258786	-2.107861322	0.061035156	-0.061035156	-0.79345703	7.155004892	-7.828515380000001	1.75495607	-0.61035156	0	0.8544922	8.298657248	9.39326178	1.5300537140000001	-0.24414062	-0.61035156	-1.3427734	-8.795117212000001	0.42587889400000006	-4.61169429	0.12207031	1.5869141	0.061035156	-0.28471679320000004	10.8036866	1.29558107	0.61035156	-0.18310547	-0.12207031	2.0253173920000003	9.53920926	-1.542016574	-0.12207031	0	-0.061035156	1550085261.507
-8.637207068	-4.663134784	-2.04924321	0.061035156	-0.12207031	-0.79345703	6.658544928000001	-7.876367212000001	2.044457968	-0.36621094	-0.30517578	0.6713867	8.08930661	9.22578125	1.490576178	-0.12207031	-0.48828125	-0.79345703	-8.408715560000001	0.42827148560000006	-5.284009080000001	-0.061035156	0.8544922	0.12207031	-0.0825439496	10.63261682	0.9773681610000001	0.12207031	-0.18310547	-0.30517578	1.8662109620000003	9.563134980000001	-1.506127896	-0.12207031	0	-0.061035156	1550085261.547
-8.54748552	-4.987329074000001	-2.038476538	0.061035156	-0.18310547	-0.5493164	6.7363034200000005	-7.867993210000001	1.81716304	-0.061035156	-0.9765625	0.30517578	7.78903804	9.08222644	1.076660144	0.061035156	-0.24414062	-0.12207031	-8.48049321	0.5754150360000001	-5.373730432	-0.061035156	0.6713867	0.12207031	-0.07058105432	10.58715854	1.0575195288	-0.18310547	-0.24414062	-0.48828125	1.7094971040000002	9.558349640000001	-1.5109130400000002	-0.061035156	-0.061035156	-0.12207031	1550085261.587
-8.441015380000001	-5.087817392	-1.987036142	0.061035156	0	-0.30517578	7.322485520000001	-7.77348642	1.9571288940000002	0.18310547	-0.4272461	0.061035156	8.188598740000002	8.826220746	1.161596646	0.12207031	-0.061035156	0.18310547	-8.45417482	0.6711181610000001	-5.495751800000001	0	0.7324219	0.061035156	-0.1208251996	10.5488768	0.708203125	-0.18310547	-0.12207031	-0.5493164	1.5384277160000002	9.60620108	-1.5336425720000002	0	0	-0.061035156	1550085261.627
-8.334545926	-5.172753894	-2.0145507200000004	0.061035156	-0.061035156	-0.24414062	6.954028060000001	-7.297363220000001	1.752563498	0.18310547	-0.48828125	0.061035156	7.696923920000001	8.521167032000001	0.8840576080000001	0.12207031	-0.24414062	0.061035156	-8.28789038	0.7716064300000001	-5.7505616	0	0.24414062	0.061035156	0.2942871106	10.40292932	0.41271972840000004	-0.24414062	-0.12207031	-0.36621094	1.353002896	9.58227536	-1.5527832460000002	0	-0.18310547	-0.061035156	1550085261.667
-8.30463858	-5.196679712	-2.045654254	0.061035156	-0.061035156	-0.061035156	6.798510880000001	-7.229174820000001	1.4798096040000002	0.12207031	-0.7324219	0	8.072558606000001	8.3620607	0.9522461060000001	0.061035156	-0.24414062	0.30517578	-8.30942392	0.8374023560000001	-5.70510234	0.061035156	0.061035156	0.061035156	0.13757324280000002	10.37302266	0.60651857	-0.061035156	-0.24414062	-0.36621094	1.469042932	9.5870607	-1.5982422120000002	0.061035156	-0.061035156	-0.061035156	1550085261.707
-8.188598740000002	-5.17993161	-2.04924321	0	-0.061035156	0	6.82602536	-7.082031250000001	1.4750244600000002	0.061035156	-0.36621094	0.061035156	7.756738220000001	8.11203624	0.8876464660000001	0.12207031	0	0.061035156	-8.278320288000002	0.8457763580000002	-5.731420926	0.061035156	0	0	0.0681884784	10.27851538	0.423486322	0	-0.24414062	-0.061035156	1.4929687500000002	9.5703125	-1.6460937500000001	0.061035156	0	-0.061035156	1550085261.747
-8.22089856	-5.270849640000001	-2.0935058900000003	0.061035156	-0.061035156	0.12207031	6.54728984	-6.993505890000001	1.302758786	0	-0.48828125	0.061035156	7.298559800000001	8.04624002	0.794335962	0.12207031	-0.061035156	-0.18310547	-8.229272660000001	0.7763915740000001	-5.724243210000001	0.12207031	-0.24414062	0	0.33615722840000006	10.16726088	0.5897705072	-0.061035156	0	0.061035156	1.476220746	9.558349640000001	-1.6484863220000001	0	0	-0.061035156	1550085261.787
-8.23166484	-5.2337644800000005	-2.1258057100000003	0	-0.12207031	0.18310547	6.422875900000001	-7.04375	1.32189946	0	0	0.12207031	7.31889676	8.101269568000001	0.8074951080000001	0.12207031	-0.36621094	-0.30517578	-8.32976088	0.679492212	-5.6739991000000005	0	-0.30517578	-0.061035156	0.287109375	10.14213858	0.6962402160000001	0.061035156	0.061035156	0.061035156	1.5384277160000002	9.632519568000001	-1.6736084260000001	0	0	0	1550085261.827
-8.189794928000001	-5.158398560000001	-1.967895468	-0.061035156	-0.061035156	0.30517578	6.261376800000001	-7.162182608000001	1.29558107	0	0.24414062	0.4272461	7.4875733800000015	8.20773912	0.8314209260000001	0.12207031	-0.18310547	-0.48828125	-8.279516574	0.6400146760000001	-5.693139480000001	0	-0.36621094	-0.061035156	0.08732910340000001	10.149316100000002	0.5837890576	-0.061035156	0.061035156	0.18310547	1.44870607	9.589452880000001	-1.64011232	0	0.061035156	0.061035156	1550085261.867
-8.30463858	-5.1045652	-1.943969748	-0.061035156	-0.061035156	0.4272461	5.995800720000001	-7.376318390000001	1.207055661	0.18310547	-0.4272461	0.5493164	7.455273560000001	8.49963408	0.8888427520000001	0.061035156	0.12207031	-0.7324219	-8.23166484	0.6507812500000001	-5.708691394000001	0	-0.36621094	-0.061035156	-0.00478515625	10.320385880000002	0.6340332068000001	-0.12207031	0.18310547	0.30517578	1.4403320680000002	9.547582968	-1.5599609620000003	0	0.061035156	0.061035156	1550085261.907
-8.40273462	-5.0603025200000005	-1.949951178	-0.12207031	-0.18310547	0.48828125	6.2147219400000004	-7.85842302	1.3075439300000002	0.18310547	-0.36621094	0.4272461	7.369140380000001	8.936279254	1.143652356	0.12207031	-0.061035156	-0.61035156	-8.292675720000002	0.5562744110000001	-5.68117662	0.061035156	-0.61035156	-0.12207031	-0.15551757200000002	10.57519568	0.6089111420000001	-0.61035156	0.12207031	0.18310547	1.503735324	9.55117212	-1.57551268	0.061035156	0.061035156	0.061035156	1550085261.947
-8.409912140000001	-5.08063948	-1.8279297120000002	-0.12207031	-0.24414062	0.7324219	6.12858876	-8.189794928000001	1.373339856	0.18310547	0	0.4272461	6.986327880000001	9.273632788	1.178344748	0.061035156	-0.12207031	-0.061035156	-8.3453125	0.56823732	-5.581884980000001	0.061035156	-0.9765625	-0.12207031	-0.5550781250000001	10.52016574	1.0168457068	-0.36621094	-0.24414062	0.18310547	1.5910644960000002	9.65883786	-1.5216797120000003	0.061035156	0.18310547	0.12207031	1550085261.987
-8.366845746000001	-4.77080072	-1.5145019960000001	-0.061035156	-0.12207031	1.0375977	5.48378894	-8.75922824	1.4522949280000002	0.18310547	-0.12207031	0.48828125	6.87028804	9.414794928000001	1.0754638580000002	-0.18310547	0.30517578	0.18310547	-8.31779802	0.39836425720000007	-5.44790036	0.061035156	-0.9765625	-0.12207031	-0.5060302716	10.59672824	1.1735596040000003	-0.7324219	-0.5493164	0.12207031	1.7274413940000002	9.673193390000002	-1.297973642	-0.061035156	0.18310547	0.30517578	1550085262.027
-8.607299820000001	-4.303051620000001	-1.284814496	-0.18310547	0.12207031	1.0375977	4.6978271760000005	-9.38608426	1.0515380890000001	0.12207031	0.12207031	0.30517578	6.824829074	9.19348143	1.159204074	-0.24414062	0.79345703	0.30517578	-8.3201902	-0.113647464	-5.37731929	-0.12207031	-1.4038086	0.061035156	-0.29667969240000003	10.28688948	1.318310504	-0.8544922	-0.48828125	0	1.9164550720000002	9.414794928000001	-0.8278320288	-0.061035156	0	0.48828125	1550085262.067
-9.076245108	-3.9453614200000002	-1.5336425720000002	-0.8544922	-0.061035156	0.9765625	3.9250244600000004	-9.6636232	0.5287597644	0	0.5493164	0.36621094	6.6944336060000005	8.70778804	1.1173339660000001	-0.12207031	0.7324219	0.61035156	-8.609692392	-0.5526855432	-5.0614991	-0.5493164	-1.5869141	0.061035156	-0.269165036	9.89809604	1.58747554	-0.8544922	-0.6713867	-0.061035156	2.24423822	9.439917032	-1.000097644	0.24414062	-0.061035156	0.5493164	1550085262.107
-8.924316394	-3.78984375	-1.5958496400000002	-1.6479492	0.18310547	1.0375977	3.0601074280000002	-9.792822480000002	0.07416992212000001	-0.18310547	0.7324219	0.8544922	6.7482665740000005	8.50561502	0.8206542932	-0.12207031	0.61035156	0.6713867	-8.859716754	-0.7799804712000001	-4.549487320000001	-1.159668	-1.5869141	0	0.2560058606	9.87536592	1.801611322	-0.9765625	-0.61035156	-0.24414062	1.79323732	9.375317392	-1.600634784	0.4272461	0.36621094	0.061035156	1550085262.147
-8.91953125	-3.7072998200000002	-1.7071045320000002	-2.319336	0.061035156	0.5493164	2.331567392	-10.01174272	-0.7058105432	-0.30517578	0	1.5869141	6.823632788	8.12758786	0.44980469240000004	-0.12207031	0.91552734	0.79345703	-9.015234620000001	-1.0072753600000002	-4.1152344240000005	-1.159668	-1.5869141	0	1.0144531250000002	9.789233426000001	1.8973144960000001	-1.159668	-0.5493164	-0.6713867	1.5767089660000002	9.32866214	-1.6484863220000001	0.6713867	1.0986328	-0.18310547	1550085262.187
-8.769995108000002	-3.39506839	-2.319604532	-2.8686523	-0.48828125	-0.061035156	2.331567392	-10.01174272	-0.7058105432	-0.30517578	0	1.5869141	6.992309800000001	7.534228240000001	0.4486083966	0.12207031	1.4038086	1.0986328	-9.35378444	-1.21901857	-3.4955566100000004	-3.0517578	-1.2817383	-0.24414062	1.5013427520000002	9.383691394000001	2.039672824	-1.2207031	-0.24414062	-1.159668	1.465454074	9.39685054	-1.783667032	0.6713867	1.0986328	-0.18310547	1550085262.227
-8.125195288	-3.048144568	-2.6150878600000005	-3.540039	0.18310547	-0.30517578	1.650878894	-9.314306610000001	-1.7406005400000002	-0.30517578	-1.5258789	2.380371	7.31889676	6.9743650200000005	0.40314941100000007	0.8544922	1.8310547	1.5869141	-9.374121106	-1.02163089	-3.084033246	-3.0517578	-1.2817383	-0.24414062	1.85544429	9.34421376	2.031298822	-1.2817383	0.24414062	-1.7089844	0.75964357	8.9661866	-2.256201178	1.6479492	1.3427734	-0.7324219	1550085262.267
-8.118017572	-2.895019568	-3.7527587860000002	-4.0893555	0	-0.9765625	1.6927490020000002	-8.918335160000002	-1.738207968	-0.30517578	-2.2583008	3.112793	7.798608426	6.492260880000001	0.17465820680000002	1.8920898	2.1972656	1.7089844	-9.631323380000001	-0.773999002	-2.757446286	-5.126953	-0.5493164	-0.48828125	2.24064946	9.408813400000001	1.911669928	-1.2817383	1.0375977	-2.1972656	-0.01794433606	9.169555710000001	-2.4523925720000004	1.2817383	1.0986328	-0.8544922	1550085262.307
-8.16467302	-2.70600589	-4.411913940000001	-5.1879883	-0.4272461	-1.3427734	1.745385782	-8.80947284	-2.0671875	0.6713867	-3.7841797	4.4555664	8.169457968	6.09748552	0.18303222840000002	3.2348633	2.5024414	1.0375977	-9.88732878	-0.18901367800000002	-1.9487548920000002	-5.126953	-0.5493164	-0.48828125	2.55288089	9.79401857	1.66044928	-1.3427734	2.8076172	-2.4414062	0.7979248200000001	8.906372300000001	-3.7479737400000004	1.2817383	1.0986328	-0.8544922	1550085262.347
-8.246020468000001	-3.0409667540000003	-5.496948380000001	-5.554199	-0.061035156	-1.4648438	2.21433107	-9.231762680000001	-2.491870108	1.6479492	-5.493164	4.8828125	8.476904254	5.95153804	-0.0765625	4.760742	2.9907227	0.18310547	-9.48896466	0.9426757788	-1.58747554	-6.0424805	0.18310547	-0.5493164	2.4643554320000005	10.088306200000002	1.2884033540000002	-1.4648438	4.4555664	-2.380371	2.2430420320000004	8.730517572	-4.303051620000001	0.61035156	0.8544922	-1.2817383	1550085262.387
-8.14433606	-3.435742212	-6.117822480000001	-4.8828125	-1.5869141	-1.7700195	2.8316162140000003	-9.89929164	-2.9931152160000005	2.5024414	-7.507324	4.8217773	8.76760234	5.918042032000001	-0.07058105432	6.286621	4.272461	-0.5493164	-9.394457968000001	2.7502685700000002	-1.4116211060000001	-7.019043	-0.36621094	-1.0375977	1.418798822	10.19597194	0.5802001800000001	-1.953125	5.432129	-2.0141602	3.0553222840000003	9.30832518	-3.6211670320000002	0.48828125	2.9296875	-2.0141602	1550085262.427
-7.984033246000001	-3.0672851440000004	-5.878564300000001	-4.760742	-1.2207031	-2.1362305	3.3759277160000005	-9.792822480000002	-3.2742432100000003	2.9907227	-9.216309	4.1503906	9.027197480000002	6.06398912	0.0813476538	7.873535	5.6152344	-1.159668	-9.14682608	4.502832068	-1.52526857	-7.019043	-0.36621094	-1.0375977	-0.027514648560000004	10.01772464	-0.0227294928	-2.2583008	5.9814453	-1.0986328	2.9249266200000004	9.2556884	-3.2706542540000005	0.6713867	3.6010742	-1.8310547	1550085262.467
-8.19936502	-2.787353534	-5.7589357	-5.3100586	-1.4038086	-1.5869141	3.3759277160000005	-9.792822480000002	-3.2742432100000003	2.9907227	-9.216309	4.1503906	9.057104532	6.715966754	-0.41152344240000005	8.178711	6.652832	-1.3427734	-9.12888179	4.409521466	-1.617382788	-5.2490234	-0.061035156	-0.30517578	-1.698730432	9.95432158	-0.49526367800000004	-3.4179688	6.591797	0.48828125	2.524169928	9.24372554	-3.435742212	0.4272461	3.2348633	-1.5869141	1550085262.506
-8.45776358	-2.646191394	-5.98981929	-5.493164	-1.159668	-1.159668	4.19897464	-9.169555710000001	-2.874682608	1.7700195	-8.666992	3.4179688	9.05351538	7.437329074000001	-0.850561502	7.019043	6.8969727	-1.159668	-9.10615216	3.6714112400000003	-1.5527832460000002	-5.2490234	0.061035156	-0.5493164	-2.5433105040000004	9.916039840000002	0.06459961060000001	-2.8686523	6.4697266	1.2207031	2.3973632200000004	9.340625000000001	-3.5625489200000002	-0.12207031	3.112793	-1.2817383	1550085262.546
-8.3620607	-2.5995362400000004	-6.108251800000001	-5.065918	-1.7700195	-1.4038086	4.859326080000001	-8.797509980000001	-1.9989990020000004	0.4272461	-6.225586	3.540039	8.5068116	7.603613220000001	-0.849365216	5.493164	5.3100586	-0.9765625	-8.76760234	3.61638179	-1.50732428	-5.2490234	0.061035156	-0.5493164	-3.0361816100000003	9.724634080000001	0.41870117800000006	-1.4038086	5.859375	0.9765625	2.381811502	9.1109375	-3.640307608	-0.12207031	3.112793	-1.2817383	1550085262.587
-8.150317392	-2.551684604	-6.165673920000001	-4.760742	-1.953125	-1.4038086	5.1464357	-8.315405252000001	-0.75366214	-0.8544922	-3.540039	3.112793	8.358471940000001	7.381103240000001	-0.84816893	3.9672852	4.211426	-0.48828125	-8.585766574	3.92861322	-1.302758786	-5.065918	-0.48828125	-0.6713867	-3.62475589	9.45307608	0.269165036	-0.91552734	4.8828125	1.3427734	2.34711911	9.05471196	-3.867602536	-0.4272461	3.4179688	-1.6479492	1550085262.626
-7.905077880000001	-2.516992212	-6.4659423920000005	-4.760742	-1.6479492	-1.4038086	4.76481929	-8.09169928	0.1447509784	-1.4648438	-2.1362305	1.953125	8.56184056	7.097582968	-0.7608398560000001	2.746582	4.211426	-0.12207031	-8.8214357	3.9752685700000003	-0.80988768	-4.760742	-0.48828125	-0.61035156	-3.63432608	9.34421376	0.25959472840000003	-0.9765625	3.6010742	2.0751953	1.5719238220000002	9.195874100000001	-3.7061035340000004	-0.6713867	3.7231445	-1.5869141	1550085262.666
-7.36794429	-2.851953076	-6.80090306	-4.3945312	-1.7700195	-1.7089844	3.69892572	-8.25678714	0.211743161	-1.2207031	-2.8686523	0.4272461	8.838183606000001	6.86191394	-0.5215820288	1.8920898	3.90625	0.12207031	-8.97695288	3.9034912140000007	-0.5036376800000001	-4.760742	-0.48828125	-0.61035156	-2.6665283540000004	9.35856929	0.6232665740000001	-0.7324219	2.9907227	2.5634766	0.9462646760000001	9.231762680000001	-3.773095746	-0.91552734	3.2348633	-1.5258789	1550085262.706
-7.097582968	-2.6725097840000003	-6.872680710000001	-3.9672852	-1.953125	-2.0141602	2.6665283540000004	-8.37761232	-0.053833007200000005	-0.48828125	-4.699707	-1.0375977	9.043945288000002	6.63342302	-0.5849853534	1.2817383	3.4179688	0.24414062	-9.42915036	3.599633786	0.11484375000000001	-4.760742	-0.48828125	-0.36621094	-1.418798822	9.508105432	0.9175537140000001	-0.36621094	3.2348633	2.5634766	1.1723632788	9.165966754000001	-4.164282248	-1.2207031	4.0283203	-1.5258789	1550085262.746
-7.2483152	-2.58278804	-6.652563400000001	-3.7841797	-1.4038086	-2.1362305	2.13178714	-8.297461060000002	-0.2069580072	0	-5.554199	-1.953125	9.229370108000001	6.3594728400000005	-1.032397464	0.8544922	3.540039	0.48828125	-9.262865920000001	3.3065429320000006	0.15192871400000002	-4.9438477	0.9765625	-0.36621094	-0.3995605432	9.78444838	0.8924316100000002	-0.18310547	3.8452148	2.5024414	0.708203125	9.095385880000002	-4.191796924	-1.3427734	4.3945312	-1.5869141	1550085262.786
-7.32966304	-2.8698974640000006	-6.645385880000001	-3.479004	-1.8920898	-2.1362305	1.6903564300000002	-8.333349640000002	-0.1256103534	0.061035156	-5.1879883	-2.1972656	9.66481929	6.2015625000000005	-1.2907959260000001	0.79345703	4.0283203	0.5493164	-8.85373552	3.575707968	0.15910644960000003	-4.9438477	0.9765625	-0.36621094	0.015551758180000002	10.04045378	0.57421875	-0.36621094	4.5166016	2.4414062	0.1770507788	9.02839357	-3.8460692900000004	-1.5258789	4.0283203	-1.5258789	1550085262.826
-7.347607428000001	-3.3759277160000005	-5.865405252	-2.8686523	-1.7089844	-1.7700195	1.0108642572	-8.388378894	0.10527343750000001	-0.30517578	-4.3945312	-1.953125	9.96030252	6.154907248	-1.6090087860000002	0.9765625	4.5776367	0.6713867	-8.597729532	4.200170926	0.08015136780000001	-5.2490234	1.0375977	-0.36621094	-0.22968750000000002	10.314403960000002	0.17106933900000001	-0.8544922	4.8828125	2.746582	-0.2069580072	9.217407248	-3.04455571	-1.8310547	3.2958984	-1.3427734	1550085262.866
-7.70170926	-3.2909912140000004	-4.9729737400000005	-2.2583008	-1.4648438	-1.0986328	0.2918945288	-8.535522660000002	0.5191894568000001	-0.7324219	-3.6621094	-1.159668	10.178027160000001	6.51379393	-1.9989990020000004	1.2207031	5.2490234	0.8544922	-9.030786240000001	4.657153354	0.10288086060000001	-4.5776367	1.0986328	-0.6713867	-0.8445800720000001	10.865893080000001	-0.1399658246	-1.5258789	4.8217773	3.2958984	-0.095703125	9.395654254	-2.43205571	-2.1362305	2.4414062	-1.0375977	1550085262.906
-8.28669429	-1.7621337860000001	-4.787548920000001	-1.953125	-0.48828125	-0.5493164	-0.3947753894	-8.72932158	0.657958966	-0.8544922	-3.90625	-0.18310547	10.35866664	7.51508786	-2.3243896760000005	1.2817383	5.432129	0.8544922	-8.959009080000001	4.19299321	0.2918945288	-4.5776367	1.0986328	-0.6713867	-1.4331542540000002	11.81096196	-0.32658691100000004	-2.5024414	4.4555664	3.7231445	0.6555663939999999	9.3489991	-2.698828076	-2.0141602	1.7089844	-1.0986328	1550085262.946
-8.25319838	-0.30385742800000004	-5.5806884000000005	-2.8686523	-1.3427734	-0.48828125	-0.3947753894	-8.72932158	0.657958966	-0.8544922	-3.90625	-0.18310547	9.60620108	8.297461060000002	-2.4811035340000003	1.0375977	4.5166016	1.0375977	-8.959009080000001	4.19299321	0.2918945288	-4.272461	0.4272461	-0.91552734	-1.987036142	11.184106920000001	0.846972644	-1.7089844	3.6010742	3.540039	2.1880126800000004	9.140844748000001	-2.524169928	-2.0751953	3.112793	-1.5258789	1550085262.986
-8.608496106	-0.8876464660000001	-5.3198976600000005	-5.2490234	0.12207031	-0.9765625	0.7381103240000001	-9.197070288	0.25959472840000003	0	-5.6762695	1.0375977	7.88952626	8.441015380000001	-2.66174321	0.91552734	2.5024414	1.4038086	-9.3573732	2.3997558900000002	-0.5490966754000001	-4.211426	0.30517578	-1.3427734	-2.2478271760000004	10.18759784	2.044457968	-0.4272461	3.2958984	3.0517578	3.447705072	10.084716460000001	-0.6280517572	-2.6245117	4.9438477	-0.9765625	1550085263.026
-11.462841460000002	-2.0468505400000003	-4.568627896000001	-4.0283203	-3.112793	-0.7324219	1.7118896760000002	-8.935082968000001	-0.3146240216	0.12207031	-5.9814453	1.2207031	6.4061277	8.28071286	-2.442822284	1.159668	0.9765625	1.5869141	-9.3573732	2.3997558900000002	-0.5490966754000001	-4.211426	0.30517578	-1.3427734	-1.8757812500000002	9.395654254	2.7813721040000003	-0.12207031	2.9907227	2.6245117	6.117822480000001	10.63620558	0.6519775360000001	-2.746582	7.2631836	-0.5493164	1550085263.066
-10.3622554	-0.7476806610000001	-5.276831070000001	-5.004883	-4.333496	-1.2817383	2.719165036	-9.185107428000002	-0.594555661	0.4272461	-5.9814453	1.3427734	5.651269568	8.2938723	-1.98464357	1.7089844	1.4648438	1.3427734	-10.054809800000001	1.0551269568000001	-0.5897705072	-3.9672852	-1.0986328	-0.91552734	-1.318310504	9.043945288000002	3.830517572	0.48828125	3.112793	2.319336	6.050830072	9.39685054	-0.45578614200000006	-0.9765625	7.446289	-0.24414062	1550085263.106
-10.235449280000001	-2.082739218	-4.850952176000001	-5.6762695	-4.3945312	-1.7700195	3.6283447480000004	-9.661230432000002	-1.008471646	1.0375977	-5.2490234	1.0375977	4.757641574	8.508007788	-1.4786132200000002	2.4414062	1.6479492	0.61035156	-11.07285144	0.6244628600000001	-0.0693847644	-4.1503906	-1.2207031	-0.36621094	-0.5084228534	9.485375900000001	4.783959964000001	0.9765625	3.7841797	1.5869141	5.004076980000001	9.0176268	-2.0145507200000004	0.7324219	6.4086914	-0.12207031	1550085263.146
-10.126586960000001	-3.0038817900000003	-5.11054712	-5.92041	-4.9438477	-1.3427734	3.782666034	-10.328759980000001	-1.4606689300000002	1.5869141	-5.493164	0.12207031	4.10805661	8.960205072	-0.7488769568000001	3.4179688	1.4648438	-0.48828125	-11.19128444	0.39836425720000007	0.364868161	-4.1503906	-1.2207031	-0.36621094	0.346923822	9.97346196	5.0698732	1.159668	4.5776367	0.6713867	4.471728534	9.25688498	-2.7418945679999998	2.1972656	7.080078	0.30517578	1550085263.186
-8.77597644	-2.8890380400000004	-4.076953076	-5.1879883	-3.6621094	-0.9765625	3.8987060700000002	-10.57878444	-1.756152356	1.5869141	-5.493164	0.12207031	4.02551268	9.25090306	0.35529785340000003	4.272461	1.6479492	-1.7700195	-10.64816942	0.569433606	0.6663330072	-4.0283203	0.061035156	0	0.42827148560000006	9.925610520000001	4.63801268	0.48828125	4.9438477	0.30517578	6.107055710000001	10.54528804	-2.575610324	1.2817383	11.169434	1.5869141	1550085263.226
-7.9242187500000005	-2.45598143	-2.1293945680000004	-6.4086914	-2.9907227	-0.4272461	4.32817392	-10.227075180000002	-1.7872558900000002	1.3427734	-5.859375	-2.319336	4.423876996	9.372924820000001	1.683178714	4.638672	2.8686523	-2.9907227	-9.90048822	0.5586669928	0.6842773560000001	-3.9672852	0.6713867	0.30517578	0.015551758180000002	9.423168930000001	4.28391124	0.061035156	4.4555664	0.24414062	5.973071580000001	11.464038040000002	-5.4909667540000004	2.319336	15.197754	2.8076172	1550085263.266
-8.334545926	-1.2632812500000001	-3.2957762600000002	-5.3100586	-2.8686523	-0.61035156	4.203759784	-9.71745607	-1.3446288940000002	0.61035156	-4.0893555	-3.1738281	4.521972644000001	9.27004393	2.418896466	4.333496	3.90625	-3.6621094	-9.213818390000002	0.22490234620000002	0.7524658540000001	-3.9672852	0.6713867	0.30517578	-0.1459472644	8.756836060000001	4.00517572	-0.18310547	3.8452148	0.24414062	0.29069824280000006	12.558642180000001	-7.7328125000000005	0.24414062	11.413574	3.8452148	1550085263.306
-7.2925778800000005	-1.32189946	-3.34841304	-5.92041	-2.8686523	-1.4038086	3.75754393	-9.10495607	-0.9522461060000001	0.61035156	-4.0893555	-3.1738281	4.1152344240000005	9.034375	2.460766574	3.3569336	3.6621094	-3.90625	-9.0092527	0.026318359620000002	1.07785643	-4.0893555	0.4272461	0.30517578	-0.0227294928	8.28190944	3.8711913940000002	-0.18310547	3.6010742	0.24414062	-2.4655516200000003	9.96508786	-5.25649411	1.0986328	7.019043	3.6010742	1550085263.346
-7.328466754	-2.08513179	-2.7418945679999998	-5.3710938	-1.5869141	-1.7089844	3.1055663940000002	-8.451782248	-0.7261474640000001	0.12207031	-1.8920898	-3.7841797	3.800610324	9.02839357	2.4846923920000004	2.0751953	2.380371	-4.0893555	-8.93388678	0.05502929712000001	1.4977538940000001	-4.333496	0.5493164	0.30517578	0.3529052716	8.263964660000001	3.7563476440000003	-0.12207031	3.540039	0.061035156	-1.8075927520000004	8.8046875	-4.093701080000001	1.5258789	5.3100586	2.9296875	1550085263.386
-8.17185054	-1.6843750000000002	-2.4583741	-4.9438477	-1.6479492	-0.91552734	2.3578857820000003	-8.3536866	-0.6280517572	0.61035156	-2.0751953	-3.6010742	3.9393798920000007	9.064282248	2.616284146	0.8544922	1.4648438	-4.211426	-8.74367662	0.13757324280000002	1.7633300720000002	-4.4555664	0.8544922	0.36621094	0.573022464	8.25319838	3.47163089	0.061035156	3.540039	-0.061035156	-0.2918945288	7.92661142	-3.599633786	2.0141602	6.225586	1.953125	1550085263.426
-8.083325180000001	-0.9474609620000001	-2.076757788	-5.004883	-0.24414062	-1.2817383	1.733422824	-8.431445288	-0.687866214	1.2207031	-3.1738281	-3.112793	4.431054712	9.08461911	2.749072284	0	0.9765625	-4.333496	-8.717358426	0.6459961060000001	1.81357428	-4.5166016	0.5493164	0.24414062	0.5359375000000001	8.157495108	3.2072509000000005	0.12207031	3.0517578	0.12207031	-0.01674804712	7.13586412	-3.10676268	2.319336	6.7749023	0.24414062	1550085263.466
-8.953027160000001	-1.676000998	-1.905688498	-4.5166016	-0.8544922	-0.61035156	1.3996582460000002	-8.36086412	-0.7201660340000001	1.6479492	-4.5776367	-2.4414062	5.019628894	9.24611821	2.5851807100000004	-0.61035156	0.5493164	-4.3945312	-8.61328125	1.0886230432000001	1.9104736420000001	-4.1503906	0.5493164	0.8544922	0.4904785144	8.296264480000001	3.228784146	0.12207031	2.8686523	0.5493164	0.8218505890000001	6.875073380000001	-2.2944824280000002	2.9296875	8.056641	-1.7089844	1550085263.506
-9.1875	-2.0528320680000003	-1.8243408540000001	-4.1503906	0	-0.61035156	1.542016574	-8.4135009	-0.5873779254	1.6479492	-4.8217773	-1.3427734	5.83071286	9.567919928000002	2.081542932	-1.2207031	0.5493164	-3.9672852	-8.54628894	0.90678714	1.6281494600000002	-4.1503906	0.5493164	0.8544922	0.33256836060000006	8.503222840000001	3.3854980040000004	0.24414062	2.8076172	0.8544922	2.527758786	9.69113768	1.143652356	1.3427734	6.7749023	-1.5258789	1550085263.546
-9.797607428000001	-0.7393066100000001	-1.006079074	-2.8076172	-0.061035156	-0.12207031	1.542016574	-8.4135009	-0.5873779254	1.6479492	-4.8217773	-1.3427734	6.499438400000001	9.81435504	1.294384784	-1.5869141	1.0375977	-2.9907227	-8.791528060000001	0.800317392	1.74299321	-4.0283203	0	0.91552734	-0.0897216754	8.793920926	3.5386230040000006	0.4272461	2.5634766	1.0986328	5.01364766	10.35029254	2.3016601440000004	2.380371	1.5869141	1.5869141	1550085263.586
-11.306127700000001	-2.8902344240000004	-3.92861322	-3.540039	2.0751953	-1.159668	1.96669928	-8.356079074	-0.15551757200000002	1.3427734	-3.7231445	0.12207031	6.518579074000001	10.112231920000001	0.23327636780000002	-1.5258789	1.159668	-1.4648438	-10.834789840000001	1.38410643	1.287207068	-4.5166016	-3.4179688	0.6713867	-0.19499511780000003	9.615771760000001	3.78984375	0.5493164	2.2583008	1.2207031	2.063598642	6.4934570680000006	-4.88803714	2.6855469	0.9765625	-1.4038086	1550085263.626
-13.15798372	-6.4826902	-6.931298920000001	-0.36621094	-4.3945312	-1.8920898	2.031298822	-9.360961960000001	0.4426269568000001	1.0375977	-2.2583008	1.7700195	6.12858876	11.529834260000001	-0.669921875	-1.0986328	0.5493164	0	-12.534716460000002	3.011059604	3.46086412	-4.5166016	-3.4179688	0.6713867	-0.0095703125	11.632714660000001	3.2383545320000002	0.8544922	2.1362305	1.4038086	4.036279254000001	15.386670320000002	1.4020507200000003	-4.9438477	3.6621094	-1.6479492	1550085263.666
-8.467334260000001	-4.81147464	-1.274047824	-1.2817383	-1.3427734	2.746582	1.677197284	-11.848047120000002	-0.709399411	2.1362305	-4.1503906	4.5776367	6.573608426000001	12.97136232	-0.9905273560000001	-0.7324219	0.4272461	1.2207031	-10.75463858	4.227685504000001	1.6437011780000002	-2.6245117	3.3569336	1.7700195	-0.153125	12.8194339	2.5205810700000004	1.2817383	2.6245117	1.4038086	-3.7527587860000002	6.90617662	-3.52785643	1.0375977	0.48828125	-0.61035156	1550085263.706
-6.40493161	-2.0659912140000003	-2.9739746400000002	-2.6855469	5.6152344	-1.2207031	2.4392334260000004	-12.43422824	-1.9858398560000001	2.6245117	-6.8969727	4.333496	7.04375	12.00954622	-1.043164038	0.061035156	2.1972656	2.5024414	-10.411303420000001	3.570922824	-0.19140625	-3.3569336	-0.9765625	0.36621094	-0.994116214	11.686548020000002	2.313623004	0.61035156	3.6010742	1.6479492	-1.3673584260000002	6.82124002	-4.14035643	3.4179688	-2.1972656	-1.0375977	1550085263.746
-10.50700728	-2.8806639400000003	-7.0951902	-1.3427734	-1.7089844	-1.7089844	4.204956070000001	-10.174438400000001	-0.660351538	1.0375977	-4.9438477	3.112793	6.00417482	11.41259784	-1.503735324	0.9765625	3.90625	3.9672852	-10.173241820000001	4.17026358	0.6663330072	-3.3569336	-0.9765625	0.36621094	-1.7597412140000002	10.711572480000001	1.930810504	-0.18310547	4.211426	2.380371	2.038476538	10.853931200000002	-3.361572284	1.159668	-0.91552734	-1.953125	1550085263.786
-9.939965560000001	-3.5553711060000004	-4.628442392	-2.4414062	0.61035156	1.7089844	4.09011232	-9.335839660000001	0.8457763580000002	-0.6713867	0	1.8920898	4.720556610000001	12.28110324	-2.044457968	0.9765625	4.211426	5.065918	-9.048730432000001	3.8795653960000003	0.096899411	-2.6855469	1.7700195	0.4272461	-1.6341308900000002	11.11591754	1.491772464	-0.30517578	3.7841797	2.746582	1.4211913940000003	9.96389128	-3.057714856	1.953125	0.4272461	-2.5024414	1550085263.825
-7.680175720000001	-1.7477783540000003	-3.4788086060000003	-2.1362305	0	0.61035156	2.8244384000000005	-9.469824280000001	0.2452392572	-0.4272461	0	1.0375977	3.8628173920000006	11.949731920000001	-2.19997554	0.7324219	3.3569336	5.432129	-8.742480432	3.58288588	0.517993161	-2.8076172	0.18310547	0.24414062	-1.3099365020000002	10.553662140000002	1.43435054	0.24414062	3.2348633	2.4414062	0.061010742800000003	9.195874100000001	-3.50991214	2.1362305	-1.953125	-2.1362305	1550085263.865
-7.692138580000001	-1.069482428	-3.667822284	-1.8310547	1.2207031	-1.159668	2.0193359620000004	-8.335742212000001	-0.2260986322	0.30517578	-3.6010742	0.48828125	3.2874023560000003	10.774975540000002	-2.0468505400000003	0.8544922	2.1362305	5.3100586	-8.13955072	3.5769042540000004	0.8015136780000001	-2.746582	0.36621094	0.18310547	-1.0862304712000002	9.60261232	1.070678714	0.18310547	2.8076172	2.4414062	1.9212402160000002	9.80239218	-2.6892577880000004	2.1362305	-1.953125	-2.1362305	1550085263.905
-8.42905252	-1.892529254	-4.4513915740000005	-1.8310547	-0.61035156	-0.36621094	2.27893071	-7.31291484	0.734521466	0.4272461	-4.0893555	-0.48828125	2.9907226440000003	9.82871106	-1.9966064300000002	1.0375977	1.5258789	4.760742	-7.89790036	3.3986572480000006	0.8708984620000001	-2.5634766	0.30517578	0.12207031	-0.678295926	8.980542032	0.8972167932	0.18310547	2.1362305	2.5024414	1.662841754	9.46623552	-2.5349366	1.0375977	-1.0986328	-2.380371	1550085263.945
-7.7423827880000005	-1.43435054	-3.79223642	-1.3427734	-0.48828125	0.12207031	2.34711911	-7.02460962	1.195092752	0.48828125	-2.9296875	-1.0375977	2.940478534	9.16716304	-2.1138427520000005	1.0375977	1.5869141	3.90625	-7.760326980000001	3.3065429320000006	1.0479492212000001	-2.5634766	0.30517578	0.12207031	-0.16508788940000002	8.826220746	1.0192382788	0.48828125	2.0141602	2.2583008	2.350707968	8.86330571	-2.1066650360000003	1.0375977	0	-2.1362305	1550085263.985
-7.369140380000001	-0.44980469240000004	-3.8353027160000006	-1.7089844	0.9765625	-0.9765625	1.9020996400000003	-7.01982428	1.214233426	0.48828125	-2.746582	-1.0375977	2.9177491	8.61567392	-2.0755615020000002	1.159668	1.8310547	2.9907227	-7.633520468	3.7563476440000003	1.3039550720000002	-2.4414062	0.4272461	0	0.20935058900000003	8.7963134	1.091015625	0.5493164	2.0751953	1.7700195	2.024121106	8.338134980000001	-2.255004892	1.0375977	1.0986328	-2.0141602	1550085264.025
-8.45297824	-0.7393066100000001	-4.024316394	-0.91552734	0.36621094	-1.3427734	1.5719238220000002	-7.1191159200000005	1.427172824	0.30517578	-2.8076172	-0.91552734	2.884252896	8.399145468	-1.911669928	1.2817383	1.8310547	2.0141602	-7.5796875	4.0506347840000005	1.5145019960000001	-2.1972656	0.48828125	-0.18310547	0.3229980432	8.903979532000001	0.9905273560000001	0.48828125	2.6245117	1.4038086	0.879272464	8.65634784	-2.698828076	1.0375977	1.4038086	-2.1362305	1550085264.065
-8.81665036	-0.8613281250000001	-4.5327391200000005	-0.6713867	0.061035156	-1.2207031	1.58149411	-7.38947734	1.7501709260000002	-0.12207031	-2.2583008	-0.61035156	2.8818603240000003	8.5498777	-1.7669189300000003	1.3427734	1.7089844	1.0986328	-8.10366214	4.08652356	1.629345746	-1.6479492	0.36621094	-0.061035156	0.22011719240000002	9.231762680000001	0.8972167932	0.30517578	2.5024414	0.9765625	0.17585449280000004	9.24492212	-2.783764676	0.91552734	0.4272461	-2.1972656	1550085264.105
-9.407617212	-0.899609375	-4.93588858	-0.7324219	-0.6713867	-0.5493164	1.58149411	-7.38947734	1.7501709260000002	-0.12207031	-2.2583008	-0.61035156	2.899804712	9.0176268	-1.604223642	1.2817383	1.5869141	0.24414062	-8.769995108000002	3.561352536	1.88774411	-1.159668	0.12207031	-0.24414062	0.10766601440000001	9.80957068	0.9953125	0.36621094	1.8310547	0.30517578	0.83022464	9.594238220000001	-2.825634784	0.91552734	0.4272461	-2.1972656	1550085264.145
-9.04633786	-0.6029296924	-4.685864120000001	-1.3427734	-0.61035156	0.12207031	1.983447284	-8.23166484	2.4117187500000004	-0.48828125	-1.2207031	-0.061035156	2.9081787140000004	9.444701980000001	-1.3087402160000001	1.2207031	1.0375977	-0.6713867	-9.02839357	3.334057608	1.892529254	-1.0375977	-0.061035156	-0.79345703	0.39836425720000007	10.33115216	1.33984375	0.36621094	0.9765625	-0.6713867	1.0886230432000001	9.724634080000001	-2.51101088	-0.30517578	-0.61035156	-1.5869141	1550085264.185
-9.645678420000001	-0.663940396	-4.685864120000001	-1.0375977	0.91552734	0.91552734	2.100683606	-8.740087860000001	2.471533246	-0.61035156	-0.6713867	0.24414062	3.1103514400000005	9.791625900000001	-0.850561502	1.3427734	0.4272461	-1.7700195	-9.73659694	3.7467773560000004	1.9427734620000003	-1.0375977	-0.061035156	-0.79345703	0.6890625	10.938866820000001	1.776489218	0.30517578	0.9765625	-1.2817383	2.8758788940000004	10.18999002	-2.2669677520000002	-0.91552734	-0.36621094	-1.0375977	1550085264.225
-10.04523912	-0.3002685504	-5.608202880000001	-3.112793	0.061035156	1.3427734	2.421289038	-9.27124002	2.23227536	-0.48828125	-1.4648438	0.12207031	3.708496106	10.778564300000001	-0.2512207068	1.4038086	0.61035156	-3.2348633	-10.996288940000001	2.512207068	2.0097655760000004	-0.61035156	-1.5258789	-1.0986328	1.02163089	11.78703624	2.5253662140000004	-0.061035156	0.61035156	-1.5869141	4.700219748	10.71516124	-1.7023192900000002	-2.319336	1.5869141	-0.30517578	1550085264.265
-10.28688948	-1.715478534	-5.622558606	-3.0517578	0.061035156	0.61035156	2.860327176	-10.20673822	1.8662109620000003	0.18310547	-2.380371	-0.18310547	4.53752446	11.602808	0.45100097840000003	1.6479492	1.5869141	-4.699707	-11.554955580000001	1.550390576	1.8650146760000001	-0.7324219	-1.0375977	-0.4272461	1.375732428	12.089697480000002	3.7659179320000007	0.30517578	0.36621094	-1.953125	5.085424820000001	12.12438948	-0.416308606	-4.0893555	2.9907227	1.159668	1550085264.305
-11.176928420000001	-3.7001221040000005	-5.159594748	-2.380371	-3.1738281	0.6713867	3.4776123200000004	-11.18051718	1.427172824	0.7324219	-2.1972656	0.12207031	5.52446286	11.54299272	1.64011232	2.1362305	2.8076172	-5.432129	-11.29296924	1.240551718	0.90678714	-0.61035156	-0.18310547	-0.5493164	1.375732428	12.089697480000002	3.7659179320000007	0.30517578	0.36621094	-1.953125	4.4334472840000005	12.094482820000001	-0.7225586060000001	-3.90625	4.0283203	2.5024414	1550085264.345
-10.300048920000002	-3.9381836060000004	-2.282519568	-1.0986328	-1.953125	0.18310547	4.232470746	-11.462841460000002	0.869702176	0.8544922	-1.3427734	-0.24414062	6.55327176	11.173339660000002	3.10676268	2.5634766	3.90625	-5.004883	-10.772583360000002	1.179541034	-0.0861328125	-0.48828125	0.61035156	-0.4272461	1.375732428	12.089697480000002	3.7659179320000007	0.30517578	0.36621094	-1.953125	2.0169433900000002	11.24152806	-2.469140576	-2.4414062	5.004883	3.2958984	1550085264.385
-10.529736420000003	-2.4296630400000003	-2.16767572	-0.61035156	-0.91552734	-0.30517578	4.54589856	-11.19846196	0.6986327880000001	0.79345703	0.30517578	-1.2817383	6.40493161	10.856323380000001	3.3687500000000004	2.0751953	3.7841797	-3.0517578	-10.557250900000001	0.5215820288	0.0765625	0	0.24414062	-0.18310547	1.375732428	12.089697480000002	3.7659179320000007	0.30517578	0.36621094	-1.953125	-0.991723642	12.791919420000001	-3.5984375	-1.7089844	3.7841797	4.0283203	1550085264.425
-9.8418705	-1.874584964	-3.6427001800000003	-2.1972656	-2.6245117	0	3.881957968	-11.10275908	0.424682608	0.91552734	1.0375977	-2.5024414	4.866503894	10.88144568	2.427270468	0.7324219	1.4038086	-0.79345703	-9.87297374	0.18303222840000002	0.46774902160000004	0	0.24414062	-0.18310547	1.375732428	12.089697480000002	3.7659179320000007	0.30517578	0.36621094	-1.953125	-1.676000998	11.49155252	-4.031494110000001	-1.2817383	2.0751953	4.5776367	1550085264.465
-7.8703858800000015	-2.3889892180000003	-2.058813498	-1.8920898	-2.1972656	-0.061035156	3.0959961060000003	-10.81804164	-0.113647464	1.4648438	0.30517578	-3.3569336	4.191796924	10.49265126	1.9858398560000001	-0.79345703	-1.4038086	0.9765625	-9.034375	-0.2524169928	0.36606445680000005	-0.12207031	0.36621094	-0.061035156	-1.3577880400000002	9.00207518	4.289892572	-0.30517578	-1.0986328	-0.36621094	-1.6460937500000001	10.151709260000002	-2.0887207460000004	-0.6713867	2.1972656	4.272461	1550085264.505
-7.320092752000001	-2.288500998	-1.225	-1.2817383	-0.48828125	0	2.5744139400000003	-9.74138179	-0.5275634784000001	1.8310547	-0.36621094	-3.9672852	4.403540036	9.35258786	1.8973144960000001	-1.4648438	-2.4414062	2.0141602	-8.766406250000001	-0.48808594240000003	0.6376221040000001	-0.18310547	-0.12207031	-0.18310547	-0.3541015576	8.21611322	4.257592752	-0.18310547	-1.0986328	-0.24414062	-1.5491942900000002	8.78076178	-2.1114501800000003	0.18310547	2.0751953	3.90625	1550085264.545
-7.856030252000001	-1.6748047120000003	-1.7083007200000002	-0.6713867	-0.9765625	-0.61035156	2.2478271760000004	-8.60251448	-0.7668212860000001	1.8310547	-0.61035156	-4.1503906	4.738500900000001	8.49365216	1.8458740020000002	-1.3427734	-1.953125	2.380371	-8.633618210000002	-0.38879393000000007	0.745288089	-0.24414062	0	-0.24414062	0.4689453076	7.8428711060000005	4.06140126	-0.4272461	-0.79345703	0.18310547	-0.8314209260000001	7.954125900000001	-2.000195288	1.2207031	2.5024414	2.5634766	1550085264.586
-8.34890126	-1.297973642	-1.24294429	-0.5493164	-0.36621094	-0.30517578	2.044457968	-7.9780516200000005	-0.898413089	1.7700195	-0.48828125	-3.7231445	4.929907248	8.114428420000001	1.808789038	-1.159668	-0.7324219	2.1362305	-8.65874002	-0.40075683900000003	0.910375998	-0.36621094	-0.18310547	-0.12207031	1.00129393	7.778271760000001	4.097290036	-0.30517578	-0.18310547	0.4272461	-0.5024413940000001	7.863207968	-1.0587158540000001	1.2817383	3.6010742	1.0375977	1550085264.625
-8.78435054	-0.92473143	-1.0419677520000001	-0.61035156	0.18310547	-0.061035156	1.726245108	-7.646679712	-1.1245117212000002	1.6479492	-0.61035156	-2.9296875	4.6882567900000005	7.948144568	1.5491942900000002	-0.7324219	0.24414062	1.4648438	-8.756836060000001	-0.417504892	1.081445288	-0.5493164	-0.30517578	0.24414062	0.9737792932	7.829711960000001	4.270751996	-0.061035156	0.4272461	0.7324219	0.4342529254	7.802197480000001	-0.63881839	1.4038086	3.479004	0.24414062	1550085264.665
-8.808276260000001	-0.6244628600000001	-0.9331054712000001	-0.48828125	0.9765625	0.36621094	1.464257788	-7.44211412	-1.3864990020000003	1.3427734	-0.91552734	-1.8920898	4.184619110000001	8.05102536	1.0886230432000001	-0.24414062	0.4272461	1.0986328	-8.920727340000001	-0.35649413939999997	1.3637695680000002	-0.5493164	-0.30517578	0.24414062	0.5526855432	8.016332968	4.336547824	-0.061035156	0.61035156	0.9765625	1.95234375	7.327270468000001	-0.69504393	1.5869141	-0.061035156	0.61035156	1550085264.705
-9.230566394	-0.416308606	-1.79921875	-0.6713867	1.4038086	0	1.5551757200000003	-7.391870108000001	-1.4810058900000003	0.91552734	-0.8544922	-0.48828125	3.927417032	8.368042032	0.7572509980000001	0.061035156	0.30517578	1.0375977	-8.96977536	-0.27993163940000004	1.6365234620000002	-0.36621094	-0.36621094	0.30517578	0.3529052716	8.202954074	4.423876996	0.18310547	0.18310547	0.79345703	2.787353534	8.69702176	0.515600589	1.5869141	-0.061035156	0.61035156	1550085264.745
-9.87058058	-0.641210962	-1.676000998	-0.36621094	-0.24414062	-0.18310547	1.886547824	-7.5964357	-1.2501221040000001	0.91552734	-0.8544922	-0.48828125	3.773095746	8.47211911	0.6507812500000001	0.24414062	0.061035156	1.0375977	-8.95661592	-0.0693847644	1.7346191100000001	-0.36621094	-0.4272461	0.79345703	0.29069824280000006	8.24003894	4.350903354000001	0.4272461	-0.061035156	0.48828125	4.669116214000001	10.35986322	2.2573974640000003	0.5493164	1.159668	0.30517578	1550085264.785
-9.410009980000002	-0.0837402356	-0.54191893	-0.61035156	-0.12207031	0	2.162890576	-7.909863220000001	-0.8541503600000001	0.18310547	-0.48828125	0.9765625	3.6283447480000004	8.391967752000001	0.5957519568	0.4272461	-0.30517578	0.8544922	-8.644384980000002	-0.1208251996	1.988232428	-0.36621094	-0.4272461	0.79345703	0.4474121106000001	8.27592752	4.179833966	0.5493164	-0.4272461	0.18310547	3.5745117800000004	9.092993210000001	1.3482177520000003	1.0375977	-0.91552734	1.2207031	1550085264.825
-10.256982820000001	-1.149633786	-0.417504892	-0.61035156	2.319336	-0.18310547	2.5588623200000002	-8.1754393	-0.417504892	-0.9765625	0.4272461	3.112793	3.6211670320000002	8.24243161	0.5837890576	0.6713867	-0.5493164	0.48828125	-9.500927520000001	-0.12202148560000001	1.642504892	-0.4272461	0	0.9765625	0.7728027160000001	8.419482428	4.208544928	0.7324219	-0.48828125	-0.061035156	1.667626996	6.695629892	-1.637719748	2.319336	-0.5493164	-0.61035156	1550085264.865
-12.58735324	-3.637915036	-4.538720746	1.4038086	1.7700195	-1.2207031	2.82084964	-8.748461960000002	0.1112548822	-0.9765625	0.4272461	3.112793	3.591259784	8.97097194	0.5263671924000001	0.8544922	-0.6713867	-0.4272461	-11.856421220000001	0.709399411	2.7227538940000002	-0.91552734	-1.2817383	0.8544922	1.302758786	9.651660340000001	3.96928714	0.9765625	-0.12207031	-0.12207031	2.7418945679999998	13.126879500000001	0.05502929712000001	0.7324219	-2.0751953	-1.0986328	1550085264.905
-11.400634980000001	-3.8125733800000003	-4.34851088	1.7700195	-4.8828125	-0.91552734	2.8579346040000004	-10.328759980000001	0.5060302716	-1.0986328	0.8544922	4.333496	3.6714112400000003	10.72951628	0.34094239200000004	0.7324219	-1.0375977	-1.7089844	-12.02509784	1.620971646	3.1845214660000005	-0.91552734	-1.2817383	0.8544922	1.74299321	11.49633786	3.9142577880000005	1.7700195	0.5493164	-0.30517578	4.39277356	14.331542540000001	-0.38999023560000007	-2.5634766	-0.8544922	-0.4272461	1550085264.945
-7.976855432000001	-2.3531005400000002	-0.702221646	0.79345703	2.9296875	1.0986328	2.805297824	-12.01911592	0.4378417932	-0.6713867	-0.7324219	4.4555664	4.5159912140000005	11.71765126	0.40075683900000003	0.61035156	-0.79345703	-2.6245117	-10.52734424	1.9379882200000003	1.378125	-0.48828125	1.3427734	1.3427734	0.974975589	11.790625	3.86879892	1.5869141	1.5258789	-0.48828125	0.1997802716	8.000781250000001	-2.536132788	0.7324219	-2.380371	-0.5493164	1550085264.985
-8.859716754	-0.9965087860000001	-4.477709964000001	-0.12207031	3.479004	-0.48828125	2.805297824	-12.01911592	0.4378417932	-0.6713867	-0.7324219	4.4555664	5.67280252	11.1350589	0.7464843750000001	0.9765625	0.9765625	-2.380371	-9.8418705	1.6783935700000001	0.27395019960000005	-0.9765625	0.61035156	0.8544922	-0.45578614200000006	10.51777356	3.62714856	0.8544922	1.5258789	-0.36621094	1.8650146760000001	9.063086060000002	-3.1773437500000004	1.4038086	-1.8920898	-0.7324219	1550085265.025
-9.261669928000002	-2.135375998	-5.839086960000001	0.30517578	-1.2207031	-1.6479492	5.0818360600000005	-10.62304712	2.0169433900000002	-1.4648438	1.4648438	2.746582	5.70390625	10.50461412	0.9438721040000001	1.2207031	2.4414062	-1.159668	-9.325073380000001	3.2862060700000004	0.2607910144	-0.9765625	0.61035156	0.8544922	-1.947558606	9.644482428000002	2.64140625	0	0.7324219	0.061035156	2.4643554320000005	9.8514402	-2.958422824	0.9765625	-1.4038086	-1.3427734	1550085265.065
-8.761621106	-3.66303714	-4.1152344240000005	0.24414062	-0.12207031	0.24414062	4.7528564300000005	-9.956713760000001	2.934497104	-1.4648438	3.9672852	1.159668	4.7157714660000005	10.422070680000001	0.3959716754	0.48828125	1.7089844	0.24414062	-9.29157698	3.8711913940000002	0.00837402356	-0.36621094	0.24414062	1.0986328	-2.409326178	9.54997554	1.923632788	-0.12207031	-0.18310547	0.4272461	2.6533691100000003	9.38129892	-3.0804442900000004	1.0375977	-0.5493164	-1.2207031	1550085265.105
-8.031884980000001	-2.7072021760000005	-3.0768554320000003	0.7324219	1.8920898	0.4272461	2.7634277160000003	-9.7066893	2.4978514400000003	-1.4648438	3.9672852	1.159668	3.71088858	10.57280252	-0.4450195288	-0.6713867	-0.8544922	1.159668	-9.49375	3.1773437500000004	0.5359375000000001	0.4272461	0.5493164	0.91552734	-2.107861322	9.911254500000002	1.623364218	0.30517578	-0.7324219	0.48828125	1.063500998	8.89440944	-3.1940917540000004	1.0986328	-1.953125	-0.6713867	1550085265.144
-8.52954074	-2.201171924	-4.5435058900000005	0.8544922	1.0986328	-0.36621094	1.4020507200000003	-9.24013678	2.0528320680000003	0.7324219	0.061035156	-1.0375977	3.4189941100000003	10.271337860000001	-1.144848642	-1.5258789	-2.8076172	1.8310547	-8.792724640000001	3.41301268	0.423486322	0.4272461	0.5493164	0.91552734	-1.5958496400000002	9.883740020000001	1.739404254	1.0986328	-0.7324219	0.18310547	1.717871106	9.27124002	-3.048144568	0.7324219	-2.319336	-0.79345703	1550085265.185
-8.3620607	-2.369848642	-4.11643071	0.6713867	0.12207031	-0.30517578	1.373339856	-8.498437500000001	2.153320288	0.7324219	0.061035156	-1.0375977	3.512304712	9.72702626	-1.6544677520000002	-1.4648438	-3.6621094	2.2583008	-8.442211960000002	3.741992212	0.37084961060000005	0.24414062	0.24414062	0.6713867	-1.299169928	9.83229982	1.7645263580000001	1.0986328	-0.79345703	0.12207031	2.4129150360000002	8.906372300000001	-3.052929712	0.7324219	-2.319336	-0.79345703	1550085265.224
-8.43742662	-2.3674560700000002	-3.98125	0.8544922	0.7324219	-0.24414062	1.58747554	-7.803393570000001	2.0755615020000002	1.3427734	-0.6713867	-1.4038086	3.8520507200000003	9.53920926	-1.629345746	-0.7324219	-3.0517578	2.1362305	-8.51159694	3.7994139400000004	0.1686767572	0.6713867	0.12207031	0.48828125	-1.1400634980000002	9.81914038	1.6724121400000003	0.61035156	-0.7324219	0.24414062	2.7454834260000003	8.994897660000001	-2.795727536	0.6713867	-0.30517578	-0.79345703	1550085265.264
-8.632422120000001	-2.7143798920000006	-4.075756790000001	0.91552734	0.36621094	-0.24414062	1.58747554	-7.803393570000001	2.0755615020000002	1.4038086	0.18310547	-1.3427734	4.057812500000001	9.72822284	-1.341040036	0.061035156	-1.4038086	1.6479492	-8.69223642	4.09848642	0.27993163940000004	0.61035156	0.24414062	0.24414062	-0.98334964	10.0213134	1.5767089660000002	0.24414062	-0.4272461	0.18310547	1.738207968	9.18271466	-2.48828125	0.4272461	-0.5493164	-0.61035156	1550085265.304
-8.774780252000001	-3.0313964660000003	-4.08413089	1.4038086	0.61035156	0.18310547	1.107763678	-7.4074221200000006	1.179541034	1.0375977	0.8544922	-0.91552734	3.7360108800000003	10.11701628	-1.408032248	0.48828125	-0.061035156	0.9765625	-8.81784694	4.32578125	0.3373535144	0.8544922	0	-0.061035156	-0.9929199280000001	10.44121106	1.494165036	-0.061035156	-0.12207031	0.12207031	1.4522949280000002	9.427954074	-2.6378173920000005	0.18310547	-0.79345703	-0.24414062	1550085265.344
-8.6599366	-2.4667480040000003	-4.187011780000001	1.4038086	0.18310547	0.30517578	0.9977050720000001	-7.90388179	0.6663330072	1.0375977	0.8544922	-0.91552734	3.361572284	10.35029254	-1.4020507200000003	0.48828125	0.24414062	0.5493164	-8.81784694	4.32578125	0.3373535144	1.2207031	0.061035156	-0.24414062	-1.2537109620000002	10.5919429	1.5121094240000001	-0.12207031	-0.061035156	-0.061035156	0.9869384980000001	9.154003894	-2.996704074	0.18310547	-0.79345703	-0.24414062	1550085265.384
-8.838183606000001	-1.9858398560000001	-4.344921924	1.5258789	0.36621094	0.30517578	1.046752896	-8.14792482	0.3182128894	0.12207031	0.61035156	-0.9765625	3.20366214	10.344311600000001	-1.102978534	0.30517578	0	0.30517578	-8.957812500000001	3.953735324	0.45698242800000005	1.4648438	-0.061035156	-0.5493164	-1.51928714	10.451977340000001	1.4558837860000002	-0.12207031	-0.4272461	-0.30517578	1.81357428	8.988915740000001	-3.3065429320000006	0	-1.5869141	-0.061035156	1550085265.424
-8.86330571	-1.812377896	-4.398754892	1.3427734	0.36621094	0.061035156	1.138867212	-8.0390625	0.4091308606000001	-0.5493164	1.2817383	-0.8544922	3.1282959260000003	10.294067000000002	-0.7883544928000001	0	-0.61035156	0	-8.992504892	3.625952176	0.65676268	1.6479492	-0.061035156	-0.6713867	-1.3984619600000001	10.380200180000001	1.408032248	-0.24414062	-1.2207031	-0.5493164	2.211938498	9.040356430000001	-3.4441162140000006	0.061035156	-0.8544922	-0.18310547	1550085265.464
-8.994897660000001	-2.235864218	-4.410717752	1.2817383	0.12207031	0.061035156	0.970190396	-8.246020468000001	0.47851562500000006	-0.5493164	1.2817383	-0.8544922	3.15700679	10.083520860000002	-0.534741214	-0.36621094	-1.2817383	-0.4272461	-8.89321286	3.435742212	0.6376221040000001	1.5258789	-0.061035156	-0.6713867	-0.9677978240000001	10.29047824	1.414013678	-0.4272461	-1.8310547	-0.8544922	1.670019568	9.13725589	-3.41301268	0.061035156	-0.6713867	-0.4272461	1550085265.505
-8.86330571	-2.31481929	-4.2791259	1.2817383	-0.061035156	0.18310547	0.773999002	-8.40153804	0.501245108	-1.2817383	1.2817383	-0.30517578	3.4142089660000003	9.80957068	-0.230883786	-0.7324219	-1.3427734	-1.0986328	-8.87766124	3.3854980040000004	0.5586669928	1.5258789	-0.18310547	-0.8544922	-0.4689453076	10.13496106	1.3769287140000002	-0.7324219	-1.953125	-0.9765625	1.318310504	9.171948380000002	-3.1534179320000004	0.061035156	-1.0375977	-0.30517578	1550085265.544
-8.993701080000001	-2.08513179	-4.334155252	1.2207031	-0.061035156	0.12207031	0.954638678	-8.43383786	0.762036142	-1.4648438	1.2207031	-0.24414062	3.6893554320000006	9.725830072	-0.11005859620000001	-1.2207031	-1.2207031	-1.8310547	-9.4686277	3.178540036	0.8230468750000001	1.4648438	-0.24414062	-0.91552734	-0.061010742800000003	10.06198732	1.3015625000000002	-0.9765625	-1.8920898	-0.9765625	1.546801718	9.29277356	-3.064892572	0	-1.0986328	-0.24414062	1550085265.584
-8.927905252	-1.753759784	-4.157104532	0.6713867	-0.061035156	0.18310547	1.2106445288	-8.68745108	1.113745108	-1.4648438	1.2207031	-0.24414062	3.7431884000000006	10.096679320000002	-0.309838858	-1.7700195	-1.4648438	-2.6245117	-9.4686277	3.178540036	0.8230468750000001	1.4648438	0	-0.91552734	0.37683107	10.4208741	1.5970459260000003	-0.8544922	-1.7089844	-0.9765625	1.5898682100000001	9.27722194	-3.1007812500000003	-0.18310547	-1.159668	-0.12207031	1550085265.624
-8.890820288	-1.620971646	-3.935791034	0.36621094	0.30517578	0.12207031	1.2106445288	-8.68745108	1.113745108	-1.6479492	1.4648438	-0.18310547	4.057812500000001	10.4208741	-0.44143066100000006	-2.1362305	-1.7700195	-3.2958984	-9.649267572	2.4404297120000003	0.9307128600000001	1.0986328	0	-1.0375977	0.6160888580000001	10.56801718	2.086328076	-0.5493164	-1.4038086	-1.0375977	1.8398925720000001	8.918335160000002	-3.31611322	-0.18310547	-1.159668	-0.12207031	1550085265.664
-9.021215560000002	-1.6783935700000001	-4.202563400000001	0.061035156	-0.061035156	0	1.437939496	-9.65883786	1.07785643	-1.0986328	0.4272461	-0.18310547	4.769604532000001	10.18640126	-0.423486322	-1.953125	-1.5869141	-3.6010742	-9.32746556	1.6724121400000003	0.4294677716	0.7324219	-0.061035156	-1.0986328	0.47253417540000003	10.00217302	2.4153076080000004	-0.7324219	-1.2207031	-0.91552734	1.8614257200000002	8.988915740000001	-3.3783202880000003	-0.12207031	-0.7324219	-0.24414062	1550085265.704
-8.959009080000001	-1.9260253600000001	-3.9022949280000003	-0.12207031	0.061035156	0.18310547	1.90808107	-9.555957068	1.1017822480000001	-0.79345703	0.12207031	-0.30517578	5.58308107	9.80717752	-0.19020996400000004	-1.5258789	-0.6713867	-3.4179688	-9.32746556	1.6724121400000003	0.4294677716	0.48828125	0	-0.91552734	0.21413574280000003	9.42915036	2.624658246	-0.9765625	-1.159668	-0.61035156	1.582690396	9.10974092	-3.051733426	0.061035156	-0.061035156	-0.5493164	1550085265.744
-9.043945288000002	-2.124609424	-3.62475589	0	0.12207031	0.4272461	2.2837158540000004	-9.439917032	1.076660144	-0.4272461	0.12207031	-0.5493164	6.111840560000001	9.614575180000001	0.037084961060000005	-1.0986328	0.36621094	-2.6245117	-9.25927716	1.644897464	0.192602536	0.24414062	-0.12207031	-0.8544922	-0.10766601440000001	9.145629892	2.757446286	-0.9765625	-0.79345703	-0.30517578	1.56354982	9.21860324	-2.6485839660000003	-0.061035156	-0.12207031	-0.4272461	1550085265.784
-9.125292932	-1.930810504	-3.5900634000000005	0.18310547	0	0.61035156	2.477514676	-9.408813400000001	0.9893310700000001	-0.4272461	0.12207031	-0.5493164	6.1214112400000005	9.538012680000001	-0.061010742800000003	-0.9765625	0.48828125	-1.5258789	-9.264062500000001	1.70471196	0.2512207068	0.24414062	-0.36621094	-0.7324219	-0.47971191100000005	9.124096940000001	2.8914307100000003	-0.7324219	-0.5493164	0.061035156	1.7023192900000002	9.455468750000001	-2.42607428	-0.30517578	-0.18310547	-0.24414062	1550085265.824
-8.943457068	-1.7071045320000002	-3.323291034	0.061035156	0.061035156	0.79345703	2.5899658540000003	-9.395654254	0.7716064300000001	0.18310547	-0.18310547	-0.9765625	5.9036866	9.46503894	-0.24045410340000004	-0.8544922	-0.36621094	-0.12207031	-9.264062500000001	1.70471196	0.2512207068	0.36621094	-0.5493164	-0.61035156	-0.7141846040000002	9.18869658	2.9907226440000003	-0.4272461	-0.7324219	0.48828125	1.524072284	9.301147660000002	-2.383007788	-0.4272461	-0.18310547	-0.12207031	1550085265.864
-8.942260880000001	-1.606616214	-3.1713623200000005	0.18310547	0.30517578	0.7324219	2.7538574280000003	-9.32028804	0.539526358	0.30517578	-0.18310547	-0.9765625	5.782861420000001	9.27602536	-0.21054687500000002	-0.5493164	-1.0375977	1.4038086	-9.155200180000001	1.107763678	0.5060302716	0.4272461	-0.7324219	-0.61035156	-0.571826178	9.065478240000001	3.2646728240000003	-0.12207031	-0.79345703	0.79345703	1.39606929	9.0858152	-2.446411142	-0.48828125	-0.18310547	-0.12207031	1550085265.904
-9.3489991	-1.5898682100000001	-3.6235596040000004	0.18310547	-0.18310547	0.79345703	2.988330072	-9.069067392000001	0.362475589	0.18310547	0.24414062	-0.91552734	5.7421875	9.1109375	-0.031103515380000002	-0.061035156	-0.9765625	2.4414062	-9.377710160000001	0.9223388580000002	0.7907471040000001	0.4272461	-1.0375977	-0.5493164	-0.11723633180000001	8.86928714	3.4142089660000003	0.12207031	-0.61035156	1.0375977	1.1508300720000002	9.346606430000001	-2.568432608	-0.48828125	-0.18310547	-0.12207031	1550085265.944
-9.175537140000001	-1.617382788	-3.369946286	0.061035156	-0.24414062	0.91552734	3.0971923920000006	-8.984130890000001	0.23327636780000002	0.12207031	0.6713867	-0.79345703	5.56154802	9.206640380000001	0.17824707460000003	0.4272461	-0.36621094	3.0517578	-9.377710160000001	0.9223388580000002	0.7907471040000001	0.36621094	-1.2817383	-0.48828125	0.46416014400000005	8.93388678	3.39746106	0.24414062	-0.24414062	1.159668	0.916357428	9.343017572	-2.6114991	-0.36621094	-0.12207031	-0.30517578	1550085265.984
-9.01044928	-1.7406005400000002	-3.216821286	0.061035156	0.061035156	0.8544922	3.052929712	-9.035571580000001	0.07058105432	0.24414062	0.61035156	-0.79345703	5.2337644800000005	9.4171875	0.3971679712	0.7324219	0.18310547	3.2348633	-9.43513179	0.8278320288	1.19270018	0.30517578	-1.2817383	-0.36621094	0.9785644568000001	9.102563400000001	3.3149170320000003	0.4272461	0.12207031	1.159668	0.679492212	9.307128894	-2.4308594240000003	-0.36621094	-0.12207031	-0.30517578	1550085266.024
-9.065478240000001	-1.7848632200000003	-3.4154052520000002	0.24414062	-0.4272461	0.7324219	3.03020018	-9.108544928	0.007177734620000001	0.36621094	0.30517578	-0.9765625	4.90598143	9.42436502	0.61848143	0.9765625	0.61035156	3.1738281	-9.612182608000001	0.6842773560000001	1.8542480040000002	0.24414062	-1.2817383	-0.30517578	1.2860107820000002	9.16118161	3.2706542540000005	0.4272461	0.48828125	1.0375977	0.648388678	9.338232428000001	-2.378222644	-0.48828125	-0.24414062	-0.18310547	1550085266.067
-9.134863220000002	-1.5456054320000001	-3.354394568	0.30517578	-0.36621094	0.4272461	3.0625	-8.936279254	-0.028710937500000002	0.36621094	0.30517578	-0.9765625	4.605712860000001	9.41120607	0.8613281250000001	1.0375977	0.9765625	2.8076172	-9.612182608000001	0.6842773560000001	1.8542480040000002	0.061035156	-1.2207031	-0.24414062	1.4929687500000002	9.27602536	3.2527099640000006	0.4272461	0.7324219	0.9765625	0.8517577880000001	9.4171875	-2.4906739200000003	-0.30517578	0.061035156	-0.18310547	1550085266.104
-9.38010234	-1.3864990020000003	-3.3866942900000003	0.30517578	-0.30517578	0.30517578	3.081640576	-8.766406250000001	0.06459961060000001	0.18310547	0.36621094	-1.2207031	4.359277356000001	9.5451902	1.052734375	1.0375977	1.2207031	2.2583008	-9.656445288	0.6268554712000001	2.2980712860000003	-0.12207031	-0.8544922	-0.18310547	1.5934570680000002	9.55117212	3.28022464	0.36621094	0.91552734	0.79345703	0.5120117212	9.5703125	-2.5253662140000004	-0.30517578	0.061035156	-0.18310547	1550085266.144
-9.34421376	-1.2907959260000001	-3.226391574	0.12207031	-0.36621094	0.12207031	2.95363768	-8.76760234	0.172265625	0.061035156	0.61035156	-0.9765625	4.15830072	9.560742212000001	1.197485324	0.8544922	1.2207031	1.5869141	-9.573901260000001	0.762036142	2.3519042540000004	-0.36621094	-0.48828125	-0.061035156	1.4546875000000001	9.733007788	3.2383545320000002	0.24414062	0.8544922	0.6713867	0.20576172120000003	9.548779254000001	-2.3435302520000003	-0.24414062	-0.18310547	-0.30517578	1550085266.184
-9.399243210000002	-1.297973642	-3.122314496	0.061035156	-0.24414062	0.061035156	2.62944339	-8.8214357	0.21533202880000002	0.12207031	0.18310547	-0.7324219	4.078149460000001	9.431542932000001	1.3984619600000001	0.6713867	1.159668	0.8544922	-9.573901260000001	0.762036142	2.3519042540000004	-0.5493164	-0.48828125	0	1.216625998	9.676782248	3.125903354	0.12207031	0.79345703	0.61035156	0.46416014400000005	9.5703125	-2.231079074	-0.18310547	-0.24414062	-0.30517578	1550085266.224
-9.362158246000002	-1.191503894	-3.0038817900000003	0	-0.24414062	0	2.496655252	-8.704199280000001	0.2763427716	0.061035156	-0.36621094	-0.36621094	4.018334964	9.404028060000002	1.490576178	0.36621094	0.9765625	0.30517578	-9.505712860000001	1.0898193390000002	2.332763678	-0.30517578	-0.24414062	-0.061035156	1.015649411	9.609789840000001	3.06608876	0	0.61035156	0.48828125	0.6735107428000001	9.52006839	-2.115039038	-0.18310547	-0.24414062	-0.30517578	1550085266.264
-9.39326178	-1.146044928	-2.8914307100000003	0	-0.18310547	-0.061035156	2.6772949280000002	-8.503222840000001	0.3947753894	-0.12207031	-0.30517578	0.12207031	3.9441650360000002	9.398047120000001	1.4044433900000002	-0.061035156	0.4272461	-0.12207031	-9.43632788	1.063500998	2.24663089	-0.18310547	-0.061035156	-0.061035156	0.7799804712000001	9.552368210000001	3.0744628600000006	0	0.4272461	0.24414062	0.6842773560000001	9.54997554	-2.018139676	-0.18310547	-0.18310547	-0.24414062	1550085266.304
-9.387280252000002	-1.076660144	-2.9117675720000005	-0.12207031	-0.24414062	0	2.8902344240000004	-8.33933107	0.5072265576	-0.36621094	0.12207031	0.61035156	3.9956054320000005	9.39326178	1.2704589660000003	-0.36621094	-0.12207031	-0.4272461	-9.43632788	1.063500998	2.24663089	-0.18310547	-0.12207031	-0.12207031	0.648388678	9.558349640000001	3.0995849640000004	0	0.12207031	0.12207031	0.7393066100000001	9.52485324	-1.9583251800000003	-0.12207031	-0.18310547	-0.24414062	1550085266.344
-9.410009980000002	-1.081445288	-2.9955077880000003	-0.12207031	-0.18310547	0	2.956030252	-8.28190944	0.6316406250000001	-0.48828125	0.24414062	1.0375977	4.17265625	9.404028060000002	1.153222644	-0.5493164	-0.4272461	-0.7324219	-9.32746556	0.9020019568000001	2.11743161	-0.061035156	-0.12207031	-0.18310547	0.6615478240000001	9.595434800000001	3.1737548920000003	-0.061035156	-0.18310547	-0.061035156	0.8206542932	9.52963858	-1.9930175720000003	-0.12207031	-0.18310547	-0.24414062	1550085266.384
-9.412402160000001	-1.183129892	-2.9632079680000003	-0.12207031	-0.061035156	0.12207031	3.0744628600000006	-8.31779802	0.729736322	-0.4272461	0.18310547	1.2817383	4.38798822	9.35258786	1.0347900360000002	-0.5493164	-0.48828125	-1.0375977	-9.298754892	0.8230468750000001	2.1138427520000005	-0.12207031	-0.18310547	-0.18310547	0.770410144	9.589452880000001	3.262280252	-0.18310547	-0.36621094	-0.12207031	0.65676268	9.504516574	-2.097094748	-0.12207031	-0.061035156	-0.18310547	1550085266.424
-9.36455072	-1.287207068	-3.048144568	-0.061035156	-0.12207031	0.12207031	3.2718505400000004	-8.407519568	0.773999002	-0.24414062	0	1.4648438	4.59733876	9.331054712	0.9965087860000001	-0.5493164	-0.36621094	-1.3427734	-9.298754892	0.8230468750000001	2.1138427520000005	-0.18310547	-0.30517578	-0.18310547	0.876879892	9.53083516	3.25988768	-0.24414062	-0.4272461	-0.18310547	0.49167482	9.55117212	-2.1066650360000003	-0.12207031	-0.12207031	-0.18310547	1550085266.464
-9.331054712	-1.373339856	-2.9620117800000005	0.12207031	-0.061035156	0.24414062	3.4680420320000005	-8.59892572	0.7572509980000001	-0.061035156	-0.30517578	1.4038086	4.76481929	9.297558606	0.955834964	-0.5493164	-0.36621094	-1.4648438	-9.25209964	0.855346646	2.2478271760000004	-0.24414062	-0.48828125	-0.18310547	0.900805661	9.448290740000001	3.220410144	-0.18310547	-0.5493164	-0.18310547	0.4378417932	9.5104982	-2.082739218	-0.12207031	-0.12207031	-0.18310547	1550085266.504
-9.2724366	-1.3039550720000002	-2.9907226440000003	0.18310547	0	0.18310547	3.7228514400000003	-8.761621106	0.6352294928000001	0.061035156	-0.61035156	1.0986328	4.95742212	9.297558606	0.9055908540000002	-0.5493164	-0.4272461	-1.4038086	-9.3155027	0.9402832068000001	2.3542969240000002	-0.18310547	-0.5493164	-0.12207031	0.88645018	9.3573732	3.152221646	-0.12207031	-0.61035156	-0.18310547	0.461767572	9.472216754	-2.097094748	-0.061035156	-0.18310547	-0.061035156	1550085266.544
-9.27004393	-1.238159146	-3.025415036	0.12207031	0.061035156	0.12207031	3.9896241	-8.88723143	0.5323486420000001	0.061035156	-0.5493164	0.6713867	5.11054712	9.319091754	0.8134765380000001	-0.5493164	-0.61035156	-1.2207031	-9.3155027	0.9402832068000001	2.3542969240000002	-0.12207031	-0.6713867	-0.12207031	0.9390869110000001	9.354980432000001	3.0864257200000003	-0.12207031	-0.6713867	-0.18310547	0.5036376800000001	9.478198380000002	-2.109057608	-0.12207031	-0.12207031	0	1550085266.583
-9.370532248	-1.211840854	-3.1330810700000002	0.18310547	0	0.061035156	4.17026358	-8.883642572	0.47253417540000003	0	-0.30517578	0.24414062	5.2445312500000005	9.351391574	0.702221646	-0.48828125	-0.79345703	-0.91552734	-9.402832068	0.8565429712000001	2.6258545320000004	0	-0.48828125	-0.12207031	1.0742675720000001	9.41599092	3.0900146760000005	0	-0.7324219	-0.24414062	0.4438232428	9.53442392	-2.12341304	-0.12207031	-0.12207031	0	1550085266.624
-9.366943390000001	-1.137670926	-3.1761474640000005	0.12207031	0	0	4.1415527160000005	-8.79990216	0.4868896466	-0.12207031	-0.061035156	-0.12207031	5.373730432	9.3155027	0.6316406250000001	-0.36621094	-0.79345703	-0.61035156	-9.372924820000001	0.832617212	2.64379892	0.12207031	-0.30517578	-0.12207031	1.1747558900000001	9.44350589	3.0553222840000003	-0.061035156	-0.6713867	-0.30517578	0.32658691100000004	9.54399411	-2.217919928	-0.12207031	-0.061035156	0	1550085266.663
-9.363354532	-1.184326178	-3.19768071	0.061035156	0.061035156	-0.061035156	4.03986821	-8.679076980000001	0.5670410144	-0.18310547	0.24414062	-0.30517578	5.47661142	9.247314300000001	0.6029296924	-0.18310547	-0.5493164	-0.36621094	-9.372924820000001	0.832617212	2.64379892	0.12207031	-0.24414062	-0.061035156	1.264477536	9.438720746000001	3.017041034	0	-0.61035156	-0.24414062	0.3672607428	9.553564300000001	-2.19399411	-0.061035156	0	-0.061035156	1550085266.703
-9.34780252	-1.2261962860000002	-3.15461412	0.12207031	-0.061035156	0	3.8975097840000004	-8.640795926000001	0.6735107428000001	-0.18310547	0.4272461	-0.4272461	5.49335962	9.2389402	0.5993408246	0	-0.36621094	-0.18310547	-9.35378444	0.9031982428000002	2.7478759000000004	0.12207031	-0.18310547	-0.061035156	1.3470214660000002	9.450683606	2.940478534	0	-0.4272461	-0.18310547	0.41152344240000005	9.555957068	-2.153320288	-0.061035156	0	-0.061035156	1550085266.743
-9.28798822	-1.152026358	-3.134277356	0.12207031	0.061035156	0	3.7240478240000003	-8.728125	0.71538089	-0.12207031	0.36621094	-0.61035156	5.421582068	9.234155252	0.6160888580000001	0.12207031	-0.24414062	0	-9.35378444	0.9031982428000002	2.7478759000000004	0.18310547	-0.061035156	0	1.39606929	9.46503894	2.884252896	0.061035156	-0.18310547	-0.18310547	0.46774902160000004	9.500927520000001	-2.118627896	-0.061035156	-0.061035156	0	1550085266.783
-9.360961960000001	-1.1041748200000001	-3.170166034	0.12207031	0	0	3.5900634000000005	-8.81186502	0.7129882787999999	-0.061035156	0.30517578	-0.8544922	5.352197480000001	9.24013678	0.6854736419999999	0.18310547	-0.18310547	0.18310547	-9.322680710000002	0.9115722840000001	2.77180162	0.24414062	0.061035156	0	1.3805175720000002	9.444701980000001	2.8758788940000004	0.12207031	-0.061035156	-0.12207031	0.5323486420000001	9.53920926	-2.077954074	-0.061035156	0	0.061035156	1550085266.823
-9.363354532	-1.0455566100000002	-3.131884784	0.18310547	-0.061035156	0	3.4572753600000006	-8.83220198	0.718969748	-0.061035156	0.4272461	-0.9765625	5.2576902	9.2724366	0.735717752	0.24414062	-0.061035156	0.24414062	-9.22338858	0.9689941100000001	2.6976317900000004	0.24414062	0.18310547	0	1.3446288940000002	9.46743161	2.8758788940000004	0.12207031	0.12207031	-0.12207031	0.5335449280000001	9.547582968	-2.077954074	-0.061035156	0	0.061035156	1550085266.863
-9.368139480000002	-0.984545926	-3.0876221040000003	0.12207031	0.061035156	0	3.289794928	-8.813061600000001	0.6962402160000001	-0.061035156	0.5493164	-1.0375977	5.14763179	9.35617662	0.7859619110000001	0.30517578	0.061035156	0.30517578	-9.22338858	0.9689941100000001	2.6976317900000004	0.24414062	0.12207031	0	1.2549072479999999	9.532031250000001	2.82922374	0.12207031	0.18310547	-0.061035156	0.5837890576	9.52604982	-2.051635782	-0.061035156	-0.061035156	0.061035156	1550085266.903
-9.419580072	-0.9043945288	-3.1797364200000002	0.061035156	0.061035156	-0.061035156	3.085229532	-8.730517572	0.7141846040000002	-0.061035156	0.5493164	-0.9765625	5.043554712000001	9.455468750000001	0.849365216	0.24414062	0.12207031	0.36621094	-9.24013678	0.9929199280000001	2.6916503600000006	0.18310547	0.12207031	0	1.197485324	9.62893071	2.789746106	0.12207031	0.18310547	-0.061035156	0.7010253600000002	9.552368210000001	-2.038476538	-0.061035156	0	0.061035156	1550085266.943
-9.3920652	-0.869702176	-3.1641846040000003	0.061035156	-0.061035156	0	2.9033935700000004	-8.647973740000001	0.7129882787999999	-0.061035156	0.36621094	-0.79345703	4.925122300000001	9.479394568	0.8960205072	0.18310547	0.061035156	0.36621094	-9.21501448	1.022827176	2.642602536	0.12207031	0.12207031	0	1.15441893	9.63371556	2.80051268	0.12207031	0.12207031	-0.061035156	0.7608398560000001	9.57150908	-1.9858398560000001	-0.061035156	0	0.061035156	1550085266.983
