# Supplementary material for: A deep learning approach for lower back-pain risk prediction during manual lifting
Source: PLoS One. 2021 Feb 19;16(2):e0247162. doi: 10.1371/journal.pone.0247162 (PMC7894914; doi:10.1371/journal.pone.0247162)
Supplement: S1 Data — (ZIP) [file pone.0247162.s001.zip › source-used/Subject_03_P2_Zone02_T3.csv]

Side_A_x	Side_A_y	Side_A_z	Side_G_x	Side_G_y	Side_G_z	LtWt_A_x	LtWt_A_y	LtWt_A_z	LtWt_G_x	LtWt_G_y	LtWt_G_z	RtWt_A_x	RtWt_A_y	RtWt_A_z	RtWt_G_x	RtWt_G_y	RtWt_G_z	Back_A_x	Back_A_y	Back_A_z	Back_G_x	Back_G_y	Back_G_z	UArm_A_x	UArm_A_y	UArm_A_z	UArm_G_x	UArm_G_y	UArm_G_z	Thig_A_x	Thig_A_y	Thig_A_z	Thig_G_x	Thig_G_y	Thig_G_z	Time_stp
-9.337036240000002	-1.516894568	-2.9249266200000004	0	0	-0.061035156	3.3077391200000004	-8.59892572	0.617285144	-0.061035156	0	-0.061035156	4.787548920000001	9.38488768	0.4438232428	0	0	0	-9.157592752000001	0.7811767572	2.9261230040000004	-0.061035156	0.061035156	-0.061035156	0.8673096040000001	9.53442392	2.8471679320000005	-0.061035156	0.061035156	-0.061035156	0.33017577880000004	9.62773462	-1.6460937500000001	-0.061035156	-0.061035156	0	1550086991.244
-9.383691394000001	-1.5336425720000002	-2.92971196	0	0	-0.061035156	3.2921875000000003	-8.61328125	0.6220702880000001	-0.12207031	0	0	4.748071286	9.387280252000002	0.47851562500000006	0	0	-0.061035156	-9.195874100000001	0.7883544928000001	2.9165527160000004	-0.061035156	0.12207031	-0.061035156	0.916357428	9.57749002	2.854345746	-0.061035156	0.061035156	-0.061035156	0.3529052716	9.62773462	-1.6245605040000002	0	0	0	1550086991.284
-9.351391574	-1.547998004	-2.9368896760000003	0	0	-0.061035156	3.2885987400000003	-8.61447734	0.657958966	-0.12207031	0	0	4.77080072	9.43273912	0.5108154254	0	0.061035156	-0.12207031	-9.16835962	0.75964357	2.874682608	0	0.061035156	-0.061035156	0.8948242212000002	9.563134980000001	2.8818603240000003	0	0.12207031	-0.061035156	0.3373535144	9.644482428000002	-1.6353271760000003	0	-0.061035156	0	1550086991.324
-9.3573732	-1.524072284	-2.9703858800000003	0	0	-0.061035156	3.2682617800000004	-8.612085160000001	0.707006839	-0.061035156	0.061035156	0	4.7983153960000005	9.404028060000002	0.515600589	0	0.061035156	-0.12207031	-9.1623777	0.7883544928000001	2.82084964	-0.061035156	0.061035156	-0.061035156	0.763232428	9.53083516	2.8639160340000003	-0.061035156	0.061035156	-0.061035156	0.3289794928	9.63969748	-1.6353271760000003	-0.061035156	-0.061035156	-0.061035156	1550086991.364
-9.36455072	-1.5432128600000001	-2.9667969240000005	0	0.061035156	0	3.2503173920000004	-8.637207068	0.7058105432	-0.061035156	0	0	4.786352536	9.43513179	0.5275634784000001	-0.061035156	0	-0.061035156	-9.192285340000002	0.7763915740000001	2.843579074	0	0.061035156	-0.061035156	0.7871582068	9.57629393	2.860327176	-0.061035156	0	-0.061035156	0.37204589660000004	9.63371556	-1.6532714660000003	-0.061035156	0	-0.061035156	1550086991.404
-9.36455072	-1.5551757200000003	-2.9943116	0	0	-0.061035156	3.2969726440000002	-8.641992212	0.6459961060000001	-0.061035156	0	0	4.77080072	9.46264676	0.5024413940000001	-0.061035156	-0.061035156	-0.061035156	-9.212622300000001	0.735717752	2.8352050720000004	0	0.061035156	-0.061035156	0.8194580072000001	9.591845746	2.902197284	-0.061035156	0	-0.061035156	0.36845702880000003	9.637304712	-1.679589856	-0.061035156	0	-0.061035156	1550086991.444
-9.341821580000001	-1.5707275360000001	-2.9799560700000005	0	0	-0.061035156	3.3065429320000006	-8.618066394000001	0.5825927716	-0.061035156	0.061035156	0	4.7612304320000005	9.4423098	0.48090820680000007	-0.061035156	0	-0.061035156	-9.210229532000001	0.745288089	2.81726088	0	0.061035156	-0.061035156	0.8182617212000002	9.555957068	2.8854492800000004	-0.061035156	0	-0.061035156	0.346923822	9.65883786	-1.66403804	0	0	-0.061035156	1550086991.484
-9.30952176	-1.564746106	-2.981152356	0	-0.061035156	-0.061035156	3.3065429320000006	-8.58815944	0.569433606	-0.061035156	0.061035156	0	4.737304712	9.387280252000002	0.500048822	0	0	-0.061035156	-9.19348143	0.7416992212000001	2.777783246	0	0.061035156	-0.061035156	0.783569339	9.478198380000002	2.866308606	-0.061035156	0	-0.061035156	0.30744628600000007	9.630126800000001	-1.6879638580000003	0	-0.061035156	-0.061035156	1550086991.524
-9.307128894	-1.5779052520000003	-2.975170926	0	-0.061035156	-0.061035156	3.31252446	-8.57858876	0.571826178	-0.12207031	0.061035156	0	4.69663089	9.346606430000001	0.5024413940000001	-0.061035156	0	-0.061035156	-9.18630342	0.7692138580000001	2.7299316100000004	0	0.061035156	-0.061035156	0.7668212860000001	9.482983426	2.8447753600000003	-0.061035156	0.061035156	-0.061035156	0.34213867800000003	9.616967752	-1.6437011780000002	0	0	-0.061035156	1550086991.564
-9.319091754	-1.5551757200000003	-2.971582068	0	0	-0.061035156	3.282617212	-8.595336960000001	0.5873779254	-0.12207031	0.061035156	0	4.72653804	9.405224640000002	0.4474121106000001	-0.061035156	0	-0.061035156	-9.180322480000001	0.7668212860000001	2.709594748	0	0.061035156	-0.061035156	0.7034179712000002	9.523657248000001	2.866308606	-0.061035156	0	-0.061035156	0.3672607428	9.61816394	-1.644897464	-0.061035156	0	0	1550086991.604
-9.354980432000001	-1.53125	-2.9775634	0.061035156	-0.061035156	-0.061035156	3.282617212	-8.595336960000001	0.5873779254	-0.061035156	0	-0.061035156	4.7062010800000005	9.41599092	0.40434570680000004	0	-0.061035156	0	-9.181518570000001	0.75964357	2.686865216	0	0.061035156	-0.061035156	0.678295926	9.528442392	2.8902344240000004	-0.061035156	0	-0.061035156	0.3541015576	9.61936052	-1.64011232	-0.061035156	-0.061035156	0	1550086991.644
-9.338232428000001	-1.522875998	-2.975170926	0	-0.061035156	-0.061035156	3.2180175720000004	-8.637207068	0.5825927716	-0.061035156	0	-0.061035156	4.677490216000001	9.423168930000001	0.416308606	0	-0.061035156	0	-9.189892572	0.7692138580000001	2.6976317900000004	0	0	-0.061035156	0.660351538	9.52604982	2.8854492800000004	0	0	-0.061035156	0.3576904254	9.63491214	-1.6664307100000002	-0.061035156	-0.061035156	0	1550086991.684
-9.326269568	-1.550390576	-2.930908246	0.061035156	0	-0.061035156	3.20366214	-8.644384980000002	0.5861816394	-0.061035156	0	-0.061035156	4.6416014400000005	9.433935700000001	0.4330566394	0	-0.061035156	0	-9.18630342	0.763232428	2.692846646	0.061035156	0	-0.061035156	0.668725589	9.53322734	2.872290036	0	-0.061035156	-0.061035156	0.37204589660000004	9.62773462	-1.65805661	-0.061035156	-0.061035156	-0.061035156	1550086991.724
-9.33942842	-1.5707275360000001	-2.9572264400000003	0	-0.061035156	-0.061035156	3.1905028960000004	-8.640795926000001	0.573022464	-0.061035156	0	0	4.608105432	9.42915036	0.4438232428	0	-0.12207031	0	-9.19946286	0.7488769568000001	2.68327626	0.061035156	-0.061035156	-0.061035156	0.693847644	9.523657248000001	2.878271466	0	-0.061035156	-0.061035156	0.36965332460000005	9.616967752	-1.6544677520000002	-0.061035156	-0.061035156	-0.061035156	1550086991.764
-9.32866214	-1.58149411	-2.9572264400000003	0	0	-0.061035156	3.20007338	-8.64558107	0.571826178	-0.061035156	0	0	4.610498004000001	9.43632788	0.46535643000000004	0	-0.12207031	-0.061035156	-9.217407248	0.7488769568000001	2.7012207459999997	0.061035156	-0.061035156	-0.061035156	0.717773462	9.553564300000001	2.872290036	0	-0.061035156	-0.061035156	0.3337646466	9.632519568000001	-1.650878894	-0.061035156	0	-0.061035156	1550086991.804
-9.33464357	-1.592260782	-2.9799560700000005	0	-0.061035156	-0.061035156	3.20007338	-8.668310700000001	0.5479003894	-0.061035156	0	-0.061035156	4.623657248000001	9.445898560000002	0.454589856	0	-0.12207031	-0.061035156	-9.213818390000002	0.7285400360000001	2.70839856	0	-0.061035156	-0.061035156	0.745288089	9.56672374	2.878271466	0	-0.061035156	-0.12207031	0.33137207460000007	9.625341754	-1.6544677520000002	-0.061035156	-0.061035156	-0.061035156	1550086991.844
-9.326269568	-1.6114013580000002	-2.958422824	0	-0.061035156	-0.061035156	3.201269568	-8.628832968000001	0.539526358	-0.061035156	-0.061035156	-0.061035156	4.66672374	9.438720746000001	0.49406739200000005	0	-0.12207031	-0.12207031	-9.216211060000001	0.7476806610000001	2.692846646	0	-0.061035156	-0.061035156	0.7369140380000001	9.56672374	2.85314946	0	-0.061035156	-0.12207031	0.36606445680000005	9.644482428000002	-1.6269530760000002	-0.061035156	0	-0.061035156	1550086991.884
-9.33344748	-1.617382788	-2.9548339660000003	0	0	-0.061035156	3.1905028960000004	-8.585766574	0.5096191394	-0.061035156	-0.061035156	-0.061035156	4.695434604000001	9.438720746000001	0.49167482	0	-0.061035156	-0.12207031	-9.217407248	0.729736322	2.7048096040000003	0	-0.061035156	-0.061035156	0.7058105432	9.555957068	2.85314946	0	-0.061035156	-0.12207031	0.33017577880000004	9.62653804	-1.6484863220000001	-0.061035156	0	-0.061035156	1550086991.924
-9.34541034	-1.6281494600000002	-2.9416748200000002	0	-0.061035156	-0.061035156	3.2239991	-8.646777160000001	0.419897464	-0.061035156	-0.12207031	0	4.733715854000001	9.45307608	0.4821044928	0	-0.12207031	-0.061035156	-9.24372554	0.729736322	2.7634277160000003	0	-0.12207031	-0.061035156	0.762036142	9.591845746	2.85913089	0	-0.12207031	-0.12207031	0.32539062500000004	9.651660340000001	-1.61977536	-0.061035156	-0.061035156	-0.061035156	1550086991.994
-9.341821580000001	-1.61977536	-2.9165527160000004	0	-0.061035156	-0.061035156	3.2239991	-8.646777160000001	0.419897464	-0.061035156	-0.12207031	0	4.733715854000001	9.45307608	0.4821044928	0	-0.12207031	-0.061035156	-9.24372554	0.729736322	2.7634277160000003	0	-0.12207031	-0.061035156	0.762036142	9.591845746	2.85913089	0	-0.12207031	-0.12207031	0.32539062500000004	9.651660340000001	-1.61977536	-0.061035156	-0.061035156	-0.061035156	1550086992.004
-9.35856929	-1.629345746	-2.910571286	0	-0.061035156	-0.061035156	3.2730469240000004	-8.65515126	0.417504892	-0.12207031	-0.061035156	0	4.732519568	9.47341304	0.45937500000000003	0	-0.12207031	-0.061035156	-9.232959260000001	0.718969748	2.777783246	0	0	-0.061035156	0.8062988220000001	9.614575180000001	2.8902344240000004	0	-0.061035156	-0.12207031	0.34572753600000006	9.65883786	-1.6090087860000002	-0.061035156	0	-0.061035156	1550086992.044
-9.33344748	-1.6149902160000003	-2.9213378600000004	0	0	-0.061035156	3.2730469240000004	-8.65515126	0.417504892	-0.12207031	-0.061035156	0	4.7612304320000005	9.46623552	0.46774902160000004	0	-0.061035156	-0.12207031	-9.20544429	0.699829074	2.743090854	-0.061035156	-0.061035156	-0.061035156	0.717773462	9.57629393	2.8758788940000004	0	0	-0.061035156	0.33017577880000004	9.66481929	-1.6030273560000001	-0.061035156	0	-0.061035156	1550086992.084
-9.350195288	-1.6484863220000001	-2.9093750000000003	0	-0.061035156	-0.061035156	3.269457968	-8.63959964	0.576611322	-0.18310547	0	0	4.7803711060000005	9.445898560000002	0.461767572	0	-0.061035156	-0.061035156	-9.181518570000001	0.7261474640000001	2.72036142	0	-0.12207031	-0.061035156	0.6507812500000001	9.55117212	2.854345746	0	-0.061035156	-0.061035156	0.31342773560000003	9.63371556	-1.61977536	-0.061035156	0	-0.061035156	1550086992.124
-9.341821580000001	-1.681982428	-2.8639160340000003	0	0	-0.061035156	3.2969726440000002	-8.694628894000001	0.5897705072	-0.12207031	-0.061035156	0	4.768408246	9.477001800000002	0.477319339	0	-0.12207031	0	-9.220996106000001	0.6890625	2.7706054320000004	0	-0.12207031	-0.061035156	0.6974365020000001	9.615771760000001	2.8698974640000006	0	-0.061035156	0	0.288305661	9.648071580000002	-1.6137939300000002	0	0	-0.061035156	1550086992.164
-9.331054712	-1.6891601440000001	-2.8818603240000003	0	0	-0.061035156	3.3759277160000005	-8.718554712000001	0.5837890576	-0.061035156	-0.12207031	0	4.774389676	9.496142572	0.454589856	0	-0.061035156	0	-9.20305162	0.6806884980000001	2.7765869600000004	0	-0.061035156	-0.061035156	0.7393066100000001	9.612182608000001	2.9093750000000003	0	-0.061035156	0	0.2930908246	9.648071580000002	-1.605419928	0	0	-0.061035156	1550086992.204
-9.32746556	-1.683178714	-2.8962158540000003	0	-0.061035156	-0.061035156	3.3651612400000004	-8.65874002	0.5873779254	-0.061035156	0	-0.061035156	4.751660144000001	9.444701980000001	0.4868896466	0	0	0	-9.201855432	0.6747070288	2.7706054320000004	0	-0.061035156	-0.061035156	0.7369140380000001	9.527246106	2.879467752	-0.061035156	0	0	0.28471679320000004	9.63491214	-1.6030273560000001	-0.061035156	0	-0.061035156	1550086992.243
-9.329858426000001	-1.6688232820000002	-2.9213378600000004	0	-0.061035156	-0.061035156	3.3460204680000003	-8.628832968000001	0.5873779254	0	0	-0.061035156	4.69423822	9.4004393	0.5215820288	0	0	0	-9.195874100000001	0.6974365020000001	2.7550537140000007	0	0	-0.061035156	0.707006839	9.523657248000001	2.837597644	0	0	0	0.2560058606	9.632519568000001	-1.6030273560000001	0	0	-0.061035156	1550086992.283
-9.335839660000001	-1.6736084260000001	-2.8854492800000004	0	-0.061035156	0	3.338842752	-8.640795926000001	0.5562744110000001	0	0	-0.061035156	4.6703125000000005	9.4423098	0.516796875	-0.061035156	-0.061035156	0	-9.207836960000002	0.693847644	2.767016574	0	-0.061035156	0	0.686669928	9.584667932	2.8627197480000004	0	0	0	0.2775390576	9.644482428000002	-1.588671924	-0.061035156	0	-0.061035156	1550086992.323
-9.326269568	-1.6496826080000002	-2.884252896	0	0	0	3.334057608	-8.661132788000002	0.47253417540000003	0	0	-0.061035156	4.677490216000001	9.485375900000001	0.4521972644	-0.061035156	0	0	-9.20305162	0.6854736419999999	2.769409146	0	0	-0.061035156	0.65676268	9.613378894	2.8890380400000004	0	0	0	0.30744628600000007	9.646875000000001	-1.5934570680000002	-0.061035156	0	-0.061035156	1550086992.363
-9.3489991	-1.65805661	-2.9057862400000003	0	-0.061035156	0	3.3041503600000004	-8.652759080000001	0.43186035340000006	0	-0.061035156	-0.12207031	4.663134784	9.49733876	0.423486322	0	-0.061035156	0	-9.191088760000001	0.6974365020000001	2.7526612400000006	0	-0.061035156	-0.061035156	0.643603534	9.58586412	2.8627197480000004	-0.061035156	-0.061035156	0	0.2942871106	9.637304712	-1.6149902160000003	-0.061035156	0	-0.061035156	1550086992.403
-9.3322509	-1.6724121400000003	-2.9033935700000004	0	-0.061035156	0	3.243139676	-8.59892572	0.4103271466	0	0	-0.12207031	4.62246106	9.45427266	0.41271972840000004	0	-0.061035156	0	-9.192285340000002	0.7046142572	2.7706054320000004	0	-0.061035156	-0.061035156	0.668725589	9.552368210000001	2.8447753600000003	0	-0.061035156	0	0.28471679320000004	9.650463760000001	-1.6341308900000002	-0.061035156	0	-0.061035156	1550086992.444
-9.32746556	-1.6927490020000002	-2.9057862400000003	0	-0.061035156	-0.061035156	3.210839856	-8.57858876	0.4067382788	0	0	-0.12207031	4.60930162	9.431542932000001	0.43664550720000006	-0.061035156	-0.061035156	0	-9.20065944	0.6962402160000001	2.798120108	0	-0.061035156	-0.061035156	0.6986327880000001	9.56911592	2.8651123200000006	0	-0.061035156	0	0.27155761780000004	9.632519568000001	-1.6269530760000002	0	0	-0.061035156	1550086992.483
-9.329858426000001	-1.677197284	-2.8854492800000004	0	0	0	3.215625	-8.62285144	0.42109375000000004	-0.061035156	0	0	4.634423920000001	9.445898560000002	0.42109375000000004	0	-0.061035156	-0.061035156	-9.212622300000001	0.702221646	2.7969239200000002	0	0	-0.061035156	0.71538089	9.595434800000001	2.86870108	0	-0.061035156	-0.061035156	0.2619873004	9.6385009	-1.6365234620000002	-0.061035156	-0.061035156	-0.061035156	1550086992.523
-9.337036240000002	-1.681982428	-2.91535643	0	0	-0.061035156	3.2479248200000006	-8.643188400000001	0.458178714	-0.061035156	0	0	4.667919928	9.460253894000001	0.42707518000000005	0	-0.061035156	-0.061035156	-9.211425720000001	0.707006839	2.8017089660000005	0	-0.061035156	-0.061035156	0.6902587860000001	9.584667932	2.8555420320000002	0	-0.061035156	-0.061035156	0.270361322	9.630126800000001	-1.600634784	0	-0.061035156	-0.061035156	1550086992.563
-9.337036240000002	-1.679589856	-2.8830566100000006	0	-0.061035156	-0.061035156	3.24433606	-8.6348143	0.477319339	-0.061035156	0	0	4.683471646	9.46264676	0.416308606	0	-0.061035156	-0.061035156	-9.207836960000002	0.723754892	2.7909423920000003	0	-0.061035156	-0.061035156	0.6914550720000001	9.58825679	2.8244384000000005	0	-0.061035156	-0.061035156	0.29069824280000006	9.648071580000002	-1.6030273560000001	-0.061035156	0	-0.061035156	1550086992.603
-9.34780252	-1.670019568	-2.9010009000000005	0	-0.061035156	0	3.24194339	-8.63601088	0.5144042932	-0.061035156	0	0	4.703808606	9.460253894000001	0.4294677716	0	-0.061035156	-0.061035156	-9.207836960000002	0.6926513580000001	2.8088867800000004	0	-0.061035156	-0.061035156	0.7129882787999999	9.5870607	2.8447753600000003	0	-0.061035156	-0.061035156	0.27514648560000005	9.644482428000002	-1.606616214	0	-0.061035156	-0.061035156	1550086992.643
-9.3489991	-1.655664038	-2.902197284	0	0	-0.061035156	3.24194339	-8.63601088	0.5144042932	-0.061035156	0	0	4.7062010800000005	9.43632788	0.424682608	0	-0.061035156	0	-9.220996106000001	0.707006839	2.81726088	0	-0.061035156	-0.061035156	0.7393066100000001	9.56911592	2.8328125	-0.061035156	-0.061035156	-0.061035156	0.29069824280000006	9.649267572	-1.60183107	-0.061035156	-0.061035156	-0.061035156	1550086992.683
-9.35378444	-1.667626996	-2.8806639400000003	0	-0.061035156	-0.061035156	3.32807608	-8.675488220000002	0.5574707068000001	-0.061035156	0.061035156	0	4.695434604000001	9.450683606	0.45339357	0	-0.061035156	-0.061035156	-9.195874100000001	0.7261474640000001	2.8268310700000003	0	0.061035156	0	0.762036142	9.60141574	2.8316162140000003	0	-0.061035156	-0.061035156	0.3158203076	9.66003444	-1.58747554	-0.061035156	0	-0.061035156	1550086992.723
-9.3322509	-1.6544677520000002	-2.910571286	0	0	-0.061035156	3.32807608	-8.675488220000002	0.5574707068000001	-0.061035156	0.061035156	0	4.71457518	9.45786142	0.4426269568000001	0	0	-0.061035156	-9.2042482	0.6747070288	2.80051268	0	0	0	0.718969748	9.572705072	2.8268310700000003	-0.061035156	0	-0.061035156	0.2918945288	9.65285643	-1.592260782	-0.061035156	-0.061035156	0	1550086992.763
-9.35258786	-1.662841754	-2.9321045320000003	0	0	-0.061035156	3.2790283540000003	-8.640795926000001	0.5646484424	-0.061035156	0	0	4.73132338	9.4423098	0.43066405760000004	-0.061035156	0	-0.061035156	-9.175537140000001	0.7141846040000002	2.751464856	0	-0.061035156	-0.061035156	0.6627441100000001	9.557153060000001	2.810082968	0	-0.061035156	-0.061035156	0.27993163940000004	9.62294928	-1.6161865020000004	0	-0.061035156	-0.061035156	1550086992.803
-9.3322509	-1.679589856	-2.9045898560000003	0	0	0	3.2993652160000004	-8.6348143	0.47971191100000005	0	-0.061035156	-0.061035156	4.7349121400000005	9.45786142	0.401953125	-0.061035156	-0.061035156	0	-9.201855432	0.7058105432	2.8112792540000004	0	-0.061035156	0	0.6854736419999999	9.603808606000001	2.8232422120000003	0	-0.061035156	0	0.2895019568	9.645678420000001	-1.6161865020000004	0	0	-0.061035156	1550086992.843
-9.34541034	-1.679589856	-2.89741214	0	0	0	3.31850589	-8.6264402	0.42109375000000004	0	-0.061035156	-0.061035156	4.740893570000001	9.46743161	0.385205072	0	-0.061035156	0	-9.19467752	0.699829074	2.816064496	0	0	0	0.7225586060000001	9.60739766	2.8352050720000004	0	-0.061035156	0	0.32180175720000004	9.6552491	-1.6078125	0	0	-0.061035156	1550086992.883
-9.3238768	-1.6664307100000002	-2.886645468	0	0	-0.061035156	3.293383786	-8.59892572	0.416308606	-0.061035156	0	0	4.702612320000001	9.43273912	0.39238280760000005	0	0	0	-9.19467752	0.709399411	2.8232422120000003	0	0	0	0.7381103240000001	9.557153060000001	2.810082968	0	0	-0.061035156	0.31103514400000004	9.649267572	-1.600634784	-0.061035156	0	-0.061035156	1550086992.923
-9.32746556	-1.6592528960000001	-2.8854492800000004	-0.061035156	-0.061035156	-0.061035156	3.289794928	-8.589355432000001	0.440234375	-0.061035156	0	0	4.68227536	9.408813400000001	0.3971679712	0	0	-0.061035156	-9.19348143	0.7034179712000002	2.802905252	0	0	0	0.718969748	9.558349640000001	2.7933349640000005	0	0	-0.061035156	0.31103514400000004	9.648071580000002	-1.600634784	0	0	-0.061035156	1550086992.963
-9.335839660000001	-1.6592528960000001	-2.8902344240000004	0	-0.061035156	-0.061035156	3.28022464	-8.609692392	0.4713378894	-0.061035156	0	0	4.70859375	9.441113220000002	0.37204589660000004	0	-0.061035156	-0.061035156	-9.198266574	0.709399411	2.807690396	0	0	0	0.693847644	9.58586412	2.8112792540000004	0	0	-0.061035156	0.31342773560000003	9.65285643	-1.5982422120000002	-0.061035156	0	-0.061035156	1550086993.003
-9.343017572	-1.6472900360000002	-2.8818603240000003	-0.061035156	-0.061035156	0	3.2646728240000003	-8.63601088	0.5072265576	-0.061035156	0	0	4.6990235600000005	9.45786142	0.3756347644	0	-0.061035156	0	-9.195874100000001	0.7058105432	2.8124755400000003	-0.061035156	0	0	0.709399411	9.60739766	2.8220459260000004	0	0	-0.061035156	0.31701660340000004	9.649267572	-1.610205072	0	0	-0.061035156	1550086993.043
-9.34541034	-1.6544677520000002	-2.8806639400000003	-0.061035156	-0.061035156	0	3.25151358	-8.643188400000001	0.5215820288	-0.061035156	-0.061035156	-0.061035156	4.700219748	9.450683606	0.40434570680000004	0	0	0	-9.18630342	0.718969748	2.81486821	-0.061035156	-0.061035156	0	0.71538089	9.579882788	2.80051268	0	0	-0.061035156	0.3158203076	9.636108426000002	-1.6149902160000003	0	0	-0.061035156	1550086993.083
-9.337036240000002	-1.662841754	-2.8734864200000003	-0.061035156	-0.061035156	-0.061035156	3.2299804320000005	-8.63959964	0.515600589	-0.061035156	-0.061035156	0	4.684667932000001	9.448290740000001	0.4354492212	0	0	-0.061035156	-9.19348143	0.7393066100000001	2.8041014400000006	-0.061035156	0	0	0.699829074	9.575097840000002	2.7813721040000003	0	0	-0.061035156	0.3349609424	9.644482428000002	-1.58388678	0	0	-0.061035156	1550086993.123
-9.346606430000001	-1.677197284	-2.8806639400000003	-0.061035156	0	-0.061035156	3.2455322480000004	-8.63601088	0.516796875	-0.061035156	-0.061035156	0	4.702612320000001	9.45427266	0.4330566394	0	-0.061035156	-0.061035156	-9.19467752	0.7225586060000001	2.82084964	-0.061035156	0	0	0.7141846040000002	9.589452880000001	2.7933349640000005	0	-0.061035156	-0.061035156	0.324194339	9.64208966	-1.5743163940000002	0	0	-0.061035156	1550086993.163
-9.34780252	-1.65805661	-2.8878417540000005	-0.061035156	-0.061035156	-0.061035156	3.27663588	-8.63959964	0.5096191394	-0.061035156	0	0	4.720556610000001	9.449487320000001	0.416308606	0	0	-0.061035156	-9.19348143	0.7225586060000001	2.8411866	-0.061035156	0	0	0.7273437500000001	9.58347194	2.80051268	0	-0.061035156	-0.061035156	0.308642572	9.650463760000001	-1.5958496400000002	0	0	-0.061035156	1550086993.203
-9.35258786	-1.6544677520000002	-2.884252896	-0.061035156	0	-0.061035156	3.3101317900000002	-8.632422120000001	0.5072265576	-0.061035156	0	0	4.70859375	9.448290740000001	0.40434570680000004	0	0	-0.061035156	-9.1875	0.7225586060000001	2.8328125	-0.061035156	0	0	0.718969748	9.584667932	2.7861572480000003	0	0	-0.061035156	0.308642572	9.650463760000001	-1.5934570680000002	0	0	-0.061035156	1550086993.243
-9.343017572	-1.655664038	-2.8878417540000005	-0.061035156	0	-0.061035156	3.311328076	-8.618066394000001	0.4904785144	-0.061035156	0	0	4.702612320000001	9.43273912	0.3804199280000001	0	0	-0.061035156	-9.18869658	0.734521466	2.82922374	-0.061035156	0	0	0.7201660340000001	9.578686600000001	2.777783246	0	0	-0.061035156	0.32778320680000006	9.648071580000002	-1.585082968	0	0	-0.061035156	1550086993.283
-9.350195288	-1.644897464	-2.872290036	-0.061035156	0	-0.061035156	3.3220947480000005	-8.612085160000001	0.48090820680000007	-0.061035156	-0.061035156	0	4.71816394	9.438720746000001	0.37802735600000004	0	0	-0.061035156	-9.192285340000002	0.7393066100000001	2.816064496	-0.061035156	0	0	0.7034179712000002	9.594238220000001	2.78496106	0	0	-0.061035156	0.339746106	9.644482428000002	-1.5862792540000001	0	0	-0.061035156	1550086993.323
-9.331054712	-1.656860324	-2.8555420320000002	-0.061035156	0	-0.061035156	3.3244873200000002	-8.58815944	0.477319339	-0.061035156	-0.061035156	0	4.705004892000001	9.445898560000002	0.36845702880000003	0	0	-0.061035156	-9.18391124	0.7416992212000001	2.819653354	-0.061035156	0	0	0.69504393	9.59782698	2.7861572480000003	0	0	-0.061035156	0.3337646466	9.649267572	-1.606616214	0	0	-0.061035156	1550086993.363
-9.33942842	-1.641308606	-2.86870108	-0.061035156	0	-0.061035156	3.3244873200000002	-8.58815944	0.477319339	-0.061035156	0	0	4.69064946	9.45427266	0.37443847840000005	0	0	0	-9.176733426	0.734521466	2.819653354	0	0	0	0.693847644	9.57749002	2.7933349640000005	0	0	-0.061035156	0.339746106	9.649267572	-1.5719238220000002	0	0	-0.061035156	1550086993.403
-9.338232428000001	-1.623364218	-2.8675048920000004	-0.061035156	0	-0.061035156	3.311328076	-8.630029254	0.4892822284000001	-0.061035156	-0.061035156	0	4.671508786	9.431542932000001	0.38640135800000003	0	-0.061035156	0	-9.20065944	0.7285400360000001	2.8423827880000005	-0.061035156	-0.061035156	0	0.7273437500000001	9.56552716	2.775390576	0	0	-0.061035156	0.33615722840000006	9.65405252	-1.6030273560000001	-0.061035156	0	-0.061035156	1550086993.443
-9.35258786	-1.6520751800000002	-2.874682608	0	-0.061035156	-0.12207031	3.311328076	-8.65515126	0.5227783246000001	-0.061035156	0	0	4.652368210000001	9.45786142	0.40314941100000007	0	-0.061035156	-0.061035156	-9.185107428000002	0.7512695288	2.8495605040000003	0	0.061035156	0	0.7572509980000001	9.610986420000001	2.802905252	0	0	-0.061035156	0.3505126800000001	9.6385009	-1.588671924	0	0	-0.061035156	1550086993.483
-9.35258786	-1.6484863220000001	-2.9045898560000003	-0.061035156	0	-0.061035156	3.282617212	-8.62404802	0.5371337860000001	-0.061035156	0	0	4.685864120000001	9.46503894	0.4139160144	0	0	-0.12207031	-9.213818390000002	0.6962402160000001	2.8352050720000004	-0.061035156	0.061035156	0	0.7129882787999999	9.59782698	2.8088867800000004	-0.061035156	0	-0.061035156	0.36845702880000003	9.668408246	-1.5707275360000001	0	0	-0.061035156	1550086993.523
-9.34541034	-1.662841754	-2.902197284	-0.061035156	0	-0.061035156	3.262280252	-8.63122554	0.5479003894	-0.061035156	0	0	4.701416034	9.463842752000001	0.40075683900000003	0	0	-0.061035156	-9.16835962	0.7416992212000001	2.7825683900000002	-0.061035156	0	0	0.668725589	9.612182608000001	2.7885498200000005	-0.061035156	0	-0.061035156	0.33615722840000006	9.63969748	-1.604223642	0	0	-0.061035156	1550086993.563
-9.337036240000002	-1.6592528960000001	-2.8818603240000003	-0.061035156	0	-0.061035156	3.277832068	-8.647973740000001	0.5215820288	0	0	0	4.732519568	9.471020468	0.40434570680000004	0	0	-0.061035156	-9.20544429	0.7285400360000001	2.8112792540000004	-0.061035156	0	0	0.6806884980000001	9.614575180000001	2.807690396	-0.061035156	-0.061035156	-0.061035156	0.3182128894	9.636108426000002	-1.599438498	0	0	-0.061035156	1550086993.603
-9.33942842	-1.644897464	-2.8806639400000003	-0.061035156	0	-0.061035156	3.277832068	-8.647973740000001	0.5215820288	0	-0.061035156	0	4.757641574	9.4686277	0.4103271466	0	-0.061035156	-0.061035156	-9.212622300000001	0.71538089	2.82084964	-0.061035156	0	0	0.716577176	9.60261232	2.805297824	-0.061035156	-0.061035156	-0.061035156	0.34213867800000003	9.644482428000002	-1.6078125	0	0	-0.061035156	1550086993.643
-9.32746556	-1.6353271760000003	-2.85913089	-0.061035156	0	-0.061035156	3.277832068	-8.63601088	0.48330077880000005	-0.061035156	0	0	4.7349121400000005	9.448290740000001	0.401953125	0	0	-0.061035156	-9.222192392	0.716577176	2.819653354	0	0.061035156	0	0.773999002	9.558349640000001	2.8220459260000004	-0.061035156	-0.061035156	-0.061035156	0.34453125	9.644482428000002	-1.6090087860000002	0	0	-0.061035156	1550086993.682
-9.33464357	-1.64011232	-2.85075679	-0.12207031	0	-0.061035156	3.31252446	-8.621655252000002	0.4761230432	-0.061035156	0	0	4.709790036	9.4004393	0.3971679712	0	0	-0.061035156	-9.220996106000001	0.6902587860000001	2.8064941100000005	0	0.061035156	0	0.773999002	9.54638678	2.8124755400000003	0	0.061035156	-0.061035156	0.34213867800000003	9.63491214	-1.5719238220000002	0	0	-0.061035156	1550086993.723
-9.382495108	-1.6161865020000004	-2.85075679	-0.12207031	-0.061035156	-0.12207031	3.3149170320000003	-8.62404802	0.5215820288	-0.061035156	0	0	4.71457518	9.427954074	0.385205072	0	0	-0.061035156	-9.21860324	0.6651367212000001	2.825634784	-0.061035156	0.061035156	0	0.763232428	9.589452880000001	2.851953076	0	0.061035156	-0.061035156	0.34931639400000003	9.640893570000001	-1.5551757200000003	0	0.061035156	-0.061035156	1550086993.762
-9.3322509	-1.5862792540000001	-2.845971646	-0.24414062	-0.24414062	-0.18310547	3.302954074	-8.641992212	0.4904785144	-0.061035156	0	0	4.703808606	9.448290740000001	0.36606445680000005	0.061035156	0	-0.061035156	-9.20065944	0.6244628600000001	2.83879393	-0.061035156	0.061035156	0	0.783569339	9.594238220000001	2.9045898560000003	0	0.061035156	-0.061035156	0.3229980432	9.66003444	-1.58388678	0	0.061035156	-0.061035156	1550086993.802
-9.01403804	-1.588671924	-2.55527356	-0.5493164	-0.24414062	-0.12207031	3.2742432100000003	-8.62285144	0.46655273560000005	-0.061035156	-0.061035156	0	4.6786866	9.43273912	0.4438232428	0.061035156	0	-0.061035156	-9.177929712000001	0.5670410144	2.8878417540000005	0	0.18310547	-0.061035156	0.811083966	9.573901260000001	2.983544928	-0.061035156	0.18310547	-0.12207031	0.3026611322	9.62773462	-1.532446286	0	0.061035156	-0.061035156	1550086993.842
-9.08222644	-1.7106933900000003	-1.987036142	-0.4272461	0.24414062	0	3.2096435700000003	-8.487670926	0.477319339	0	-0.061035156	0	4.681079074	9.423168930000001	0.6268554712000001	0.061035156	0.061035156	-0.061035156	-9.01044928	0.461767572	2.783764676	0.061035156	0.12207031	-0.12207031	0.7010253600000002	9.4255616	3.1330810700000002	-0.061035156	0.061035156	-0.18310547	0.707006839	9.412402160000001	-1.1639892572000001	-0.12207031	0.36621094	0	1550086993.882
-9.7066893	-1.6281494600000002	-2.5134033540000003	-0.36621094	-0.61035156	-0.12207031	3.2144287140000003	-8.307031250000001	0.4426269568000001	0	0	0.061035156	4.587768570000001	9.325073380000001	0.8218505890000001	0.12207031	-0.061035156	0	-9.27602536	0.1854248004	2.8316162140000003	0.061035156	0.12207031	-0.12207031	0.75366214	9.38010234	3.3771241	-0.061035156	0.061035156	-0.18310547	0.8517577880000001	9.35976538	-0.9271240020000001	-0.18310547	0.7324219	0.24414062	1550086993.922
-9.723437500000001	-1.7106933900000003	-1.8805663940000001	-0.48828125	-0.4272461	-0.24414062	3.2144287140000003	-8.307031250000001	0.4426269568000001	0	0	0.24414062	4.5518798920000005	9.542798020000001	0.9977050720000001	0.12207031	-0.061035156	-0.061035156	-9.406420926000001	-0.03588867212	2.9524413940000005	0.061035156	0.18310547	-0.12207031	0.916357428	9.630126800000001	3.6187744600000005	0	0.12207031	-0.18310547	0.47492675720000005	9.8263179	-1.046752896	-0.12207031	0.61035156	0.24414062	1550086993.962
-9.656445288	-1.96669928	-1.676000998	-0.36621094	0.18310547	-0.12207031	3.4034423920000005	-8.58217752	0.3146240216	0.061035156	0.12207031	0.48828125	4.513598740000001	9.666015380000001	1.1257080072	0.12207031	-0.061035156	-0.18310547	-9.449487320000001	-0.2811279254	3.0134521760000004	0	0.24414062	-0.061035156	0.9199462860000001	9.575097840000002	3.841284146	0	0	-0.30517578	0.03947753894	9.864599640000002	-1.195092752	0	0.36621094	0.18310547	1550086994.002
-9.44350589	-2.1305908540000003	-1.81357428	-0.5493164	-0.18310547	-0.30517578	3.5781005400000003	-8.82023912	0.05144042932000001	0.061035156	0.12207031	0.48828125	4.55546875	9.49016124	1.3039550720000002	0.24414062	0	-0.18310547	-9.39326178	-0.46535643000000004	2.940478534	-0.12207031	0.36621094	-0.061035156	0.9199462860000001	9.575097840000002	3.841284146	0	0	-0.30517578	-0.1363769568	9.77966304	-1.24294429	0.18310547	0.18310547	0.12207031	1550086994.042
-9.38488768	-2.192797824	-2.031298822	-0.18310547	-0.061035156	-0.36621094	3.762329074	-8.783154254000001	-0.16030273560000002	0.18310547	-0.24414062	0.48828125	4.544702176	9.232959260000001	1.490576178	0.24414062	0.24414062	-0.18310547	-9.34541034	-0.43066405760000004	2.805297824	-0.18310547	0.36621094	0.061035156	0.974975589	8.994897660000001	3.849658246	-0.12207031	0.18310547	-0.4272461	-0.36845702880000003	9.67080072	-1.0563232428000002	0.30517578	0.18310547	0	1550086994.082
-9.418384080000001	-2.077954074	-1.96669928	-0.12207031	-0.36621094	-0.4272461	3.5003417540000004	-8.68864766	-0.24763183900000002	0.30517578	-0.61035156	0.061035156	4.40234375	9.08222644	1.51330571	0.12207031	0.18310547	-0.30517578	-9.284399460000001	-0.211743161	2.70361322	-0.18310547	0.5493164	0.12207031	0.793139676	8.892016574000001	3.672607428	-0.061035156	0.30517578	-0.36621094	0.037084961060000005	9.80598192	-0.8720947480000001	0.4272461	-0.36621094	0.12207031	1550086994.122
-9.560742212000001	-2.020532248	-1.975073282	0.061035156	-0.36621094	-0.30517578	3.5003417540000004	-8.68864766	-0.24763183900000002	0.30517578	-0.61035156	0.061035156	4.306640576	9.10734874	1.3302734620000003	0	0.061035156	-0.36621094	-9.32148462	-0.04067382788	2.588769568	-0.061035156	0.5493164	0.18310547	0.793139676	8.892016574000001	3.672607428	-0.061035156	0.30517578	-0.36621094	0.25839844240000004	9.77607428	-0.8840576080000001	0.24414062	0	0.12207031	1550086994.162
-9.341821580000001	-1.715478534	-2.1305908540000003	0.5493164	0.5493164	-0.061035156	3.0361816100000003	-8.943457068	-0.172265625	0.36621094	-1.0375977	0.061035156	4.288696286	9.31311052	0.9929199280000001	-0.061035156	-0.12207031	-0.36621094	-9.444701980000001	0.0980957068	2.551684604	0	0.5493164	0.24414062	0.379223642	9.310717752	3.487182608	0.18310547	0.24414062	-0.24414062	0.265576178	9.64208966	-1.5779052520000003	0.24414062	-0.48828125	0.061035156	1550086994.202
-9.267651260000001	-1.21303714	-2.8986084260000005	0.61035156	0.91552734	-0.30517578	3.14265126	-9.023608426000001	0.007177734620000001	0.30517578	-1.159668	0.30517578	4.3245849640000005	9.54638678	0.643603534	0	-0.18310547	-0.36621094	-9.293969748	0.173461911	2.5875733800000003	-0.12207031	0.5493164	0.36621094	0.33017577880000004	9.542798020000001	3.2993652160000004	0.12207031	-0.061035156	-0.36621094	0.46416014400000005	9.42915036	-2.107861322	0.6713867	-0.30517578	-0.18310547	1550086994.242
-9.016430710000002	-1.4331542540000002	-3.79582518	0.18310547	0	-0.6713867	3.14265126	-9.023608426000001	0.007177734620000001	0.12207031	-0.6713867	0.61035156	4.27553714	9.427954074	0.423486322	0.12207031	-0.18310547	-0.36621094	-9.130077880000002	0.699829074	2.6174804320000002	-0.36621094	0.36621094	0.48828125	0.33017577880000004	9.542798020000001	3.2993652160000004	0.12207031	-0.061035156	-0.36621094	0.339746106	9.43034694	-2.1521240020000003	0.8544922	-0.36621094	-0.48828125	1550086994.282
-9.09060054	-1.36018071	-3.6486816100000006	0.7324219	-0.24414062	-0.4272461	2.83879393	-8.6515625	0.5849853534	0	-0.18310547	0.61035156	4.167871106000001	9.100170926	0.265576178	0.061035156	-0.12207031	-0.61035156	-9.11452626	1.4367432100000002	2.6485839660000003	-0.24414062	0.61035156	0.6713867	0.8732910340000001	9.212622300000001	2.04326178	-0.061035156	-0.5493164	-0.48828125	0.734521466	9.340625000000001	-2.138964856	0.8544922	0	-0.4272461	1550086994.322
-9.27602536	-0.9773681610000001	-3.440527356	0.5493164	0.48828125	-0.12207031	2.6581542540000003	-8.616870108	0.984545926	-0.18310547	-0.18310547	0.4272461	4.145141574	9.035571580000001	-0.0035888672120000004	-0.24414062	-0.061035156	-1.159668	-9.2042482	1.9690917540000001	2.68327626	-0.12207031	0.61035156	0.6713867	1.1328857428	9.480590560000001	1.629345746	0.12207031	0	-0.48828125	0.8948242212000002	9.418384080000001	-2.44401857	0.6713867	-0.6713867	-0.061035156	1550086994.362
-9.650463760000001	-0.71538089	-3.408227536	0.4272461	0.79345703	0.18310547	2.69523912	-8.787939300000001	1.429565396	-0.61035156	-0.061035156	0.5493164	4.38200679	9.407617212	-0.47373047120000006	-0.48828125	-0.18310547	-1.7089844	-9.441113220000002	2.174853534	2.802905252	0.12207031	0.4272461	0.5493164	1.05991214	10.009350540000002	1.5180908540000002	0.12207031	0	-0.48828125	1.8793701080000003	9.39685054	-2.356689496	0.36621094	-1.3427734	0	1550086994.402
-9.789233426000001	-0.45339357	-3.6738037140000004	0.12207031	0.91552734	0.12207031	2.8232422120000003	-9.040356430000001	1.949951178	-0.6713867	0.61035156	0.8544922	4.709790036	9.843066100000001	-1.085034146	-0.5493164	-0.4272461	-1.8920898	-9.139648560000001	1.832714856	2.9165527160000004	-0.061035156	0.48828125	0.36621094	0.8529540740000001	10.303637680000001	1.73701178	0.5493164	-0.061035156	-0.5493164	1.9176513580000003	9.46264676	-2.3746337860000004	0.4272461	-0.9765625	-0.061035156	1550086994.442
-9.231762680000001	-0.6459961060000001	-3.5601562500000004	-0.12207031	0.36621094	-0.48828125	2.578002896	-8.829809800000001	2.327978534	-0.6713867	0.61035156	0.8544922	5.03278804	9.72822284	-1.524072284	-0.12207031	-0.79345703	-1.5258789	-8.90876448	1.9487548920000002	2.87109375	-0.30517578	0.4272461	0.4272461	0.88046875	10.13735324	1.9762695680000002	0.48828125	-0.061035156	-0.7324219	1.0144531250000002	9.573901260000001	-2.948852536	0.61035156	-1.0375977	-0.48828125	1550086994.482
-8.87646466	-1.204663089	-3.2048584260000004	0.18310547	0.79345703	-0.61035156	2.636621106	-8.47929712	2.605517572	-0.12207031	0	0.6713867	5.51369658	9.43273912	-1.3948730040000001	0.61035156	-0.4272461	-1.0986328	-8.737695288000001	2.2346679320000002	2.78017572	-0.24414062	0.48828125	0.4272461	0.92473143	9.755737320000001	1.6329346040000001	0.48828125	-0.061035156	-0.7324219	1.079052716	9.3573732	-2.7861572480000003	0.61035156	-0.7324219	-0.8544922	1550086994.522
-8.967382788	-1.3266846040000002	-3.2646728240000003	0.30517578	0.48828125	-0.5493164	2.45	-8.05222194	2.295678714	0.12207031	-0.30517578	0.7324219	5.729028060000001	9.209033246	-1.119726538	0.91552734	0.5493164	-0.7324219	-8.668310700000001	2.4296630400000003	2.537329074	-0.24414062	0.61035156	0.30517578	0.876879892	9.4255616	1.3195067900000002	0.12207031	0.4272461	-0.7324219	1.1627929712000002	9.1623777	-2.46794429	0.61035156	-0.5493164	-0.8544922	1550086994.562
-9.029589660000001	-1.07785643	-3.3687500000000004	0.30517578	0.48828125	-0.6713867	2.6079101440000003	-7.792626800000001	1.9954101440000003	0.12207031	-0.30517578	0.7324219	5.44072284	9.076245108	-0.9211425720000002	0.8544922	0.8544922	-0.48828125	-8.58098143	2.7478759000000004	2.442822284	0	0.61035156	0.061035156	0.765625	9.36933606	1.09819339	0.24414062	1.0375977	-0.5493164	0.9378906250000001	9.164770468	-2.2944824280000002	0.48828125	-0.5493164	-0.7324219	1550086994.602
-9.29516574	-1.2895996400000003	-3.5015380400000002	0.4272461	0.30517578	-0.79345703	2.798120108	-7.71247554	1.752563498	0.12207031	-0.5493164	0.6713867	5.215820288000001	9.285595746	-0.732128894	0.6713867	0.61035156	-0.30517578	-8.612085160000001	3.0086670320000004	2.45598143	0.30517578	0.4272461	-0.12207031	0.41152344240000005	9.687548920000001	0.925927716	0.24414062	1.0375977	-0.5493164	0.41271972840000004	9.152807608000002	-2.60671376	0.5493164	-0.7324219	-0.8544922	1550086994.642
-9.136059800000002	-1.4774170320000002	-3.6008300720000004	0.61035156	0.4272461	-0.4272461	2.93569339	-7.793823380000001	1.553979532	-0.18310547	-0.30517578	0.6713867	5.13088408	9.80957068	-0.699829074	0.4272461	0.18310547	0	-8.75922824	2.783764676	2.598339856	0.4272461	0.4272461	-0.36621094	0.1626953076	10.21391574	1.0192382788	0.36621094	0.61035156	-0.12207031	0.1579101538	9.22338858	-2.983544928	0.6713867	-0.8544922	-1.0375977	1550086994.682
-9.22458516	-1.6365234620000002	-3.94895018	0.9765625	0.4272461	-0.30517578	2.9943116	-7.911059800000001	1.47263179	-0.4272461	0	0.6713867	4.958618210000001	10.230663940000001	-0.708203125	0.30517578	-0.36621094	0.4272461	-8.947045926000001	2.5265625000000003	2.75983876	0.36621094	0.24414062	-0.61035156	0.2942871106	10.553662140000002	1.3577880400000002	0.30517578	0.18310547	-0.24414062	0.053833007200000005	9.16357428	-3.109155252	0.79345703	-1.2207031	-1.2207031	1550086994.722
-9.45427266	-1.318310504	-3.9776612400000007	1.3427734	0.30517578	0.061035156	3.019433606	-8.073754892	1.412817392	-0.6713867	-0.061035156	0.30517578	4.836596646	10.390966460000001	-0.60651857	0.36621094	-0.6713867	0.7324219	-9.034375	2.368652356	2.82922374	0.24414062	0.48828125	-0.6713867	0.641210962	10.71755342	1.5743163940000002	0.30517578	0.18310547	-0.24414062	0.37443847840000005	9.475805710000001	-3.0601074280000002	0.61035156	-1.3427734	-1.2207031	1550086994.762
-9.624145468	-0.735717752	-4.146337860000001	1.159668	0.7324219	0.12207031	3.07805162	-8.40153804	1.362573282	-0.6713867	-0.061035156	0.30517578	4.84975589	10.42805162	-0.2954833966	0.4272461	-0.18310547	0.61035156	-9.210229532000001	2.5002441100000006	2.6126952880000003	0.061035156	0	-0.7324219	0.794335962	10.81564946	1.55158696	-0.48828125	-0.061035156	-0.4272461	0.5897705072	9.646875000000001	-3.007470746	0.36621094	-1.7089844	-1.0375977	1550086994.802
-10.160083360000002	-0.2452392572	-4.701416034	0.30517578	1.0375977	0.36621094	3.16298822	-9.092993210000001	1.373339856	-0.7324219	-0.24414062	0.061035156	4.774389676	10.9137455	0.0885253894	0.18310547	0.48828125	0.18310547	-9.861010880000002	2.13776857	2.872290036	0.4272461	0.48828125	-0.6713867	0.5981445288	11.40183058	1.5396240020000003	-0.9765625	0	-0.30517578	1.4522949280000002	10.008153960000001	-2.9727783540000003	0.061035156	-1.7089844	-0.9765625	1550086994.842
-10.873071580000001	-0.492871106	-5.268457068	-1.0375977	-0.48828125	0.18310547	3.3783202880000003	-9.9866214	1.431957968	-0.79345703	-0.12207031	-0.061035156	4.510009784	11.4413089	0.269165036	-0.36621094	0.6713867	-0.12207031	-10.224683	1.435546924	2.2573974640000003	-0.36621094	-1.7089844	-0.6713867	0.0681884784	11.57290036	2.0336913940000003	-0.9765625	0	-0.30517578	1.8757812500000002	10.633813400000001	-2.5397216460000003	-0.48828125	-1.0375977	-0.8544922	1550086994.882
-11.19008786	-1.812377896	-4.8150634000000005	-0.9765625	-1.0375977	0.7324219	3.6833741	-10.686450180000001	1.516894568	-0.79345703	-0.12207031	-0.061035156	4.167871106000001	11.448486420000002	0.2775390576	-0.61035156	-0.12207031	-0.18310547	-10.966382280000001	0.9199462860000001	2.13776857	0.24414062	0.24414062	-1.0375977	-0.0909179712	11.327661240000001	2.7179687500000003	-0.9765625	-0.91552734	-0.30517578	2.259790036	11.676977340000002	-1.752563498	-1.8310547	-0.4272461	-0.48828125	1550086994.922
-9.718652160000001	-2.86870108	-4.389184604	-1.4648438	-2.5634766	1.159668	3.6833741	-10.686450180000001	1.516894568	-0.6713867	0.24414062	-0.30517578	4.502832068	11.065673920000002	0.27275390380000003	-0.48828125	0.4272461	-0.12207031	-9.98901358	1.4415283540000001	1.000097644	-0.30517578	0.30517578	-0.7324219	-1.0491455072	10.59792482	2.9979003600000005	-1.0986328	-0.8544922	-0.30517578	3.2957762600000002	12.568212860000001	-0.0454589856	-3.2958984	0.61035156	0.36621094	1550086994.961
-8.534326080000001	-3.926220746	-1.9176513580000003	-1.0986328	-2.0141602	0.91552734	3.8101807100000005	-10.851538040000001	1.6329346040000001	-0.30517578	1.0375977	-0.91552734	4.633227536	10.49624002	0.10527343750000001	-0.5493164	2.0751953	0.30517578	-9.67438948	1.582690396	0.30505371400000003	0.79345703	-1.0986328	-0.6713867	-2.1700683900000004	9.290380890000002	3.05053714	-1.4648438	-0.12207031	0.12207031	3.160595746	11.539403960000001	1.240551718	-5.004883	1.0375977	1.8920898	1550086995.001
-9.536816394	-3.302954074	-1.343432608	0.48828125	-1.6479492	1.0986328	3.0995849640000004	-10.005761780000002	1.27763678	0.9765625	1.159668	-2.5024414	4.633227536	10.49624002	0.10527343750000001	-0.5493164	2.0751953	0.30517578	-9.79880342	-0.050244139400000006	0.1674804712	0.8544922	-0.18310547	-0.6713867	-2.5385253600000004	8.475707968	3.4955566100000004	-1.0986328	-0.9765625	0.48828125	2.209545926	10.47590306	-0.154321286	-4.333496	1.0375977	3.7841797	1550086995.041
-10.12180162	-1.961914038	-2.32917482	-0.61035156	-2.319336	0.18310547	2.6210692900000003	-9.47341304	0.9187500000000001	0.9765625	1.159668	-2.5024414	4.633227536	10.49624002	0.10527343750000001	-0.5493164	2.0751953	0.30517578	-9.62294928	-0.5969482428	0.19619140380000002	0.12207031	-0.61035156	-0.48828125	-1.859033246	8.34172374	4.042260880000001	-1.0986328	-0.9765625	0.48828125	0.5132080072	11.3491938	-2.287304712	-2.5634766	1.3427734	4.1503906	1550086995.081
-9.29277356	-2.304052716	-2.751464856	-1.3427734	-3.112793	0.24414062	2.4846923920000004	-9.410009980000002	0.343334964	1.6479492	0.5493164	-2.5024414	3.0493408540000004	9.31669928	-0.0346923822	-0.7324219	-2.2583008	2.5634766	-9.786840560000002	-0.745288089	0.855346646	-0.12207031	-0.61035156	-0.18310547	-1.1316894568000002	8.66711412	4.177441394000001	-0.24414062	-0.91552734	0.4272461	-0.8122802520000001	11.59682608	-2.9739746400000002	-3.1738281	0.6713867	4.5166016	1550086995.121
-8.24482428	-2.545703076	-1.06589357	-1.2817383	-1.4648438	0.91552734	2.4356445680000003	-9.62055661	-0.4605712860000001	2.8076172	-0.79345703	-2.0141602	3.5541748200000005	9.2724366	0.22968750000000002	-0.4272461	-1.2817383	2.1972656	-9.242529254	-0.9438721040000001	1.1508300720000002	-0.12207031	-0.6713867	-0.24414062	-0.1818359424	8.78435054	4.29946286	0.18310547	-0.61035156	0.36621094	-0.0837402356	10.655346940000001	-2.709594748	-1.7089844	0.7324219	5.065918	1550086995.161
-8.26875	-1.8973144960000001	-0.9223388580000002	-0.8544922	-0.61035156	0.7324219	2.519384784	-9.3155027	-1.1257080072	2.8076172	-0.79345703	-2.0141602	3.708496106	8.774780252000001	0.5371337860000001	0.061035156	0.24414062	1.5869141	-8.850146760000001	-0.7991211060000001	1.50493161	-0.24414062	-0.48828125	-0.12207031	0.41271972840000004	8.365649460000002	4.349707068	0.18310547	-0.61035156	0.36621094	0.3529052716	9.94714308	-1.28122554	-0.91552734	2.9907227	5.2490234	1550086995.201
-8.07495108	-1.362573282	-1.437939496	-1.2817383	-1.953125	-0.48828125	2.64379892	-8.62045926	-1.5384277160000002	2.1362305	-2.380371	-2.9907227	3.60202626	8.109643570000001	0.9175537140000001	0.48828125	1.0986328	1.0375977	-8.540307608	-0.5251708966	1.820751996	-0.12207031	-0.24414062	0.24414062	0.40314941100000007	7.820141574000001	3.9836425720000004	-0.24414062	-0.18310547	0.24414062	0.4713378894	9.514086960000002	-1.1580077880000001	0	4.3945312	4.333496	1550086995.241
-7.48278804	-1.0934082068000002	-0.40554199280000003	-1.0375977	-0.24414062	-0.7324219	2.8064941100000005	-7.9601074280000015	-1.6688232820000002	2.1362305	-2.380371	-2.9907227	3.3771241	7.722045926000001	1.252514676	0.48828125	1.2817383	0.4272461	-8.47929712	-0.7512695288	2.013354532	-0.061035156	-0.061035156	0.30517578	0.5813964856000001	7.561743210000001	3.813769568	-0.4272461	-0.24414062	0.12207031	-0.6376221040000001	8.644384980000002	-1.21303714	0.12207031	4.8828125	2.8686523	1550086995.281
-7.987622300000001	-0.891235324	-0.34812010800000004	-1.2207031	0.8544922	-0.4272461	2.698828076	-7.454076980000001	-1.58388678	1.3427734	-1.4648438	-2.8076172	3.0325927520000002	7.58447284	1.3195067900000002	0.12207031	0.36621094	-0.12207031	-8.74367662	-1.138867212	2.2250976440000003	-0.30517578	0.24414062	0.30517578	0.9187500000000001	7.650268570000001	3.9298096040000003	0.12207031	0.061035156	-0.12207031	-1.4929687500000002	7.449292032000001	-0.8134765380000001	0.5493164	3.6010742	1.7089844	1550086995.321
-9.07863768	-0.846972644	-0.287109375	-1.4038086	0.48828125	-0.18310547	2.1604980040000004	-7.104760880000001	-1.449902356	0.6713867	-0.061035156	-2.1972656	3.1378662140000007	7.716064300000001	1.31352536	-0.18310547	-0.61035156	-0.7324219	-8.6766848	-1.268066394	2.569628894	-0.8544922	0.12207031	0.36621094	1.143652356	8.041455072	4.11882338	0.12207031	0.061035156	-0.12207031	-1.1257080072	6.396557608000001	0.1040771466	1.0375977	0.91552734	0.7324219	1550086995.361
-9.962695680000001	-0.454589856	-0.2380615216	-0.79345703	0.91552734	0.18310547	1.739404254	-7.0951902	-1.21303714	0.18310547	0.36621094	-1.2207031	3.56613768	8.06538089	1.264477536	-0.12207031	-0.7324219	-1.5258789	-8.704199280000001	-1.015649411	2.5540771760000003	-1.0986328	0	0.5493164	1.259692392	8.5068116	4.300659146	0.6713867	0.4272461	-0.18310547	1.1903076080000001	6.756640380000001	0.2918945288	1.3427734	0.12207031	-0.12207031	1550086995.401
-10.69602086	-0.42707518000000005	-1.4606689300000002	-1.4038086	0.48828125	-0.6713867	1.745385782	-7.31889676	-0.9486572480000001	-0.18310547	-0.12207031	0.061035156	4.134375	8.45417482	1.3015625000000002	0.12207031	-0.18310547	-2.319336	-8.737695288000001	-0.5359375000000001	2.54689946	-1.2207031	-0.5493164	0.7324219	1.0587158540000001	8.747265380000002	4.289892572	0.4272461	0.61035156	0.061035156	4.00756839	7.8620117800000004	0.9689941100000001	1.7089844	0	-0.79345703	1550086995.441
-11.9772464	-0.648388678	-0.2942871106	-0.6713867	-2.1972656	-1.2207031	2.042065396	-7.85722644	-0.734521466	-0.91552734	-0.7324219	2.8076172	4.649975540000001	9.1109375	1.4199951080000002	0.24414062	0.36621094	-2.6855469	-9.04753444	-0.0454589856	2.8890380400000004	-1.0986328	-0.79345703	0.9765625	0.424682608	9.08222644	4.092504892000001	0.4272461	0.61035156	0.061035156	7.8548342600000005	12.020312500000001	4.812670926	-0.12207031	4.8828125	-0.91552734	1550086995.481
-12.380395860000002	-2.613891574	0.03947753894	-0.91552734	0.48828125	-0.48828125	2.442822284	-8.91953125	-0.43664550720000006	-0.91552734	-0.7324219	2.8076172	4.77558606	10.20554164	1.1711669928000001	0	0	-2.4414062	-9.89211412	0.135180661	2.89741214	-1.159668	-2.2583008	0.9765625	0.09211425720000001	10.173241820000001	4.036279254000001	0.7324219	-0.061035156	0.18310547	6.65615216	11.222387680000002	4.591357428	0.61035156	2.8686523	0.30517578	1550086995.521
-11.675780760000002	-4.276733426000001	-2.451196286	0.5493164	-2.5634766	0	2.9572264400000003	-10.800097840000001	0.025122070680000004	-1.3427734	-0.48828125	4.1503906	4.91555162	11.82651358	0.7105957068000001	-0.30517578	-0.9765625	-1.8310547	-11.371923920000002	0.7416992212000001	4.15830072	-1.5258789	-1.5869141	0.9765625	-0.12321777160000001	11.86359874	3.7072998200000002	0.79345703	-0.6713867	0.061035156	-0.9295165740000001	9.888525360000001	0.571826178	1.2207031	-1.8920898	-1.0375977	1550086995.561
-9.362158246000002	-4.012353534	-0.15551757200000002	0	-0.24414062	0.9765625	3.800610324	-12.48447284	0.8637207068000001	-2.0141602	-0.12207031	5.92041	5.504125900000001	12.854125900000001	0.2978759784	-0.30517578	-1.3427734	-1.2817383	-11.18889128	1.4606689300000002	3.568530252	0.24414062	0.18310547	0.5493164	-0.15551757200000002	12.43542482	3.9932128600000003	0.79345703	-0.6713867	0.061035156	4.671508786	12.528735520000001	1.464257788	-0.061035156	-1.7700195	-0.30517578	1550086995.601
-8.34650908	-3.6869628600000004	-1.299169928	0.24414062	2.2583008	1.0375977	4.480102536	-12.070557100000002	1.8422851440000003	-2.0751953	0.061035156	4.8828125	6.196777160000001	12.40192842	0.1040771466	0.18310547	-0.36621094	-0.24414062	-11.03576628	1.1651855432	2.5421141200000004	-0.12207031	0.12207031	0.30517578	-0.4067382788	11.770288040000002	3.9956054320000005	0.24414062	0.18310547	0.18310547	-1.2513183900000002	7.934985520000001	-1.6305420320000001	0.79345703	-1.2817383	-1.0986328	1550086995.641
-8.37163089	-3.05053714	-3.923828076	1.6479492	2.4414062	-0.12207031	5.005273560000001	-10.74267572	2.6258545320000004	-2.0751953	0.061035156	4.8828125	6.3534909200000005	11.347998200000001	0.2823242212	0.6713867	1.2817383	1.0375977	-10.2342527	1.3446288940000002	1.5336425720000002	-0.79345703	0.24414062	0.24414062	-0.8015136780000001	10.54409146	3.0493408540000004	-0.4272461	0.18310547	0.30517578	-1.00129393	9.011645468000001	-3.8257324280000002	1.7700195	-5.554199	-1.4648438	1550086995.681
-8.808276260000001	-2.72395018	-4.212133786	0.12207031	0.30517578	-0.24414062	4.586572284	-9.438720746000001	2.78017572	-0.4272461	0.48828125	1.5869141	5.517285340000001	10.563232820000001	0.32658691100000004	0.4272461	1.7089844	2.0751953	-9.788037140000002	2.003784146	1.2501221040000001	-0.79345703	-0.061035156	0.4272461	-0.7285400360000001	9.73659694	2.2944824280000002	-0.4272461	0.18310547	0.30517578	2.477514676	10.322778060000001	-3.0397704680000004	1.7700195	-2.5634766	-1.6479492	1550086995.721
-8.577392572	-2.872290036	-2.7323242800000003	-0.24414062	1.953125	0.8544922	3.7049072480000005	-8.86330571	2.428466754	-0.4272461	0.48828125	1.5869141	4.621264676	10.01652806	0.2380615216	-0.18310547	1.2817383	2.380371	-9.6552491	2.336352536	1.030004892	-0.4272461	0	0.12207031	-0.56823732	9.382495108	1.698730432	-0.5493164	1.0986328	1.159668	2.61867662	9.88732878	-2.3531005400000002	1.6479492	-0.5493164	-2.0751953	1550086995.761
-8.444604532000001	-2.381811502	-2.8352050720000004	0.4272461	2.746582	0.79345703	3.7049072480000005	-8.86330571	2.428466754	0.91552734	-1.5258789	-0.24414062	4.062597644	9.713867212	-0.09211425720000001	-0.91552734	0.7324219	2.0141602	-9.377710160000001	2.1341797120000003	1.5862792540000001	-0.12207031	0.48828125	-0.18310547	-0.3828125	9.262865920000001	1.5563721040000003	0.12207031	1.7089844	1.7089844	0.5514892572000001	9.2389402	-2.51459964	2.0141602	-1.0986328	-1.953125	1550086995.801
-8.798706070000001	-1.945166034	-3.7790771760000004	1.0375977	1.5258789	0.5493164	3.7886474640000007	-8.20415036	1.239355432	1.7700195	-3.112793	-1.7700195	3.830517572	9.293969748	-0.6316406250000001	-1.3427734	0.30517578	1.7089844	-8.596533246000002	2.190405252	1.6664307100000002	-0.18310547	0.48828125	-0.30517578	-0.31342773560000003	9.048730432000001	1.8913329680000002	0.12207031	1.7089844	1.7089844	-0.00837402356	9.43034694	-2.7251464660000004	2.0751953	-3.540039	-1.7089844	1550086995.841
-8.468530252	-1.733422824	-3.18332518	1.7089844	0.5493164	0.24414062	3.7611327880000003	-7.5796875	0.800317392	1.8920898	-2.9907227	-2.8686523	3.8616211060000003	8.80588408	-1.184326178	-1.2207031	-0.061035156	1.7089844	-8.01035144	2.471533246	1.8004150360000002	0.18310547	0.6713867	-0.30517578	-0.288305661	8.875268570000001	1.95234375	0.8544922	1.4648438	1.7700195	1.39606929	9.671997300000001	-2.5217773560000003	1.7089844	-3.2958984	-1.8920898	1550086995.881
-8.17902806	-1.013256839	-3.2945800720000005	2.0141602	0.79345703	0.36621094	3.7611327880000003	-7.5796875	0.800317392	1.3427734	-1.6479492	-3.4179688	4.155908246	8.73291034	-1.42836911	-0.61035156	-0.061035156	1.8920898	-7.939770468000001	2.121020468	1.915258786	0.18310547	0.24414062	-0.30517578	-0.24045410340000004	9.01044928	1.732226538	0	0.91552734	1.6479492	1.7417969240000002	9.25209964	-2.3734375	1.7089844	-2.8686523	-1.6479492	1550086995.921
-8.238842752000002	-0.6125	-3.4369384000000003	1.2207031	1.5258789	-0.24414062	3.017041034	-7.1370607	0.699829074	-0.18310547	1.159668	-2.5634766	4.301855432000001	8.706591754	-1.506127896	0	0.5493164	2.0141602	-7.9995851600000005	2.080346646	2.045654254	0.30517578	0.061035156	-0.4272461	0.03947753894	8.8979982	1.8542480040000002	0	0.91552734	1.6479492	2.336352536	8.936279254	-2.094702176	1.5258789	-1.8310547	-1.5258789	1550086995.961
-9.058300720000002	-0.8206542932	-4.176245108	1.2817383	0.6713867	-0.24414062	2.48588858	-7.28659694	0.740502896	-0.18310547	1.159668	-2.5634766	4.067382788000001	8.786743210000001	-1.4570800720000001	0.36621094	0.79345703	1.953125	-8.01274411	2.186816394	2.213134784	0.6713867	-0.12207031	-0.4272461	0.33137207460000007	9.157592752000001	1.7286376800000003	-0.061035156	0.61035156	0.91552734	1.905688498	9.04633786	-1.8099853240000001	1.2817383	-1.3427734	-1.3427734	1550086996.001
-9.12648912	-0.73332518	-3.8245362400000005	1.2207031	0.061035156	0.061035156	2.23227536	-7.799804712	1.002490216	-0.5493164	1.5258789	-2.0141602	3.77788089	8.90996106	-1.256103534	0.48828125	0.48828125	1.7089844	-8.10366214	2.235864218	2.460766574	0.7324219	-0.4272461	-0.4272461	0.3600830072	9.258081070000001	1.56953125	-0.061035156	0.61035156	0.91552734	0.7608398560000001	9.284399460000001	-2.219116214	0.91552734	-1.953125	-1.2207031	1550086996.041
-9.132470746000001	-0.8625244110000001	-3.6486816100000006	1.6479492	0.91552734	-0.24414062	2.118627896	-8.1670652	1.2608886780000002	-0.8544922	1.5258789	-1.3427734	3.5601562500000004	8.903979532000001	-0.984545926	0.48828125	0	1.4038086	-8.28071286	2.3076415740000003	2.9010009000000005	0.7324219	-0.4272461	-0.4272461	0.33615722840000006	9.258081070000001	1.375732428	-0.061035156	0.4272461	0.48828125	0.4450195288	9.241332968	-2.62944339	0.6713867	-2.5024414	-1.2207031	1550086996.081
-9.354980432000001	-0.1818359424	-4.8342040740000005	2.0751953	-0.6713867	0	1.9966064300000002	-8.201757788	1.4702392180000001	-0.8544922	1.5258789	-1.3427734	3.3579834260000005	8.95063498	-0.71538089	0.36621094	-0.61035156	0.8544922	-8.557055710000002	2.03488768	3.1474366000000003	1.159668	-0.4272461	-0.61035156	0.7608398560000001	9.610986420000001	1.41042482	-0.061035156	-0.4272461	0.061035156	1.123315396	9.486572480000001	-2.7454834260000003	0.4272461	-2.380371	-1.2817383	1550086996.121
-9.43273912	-0.007177734620000001	-3.951342752	1.0986328	-0.24414062	0.61035156	1.9966064300000002	-8.201757788	1.4702392180000001	-1.0375977	1.4038086	-1.0375977	3.2957762600000002	9.165966754000001	-0.3194091754	0.24414062	-1.2207031	0	-8.68864766	1.7944336060000001	3.23356929	0.8544922	-0.24414062	-0.6713867	1.335058606	10.18640126	1.6281494600000002	-0.4272461	-2.1362305	-1.159668	1.6867675720000002	9.77607428	-2.400952176	-0.36621094	-1.8920898	-1.2207031	1550086996.161
-9.661230432000002	0.025122070680000004	-4.71457518	-0.48828125	0.061035156	1.5258789	1.947558606	-8.254394568	1.77290036	-1.2207031	1.4038086	-0.4272461	3.5469971040000003	9.4686277	0.27155761780000004	0	-1.2817383	-1.2207031	-9.38488768	2.3423339660000004	2.9464599640000007	1.2207031	-1.4648438	-0.6713867	1.3637695680000002	10.66252446	1.967895468	-0.4272461	-2.1362305	-1.159668	2.7765869600000004	10.40771466	-1.358984424	-1.4648438	-1.8920898	-0.6713867	1550086996.201
-10.43522914	-1.693945288	-4.77558606	-1.7089844	-1.5258789	2.0751953	2.1329834260000005	-9.274829074000001	2.0301025360000002	-1.2207031	1.2207031	0.30517578	3.946557608	10.552465560000002	0.678295926	-0.48828125	-1.0986328	-2.6245117	-10.852734620000001	1.1879150360000001	2.940478534	1.4038086	-1.0375977	-0.61035156	1.312329074	11.52146016	2.5433105040000004	-0.61035156	-2.5024414	-1.159668	5.78764676	10.912548920000003	-0.38400878600000005	-3.2958984	-0.5493164	0.18310547	1550086996.241
-10.151709260000002	-2.318408246	-4.371240216	-2.1362305	-2.6855469	1.7700195	2.57082518	-10.790527160000002	2.127001996	-1.159668	1.0375977	1.3427734	4.500439496	11.566919420000001	0.9438721040000001	-1.0375977	-1.0986328	-3.6010742	-11.69851088	-0.1626953076	2.81726088	1.0986328	0.24414062	-0.79345703	1.25729982	11.304932100000002	3.5900634000000005	-0.48828125	-2.6855469	-1.4038086	5.956323380000001	12.199755399999999	1.183129892	-5.126953	1.2817383	1.8920898	1550086996.281
-11.43054164	-4.5518798920000005	-1.967895468	-0.30517578	-2.746582	0.24414062	3.3244873200000002	-11.42216754	1.641308606	-0.5493164	0.7324219	2.380371	5.036376800000001	11.153002700000002	1.1508300720000002	-0.9765625	-1.7700195	-3.4179688	-11.18889128	-0.3732421924	1.414013678	0.4272461	0	-0.4272461	0.9977050720000001	10.33474092	4.566235324	-0.48828125	-2.6855469	-1.4038086	3.32089856	13.26086412	0.05981445288	-5.6152344	2.4414062	3.1738281	1550086996.321
-11.613574280000002	-3.5182862400000006	-1.1245117212000002	1.159668	-1.7700195	0.79345703	3.3244873200000002	-11.42216754	1.641308606	0.36621094	0.30517578	2.2583008	6.005371106	10.81325728	1.4582763580000002	-0.61035156	-1.2207031	-2.6855469	-11.392260880000002	-0.2512207068	1.431957968	0.91552734	0.30517578	-0.48828125	0.11484375000000001	9.992602340000001	4.677490216000001	-0.4272461	-1.5258789	-1.2817383	-0.023925780760000005	12.529932100000002	-3.019433606	-3.6010742	2.4414062	3.8452148	1550086996.36
-10.375414840000001	-1.41042482	-2.190405252	-0.61035156	-1.5258789	0.061035156	3.7814697480000006	-11.9006839	-0.07536621106000001	1.0375977	0.36621094	0.91552734	6.43005342	11.19726538	1.3661621400000001	-0.6713867	0.24414062	-1.6479492	-10.9998777	-0.6914550720000001	1.8434814300000002	0.48828125	0.24414062	-0.36621094	-0.3505126800000001	10.32636682	4.2109375	-0.8544922	-0.12207031	-0.79345703	-1.717871106	13.372119600000001	-3.3508057100000004	-3.0517578	0.79345703	4.333496	1550086996.4
-9.043945288000002	-1.1269042932	-1.6437011780000002	-1.0986328	-1.2207031	-0.24414062	3.34243161	-11.1183107	-0.745288089	1.7700195	0.061035156	-0.61035156	5.586669928000001	10.67089856	1.0371826080000002	-0.8544922	-0.48828125	-0.4272461	-9.57629393	-0.7524658540000001	1.65805661	0.061035156	0.12207031	0.061035156	-0.172265625	9.631323380000001	4.06977536	-0.6713867	-0.8544922	-0.7324219	-2.7359130400000002	11.450878600000001	-2.5086182100000003	-1.8310547	-0.30517578	4.760742	1550086996.44
-7.683764480000001	-1.1807373200000002	-0.9295165740000001	-1.3427734	-0.6713867	-0.18310547	3.34243161	-11.1183107	-0.745288089	2.1362305	-1.0986328	-1.8920898	5.1715576080000005	9.04992662	0.9570312500000001	-0.48828125	-1.7700195	0.48828125	-8.748461960000002	-1.0886230432000001	1.476220746	-0.12207031	0.061035156	0.061035156	0.37204589660000004	8.31420926	3.8520507200000003	-0.6713867	-1.6479492	-0.8544922	-2.4619628600000003	9.340625000000001	-0.7955322480000001	-1.2207031	0.4272461	4.0893555	1550086996.48
-7.54260234	-1.137670926	-0.907983426	-1.2817383	-0.18310547	-0.36621094	3.160595746	-7.984033246000001	-0.9343017572	1.7089844	-1.8310547	-2.8076172	5.36535643	7.927807608000001	0.9642089660000001	-0.18310547	-1.159668	0.8544922	-8.359667932	-1.2261962860000002	1.5145019960000001	-0.48828125	-0.18310547	-0.061035156	1.031201178	7.571313400000001	3.6977295320000003	-0.6713867	-0.79345703	-0.4272461	-0.17106933900000001	8.125195288	-1.12211911	0.8544922	2.0751953	3.6010742	1550086996.521
-8.28190944	-0.7775878600000001	-0.8732910340000001	-1.3427734	-0.6713867	-0.36621094	2.874682608	-7.376318390000001	-0.9737792932	1.3427734	-1.0986328	-2.9907227	5.358178420000001	7.45766574	0.9055908540000002	-0.061035156	0.48828125	0.79345703	-8.194580072	-0.9438721040000001	1.60183107	-0.7324219	0	0.24414062	1.4415283540000001	7.43972194	3.7049072480000005	-0.6713867	-0.79345703	-0.4272461	0.40554199280000003	7.540210160000001	-0.8074951080000001	0.61035156	4.0893555	1.4038086	1550086996.56
-8.902783246	-0.45578614200000006	-0.69504393	-1.6479492	0	-0.36621094	2.29089357	-7.169360520000001	-1.0515380890000001	1.2207031	0	-2.6855469	4.9992920320000005	7.346411240000001	0.9139648560000001	0.18310547	0.91552734	0.61035156	-8.399145468	-1.052734375	1.757348642	-0.91552734	-0.12207031	0.48828125	1.387695288	7.55935054	3.9979980040000007	-0.48828125	0.061035156	-0.24414062	0.3002685504	7.166967752000001	0.227294928	0.48828125	4.9438477	0.061035156	1550086996.6
-9.49494658	-0.54191893	-0.54191893	-1.4648438	0.30517578	-0.18310547	2.097094748	-7.31770018	-1.1639892572000001	1.2817383	-0.30517578	-2.2583008	5.16557608	7.75075679	1.063500998	0.4272461	0.9765625	0.48828125	-8.716162140000002	-0.8876464660000001	2.1485351440000002	-1.3427734	-0.30517578	0.5493164	1.12211911	8.073754892	4.08413089	0.24414062	1.159668	0.4272461	0.647192392	7.69572734	0.3373535144	0.6713867	6.652832	-0.91552734	1550086996.645
-9.77128894	-0.773999002	-1.28361821	-1.953125	0.4272461	-0.30517578	2.6772949280000002	-7.725634980000001	-1.369750998	0.79345703	-1.7700195	-0.9765625	5.751757788000001	8.577392572	1.181933606	0.48828125	1.3427734	0.7324219	-8.683862320000001	-0.3959716754	2.3542969240000002	-1.3427734	-0.6713867	0.6713867	0.686669928	8.674292032	4.120019568	0.24414062	1.159668	0.4272461	0.9271240020000001	7.9242187500000005	0.14833984620000001	1.8310547	1.3427734	-0.61035156	1550086996.681
-9.889721940000001	-1.387695288	-0.783569339	-1.8310547	-0.48828125	-0.30517578	3.514697284	-8.0306884	-1.532446286	0.79345703	-1.7700195	-0.9765625	6.0376709260000005	9.24013678	1.222607428	0.48828125	1.4648438	1.3427734	-8.761621106	-0.1387695288	2.886645468	-1.3427734	-0.6713867	0.6713867	0.32658691100000004	9.01403804	4.097290036	0.4272461	1.159668	0.6713867	2.588769568	9.90527356	2.4392334260000004	1.159668	0.6713867	-1.4038086	1550086996.72
-9.810766280000001	-1.2656738220000001	0.1495361322	-1.2817383	-0.12207031	0	4.082934604	-7.8703858800000015	-1.114941394	0.18310547	-1.7089844	-0.6713867	5.956323380000001	9.343017572	1.3362548920000001	0.48828125	1.0375977	2.1362305	-8.52714856	0.03588867212	2.99191893	-0.9765625	-0.8544922	0.7324219	0.423486322	8.91953125	4.062597644	0.24414062	0.12207031	0.91552734	3.58288588	10.765404860000002	4.161889676	0.79345703	0.18310547	0.18310547	1550086996.76
-10.768994600000001	-1.7310302520000003	-0.5443115216000001	-0.7324219	0.48828125	-0.30517578	4.391577176	-7.5952391200000005	-0.03947753894	-1.4038086	-0.4272461	-0.24414062	5.83430162	9.29157698	1.4427246400000002	0.5493164	0.6713867	2.5634766	-9.07504892	0.095703125	2.7969239200000002	-1.2207031	-1.8920898	0.61035156	0.7524658540000001	9.089404254	4.070971646	0.24414062	0.12207031	0.91552734	2.5313476440000002	9.122900360000001	1.9738769960000002	1.0986328	-0.12207031	0.8544922	1550086996.801
-11.59204074	-2.642602536	-2.7371094240000002	0	-0.6713867	-1.0375977	4.612890576	-7.911059800000001	1.175952176	-1.4038086	-0.4272461	-0.24414062	5.964697480000001	9.723437500000001	1.431957968	0.36621094	0.7324219	2.5024414	-10.200757280000001	0.849365216	3.4776123200000004	-1.3427734	-1.0375977	0.8544922	0.9630126800000001	9.87297374	3.79582518	0.30517578	0.18310547	1.0375977	1.2094482428000002	9.53920926	-0.5323486420000001	1.7700195	0.5493164	-1.4648438	1550086996.84
-10.3275634	-3.3962646760000004	-1.358984424	0.061035156	-1.8310547	-0.061035156	5.106957968000001	-8.62404802	1.9738769960000002	-1.2817383	-0.61035156	0.36621094	6.501831070000001	10.611084260000002	1.258496106	0.061035156	0.9765625	2.4414062	-10.32636682	1.1675781250000001	3.593652356	-0.61035156	-0.48828125	0.79345703	0.8541503600000001	10.773778960000001	3.782666034	0.8544922	0.79345703	1.159668	4.088916034	13.081421220000001	2.4930663940000004	0.6713867	0.36621094	-0.61035156	1550086996.88
-8.97336412	-2.42607428	-0.31701660340000004	-0.24414062	0.8544922	0.5493164	6.48747554	-9.06069339	2.860327176	-0.48828125	-1.953125	0.7324219	7.339233426000001	11.33603534	0.9223388580000002	-0.18310547	0.48828125	3.1738281	-10.396948380000001	1.183129892	3.31252446	-0.4272461	0	0.48828125	0.265576178	11.2116214	3.5900634000000005	0.8544922	0.79345703	1.159668	-0.24404297120000001	10.179223740000001	0.24643554320000002	-0.61035156	1.0375977	-0.36621094	1550086996.92
-9.08461911	-1.1747558900000001	-3.331665036	-0.12207031	2.0141602	-0.18310547	8.638403060000002	-9.242529254	4.165478534	0.36621094	-2.9907227	0.36621094	8.296264480000001	11.556152160000002	0.7201660340000001	-0.061035156	-0.8544922	4.4555664	-10.392163040000002	1.282421924	3.1055663940000002	-0.91552734	-0.061035156	0.12207031	0.011962890380000002	11.296558	3.3005616	0.6713867	0.8544922	0.79345703	-0.02033691394	8.96499002	-1.6891601440000001	1.8920898	-1.2207031	-0.48828125	1550086996.96
-8.994897660000001	-1.459472644	-4.530346646	-0.8544922	-0.18310547	-1.2207031	9.82033696	-9.30234375	4.919140380000001	1.0375977	-2.319336	-0.79345703	9.77368161	11.160181200000002	0.6268554712000001	0.12207031	-1.0986328	5.79834	-9.671997300000001	1.832714856	2.6497802520000002	-1.0986328	-0.061035156	0.24414062	0.0657958966	10.700806200000002	2.8064941100000005	-0.61035156	-0.30517578	0.8544922	1.8757812500000002	10.05241664	-1.859033246	1.0986328	-0.24414062	-0.8544922	1550086997.0
-9.25090306	-2.674902356	-3.487182608	-0.5493164	0.5493164	-0.24414062	9.67080072	-9.07504892	4.677490216000001	2.0141602	-0.8544922	-2.8076172	11.233153960000001	10.51897014	0.20576172120000003	0.18310547	-0.12207031	7.1411133	-9.399243210000002	2.306445288	2.483496106	-0.9765625	0.18310547	0.4272461	0.343334964	10.35986322	2.3519042540000004	-0.61035156	-0.30517578	0.8544922	1.757348642	9.755737320000001	-1.7872558900000002	1.159668	0.18310547	-0.91552734	1550086997.041
-9.36455072	-2.300463858	-3.0828369600000003	-0.61035156	0.30517578	0.18310547	10.459154860000002	-9.07983426	4.353295926	3.4179688	-1.8920898	-5.2490234	12.05261232	9.765307608	-0.477319339	0.24414062	0.24414062	8.300781	-9.39326178	2.6485839660000003	2.286108426	-0.79345703	0	0.12207031	0.7680175720000001	10.3275634	2.241845746	-1.3427734	-0.79345703	1.4038086	2.060009784	9.67080072	-1.75495607	0.91552734	1.0986328	-0.79345703	1550086997.08
-9.329858426000001	-1.585082968	-3.0433594240000006	-0.36621094	0.7324219	0.061035156	11.798999100000001	-8.92910144	3.505126996	4.272461	-3.1738281	-7.385254	12.600512680000001	8.93867212	-1.246533246	0.36621094	0.24414062	9.094238	-8.95183107	2.7143798920000006	2.605517572	-0.36621094	0.61035156	-0.12207031	1.146044928	10.394556200000002	2.2837158540000004	-1.953125	-1.0375977	3.1738281	0.8062988220000001	9.58586412	-1.98464357	1.0986328	-0.4272461	-0.61035156	1550086997.12
-9.346606430000001	-1.337451178	-3.387890576	-0.24414062	0.4272461	-0.061035156	12.162671220000002	-7.93857428	2.668920926	3.90625	-2.0751953	-10.7421875	12.596923920000002	7.775878894000001	-2.121020468	0.7324219	0.061035156	10.009766	-8.545092752	2.7969239200000002	2.45	-0.18310547	0.061035156	-0.18310547	1.3087402160000001	9.838280760000002	2.42368161	-1.953125	-1.0375977	3.1738281	1.2884033540000002	9.723437500000001	-1.677197284	1.0986328	-1.0986328	-0.7324219	1550086997.161
-9.11213408	-1.414013678	-3.2527099640000006	0.12207031	0.4272461	0.18310547	12.162671220000002	-7.93857428	2.668920926	3.90625	-2.0751953	-10.7421875	11.988012680000002	6.226684800000001	-2.4129150360000002	1.3427734	-0.7324219	10.559082	-8.359667932	2.70600589	2.263378894	-0.12207031	-0.18310547	-0.36621094	1.7417969240000002	9.171948380000002	2.471533246	-1.8920898	-1.4038086	4.0283203	1.876977536	9.87058058	-1.1209228240000002	0.79345703	-0.24414062	-0.91552734	1550086997.2
-9.22578125	-1.4247802520000001	-3.2682617800000004	0.79345703	0.61035156	0.24414062	12.441405760000002	-6.714770468	1.7800780760000001	3.112793	-1.159668	-11.901855	11.289379500000003	4.49924321	-2.1509277160000004	2.0141602	-0.24414062	10.192871	-8.212524460000001	2.66174321	2.211938498	-0.12207031	-0.18310547	-0.36621094	1.7417969240000002	9.171948380000002	2.471533246	-1.8310547	-2.2583008	5.065918	2.2346679320000002	9.516479532	-1.2537109620000002	0.7324219	0	-0.79345703	1550086997.24
-9.2724366	-1.715478534	-3.7874510800000003	0.8544922	-0.061035156	0.24414062	9.122900360000001	-2.4356445680000003	0.6926513580000001	2.0141602	0.6713867	-11.84082	11.289379500000003	4.49924321	-2.1509277160000004	2.0141602	-0.24414062	10.192871	-8.08930661	2.8818603240000003	2.3112304320000003	0.18310547	-0.79345703	-0.4272461	4.1606933900000005	8.151513580000001	2.79213858	-1.3427734	-2.5024414	6.0424805	2.0707763580000003	9.595434800000001	-1.2919922120000003	0.7324219	0.30517578	-0.6713867	1550086997.28
-9.249707068000001	-1.681982428	-3.325683606	1.5258789	0	0.7324219	8.683862320000001	-0.2344726538	0.285913089	0.8544922	-0.61035156	-11.047363	11.289379500000003	4.49924321	-2.1509277160000004	2.0141602	-0.24414062	10.192871	-8.158691394	3.075659146	2.6114991	0.61035156	-0.5493164	-0.4272461	5.36296376	7.869189300000001	2.8017089660000005	-1.2817383	-2.9907227	6.713867	1.4678466460000001	9.778466754	-1.085034146	0.30517578	-0.6713867	-0.36621094	1550086997.32
-9.484179712000001	-0.6292480432	-3.6235596040000004	1.159668	-0.12207031	0.36621094	8.113232428000002	1.41042482	0.5060302716	-0.61035156	0.4272461	-9.643555	9.72702626	-0.1770507788	-1.2321777160000003	2.0751953	4.638672	6.3476562	-8.720947480000001	2.8244384000000005	2.9225341460000003	0.61035156	-0.5493164	-0.4272461	5.36296376	7.869189300000001	2.8017089660000005	-1.2207031	-2.746582	7.3242188	1.4582763580000002	9.725830072	-1.3769287140000002	-0.12207031	-1.7700195	0.061035156	1550086997.36
-9.555957068	-1.07785643	-2.874682608	-0.12207031	-0.18310547	0.91552734	8.113232428000002	1.41042482	0.5060302716	-1.7089844	2.9296875	-7.9956055	7.871582068	-1.443920926	-0.19738769960000002	1.159668	4.8828125	4.638672	-9.53322734	1.6472900360000002	3.643896466	1.5258789	-0.4272461	-0.4272461	8.223290740000001	7.273437500000001	3.1905028960000004	-1.0986328	-2.2583008	7.385254	1.971484424	9.6983152	-1.9176513580000003	0	-1.6479492	0	1550086997.4
-9.30952176	-0.8074951080000001	-2.3303711060000003	0.30517578	1.5258789	1.0986328	6.7028076080000005	2.600732428	0.794335962	-1.8920898	3.3569336	-6.286621	6.389379892	-2.173657248	0.9582275360000001	0.12207031	2.9907227	2.6245117	-9.34421376	0.31342773560000003	3.93339856	0.7324219	-0.7324219	-0.91552734	9.04633786	6.231469748	3.42736821	-0.12207031	-1.0986328	6.4086914	0.9893310700000001	9.60620108	-1.28361821	0.12207031	-1.5869141	0.12207031	1550086997.44
-9.478198380000002	-0.923535144	-2.9392822480000005	0.48828125	0.8544922	0.5493164	4.92871106	3.0828369600000003	1.03359375	-1.8920898	1.0375977	-4.272461	5.647680710000001	-2.414111322	1.667626996	-0.4272461	0.12207031	0.91552734	-9.036767572	0.04426269568	3.8711913940000002	0.7324219	-0.7324219	-0.91552734	9.04633786	6.231469748	3.42736821	0.8544922	0.8544922	4.760742	1.3422363220000002	9.612182608000001	-1.9009033540000002	-0.061035156	-1.3427734	-0.061035156	1550086997.48
-9.35856929	-1.3984619600000001	-3.122314496	0.48828125	-0.30517578	0.12207031	5.508911240000001	3.0026855040000004	1.312329074	-2.6245117	-1.0375977	-1.4038086	6.3654540740000005	-2.387792932	2.204760782	-0.4272461	-0.061035156	0	-9.012841754	0.33615722840000006	3.9250244600000004	0.061035156	-0.61035156	-0.5493164	7.05690944	3.8257324280000002	3.4931639400000005	1.0375977	1.953125	3.9672852	1.4522949280000002	9.444701980000001	-2.00856929	-0.061035156	-0.12207031	-0.5493164	1550086997.52
-9.32746556	-1.0958007788	-2.2849121400000003	0.48828125	0.061035156	0.18310547	5.508911240000001	3.0026855040000004	1.312329074	-2.6245117	-1.0375977	-1.4038086	6.657348740000001	-2.24423822	2.5445067900000002	-0.7324219	1.3427734	-0.91552734	-9.07983426	0.40434570680000004	3.8963134000000004	0.24414062	-0.24414062	-0.4272461	7.00546875	3.1916992800000004	3.4166014400000004	0.4272461	1.2817383	3.2958984	0.309838858	9.686352340000001	-1.425976538	-0.12207031	-0.30517578	-0.48828125	1550086997.56
-9.560742212000001	-0.910375998	-2.3255859620000003	0.36621094	0.36621094	0	4.833007788000001	2.6772949280000002	1.175952176	-2.5024414	0.30517578	-0.36621094	5.863012680000001	-2.0336913940000003	2.4021484620000004	-0.6713867	-0.6713867	-1.4038086	-9.0594973	0.33854982	3.9525389400000006	0.30517578	-0.12207031	-0.5493164	7.084423920000001	2.7359130400000002	3.9142577880000005	0.18310547	0.4272461	2.5634766	0.43664550720000006	9.701904254	-1.106567392	-0.18310547	-0.9765625	-0.36621094	1550086997.6
-9.70429712	-1.274047824	-2.5301512600000002	0.30517578	-0.4272461	0.30517578	5.455077880000001	2.828027356	1.9930175720000003	-2.2583008	-1.159668	-0.12207031	6.6752929320000005	-1.915258786	1.7788817900000002	-0.36621094	-2.0751953	-1.159668	-8.991308606	0.19020996400000004	3.96330571	0.48828125	0.061035156	-0.36621094	6.714770468	2.363867212	4.2958741	0.6713867	0.61035156	1.5258789	1.272851538	9.723437500000001	-1.1771484620000001	-0.24414062	-0.30517578	-0.4272461	1550086997.64
-9.43034694	-1.09819339	-2.1616942900000002	0.61035156	0.24414062	0	6.306836060000001	3.111547824	2.205957068	-2.4414062	-1.8920898	0.18310547	7.958911240000001	-2.08752446	1.449902356	-0.18310547	-1.5869141	-0.79345703	-8.91354982	-0.096899411	3.9046875	0.4272461	0.12207031	-0.36621094	7.009057608000001	2.068383786	4.1499266200000005	0.18310547	0.48828125	0.7324219	0.9929199280000001	9.744970746000002	-1.046752896	-0.18310547	0.061035156	-0.30517578	1550086997.68
-9.688745108	-0.9785644568000001	-2.48588858	0.48828125	-0.36621094	-0.12207031	7.42775908	3.4919677520000003	2.12341304	-2.6245117	-2.2583008	0.18310547	8.710180710000001	-2.5839844240000005	1.5372314300000003	0.061035156	-1.5869141	-0.12207031	-8.978149460000001	-0.12321777160000001	3.9226317900000005	0.4272461	0.12207031	-0.36621094	7.009057608000001	2.068383786	4.1499266200000005	-0.061035156	-0.061035156	0.18310547	0.2918945288	9.8514402	-0.915161142	-0.30517578	-0.24414062	-0.24414062	1550086997.72
-9.547582968	-1.085034146	-2.039672824	0.61035156	-0.36621094	0	8.06538089	3.8520507200000003	2.8124755400000003	-1.953125	-2.1362305	-0.9765625	9.25688498	-3.0828369600000003	1.75495607	0.18310547	-1.4648438	0.18310547	-8.89321286	-0.0227294928	3.79223642	0.48828125	0.18310547	-0.18310547	7.683764480000001	1.8386962860000002	4.240844748000001	-0.12207031	-0.061035156	-0.30517578	0.3026611322	9.81315944	-0.991723642	-0.24414062	-0.36621094	-0.30517578	1550086997.76
-9.5451902	-0.916357428	-1.96669928	0.5493164	0.12207031	0	8.06538089	3.8520507200000003	2.8124755400000003	-1.953125	-2.1362305	-0.9765625	9.39326178	-3.7001221040000005	1.899707068	0	-1.5258789	0.30517578	-8.86091304	-0.07536621106000001	3.7431884000000006	0.48828125	0.24414062	-0.18310547	8.30463858	2.004980432	4.171459964	0.18310547	-0.36621094	-0.4272461	0.576611322	9.725830072	-0.92473143	-0.24414062	-0.48828125	-0.24414062	1550086997.799
-9.65405252	-0.8541503600000001	-2.097094748	0.48828125	0	0	7.932592752000001	5.017236420000001	2.6402099640000003	-1.3427734	-2.6245117	-1.2817383	9.8514402	-4.074560504000001	2.447607428	-0.5493164	-1.8310547	0.5493164	-8.82263179	-0.16987304320000002	3.721655252	0.48828125	0.24414062	-0.18310547	8.30463858	2.004980432	4.171459964	0.30517578	-0.48828125	-0.4272461	0.8194580072000001	9.70429712	-0.7034179712000002	-0.18310547	-0.18310547	-0.18310547	1550086997.84
-9.666015380000001	-0.7811767572	-2.13178714	0.4272461	-0.18310547	-0.12207031	7.6789795320000005	5.228979532	3.2479248200000006	-0.7324219	-1.3427734	-0.5493164	9.95432158	-4.320996106	2.1293945680000004	-0.91552734	-2.0141602	0.48828125	-8.808276260000001	-0.12919922120000002	3.6785887600000002	0.30517578	0.18310547	-0.12207031	8.673095746000001	2.219116214	4.11643071	0.4272461	-0.36621094	-0.36621094	0.7273437500000001	9.770092752000002	-0.7105957068000001	-0.12207031	-0.061035156	-0.18310547	1550086997.88
-9.71745607	-0.7859619110000001	-1.990625	0.24414062	-0.18310547	-0.12207031	7.720849640000001	5.40961911	2.899804712	-0.7324219	-1.3427734	-0.5493164	9.721044928000001	-4.531542932000001	1.0969971040000002	-0.79345703	-1.4038086	0.30517578	-8.88723143	-0.095703125	3.7324219240000005	0.24414062	0.12207031	-0.12207031	8.935082968000001	2.299267572	4.182226440000001	0.4272461	-0.6713867	-0.18310547	0.5323486420000001	9.785644568	-0.7046142572	-0.12207031	-0.12207031	-0.18310547	1550086997.919
-9.756933606	-0.8828613220000001	-1.8973144960000001	0.30517578	0.12207031	0.12207031	8.46972644	5.4108152	1.930810504	-0.48828125	-1.8920898	-0.30517578	10.079932100000002	-4.73132338	0.2823242212	-0.18310547	-1.0375977	0.061035156	-8.814257788	-0.07895508180000001	3.7671141200000005	0.18310547	0.12207031	-0.12207031	8.992504892	2.1030761780000002	4.12241214	0.061035156	-0.36621094	-0.18310547	0.6735107428000001	9.837085159999999	-0.5825927716	-0.12207031	-0.18310547	-0.12207031	1550086997.96
-9.666015380000001	-0.6543701080000001	-1.965502896	0.24414062	0.061035156	0.12207031	9.376513580000001	5.52446286	2.27294928	-0.7324219	-0.91552734	-0.5493164	10.911352340000002	-4.93828125	0.22011719240000002	0.12207031	0	0.48828125	-8.78554712	-0.1268066394	3.7886474640000007	0.12207031	0.12207031	-0.061035156	9.00805661	2.051635782	3.946557608	0	0.12207031	-0.12207031	0.6854736419999999	9.88254442	-0.501245108	-0.12207031	-0.18310547	-0.061035156	1550086998.0
-9.591845746	-0.5670410144	-1.943969748	0.061035156	0.061035156	0	10.4543705	5.62016574	2.9500489200000004	-0.7324219	-0.91552734	-0.5493164	11.80498004	-5.2337644800000005	0.30625	0.24414062	-0.4272461	1.4038086	-8.8214357	-0.11484375000000001	3.8448730040000005	0	0.061035156	-0.061035156	8.972167932000001	1.89013678	3.8616211060000003	0.061035156	0.12207031	0.12207031	0.6711181610000001	9.759326080000001	-0.5813964856000001	-0.061035156	-0.18310547	0	1550086998.039
-9.7401857	-0.46774902160000004	-1.96430661	0.061035156	0	0	10.50102536	5.730224640000001	2.6390135800000003	-0.24414062	-0.5493164	-1.3427734	11.978442000000001	-5.56872554	-0.15192871400000002	0.5493164	0.12207031	2.1362305	-8.828613220000001	-0.12800292540000002	3.8652099640000004	0	0.061035156	-0.061035156	9.092993210000001	1.8542480040000002	3.782666034	0.18310547	0	0.5493164	0.8888427520000001	9.758129892000001	-0.54191893	-0.061035156	-0.061035156	0	1550086998.08
-9.80239218	-0.30744628600000007	-1.847070288	-0.061035156	0.061035156	0	9.88613318	5.5543701080000005	2.3674560700000002	0.18310547	0.48828125	-2.5024414	10.71994658	-6.020923020000001	-0.37204589660000004	1.0986328	0.7324219	2.5024414	-8.76879892	-0.193798822	3.8329101440000004	-0.12207031	0	0	9.366943390000001	1.6748047120000003	3.7527587860000002	0.30517578	-0.30517578	0.9765625	0.9689941100000001	9.80239218	-0.4605712860000001	0	0	0	1550086998.12
-9.82153354	-0.2225097644	-1.89611821	-0.48828125	0.061035156	-0.061035156	8.864501800000001	4.955029254	2.5899658540000003	0.18310547	0.48828125	-2.5024414	9.051123200000001	-6.194384980000001	0.0	1.4648438	0.5493164	2.380371	-8.766406250000001	-0.3971679712	3.7683105040000004	-0.30517578	-0.061035156	0	9.307128894	1.362573282	3.829321286	0.48828125	-0.30517578	1.2817383	0.9570312500000001	9.844262680000002	-0.40793457460000004	0.061035156	0	0	1550086998.159
-9.689941394000002	-0.16628417539999998	-1.820751996	-0.79345703	0.061035156	-0.061035156	7.670605432000001	4.4322509000000005	2.8878417540000005	0.5493164	1.3427734	-2.6245117	7.69572734	-6.34870607	0.23208007200000003	2.0141602	0.6713867	1.953125	-8.86091304	-0.793139676	3.79582518	-0.61035156	-0.061035156	0.12207031	9.26047374	0.9725830072	3.8101807100000005	0.7324219	0.12207031	1.4038086	1.069482428	9.81914038	-0.4354492212	0.12207031	0.061035156	0	1550086998.2
-9.644482428000002	-0.15551757200000002	-1.9188476440000002	-1.0986328	0.18310547	-0.12207031	6.89421376	4.218115216	3.017041034	0.8544922	1.7700195	-2.4414062	6.7650144800000005	-6.59633786	0.4438232428	2.6245117	0.8544922	1.2817383	-8.871679712	-1.129296875	3.8197509000000003	-1.0375977	0	0.24414062	9.38488768	0.5646484424	3.8628173920000006	0.8544922	0.4272461	1.4038086	1.1711669928000001	9.733007788	-0.424682608	0.18310547	0.30517578	0	1550086998.239
-9.60141574	-0.17585449280000004	-1.9224365020000003	-1.5869141	-0.061035156	-0.30517578	6.89421376	4.218115216	3.017041034	1.2817383	2.380371	-2.0141602	6.255395468000001	-6.80688498	0.6890625	3.2348633	0.24414062	0.6713867	-8.91354982	-1.369750998	3.8831542540000004	-1.5258789	0.12207031	0.4272461	9.41599092	0.1495361322	3.8855469240000007	0.91552734	0.91552734	1.4038086	1.138867212	9.707885880000001	-0.39238280760000005	0.24414062	0.4272461	0	1550086998.279
-9.6217527	-0.096899411	-1.975073282	-2.0141602	0.30517578	-0.36621094	6.425268570000001	4.4980469240000005	2.5050292540000005	1.7089844	2.6855469	-1.5258789	6.52575679	-6.8583251800000005	0.98334964	3.9672852	0.061035156	0.4272461	-9.012841754	-1.5372314300000003	3.9860351440000006	-1.5258789	0.12207031	0.4272461	9.46264676	-0.1686767572	3.926220746	1.0986328	1.4648438	1.4648438	1.106567392	9.645678420000001	-0.423486322	0.24414062	0.61035156	0	1550086998.319
-9.61936052	-0.2129394568	-2.2490234620000003	-2.6245117	0.061035156	-0.61035156	6.425268570000001	4.4980469240000005	2.5050292540000005	2.1362305	3.112793	-0.9765625	7.032983426	-6.724340560000001	1.39606929	4.5166016	0.48828125	0.12207031	-9.113330072	-1.5982422120000002	4.10805661	-2.746582	0.4272461	0.79345703	9.5104982	-0.3732421924	3.9968016200000003	1.159668	1.8920898	1.4648438	1.063500998	9.668408246	-0.5825927716	0.30517578	0.91552734	0	1550086998.359
-9.46145018	-0.30625	-2.250219748	-2.8076172	0.24414062	-0.91552734	6.491064300000001	5.46345198	1.52526857	2.6245117	3.2958984	-0.48828125	6.977954074	-6.577197480000001	1.9188476440000002	4.9438477	0.24414062	-0.061035156	-9.1276857	-1.562353534	4.1690673920000005	-3.2958984	0.61035156	0.9765625	9.363354532	-0.46535643000000004	4.091308606	1.5869141	2.2583008	1.6479492	1.03957518	9.657641574000001	-0.687866214	0.36621094	1.2817383	0	1550086998.399
-9.38488768	-0.30744628600000007	-2.5409179320000006	-3.1738281	0.30517578	-1.3427734	6.33554712	5.85822734	0.9175537140000001	3.1738281	3.7841797	0	6.97197284	-6.180029254	2.409326178	5.3710938	-0.24414062	-0.18310547	-9.118115020000001	-1.3972655760000001	4.236059604	-3.2958984	0.61035156	0.9765625	9.363354532	-0.46535643000000004	4.091308606	2.1972656	2.5024414	1.8920898	0.7967285340000001	9.61936052	-0.9020019568000001	0.4272461	1.4038086	-0.061035156	1550086998.439
-9.62773462	-0.48330077880000005	-2.8579346040000004	-3.3569336	0.061035156	-1.7700195	6.342724640000001	6.186010880000001	0.7010253600000002	3.4179688	4.272461	0.5493164	7.360766574	-5.413207968	2.63183606	5.3710938	-0.24414062	-0.18310547	-9.16716304	-1.178344748	4.322192392000001	-4.211426	1.0375977	1.4038086	8.825024460000002	-0.4844970746000001	4.19538588	2.5024414	2.8076172	2.0751953	0.707006839	9.64208966	-1.111352536	0.30517578	1.5869141	-0.12207031	1550086998.479
-9.329858426000001	-0.6735107428000001	-3.4154052520000002	-3.540039	-0.30517578	-2.1362305	6.433642572	6.522167932	0.41271972840000004	3.540039	4.333496	1.159668	7.686157248	-4.840185504000001	2.988330072	5.6152344	-0.5493164	0.061035156	-9.149218750000001	-0.8828613220000001	4.344921924	-4.5166016	1.2817383	1.5869141	8.481689300000001	-0.35888672120000004	4.256396466	2.9296875	2.9296875	2.1972656	0.5227783246000001	9.81196286	-1.294384784	0.12207031	1.8920898	-0.30517578	1550086998.519
-8.762817392	-0.8290283540000001	-3.7527587860000002	-3.479004	0.18310547	-2.319336	6.571215560000001	7.09160144	0.31342773560000003	3.540039	4.4555664	1.8310547	7.990014480000001	-4.556665036	3.1486327880000005	5.859375	-0.5493164	0.24414062	-8.935082968000001	-0.539526358	4.336547824	-4.5166016	1.2817383	1.5869141	8.481689300000001	-0.35888672120000004	4.256396466	3.2348633	2.8076172	2.319336	0.37802735600000004	9.77128894	-1.488183606	0.4272461	2.0751953	-0.6713867	1550086998.559
-8.814257788	-0.9378906250000001	-4.02551268	-3.479004	0.18310547	-2.6855469	6.735107428000001	7.71367212	0.5431152356000001	3.4179688	4.5776367	2.4414062	8.565429712	-4.250415036	3.5577635800000005	5.92041	-0.36621094	0.30517578	-8.83100589	-0.1686767572	4.310229532	-4.9438477	1.5869141	1.7700195	8.740087860000001	0.1459472644	4.627246106	3.2348633	2.5024414	2.5634766	0.12202148560000001	9.560742212000001	-1.5707275360000001	0.4272461	2.0751953	-0.8544922	1550086998.599
-9.30952176	-0.8828613220000001	-4.218115216	-3.112793	-0.24414062	-2.4414062	6.65615216	8.226879892	0.211743161	3.4179688	4.0283203	3.3569336	8.984130890000001	-3.8807617800000003	3.9094726440000005	5.79834	-0.30517578	0.36621094	-9.023608426000001	0.832617212	4.23964856	-4.9438477	1.5869141	1.7700195	8.69223642	0.8888427520000001	4.608105432	3.112793	2.5634766	2.746582	0.9606201080000001	9.567919928000002	-2.0372802520000004	0.30517578	2.380371	-0.61035156	1550086998.639
-9.469824280000001	-0.5646484424	-4.127197284	-3.4179688	0.24414062	-1.8310547	6.561645468	8.285498200000001	0.3182128894	3.4179688	4.0283203	3.3569336	9.10495607	-3.293383786	3.982446286	5.493164	-0.18310547	0.4272461	-9.220996106000001	2.050439496	4.0147461060000005	-5.126953	1.7089844	1.7700195	8.716162140000002	1.332666034	4.850952176000001	3.112793	2.6855469	2.9907227	1.605419928	9.81555162	-2.063598642	0.61035156	2.8076172	-0.61035156	1550086998.679
-9.10734874	-0.14833984620000001	-4.34851088	-4.0283203	1.5258789	-1.4038086	6.543701080000001	8.3620607	0.570629892	3.0517578	3.9672852	3.540039	9.051123200000001	-3.04455571	4.38798822	5.126953	-0.12207031	0.4272461	-9.03916034	1.911669928	3.6211670320000002	-4.0283203	1.2207031	1.3427734	8.61926268	1.3948730040000001	5.273242212	3.0517578	1.953125	2.6855469	1.030004892	9.869384980000001	-2.30883786	0.61035156	1.8920898	-0.5493164	1550086998.719
-9.274829074000001	-0.46774902160000004	-4.763623004	-3.8452148	1.3427734	-1.4648438	6.543701080000001	8.3620607	0.570629892	3.0517578	3.90625	3.540039	8.979345746000002	-2.710791034	4.7887451080000005	4.760742	-0.24414062	0.36621094	-8.792724640000001	1.476220746	3.198876996	-4.0283203	1.2207031	1.3427734	8.400341754000001	1.3422363220000002	5.496948380000001	3.0517578	1.8920898	2.5024414	1.161596646	9.6983152	-2.4667480040000003	0.5493164	1.0986328	-0.6713867	1550086998.759
-9.164770468	-0.6148925720000001	-5.09140625	-3.90625	-0.48828125	-1.5869141	6.20634784	7.93378894	1.2907959260000001	3.0517578	3.2348633	3.3569336	8.86330571	-2.368652356	4.636816394	4.4555664	-0.5493164	0.24414062	-8.303442392000001	1.494165036	2.7323242800000003	-4.272461	0.8544922	1.159668	7.82253444	1.3924804320000002	5.4873777	3.112793	2.319336	2.4414062	1.9966064300000002	9.724634080000001	-2.0157471040000003	0.48828125	1.3427734	-1.0375977	1550086998.799
-8.943457068	-0.45698242800000005	-4.82702626	-3.6621094	-0.18310547	-1.5869141	6.29128444	7.436132788000001	1.6724121400000003	3.0517578	2.380371	3.1738281	9.164770468	-1.8757812500000002	4.34611821	4.3945312	-0.48828125	0.18310547	-8.24960962	1.5958496400000002	2.377026358	-4.5776367	0.4272461	0.91552734	7.3320557100000014	1.509716754	5.489770468000001	2.9296875	2.0751953	2.6855469	2.372241214	9.480590560000001	-1.695141574	0.36621094	1.4648438	-1.2817383	1550086998.839
-9.069067392000001	-0.37802735600000004	-5.394067392	-3.90625	-0.8544922	-1.7089844	5.638110520000001	7.037768570000001	1.4798096040000002	3.112793	1.8310547	2.8076172	9.24492212	-1.2489257200000001	4.238452176	4.0283203	0.12207031	0.36621094	-8.43742662	1.945166034	2.491870108	-4.5776367	0.4272461	0.91552734	6.770996106	1.4403320680000002	5.37253444	2.6855469	1.7089844	2.746582	3.1139403960000003	9.52485324	-1.3685547120000001	0.18310547	2.9296875	-1.4038086	1550086998.879
-8.714965560000001	-0.47971191100000005	-5.840283246000001	-3.90625	-1.4038086	-1.8310547	6.13098143	6.442016574	2.076757788	2.9296875	1.2817383	2.5024414	8.63122554	-1.3482177520000003	4.2791259	3.90625	-0.18310547	0.5493164	-8.74367662	1.9487548920000002	2.757446286	-4.3945312	0.18310547	0.7324219	7.524658246	1.32189946	6.0795407400000006	2.746582	0.6713867	2.6245117	2.5899658540000003	9.63969748	-1.5599609620000003	-0.12207031	3.3569336	-1.4038086	1550086998.919
-8.126391574000001	-0.8194580072000001	-6.24702176	-4.1503906	-1.4038086	-2.1362305	6.3176023400000005	6.07714856	2.07915036	3.0517578	1.159668	2.5024414	9.0176268	-1.375732428	4.7552491	4.0283203	0.12207031	0.18310547	-9.175537140000001	1.564746106	2.9859375000000004	-4.1503906	0.12207031	0.48828125	8.137158246	1.123315396	6.585571580000001	2.746582	0.30517578	2.380371	1.836303714	9.600219748	-2.2215087860000002	-0.48828125	3.540039	-1.4648438	1550086998.959
-8.080932608000001	-1.234570288	-6.31521016	-3.90625	-1.2207031	-1.8920898	6.3176023400000005	6.07714856	2.07915036	3.2348633	0.36621094	2.6245117	9.021215560000002	-0.849365216	4.9849366	4.0283203	0.12207031	0.18310547	-9.2724366	1.4331542540000002	3.129492212	-4.1503906	0.12207031	0.48828125	7.564135880000001	0.79194339	6.29606929	2.8076172	1.7700195	2.319336	1.1879150360000001	9.477001800000002	-2.9799560700000005	-0.7324219	3.7841797	-1.5869141	1550086998.999
-7.86679712	-1.362573282	-6.35109874	-3.479004	-1.4038086	-2.0141602	7.31770018	5.293579074	2.2430420320000004	3.2348633	0.7324219	2.746582	8.89919429	-0.5323486420000001	4.890429712	4.333496	0.18310547	0.48828125	-9.134863220000002	1.697534146	3.08881839	-4.3945312	0.18310547	0.48828125	6.770996106	0.6316406250000001	5.93957518	2.6855469	2.1362305	2.2583008	0.46655273560000005	9.538012680000001	-3.213232428	-1.159668	3.8452148	-1.5869141	1550086999.039
-7.830908246000001	-1.5204834260000002	-6.09748552	-3.2958984	-1.6479492	-2.2583008	6.867895468	4.838989120000001	1.465454074	3.4179688	1.4038086	2.8076172	9.08461911	-0.42109375000000004	4.639208966000001	4.211426	0.12207031	0.9765625	-9.035571580000001	1.961914038	2.960815396	-4.272461	0.36621094	0.91552734	6.461157248	0.687866214	5.54838858	2.746582	1.2207031	2.319336	0.4378417932	9.423168930000001	-3.0900146760000005	-1.5258789	4.211426	-1.5258789	1550086999.079
-7.876367212000001	-1.876977536	-5.62016574	-3.1738281	-1.2817383	-2.0141602	8.463745108000001	4.191796924	1.758544928	3.6010742	-0.6713867	3.2348633	8.61328125	-0.3002685504	4.111645468	3.9672852	-0.36621094	1.5869141	-9.21979982	1.9403808900000001	2.920141574	-4.272461	0.36621094	0.91552734	6.280517572	0.8182617212000002	5.31870108	3.112793	0.6713867	2.319336	0.20217285340000002	9.579882788	-2.3435302520000003	-1.8920898	4.272461	-1.4648438	1550086999.119
-8.12758786	-1.8937255400000002	-5.230175720000001	-2.746582	-0.24414062	-1.3427734	7.55097644	3.9800537140000007	1.063500998	3.90625	0.91552734	3.540039	8.61328125	-0.3002685504	4.111645468	3.9672852	-0.36621094	1.5869141	-9.33344748	1.5121094240000001	2.719165036	-4.0283203	0.4272461	1.0986328	6.280517572	0.8182617212000002	5.31870108	3.540039	0.18310547	2.0751953	-0.02153320288	9.884936600000001	-1.714282248	-2.380371	3.540039	-1.159668	1550086999.159
-8.14792482	-0.6555663939999999	-5.4490969400000004	-3.2348633	-1.5869141	-1.5258789	8.380004892	3.5649413940000003	0.1315917932	3.9672852	-0.12207031	4.333496	6.9384764400000005	0.6280517572	2.313623004	3.90625	-1.2207031	1.953125	-8.865698380000001	1.020434604	2.1509277160000004	-3.9672852	0.48828125	1.2207031	5.74338408	1.723852536	5.5723143	4.0893555	-0.30517578	1.5869141	0.7572509980000001	10.120605040000001	-1.3805175720000002	-3.1738281	4.0893555	-0.91552734	1550086999.199
-9.80358876	-1.642504892	-4.094897464000001	-3.9672852	-0.7324219	-1.3427734	10.222289840000002	2.9907226440000003	-0.154321286	3.7841797	-2.5634766	4.699707	7.3500000000000005	2.003784146	2.1114501800000003	3.7841797	-2.1972656	1.5258789	-9.12888179	1.193896466	1.5779052520000003	-3.9672852	0.48828125	1.2207031	4.705004892000001	2.9464599640000007	5.941967752000001	4.638672	0.061035156	0.9765625	1.4798096040000002	11.2379393	0.2930908246	-4.8828125	4.8217773	-0.36621094	1550086999.239
-11.35158696	-1.355395468	-4.300659146	-3.3569336	-3.4179688	-0.48828125	10.222289840000002	2.9907226440000003	-0.154321286	3.7841797	-0.6713867	4.760742	7.934985520000001	3.4046385800000003	1.85544429	3.7841797	-2.1972656	1.5258789	-9.475805710000001	0.63881839	1.19270018	-2.319336	0.36621094	1.0375977	4.705004892000001	2.9464599640000007	5.941967752000001	5.6762695	-0.18310547	0.061035156	2.825634784	12.63999002	1.550390576	-6.164551	7.019043	-0.61035156	1550086999.279
-11.100365920000002	-1.872192392	-3.2862060700000004	-4.8828125	-4.5776367	-1.7089844	10.6756839	2.682080072	-1.1352783540000002	3.7841797	0.18310547	4.3945312	8.881250000000001	4.751660144000001	1.9391846040000003	2.8686523	-2.1972656	2.0751953	-10.5907473	0.34213867800000003	1.2884033540000002	-1.4038086	-1.4648438	0.61035156	3.640307608	4.349707068	7.103564300000001	6.4086914	-1.5258789	-0.79345703	3.435742212	11.21401358	1.272851538	-4.4555664	6.286621	-0.8544922	1550086999.319
-10.59792482	-2.363867212	-2.719165036	-4.211426	-3.6010742	-1.0375977	11.483178420000002	1.471435504	-1.565942392	3.90625	0.30517578	3.90625	9.49016124	5.455077880000001	2.680883786	2.0751953	-3.0517578	2.380371	-11.09917032	-0.27873535340000005	1.5862792540000001	-1.4038086	-1.4648438	0.61035156	4.2599853240000005	5.482592752	7.097582968	6.958008	-1.4648438	-2.0141602	3.5960449280000004	8.66472194	0.439038089	-1.2817383	4.5166016	-0.12207031	1550086999.359
-9.500927520000001	-2.0097655760000004	-2.396167032	-4.9438477	-3.1738281	-1.2207031	11.483178420000002	1.471435504	-1.565942392	3.90625	0.30517578	3.90625	9.734204074	5.1895018	2.9955077880000003	2.0751953	-3.0517578	2.380371	-10.33474092	-0.49765625	2.0564209260000004	-2.6855469	-1.6479492	0.48828125	4.2599853240000005	5.482592752	7.097582968	7.2021484	-1.4648438	-3.2348633	3.721655252	7.278222840000001	-0.2237060504	0.6713867	3.7231445	2.1362305	1550086999.398
-8.705395468	-1.7298339660000002	-3.234765576	-5.6762695	-2.4414062	-0.91552734	12.19736322	0.876879892	-2.39138179	4.333496	-0.36621094	2.9907227	11.38747554	4.380810504	2.383007788	1.5258789	-6.1035156	2.1362305	-9.844262680000002	-1.1017822480000001	2.2083496400000002	-3.2348633	-1.159668	0.8544922	5.183520468	8.436230432	6.152514480000001	7.2631836	-1.6479492	-3.8452148	2.0061767180000003	8.52236322	-1.3075439300000002	1.2817383	5.554199	2.0141602	1550086999.439
-8.04025908	-2.2621826080000003	-3.2921875000000003	-6.1035156	-2.9296875	-1.2817383	12.0538089	0.6675292932	-2.142553714	4.333496	-1.4648438	1.7700195	13.571899460000001	3.7324219240000005	1.679589856	0.12207031	-7.080078	1.2207031	-9.20544429	-1.526464856	2.74428714	-3.2348633	-1.159668	0.8544922	5.183520468	8.436230432	6.152514480000001	7.2021484	-1.7089844	-4.333496	2.044457968	10.1229982	-1.6472900360000002	1.2207031	6.286621	3.6621094	1550086999.478
-7.84047824	-2.7550537140000007	-2.446411142	-5.1879883	-2.4414062	-0.7324219	11.28220198	0.4354492212	-2.050439496	4.0893555	-1.159668	0.8544922	13.53959964	2.751464856	1.5180908540000002	0.4272461	-7.2631836	0.79345703	-9.20544429	-1.526464856	2.74428714	-3.9672852	0.18310547	1.159668	5.839086960000001	8.57978534	6.541308606	8.422852	-0.36621094	-5.1879883	3.507519568	9.42197284	-2.263378894	2.2583008	8.7890625	4.638672	1550086999.518
-8.56782248	-1.85544429	-1.7657226440000002	-4.638672	-2.380371	-0.12207031	10.603905760000002	0.364868161	-1.679589856	3.9672852	-0.7324219	0	13.867383180000001	2.054028354	1.106567392	1.0375977	-5.79834	0.061035156	-9.20544429	-1.526464856	2.74428714	-3.9672852	0.18310547	1.159668	7.622753894000001	9.589452880000001	4.514794928000001	5.859375	2.6245117	-5.2490234	3.31850589	11.009448380000002	-3.3077391200000004	2.746582	9.765625	4.699707	1550086999.559
-8.864501800000001	-0.29069824280000006	-2.73830571	-5.1879883	-2.6245117	-0.6713867	10.603905760000002	0.364868161	-1.679589856	4.0893555	-0.18310547	-0.36621094	14.19636232	1.234570288	0.4844970746000001	2.0141602	-2.746582	-1.2207031	-9.20544429	-1.526464856	2.74428714	-3.9672852	0.18310547	1.159668	6.032885880000001	9.87058058	2.960815396	3.479004	1.5869141	-4.4555664	1.5970459260000003	11.918627700000002	-4.34851088	1.8310547	8.300781	4.333496	1550086999.598
-8.81066893	-0.7309326080000002	-2.65935054	-5.7373047	-1.953125	-1.159668	9.961499100000001	0.38999023560000007	-1.933203076	3.8452148	0	-0.48828125	14.10903354	0.9020019568000001	0.09331054320000001	2.9907227	-1.2817383	-2.1362305	-9.20544429	-1.526464856	2.74428714	-3.9672852	0.18310547	1.159668	6.032885880000001	9.87058058	2.960815396	2.0751953	2.380371	-3.112793	0.84816893	11.12189946	-3.33645018	2.1362305	9.338379	3.6621094	1550086999.638
-8.728125	-1.8626221040000002	-2.4081298920000003	-5.7373047	-0.7324219	-1.159668	9.42077626	0.4486083966	-1.5563721040000003	3.540039	0.4272461	-0.48828125	14.003759980000002	0.6627441100000001	-0.014355469240000002	3.4179688	-0.18310547	-1.8920898	-8.565429712	0.6220702880000001	2.9093750000000003	-4.699707	0.4272461	1.4038086	4.504028354000001	8.943457068	2.6665283540000004	0.79345703	2.1972656	-1.6479492	-0.2930908246	10.50820288	-2.920141574	1.5869141	10.314941	2.5634766	1550086999.678
-8.67788089	-2.4392334260000004	-1.2477295320000001	-5.004883	-1.2817383	-0.8544922	9.198266574	0.594555661	-1.427172824	3.540039	0.24414062	-0.30517578	13.4151857	0.3935791034	-0.7261474640000001	3.4179688	0.30517578	-1.0986328	-8.632422120000001	0.8673096040000001	3.06848143	-4.699707	0.4272461	1.4038086	3.6355224640000006	8.612085160000001	1.7752929320000002	0.061035156	3.479004	-0.6713867	-2.4655516200000003	9.20305162	-2.59116214	1.4648438	7.5683594	1.2817383	1550086999.718
-8.56303714	-1.930810504	-0.5562744110000001	-4.1503906	-0.4272461	-0.30517578	9.25090306	0.6926513580000001	-1.526464856	3.4179688	0	-0.12207031	12.41389128	0.002392578076	-1.506127896	3.2348633	0.18310547	-0.4272461	-8.47211911	1.137670926	3.06848143	-4.3945312	0.79345703	1.2817383	3.6355224640000006	8.612085160000001	1.7752929320000002	-0.061035156	3.7231445	-0.18310547	-2.8136719240000003	7.830908246000001	-1.053930661	2.319336	3.90625	0.5493164	1550086999.758
-9.048730432000001	-1.75495607	-1.524072284	-4.0283203	0.91552734	-0.6713867	9.50930162	0.850561502	-1.061108426	3.3569336	-0.18310547	-0.061035156	11.80976538	-0.24165038940000003	-2.039672824	3.0517578	0.24414062	0.18310547	-8.55585962	1.239355432	2.8423827880000005	-3.9672852	0.4272461	1.159668	2.5421141200000004	8.23286142	1.70471196	0.30517578	2.9907227	0.30517578	-0.38400878600000005	7.9242187500000005	0.3517089856000001	2.6245117	2.4414062	0.061035156	1550086999.798
-11.02021466	-1.833911142	-1.2094482428000002	-2.1972656	-1.7089844	-0.79345703	9.50930162	0.850561502	-1.061108426	3.2348633	0.24414062	-0.061035156	11.4760009	-0.15671386780000002	-2.3255859620000003	3.112793	0.36621094	0.6713867	-8.97097194	1.3972655760000001	2.87109375	-3.540039	0.061035156	0.9765625	2.6796875	8.37641574	2.180834964	0.7324219	2.380371	0.79345703	4.265966754000001	10.983129500000002	3.0553222840000003	1.2207031	6.5307617	-0.061035156	1550086999.838
-11.008251800000002	-0.8074951080000001	-0.0813476538	-2.746582	-0.9765625	0.24414062	9.5451902	1.068286142	-0.33017577880000004	3.2348633	0	0	11.2379393	0.2835205072	-2.636621106	3.2348633	0.4272461	0.8544922	-8.80109874	1.1508300720000002	2.7347167540000004	-3.1738281	0.061035156	0.91552734	2.6796875	8.37641574	2.180834964	1.2207031	2.5024414	1.159668	6.369042932000001	10.81564946	2.686865216	1.3427734	2.8076172	1.5869141	1550086999.878
-10.71994658	-2.32319339	-2.795727536	-2.6245117	3.1738281	-0.61035156	10.71396466	1.2022705072	-0.38400878600000005	3.4179688	-0.4272461	0.061035156	10.995092360000001	0.805102536	-2.7000244600000003	3.3569336	0.48828125	0.5493164	-10.611084260000002	1.297973642	3.101977536	-2.8686523	-0.12207031	0.9765625	3.464453076	10.298852340000002	2.463159146	1.4648438	2.9907227	1.2817383	2.5098144959999997	6.312817392	-1.540820288	4.0283203	1.5258789	0.24414062	1550086999.918
-12.397143080000001	-5.293579074	-4.189404254	-1.3427734	-3.3569336	-2.0141602	10.71396466	1.2022705072	-0.38400878600000005	3.4179688	-0.48828125	0.061035156	10.995092360000001	0.805102536	-2.7000244600000003	3.3569336	0.48828125	0.5493164	-11.854028060000001	1.9176513580000003	4.042260880000001	-3.4179688	-2.380371	0.91552734	3.7994139400000004	11.998778960000001	2.1305908540000003	1.4038086	2.6855469	1.159668	2.9261230040000004	12.680663940000002	-2.205957068	0.8544922	2.6245117	-3.0517578	1550086999.958
-8.451782248	-4.569824280000001	-1.1986816100000002	-1.5258789	-1.0986328	1.2817383	11.71645468	-0.5263671924000001	-0.6447998200000001	3.2348633	-0.4272461	0.18310547	10.995092360000001	0.805102536	-2.7000244600000003	3.3569336	0.48828125	0.5493164	-11.1697509	1.967895468	2.63183606	-2.380371	1.2207031	0.9765625	3.7994139400000004	11.998778960000001	2.1305908540000003	1.2817383	2.5024414	0.7324219	-0.08732910340000001	13.12089856	3.24433606	-3.6621094	0.61035156	-1.5869141	1550086999.998
-7.70649411	-1.8159667540000002	-3.2874023560000003	-1.5869141	5.7373047	-0.79345703	11.71645468	-0.5263671924000001	-0.6447998200000001	2.746582	-0.7324219	0.36621094	10.995092360000001	0.805102536	-2.7000244600000003	3.3569336	0.48828125	0.5493164	-10.231860520000001	1.872192392	0.910375998	-2.8686523	2.1362305	1.3427734	2.595947284	10.946045320000001	1.656860324	0.9765625	2.746582	0.30517578	-2.74069838	6.500634980000001	-4.17504892	2.6245117	-2.9296875	-0.36621094	1550087000.038
-10.015332460000002	-2.7885498200000005	-6.51140126	-2.9296875	-2.319336	-1.7089844	9.95910692	-1.9559326080000001	0.011962890380000002	2.2583008	-0.4272461	0.12207031	10.995092360000001	0.805102536	-2.7000244600000003	3.3569336	0.48828125	0.5493164	-9.938769960000002	3.134277356	0.762036142	-3.540039	1.8920898	0.6713867	1.5982422120000002	10.83359424	1.035986322	0.36621094	3.1738281	0.24414062	1.053930661	10.840771760000003	-2.798120108	1.7089844	0.61035156	-2.4414062	1550087000.078
-8.88723143	-4.00756839	-3.3149170320000003	-2.8686523	0.5493164	1.2207031	9.95910692	-1.9559326080000001	0.011962890380000002	2.0751953	0.061035156	-0.30517578	10.995092360000001	0.805102536	-2.7000244600000003	3.3569336	0.48828125	0.5493164	-9.938769960000002	3.134277356	0.762036142	-3.6010742	0.7324219	0.7324219	1.5982422120000002	10.83359424	1.035986322	-0.18310547	3.540039	0.91552734	1.0754638580000002	9.724634080000001	-2.8423827880000005	1.7700195	1.0375977	-2.5634766	1550087000.118
-7.718457068	-2.045654254	-2.9225341460000003	-1.953125	1.4038086	0.18310547	9.95910692	-1.9559326080000001	0.011962890380000002	2.0751953	0.061035156	-0.30517578	10.995092360000001	0.805102536	-2.7000244600000003	3.3569336	0.48828125	0.5493164	-9.512890380000002	3.15700679	0.6459961060000001	-2.8076172	0.6713867	0.12207031	1.0168457068	10.906567000000003	0.47492675720000005	-0.7324219	3.2958984	1.4038086	0.4294677716	9.13725589	-3.2407471040000004	2.1362305	-1.3427734	-2.380371	1550087000.158
-7.982836960000001	-1.362573282	-3.83171376	-2.0751953	0.6713867	-0.9765625	9.632519568000001	-2.5026367800000004	0.4342529254	2.0751953	0.061035156	-0.30517578	10.995092360000001	0.805102536	-2.7000244600000003	3.3569336	0.48828125	0.5493164	-8.297461060000002	2.7131836060000003	1.318310504	-2.8686523	0.4272461	0	1.262084964	8.67189946	0.9175537140000001	-0.5493164	2.9296875	1.0986328	1.7944336060000001	9.594238220000001	-2.4344482820000004	1.7700195	-0.91552734	-2.5634766	1550087000.198
-8.2520018	-1.833911142	-3.99919429	-2.0141602	0.36621094	-0.4272461	9.632519568000001	-2.5026367800000004	0.4342529254	2.380371	0.4272461	-0.4272461	11.141039840000001	1.2261962860000002	-2.605517572	2.9296875	0.30517578	-0.18310547	-8.125195288	2.50622554	1.3637695680000002	-2.746582	0.30517578	-0.061035156	1.262084964	8.67189946	0.9175537140000001	0.30517578	2.6855469	0.7324219	1.0958007788	9.3920652	-2.409326178	1.4038086	-0.7324219	-2.6245117	1550087000.238
-7.802197480000001	-1.7346191100000001	-4.232470746	-1.5869141	0.18310547	-0.24414062	9.26047374	-2.469140576	0.5909667932	2.6855469	-0.48828125	-0.48828125	8.67189946	0.5981445288	-3.96928714	2.9296875	0.30517578	-0.18310547	-8.06657698	2.48588858	1.4331542540000002	-2.6855469	0.30517578	0	1.876977536	7.856030252000001	0.8661132788	0.8544922	2.8076172	0.4272461	1.6161865020000004	9.25688498	-2.107861322	1.2207031	-0.48828125	-2.5634766	1550087000.278
-7.61557608	-1.25729982	-4.3640625	-2.0141602	0.5493164	-0.61035156	8.35249002	-0.3373535144	0.7967285340000001	3.112793	-0.7324219	-0.48828125	8.311816394000001	0.3349609424	-3.512304712	2.8686523	0.36621094	-0.18310547	-7.88952626	2.8041014400000006	1.752563498	-2.5634766	0.4272461	-0.12207031	2.036083966	8.16826178	0.9283202880000001	0.79345703	2.8076172	0.4272461	1.355395468	8.98652356	-2.08752446	1.0375977	0.5493164	-2.4414062	1550087000.318
-8.37641574	-1.129296875	-4.385595746	-1.4038086	0.7324219	-0.79345703	8.927905252	0.40554199280000003	0.8577392572	2.9907227	-0.5493164	-0.5493164	8.92670926	0.33854982	-2.537329074	2.6245117	0.24414062	-0.4272461	-7.723242212000001	3.262280252	1.8626221040000002	-2.5024414	0.30517578	-0.061035156	2.036083966	8.16826178	0.9283202880000001	0.9765625	2.6855469	0.30517578	0.3935791034	8.69223642	-2.3626709260000003	1.0375977	0.7324219	-2.380371	1550087000.358
-9.00566394	-1.1257080072	-4.749267572000001	-0.91552734	0.36621094	-1.159668	8.927905252	0.40554199280000003	0.8577392572	2.6855469	-0.4272461	-0.4272461	9.555957068	0.4342529254	-2.45	2.2583008	0.061035156	-0.5493164	-7.939770468000001	3.676196286	1.8913329680000002	-2.1362305	0.12207031	0.061035156	1.5743163940000002	8.83579074	0.8170653959999999	0.91552734	2.5634766	0.24414062	-0.732128894	9.247314300000001	-2.798120108	1.0375977	-0.061035156	-2.4414062	1550087000.398
-9.700707968000001	-0.9785644568000001	-5.170361420000001	0	-1.0375977	-0.061035156	9.329858426000001	1.4786132200000002	0.9570312500000001	2.1972656	-0.24414062	-0.30517578	9.555957068	0.4342529254	-2.45	1.8920898	0.061035156	-0.5493164	-8.482885880000001	3.4919677520000003	1.9786621400000002	-1.6479492	-0.18310547	0.12207031	1.4056396760000003	9.375317392	0.8673096040000001	0.6713867	2.0141602	0.4272461	0.27275390380000003	9.936376800000001	-2.418896466	0.7324219	-0.7324219	-2.319336	1550087000.438
-8.72932158	0.154321286	-5.112939300000001	-1.7700195	-1.5869141	0	9.329858426000001	1.4786132200000002	0.9570312500000001	1.5869141	-0.061035156	-0.24414062	10.795312500000001	0.8565429712000001	-2.4930663940000004	1.4648438	0.30517578	-0.36621094	-9.21979982	3.0995849640000004	2.0755615020000002	-0.91552734	-0.30517578	-0.061035156	1.4056396760000003	9.375317392	0.8673096040000001	0.30517578	1.3427734	0.5493164	1.8829589660000003	10.18879442	-1.7083007200000002	-0.061035156	0	-1.8920898	1550087000.478
-9.486572480000001	-0.75366214	-4.84736322	-2.5634766	2.1362305	0.61035156	10.19477536	1.7657226440000002	0.5060302716	1.0375977	-0.061035156	-0.30517578	11.4245607	1.0886230432000001	-2.6031250000000004	0.9765625	0.18310547	-0.12207031	-11.10874002	2.3949707460000003	2.25261232	-1.159668	-0.9765625	-0.30517578	2.245434604	11.36354982	2.191601538	0.30517578	0.61035156	0.18310547	3.440527356	10.37421924	-1.2309814300000002	-1.0986328	0.79345703	-1.159668	1550087000.518
-11.307324280000001	-2.4308594240000003	-6.8403808900000005	-3.3569336	-1.4648438	1.5258789	10.19477536	1.7657226440000002	0.5060302716	0.7324219	-0.12207031	-0.4272461	11.4245607	1.0886230432000001	-2.6031250000000004	0.18310547	-0.061035156	-0.12207031	-11.10874002	2.3949707460000003	2.25261232	0.18310547	-0.91552734	-0.30517578	2.245434604	11.36354982	2.191601538	0.4272461	0.18310547	-0.24414062	4.88205571	11.600414840000001	-0.839794928	-3.112793	2.1362305	-0.24414062	1550087000.558
-11.036962860000001	-4.292285144	-5.343823380000001	-3.0517578	-4.0283203	0.5493164	13.380492720000001	0.13757324280000002	-1.3673584260000002	0.61035156	-0.30517578	-0.24414062	13.373315200000002	2.2490234620000003	-1.7083007200000002	-0.36621094	-0.7324219	-0.36621094	-11.917432100000003	0.15073241820000002	1.620971646	-1.0375977	-0.24414062	-0.061035156	2.9165527160000004	12.477295320000001	3.4704346040000003	0.8544922	-0.4272461	-0.91552734	4.969384980000001	13.256078780000001	0.132788089	-5.6152344	3.540039	1.6479492	1550087000.598
-10.50222194	-4.93828125	-2.259790036	-0.24414062	-2.5634766	0.30517578	13.380492720000001	0.13757324280000002	-1.3673584260000002	0.30517578	-0.8544922	-0.30517578	13.27522014	2.427270468	-0.907983426	-0.36621094	-1.0375977	-0.48828125	-11.094384980000001	1.0072753600000002	0.387597644	-1.7089844	0.9765625	-0.36621094	1.414013678	10.05959514	4.42866214	1.0375977	0.18310547	-1.159668	2.7729980040000006	11.80139128	-0.6328369110000001	-4.699707	3.6010742	3.4179688	1550087000.638
-10.230663940000001	-3.019433606	-1.7106933900000003	-0.8544922	-1.7089844	-0.12207031	11.534619600000001	-1.022827176	-1.971484424	-0.061035156	-0.18310547	-0.5493164	13.27522014	2.427270468	-0.907983426	-0.061035156	-0.4272461	-0.30517578	-10.63740216	0.5490966754000001	0.0837402356	-0.61035156	0.9765625	0.18310547	-0.12202148560000001	9.37890625	4.11882338	0.12207031	0.6713867	-0.30517578	0.3600830072	12.22727086	-1.814770468	-2.8076172	3.9672852	3.7231445	1550087000.678
-10.2928714	-2.0887207460000004	-2.29089357	-1.7700195	-1.4648438	0.4272461	10.26894568	-0.6280517572	-2.101879892	-0.36621094	1.4038086	-0.6713867	11.94135782	2.7933349640000005	-1.6472900360000002	0.36621094	0.36621094	0.18310547	-9.9710688	-0.09211425720000001	0.531152356	0	-0.36621094	0.12207031	-0.12202148560000001	9.37890625	4.11882338	-0.7324219	0.48828125	1.0986328	-0.876879892	12.8122554	-3.9752685700000003	-1.7089844	2.9907227	4.638672	1550087000.717
-8.900390380000001	-2.215527356	-1.988232428	-2.0141602	-2.5634766	-0.061035156	9.475805710000001	-0.592163089	-1.982250998	-0.48828125	1.5869141	-0.36621094	10.601513579999999	3.0134521760000004	-1.6891601440000001	0.4272461	0.7324219	0.48828125	-9.181518570000001	-0.7871582068	0.8278320288	-0.061035156	-0.30517578	0.061035156	1.069482428	9.20544429	3.8987060700000002	-0.7324219	-0.18310547	1.2817383	-1.732226538	11.23674272	-3.42497554	-1.8920898	2.9907227	5.126953	1550087000.758
-7.261474640000001	-2.104272464	-0.98334964	-1.7089844	-1.5258789	0.24414062	8.565429712	-0.43664550720000006	-1.796826178	-0.61035156	0.61035156	-0.24414062	10.601513579999999	3.0134521760000004	-1.6891601440000001	0	0.12207031	0.6713867	-8.570214660000001	-0.879272464	1.0264160340000001	-0.24414062	-0.30517578	-0.061035156	1.58747554	8.17304712	3.935791034	-0.12207031	-0.7324219	0.18310547	-1.7286376800000003	10.28210414	-2.304052716	-0.48828125	1.953125	5.2490234	1550087000.797
-6.951635880000001	-1.32788089	-0.860131839	-1.2817383	0.12207031	-0.24414062	8.565429712	-0.43664550720000006	-1.796826178	-0.61035156	0.5493164	-0.4272461	8.585766574	1.833911142	-0.9570312500000001	-0.24414062	-0.18310547	0.6713867	-8.12758786	-0.6232665740000001	1.0742675720000001	-0.48828125	-0.30517578	-0.18310547	1.58747554	8.17304712	3.935791034	0.061035156	-0.5493164	-0.4272461	-0.9737792932	8.972167932000001	-1.459472644	0	2.4414062	4.4555664	1550087000.837
-7.609594748	-1.159204074	-1.600634784	-1.6479492	-0.61035156	-0.48828125	7.358374100000001	0.34931639400000003	-1.0551269568000001	-0.36621094	0.4272461	-0.61035156	8.63959964	1.19270018	-0.6041259784	-0.18310547	0	0.36621094	-7.859619110000001	-0.5526855432	1.168774411	-0.61035156	-0.18310547	0	1.7848632200000003	6.93488768	3.41301268	-0.24414062	-0.5493164	-0.36621094	-0.424682608	7.777075180000001	-0.7716064300000001	1.0375977	3.3569336	3.112793	1550087000.877
-7.56652806	-1.375732428	-0.516796875	-1.0986328	-0.061035156	-0.061035156	7.358374100000001	0.34931639400000003	-1.0551269568000001	-0.061035156	0	-0.5493164	8.63959964	1.19270018	-0.6041259784	-0.12207031	-0.061035156	0.12207031	-7.97565944	-0.6615478240000001	1.4211913940000003	-0.48828125	-0.24414062	0.18310547	2.19997554	6.770996106	3.4500976440000004	-0.36621094	-0.61035156	-0.18310547	-0.6459961060000001	7.450488220000001	-0.38640135800000003	0.7324219	4.211426	1.7089844	1550087000.917
-7.92541484	-0.8625244110000001	-0.45937500000000003	-0.5493164	1.7089844	0.18310547	8.12280252	1.1855224640000002	-1.0240234620000002	0.12207031	-0.36621094	-0.4272461	9.433935700000001	0.2607910144	-0.6101074280000001	-0.18310547	-0.061035156	0.18310547	-8.41708966	-0.764428714	1.906884784	-0.48828125	-0.48828125	0.30517578	2.19997554	6.770996106	3.4500976440000004	-0.12207031	-0.30517578	-0.24414062	-0.648388678	6.69802266	-0.04306640576	0.9765625	1.6479492	1.159668	1550087000.957
-9.181518570000001	-0.5969482428	-1.1053711060000002	-1.0375977	1.4648438	-0.061035156	8.98652356	1.5599609620000003	-0.6926513580000001	0.12207031	-0.18310547	-0.48828125	9.94833966	-0.031103515380000002	-0.669921875	-0.24414062	0	0.4272461	-8.644384980000002	-0.7105957068000001	2.409326178	-0.61035156	-0.61035156	0.36621094	3.03020018	7.70888678	3.452490216	0.18310547	-0.24414062	-0.24414062	0.708203125	6.724340560000001	0.031103515380000002	1.7700195	-1.4038086	0.91552734	1550087000.997
-9.94714308	-0.5849853534	-1.655664038	-1.0375977	0.8544922	-0.12207031	8.98652356	1.5599609620000003	-0.6926513580000001	0.12207031	0.48828125	-0.48828125	9.94833966	-0.031103515380000002	-0.669921875	-0.4272461	-0.12207031	0.5493164	-8.947045926000001	-0.48808594240000003	2.7658202880000005	-0.7324219	-0.48828125	0.48828125	3.3496094240000005	8.170654254	3.541015576	0.48828125	-0.24414062	-0.36621094	2.5947509	7.921826080000001	0.26796875000000003	1.7089844	-0.061035156	-0.061035156	1550087001.037
-11.606396760000003	-0.35888672120000004	-1.43435054	0.12207031	-0.8544922	-0.9765625	10.1911866	1.6305420320000001	-0.026318359620000002	0.18310547	0.4272461	-0.48828125	10.422070680000001	-0.25480957460000003	-0.8362060700000001	-0.36621094	-0.5493164	0.61035156	-9.121704074	-0.1495361322	3.1366699280000003	-0.79345703	-0.79345703	0.61035156	3.3496094240000005	8.170654254	3.541015576	0.7324219	-0.30517578	-0.36621094	6.031689300000001	10.801294420000001	3.1474366000000003	0.061035156	2.6245117	0	1550087001.077
-11.64108876	0.461767572	0.135180661	-0.79345703	-2.0751953	-0.61035156	10.26176718	1.6245605040000002	0.1686767572	0.24414062	0.48828125	-0.4272461	11.21042482	-0.32658691100000004	-1.36018071	-0.12207031	-0.61035156	0.6713867	-8.61567392	-0.07416992212000001	2.971582068	-0.7324219	-0.061035156	0.9765625	3.0601074280000002	8.807080072	3.4967528960000003	0.7324219	-0.24414062	-0.18310547	6.81884784	11.063280760000001	4.598535144	0.18310547	1.6479492	0.7324219	1550087001.117
-12.312207460000002	-1.7059082460000001	-0.7369140380000001	-0.79345703	1.953125	-0.18310547	10.26176718	1.6245605040000002	0.1686767572	0.24414062	0.9765625	-0.18310547	11.21042482	-0.32658691100000004	-1.36018071	0.18310547	-0.18310547	0.79345703	-10.06796924	0.03947753894	3.2251952880000005	-0.4272461	-0.5493164	1.159668	3.0014891200000005	9.69592302	3.3065429320000006	0.7324219	-0.36621094	0	2.14973143	7.256689300000001	2.0061767180000003	2.2583008	-2.0751953	-0.061035156	1550087001.157
-12.54667932	-5.14763179	-3.8831542540000004	0.7324219	-1.8920898	-0.4272461	11.022607820000001	1.36018071	0.5323486420000001	0.18310547	1.2207031	0.061035156	11.405420320000001	-0.20217285340000002	-1.6353271760000003	0.4272461	-0.36621094	0.6713867	-12.46533246	1.1340820288	3.4704346040000003	-0.6713867	-3.1738281	0.6713867	3.0014891200000005	9.69592302	3.3065429320000006	0.7324219	-0.61035156	0.18310547	-1.33984375	10.7354982	-1.680786142	-0.061035156	-4.8828125	-3.112793	1550087001.197
-9.484179712000001	-4.585375900000001	-1.81357428	1.3427734	-2.8076172	0.48828125	11.35996106	0.9725830072	0.339746106	0.18310547	0.9765625	0.36621094	12.73688948	0.5275634784000001	-2.6940429320000003	0.36621094	-0.7324219	0.30517578	-12.46533246	1.1340820288	3.4704346040000003	-0.36621094	-1.6479492	0.5493164	3.0876221040000003	13.045532640000001	3.025415036	0.79345703	-0.48828125	0.061035156	10.242626800000002	15.982422120000003	1.0742675720000001	-2.8686523	0.4272461	-0.48828125	1550087001.237
-7.437329074000001	-3.0469483800000003	-0.026318359620000002	1.6479492	3.6621094	1.3427734	11.35996106	0.9725830072	0.339746106	0.30517578	0.48828125	0.61035156	12.73688948	0.5275634784000001	-2.6940429320000003	0	-0.5493164	-0.30517578	-9.515283246000001	1.58747554	0.42229003600000004	0.061035156	2.9907227	0.8544922	1.88774411	11.78703624	3.0947998200000004	1.0986328	0.12207031	-0.24414062	-0.3971679712	9.5021241	-0.740502896	0.5493164	-0.18310547	0.12207031	1550087001.277
-9.3573732	-1.81118161	-5.3139157400000006	0.91552734	3.9672852	-0.30517578	10.92690396	0.41511232	0.2225097644	0.24414062	0.061035156	0.61035156	12.756029860000002	1.6472900360000002	-2.64738768	0.061035156	-0.18310547	-0.30517578	-10.674487319999999	1.8410888580000002	1.0922119110000001	0.24414062	0.061035156	0.5493164	1.88774411	11.78703624	3.0947998200000004	0.5493164	0.8544922	-0.18310547	-1.8506591460000001	7.0892092600000005	-3.8364991	1.5869141	-4.4555664	-0.91552734	1550087001.317
-9.7832518	-3.0158447480000006	-5.02082518	-0.4272461	-2.6245117	-0.79345703	9.71027806	-0.2823242212	0.47851562500000006	0.12207031	-0.18310547	0.12207031	12.756029860000002	1.6472900360000002	-2.64738768	0.48828125	0.61035156	0.12207031	-10.674487319999999	1.8410888580000002	1.0922119110000001	-0.79345703	-0.18310547	0.36621094	0.3947753894	10.71516124	2.67370607	0.061035156	0.61035156	0.5493164	2.76223143	10.88264128	-3.31850589	0.30517578	-1.953125	-1.6479492	1550087001.357
-8.67070288	-3.5063233800000004	-2.32917482	-0.12207031	2.0751953	1.8310547	9.71027806	-0.2823242212	0.47851562500000006	0.18310547	0.48828125	-0.061035156	12.072949280000001	1.717871106	-2.383007788	0.36621094	1.8310547	0.18310547	-9.693530252	2.62346196	1.2297851440000003	0.18310547	-0.6713867	-0.18310547	0.594555661	10.56801718	1.62575679	-0.91552734	-0.061035156	1.6479492	1.3685547120000001	9.770092752000002	-2.69523912	1.0986328	-0.8544922	-2.0141602	1550087001.397
-7.698120108000001	-2.2621826080000003	-2.369848642	2.0751953	3.540039	0.7324219	9.43632788	-1.0347900360000002	0.0837402356	-0.18310547	0.24414062	-0.18310547	11.247509980000002	1.8614257200000002	-2.8088867800000004	-0.061035156	1.3427734	0.18310547	-8.92551268	2.060009784	1.4558837860000002	0.6713867	-0.061035156	-0.18310547	0.594555661	10.56801718	1.62575679	-0.9765625	-0.48828125	1.3427734	0.5455078076000001	9.325073380000001	-3.1593994600000004	1.3427734	-3.0517578	-1.5258789	1550087001.437
-8.436230432	-1.7118896760000002	-4.531542932000001	1.953125	1.159668	-0.24414062	8.61567392	-0.5981445288	0.754858426	-0.48828125	-0.18310547	-0.12207031	9.43632788	1.387695288	-2.5815917540000006	-0.4272461	0.9765625	0.24414062	-8.32617212	2.3435302520000003	1.4223876800000002	0.36621094	0	-0.4272461	0.9402832068000001	8.524755890000002	1.990625	-0.4272461	-0.36621094	0.30517578	1.375732428	9.433935700000001	-2.59116214	1.159668	-3.479004	-1.6479492	1550087001.477
-8.553466754	-2.0157471040000003	-3.968090854	1.5258789	-0.6713867	0.5493164	8.61567392	-0.5981445288	0.754858426	-0.61035156	-0.4272461	0	9.43632788	1.387695288	-2.5815917540000006	-0.5493164	1.0375977	0.30517578	-8.028295926	2.3076415740000003	1.2860107820000002	0.79345703	-0.12207031	-0.4272461	0.9402832068000001	8.524755890000002	1.990625	-0.12207031	-0.24414062	0	1.9367920320000003	9.283202880000001	-1.949951178	0.8544922	-2.9296875	-1.4038086	1550087001.517
-7.775878894000001	-1.2106445288	-3.06608876	2.5634766	0.7324219	0.36621094	8.323779254	0.42707518000000005	1.0742675720000001	-0.7324219	-0.061035156	0.18310547	8.81066893	1.0144531250000002	-2.384204074	-0.48828125	1.159668	0.24414062	-8.028295926	2.3076415740000003	1.2860107820000002	1.0986328	0	-0.36621094	0.707006839	7.9242187500000005	1.550390576	-0.48828125	-0.30517578	0.4272461	2.16767572	8.89919429	-1.9164550720000002	0.48828125	-2.380371	-0.9765625	1550087001.557
-8.34411592	-0.6986327880000001	-3.543408246	1.8310547	0.8544922	-0.4272461	8.65874002	0.379223642	0.9785644568000001	-0.79345703	0.061035156	0.18310547	8.789135880000002	0.8541503600000001	-2.0564209260000004	-0.48828125	1.2207031	0.18310547	-8.058202880000001	2.560058606	1.9296142180000002	1.2207031	-0.061035156	-0.36621094	1.000097644	7.81057158	1.5551757200000003	-0.5493164	-0.48828125	0.4272461	2.5492920320000003	8.601318390000001	-1.756152356	0.36621094	-1.2207031	-0.79345703	1550087001.597
-8.915942392	-0.90678714	-3.762329074	1.953125	0.061035156	-0.18310547	8.65874002	0.379223642	0.9785644568000001	-0.8544922	-0.12207031	0.061035156	9.103759980000001	0.7488769568000001	-1.70471196	-0.8544922	1.0375977	0.12207031	-8.24482428	2.3997558900000002	2.3243896760000005	1.7089844	-0.12207031	-0.36621094	1.5384277160000002	8.283105432000001	1.449902356	-0.36621094	-0.48828125	0.12207031	1.796826178	8.63601088	-2.14973143	0.30517578	-1.2817383	-0.79345703	1550087001.637
-9.16835962	-0.9881347840000001	-3.475219748	2.4414062	0.24414062	-0.061035156	8.7795652	0.2536132788	0.9582275360000001	-1.0375977	-0.061035156	-0.061035156	9.535620108000002	0.5239746106000001	-1.665234424	-1.159668	0.7324219	0.061035156	-8.24482428	2.3997558900000002	2.3243896760000005	1.8920898	-0.12207031	-0.4272461	1.9690917540000001	8.769995108000002	1.387695288	-0.30517578	-0.79345703	-0.18310547	1.193896466	9.07026358	-2.0935058900000003	0.24414062	-1.5869141	-0.79345703	1550087001.677
-9.18391124	-0.515600589	-4.00756839	2.0751953	-0.18310547	-0.18310547	8.900390380000001	0.47971191100000005	1.33386232	-1.2207031	0.061035156	0	10.50461412	-0.20097655760000002	-1.2692626800000002	-1.3427734	0.9765625	0	-8.67788089	2.104272464	2.568432608	1.7700195	-0.36621094	-0.61035156	3.131884784	9.640893570000001	1.431957968	-0.4272461	-1.0986328	-0.48828125	1.3948730040000001	9.274829074000001	-2.1162353240000003	0	-1.8920898	-0.91552734	1550087001.717
-9.3322509	-0.30625	-4.111645468	1.6479492	-0.48828125	-0.36621094	8.900390380000001	0.47971191100000005	1.33386232	-1.2817383	0	0.18310547	10.50461412	-0.20097655760000002	-1.2692626800000002	-1.4648438	0.7324219	-0.30517578	-8.99609375	1.7621337860000001	3.069677716	1.5258789	-0.12207031	-0.7324219	3.131884784	9.640893570000001	1.431957968	-0.5493164	-1.4038086	-0.6713867	1.7824707460000002	9.354980432000001	-2.253808606	-0.24414062	-1.5258789	-1.0375977	1550087001.757
-9.630126800000001	-0.693847644	-3.5888672120000003	1.2817383	-0.5493164	0.24414062	9.016430710000002	0.617285144	1.453491214	-1.3427734	-0.30517578	0.24414062	10.75104982	-0.49885253600000007	-1.022827176	-1.4038086	0.7324219	-0.61035156	-8.99609375	1.7621337860000001	3.069677716	1.2207031	-0.12207031	-0.79345703	3.6750000000000003	9.688745108	1.5934570680000002	-0.7324219	-1.5258789	-0.8544922	1.79921875	9.60739766	-2.3614746400000004	-0.5493164	-1.7700195	-1.0375977	1550087001.797
-9.505712860000001	-1.035986322	-3.9716797120000003	-0.12207031	0	0.79345703	9.285595746	0.6280517572	1.299169928	-1.3427734	-0.4272461	0.36621094	10.89580072	-0.770410144	-0.6723144568000001	-1.3427734	0.8544922	-0.91552734	-9.60620108	2.021728534	2.95363768	1.159668	-0.6713867	-0.79345703	3.8388915740000003	9.64208966	1.715478534	-0.8544922	-1.4038086	-0.8544922	2.345922824	9.957910340000002	-1.771704074	-1.0986328	-1.7700195	-0.91552734	1550087001.837
-10.64338408	-2.421289038	-3.85444339	-1.2207031	0.48828125	0.5493164	9.786840560000002	0.5239746106000001	1.1484375	-1.3427734	-0.4272461	0.61035156	11.255884080000001	-0.729736322	-0.34094239200000004	-1.4648438	1.0986328	-1.3427734	-11.02978534	1.6783935700000001	3.255102536	1.5258789	-0.36621094	-0.7324219	3.968090854	10.294067000000002	1.8817626800000002	-0.79345703	-1.159668	-0.7324219	4.03986821	10.52136232	-1.19270018	-1.8920898	-1.0375977	-0.30517578	1550087001.876
-12.040649460000001	-4.19060054	-4.776782248000001	0.24414062	-2.9907227	0.91552734	10.770190200000002	-0.2428466754	0.37084961060000005	-1.2817383	-0.061035156	1.0986328	11.55375998	-0.2392578076	0.050244139400000006	-1.5258789	1.8920898	-1.953125	-11.940161240000002	0.5036376800000001	3.4321533540000004	1.4038086	0.79345703	-0.8544922	4.213330072000001	10.869482820000002	2.5803954680000003	-0.36621094	-1.0986328	-1.159668	5.34741214	12.162671220000002	0.06699218750000001	-3.3569336	1.7700195	1.0986328	1550087001.917
-10.36823732	-4.5889648560000005	-1.51330571	1.2817383	-4.5776367	0	10.59433606	-0.8421875000000001	-0.2069580072	-1.0986328	0.6713867	1.6479492	11.007056200000001	1.2704589660000003	0.6256591459999999	-1.4038086	1.5258789	-2.5634766	-11.297753600000002	0.25839844240000004	2.300463858	1.0986328	2.1362305	-0.7324219	2.6306396760000004	9.1875	3.88674321	0.61035156	-0.18310547	-1.4038086	2.8088867800000004	14.223876800000001	0.9295165740000001	-4.4555664	2.319336	2.0751953	1550087001.956
-9.305932608	-2.8316162140000003	0.67709964	1.4648438	0.30517578	-0.5493164	10.59433606	-0.8421875000000001	-0.2069580072	-1.2817383	1.159668	1.8920898	11.007056200000001	1.2704589660000003	0.6256591459999999	-1.0986328	0.9765625	-2.746582	-10.57998004	0.9773681610000001	0.718969748	1.6479492	1.4038086	-0.30517578	2.6306396760000004	9.1875	3.88674321	0.5493164	1.159668	-0.8544922	-1.8638183900000003	12.675878600000003	-0.949853534	-3.8452148	1.0986328	3.0517578	1550087001.996
-10.18520468	-2.237060504	-2.27653804	-0.30517578	-0.30517578	-1.6479492	9.87297374	-1.144848642	-0.573022464	-1.5258789	1.0375977	1.953125	10.67807608	2.241845746	1.141259784	-1.0375977	0.12207031	-2.9907227	-10.5141848	-0.34931639400000003	0.1459472644	1.8920898	1.5869141	-0.61035156	1.4582763580000002	8.85493161	4.038671924000001	0.36621094	1.8920898	0.12207031	-3.1438476440000005	10.893408540000001	-2.331567392	-2.746582	-1.5258789	3.1738281	1550087002.036
-9.191088760000001	-3.2299804320000005	-1.553979532	-0.8544922	-2.746582	-1.5869141	8.717358426	-1.7441894960000002	-0.8254394568000001	-1.5258789	1.2817383	2.2583008	9.709082068	3.8807617800000003	1.4451172120000002	-0.91552734	-0.79345703	-3.2348633	-10.4208741	-1.33386232	0.4426269568000001	0.8544922	1.2207031	-0.6713867	1.6437011780000002	9.07983426	4.024316394	0.6713867	1.5258789	0.12207031	-2.06120607	10.193578780000001	-1.9535400360000001	-1.159668	-1.8310547	3.0517578	1550087002.077
-7.40024411	-3.6474853240000003	0.250024411	0.48828125	0.12207031	-0.4272461	8.717358426	-1.7441894960000002	-0.8254394568000001	-1.7700195	1.8920898	2.6855469	9.709082068	3.8807617800000003	1.4451172120000002	-0.91552734	0.48828125	-3.3569336	-9.210229532000001	-0.811083966	0.10048827880000001	0.5493164	1.6479492	-0.48828125	1.6437011780000002	9.07983426	4.024316394	0.8544922	1.3427734	-0.12207031	-1.1424560700000002	9.04633786	-1.64011232	-0.6713867	-1.4648438	2.2583008	1550087002.116
-7.70649411	-2.524169928	-0.37084961060000005	0.24414062	-0.24414062	-1.2207031	8.283105432000001	-2.062402356	-0.7010253600000002	-1.8920898	0.9765625	2.8076172	9.2556884	3.98125	1.274047824	-0.61035156	0.061035156	-3.3569336	-9.210229532000001	-0.811083966	0.10048827880000001	0.36621094	1.7089844	-0.36621094	1.7669189300000003	8.311816394000001	3.8616211060000003	0.61035156	1.4648438	-0.24414062	1.123315396	7.73161592	-1.2513183900000002	1.2207031	1.0986328	1.5869141	1550087002.156
-8.28669429	-1.9738769960000002	-0.44621582460000003	0.18310547	-0.30517578	-1.8920898	7.99838858	-2.698828076	-0.1447509784	-1.5258789	0.12207031	2.746582	8.825024460000002	3.79223642	1.6353271760000003	-0.30517578	0.6713867	-2.9907227	-8.93747554	-0.86850589	-0.11723633180000001	0.24414062	1.8920898	-0.30517578	1.184326178	7.661035340000001	3.192895468	0.48828125	1.4648438	-0.12207031	2.063598642	7.9780516200000005	-0.5239746106000001	1.2207031	5.065918	0.061035156	1550087002.196
-8.407519568	-2.3674560700000002	-0.0227294928	-0.5493164	0.24414062	-0.9765625	7.99838858	-2.698828076	-0.1447509784	-1.0986328	-1.5258789	2.5024414	8.825024460000002	3.79223642	1.6353271760000003	-0.18310547	-0.48828125	-2.8686523	-8.845361420000001	-0.8828613220000001	-0.5335449280000001	0.30517578	1.953125	-0.12207031	1.184326178	7.661035340000001	3.192895468	0.48828125	1.2207031	0.18310547	-0.3182128894	7.952929712	-0.8565429712000001	0.61035156	6.286621	-1.0375977	1550087002.236
-7.96967752	-2.6976317900000004	-0.708203125	-1.0986328	0.9765625	-1.159668	8.170654254	-3.28022464	-0.33137207460000007	-0.48828125	-2.380371	2.0751953	8.795117212000001	4.148730432000001	1.0898193390000002	-0.061035156	-0.30517578	-2.6245117	-9.113330072	-1.2704589660000003	-0.5969482428	0.12207031	1.8920898	0	1.349414038	8.156298920000001	3.104370108	0.79345703	0.91552734	0.30517578	-1.39606929	6.9743650200000005	-0.56823732	2.0751953	2.2583008	-1.2207031	1550087002.276
-8.322582968	-3.3651612400000004	-0.9307128600000001	-0.9765625	1.2817383	-1.2207031	7.94216304	-4.396362320000001	-0.6747070288	0.061035156	-1.8920898	2.0141602	8.89919429	5.285205072	0.46416014400000005	0	-0.24414062	-2.319336	-9.253295926000002	-1.74299321	-0.7500732428000001	-0.7324219	2.319336	-0.18310547	1.8781738220000002	8.5582518	3.39267572	1.2207031	1.0986328	0.061035156	0.031103515380000002	8.808276260000001	1.046752896	2.4414062	-0.061035156	-1.2817383	1550087002.316
-9.999779860000002	-4.866503894	-0.84816893	0	1.0986328	-1.5869141	7.94216304	-4.396362320000001	-0.6747070288	0.4272461	-2.2583008	2.319336	8.89919429	5.285205072	0.46416014400000005	0.24414062	-0.30517578	-2.1362305	-9.266455072	-1.6149902160000003	-0.915161142	-1.2207031	2.4414062	-0.061035156	1.8781738220000002	8.5582518	3.39267572	1.4648438	2.0141602	-0.48828125	0.9989013580000001	9.8514402	2.1114501800000003	2.0751953	0.61035156	-1.159668	1550087002.356
-10.151709260000002	-4.98374002	-2.250219748	0.12207031	-0.61035156	-2.380371	7.45766574	-5.07106929	-0.832617212	0.79345703	-3.7841797	2.6855469	8.73291034	5.769701980000001	0.34572753600000006	0.48828125	-0.24414062	-1.8920898	-10.023705580000001	-0.909179712	-1.2417480040000002	-1.4648438	1.7089844	0.24414062	1.588671924	8.85493161	2.918945288	1.4648438	2.2583008	-0.7324219	0.73332518	11.5274411	0.36367187500000003	2.0751953	-2.1972656	-0.4272461	1550087002.396
-8.714965560000001	-5.006469748	-0.6053222644	0.6713867	0.12207031	-1.5258789	7.45766574	-5.07106929	-0.832617212	0.79345703	-3.7841797	2.6855469	8.712573380000002	6.15610324	0.48330077880000005	0.7324219	-0.5493164	-1.953125	-9.810766280000001	0.679492212	-1.302758786	-1.6479492	2.8686523	0.30517578	0.7416992212000001	9.305932608	2.253808606	1.5258789	1.6479492	-0.7324219	2.99191893	13.112524460000001	1.107763678	0.061035156	1.5869141	-0.5493164	1550087002.436
-8.606103240000001	-3.9190429320000004	-0.9821533540000001	0.12207031	0.36621094	-0.9765625	7.44450679	-6.47910144	-1.5731201080000001	1.159668	-2.4414062	2.8686523	8.73410643	6.608300720000001	0.569433606	0.79345703	0.061035156	-2.1362305	-9.125292932	1.753759784	-2.5397216460000003	-0.61035156	2.2583008	0.24414062	0.27993163940000004	9.612182608000001	1.4367432100000002	1.3427734	0.8544922	-0.48828125	2.039672824	9.615771760000001	-0.30625	0.24414062	0.36621094	0.061035156	1550087002.476
-8.95063498	-4.368847644000001	-1.9355957460000002	0.24414062	0.24414062	-1.5258789	7.2411376800000005	-6.65615216	-1.302758786	0.8544922	-0.91552734	2.6855469	8.749658246000001	7.36555162	0.416308606	0.6713867	0.12207031	-2.1362305	-9.286792032000001	1.7106933900000003	-3.1486327880000005	0	1.953125	0	0.04067382788	10.243823380000002	0.7991211060000001	1.3427734	0.5493164	0	0.16030273560000002	8.607299820000001	-1.1735596040000003	1.0986328	-0.30517578	-0.61035156	1550087002.516
-9.14323732	-4.700219748	-2.365063498	0.24414062	-0.48828125	-1.2207031	7.437329074000001	-7.098779254	-1.3470214660000002	0.61035156	-0.4272461	2.5634766	8.661132788000002	8.610888580000001	-0.07416992212000001	0.36621094	0	-2.1362305	-9.408813400000001	1.108959964	-3.2467285340000003	0	2.0141602	-0.061035156	0.01076660144	10.79292032	0.9821533540000001	1.5258789	0.7324219	-0.061035156	1.528857428	10.4292482	-0.617285144	0.79345703	-0.6713867	-0.4272461	1550087002.556
-8.321386780000001	-4.368847644000001	-1.6125976440000003	0.18310547	0.36621094	-0.6713867	7.437329074000001	-7.098779254	-1.3470214660000002	0.4272461	-0.79345703	2.2583008	8.661132788000002	8.610888580000001	-0.07416992212000001	0.36621094	-0.5493164	-1.8920898	-9.289184800000001	0.8158691100000001	-3.4979492800000003	-0.12207031	1.7089844	-0.12207031	0.4438232428	10.940063400000001	1.3075439300000002	1.4648438	1.0375977	-0.5493164	1.8530517180000001	10.039258180000001	-1.0096679712	0.24414062	-0.8544922	-0.30517578	1550087002.597
-8.51040036	-4.10805661	-2.124609424	0	0.30517578	-0.9765625	7.5138915740000005	-7.78305661	-0.9055908540000002	0.48828125	0.36621094	1.7700195	8.5498777	8.720947480000001	0.025122070680000004	0.61035156	-0.5493164	-1.5869141	-9.01882338	0.5455078076000001	-3.803002896	-0.18310547	1.5258789	-0.18310547	0.517993161	10.63620558	1.1986816100000002	0.9765625	1.2207031	-0.9765625	2.227490216	9.216211060000001	-1.4869873200000001	0.48828125	-0.24414062	-0.30517578	1550087002.637
-8.51638179	-4.580590854	-2.07915036	0	-0.061035156	-0.8544922	7.5138915740000005	-7.78305661	-0.9055908540000002	0.48828125	0.36621094	1.7700195	8.54748552	8.23645018	0.17585449280000004	0.79345703	0.12207031	-1.0986328	-8.77836911	0.6759033540000001	-3.9417724640000005	-0.18310547	1.6479492	0.061035156	-0.4761230432	9.941162140000001	0.7046142572	0.7324219	0.8544922	-0.91552734	2.491870108	9.58347194	-1.0563232428000002	0.30517578	0.24414062	-0.36621094	1550087002.676
-8.517577880000001	-4.8342040740000005	-2.115039038	0.12207031	0.36621094	-0.48828125	7.1119384000000005	-7.82492662	-1.168774411	0.8544922	-1.4038086	0.7324219	8.54748552	8.23645018	0.17585449280000004	0.8544922	0.061035156	-0.6713867	-8.7448732	1.06589357	-4.57580571	-0.24414062	0.8544922	0.30517578	-0.4761230432	9.941162140000001	0.7046142572	0.4272461	0.36621094	-0.7324219	1.9930175720000003	9.62773462	-0.976171875	0.30517578	-0.30517578	-0.12207031	1550087002.716
-8.45896016	-4.793530252	-2.25261232	-0.12207031	0	-0.36621094	7.1119384000000005	-7.82492662	-1.168774411	0.91552734	-0.6713867	0.5493164	8.19577626	8.01513678	0.1997802716	0.79345703	0.18310547	-0.5493164	-8.7448732	1.06589357	-4.57580571	-0.24414062	0.79345703	0.30517578	-0.0095703125	9.938769960000002	0.454589856	0.24414062	0	-0.61035156	1.8614257200000002	9.65883786	-1.262084964	0.24414062	-0.36621094	-0.061035156	1550087002.756
-8.235253894000001	-5.002880890000001	-2.08513179	-0.061035156	0.12207031	-0.30517578	6.1417482	-7.3416259	-1.166381839	0.91552734	0.30517578	0.6713867	8.00197734	7.793823380000001	-0.2990722644	0.79345703	-0.12207031	-0.7324219	-8.545092752	1.3051513580000003	-4.724145468000001	-0.18310547	0.61035156	0.30517578	0.346923822	10.0895018	0.154321286	0.4272461	-0.061035156	-0.36621094	2.124609424	9.677978240000002	-1.197485324	0.061035156	-0.18310547	0.061035156	1550087002.802
-8.152710160000002	-5.16677266	-2.1760498200000002	0.061035156	0.061035156	-0.24414062	6.1417482	-7.3416259	-1.166381839	0.7324219	-0.061035156	1.0986328	8.00197734	7.793823380000001	-0.2990722644	0.6713867	0.18310547	-0.79345703	-8.545092752	1.3051513580000003	-4.724145468000001	-0.12207031	0.4272461	0.30517578	0.346923822	10.0895018	0.154321286	0.30517578	0.18310547	-0.18310547	1.9702880400000002	9.56911592	-1.435546924	0	0.061035156	0.061035156	1550087002.836
-8.177832068	-5.284009080000001	-2.2609863220000004	0.24414062	0.12207031	-0.12207031	5.925219748	-7.188500900000001	-1.08383786	0.24414062	-0.5493164	1.4038086	7.8847409200000005	7.918237320000001	-0.2930908246	0.4272461	0.18310547	-0.6713867	-8.53671875	1.53125	-4.722949280000001	0	0.18310547	0.36621094	0.1387695288	9.98063948	-0.023925780760000005	0.36621094	0.24414062	0.061035156	1.6496826080000002	9.581079074	-1.565942392	0	0.061035156	0.18310547	1550087002.876
-8.0558107	-5.337841754	-2.177246106	0.36621094	0.24414062	0	6.842773560000001	-7.206445288	-0.8649169928000001	-0.061035156	-0.24414062	1.0986328	7.756738220000001	8.174243210000002	-0.265576178	0.061035156	-0.24414062	-0.4272461	-8.6766848	1.6496826080000002	-4.659545926000001	0.18310547	0.12207031	0.36621094	0.14714355040000002	10.228271760000002	-0.08493652160000001	0.48828125	-0.12207031	0.18310547	1.24294429	9.596630890000002	-1.5384277160000002	-0.061035156	-0.30517578	0.12207031	1550087002.916
-8.000781250000001	-5.20026857	-2.235864218	0.48828125	0.24414062	0	6.842773560000001	-7.206445288	-0.8649169928000001	0	0.36621094	0.6713867	7.756738220000001	8.174243210000002	-0.265576178	0	-0.9765625	-0.4272461	-8.640795926000001	1.6544677520000002	-4.72653804	0.24414062	0.061035156	0.30517578	0.14714355040000002	10.228271760000002	-0.08493652160000001	0.36621094	-0.30517578	0.30517578	1.3063476440000001	9.514086960000002	-1.580297824	-0.061035156	-0.4272461	0.12207031	1550087002.956
-8.1670652	-5.25170926	-2.3889892180000003	0.61035156	0.4272461	0	6.8140625	-7.225586060000001	-1.0754638580000002	0.061035156	0.5493164	0.36621094	8.134765380000001	8.335742212000001	-0.40554199280000003	0	-0.36621094	-0.30517578	-8.6001223	1.6664307100000002	-4.821044928	0.30517578	-0.061035156	0.24414062	0.2811279254	10.294067000000002	0.026318359620000002	0.24414062	-0.36621094	0.30517578	1.494165036	9.441113220000002	-1.8219482820000001	-0.061035156	-0.30517578	0.061035156	1550087002.996
-8.24243161	-5.32228984	-2.42368161	0.7324219	0.30517578	0.18310547	6.160888580000001	-7.676586960000001	-0.492871106	0.061035156	0.48828125	0.30517578	8.170654254	8.54628894	-0.48330077880000005	-0.061035156	-0.30517578	-0.061035156	-8.633618210000002	1.7848632200000003	-4.87128894	0.4272461	-0.18310547	0.24414062	0.10168457460000001	10.74267572	-0.2775390576	0.061035156	-0.12207031	0.30517578	1.506127896	9.625341754	-1.792041034	-0.18310547	-0.30517578	-0.061035156	1550087003.036
-8.259179712	-5.17753894	-2.372241214	0.9765625	0.48828125	0.4272461	6.160888580000001	-7.676586960000001	-0.492871106	0	0.9765625	0.4272461	7.759130890000001	8.93867212	-0.571826178	-0.18310547	-0.36621094	0.18310547	-8.6348143	1.8375000000000001	-4.8318116	0.36621094	-0.48828125	0.24414062	0.10168457460000001	10.74267572	-0.2775390576	-0.48828125	-0.36621094	0.30517578	1.56354982	9.718652160000001	-1.600634784	-0.24414062	-0.5493164	0.061035156	1550087003.076
-8.347705072	-5.0447509	-2.501440396	1.0986328	0.4272461	0.7324219	5.861816394000001	-8.119213760000001	-0.15551757200000002	-0.12207031	1.7700195	0.61035156	7.342822480000001	9.360961960000001	-0.5144042932	-0.36621094	-0.4272461	0.30517578	-8.519970746	1.9212402160000002	-4.910766574	0.36621094	-0.7324219	0.12207031	-0.2033691394	10.856323380000001	-0.21652832460000004	-0.91552734	-0.8544922	0.18310547	2.0743652160000003	9.74138179	-1.276440396	-0.24414062	-0.5493164	0.061035156	1550087003.116
-8.115625000000001	-5.37133786	-2.8017089660000005	1.2207031	0.30517578	0.8544922	5.623754892	-8.369238220000002	-0.0837402356	-0.24414062	2.1362305	0.36621094	6.225488220000001	10.054809800000001	-0.15910644960000003	-0.6713867	-0.36621094	0.18310547	-8.299853240000001	2.2203125000000004	-4.90358876	0.7324219	-1.2817383	-0.12207031	-1.102978534	11.09677716	-0.4844970746000001	-1.2817383	-1.0986328	0.061035156	2.038476538	9.52485324	-1.3864990020000003	-0.61035156	-0.9765625	0.24414062	1550087003.156
-7.973266574	-5.91923822	-3.063696286	2.0141602	0.24414062	1.2817383	5.45148912	-8.51159694	-0.0693847644	-0.30517578	2.5634766	0.061035156	6.225488220000001	10.054809800000001	-0.15910644960000003	-0.9765625	0.12207031	0	-8.19697284	2.6019287140000005	-4.730126996	1.0986328	-1.5869141	-0.30517578	-1.102978534	11.09677716	-0.4844970746000001	-1.7089844	-1.3427734	-0.12207031	1.6544677520000002	9.71625998	-1.685571286	-0.79345703	-0.9765625	0.36621094	1550087003.196
-7.82492662	-5.904882788000001	-3.15461412	3.0517578	0.6713867	1.7700195	4.745678714	-8.26755342	0.5622558606000001	0	2.1362305	-0.18310547	5.34023462	10.4208741	-0.2990722644	-1.3427734	-0.061035156	-0.30517578	-8.31420926	3.101977536	-4.39277356	1.5869141	-1.6479492	-0.24414062	-1.56953125	11.069262680000001	-0.5120117212	-2.1972656	-2.5634766	-0.48828125	1.378125	9.72822284	-1.9284179320000001	-0.9765625	-1.5869141	0.61035156	1550087003.236
-8.12878444	-5.364160340000001	-3.352001996	3.4179688	0.5493164	1.7089844	4.25520018	-8.067773560000001	0.649584964	-0.12207031	2.4414062	-0.36621094	4.39038089	10.692432100000001	-0.6232665740000001	-1.6479492	-0.79345703	-0.7324219	-8.52714856	3.599633786	-3.966894568	2.2583008	-1.8310547	-0.18310547	-1.945166034	11.06088858	-0.4904785144	-2.6855469	-3.540039	-0.9765625	1.465454074	9.693530252	-2.3303711060000003	-1.159668	-2.1972656	0.79345703	1550087003.276
-8.323779254	-4.943066394000001	-2.75983876	2.9296875	0.30517578	1.5258789	3.68098143	-7.811767572	0.5191894568000001	-0.5493164	2.5024414	0	3.6534667540000005	10.97714856	-1.0048827880000002	-2.0141602	-1.8310547	-1.3427734	-8.681469748	3.8975097840000004	-3.5481933900000002	3.2958984	-2.0141602	-0.061035156	-2.421289038	10.992700180000002	-0.594555661	-3.0517578	-4.211426	-1.4648438	1.2154297120000002	9.724634080000001	-2.47631839	-1.4648438	-2.6855469	0.6713867	1550087003.316
-8.2005616	-5.16557608	-2.501440396	2.746582	0.7324219	1.0986328	2.95363768	-7.2136232	0.1997802716	-1.2207031	2.5024414	0.91552734	3.2299804320000005	11.04055162	-1.2919922120000003	-2.380371	-2.2583008	-2.0141602	-9.14204074	3.8424804320000003	-2.8902344240000004	4.5776367	-2.1972656	-0.061035156	-2.75625	10.685253600000001	-0.6627441100000001	-3.2958984	-5.1879883	-1.8310547	1.58388678	9.637304712	-2.296875	-1.4648438	-2.5634766	0.61035156	1550087003.356
-8.03547374	-5.7170651999999995	-2.326782248	3.2958984	1.0986328	0.7324219	2.9500489200000004	-7.27702626	0.06340332068	-2.0141602	2.9296875	2.2583008	2.1880126800000004	11.017822480000001	-2.68327626	-2.9296875	-2.9296875	-2.8076172	-9.770092752000002	2.837597644	-2.0145507200000004	5.7373047	-1.8920898	-0.30517578	-2.60671376	10.26296376	-0.7201660340000001	-3.2348633	-6.3476562	-2.380371	1.1651855432	10.241431200000001	-2.241845746	-1.5869141	-2.319336	0.79345703	1550087003.396
-8.18620607	-5.428759980000001	-1.6724121400000003	3.9672852	1.2817383	0.36621094	2.9500489200000004	-7.27702626	0.06340332068	-2.9296875	3.9672852	3.90625	2.1880126800000004	11.017822480000001	-2.68327626	-3.8452148	-4.333496	-3.6010742	-10.49863318	0.9582275360000001	-1.3458251800000003	5.9814453	-1.5869141	-0.4272461	-1.6030273560000001	10.24023462	-0.3756347644	-2.8686523	-8.117676	-3.0517578	-0.005981445288000001	10.795312500000001	-1.38410643	-2.1972656	-2.746582	0.6713867	1550087003.435
-8.705395468	-4.80310054	-0.9474609620000001	4.5166016	1.953125	0.8544922	3.1773437500000004	-8.01992212	-0.1112548822	-4.0283203	5.6762695	5.554199	2.2609863220000004	10.8802491	-3.6283447480000004	-4.8217773	-5.7373047	-4.4555664	-10.560839660000001	-0.660351538	-0.9869384980000001	5.92041	-0.5493164	-0.36621094	-0.2452392572	10.170849640000002	0.5897705072	-2.319336	-8.7890625	-3.7841797	-0.7273437500000001	10.36704074	-0.8876464660000001	-2.319336	-4.4555664	0.8544922	1550087003.475
-9.40163588	-4.074560504000001	-0.717773462	5.065918	1.5869141	0.91552734	3.640307608	-8.942260880000001	-0.2942871106	-5.3710938	7.6904297	6.8359375	4.2240966460000005	10.3622554	-3.6486816100000006	-5.1879883	-6.4086914	-5.3710938	-9.95910692	-1.3673584260000002	-1.020434604	5.432129	-0.5493164	-0.24414062	0.729736322	9.6552491	1.6592528960000001	-1.5258789	-8.239746	-4.0893555	0.1208251996	9.6217527	-0.770410144	-1.7700195	-5.859375	1.2207031	1550087003.516
-9.579882788	-3.25988768	-0.846972644	5.554199	1.953125	0.36621094	4.40473642	-9.605004892	-0.2452392572	-6.5307617	9.277344	7.3242188	4.2240966460000005	10.3622554	-3.6486816100000006	-4.638672	-5.79834	-6.286621	-9.723437500000001	-1.05991214	-0.9809570288	5.6152344	-0.9765625	-0.061035156	0.923535144	9.155200180000001	2.142553714	-1.159668	-7.1411133	-3.6010742	2.032495108	9.29636232	-1.355395468	-1.0375977	-7.2631836	1.5869141	1550087003.555
-9.445898560000002	-3.4142089660000003	-1.0515380890000001	5.1879883	1.7089844	0.5493164	4.67629393	-10.081127700000001	-1.076660144	-6.713867	10.009766	6.8359375	5.22180162	10.611084260000002	-3.361572284	-3.6010742	-4.5166016	-6.8969727	-9.91484424	-1.0754638580000002	-0.649584964	5.6762695	-1.0375977	0.12207031	0.573022464	9.24013678	2.40573732	-1.3427734	-6.1035156	-2.9296875	1.665234424	9.211425720000001	-1.6161865020000004	-1.2207031	-7.385254	0.4272461	1550087003.595
-8.62045926	-3.4381347840000003	-0.6376221040000001	5.3100586	2.8686523	1.159668	4.104467752000001	-10.455566100000002	-2.345922824	-5.554199	9.58252	5.3710938	5.531640380000001	10.946045320000001	-3.0613037140000006	-2.380371	-4.4555664	-6.713867	-9.661230432000002	-1.2608886780000002	-0.29069824280000006	6.1035156	-1.0375977	0.36621094	0.13398437500000002	9.504516574	2.7299316100000004	-1.159668	-6.1035156	-2.746582	0.07536621106000001	8.918335160000002	-1.128100589	-1.4038086	-7.9956055	-0.8544922	1550087003.635
-8.37641574	-3.10317392	-0.9677978240000001	5.493164	2.746582	0.6713867	3.6127929320000005	-10.401733720000001	-2.0659912140000003	-4.0893555	8.239746	3.6621094	5.591455072	11.01901808	-2.7167724640000004	-1.5258789	-6.0424805	-5.6762695	-9.426757788000002	-1.8973144960000001	-0.1435546875	5.9814453	-1.0375977	0.36621094	-0.31342773560000003	9.523657248000001	3.06608876	-0.8544922	-6.225586	-2.746582	1.2668701080000002	9.058300720000002	-0.13398437500000002	-0.8544922	-9.338379	-0.6713867	1550087003.675
-8.82023912	-3.198876996	-1.2309814300000002	5.7373047	2.4414062	0.5493164	3.4596679320000003	-9.5104982	-0.71538089	-2.8686523	6.713867	2.0751953	5.660839660000001	10.27851538	-2.350707968	-0.9765625	-7.5683594	-3.90625	-9.217407248	-2.101879892	-0.1854248004	5.79834	-0.9765625	0.36621094	-0.808691394	8.902783246	3.31850589	-0.48828125	-6.7749023	-2.6855469	2.50622554	10.005761780000002	-0.46774902160000004	-1.2817383	-6.8359375	-0.30517578	1550087003.715
-9.029589660000001	-3.447705072	-0.7955322480000001	5.6762695	2.5024414	0.79345703	3.293383786	-9.180322480000001	-0.8828613220000001	-1.7089844	5.9814453	1.0375977	5.48139676	8.601318390000001	-1.469042932	-0.48828125	-8.300781	-1.8920898	-9.21979982	-1.8829589660000003	-0.11484375000000001	5.859375	-1.4038086	0.6713867	-0.9474609620000001	8.405126800000001	3.172558606	-0.30517578	-7.2021484	-2.380371	2.633032248	10.36464856	-0.707006839	-2.8076172	-4.9438477	-0.36621094	1550087003.755
-8.7963134	-3.2862060700000004	-0.71538089	5.6152344	2.8076172	0.6713867	3.293383786	-9.180322480000001	-0.8828613220000001	-0.61035156	5.79834	0.48828125	5.48139676	8.601318390000001	-1.469042932	-0.18310547	-8.544922	-0.36621094	-9.53083516	-1.5432128600000001	0.32658691100000004	5.92041	-1.5869141	0.79345703	-0.6125	8.194580072	2.9667969240000005	-0.061035156	-7.507324	-2.0751953	1.3063476440000001	10.10864218	-0.0992919928	-2.9296875	-6.1035156	-0.6713867	1550087003.795
-8.673095746000001	-3.5326415740000003	-0.5287597644	5.2490234	3.1738281	0.5493164	2.810082968	-9.13725589	-1.4391357820000001	0.79345703	5.859375	0.61035156	5.4718260800000005	8.52595198	-1.0886230432000001	0	-8.483887	0.6713867	-9.744970746000002	-1.3577880400000002	0.8529540740000001	6.225586	-1.2817383	0.61035156	-0.0657958966	8.43503444	2.9141601440000002	0.24414062	-7.1411133	-1.8310547	-1.061108426	10.008153960000001	-0.9402832068000001	-3.3569336	-8.178711	-1.0986328	1550087003.835
-8.409912140000001	-3.9908202880000005	-0.4474121106000001	5.2490234	3.7841797	1.4038086	2.183227536	-8.915942392	-2.3172119600000003	1.5869141	5.065918	0.8544922	5.385693390000001	8.80349092	-0.12202148560000001	0.061035156	-7.9345703	1.3427734	-9.67438948	-1.62575679	1.3099365020000002	6.3476562	-1.0986328	0.30517578	0.477319339	8.63122554	3.440527356	0.6713867	-6.4697266	-1.953125	-0.5060302716	9.591845746	-2.8471679320000005	-2.319336	-9.70459	-0.6713867	1550087003.875
-7.98044429	-3.1282959260000003	-0.5981445288	5.79834	4.5166016	1.8920898	2.2167236420000003	-8.674292032	-3.124707068	1.5869141	5.065918	0.8544922	5.385693390000001	8.80349092	-0.12202148560000001	0.36621094	-6.8359375	1.7700195	-9.54399411	-1.637719748	1.52526857	6.3476562	-0.7324219	0	0.8732910340000001	8.755639480000001	3.9022949280000003	0.9765625	-5.7373047	-2.1362305	2.851953076	8.72932158	-3.2144287140000003	-1.953125	-8.850098	0	1550087003.915
-8.35009784	-1.685571286	-0.8218505890000001	5.92041	3.90625	1.7089844	3.22160643	-8.330957068	-3.87238768	1.7089844	3.6010742	0.91552734	5.33066394	8.858520468	0.7799804712000001	0.8544922	-5.2490234	1.8310547	-9.197070288	-1.6592528960000001	1.6496826080000002	6.4086914	-0.36621094	-0.12207031	0.9821533540000001	8.720947480000001	4.057812500000001	0.91552734	-5.126953	-2.0751953	4.426269568	7.677783246000001	-1.9559326080000001	-0.9765625	-8.117676	0.061035156	1550087003.955
-9.637304712	-0.7201660340000001	-1.1807373200000002	5.004883	1.953125	1.3427734	3.62714856	-7.766308606000001	-4.425073380000001	1.3427734	5.92041	1.4648438	5.24572734	8.95063498	1.528857428	1.159668	-3.6621094	1.5869141	-8.884838760000001	-1.9942138580000002	1.693945288	6.4086914	-0.6713867	-0.12207031	0.7488769568000001	8.674292032	4.250415036	0.6713867	-4.699707	-1.8310547	5.043554712000001	7.44211412	-0.35888672120000004	-0.12207031	-6.591797	0.36621094	1550087003.995
-10.89101538	-1.7250488220000002	-1.358984424	4.4555664	0.8544922	1.0986328	3.4166014400000004	-7.456469748	-4.571020468	1.0986328	6.652832	2.1362305	4.79113768	9.12888179	1.9954101440000003	1.0986328	-2.8076172	1.4648438	-8.99728984	-2.593554712	1.7609375	5.79834	-0.8544922	0.061035156	0.5813964856000001	8.632422120000001	4.222900360000001	0.30517578	-5.1879883	-1.8310547	4.894018570000001	8.607299820000001	2.12341304	-1.2817383	-6.713867	0.12207031	1550087004.035
-10.11103534	-3.603222644	-1.035986322	4.638672	-0.061035156	1.4038086	3.5697264400000006	-8.059399460000002	-4.5243652160000005	1.2207031	6.4697266	2.6245117	3.9932128600000003	9.43513179	2.2035644960000003	0.79345703	-3.2348633	1.3427734	-10.005761780000002	-2.5157959260000005	1.9224365020000003	4.699707	-1.4648438	-0.18310547	0.811083966	9.0858152	4.015942392	0.061035156	-5.79834	-1.953125	3.343627896	8.915942392	-1.003686502	2.6855469	-7.1411133	0.4272461	1550087004.075
-10.28928264	-1.9128662140000001	-1.752563498	5.432129	4.5166016	1.6479492	3.5697264400000006	-8.059399460000002	-4.5243652160000005	1.7700195	5.79834	2.6855469	3.402246106	10.469922120000001	1.693945288	-0.061035156	-4.4555664	0.6713867	-10.67329074	-1.6879638580000003	1.516894568	4.8828125	0.48828125	0	1.2441405760000002	9.9698732	3.643896466	0.12207031	-5.493164	-2.0141602	10.55126996	10.90417482	0.643603534	1.0375977	-1.5258789	1.4038086	1550087004.115
-9.304736420000001	-2.56245108	-3.32089856	2.2583008	1.159668	1.2207031	3.9154540740000003	-9.301147660000002	-5.0890135800000005	2.5024414	4.0893555	1.8310547	3.402246106	10.469922120000001	1.693945288	-1.2207031	-5.493164	-0.61035156	-10.450780760000002	-0.6974365020000001	1.1771484620000001	4.0283203	0.30517578	0.18310547	1.069482428	10.790527160000002	3.505126996	0.61035156	-4.211426	-1.5869141	0.6555663939999999	10.626635880000002	0.3732421924	0.8544922	-2.9907227	0.30517578	1550087004.155
-7.7902346200000006	-3.8149658540000004	-3.52546376	3.7231445	4.8217773	2.5634766	3.9154540740000003	-9.301147660000002	-5.0890135800000005	2.6245117	2.2583008	-0.12207031	4.176245108	10.75583516	1.239355432	-2.5024414	-5.493164	-1.7089844	-9.719848740000002	0.07177734424	-0.07775878600000001	3.7841797	-0.7324219	0.18310547	0.0980957068	10.51777356	2.9045898560000003	0.5493164	-3.9672852	-0.8544922	1.2668701080000002	9.0858152	-2.044457968	1.5869141	-4.699707	0.12207031	1550087004.195
-8.704199280000001	-3.66303714	-4.921533246000001	3.7841797	3.479004	2.4414062	3.9621094240000003	-9.46264676	-4.750463760000001	2.0141602	1.953125	-2.746582	4.76481929	10.529736420000003	0.5754150360000001	-3.2958984	-4.699707	-1.953125	-10.660132280000001	0.5825927716	0.3612792932	3.6621094	-1.159668	-0.061035156	-0.3911865216	9.89211412	2.4356445680000003	0.36621094	-4.3945312	-0.36621094	0.8828613220000001	9.04753444	-3.2539062500000004	1.5869141	-4.699707	0.12207031	1550087004.236
-9.061889480000001	-2.8471679320000005	-5.346215560000001	3.4179688	3.2958984	2.8686523	3.20366214	-10.04045378	-4.435839856	0.8544922	2.0751953	-5.1879883	4.846167032	10.794115920000001	-0.424682608	-3.6621094	-4.5166016	-1.7089844	-11.05490764	0.6902587860000001	0.7871582068	3.6621094	-0.18310547	0.061035156	0.16030273560000002	10.243823380000002	2.2657714660000003	0.61035156	-4.0283203	-0.18310547	1.0503417932	9.71147464	-3.6833741	1.4038086	-4.0893555	0.5493164	1550087004.275
-8.790332068	-1.848266574	-5.249316394	3.6010742	3.112793	2.2583008	2.13776857	-11.537011780000002	-3.6797851440000002	-0.24414062	1.8920898	-6.652832	5.273242212	11.013037140000002	-1.7023192900000002	-3.8452148	-4.760742	-1.159668	-10.26296376	0.6304443390000001	0.657958966	3.1738281	0	-0.061035156	0.592163089	10.794115920000001	2.50622554	0.7324219	-3.479004	-0.4272461	1.356591754	9.7150634	-3.98723143	1.8920898	-4.0283203	-0.36621094	1550087004.315
-8.564233426000001	-2.062402356	-4.963403060000001	3.6621094	2.5634766	2.2583008	2.13776857	-11.537011780000002	-3.6797851440000002	-1.2817383	2.0751953	-7.080078	5.608202880000001	9.932788040000002	-2.107861322	-2.9907227	-4.9438477	-0.30517578	-9.605004892	1.1723632788	0.6232665740000001	3.0517578	-0.18310547	0.061035156	0.05861816394	10.12897914	2.58278804	0.36621094	-3.3569336	-0.36621094	2.05522464	9.816748200000001	-3.21921376	1.6479492	-3.2348633	-0.5493164	1550087004.355
-8.234057608	-2.3076415740000003	-4.427465854	4.8217773	2.2583008	2.1972656	2.007373004	-10.630224640000002	-2.951245108	-2.2583008	3.2958984	-6.713867	5.83071286	8.870483426000002	-1.4020507200000003	-1.4038086	-4.211426	0.61035156	-8.83220198	1.553979532	0.594555661	3.3569336	-0.061035156	0	-0.3158203076	9.12648912	2.2107422120000004	-0.061035156	-3.1738281	0	1.516894568	9.25927716	-2.726342752	1.5258789	-3.7841797	-0.48828125	1550087004.395
-8.310620108	-1.4403320680000002	-4.7073974640000005	4.3945312	0.8544922	1.8920898	1.8985107820000002	-9.612182608000001	-1.923632788	-3.0517578	5.79834	-5.859375	5.542407248	8.399145468	-1.4869873200000001	-0.24414062	-3.1738281	1.2207031	-8.69702176	1.4678466460000001	0.8445800720000001	3.540039	-0.12207031	-0.061035156	-0.16628417539999998	8.638403060000002	1.8446777160000003	-0.30517578	-2.8686523	0.18310547	1.859033246	9.43752446	-2.345922824	1.2817383	-4.0893555	-0.061035156	1550087004.435
-8.570214660000001	-0.6926513580000001	-4.32578125	4.5166016	1.3427734	1.7089844	0.6304443390000001	-8.15390625	-0.19619140380000002	-3.2348633	7.6904297	-4.5776367	4.238452176	8.537914840000001	-1.6281494600000002	0.18310547	-2.8076172	1.6479492	-8.84296875	1.280029254	1.28361821	3.540039	-0.18310547	-0.18310547	0.3756347644	8.750854532	1.7860596040000003	-0.12207031	-2.6855469	-0.12207031	1.58149411	9.1109375	-2.3255859620000003	1.0986328	-4.1503906	0.30517578	1550087004.475
-8.994897660000001	-0.0992919928	-4.8258300720000005	3.9672852	1.2817383	1.159668	0.6304443390000001	-8.15390625	-0.19619140380000002	-2.8076172	7.507324	-2.9296875	4.238452176	8.537914840000001	-1.6281494600000002	0.18310547	-3.0517578	1.7089844	-9.098974640000002	1.2154297120000002	1.5910644960000002	3.8452148	-0.12207031	-0.30517578	0.8134765380000001	9.02839357	1.8040038940000003	0.61035156	-2.2583008	-0.6713867	1.808789038	9.19946286	-2.5995362400000004	0.9765625	-3.7841797	0.30517578	1550087004.515
-9.05351538	0.45937500000000003	-4.84975589	3.7231445	0.061035156	1.0375977	-0.057421875000000004	-7.027001800000001	0.991723642	-1.7700195	5.3710938	-1.0375977	3.9345947480000003	8.675488220000002	-1.43435054	0.18310547	-3.6621094	1.2817383	-8.97097194	1.0168457068	1.8638183900000003	3.7841797	-0.12207031	-0.30517578	0.9020019568000001	9.38967302	1.8662109620000003	1.159668	-2.0751953	-1.0986328	2.31481929	9.3657473	-2.682080072	0.91552734	-3.6010742	0.18310547	1550087004.555
-8.943457068	0.39836425720000007	-4.286303714000001	2.9296875	0.9765625	0.5493164	-0.057421875000000004	-7.027001800000001	0.991723642	-0.8544922	2.746582	1.159668	3.9836425720000004	8.77836911	-1.081445288	0.36621094	-3.90625	0.61035156	-8.766406250000001	0.976171875	1.906884784	3.6010742	-0.4272461	-0.30517578	0.8960205072	9.631323380000001	1.7884521760000003	0.9765625	-2.5634766	-1.2207031	2.368652356	9.220996106000001	-2.5313476440000002	0.7324219	-3.1738281	0	1550087004.595
-9.523657248000001	0.10766601440000001	-4.82941893	3.2958984	0.6713867	0.61035156	0.346923822	-6.74348143	1.553979532	-0.4272461	1.0375977	3.1738281	4.3162110600000005	8.80588408	-0.37683107	0.7324219	-3.2348633	-0.18310547	-8.66472194	0.8577392572	1.93439946	3.479004	-0.5493164	-0.24414062	1.184326178	9.62653804	1.656860324	0.36621094	-3.2958984	-1.3427734	1.7441894960000002	9.285595746	-2.6725097840000003	0.30517578	-3.2958984	-0.24414062	1550087004.635
-9.724634080000001	-0.03947753894	-5.67758786	3.112793	-1.8920898	0.48828125	1.1101562500000002	-6.839184800000001	1.656860324	-0.36621094	0.48828125	4.760742	4.758837860000001	9.0858152	0.5455078076000001	0.91552734	-1.6479492	-1.0986328	-8.972167932000001	0.6316406250000001	1.9296142180000002	3.0517578	-0.91552734	-0.18310547	1.7274413940000002	9.80957068	1.701123004	-0.24414062	-3.540039	-1.4648438	2.3423339660000004	9.693530252	-3.202465854	0.18310547	-2.380371	-0.5493164	1550087004.675
-9.382495108	-0.1256103534	-4.341332968000001	2.5024414	-0.91552734	0.9765625	2.76821286	-8.7448732	1.3709472839999999	-0.48828125	0.12207031	6.1035156	4.9765625	9.572705072	1.256103534	0.6713867	-0.4272461	-1.953125	-8.777173020000001	0.8828613220000001	1.8602295320000002	2.4414062	-0.79345703	-0.12207031	1.8351074280000002	10.1313723	1.5587646760000002	-0.79345703	-3.7841797	-1.5258789	1.5372314300000003	9.95192842	-2.142553714	-0.5493164	-3.112793	-0.30517578	1550087004.715
-9.49733876	-1.7669189300000003	-4.020727536	-0.061035156	-0.30517578	1.8920898	2.76821286	-8.7448732	1.3709472839999999	-0.6713867	-0.12207031	6.958008	4.9765625	9.572705072	1.256103534	0.6713867	-0.4272461	-1.953125	-9.11213408	1.7477783540000003	1.4211913940000003	2.1972656	-2.1362305	-0.18310547	1.1675781250000001	10.413696580000002	1.503735324	-1.3427734	-3.540039	-1.0375977	2.652172824	10.40771466	-1.343432608	-1.7089844	-3.7841797	0	1550087004.754
-10.25458966	-3.434545926	-4.365258786	0.4272461	0.7324219	2.6855469	3.9010987400000006	-10.229467360000001	1.0264160340000001	-0.79345703	0.12207031	6.8969727	4.941870108000001	10.20314946	1.79921875	-0.18310547	-0.8544922	-2.6855469	-11.09677716	1.2656738220000001	2.22629393	2.746582	-4.1503906	-0.48828125	0.461767572	11.394653060000001	1.872192392	-1.159668	-3.9672852	-0.48828125	5.494555710000001	11.12070288	0.17106933900000001	-3.7841797	-1.4648438	1.159668	1550087004.794
-11.700903060000002	-4.401147464000001	-5.031591754	0.8544922	-5.004883	0.91552734	6.267358426	-13.62692842	-0.33256836060000006	-0.5493164	1.159668	6.0424805	5.352197480000001	12.594530760000001	-0.0490478534	-3.540039	-5.9814453	-2.319336	-12.771582460000001	-0.1878173822	3.6187744600000005	2.5634766	-1.0375977	-1.0375977	0.647192392	12.367236420000001	2.92971196	-0.18310547	-5.1879883	-0.61035156	4.413110324	13.766894960000002	1.2608886780000002	-5.92041	-0.18310547	2.9296875	1550087004.835
-11.036962860000001	-5.1631836060000005	-0.855346646	3.540039	-5.432129	0.7324219	6.267358426	-13.62692842	-0.33256836060000006	-0.061035156	2.319336	4.211426	5.352197480000001	12.594530760000001	-0.0490478534	-4.333496	-8.056641	-0.7324219	-11.73439946	0.26677246400000004	1.1771484620000001	2.1362305	1.2207031	-0.61035156	0.9893310700000001	11.301342360000001	4.536328076	0	-4.4555664	-0.7324219	0.6053222644	13.84465306	-0.8661132788	-5.065918	-1.3427734	4.760742	1550087004.874
-8.96259784	-2.209545926	0.2643798822	2.5634766	1.4038086	0.6713867	6.955224640000001	-11.51667482	-0.43664550720000006	-0.30517578	3.7841797	1.5258789	6.798510880000001	10.612279860000001	0.387597644	-3.0517578	-5.859375	0.8544922	-11.04653354	-0.00478515625	0.8278320288	3.3569336	-0.79345703	-0.7324219	-0.09450683900000001	9.72224092	4.64399411	-1.3427734	-2.9296875	0.061035156	-2.47871106	13.882934800000001	-2.68327626	-4.0283203	-1.7700195	5.493164	1550087004.914
-9.69113768	-1.5575683900000001	-3.2838134000000005	0.79345703	-1.7700195	-0.61035156	5.43952626	-10.65295378	-0.0418701178	-0.61035156	5.859375	-0.91552734	6.4934570680000006	10.14333516	0.48808594240000003	-1.7089844	-2.1362305	2.1972656	-10.52136232	-1.33386232	0.80988768	2.380371	0.30517578	-0.5493164	-0.10048827880000001	9.40163588	4.45258786	-1.3427734	-3.1738281	0.18310547	-2.3303711060000003	11.66740764	-1.3111327879999999	-3.112793	-2.0751953	5.6762695	1550087004.954
-8.49365216	-2.368652356	-1.1400634980000002	0.6713867	-3.4179688	0.18310547	5.43952626	-10.65295378	-0.0418701178	0.30517578	5.859375	-2.5634766	5.10336911	9.721044928000001	0.019140625	-1.0986328	-1.2817383	2.8686523	-9.307128894	-1.1627929712000002	1.000097644	2.319336	0.48828125	-0.061035156	0.49526367800000004	9.180322480000001	4.202563400000001	-1.0986328	-3.540039	-0.18310547	-1.876977536	10.42805162	-1.757348642	-2.1972656	-2.5024414	5.2490234	1550087004.994
-6.5305420320000005	-1.27524411	0.8673096040000001	1.5258789	1.0375977	0.7324219	4.042260880000001	-10.004565200000002	-0.6723144568000001	1.6479492	2.9296875	-4.0283203	4.227685504000001	8.2173098	0.01794433606	-0.4272461	-2.4414062	2.9296875	-8.70061052	-1.3984619600000001	0.8649169928000001	2.1362305	0.4272461	0.061035156	0.9989013580000001	7.973266574	3.9046875	-0.79345703	-3.112793	-0.30517578	-0.0729736322	8.97575679	-0.5957519568	-1.5869141	-0.18310547	3.9672852	1550087005.034
-7.717260880000001	-0.06699218750000001	-0.046655271600000006	0.9765625	0.12207031	-0.79345703	2.67370607	-8.9745607	-1.262084964	2.380371	0.24414062	-5.3710938	4.120019568	7.211230432000001	0.4438232428	0.12207031	-2.1972656	2.6245117	-8.285498200000001	-1.5743163940000002	0.9307128600000001	1.5869141	-0.24414062	-0.30517578	1.5001464660000001	7.19567842	3.5900634000000005	-0.48828125	-2.1362305	-0.24414062	1.774096646	6.693237320000001	-0.5526855432	-0.061035156	2.9296875	2.5634766	1550087005.074
-8.34890126	-0.01076660144	-0.16389160340000003	-0.61035156	-1.2207031	-0.12207031	2.67370607	-8.9745607	-1.262084964	2.5634766	-1.0375977	-6.164551	4.24682608	6.915747300000001	0.7010253600000002	0.36621094	-0.7324219	2.0141602	-8.285498200000001	-1.5743163940000002	0.9307128600000001	1.5869141	-0.24414062	-0.30517578	1.9571288940000002	7.120312500000001	3.561352536	-0.30517578	-1.4038086	-0.30517578	0.593359375	5.733813400000001	-0.740502896	0.5493164	3.8452148	0.8544922	1550087005.114
-7.85363768	-0.5634521466	1.0419677520000001	-1.2207031	2.0141602	0.24414062	2.7012207459999997	-8.992504892	-1.726245108	2.5024414	-1.4038086	-6.3476562	4.023120108	6.8224366000000005	0.8062988220000001	0.48828125	0.18310547	1.0986328	-8.285498200000001	-1.5743163940000002	0.9307128600000001	1.5869141	-0.24414062	-0.30517578	2.2478271760000004	7.2698487400000005	3.7455810700000005	-0.061035156	-0.9765625	-0.48828125	-0.17585449280000004	5.260082968000001	-0.32060547120000005	0.8544922	4.272461	-0.48828125	1550087005.154
-10.02490216	-0.9199462860000001	-0.30505371400000003	-0.8544922	1.2207031	0.24414062	2.4811035340000003	-9.16357428	-1.983447284	2.5024414	-1.4038086	-6.3476562	3.7814697480000006	6.889428420000001	1.156811502	0.7324219	0.36621094	0.061035156	-8.711376800000002	-1.8578369600000002	1.8398925720000001	-0.061035156	-0.79345703	0.061035156	2.8411866	7.676586960000001	4.213330072000001	0.18310547	-0.36621094	-0.6713867	1.2788329680000001	6.42407248	0.46655273560000005	1.3427734	2.746582	-1.159668	1550087005.194
-10.985522659999999	-1.565942392	-0.5275634784000001	-1.4648438	-0.36621094	-0.30517578	2.12341304	-9.38847644	-2.09948732	2.0751953	-1.2817383	-6.225586	3.7790771760000004	7.454076980000001	1.6125976440000003	1.0375977	0.18310547	-1.2207031	-9.27602536	-1.471435504	2.3614746400000004	-0.7324219	-0.4272461	0.30517578	3.3735351440000003	8.425463760000001	4.3520996400000005	0.5493164	0.4272461	-0.79345703	3.111547824	9.267651260000001	2.6198730040000004	0.61035156	-0.18310547	-1.2207031	1550087005.234
-10.839575180000002	-0.8613281250000001	0.900805661	-0.4272461	0.061035156	0.36621094	1.9128662140000001	-9.584667932	-1.9571288940000002	0.36621094	-0.61035156	-4.9438477	4.276733426000001	8.19936502	2.031298822	1.2207031	0.36621094	-2.6245117	-9.43513179	-0.800317392	2.6497802520000002	-1.0375977	-0.30517578	0.5493164	3.2275878600000003	8.906372300000001	4.187011780000001	0.5493164	0.8544922	-0.61035156	7.990014480000001	12.24760782	7.945751800000001	0.24414062	1.4648438	-0.12207031	1550087005.274
-11.28339856	-1.4965576080000003	0.6244628600000001	-1.8310547	-0.18310547	0.36621094	1.8422851440000003	-9.49494658	-1.567138678	-0.4272461	0.4272461	-3.6621094	4.93828125	8.906372300000001	2.427270468	1.2207031	0.9765625	-3.6010742	-9.066674820000001	-0.477319339	2.6402099640000003	-1.0986328	-0.061035156	0.6713867	2.6019287140000005	9.0594973	4.191796924	0.5493164	1.2817383	-0.30517578	3.1821288940000003	8.451782248	2.85075679	0.24414062	1.4648438	-0.12207031	1550087005.314
-11.830102340000002	-4.08173822	-2.628247104	-0.12207031	0.61035156	-0.36621094	1.735815396	-8.758032248000001	-0.80988768	-1.2817383	1.8920898	-2.0141602	5.368945288000001	10.081127700000001	2.575610324	0.91552734	1.2207031	-3.9672852	-10.37302266	-0.230883786	2.336352536	-1.7089844	-3.2348633	0.12207031	1.963110324	9.648071580000002	4.06140126	0.7324219	1.3427734	-0.061035156	-1.403247104	8.201757788	-2.709594748	2.6855469	-3.7841797	-2.2583008	1550087005.354
-10.838378600000002	-5.190698380000001	-2.25859375	0	-2.319336	0.30517578	1.5145019960000001	-8.394360520000001	0.362475589	-1.8920898	3.1738281	0.061035156	5.41560054	12.04423822	2.051635782	0.061035156	0.30517578	-3.6621094	-12.12080072	0.8230468750000001	3.563745108	-1.5258789	-0.30517578	0.36621094	1.183129892	11.222387680000002	3.7336182100000004	1.0986328	1.0986328	0	6.915747300000001	14.95002446	1.9942138580000002	-3.6621094	-1.5869141	-0.7324219	1550087005.394
-8.24003894	-3.658251996	-1.683178714	1.0986328	1.3427734	0.91552734	0.343334964	-8.61328125	1.8626221040000002	-2.0141602	2.5024414	2.4414062	5.884545926	13.454663040000002	1.076660144	-1.0375977	-1.0986328	-2.6855469	-11.871972840000002	1.409228534	2.4846923920000004	-1.6479492	0.12207031	0.5493164	0.7440917932000001	12.39235872	3.776684604	1.5258789	1.159668	0	-0.5335449280000001	9.319091754	-1.4582763580000002	2.1362305	-1.7089844	0.18310547	1550087005.434
-8.585766574	-1.5898682100000001	-4.34372554	-0.061035156	3.7841797	-0.7324219	0.343334964	-8.61328125	1.8626221040000002	-1.5869141	-1.3427734	4.699707	7.030590560000001	12.980933	0.794335962	-1.159668	-0.5493164	-0.8544922	-10.993896760000002	1.415209964	1.582690396	-1.5258789	1.4038086	0.48828125	-0.135180661	12.233251800000001	3.6295410340000003	0.24414062	1.5258789	-0.061035156	1.6472900360000002	9.70310054	-3.5792969240000003	1.159668	-1.7700195	-0.79345703	1550087005.474
-9.7485598	-2.8639160340000003	-6.10466304	-1.6479492	-2.0751953	-1.5869141	0.855346646	-8.5917482	1.832714856	-1.0375977	-4.5166016	6.225586	6.93010234	11.43772014	1.0898193390000002	-0.30517578	1.8310547	1.2817383	-10.565625	1.85544429	0.49167482	-2.0751953	0	0.18310547	-1.1304931610000002	10.80249002	3.134277356	-1.0375977	1.0375977	0.24414062	0.805102536	10.083520860000002	-3.0720702880000004	1.5869141	-1.0375977	-1.5869141	1550087005.514
-8.541503894	-4.67390126	-3.10676268	-1.2817383	-0.48828125	0.36621094	4.08652356	-11.5023188	2.327978534	-0.7324219	-4.4555664	6.8969727	5.67280252	10.86469748	0.6089111420000001	-0.12207031	2.6245117	2.6855469	-9.9782473	3.2562989200000003	0.61848143	-1.0375977	1.4038086	0.24414062	-1.61977536	9.97705072	2.219116214	-1.6479492	0.8544922	1.0375977	0.7799804712000001	9.918433	-2.70839856	1.5869141	0.12207031	-1.7089844	1550087005.554
-7.480395468	-3.4596679320000003	-1.641308606	0.91552734	3.0517578	0.4272461	4.08652356	-11.5023188	2.327978534	-0.24414062	-2.5024414	6.7749023	4.584179712	10.856323380000001	-0.27155761780000004	-0.9765625	1.7089844	3.1738281	-9.441113220000002	2.930908246	0.5802001800000001	-0.5493164	0.48828125	0	-1.6161865020000004	9.750951980000002	1.7788817900000002	-1.6479492	0.9765625	1.6479492	-0.19020996400000004	9.185107428000002	-3.0026855040000004	1.8310547	-2.0751953	-1.2817383	1550087005.594
-8.575000000000001	-1.783667032	-3.8735839660000004	1.2817383	2.0141602	-0.5493164	4.95742212	-12.03945288	1.6664307100000002	0.30517578	-1.159668	5.2490234	3.7647216460000004	10.170849640000002	-0.985742212	-1.8310547	0.30517578	3.479004	-9.441113220000002	2.930908246	0.5802001800000001	-0.5493164	0.48828125	0	-1.3362548920000001	9.122900360000001	2.136572284	-0.4272461	0.6713867	1.3427734	1.0718750000000001	9.406420926000001	-2.451196286	1.5869141	-2.2583008	-1.4038086	1550087005.634
-8.865698380000001	-1.53125	-4.1152344240000005	0.18310547	-1.4038086	-0.91552734	4.716967752	-10.40891124	1.5982422120000002	0	-0.79345703	2.9296875	2.948852536	9.1109375	-1.6353271760000003	-1.8310547	-1.159668	3.90625	-9.441113220000002	2.930908246	0.5802001800000001	-0.5493164	0.48828125	0	-1.3254882200000002	8.46972644	2.310034146	0.24414062	0.36621094	1.159668	1.930810504	9.387280252000002	-2.2250976440000003	1.159668	-1.7089844	-1.4038086	1550087005.674
-8.466137680000001	-1.7118896760000002	-3.101977536	0.7324219	1.4648438	-0.18310547	4.38439946	-8.870483426000002	1.44870607	-0.30517578	-0.48828125	0.9765625	2.72395018	8.54270018	-1.7800780760000001	-1.2207031	-2.1362305	4.0283203	-8.26875	2.209545926	0.0729736322	-0.24414062	0.61035156	0.061035156	-1.2010742212	8.271142572	2.237060504	0.30517578	0.12207031	1.2817383	2.8268310700000003	9.12648912	-2.0659912140000003	0.8544922	-0.91552734	-1.2207031	1550087005.714
-9.209033246	-1.7250488220000002	-3.899902356	0.36621094	-0.061035156	-0.4272461	4.179833966	-8.04384784	0.8266357428000001	-0.18310547	-0.061035156	0.12207031	3.03020018	8.646777160000001	-1.6365234620000002	-0.48828125	-1.8310547	3.479004	-8.50441893	2.387792932	0.1124511682	-0.061035156	0.30517578	0.12207031	-0.94506839	8.55466304	2.2286865020000004	0.36621094	0.24414062	1.2817383	3.069677716	9.310717752	-1.98464357	0.61035156	0	-0.9765625	1550087005.754
-8.992504892	-2.007373004	-2.9093750000000003	0.30517578	-0.061035156	0.061035156	3.94895018	-7.613183606000001	0.6447998200000001	-0.18310547	-0.061035156	0.12207031	3.093603534	8.917138580000001	-1.553979532	0.12207031	-0.79345703	2.5634766	-8.70898462	2.77419429	0.3612792932	0.48828125	0.4272461	0.24414062	-0.6651367212000001	9.03916034	2.237060504	0.6713867	0.48828125	1.0375977	1.79323732	9.516479532	-1.677197284	0.30517578	-0.8544922	-0.61035156	1550087005.794
-8.89321286	-1.524072284	-2.7586425720000003	0.79345703	1.2817383	0.24414062	3.8065917540000007	-7.88952626	1.07785643	-0.36621094	0.061035156	-0.30517578	2.7658202880000005	9.16835962	-1.622167932	0.36621094	-0.4272461	1.5869141	-8.83220198	2.670117212	0.6005371106	0.91552734	0.061035156	0	-0.3529052716	9.6636232	2.1473388580000004	0.79345703	0.61035156	0.7324219	1.8638183900000003	9.307128894	-1.6149902160000003	0.12207031	-1.7700195	-0.24414062	1550087005.834
-9.210229532000001	-0.974975589	-3.794628894	0.12207031	0.12207031	-0.12207031	3.8065917540000007	-7.88952626	1.07785643	-0.79345703	0.36621094	-0.7324219	2.854345746	9.293969748	-1.35180661	0.61035156	-0.24414062	0.5493164	-9.209033246	2.20236821	0.833813498	0.91552734	0.24414062	-0.30517578	-0.037084961060000005	9.945947480000001	2.2657714660000003	0.8544922	0.79345703	0.24414062	2.3734375	9.043945288000002	-2.3949707460000003	0.24414062	-1.159668	-0.30517578	1550087005.874
-9.195874100000001	-1.42836911	-3.645092752	-0.18310547	0	-0.061035156	3.9214355040000006	-8.061792032000001	1.337451178	-1.0986328	1.5869141	-1.3427734	3.0625	9.3489991	-0.9785644568000001	0.91552734	-0.12207031	-0.48828125	-9.15639676	1.7417969240000002	1.040771466	0.79345703	0.24414062	-0.48828125	0.3014648462	10.156494600000002	2.4990478240000003	0.79345703	0.6713867	-0.4272461	2.07915036	9.140844748000001	-2.50622554	0.24414062	-0.24414062	-0.48828125	1550087005.914
-9.264062500000001	-1.9595214660000002	-3.3173096040000005	0.48828125	0.48828125	0.5493164	3.58049321	-8.42307158	1.567138678	-0.91552734	2.5024414	-1.8310547	3.4441162140000006	9.27722194	-0.500048822	1.2207031	0.18310547	-1.5258789	-8.8979982	1.5384277160000002	1.038378894	0.36621094	-0.4272461	-0.6713867	0.7273437500000001	10.18759784	2.63183606	0.5493164	0.30517578	-0.91552734	1.0946044928	9.341821580000001	-2.2250976440000003	-0.061035156	-0.24414062	-0.5493164	1550087005.954
-8.968579074	-1.547998004	-3.507519568	0.8544922	0.30517578	0.7324219	2.851953076	-8.89440944	1.5276611420000001	-0.30517578	1.8310547	-2.380371	4.059008786	9.262865920000001	0.17106933900000001	1.5869141	1.159668	-2.6855469	-8.829809800000001	1.8434814300000002	1.0934082068000002	0.18310547	-0.8544922	-0.61035156	0.92473143	10.04882788	2.387792932	-0.061035156	0.061035156	-1.0375977	0.8744873200000001	9.410009980000002	-2.2167236420000003	-0.12207031	-1.159668	-0.48828125	1550087005.994
-8.77836911	-1.6161865020000004	-4.139160144000001	0.12207031	0.061035156	0.4272461	2.27055661	-9.031982428000001	1.274047824	0.12207031	0.18310547	-2.9296875	4.695434604000001	9.459057608	0.9223388580000002	1.7700195	2.380371	-3.6621094	-8.813061600000001	2.2167236420000003	1.1879150360000001	0.24414062	-1.2817383	-0.48828125	0.793139676	9.90407698	2.1293945680000004	-0.61035156	-0.36621094	-0.91552734	1.8219482820000001	9.247314300000001	-2.03488768	-0.24414062	-1.8920898	-0.18310547	1550087006.033
-10.34191942	-2.11982428	-3.6821777160000004	-0.7324219	0.61035156	1.2207031	2.227490216	-9.055908246000001	1.175952176	0.18310547	-0.48828125	-3.112793	4.897607428000001	10.27492662	1.378125	1.4648438	2.6855469	-4.272461	-10.936474640000002	2.3997558900000002	1.2860107820000002	0.7324219	-3.2958984	-0.48828125	0.6747070288	10.29047824	2.1880126800000004	-0.6713867	-0.5493164	-0.7324219	2.971582068	9.616967752	-1.9966064300000002	-0.79345703	-0.91552734	0.30517578	1550087006.073
-11.05251448	-1.8028076080000002	-6.013745108000001	-0.6713867	-0.36621094	0.6713867	2.25261232	-9.7318116	1.1424560700000002	-0.12207031	-0.061035156	-2.2583008	4.5064209260000005	12.011938400000002	1.144848642	0.36621094	0.6713867	-4.3945312	-11.651855040000001	0.037084961060000005	3.1199219240000007	0.91552734	1.159668	-0.79345703	1.1879150360000001	11.618359620000001	2.8316162140000003	0	-0.5493164	-1.159668	3.9501464660000005	11.705688400000001	-0.660351538	-0.79345703	-0.91552734	0.30517578	1550087006.113
-9.337036240000002	-2.778979532	-4.544702176	-1.2817383	-6.286621	-1.0375977	2.9679932100000004	-9.44350589	0.783569339	0.061035156	0.24414062	-0.8544922	4.987329074000001	11.798999100000001	1.08383786	-0.6713867	-1.8310547	-3.7231445	-9.682763580000001	0.5251708966	1.358984424	-0.6713867	0.30517578	-0.36621094	0.679492212	10.73310504	3.53981929	0.24414062	-1.159668	-1.5869141	3.9884277160000003	13.07424272	0.40075683900000003	-4.333496	2.1972656	1.4038086	1550087006.154
-8.118017572	-4.580590854	-0.4438232428	1.2207031	-4.3945312	-0.061035156	2.9679932100000004	-9.44350589	0.783569339	-0.18310547	0.7324219	-0.30517578	6.117822480000001	9.796411240000001	1.9487548920000002	-0.6713867	-1.6479492	-2.0751953	-8.565429712	1.9379882200000003	0.576611322	0.5493164	0.12207031	0.24414062	-0.5754150360000001	8.57380342	3.262280252	-0.7324219	-1.8310547	-0.9765625	0.8972167932	12.088500900000001	1.102978534	-5.065918	1.8310547	2.319336	1550087006.193
-8.42666034	-2.93569339	0.7524658540000001	0.30517578	-0.8544922	0.91552734	2.8639160340000003	-8.062988220000001	0.668725589	-0.61035156	1.8920898	-0.48828125	6.34990216	8.436230432	2.0743652160000003	-0.5493164	-0.4272461	-0.4272461	-9.31669928	1.1508300720000002	-0.11604003600000001	1.8310547	-0.30517578	-0.061035156	-1.1903076080000001	7.338037140000001	3.057714856	-1.4038086	-1.8310547	0	-1.353002896	10.11582068	-1.3195067900000002	-3.540039	-0.48828125	2.8686523	1550087006.233
-10.43283696	-1.9403808900000001	-0.835009784	0.8544922	1.7700195	0.061035156	2.70361322	-8.13117662	0.6256591459999999	-0.5493164	2.4414062	-0.24414062	5.470629892	9.087011780000001	1.2656738220000001	-1.2207031	-0.9765625	0.5493164	-10.230663940000001	-0.5455078076000001	0.7799804712000001	1.5258789	-0.91552734	-0.91552734	-0.211743161	8.358471940000001	3.5469971040000003	-0.61035156	-0.91552734	0.61035156	-0.6830810700000001	8.718554712000001	-3.0409667540000003	-1.8920898	-0.4272461	2.5634766	1550087006.273
-10.86110872	-2.136572284	-2.2478271760000004	0.12207031	-2.6855469	-0.5493164	2.345922824	-9.159985520000001	0.308642572	0.18310547	1.4038086	0.5493164	4.981347840000001	10.75583516	0.33854982	-2.0751953	-2.9296875	1.0986328	-10.8036866	-0.8290283540000001	1.425976538	0.6713867	-0.7324219	-0.61035156	1.035986322	10.325171220000001	4.3233885800000005	1.2207031	-0.061035156	0.48828125	0.308642572	10.174438400000001	-2.9273192900000002	-0.6713867	0.8544922	1.6479492	1550087006.313
-8.383593750000001	-2.06120607	0.10527343750000001	0.12207031	-0.61035156	0.18310547	2.312426718	-9.82871106	-0.25839844240000004	1.159668	-0.4272461	1.0986328	5.458667032	10.78574182	-0.02033691394	-1.6479492	-3.7841797	1.8920898	-10.23903804	-0.8146728240000001	1.859033246	0.4272461	0.18310547	0	1.356591754	10.71396466	4.689453076	1.0375977	-0.18310547	0.24414062	-0.5072265576	9.10734874	-2.636621106	-0.18310547	0.12207031	0.24414062	1550087006.353
-7.82731929	-1.0718750000000001	0.2918945288	-0.12207031	1.2207031	0.12207031	3.458471646	-8.689843750000001	-1.638916034	1.6479492	-2.1362305	0.91552734	6.3176023400000005	9.46503894	1.1245117212000002	0.12207031	-1.3427734	2.4414062	-9.16118161	-0.855346646	1.5156982820000002	0.24414062	0.061035156	-0.12207031	1.1340820288	9.505712860000001	4.531542932000001	-0.18310547	-0.61035156	0.30517578	0.7955322480000001	7.54858426	-0.9115722840000001	1.2207031	3.2348633	-1.0986328	1550087006.393
-8.03786592	-1.0168457068	-0.37683107	-1.0375977	-0.12207031	0.12207031	3.458471646	-8.689843750000001	-1.638916034	1.4648438	-2.380371	0.18310547	6.263769568	8.51398912	1.790844748	1.5869141	2.0141602	2.6245117	-8.597729532	-0.8421875000000001	1.0670898560000002	0.18310547	-0.30517578	-0.061035156	1.05991214	8.169457968	4.043457068	-0.79345703	-0.48828125	0.4272461	-0.16508788940000002	7.146630890000001	0.25480957460000003	2.0751953	5.6152344	-1.953125	1550087006.433
-7.9995851600000005	-1.7812744600000001	-0.1818359424	-0.6713867	1.8310547	0.61035156	4.05183107	-8.08930661	-1.258496106	0.61035156	-0.5493164	-0.48828125	5.06867662	8.072558606000001	1.362573282	1.6479492	3.1738281	2.5634766	-8.49125998	-1.3864990020000003	0.9462646760000001	0.061035156	-0.48828125	-0.061035156	1.2537109620000002	7.677783246000001	3.96928714	-0.7324219	0.061035156	0.6713867	-1.5683349640000002	7.224389480000001	0.6244628600000001	3.2348633	1.0986328	-1.953125	1550087006.473
-12.17822284	-3.2646728240000003	-0.37443847840000005	0.8544922	3.2958984	0.30517578	4.02551268	-8.042651260000001	-0.7799804712000001	-0.18310547	1.2207031	-0.6713867	3.9322021760000005	8.10844748	1.025219748	1.159668	1.8920898	2.0751953	-9.139648560000001	-1.7776855040000001	1.2537109620000002	-0.79345703	-0.7324219	-0.061035156	1.7106933900000003	8.022314300000001	4.080542032	0.061035156	0.7324219	0.79345703	-0.9115722840000001	9.133667032	0.3672607428	2.380371	-0.79345703	-1.5258789	1550087006.513
-12.35527356	-1.905688498	-5.420385880000001	0	-3.540039	-0.91552734	3.4572753600000006	-8.60251448	-0.8708984620000001	-0.061035156	1.0986328	-0.79345703	3.5553711060000004	8.833398560000001	1.2489257200000001	0.6713867	0.61035156	1.0375977	-11.392260880000002	-0.4689453076	1.8626221040000002	-2.0751953	-2.4414062	0.061035156	2.13178714	9.267651260000001	3.7204589660000003	0.79345703	1.3427734	1.0375977	1.7896484620000002	14.327953780000001	-1.3290771760000002	1.6479492	-2.6855469	-0.36621094	1550087006.553
-8.917138580000001	-1.641308606	0.5048339856	0.5493164	0.9765625	1.2817383	2.783764676	-10.14213858	-1.32189946	0.5493164	-0.7324219	-0.7324219	4.08173822	10.49863318	1.5396240020000003	0	0.24414062	-0.30517578	-10.04404254	1.4044433900000002	3.2096435700000003	-1.0986328	1.8310547	0.79345703	2.04086911	10.966382280000001	3.1199219240000007	1.0986328	1.8920898	1.2207031	3.8257324280000002	11.782250900000001	-0.3576904254	-0.36621094	-1.5869141	-1.5258789	1550087006.593
-9.3920652	-1.166381839	-4.476513580000001	-0.8544922	-2.2583008	-0.4272461	4.28151857	-7.025805710000001	0.9785644568000001	-2.8686523	2.0141602	-0.48828125	4.4968505400000005	9.262865920000001	0.835009784	-0.36621094	0.6713867	-0.24414062	-9.27602536	1.830322284	2.433251996	-0.36621094	-0.8544922	0.061035156	-0.07058105432	8.91354982	2.095898462	0.061035156	0.18310547	1.0986328	1.5109130400000002	9.600219748	-0.69504393	1.2817383	0.36621094	-1.4038086	1550087006.682
-9.20544429	-2.094702176	-2.4165038940000003	0.48828125	0.79345703	-0.36621094	4.28151857	-7.025805710000001	0.9785644568000001	-2.8686523	2.0141602	-0.48828125	4.4968505400000005	9.262865920000001	0.835009784	-0.61035156	0.18310547	0.5493164	-9.27602536	1.830322284	2.433251996	0	-0.30517578	0.12207031	-0.07058105432	8.91354982	2.095898462	-0.30517578	-0.61035156	0.91552734	1.667626996	9.4004393	-0.8421875000000001	0.9765625	-0.18310547	-0.5493164	1550087006.713
-9.15639676	-1.5025390379999999	-3.4381347840000003	-0.36621094	-0.24414062	0.061035156	4.129589856	-7.300951980000001	2.3028564300000003	-3.540039	5.6762695	0.48828125	3.968090854	9.668408246	0.15910644960000003	-1.2207031	-1.3427734	0.6713867	-9.528442392	1.4570800720000001	2.48229982	-0.061035156	-0.18310547	0.30517578	0.805102536	9.637304712	2.060009784	0.18310547	-1.2207031	0.30517578	1.8626221040000002	9.839477340000002	-1.29558107	0.36621094	-0.5493164	-0.30517578	1550087006.753
-9.1193116	-0.8972167932	-2.61867662	-0.12207031	0.91552734	-0.12207031	2.491870108	-7.84047824	1.9690917540000001	-2.5024414	3.6010742	1.2207031	3.8484619600000003	9.514086960000002	-0.36367187500000003	-1.4038086	-2.746582	0.4272461	-9.478198380000002	1.315917932	2.43205571	-0.30517578	0.24414062	0.12207031	1.6269530760000002	10.04404254	2.1700683900000004	0.36621094	-0.79345703	-0.18310547	1.8159667540000002	9.500927520000001	-1.6245605040000002	0.30517578	-0.12207031	0	1550087006.793
-9.71625998	-1.3075439300000002	-3.7384033540000003	-0.61035156	-0.061035156	-0.36621094	1.870996106	-8.34650908	2.071972644	-1.2207031	-0.4272461	1.7700195	4.454980432	9.191088760000001	-0.5120117212	-1.0986328	-2.5634766	-0.18310547	-9.254492212	1.701123004	2.3889892180000003	-0.18310547	0	0.12207031	1.8662109620000003	9.96508786	2.16408696	0.12207031	-0.24414062	-0.24414062	1.4403320680000002	9.5703125	-1.6915527160000003	0.36621094	0.30517578	-0.18310547	1550087006.833
-9.30234375	-1.9260253600000001	-3.06608876	-0.30517578	0.061035156	-0.36621094	3.69533696	-9.427954074	2.76223143	-0.24414062	-1.159668	1.4648438	5.194287140000001	9.08461911	-0.39238280760000005	-0.5493164	-0.4272461	-0.91552734	-9.32746556	1.516894568	2.4296630400000003	-0.30517578	0	0.12207031	1.7035155760000003	9.80239218	2.097094748	-0.12207031	-0.18310547	-0.24414062	0.6675292932	9.651660340000001	-2.195190396	0.36621094	0.24414062	-0.30517578	1550087006.873
-9.412402160000001	-1.7645263580000001	-3.27663588	-0.4272461	0.061035156	-0.30517578	3.69533696	-9.427954074	2.76223143	0.36621094	-0.12207031	0.9765625	5.109350539999999	9.0427491	-0.419897464	0	0.9765625	-1.4038086	-9.360961960000001	1.3171142180000002	2.524169928	-0.5493164	0	0.18310547	1.7071045320000002	9.723437500000001	2.04086911	-0.30517578	-0.36621094	-0.36621094	0.2344726538	9.61816394	-2.21433107	0.30517578	0.061035156	-0.30517578	1550087006.913
-9.21860324	-1.7681152160000002	-3.048144568	-0.4272461	-0.061035156	-0.18310547	3.5194824280000003	-9.66003444	2.128198282	0.91552734	-0.4272461	0.4272461	4.821044928	9.01882338	-0.462963858	0.30517578	0.5493164	-1.5869141	-9.31191394	1.443920926	2.495458966	-0.61035156	0.061035156	0.24414062	1.8578369600000002	9.60261232	2.064794928	-0.30517578	-0.18310547	-0.6713867	0.45100097840000003	9.650463760000001	-2.0564209260000004	0.18310547	-0.30517578	-0.24414062	1550087006.953
-9.226977340000001	-1.5180908540000002	-2.969189496	-0.30517578	0.18310547	-0.061035156	3.361572284	-9.578686600000001	1.546801718	1.2207031	-1.3427734	-0.24414062	5.048339660000001	9.023608426000001	-0.32658691100000004	0.36621094	0.30517578	-1.6479492	-9.242529254	1.542016574	2.3542969240000002	-0.4272461	0.24414062	0.18310547	1.683178714	9.41599092	2.068383786	0	0.30517578	-0.79345703	1.081445288	9.527246106	-1.8697998200000001	0.12207031	-0.18310547	-0.061035156	1550087006.993
-9.34421376	-1.2907959260000001	-3.0601074280000002	-0.48828125	-0.061035156	-0.061035156	3.3819091460000004	-9.14323732	1.0288086060000001	1.2817383	-1.5258789	-0.61035156	5.386889480000001	9.05351538	-0.192602536	0.36621094	0.48828125	-1.5258789	-9.081030252000001	1.5982422120000002	2.1114501800000003	-0.36621094	0.12207031	0.18310547	1.1771484620000001	9.26047374	2.082739218	0.24414062	0.5493164	-0.5493164	1.3290771760000002	9.42197284	-1.9547363220000002	0.061035156	0.30517578	-0.061035156	1550087007.033
-9.290380890000002	-1.3637695680000002	-2.9440673920000004	-0.5493164	0.18310547	-0.12207031	3.4369384000000003	-8.54628894	0.702221646	1.159668	-1.0986328	-0.7324219	5.602221940000001	9.176733426	-0.0897216754	0.48828125	0.5493164	-1.0986328	-9.10615216	1.5145019960000001	2.109057608	-0.24414062	-0.12207031	0.12207031	0.8242431610000001	9.297558606	2.2657714660000003	0.36621094	0.48828125	-0.36621094	0.94506839	9.47460962	-2.058813498	0.061035156	0.48828125	-0.18310547	1550087007.073
-9.36933606	-1.641308606	-3.0768554320000003	-0.48828125	0.12207031	-0.061035156	3.338842752	-8.155102340000001	0.24643554320000002	0.8544922	-0.48828125	-0.48828125	5.67758786	9.5021241	-0.01076660144	0.6713867	0.30517578	-0.48828125	-9.177929712000001	1.32189946	2.24423822	-0.24414062	-0.24414062	0.061035156	0.8433837860000001	9.58347194	2.400952176	0.48828125	0.36621094	-0.24414062	0.770410144	9.49255342	-2.063598642	0.061035156	0.4272461	-0.24414062	1550087007.113
-9.289184800000001	-1.7621337860000001	-2.87707518	-0.4272461	-0.12207031	0	3.338842752	-8.155102340000001	0.24643554320000002	0.5493164	-0.24414062	-0.12207031	5.700317392	9.69113768	0.1866210962	0.79345703	0.12207031	0.18310547	-9.21860324	1.1651855432	2.418896466	-0.24414062	-0.18310547	0.12207031	1.043164038	9.777270468000001	2.5217773560000003	0.36621094	0.24414062	-0.24414062	0.6304443390000001	9.5619384	-1.9978027160000003	-0.061035156	0.36621094	-0.18310547	1550087007.153
-9.32746556	-1.7023192900000002	-2.851953076	-0.24414062	0.061035156	0	3.32089856	-8.24482428	0.057421875000000004	0.30517578	-0.24414062	0	5.71347644	9.612182608000001	0.492871106	0.9765625	0.36621094	0.61035156	-9.24611821	1.195092752	2.5002441100000006	-0.24414062	-0.18310547	0.061035156	1.2154297120000002	9.681567392	2.5253662140000004	0.24414062	0.18310547	-0.18310547	0.7261474640000001	9.540405252000001	-1.8985107820000002	-0.061035156	0.36621094	-0.18310547	1550087007.193
-9.33344748	-1.655664038	-2.75983876	-0.18310547	0	0	3.4189941100000003	-8.28190944	-0.011962890380000002	0	-0.12207031	-0.061035156	5.603417932000001	9.553564300000001	0.808691394	0.9765625	0.79345703	0.79345703	-9.20305162	1.204663089	2.4978514400000003	-0.12207031	0	0.12207031	1.4116211060000001	9.578686600000001	2.463159146	0.12207031	0.30517578	-0.061035156	0.7141846040000002	9.522461060000001	-1.899707068	-0.061035156	0.48828125	-0.12207031	1550087007.233
-9.469824280000001	-1.58388678	-2.8471679320000005	-0.12207031	0	0	3.4512939300000003	-8.30463858	0.10886230040000001	-0.30517578	0.18310547	-0.061035156	5.385693390000001	9.521264480000001	1.015649411	0.7324219	1.0375977	0.79345703	-9.18630342	1.1245117212000002	2.512207068	-0.18310547	-0.18310547	0.061035156	1.429565396	9.482983426	2.445214856	0.12207031	0.5493164	0.18310547	0.5837890576	9.57629393	-1.832714856	-0.12207031	0.48828125	-0.12207031	1550087007.273
-9.48776857	-1.532446286	-2.76223143	-0.12207031	-0.061035156	0	3.361572284	-8.30942392	0.24165038940000003	-0.48828125	0.36621094	-0.061035156	5.042358426000001	9.55117212	1.00129393	0.4272461	0.7324219	0.79345703	-9.234155252	1.040771466	2.62944339	-0.18310547	-0.12207031	0.061035156	1.3446288940000002	9.523657248000001	2.4571777160000003	0.18310547	0.5493164	0.30517578	0.458178714	9.701904254	-1.770507788	-0.18310547	0.24414062	-0.12207031	1550087007.313
-9.504516574	-1.4977538940000001	-2.76223143	-0.061035156	-0.061035156	-0.061035156	3.255102536	-8.399145468	0.42109375000000004	-0.5493164	0.4272461	0.12207031	4.824633786	9.62294928	0.9713867212000001	0.12207031	0.24414062	0.79345703	-9.19348143	0.9881347840000001	2.7323242800000003	-0.24414062	-0.18310547	0.061035156	1.353002896	9.645678420000001	2.4595702880000005	0.18310547	0.4272461	0.36621094	0.5048339856	9.70429712	-1.695141574	-0.12207031	0.12207031	-0.12207031	1550087007.353
-9.4686277	-1.5300537140000001	-2.646191394	-0.061035156	-0.12207031	-0.061035156	3.2790283540000003	-8.58098143	0.708203125	-0.61035156	0.30517578	0.24414062	4.76481929	9.563134980000001	0.885253894	-0.061035156	0.061035156	0.7324219	-9.253295926000002	1.0120605432	2.8399902160000003	-0.24414062	-0.12207031	0.061035156	1.3864990020000003	9.66003444	2.5002441100000006	0.12207031	0.30517578	0.30517578	0.539526358	9.7066893	-1.656860324	-0.18310547	0	-0.12207031	1550087007.393
-9.46503894	-1.51928714	-2.5744139400000003	0	-0.061035156	0	3.2790283540000003	-8.58098143	0.708203125	-0.61035156	0.24414062	0.30517578	4.712182608	9.4423098	0.7728027160000001	-0.12207031	0.061035156	0.5493164	-9.2042482	1.081445288	2.8734864200000003	-0.18310547	-0.061035156	0.061035156	1.435546924	9.63491214	2.48229982	0.061035156	0.18310547	0.30517578	0.6842773560000001	9.682763580000001	-1.51928714	-0.12207031	0	-0.12207031	1550087007.432
-9.45666484	-1.3853027160000002	-2.528955072	0	-0.061035156	0	3.40703125	-8.64558107	0.974975589	-0.61035156	0.18310547	0.36621094	4.639208966000001	9.34541034	0.6268554712000001	-0.18310547	0.12207031	0.30517578	-9.165966754000001	1.138867212	2.8627197480000004	-0.12207031	-0.061035156	0	1.4427246400000002	9.612182608000001	2.45598143	0	0.18310547	0.24414062	0.7034179712000002	9.6552491	-1.5001464660000001	-0.18310547	0	-0.061035156	1550087007.473
-9.486572480000001	-1.3470214660000002	-2.5385253600000004	0	0	-0.061035156	3.40703125	-8.64558107	0.974975589	-0.5493164	0.24414062	0.4272461	4.585375900000001	9.283202880000001	0.477319339	-0.24414062	0	0.061035156	-9.169555710000001	1.0922119110000001	2.8818603240000003	-0.061035156	0	0	1.4056396760000003	9.581079074	2.44401857	0	0.12207031	0.12207031	0.740502896	9.631323380000001	-1.484594748	-0.12207031	0	-0.061035156	1550087007.512
-9.52006839	-1.400854532	-2.5851807100000004	0	-0.061035156	-0.061035156	3.4441162140000006	-8.606103240000001	1.0754638580000002	-0.4272461	0.24414062	0.48828125	4.6021241	9.26047374	0.3672607428	-0.18310547	-0.12207031	-0.061035156	-9.164770468	1.0443603240000001	2.8902344240000004	-0.061035156	-0.061035156	-0.061035156	1.369750998	9.5703125	2.4523925720000004	0	0	0.061035156	0.687866214	9.67558606	-1.5001464660000001	-0.12207031	0	-0.061035156	1550087007.552
-9.46145018	-1.4558837860000002	-2.56723642	0	-0.061035156	-0.061035156	3.4441162140000006	-8.606103240000001	1.0754638580000002	-0.4272461	0.24414062	0.48828125	4.647582968	9.25209964	0.265576178	-0.12207031	-0.18310547	-0.24414062	-9.198266574	0.9965087860000001	2.92971196	0	0	-0.061035156	1.4223876800000002	9.593042032000001	2.47392572	-0.061035156	-0.12207031	-0.12207031	0.660351538	9.683960160000002	-1.4869873200000001	-0.061035156	0	-0.12207031	1550087007.593
-9.46623552	-1.4750244600000002	-2.598339856	0	-0.061035156	-0.061035156	3.570922824	-8.641992212	1.0874267572	-0.30517578	0.18310547	0.5493164	4.746875	9.232959260000001	0.2775390576	0	-0.12207031	-0.4272461	-9.1791259	0.9905273560000001	2.92971196	0	0	-0.061035156	1.509716754	9.591845746	2.4727295320000002	-0.061035156	-0.18310547	-0.24414062	0.65676268	9.646875000000001	-1.476220746	0	0	-0.12207031	1550087007.632
-9.418384080000001	-1.459472644	-2.5612548920000004	0.061035156	0	-0.061035156	3.676196286	-8.644384980000002	0.9809570288	-0.061035156	0	0.5493164	4.859326080000001	9.19467752	0.33615722840000006	0.061035156	-0.061035156	-0.5493164	-9.195874100000001	1.022827176	2.884252896	0	0.061035156	-0.061035156	1.544409146	9.53920926	2.4751221040000004	-0.061035156	-0.18310547	-0.30517578	0.702221646	9.66481929	-1.4822021760000001	0	0	-0.061035156	1550087007.672
-9.46264676	-1.464257788	-2.6378173920000005	0.061035156	0	-0.061035156	3.7970214660000003	-8.628832968000001	0.8314209260000001	0.061035156	-0.18310547	0.4272461	4.9765625	9.21501448	0.41511232	0.061035156	0	-0.6713867	-9.16357428	1.043164038	2.830419928	0.061035156	0.061035156	-0.12207031	1.526464856	9.504516574	2.442822284	-0.061035156	-0.12207031	-0.30517578	0.6914550720000001	9.62773462	-1.4977538940000001	0	0	-0.061035156	1550087007.712
-9.410009980000002	-1.4463134979999999	-2.6354248200000003	0.061035156	0	-0.061035156	3.813769568	-8.570214660000001	0.539526358	0.12207031	-0.061035156	0	5.079443390000001	9.2808107	0.5132080072	0	-0.061035156	-0.6713867	-9.197070288	1.03957518	2.81486821	0.061035156	0.061035156	-0.061035156	1.4798096040000002	9.514086960000002	2.42368161	-0.061035156	-0.12207031	-0.30517578	0.6627441100000001	9.661230432000002	-1.5432128600000001	0.061035156	0	-0.061035156	1550087007.752
-9.45427266	-1.447509784	-2.68327626	0.12207031	0	-0.061035156	3.813769568	-8.570214660000001	0.539526358	0.12207031	0	-0.18310547	5.188305710000001	9.346606430000001	0.5849853534	-0.061035156	-0.18310547	-0.61035156	-9.14323732	1.0144531250000002	2.77180162	0.12207031	0.061035156	-0.061035156	1.3972655760000001	9.523657248000001	2.4523925720000004	-0.061035156	-0.18310547	-0.30517578	0.6160888580000001	9.637304712	-1.5551757200000003	0	-0.12207031	-0.061035156	1550087007.792
-9.426757788000002	-1.4116211060000001	-2.6904540740000003	0.061035156	0	-0.061035156	3.7300292540000006	-8.577392572	0.47014160340000005	0.061035156	0	-0.30517578	5.293579074	9.36933606	0.6292480432	-0.061035156	-0.18310547	-0.4272461	-9.197070288	1.043164038	2.7658202880000005	0.12207031	0.061035156	-0.061035156	1.33984375	9.506909440000001	2.45	-0.12207031	-0.24414062	-0.24414062	0.707006839	9.669604532000001	-1.5372314300000003	0.061035156	-0.061035156	-0.061035156	1550087007.832
-9.405224640000002	-1.4116211060000001	-2.686865216	0.12207031	0.061035156	0	3.625952176	-8.60251448	0.38999023560000007	0	0.061035156	-0.4272461	5.3198976600000005	9.444701980000001	0.6256591459999999	-0.12207031	-0.24414062	-0.30517578	-9.155200180000001	1.0443603240000001	2.719165036	0.18310547	0.061035156	-0.061035156	1.3685547120000001	9.590649460000002	2.454785144	-0.12207031	-0.24414062	-0.18310547	0.729736322	9.625341754	-1.594653354	0	-0.061035156	-0.061035156	1550087007.872
