# Supplementary material for: A deep learning approach for lower back-pain risk prediction during manual lifting
Source: PLoS One. 2021 Feb 19;16(2):e0247162. doi: 10.1371/journal.pone.0247162 (PMC7894914; doi:10.1371/journal.pone.0247162)
Supplement: S1 Data — (ZIP) [file pone.0247162.s001.zip › source-used/Subject_03_P2_Zone03_T1.csv]

Side_A_x	Side_A_y	Side_A_z	Side_G_x	Side_G_y	Side_G_z	LtWt_A_x	LtWt_A_y	LtWt_A_z	LtWt_G_x	LtWt_G_y	LtWt_G_z	RtWt_A_x	RtWt_A_y	RtWt_A_z	RtWt_G_x	RtWt_G_y	RtWt_G_z	Back_A_x	Back_A_y	Back_A_z	Back_G_x	Back_G_y	Back_G_z	UArm_A_x	UArm_A_y	UArm_A_z	UArm_G_x	UArm_G_y	UArm_G_z	Thig_A_x	Thig_A_y	Thig_A_z	Thig_G_x	Thig_G_y	Thig_G_z	Time_stp
-9.2724366	-1.106567392	-3.417797824	-0.061035156	0	-0.061035156	3.3005616	-8.58217752	0.8972167932	-0.12207031	0	0	5.01603984	9.3573732	0.48808594240000003	-0.061035156	0	-0.061035156	-8.866894568000001	0.9295165740000001	3.5888672120000003	-0.061035156	0	-0.061035156	1.5025390379999999	9.558349640000001	2.4643554320000005	-0.061035156	0	-0.061035156	0.8230468750000001	9.609789840000001	-1.656860324	0	0	0	1550086729.913
-9.29277356	-1.1173339660000001	-3.420190396	-0.061035156	0	-0.061035156	3.2838134000000005	-8.633618210000002	0.931909146	-0.12207031	0	0	5.03398462	9.3489991	0.4689453076	0	0	-0.061035156	-8.85253894	0.9402832068000001	3.585278354	-0.061035156	0	-0.061035156	1.4750244600000002	9.558349640000001	2.4811035340000003	-0.061035156	0	-0.061035156	0.8206542932	9.613378894	-1.670019568	0	0	-0.061035156	1550086729.953
-9.267651260000001	-1.128100589	-3.42497554	-0.061035156	-0.061035156	-0.061035156	3.3173096040000005	-8.653955072	0.954638678	0	-0.061035156	0	5.0280027	9.3322509	0.47492675720000005	-0.061035156	0	-0.061035156	-8.86330571	0.9402832068000001	3.5972412140000003	-0.061035156	0	0	1.4738280760000002	9.54160144	2.4404297120000003	-0.061035156	0	-0.061035156	0.8194580072000001	9.62893071	-1.65805661	0	0	-0.061035156	1550086729.993
-9.27004393	-1.1352783540000002	-3.4369384000000003	-0.061035156	0	-0.061035156	3.3149170320000003	-8.63601088	0.925927716	0	-0.061035156	0	5.039965560000001	9.307128894	0.45578614200000006	-0.061035156	0	-0.061035156	-8.86330571	0.9283202880000001	3.585278354	-0.061035156	0	-0.061035156	1.490576178	9.521264480000001	2.451196286	-0.061035156	0	-0.061035156	0.8170653959999999	9.609789840000001	-1.6616454680000001	0	0	-0.061035156	1550086730.033
-9.274829074000001	-1.11613768	-3.4429199280000002	-0.061035156	0	-0.061035156	3.3077391200000004	-8.59055162	0.8720947480000001	0	-0.061035156	0	5.077050720000001	9.304736420000001	0.4378417932	0	0	-0.061035156	-8.86091304	0.9307128600000001	3.5781005400000003	-0.061035156	0	-0.061035156	1.4953613220000002	9.521264480000001	2.45598143	-0.061035156	0.061035156	-0.061035156	0.8206542932	9.610986420000001	-1.650878894	0	0	0	1550086730.073
-9.273632788	-1.100585962	-3.4560790740000003	-0.061035156	0	-0.061035156	3.3448242800000005	-8.571411240000002	0.800317392	0	-0.061035156	0	5.0662844400000004	9.31669928	0.4294677716	0	0	-0.061035156	-8.85493161	0.9426757788	3.5565673920000003	-0.061035156	0	-0.061035156	1.44870607	9.53322734	2.436840854	-0.061035156	0	-0.061035156	0.838598642	9.609789840000001	-1.6520751800000002	0	0	0	1550086730.113
-9.254492212	-1.085034146	-3.4441162140000006	-0.061035156	0	-0.061035156	3.3771241	-8.55466304	0.7728027160000001	0	0	0	5.043554712000001	9.322680710000002	0.4139160144	0	0	0	-8.864501800000001	0.9354980432000001	3.575707968	-0.061035156	0	-0.061035156	1.431957968	9.52604982	2.4308594240000003	-0.061035156	0	-0.061035156	0.832617212	9.609789840000001	-1.670019568	0	0	-0.061035156	1550086730.153
-9.2724366	-1.100585962	-3.4441162140000006	-0.061035156	-0.061035156	-0.061035156	3.369946286	-8.54628894	0.7464843750000001	0	-0.061035156	0	4.98852536	9.289184800000001	0.401953125	0	-0.061035156	0	-8.865698380000001	0.9343017572	3.563745108	-0.061035156	0	0	1.4415283540000001	9.50930162	2.447607428	-0.061035156	0	-0.061035156	0.84816893	9.605004892	-1.685571286	0	0	-0.061035156	1550086730.193
-9.266455072	-1.0969971040000002	-3.4429199280000002	-0.061035156	0	-0.061035156	3.3675537140000005	-8.537914840000001	0.7201660340000001	0	-0.061035156	0	4.970581070000001	9.28200679	0.41271972840000004	0	0	-0.061035156	-8.86928714	0.915161142	3.570922824	-0.061035156	-0.061035156	-0.061035156	1.469042932	9.496142572	2.4619628600000003	0	0	-0.061035156	0.860131839	9.60261232	-1.6664307100000002	0	0	-0.061035156	1550086730.233
-9.264062500000001	-1.129296875	-3.434545926	-0.061035156	-0.061035156	-0.061035156	3.3783202880000003	-8.5666259	0.7141846040000002	-0.061035156	-0.061035156	-0.061035156	4.94785144	9.329858426000001	0.3971679712	0	0	-0.061035156	-8.880053420000001	0.9522461060000001	3.6056152160000003	-0.061035156	0.061035156	0	1.4929687500000002	9.52604982	2.45598143	0	0.061035156	-0.061035156	0.8637207068000001	9.599023560000001	-1.6712158540000002	0	0	-0.061035156	1550086730.273
-9.2556884	-1.1257080072	-3.4548827880000004	-0.061035156	0	-0.061035156	3.3352538940000005	-8.577392572	0.7692138580000001	-0.12207031	-0.061035156	-0.061035156	4.986132788000001	9.360961960000001	0.423486322	0	0	-0.061035156	-8.864501800000001	0.90678714	3.54580072	-0.061035156	-0.061035156	0	1.4522949280000002	9.558349640000001	2.477514676	0	0.061035156	-0.061035156	0.8218505890000001	9.625341754	-1.679589856	0	0	-0.061035156	1550086730.313
-9.266455072	-1.137670926	-3.4441162140000006	-0.061035156	-0.061035156	-0.061035156	3.282617212	-8.59414038	0.80988768	-0.061035156	-0.061035156	-0.061035156	4.986132788000001	9.329858426000001	0.4450195288	0	0	0	-8.86928714	0.9426757788	3.5422119600000004	-0.061035156	0	-0.061035156	1.341040036	9.518872300000002	2.4344482820000004	-0.061035156	0	-0.061035156	0.811083966	9.60859375	-1.6843750000000002	0	0	-0.061035156	1550086730.353
-9.264062500000001	-1.1400634980000002	-3.447705072	-0.061035156	-0.061035156	-0.061035156	3.2479248200000006	-8.609692392	0.8541503600000001	0	-0.12207031	0	4.9765625	9.32746556	0.4450195288	0	-0.061035156	0	-8.8561277	0.9366943390000001	3.5493896760000005	-0.061035156	-0.061035156	0	1.356591754	9.50930162	2.446411142	0	-0.061035156	-0.061035156	0.80988768	9.59782698	-1.6903564300000002	0	0	-0.061035156	1550086730.393
-9.24492212	-1.1556152160000002	-3.4297608800000003	0	-0.061035156	-0.061035156	3.277832068	-8.609692392	0.808691394	-0.061035156	-0.12207031	0	4.97177716	9.331054712	0.41511232	0	-0.061035156	-0.061035156	-8.884838760000001	0.9175537140000001	3.5745117800000004	-0.061035156	0	0	1.414013678	9.540405252000001	2.45598143	0	0	-0.061035156	0.83022464	9.60859375	-1.693945288	0	0	-0.061035156	1550086730.433
-9.25688498	-1.137670926	-3.4656494600000003	0	-0.061035156	-0.061035156	3.2969726440000002	-8.609692392	0.778784146	-0.061035156	0	0	4.955029254	9.322680710000002	0.39836425720000007	0	0	-0.061035156	-8.86330571	0.92473143	3.58647464	-0.061035156	-0.061035156	0	1.443920926	9.54399411	2.4523925720000004	0	0	-0.061035156	0.8194580072000001	9.599023560000001	-1.680786142	0	0	-0.061035156	1550086730.473
-9.24492212	-1.1484375	-3.4417237400000005	-0.061035156	-0.061035156	-0.061035156	3.282617212	-8.60251448	0.7823730432	-0.061035156	-0.061035156	0	4.94785144	9.305932608	0.3756347644	0	-0.061035156	-0.061035156	-8.870483426000002	0.9223388580000002	3.5781005400000003	-0.061035156	0	0	1.4199951080000002	9.516479532	2.4344482820000004	0	0	-0.061035156	0.80988768	9.600219748	-1.6783935700000001	0	-0.061035156	-0.061035156	1550086730.513
-9.253295926000002	-1.149633786	-3.4189941100000003	-0.061035156	-0.061035156	-0.061035156	3.34841304	-8.601318390000001	0.7823730432	-0.061035156	-0.061035156	0	4.968188400000001	9.341821580000001	0.362475589	0	-0.061035156	-0.061035156	-8.881250000000001	0.9223388580000002	3.58049321	-0.061035156	-0.061035156	0	1.4044433900000002	9.535620108000002	2.43205571	0	0	-0.061035156	0.839794928	9.60261232	-1.680786142	0	0	-0.061035156	1550086730.553
-9.266455072	-1.1400634980000002	-3.40703125	-0.061035156	-0.061035156	-0.061035156	3.338842752	-8.5917482	0.7668212860000001	-0.061035156	-0.061035156	0	4.966992212	9.340625000000001	0.3804199280000001	0.061035156	-0.061035156	-0.061035156	-8.85493161	0.9020019568000001	3.5876709260000004	-0.061035156	0	-0.061035156	1.4044433900000002	9.554760880000002	2.45358876	0	-0.061035156	-0.061035156	0.8517577880000001	9.60141574	-1.6736084260000001	0	0	-0.061035156	1550086730.592
-9.283202880000001	-1.146044928	-3.417797824	-0.061035156	-0.061035156	-0.061035156	3.338842752	-8.5917482	0.7668212860000001	-0.061035156	-0.12207031	0	4.968188400000001	9.31669928	0.42587889400000006	0.061035156	-0.061035156	-0.061035156	-8.85373552	0.925927716	3.575707968	-0.061035156	0	0	1.43076178	9.53920926	2.4404297120000003	0	0	-0.061035156	0.8362060700000001	9.60859375	-1.6616454680000001	-0.061035156	0	-0.061035156	1550086730.632
-9.264062500000001	-1.159204074	-3.4010498200000003	-0.061035156	-0.061035156	-0.061035156	3.343627896	-8.57380342	0.7668212860000001	-0.061035156	-0.061035156	0	4.9729737400000005	9.331054712	0.4438232428	0	0	-0.061035156	-8.85732428	0.916357428	3.5673339660000005	-0.061035156	-0.061035156	0	1.42836911	9.53322734	2.42607428	0	0	-0.061035156	0.84816893	9.624145468	-1.6544677520000002	0	0	-0.061035156	1550086730.672
-9.27004393	-1.1472412140000001	-3.4046385800000003	-0.061035156	-0.061035156	-0.061035156	3.331665036	-8.58098143	0.778784146	-0.061035156	-0.061035156	0	5.00766574	9.3573732	0.439038089	0	-0.061035156	-0.061035156	-8.85732428	0.916357428	3.5673339660000005	-0.061035156	-0.061035156	0	1.3996582460000002	9.564331070000001	2.4488037140000003	0	-0.061035156	-0.061035156	0.840991214	9.62294928	-1.655664038	0	0	-0.061035156	1550086730.712
-9.27961412	-1.144848642	-3.399853534	-0.061035156	-0.061035156	-0.061035156	3.3460204680000003	-8.61567392	0.7883544928000001	-0.061035156	-0.061035156	-0.061035156	5.036376800000001	9.36933606	0.4605712860000001	0	-0.061035156	-0.061035156	-8.85732428	0.916357428	3.5673339660000005	-0.061035156	-0.061035156	0	1.41640625	9.575097840000002	2.451196286	0	-0.061035156	-0.061035156	0.8421875000000001	9.61936052	-1.6664307100000002	-0.061035156	0	-0.061035156	1550086730.753
-9.2808107	-1.1651855432	-3.387890576	-0.061035156	-0.061035156	-0.061035156	3.3460204680000003	-8.61567392	0.7883544928000001	-0.061035156	-0.061035156	-0.061035156	5.02441394	9.35378444	0.45937500000000003	0	0	-0.061035156	-8.85373552	0.92473143	3.581689496	-0.061035156	-0.061035156	-0.061035156	1.4247802520000001	9.553564300000001	2.4392334260000004	0	0	-0.061035156	0.839794928	9.615771760000001	-1.64011232	0	0	-0.061035156	1550086730.792
-9.27124002	-1.1711669928000001	-3.39746106	0	0	-0.061035156	3.3173096040000005	-8.56782248	0.7883544928000001	0	-0.061035156	0	5.02680661	9.34780252	0.4521972644	-0.061035156	-0.061035156	0	-8.85493161	0.909179712	3.5984375	-0.061035156	-0.061035156	-0.061035156	1.4176025360000002	9.535620108000002	2.42607428	0	0	0	0.8218505890000001	9.61816394	-1.6616454680000001	0	0	-0.061035156	1550086730.832
-9.264062500000001	-1.137670926	-3.40942392	-0.061035156	-0.061035156	-0.061035156	3.3173096040000005	-8.56782248	0.7883544928000001	0	-0.061035156	0	5.02561052	9.34421376	0.43664550720000006	-0.061035156	-0.061035156	0	-8.86210962	0.8960205072	3.619970746	-0.061035156	-0.061035156	0	1.4247802520000001	9.55117212	2.451196286	0	-0.061035156	0	0.8230468750000001	9.60620108	-1.6520751800000002	0	-0.061035156	-0.061035156	1550086730.872
-9.278417932000002	-1.1508300720000002	-3.39746106	-0.061035156	0	-0.061035156	3.34243161	-8.601318390000001	0.758447284	-0.061035156	-0.061035156	0	5.0016848000000005	9.32028804	0.4091308606000001	0	-0.061035156	0	-8.87407248	0.907983426	3.6331298920000004	-0.061035156	-0.061035156	-0.061035156	1.435546924	9.527246106	2.442822284	-0.061035156	0	0	0.8290283540000001	9.603808606000001	-1.655664038	0	-0.061035156	-0.061035156	1550086730.912
-9.267651260000001	-1.15441893	-3.3854980040000004	-0.061035156	0	-0.061035156	3.3567871400000002	-8.610888580000001	0.7285400360000001	-0.061035156	-0.061035156	-0.061035156	4.981347840000001	9.340625000000001	0.39836425720000007	0	0	-0.061035156	-8.848950180000001	0.90678714	3.6211670320000002	0	0	0	1.4786132200000002	9.54160144	2.433251996	0	0	-0.061035156	0.846972644	9.613378894	-1.655664038	0	0	-0.061035156	1550086730.952
-9.273632788	-1.146044928	-3.4034423920000005	-0.061035156	-0.061035156	-0.061035156	3.34841304	-8.575000000000001	0.762036142	-0.061035156	0	-0.061035156	4.9957028800000005	9.3238768	0.41152344240000005	0	0.061035156	-0.061035156	-8.8728759	0.8708984620000001	3.6139891200000003	-0.061035156	0	-0.061035156	1.44870607	9.535620108000002	2.428466754	-0.061035156	0.061035156	-0.061035156	0.8290283540000001	9.613378894	-1.6472900360000002	0	0	-0.061035156	1550086730.992
-9.274829074000001	-1.1675781250000001	-3.4166014400000004	-0.061035156	0	-0.061035156	3.3053466460000003	-8.577392572	0.7309326080000002	0	-0.061035156	0	4.9849366	9.331054712	0.3947753894	0	0	-0.061035156	-8.85493161	0.9020019568000001	3.599633786	-0.061035156	-0.061035156	-0.061035156	1.3948730040000001	9.535620108000002	2.4296630400000003	0	0	-0.061035156	0.8230468750000001	9.60859375	-1.6724121400000003	0	0	-0.061035156	1550086731.032
-9.27124002	-1.179541034	-3.39506839	-0.061035156	-0.061035156	-0.061035156	3.3053466460000003	-8.577392572	0.7309326080000002	0	-0.12207031	-0.061035156	4.9992920320000005	9.34780252	0.3995605432	0	-0.061035156	0	-8.87766124	0.86850589	3.62475589	-0.061035156	0	0	1.403247104	9.560742212000001	2.442822284	0	0	-0.061035156	0.8445800720000001	9.613378894	-1.6544677520000002	0	0	-0.061035156	1550086731.072
-9.24492212	-1.1771484620000001	-3.39506839	-0.061035156	0	-0.061035156	3.325683606	-8.58696286	0.693847644	-0.061035156	-0.061035156	-0.061035156	5.006469748	9.343017572	0.41511232	0	0	-0.061035156	-8.86330571	0.8900390380000001	3.603222644	-0.061035156	0	-0.061035156	1.4403320680000002	9.558349640000001	2.45598143	-0.061035156	0	-0.061035156	0.832617212	9.60739766	-1.6592528960000001	0	0	-0.061035156	1550086731.112
-9.265259080000002	-1.1675781250000001	-3.40942392	-0.061035156	-0.061035156	-0.061035156	3.3041503600000004	-8.56303714	0.7273437500000001	-0.061035156	0	0	4.9849366	9.30832518	0.4354492212	0	0	-0.061035156	-8.871679712	0.898413089	3.611596646	-0.061035156	0	0	1.453491214	9.5104982	2.451196286	-0.061035156	0	-0.061035156	0.8206542932	9.593042032000001	-1.6532714660000003	0	0	-0.061035156	1550086731.152
-9.27961412	-1.181933606	-3.4046385800000003	-0.061035156	-0.061035156	-0.061035156	3.3041503600000004	-8.56303714	0.7273437500000001	-0.061035156	-0.061035156	0	4.986132788000001	9.33344748	0.41511232	-0.061035156	0	-0.061035156	-8.86928714	0.8876464660000001	3.6056152160000003	-0.061035156	0	0	1.43076178	9.50930162	2.4308594240000003	0	0	-0.061035156	0.8218505890000001	9.609789840000001	-1.65805661	0	0	-0.061035156	1550086731.192
-9.268847840000001	-1.1675781250000001	-3.3854980040000004	-0.061035156	0	-0.061035156	3.3400389400000003	-8.5833741	0.7608398560000001	-0.061035156	-0.061035156	0	4.9933107	9.35378444	0.41511232	0	0	-0.061035156	-8.870483426000002	0.8816650360000001	3.6080077880000005	-0.061035156	0	0	1.41640625	9.553564300000001	2.4583741	0	0	-0.061035156	0.8182617212000002	9.614575180000001	-1.6736084260000001	0	0	-0.061035156	1550086731.232
-9.266455072	-1.1627929712000002	-3.411816394	-0.061035156	0	-0.061035156	3.3460204680000003	-8.604907248	0.75964357	-0.061035156	-0.061035156	0	4.974169928000001	9.343017572	0.419897464	0	0	-0.061035156	-8.859716754	0.8840576080000001	3.5924560700000003	-0.061035156	0	0	1.4199951080000002	9.54997554	2.47033696	-0.061035156	0	-0.061035156	0.8218505890000001	9.605004892	-1.6712158540000002	0	-0.061035156	-0.061035156	1550086731.272
-9.262865920000001	-1.18671875	-3.408227536	-0.061035156	-0.061035156	-0.061035156	3.354394568	-8.61447734	0.7763915740000001	-0.061035156	-0.061035156	0	4.9622070680000006	9.335839660000001	0.41271972840000004	0	0	-0.061035156	-8.86928714	0.900805661	3.6008300720000004	-0.061035156	0	0	1.4020507200000003	9.528442392	2.436840854	0	0	-0.061035156	0.8314209260000001	9.609789840000001	-1.676000998	0	0	-0.061035156	1550086731.312
-9.258081070000001	-1.191503894	-3.4142089660000003	-0.061035156	0	-0.061035156	3.354394568	-8.61447734	0.7763915740000001	-0.061035156	-0.061035156	0	4.941870108000001	9.335839660000001	0.40434570680000004	0	0	-0.061035156	-8.875268570000001	0.8924316100000002	3.5792969240000003	-0.061035156	0	0	1.3864990020000003	9.528442392	2.446411142	0	0	-0.061035156	0.8254394568000001	9.61816394	-1.6724121400000003	0	0	-0.061035156	1550086731.352
-9.268847840000001	-1.193896466	-3.410620108	-0.061035156	0	-0.061035156	3.33645018	-8.607299820000001	0.724951178	-0.061035156	-0.061035156	0	4.965795926	9.337036240000002	0.387597644	0	0	-0.061035156	-8.85493161	0.8972167932	3.58049321	-0.061035156	0	0	1.3972655760000001	9.536816394	2.471533246	0	0	-0.061035156	0.8170653959999999	9.616967752	-1.6616454680000001	0	0	-0.061035156	1550086731.392
-9.261669928000002	-1.183129892	-3.4142089660000003	-0.061035156	0	-0.061035156	3.33645018	-8.607299820000001	0.724951178	-0.061035156	0	0	4.943066394000001	9.3322509	0.387597644	0	0	-0.061035156	-8.8728759	0.9175537140000001	3.5601562500000004	0	0	0	1.3829101440000002	9.52963858	2.4488037140000003	0	0	-0.061035156	0.833813498	9.605004892	-1.6843750000000002	0	0	-0.061035156	1550086731.432
-9.25927716	-1.2082519568	-3.430957068	0	0	-0.061035156	3.354394568	-8.6001223	0.729736322	-0.061035156	0	0	4.9370851600000005	9.351391574	0.37802735600000004	0	0	-0.061035156	-8.87407248	0.909179712	3.544604532	0	0	0	1.3458251800000003	9.536816394	2.43205571	0	0	-0.061035156	0.811083966	9.60261232	-1.701123004	0	0	-0.061035156	1550086731.472
-9.248510880000001	-1.2034667932	-3.4261719240000006	0	-0.061035156	-0.061035156	3.32807608	-8.57978534	0.716577176	-0.061035156	-0.061035156	0	4.9370851600000005	9.35976538	0.3672607428	0	-0.061035156	0	-8.871679712	0.9211425720000002	3.5314452880000005	0	0	0	1.3242920320000002	9.54638678	2.441625998	0	0	-0.061035156	0.79194339	9.609789840000001	-1.69633786	0	-0.061035156	-0.061035156	1550086731.512
-9.258081070000001	-1.181933606	-3.40703125	0	-0.061035156	-0.061035156	3.32807608	-8.57978534	0.716577176	-0.061035156	-0.061035156	0	4.91555162	9.346606430000001	0.379223642	0	-0.061035156	0	-8.87646466	0.916357428	3.541015576	0	0	0	1.33386232	9.5451902	2.428466754	0	-0.061035156	-0.061035156	0.8182617212000002	9.60261232	-1.677197284	0	-0.061035156	-0.061035156	1550086731.552
-9.25927716	-1.1879150360000001	-3.420190396	0	0	-0.12207031	3.3149170320000003	-8.597729532	0.702221646	-0.061035156	0	0	4.883251996	9.341821580000001	0.37443847840000005	0	-0.061035156	-0.061035156	-8.88723143	0.949853534	3.575707968	0	0.061035156	0	1.378125	9.547582968	2.421289038	0	0	-0.061035156	0.8146728240000001	9.593042032000001	-1.681982428	0	0	-0.061035156	1550086731.592
-9.267651260000001	-1.235766574	-3.4453125000000004	0	-0.061035156	-0.061035156	3.2562989200000003	-8.585766574	0.7476806610000001	-0.061035156	0	0	4.90358876	9.36933606	0.3971679712	0	-0.061035156	-0.061035156	-8.88723143	0.90678714	3.517089856	0	0	0	1.39606929	9.567919928000002	2.442822284	0	0	-0.061035156	0.7883544928000001	9.600219748	-1.6999267180000002	0	-0.061035156	-0.061035156	1550086731.632
-9.2556884	-1.239355432	-3.4237792540000007	-0.061035156	-0.061035156	-0.061035156	3.2562989200000003	-8.585766574	0.7476806610000001	-0.061035156	0.061035156	0	4.91315944	9.368139480000002	0.37683107	0	0	-0.061035156	-8.8979982	0.9187500000000001	3.507519568	0	0.061035156	0	1.33386232	9.5619384	2.4129150360000002	0	0	-0.061035156	0.7883544928000001	9.615771760000001	-1.697534146	-0.061035156	0	-0.061035156	1550086731.672
-9.25927716	-1.2417480040000002	-3.417797824	0	0	-0.061035156	3.234765576	-8.606103240000001	0.7560547120000001	0	0	0	4.94067392	9.383691394000001	0.381616214	0	-0.061035156	-0.061035156	-8.883642572	0.925927716	3.5302491000000003	0	0	0	1.3230957460000001	9.56911592	2.42607428	0	-0.061035156	-0.061035156	0.80988768	9.59782698	-1.6783935700000001	0	0	-0.061035156	1550086731.712
-9.25688498	-1.240551718	-3.42497554	0	-0.061035156	-0.061035156	3.2838134000000005	-8.610888580000001	0.659155252	0	-0.061035156	0	4.95263678	9.360961960000001	0.379223642	0	-0.061035156	-0.061035156	-8.901586960000001	0.92473143	3.499145468	0	0	0	1.33386232	9.56552716	2.4296630400000003	0	-0.061035156	-0.061035156	0.7859619110000001	9.600219748	-1.6724121400000003	0	0	-0.061035156	1550086731.752
-9.253295926000002	-1.2608886780000002	-3.4166014400000004	0	0	-0.061035156	3.2838134000000005	-8.610888580000001	0.659155252	-0.061035156	0	0	4.933496106000001	9.3489991	0.3756347644	0	-0.061035156	-0.061035156	-8.89919429	0.92473143	3.517089856	0	0	0	1.362573282	9.54997554	2.42368161	0	-0.061035156	-0.061035156	0.8015136780000001	9.61936052	-1.701123004	-0.061035156	0	-0.061035156	1550086731.792
-9.258081070000001	-1.262084964	-3.4225829680000004	0	-0.061035156	-0.061035156	3.24433606	-8.58098143	0.6723144568000001	-0.061035156	0	0.061035156	4.921533246000001	9.35617662	0.364868161	0	-0.061035156	-0.061035156	-8.89919429	0.923535144	3.4919677520000003	0	0.061035156	0	1.35180661	9.547582968	2.428466754	0	0	-0.061035156	0.7811767572	9.60739766	-1.6724121400000003	-0.061035156	-0.061035156	-0.061035156	1550086731.832
-9.273632788	-1.240551718	-3.3986572480000006	0	0	0	3.2658691100000006	-8.5917482	0.6651367212000001	-0.061035156	0	0.061035156	4.9442626800000005	9.38488768	0.3576904254	0	0	-0.061035156	-8.892016574000001	0.925927716	3.4931639400000005	0	0	0	1.331469748	9.58586412	2.428466754	0	0	-0.061035156	0.7967285340000001	9.615771760000001	-1.656860324	-0.061035156	0	-0.061035156	1550086731.872
-9.2808107	-1.2106445288	-3.4058349640000003	-0.061035156	0	-0.061035156	3.2874023560000003	-8.61328125	0.6854736419999999	-0.061035156	0	0	4.94785144	9.40163588	0.36367187500000003	0	0	-0.061035156	-8.902783246	0.925927716	3.4907714660000004	0	0.061035156	0	1.300366214	9.60261232	2.436840854	0	0	-0.061035156	0.7763915740000001	9.6217527	-1.6843750000000002	-0.061035156	0	0	1550086731.911
-9.25688498	-1.21901857	-3.3986572480000006	0	0	-0.061035156	3.3065429320000006	-8.63959964	0.7572509980000001	-0.061035156	0	0	4.93828125	9.382495108	0.39836425720000007	0	-0.061035156	0	-8.903979532000001	0.923535144	3.4812010800000004	0	0	0	1.297973642	9.573901260000001	2.428466754	0	0	-0.061035156	0.7728027160000001	9.62653804	-1.6688232820000002	0	0	-0.061035156	1550086731.951
-9.25927716	-1.2154297120000002	-3.402246106	-0.061035156	-0.061035156	-0.061035156	3.293383786	-8.628832968000001	0.7883544928000001	-0.061035156	0	0	4.93828125	9.36455072	0.4294677716	0	-0.061035156	0	-8.901586960000001	0.916357428	3.4692382200000003	0	0	0	1.314721646	9.53920926	2.4200927520000004	0	-0.061035156	-0.061035156	0.793139676	9.62055661	-1.650878894	0	0	-0.061035156	1550086731.991
-9.2724366	-1.2309814300000002	-3.379516574	0	0	-0.061035156	3.2862060700000004	-8.62404802	0.79194339	-0.061035156	0	0	4.932299820000001	9.343017572	0.41271972840000004	-0.061035156	0	0	-8.890820288	0.910375998	3.464453076	0	0	0	1.350610324	9.52604982	2.4153076080000004	-0.061035156	0	0	0.805102536	9.60859375	-1.6544677520000002	0	0	-0.061035156	1550086732.031
-9.27722194	-1.223803714	-3.39746106	0	0	-0.061035156	3.2862060700000004	-8.62404802	0.79194339	0	0	0	4.932299820000001	9.34780252	0.36965332460000005	-0.061035156	0	-0.061035156	-8.906372300000001	0.9127685700000001	3.466845746	0	0	0	1.374536142	9.540405252000001	2.4392334260000004	-0.061035156	0	0	0.7476806610000001	9.603808606000001	-1.662841754	0	0	-0.061035156	1550086732.071
-9.2724366	-1.214233426	-3.40942392	0	0	-0.12207031	3.267065396	-8.64558107	0.709399411	0	0	0	4.923925720000001	9.35378444	0.34812010800000004	0	0	-0.061035156	-8.90876448	0.9307128600000001	3.50393071	-0.061035156	0.061035156	0	1.3637695680000002	9.5703125	2.41770018	0	0	0	0.75366214	9.609789840000001	-1.676000998	0	-0.061035156	-0.061035156	1550086732.111
-9.305932608	-1.24294429	-3.4261719240000006	0	-0.12207031	-0.12207031	3.267065396	-8.64558107	0.709399411	0	0	-0.061035156	4.92871106	9.35976538	0.34094239200000004	0	0	-0.061035156	-8.918335160000002	0.9677978240000001	3.50393071	-0.061035156	-0.061035156	0	1.356591754	9.575097840000002	2.40573732	-0.061035156	0	-0.061035156	0.7285400360000001	9.615771760000001	-1.6879638580000003	0	-0.061035156	-0.12207031	1550086732.151
-9.286792032000001	-1.2537109620000002	-3.390283246	0.061035156	-0.12207031	-0.12207031	3.1689697480000003	-8.57380342	0.648388678	0	0	-0.061035156	4.946655252000001	9.36933606	0.3289794928	0	0	-0.061035156	-8.94465306	0.9989013580000001	3.5565673920000003	-0.061035156	0.061035156	0	1.373339856	9.573901260000001	2.363867212	0	0	-0.061035156	0.7273437500000001	9.63969748	-1.679589856	0	-0.061035156	-0.12207031	1550086732.191
-9.231762680000001	-1.264477536	-3.4500976440000004	0	-0.12207031	-0.18310547	3.1773437500000004	-8.57978534	0.648388678	-0.061035156	-0.061035156	0	4.943066394000001	9.360961960000001	0.2918945288	0	0	-0.061035156	-8.90517572	1.006079074	3.5553711060000004	-0.061035156	0	-0.061035156	1.414013678	9.5870607	2.3806152160000003	0	0	-0.061035156	0.7034179712000002	9.62294928	-1.7094971040000002	0	-0.12207031	-0.12207031	1550086732.231
-9.2808107	-1.2549072479999999	-3.39267572	0.12207031	-0.18310547	-0.18310547	3.1773437500000004	-8.57978534	0.648388678	-0.12207031	-0.061035156	0	4.929907248	9.3322509	0.30744628600000007	0	0	-0.12207031	-8.94584964	1.069482428	3.5769042540000004	-0.061035156	0.061035156	-0.061035156	1.4463134979999999	9.558349640000001	2.3483153960000003	-0.061035156	0.061035156	-0.12207031	0.7488769568000001	9.615771760000001	-1.7023192900000002	0	-0.12207031	-0.12207031	1550086732.271
-9.3155027	-1.223803714	-3.3412353240000003	0.24414062	-0.12207031	-0.18310547	3.1713623200000005	-8.56303714	0.693847644	-0.12207031	-0.061035156	0	4.921533246000001	9.38129892	0.31223143000000003	0	0.061035156	-0.18310547	-8.923120108	1.12211911	3.5769042540000004	0.061035156	0.24414062	-0.061035156	1.4702392180000001	9.610986420000001	2.2980712860000003	-0.061035156	0.061035156	-0.12207031	0.7369140380000001	9.62055661	-1.7071045320000002	0	-0.12207031	-0.12207031	1550086732.311
-9.343017572	-1.081445288	-3.4225829680000004	0.36621094	-0.24414062	-0.30517578	3.161792032	-8.557055710000002	0.773999002	-0.12207031	-0.061035156	0.061035156	4.95742212	9.41120607	0.2918945288	0	0.061035156	-0.18310547	-8.864501800000001	1.1340820288	3.535034146	0	0.12207031	-0.12207031	1.4199951080000002	9.651660340000001	2.288500998	-0.061035156	0.12207031	-0.12207031	0.592163089	9.610986420000001	-1.771704074	0	-0.18310547	-0.18310547	1550086732.351
-9.1791259	-0.9283202880000001	-3.476416034	0.30517578	0	-0.48828125	3.198876996	-8.518774460000001	0.9354980432000001	-0.24414062	0	0.12207031	4.93828125	9.38488768	0.3002685504	-0.061035156	0	-0.18310547	-8.710180710000001	1.2333740020000001	3.58647464	0	0.18310547	-0.12207031	1.284814496	9.614575180000001	2.2083496400000002	-0.12207031	0	-0.12207031	0.39238280760000005	9.584667932	-2.045654254	-0.12207031	-0.36621094	-0.36621094	1550086732.391
-8.979345746000002	-1.0180419928000002	-3.8795653960000003	0.18310547	-0.061035156	-0.6713867	3.2048584260000004	-8.456567392	0.98334964	-0.24414062	0	0.12207031	4.86770018	9.307128894	0.308642572	-0.12207031	-0.18310547	-0.18310547	-8.70778804	1.3242920320000002	3.6307373200000006	-0.12207031	-0.12207031	-0.061035156	1.3290771760000002	9.528442392	2.02292482	-0.18310547	-0.24414062	-0.18310547	0.56823732	9.478198380000002	-2.042065396	0.12207031	-0.30517578	-0.61035156	1550086732.431
-9.02839357	-1.3075439300000002	-3.96928714	0.12207031	-0.12207031	-0.5493164	3.1893066100000005	-8.462548920000001	1.03957518	-0.24414062	-0.061035156	0.061035156	4.828222644	9.231762680000001	0.2081542932	-0.24414062	-0.24414062	-0.36621094	-8.8896241	1.3458251800000003	3.7467773560000004	-0.18310547	0.12207031	0	1.6329346040000001	9.52006839	1.8841552520000002	-0.18310547	-0.36621094	-0.24414062	0.966601538	9.46623552	-1.8937255400000002	0.12207031	0.061035156	-0.7324219	1550086732.471
-9.021215560000002	-1.225	-3.9381836060000004	0.12207031	-0.18310547	-0.18310547	3.140258786	-8.65515126	1.0575195288	-0.36621094	-0.18310547	0.061035156	4.946655252000001	9.284399460000001	0.028710937500000002	-0.24414062	0	-0.6713867	-9.04155252	1.4235839660000003	3.9094726440000005	-0.18310547	0.30517578	0	1.9966064300000002	9.66003444	1.8434814300000002	-0.18310547	-0.18310547	-0.36621094	1.2082519568	9.53920926	-1.770507788	0	0.12207031	-0.5493164	1550086732.511
-8.86330571	-0.893627896	-3.94895018	-0.12207031	-0.12207031	-0.30517578	3.0565185700000006	-8.797509980000001	1.1257080072	-0.36621094	-0.18310547	0.061035156	5.083032248	9.35378444	-0.192602536	-0.18310547	0.12207031	-0.91552734	-8.95661592	1.55158696	3.9094726440000005	-0.12207031	0.61035156	0	2.068383786	9.80957068	1.874584964	-0.18310547	0.18310547	-0.48828125	1.5145019960000001	9.649267572	-1.5719238220000002	-0.30517578	0	-0.24414062	1550086732.551
-8.787939300000001	-0.916357428	-3.9561278960000004	-0.4272461	-0.7324219	-0.4272461	2.8830566100000006	-8.63601088	1.1675781250000001	-0.36621094	-0.24414062	-0.061035156	5.120117212	9.21860324	-0.2930908246	0	0.061035156	-0.79345703	-8.884838760000001	1.484594748	3.803002896	-0.12207031	0.79345703	0.061035156	1.757348642	9.65285643	1.84946286	-0.30517578	0.18310547	-0.6713867	1.8530517180000001	9.64208966	-1.2321777160000003	-0.6713867	-0.061035156	0	1550086732.591
-9.155200180000001	-1.216625998	-3.3962646760000004	-0.61035156	-1.4038086	-0.4272461	2.8830566100000006	-8.63601088	1.1675781250000001	-0.4272461	-0.24414062	-0.061035156	5.006469748	9.04633786	-0.2225097644	0.061035156	-0.12207031	-0.61035156	-8.828613220000001	1.431957968	3.585278354	-0.12207031	1.0375977	0.061035156	1.5121094240000001	9.38847644	1.829125998	-0.4272461	0.12207031	-0.8544922	2.4619628600000003	9.79401857	-0.5909667932	-1.2207031	0.12207031	0.36621094	1550086732.631
-9.78444838	-1.58747554	-3.07805162	-0.79345703	-1.7700195	-0.30517578	2.719165036	-8.430249100000001	1.153222644	-0.4272461	-0.12207031	0.061035156	4.793530252	9.029589660000001	-0.0825439496	0.061035156	-0.30517578	-0.61035156	-8.967382788	1.3015625000000002	3.3854980040000004	-0.12207031	1.0986328	0.061035156	1.447509784	9.274829074000001	1.9212402160000002	-0.4272461	0.18310547	-0.91552734	2.628247104	9.9710688	-0.2942871106	-2.0141602	0.61035156	0.91552734	1550086732.671
-10.23784146	-2.064794928	-2.628247104	-0.91552734	-3.0517578	-0.48828125	2.51101088	-8.646777160000001	0.849365216	-0.4272461	-0.12207031	0.30517578	4.702612320000001	9.360961960000001	0.0418701178	0.061035156	-0.30517578	-0.79345703	-9.144433606	1.221411142	3.3735351440000003	-0.12207031	1.2817383	-0.061035156	1.4558837860000002	9.485375900000001	2.25859375	-0.18310547	0.61035156	-0.91552734	2.8818603240000003	10.6074955	0.03947753894	-2.6245117	0.91552734	1.6479492	1550086732.711
-10.107446580000001	-1.4786132200000002	-1.414013678	0.12207031	-2.4414062	-0.79345703	2.51101088	-8.646777160000001	0.849365216	-0.4272461	-0.18310547	0.61035156	4.794726440000001	9.60141574	0.1363769568	0.18310547	-0.12207031	-0.79345703	-8.97336412	1.119726538	3.3053466460000003	0.12207031	1.159668	-0.18310547	1.1627929712000002	9.750951980000002	2.6581542540000003	-0.061035156	0.79345703	-0.9765625	4.59973143	12.072949280000001	0.9307128600000001	-3.7231445	1.4648438	2.9907227	1550086732.751
-9.89929164	-1.043164038	-0.8900390380000001	-0.24414062	-2.5634766	-1.4648438	2.6725097840000003	-8.523559800000001	0.38999023560000007	-0.36621094	-0.36621094	0.8544922	4.716967752	9.547582968	0.2954833966	0.48828125	-0.12207031	-0.5493164	-9.0427491	0.6328369110000001	3.3053466460000003	0.24414062	1.0986328	-0.30517578	0.8362060700000001	9.62653804	3.1940917540000004	-0.061035156	0.61035156	-1.0375977	4.737304712	13.10773912	0.8278320288	-4.333496	2.6855469	3.4179688	1550086732.791
-9.9961911	-1.6532714660000003	0.21533202880000002	0.30517578	-0.24414062	-1.159668	2.6725097840000003	-8.523559800000001	0.38999023560000007	-0.36621094	-0.48828125	1.0375977	4.633227536	9.625341754	0.6723144568000001	0.7324219	0.061035156	-0.4272461	-9.069067392000001	0.2536132788	3.3053466460000003	0.061035156	1.0375977	-0.36621094	0.8661132788	9.56672374	3.5469971040000003	-0.12207031	0.4272461	-1.0986328	1.2501221040000001	11.600414840000001	0.47014160340000005	-2.9907227	0.7324219	3.4179688	1550086732.831
-10.0895018	-1.5779052520000003	-0.60651857	-0.18310547	-1.4648438	-0.61035156	3.064892572	-8.662329074	-0.1040771466	-0.48828125	-0.30517578	1.5869141	4.48847644	9.74138179	1.111352536	0.7324219	0.30517578	-0.61035156	-9.337036240000002	0.2452392572	3.4728271760000005	-0.061035156	0.61035156	-0.24414062	1.0144531250000002	9.64328624	3.452490216	-0.12207031	0.12207031	-1.159668	-0.43066405760000004	9.564331070000001	-0.492871106	-2.1972656	0.18310547	2.8686523	1550086732.871
-8.84177266	-1.061108426	0.2954833966	0.061035156	-0.79345703	-0.061035156	3.064892572	-8.662329074	-0.1040771466	-0.48828125	-0.36621094	2.1972656	4.40234375	9.605004892	1.50732428	0.5493164	0.24414062	-0.79345703	-8.758032248000001	0.538330072	3.2503173920000004	0.30517578	1.0986328	-0.24414062	1.1269042932	9.567919928000002	3.313720746	-0.12207031	-0.061035156	-1.0986328	0.5562744110000001	8.28908696	-0.050244139400000006	-0.9765625	-0.7324219	1.6479492	1550086732.911
-8.606103240000001	-0.6304443390000001	0.593359375	-0.24414062	0.12207031	-0.12207031	4.024316394	-8.43383786	-0.27155761780000004	-0.91552734	-0.61035156	1.7700195	4.371240216	9.108544928	1.720263678	0.30517578	-0.061035156	-0.8544922	-8.52595198	0.287109375	2.9524413940000005	0.61035156	0.79345703	-0.30517578	0.923535144	8.991308606	3.37473143	-0.12207031	-0.12207031	-0.9765625	1.459472644	6.689648560000001	0.20935058900000003	0.4272461	0.30517578	0.91552734	1550086732.951
-8.819042932	-0.39238280760000005	0.1614990216	-0.4272461	-0.36621094	-0.5493164	4.50163588	-8.21132788	0.12202148560000001	-0.91552734	-0.61035156	1.7700195	4.4155028960000005	8.931494110000001	1.783667032	0	-0.36621094	-0.7324219	-8.680273560000002	-0.1686767572	2.633032248	0.48828125	0.7324219	-0.30517578	0.724951178	8.607299820000001	3.4046385800000003	-0.18310547	-0.12207031	-0.8544922	2.180834964	6.235058606	0.9785644568000001	1.0986328	1.7089844	0.30517578	1550086732.991
-9.0427491	-0.660351538	0.5239746106000001	-0.36621094	0.91552734	-0.24414062	4.52316893	-8.38120108	0.381616214	-1.0986328	0.24414062	1.3427734	4.427465854	9.04753444	1.6437011780000002	-0.18310547	-0.5493164	-0.6713867	-8.610888580000001	-0.593359375	2.6665283540000004	0.30517578	0.6713867	-0.18310547	0.7716064300000001	8.73171376	3.5781005400000003	-0.12207031	-0.30517578	-0.7324219	2.04326178	6.89421376	2.032495108	1.953125	1.159668	0	1550086733.031
-9.953125	-0.534741214	-0.211743161	-0.8544922	0.30517578	-0.4272461	4.203759784	-8.787939300000001	0.45339357	-0.7324219	1.0986328	1.2207031	4.521972644000001	9.152807608000002	1.5001464660000001	-0.061035156	-0.5493164	-0.7324219	-8.844164840000001	-0.9522461060000001	2.7347167540000004	-0.12207031	0	-0.061035156	1.141259784	8.99728984	3.887939496	-0.12207031	-0.36621094	-0.7324219	2.93808606	7.908667032	2.7227538940000002	1.2817383	0.24414062	-0.24414062	1550086733.071
-10.773778960000001	-0.5586669928	0.1818359424	-0.8544922	0.30517578	-0.48828125	4.161889676	-9.297558606	0.24643554320000002	-0.18310547	0.48828125	0.8544922	4.76721196	9.226977340000001	1.50493161	0.061035156	-0.061035156	-0.9765625	-9.11691893	-0.7811767572	2.94765625	-0.36621094	0.36621094	0.18310547	1.453491214	9.16118161	3.9142577880000005	-0.18310547	-0.30517578	-0.6713867	4.65476088	8.737695288000001	2.9955077880000003	0.8544922	-0.12207031	-0.18310547	1550086733.111
-10.871875000000001	-0.3911865216	0.5993408246	-0.8544922	-0.48828125	-0.4272461	4.131982428000001	-9.650463760000001	-0.09211425720000001	0.30517578	-0.48828125	0.12207031	4.9	9.2808107	1.5204834260000002	0.061035156	0.12207031	-1.0986328	-9.335839660000001	-0.47373047120000006	3.01225589	-0.48828125	0.12207031	0.4272461	1.490576178	9.211425720000001	3.8640135800000004	-0.12207031	-0.12207031	-0.5493164	5.840283246000001	9.32866214	3.523071286	1.5258789	1.7089844	-0.18310547	1550086733.151
-10.935278060000002	-1.2537109620000002	0.8182617212000002	-1.0986328	0.48828125	0.061035156	4.00158696	-9.88015126	-0.27873535340000005	0.5493164	-1.0375977	-1.159668	5.06867662	9.491357428	1.484594748	-0.061035156	-0.12207031	-0.9765625	-9.299951080000001	-0.4689453076	2.872290036	-0.4272461	0.48828125	0.6713867	1.2202148560000001	9.319091754	3.8664062500000003	0.061035156	0.12207031	-0.30517578	5.29477536	9.521264480000001	4.02551268	1.7089844	2.5634766	-0.061035156	1550086733.191
-11.100365920000002	-2.4799072480000004	-0.910375998	-0.91552734	0.4272461	0	4.00158696	-9.88015126	-0.27873535340000005	0.5493164	-1.0375977	-1.159668	5.4275634	10.21152356	1.362573282	-0.061035156	-0.12207031	-0.7324219	-10.178027160000001	-0.643603534	2.81726088	-0.91552734	-1.0986328	0.5493164	0.8732910340000001	9.853833360000001	3.9405760800000005	0.24414062	0.18310547	0.12207031	3.21921376	8.14672824	2.8423827880000005	2.8076172	0.7324219	0.12207031	1550086733.231
-11.856421220000001	-3.6056152160000003	-1.8650146760000001	0.79345703	0	0.48828125	3.541015576	-11.19846196	0.1268066394	0.48828125	-0.6713867	-1.2207031	5.71586911	10.94724092	1.152026358	-0.12207031	0.061035156	-0.30517578	-10.582373200000001	0.03229980432	2.43205571	-0.9765625	-0.4272461	0.6713867	0.515600589	10.5835688	3.8101807100000005	0.30517578	-0.12207031	0.4272461	2.469140576	10.31201178	0.6005371106	1.5258789	-3.3569336	-0.61035156	1550086733.271
-9.01403804	-3.1366699280000003	-0.1495361322	-0.4272461	-0.30517578	0.7324219	3.1187255400000002	-11.19008786	0.34094239200000004	1.2207031	-1.159668	-2.0141602	5.8546385800000005	11.312109620000001	0.802709964	-0.061035156	0.061035156	0.36621094	-10.67209514	0.794335962	2.4200927520000004	-0.91552734	-0.12207031	0.79345703	0.3672607428	11.00585962	3.77189946	0.5493164	0.061035156	0.79345703	6.310424820000001	14.390161240000001	2.775390576	-2.0751953	-0.91552734	-0.61035156	1550086733.311
-8.716162140000002	-3.282617212	-2.0911132200000004	0.12207031	3.7231445	1.0375977	3.1187255400000002	-11.19008786	0.34094239200000004	1.2207031	-1.159668	-2.0141602	6.178832968	11.13864766	0.5825927716	-0.061035156	1.0986328	1.2207031	-9.553564300000001	1.4056396760000003	0.8649169928000001	-0.8544922	-1.159668	0.9765625	-0.34572753600000006	10.8898188	3.34841304	0.36621094	0.8544922	1.2207031	-0.2428466754	8.1072509	-0.2643798822	1.159668	-1.7089844	-0.9765625	1550086733.35
-8.791528060000001	-3.131884784	-4.61169429	0	-0.24414062	-0.5493164	2.9273192900000002	-9.581079074	0.52995607	1.2207031	-0.48828125	-2.4414062	5.610595746	10.67807608	0.24165038940000003	-0.18310547	1.5258789	2.2583008	-10.193578780000001	1.75495607	1.0969971040000002	-1.4648438	-1.953125	0.30517578	-1.0958007788	10.18520468	2.57680661	-0.061035156	0.6713867	1.7089844	0.899609375	8.93747554	-3.1869139400000006	1.5258789	-3.4179688	-0.91552734	1550086733.39
-8.7795652	-3.9561278960000004	-3.399853534	-0.12207031	0.91552734	0.36621094	1.9978027160000003	-9.341821580000001	0.4103271466	1.2207031	0.8544922	-2.9907227	4.7552491	10.540502700000001	-0.18422851440000002	-0.5493164	0.9765625	2.8686523	-9.938769960000002	2.6306396760000004	1.1328857428	-0.8544922	-0.24414062	0.5493164	-1.0670898560000002	9.801196580000001	1.8231445680000002	-0.30517578	0.48828125	2.0751953	2.8232422120000003	10.107446580000001	-2.8818603240000003	1.4038086	-0.5493164	-1.7700195	1550086733.43
-8.399145468	-3.6415038940000004	-2.636621106	-0.61035156	2.1362305	1.4648438	1.9978027160000003	-9.341821580000001	0.4103271466	1.4648438	0.36621094	-3.540039	4.1415527160000005	10.57280252	-0.594555661	-0.9765625	0.24414062	2.8686523	-9.98183606	3.0565185700000006	1.4798096040000002	-0.36621094	-0.061035156	0.30517578	-0.40554199280000003	10.039258180000001	1.4451172120000002	0.24414062	0.79345703	2.319336	1.0587158540000001	9.82392572	-2.6713134000000003	1.4038086	0.30517578	-1.953125	1550086733.471
-8.016332968	-2.8124755400000003	-2.62944339	1.5258789	3.4179688	0.91552734	1.427172824	-8.797509980000001	0.38999023560000007	1.5869141	-1.0986328	-3.479004	4.023120108	10.35029254	-1.032397464	-1.2207031	0	2.6245117	-9.4255616	2.6964355040000005	1.6317382200000001	-0.061035156	0.8544922	0.061035156	0.04067382788	10.13496106	1.335058606	0.61035156	1.4648438	2.319336	-0.2775390576	9.138451980000001	-2.851953076	1.953125	-1.8920898	-1.7700195	1550086733.51
-8.632422120000001	-1.561157248	-3.8759764400000005	0.61035156	1.4648438	0.7324219	1.7023192900000002	-7.852441394	0.6902587860000001	1.0986328	-1.0986328	-2.746582	3.92861322	9.669604532000001	-1.494165036	-1.0375977	0.061035156	2.5634766	-8.80588408	2.1509277160000004	1.988232428	0.12207031	0.30517578	-0.30517578	0.0813476538	9.693530252	1.4810058900000003	0.61035156	0.9765625	2.1972656	0.5873779254	9.36933606	-2.976367212	1.953125	-2.8686523	-1.7089844	1550086733.551
-8.290283246000001	-1.161596646	-2.8555420320000002	1.159668	0.4272461	0.5493164	1.264477536	-6.888232428000001	0.849365216	0.4272461	0.4272461	-1.8310547	3.7049072480000005	8.86091304	-1.7346191100000001	-0.36621094	-0.061035156	2.6245117	-8.193384080000001	1.886547824	1.98464357	-0.061035156	0.30517578	-0.48828125	0.29667969240000003	9.16716304	1.8195557100000002	0.7324219	0.36621094	1.8310547	1.8602295320000002	9.286792032000001	-2.56723642	1.7089844	-1.8310547	-1.953125	1550086733.591
-7.9995851600000005	-0.7416992212000001	-3.4560790740000003	1.159668	1.8310547	-0.30517578	0.8517577880000001	-6.14294429	0.9594238220000001	0.061035156	0.8544922	-1.0986328	3.6905516200000004	8.387182608000002	-1.6843750000000002	0.36621094	0.12207031	2.319336	-8.01274411	1.79323732	2.0911132200000004	-0.061035156	0.36621094	-0.5493164	0.893627896	8.808276260000001	1.915258786	0.48828125	0.7324219	1.4038086	2.0528320680000003	8.915942392	-1.88774411	1.7700195	-1.0986328	-1.6479492	1550086733.63
-8.881250000000001	-0.805102536	-3.3914795320000004	1.3427734	0.7324219	-0.18310547	0.7728027160000001	-5.914452880000001	0.9725830072	0	-0.79345703	0.9765625	3.7683105040000004	8.23046875	-1.55158696	0.91552734	0.79345703	1.8310547	-7.948144568	1.9427734620000003	2.245434604	-0.061035156	0.24414062	-0.4272461	1.3266846040000002	8.706591754	1.6688232820000002	0.18310547	1.159668	0.91552734	1.9535400360000001	9.39326178	-1.2333740020000001	1.3427734	-1.2817383	-1.5869141	1550086733.671
-9.0858152	-0.22849121400000003	-3.6104003600000003	0.6713867	0.30517578	-0.24414062	0.7728027160000001	-5.914452880000001	0.9725830072	0	-0.79345703	0.9765625	3.69533696	8.1838134	-1.318310504	1.2817383	1.4038086	1.2817383	-8.041455072	2.024121106	2.44401857	0.061035156	0.30517578	-0.36621094	1.522875998	8.7364991	1.476220746	0.061035156	1.4038086	0.30517578	1.886547824	9.2042482	-1.332666034	1.0986328	-1.4648438	-1.2207031	1550086733.711
-9.185107428000002	-0.09211425720000001	-3.4800048920000006	0.9765625	0.48828125	-0.30517578	1.0587158540000001	-6.18242212	0.8565429712000001	0	-1.5869141	2.0751953	3.4369384000000003	8.20773912	-0.991723642	1.4038086	1.0986328	0.61035156	-8.135961960000001	2.004980432	2.6354248200000003	0.18310547	0.061035156	-0.48828125	1.509716754	8.8728759	1.409228534	0.061035156	1.159668	-0.24414062	1.1041748200000001	9.232959260000001	-1.90808107	1.0375977	-1.8310547	-1.2207031	1550086733.75
-8.9745607	-1.0443603240000001	-4.386792032000001	0.6713867	0.4272461	-0.12207031	2.21433107	-7.35598143	0.7560547120000001	-0.24414062	-2.0141602	3.112793	3.4058349640000003	8.3967527	-0.5048339856	1.2207031	0.24414062	-0.30517578	-8.372826980000001	1.9009033540000002	2.7945312500000004	0.18310547	-0.18310547	-0.61035156	1.5276611420000001	9.181518570000001	1.2549072479999999	0.061035156	0.4272461	-0.61035156	0.7464843750000001	9.2042482	-2.6079101440000003	1.2207031	-2.0751953	-1.6479492	1550086733.79
-8.827417032000001	-1.408032248	-4.653564496	1.0375977	0.36621094	0.12207031	2.9141601440000002	-8.35249002	1.020434604	-0.8544922	-1.7089844	3.9672852	3.7934326080000003	8.834594748	0.0992919928	0.91552734	-0.12207031	-1.2817383	-8.769995108000002	1.7609375	2.8806639400000003	0.061035156	-0.30517578	-0.6713867	1.7609375	9.600219748	1.2178222840000001	-0.12207031	-0.30517578	-0.8544922	1.030004892	9.322680710000002	-2.8328125	0.9765625	-1.953125	-1.7700195	1550086733.831
-10.300048920000002	-0.80988768	-4.577001996	1.2207031	0.91552734	0.6713867	3.512304712	-9.485375900000001	1.3087402160000001	-1.4648438	-0.91552734	4.5776367	4.274340854	9.444701980000001	0.7560547120000001	0.48828125	-0.18310547	-2.1972656	-9.241332968	1.9284179320000001	2.83879393	-0.12207031	-0.4272461	-0.79345703	2.21433107	10.064379500000001	1.353002896	-0.6713867	-0.79345703	-1.3427734	0.8421875000000001	9.637304712	-2.828027356	0.36621094	-2.5024414	-1.0986328	1550086733.87
-10.50461412	0.4438232428	-5.7673098000000005	-0.91552734	0.36621094	1.4648438	4.0326903960000005	-11.008251800000002	1.4211913940000003	-1.5869141	-0.4272461	4.5166016	4.713378894000001	10.9053714	1.3386474640000001	-0.061035156	0	-3.2348633	-10.603905760000002	2.6079101440000003	2.92971196	0.61035156	-1.159668	-0.5493164	2.044457968	10.9053714	1.9104736420000001	-0.6713867	-0.48828125	-1.2817383	1.829125998	10.89460414	-2.64379892	-0.48828125	-3.2348633	-0.36621094	1550086733.91
-11.343212860000001	-1.08383786	-6.186010880000001	-2.5024414	1.3427734	0.48828125	4.0326903960000005	-11.008251800000002	1.4211913940000003	-1.4648438	-0.36621094	3.7841797	5.3139157400000006	12.855322480000002	1.5491942900000002	-0.91552734	0	-3.9672852	-11.5525634	1.040771466	2.9045898560000003	0.61035156	-0.36621094	-0.4272461	1.4570800720000001	12.462939300000002	2.57680661	-0.8544922	-1.0375977	-0.91552734	4.805493210000001	11.58127446	-1.830322284	-2.1972656	-1.4648438	-0.061035156	1550086733.95
-11.33483876	-3.428564496	-6.08432608	-1.5258789	-4.8828125	1.0986328	5.7673098000000005	-13.137646760000003	2.004980432	-1.0375977	-0.4272461	2.6855469	5.726635880000001	13.04792482	1.670019568	-1.5258789	-0.91552734	-3.4179688	-11.216405760000002	0.02990722644	2.192797824	-0.061035156	-0.7324219	-0.6713867	0.5132080072	12.2834964	3.178540036	-0.6713867	-2.0141602	-0.9765625	6.020923020000001	13.293163940000001	-0.3804199280000001	-4.333496	1.2207031	1.2817383	1550086733.99
-8.911157248	-4.10207518	-2.253808606	-1.0375977	-4.0893555	1.0375977	5.994604532	-11.55854532	2.04086911	-0.4272461	0.12207031	1.0986328	6.114233426	11.57170378	1.6688232820000002	-1.5869141	-1.8310547	-1.8310547	-10.59433606	0.7560547120000001	1.02761232	0.36621094	0.30517578	-0.18310547	-0.36606445680000005	10.877856920000001	3.5792969240000003	-1.0375977	-2.319336	-0.8544922	3.9441650360000002	12.545483720000002	0.0035888672120000004	-4.5166016	3.0517578	2.1972656	1550086734.03
-8.6599366	-3.2718505400000004	-1.293188498	-1.159668	3.4179688	0	5.0890135800000005	-10.49265126	1.7190673920000001	0.12207031	1.5258789	-0.9765625	6.123803420000001	10.19238318	1.1269042932	-1.7089844	-1.4648438	-0.061035156	-10.325171220000001	0.23686523560000003	0.5825927716	0.8544922	-0.8544922	-0.36621094	-0.800317392	9.40163588	3.5206787140000007	-1.6479492	-1.953125	-0.30517578	0.5335449280000001	10.96997104	-2.0253173920000003	-3.2958984	2.380371	3.6010742	1550086734.07
-10.303637680000001	-2.000195288	-4.59733876	-0.48828125	-2.6855469	0.6713867	3.8520507200000003	-10.29047824	1.1556152160000002	0.9765625	2.0751953	-2.6245117	5.47661142	9.66242662	0.6053222644	-1.7700195	-1.5869141	1.0375977	-10.412500000000001	-0.34812010800000004	1.1328857428	0.61035156	0	-0.30517578	-0.5479003894	8.892016574000001	3.617578076	-1.2207031	-2.0141602	0.12207031	-1.5587646760000002	12.48447284	-2.646191394	-3.3569336	0.8544922	3.90625	1550086734.11
-8.35249002	-2.292089856	-2.39138179	-0.9765625	-3.6010742	-0.24414062	2.9847412140000005	-10.13615764	0.3600830072	3.1738281	-0.61035156	-4.0283203	4.93947734	9.37890625	0.250024411	-1.6479492	-2.319336	1.5869141	-9.481787140000002	-0.5359375000000001	1.341040036	0.48828125	0.18310547	-0.18310547	0.385205072	9.092993210000001	3.776684604	-0.61035156	-1.8310547	0.18310547	-2.098291034	11.068066100000001	-2.8316162140000003	-2.0141602	-0.91552734	4.760742	1550086734.15
-6.9420652	-1.8662109620000003	-1.3302734620000003	-0.48828125	0	0.5493164	2.710791034	-9.24372554	-0.309838858	3.1738281	-0.61035156	-4.0283203	4.858129892000001	8.322582968	0.1196289038	-0.91552734	-2.319336	1.8920898	-8.845361420000001	-0.9115722840000001	1.5551757200000003	0.30517578	0.24414062	-0.18310547	0.9582275360000001	8.517577880000001	3.830517572	-0.24414062	-1.7089844	0.061035156	-1.5587646760000002	9.98183606	-1.770507788	-1.2817383	-0.48828125	4.699707	1550086734.19
-8.10246556	-1.149633786	-1.5719238220000002	-0.24414062	-0.9765625	0.061035156	2.6581542540000003	-8.54628894	-0.846972644	3.2958984	-1.953125	-4.4555664	4.843774460000001	7.455273560000001	0.173461911	0	-0.91552734	1.8310547	-8.47929712	-0.9773681610000001	1.6867675720000002	0.061035156	0.061035156	-0.12207031	1.4750244600000002	7.720849640000001	3.9453614200000002	-0.30517578	-1.0375977	0	0.12919922120000002	8.814257788	-1.2058593750000002	-0.061035156	1.7089844	4.211426	1550086734.23
-8.084521760000001	-0.6077148560000001	-1.58747554	-1.2207031	-1.7089844	-0.6713867	2.7143798920000006	-8.35249002	-1.1556152160000002	2.746582	-2.1972656	-4.5776367	4.7062010800000005	7.12390126	0.39836425720000007	0.61035156	0.7324219	1.4038086	-8.2005616	-0.740502896	1.8255371400000002	0.061035156	0	0.12207031	1.868603534	7.346411240000001	3.83171376	-0.5493164	-0.12207031	0	0.5885742212	8.156298920000001	-1.489379892	0.36621094	4.0893555	2.8076172	1550086734.27
-8.059399460000002	-0.6101074280000001	-0.3804199280000001	-0.9765625	0.79345703	-0.48828125	2.49426268	-8.24841304	-1.320703076	2.2583008	-1.4038086	-4.272461	4.19897464	7.110742212000001	0.6447998200000001	0.91552734	1.2207031	0.9765625	-8.20534694	-0.9055908540000002	2.086328076	-0.061035156	0.061035156	0.30517578	1.8793701080000003	7.263867212	3.776684604	-0.24414062	0.48828125	-0.061035156	-0.132788089	7.59284694	-1.1627929712000002	0.30517578	4.9438477	1.4648438	1550086734.31
-9.11572284	-0.42587889400000006	-0.832617212	-0.7324219	0.8544922	-0.24414062	2.124609424	-8.094091754	-1.369750998	1.8310547	-0.5493164	-3.7231445	3.7838623200000003	7.29138179	0.8589355432	0.9765625	0.7324219	0.48828125	-8.57858876	-1.2058593750000002	2.3578857820000003	-0.30517578	0	0.4272461	1.7776855040000001	7.412207068000001	3.817358426	0.24414062	0.48828125	-0.18310547	-0.7416992212000001	7.108349640000001	-0.2452392572	0.48828125	4.3945312	0.4272461	1550086734.35
-9.3573732	-0.0418701178	-1.1017822480000001	-0.7324219	0.6713867	0.18310547	1.8793701080000003	-8.027099640000001	-1.25729982	0.7324219	-0.12207031	-2.0141602	3.8018066100000003	7.755542032000001	1.1807373200000002	1.0375977	0.12207031	-0.18310547	-8.63122554	-1.0563232428000002	2.65935054	-0.6713867	0	0.48828125	1.961914038	7.93139676	3.96330571	0.7324219	0.5493164	-0.30517578	0.3182128894	6.90617662	-0.08732910340000001	1.159668	1.0986328	-0.12207031	1550086734.39
-10.5835688	-0.16389160340000003	-1.5025390379999999	-1.159668	0.61035156	-0.61035156	1.774096646	-7.8261232000000005	-0.9893310700000001	0.7324219	-0.12207031	-2.0141602	4.274340854	8.104858426	1.4546875000000001	1.159668	0.30517578	-0.79345703	-8.56782248	-0.9307128600000001	2.6940429320000003	-0.91552734	-0.061035156	0.8544922	2.159301718	8.28669429	4.124804712	0.91552734	0.6713867	-0.4272461	2.0671875	7.372729532	1.204663089	1.8920898	-1.159668	-0.48828125	1550086734.434
-11.1446286	0.03229980432	-0.9474609620000001	-1.4648438	-2.2583008	-1.0986328	1.6688232820000002	-7.54379892	-0.6723144568000001	0.18310547	0.12207031	-0.8544922	4.78276358	8.315405252000001	1.7118896760000002	1.3427734	0.9765625	-1.159668	-8.468530252	-0.732128894	2.6402099640000003	-1.159668	-0.12207031	0.9765625	1.9320067900000002	8.354882788000001	4.075756790000001	0.79345703	0.7324219	-0.4272461	7.360766574	11.447289840000002	4.671508786	0.7324219	3.2958984	-0.79345703	1550086734.47
-11.545385880000001	-2.097094748	-1.5396240020000003	-0.6713867	2.1972656	-0.4272461	1.6688232820000002	-7.54379892	-0.6723144568000001	-0.24414062	0.24414062	0.36621094	5.030395468	9.20065944	1.808789038	1.3427734	1.3427734	-1.5258789	-9.938769960000002	-0.4521972644	2.3208007200000003	-1.4648438	-1.953125	0.91552734	1.715478534	8.864501800000001	4.1152344240000005	0.6713867	0.9765625	-0.12207031	5.267260880000001	9.845459260000002	1.9583251800000003	1.3427734	0.061035156	0.91552734	1550086734.51
-12.637597840000002	-3.9154540740000003	-4.80310054	-0.18310547	-1.4038086	-0.7324219	1.4738280760000002	-9.322680710000002	-0.05144042932000001	-0.61035156	0.061035156	1.7700195	5.2110353400000005	11.775073380000002	1.6664307100000002	0.79345703	1.159668	-2.2583008	-12.24401808	0.6101074280000001	3.958520468	-1.7089844	-0.48828125	0.9765625	2.0289062500000004	11.218798920000001	3.645092752	0.8544922	1.4038086	0.24414062	-0.12321777160000001	9.32148462	-3.0768554320000003	0.79345703	-1.953125	-2.380371	1550086734.55
-9.85502896	-3.5290527160000003	-2.4296630400000003	-0.5493164	-1.8920898	0.30517578	1.7896484620000002	-10.892211960000001	0.13757324280000002	-0.6713867	-0.6713867	3.6621094	5.802001800000001	13.256078780000001	1.378125	0.12207031	0.5493164	-2.2583008	-11.783447480000001	0.9307128600000001	3.552978534	-1.6479492	0.48828125	1.0986328	1.7489746400000001	12.89838858	3.499145468	1.4038086	1.159668	0.061035156	4.124804712	14.71914038	2.9667969240000005	-1.5869141	-0.30517578	-0.4272461	1550086734.59
-7.17773462	-1.6664307100000002	-2.7311278960000003	-0.5493164	4.211426	-0.36621094	1.7896484620000002	-10.892211960000001	0.13757324280000002	-0.6713867	-2.0141602	5.3100586	6.512597840000001	12.180615020000001	1.2860107820000002	0.30517578	0.79345703	-1.0375977	-10.463940200000001	1.262084964	2.27893071	-1.7700195	1.2207031	0.91552734	0.8206542932	12.284692000000001	3.4704346040000003	0.79345703	1.3427734	-0.12207031	-1.3111327879999999	9.113330072	-2.5433105040000004	1.5258789	-1.7700195	-0.91552734	1550086734.63
-8.85253894	-2.1102538940000004	-6.945654254	-0.7324219	-0.18310547	-2.1362305	4.1152344240000005	-9.874170320000001	1.41640625	-1.2207031	-2.319336	5.7373047	6.506615920000001	10.770190200000002	1.102978534	0.36621094	2.1362305	0.48828125	-10.06079074	2.1329834260000005	1.0371826080000002	-2.1972656	-0.30517578	0.7324219	-0.27155761780000004	10.63859874	2.6306396760000004	-0.48828125	1.159668	0.061035156	1.7310302520000003	9.213818390000002	-3.6905516200000004	2.5634766	-0.7324219	-1.6479492	1550086734.67
-8.601318390000001	-4.591357428	-4.562646466	-1.159668	-1.6479492	-0.4272461	4.6069091460000005	-9.999779860000002	2.06120607	-2.1362305	-0.4272461	5.126953	5.653662140000001	10.54409146	0.7225586060000001	-0.4272461	2.4414062	1.2817383	-9.7318116	3.6462889400000003	1.2656738220000001	-1.3427734	0.7324219	0.8544922	-1.013256839	9.89689946	1.701123004	-1.2817383	1.4648438	0.8544922	1.585082968	10.29646016	-2.680883786	1.3427734	0.24414062	-2.0751953	1550086734.709
-7.757934800000001	-3.7515625000000004	-2.8962158540000003	0	1.4648438	0.7324219	3.7061035340000004	-10.3359375	2.01096196	-1.2207031	0.91552734	2.2583008	4.4980469240000005	10.5739991	0.07177734424	-1.5258789	1.0986328	1.7700195	-9.58586412	3.3460204680000003	1.4020507200000003	-0.48828125	0.6713867	0.5493164	-1.166381839	9.96748004	1.13647464	-1.2817383	1.159668	1.3427734	0.7907471040000001	9.605004892	-2.45358876	1.159668	-0.18310547	-1.4648438	1550086734.75
-8.23046875	-1.758544928	-3.8640135800000004	1.0375977	1.7089844	-0.4272461	2.9632079680000003	-9.734204074	2.1521240020000003	-1.2207031	0.91552734	2.2583008	3.7970214660000003	10.034472840000001	-0.6747070288	-2.0751953	-0.9765625	2.1972656	-8.99848642	2.4595702880000005	1.3254882200000002	-0.8544922	0.61035156	0.30517578	-0.974975589	9.67438948	1.1807373200000002	-0.4272461	0.18310547	1.0986328	0.17585449280000004	9.284399460000001	-2.739501996	1.2207031	-1.7700195	-1.0375977	1550086734.79
-8.762817392	-1.4606689300000002	-4.3700439300000005	0.36621094	-0.5493164	-0.9765625	3.2251952880000005	-8.4900634	2.3949707460000003	-0.4272461	-1.6479492	0.61035156	3.6738037140000004	9.319091754	-1.315917932	-1.953125	-2.1362305	2.5634766	-8.388378894	3.0361816100000003	1.3087402160000001	-0.7324219	0.79345703	0.36621094	-0.8374023560000001	9.264062500000001	1.6317382200000001	0.24414062	-0.30517578	0.8544922	0.5790038940000001	9.402832068	-2.5349366	1.0375977	-2.0751953	-1.2817383	1550086734.829
-8.519970746	-1.594653354	-3.402246106	0.61035156	0.6713867	-0.4272461	3.6139891200000003	-7.5952391200000005	2.446411142	-0.30517578	-0.9765625	-0.36621094	4.02551268	8.98652356	-1.553979532	-1.4038086	-2.0751953	2.6245117	-8.073754892	3.42736821	0.970190396	-0.18310547	0.79345703	0.36621094	-0.7273437500000001	9.136059800000002	1.7800780760000001	0	-0.48828125	1.0986328	1.6149902160000003	9.36455072	-2.140161142	0.91552734	-1.5869141	-1.2817383	1550086734.87
-8.967382788	-1.51928714	-3.982446286	0.61035156	0.4272461	-0.7324219	3.4166014400000004	-7.284204074000001	2.4200927520000004	-0.30517578	-0.9765625	-0.36621094	4.560253894000001	9.030786240000001	-1.56953125	-0.79345703	-0.7324219	2.380371	-8.194580072	3.44890126	0.9020019568000001	0.18310547	0.5493164	0.12207031	-0.6041259784	9.159985520000001	1.7346191100000001	-0.18310547	-0.4272461	1.3427734	2.331567392	9.1193116	-2.0145507200000004	0.8544922	-0.12207031	-1.3427734	1550086734.91
-9.12888179	-2.1509277160000004	-3.5625489200000002	0.9765625	0.12207031	-0.36621094	3.1593994600000004	-7.424169928000001	2.5612548920000004	-0.24414062	0.36621094	-0.12207031	4.671508786	9.33344748	-1.7059082460000001	-0.4272461	0.24414062	2.319336	-8.254394568	3.52785643	1.0802490020000002	0.6713867	0.24414062	-0.18310547	-0.3337646466	9.40163588	1.726245108	-0.30517578	-0.24414062	1.4038086	2.0336913940000003	9.402832068	-2.020532248	0.7324219	0.4272461	-1.2817383	1550086734.949
-8.955419928000001	-1.8542480040000002	-3.77189946	1.2207031	0.48828125	0.12207031	3.4596679320000003	-8.047436600000001	2.73830571	-0.24414062	0.5493164	-0.061035156	4.746875	9.687548920000001	-1.66044928	-0.12207031	0.061035156	2.4414062	-8.462548920000001	3.484790036	1.408032248	1.159668	-0.36621094	-0.5493164	-0.16628417539999998	9.81435504	1.77290036	-0.24414062	-0.18310547	1.0375977	0.9402832068000001	9.66242662	-1.594653354	0.48828125	-0.6713867	-0.9765625	1550086734.989
-8.91235324	-1.143652356	-4.153515576	1.0375977	0.18310547	0.061035156	3.6929442900000002	-8.58815944	2.6354248200000003	-0.18310547	0.6713867	-0.4272461	4.981347840000001	9.8	-1.451098642	0.061035156	-0.6713867	2.6855469	-8.918335160000002	3.0589112400000005	1.6353271760000003	1.159668	-0.36621094	-0.7324219	-0.10886230040000001	10.02609874	1.7788817900000002	0.061035156	-0.48828125	0.6713867	1.02761232	9.61936052	-1.8937255400000002	0.12207031	-2.0141602	-0.79345703	1550086735.03
-9.015234620000001	-0.9115722840000001	-4.64399411	0.7324219	-0.30517578	0.12207031	3.73122554	-8.86809056	2.3973632200000004	0.12207031	1.0375977	-1.159668	5.508911240000001	9.648071580000002	-1.0934082068000002	0.18310547	-1.5258789	2.8076172	-8.89680162	2.47631839	1.8398925720000001	1.0986328	-0.36621094	-0.8544922	0.34213867800000003	10.26057158	1.7035155760000003	0.18310547	-1.0375977	0	1.814770468	9.25209964	-2.49426268	0	-1.7089844	-0.7324219	1550086735.069
-8.991308606	-2.2430420320000004	-4.01953125	0.36621094	0	0.4272461	3.73122554	-8.86809056	2.3973632200000004	0.5493164	0.91552734	-2.0141602	6.47192392	9.064282248	-0.539526358	0.4272461	-1.4648438	2.9907227	-8.76760234	2.42368161	1.6305420320000001	0.61035156	-1.2207031	-0.8544922	1.0264160340000001	10.04404254	1.9296142180000002	0	-1.7700195	-0.79345703	2.3219971040000003	9.49016124	-2.1521240020000003	-0.36621094	-1.0375977	-0.6713867	1550086735.109
-9.33344748	-2.79213858	-4.204956070000001	-0.061035156	-0.48828125	1.5869141	3.8987060700000002	-8.907568390000002	2.007373004	0.79345703	0.4272461	-2.9296875	7.451684800000001	8.846557608000001	-0.061010742800000003	0.36621094	-1.0986328	2.8686523	-10.170849640000002	2.7969239200000002	2.0887207460000004	1.2817383	-1.2817383	-0.9765625	1.50732428	10.13496106	1.9032959260000002	-0.48828125	-1.6479492	-0.8544922	2.1892089660000003	9.535620108000002	-1.859033246	-0.6713867	-0.48828125	-0.36621094	1550086735.149
-9.3155027	-1.8805663940000001	-3.8018066100000003	0.18310547	0.48828125	1.3427734	5.075854532	-10.3622554	1.33386232	0.8544922	-0.12207031	-3.8452148	8.903979532000001	8.924316394	0.439038089	0.12207031	-0.8544922	2.6245117	-10.52614766	1.387695288	3.03020018	1.2817383	0	-1.0375977	2.404541034	10.96757788	2.141357428	-0.79345703	-1.4038086	-0.91552734	1.796826178	10.12539038	-1.4702392180000001	-1.2817383	-0.61035156	0.36621094	1550086735.189
-10.17683058	-2.060009784	-4.569824280000001	0.12207031	-2.2583008	0.18310547	5.075854532	-10.3622554	1.33386232	0.9765625	-0.79345703	-4.638672	10.542895860000002	8.222094748	1.0946044928	0	-0.91552734	3.2958984	-9.616967752	0.9378906250000001	2.2478271760000004	0.48828125	-1.159668	-1.159668	2.489477536	10.839575180000002	3.14504393	-0.5493164	-1.3427734	-1.5869141	2.592358426	11.03098192	0.15671386780000002	-2.8686523	-1.2817383	1.3427734	1550086735.229
-9.579882788	-2.8830566100000006	-2.670117212	-0.061035156	-4.760742	-0.48828125	5.8701902	-10.417285340000001	0.9271240020000001	0.9765625	-1.8310547	-5.6762695	11.855224640000001	6.915747300000001	2.058813498	0.18310547	-1.2207031	4.4555664	-9.512890380000002	1.222607428	1.9164550720000002	1.5258789	0.18310547	-0.7324219	1.758544928	9.614575180000001	3.399853534	-0.9765625	-1.6479492	-0.91552734	1.89013678	12.12917482	1.21303714	-3.7231445	-0.5493164	1.5869141	1550086735.269
-8.72692842	-2.728735324	0.1806396466	-0.18310547	-0.79345703	-0.18310547	8.27233876	-8.292675720000002	0.46535643000000004	0.61035156	-1.8920898	-6.4697266	12.8194339	6.0101562500000005	2.85913089	-0.061035156	0.30517578	5.432129	-9.395654254	0.057421875000000004	1.387695288	1.8310547	-0.061035156	-0.7324219	1.892529254	8.5151857	3.6283447480000004	-1.6479492	-1.8310547	0.8544922	0.056225586060000006	11.909058	0.613696286	-4.272461	0.61035156	1.6479492	1550086735.309
-10.382592360000002	-2.566040036	-0.9881347840000001	0.61035156	0.4272461	-0.48828125	8.27233876	-8.292675720000002	0.46535643000000004	0.12207031	-0.6713867	-6.652832	12.33732878	5.494555710000001	2.5409179320000006	-0.91552734	0.8544922	6.164551	-9.95910692	-1.4750244600000002	1.409228534	1.159668	-0.61035156	-0.9765625	2.8232422120000003	8.218505890000001	4.276733426000001	-1.0986328	-0.91552734	1.7089844	-1.31352536	10.120605040000001	-1.222607428	-3.1738281	0.24414062	1.7700195	1550086735.349
-10.04763228	-2.9045898560000003	-1.604223642	-0.18310547	-2.4414062	-0.5493164	9.286792032000001	-7.8967040740000005	-0.011962890380000002	0	0.48828125	-6.7749023	11.73798822	4.99450679	2.229882788	-1.3427734	-0.30517578	6.591797	-10.389770860000002	-1.5276611420000001	2.0157471040000003	0.36621094	0.12207031	-0.48828125	3.505126996	8.66352536	4.97775908	-0.6713867	-0.12207031	2.319336	-1.829125998	9.558349640000001	-2.56723642	-1.8920898	0.12207031	0.7324219	1550086735.389
-8.644384980000002	-3.158203076	0.0897216754	0.6713867	0.6713867	0.4272461	10.996288940000001	-8.24243161	-1.6496826080000002	0.12207031	-0.061035156	-7.2631836	12.320580580000001	3.953735324	2.365063498	-1.0986328	-0.4272461	6.713867	-9.60261232	-0.9642089660000001	1.830322284	0.24414062	-0.24414062	-0.36621094	3.2885987400000003	8.97575679	4.965795926	-0.7324219	-0.61035156	3.112793	-1.808789038	9.24013678	-2.136572284	-0.79345703	-0.48828125	0.24414062	1550086735.429
-8.45896016	-2.0695800720000004	-0.4103271466	0.4272461	0.18310547	0.36621094	10.996288940000001	-8.24243161	-1.6496826080000002	0.30517578	-0.18310547	-8.056641	12.63999002	2.789746106	2.159301718	-0.8544922	-1.159668	7.019043	-8.99728984	-0.8876464660000001	1.5970459260000003	0.24414062	-0.30517578	-0.36621094	3.3508057100000004	8.22089856	4.81984874	-1.2817383	-1.7700195	4.333496	-0.994116214	8.303442392000001	-0.9725830072	0.5493164	-0.061035156	-0.5493164	1550086735.469
-8.1670652	-1.534838858	-0.45698242800000005	-0.30517578	0.36621094	0.36621094	11.28339856	-7.5796875	-1.8530517180000001	0.30517578	-0.8544922	-9.155273	13.300341460000002	1.3111327879999999	2.333959964	-0.4272461	-0.24414062	7.1411133	-8.714965560000001	-1.1855224640000002	1.592260782	0.061035156	-0.061035156	-0.24414062	4.121215854000001	7.336840560000001	4.810278354	-1.7089844	-2.746582	5.79834	-0.25480957460000003	7.992407248	-0.41271972840000004	1.4038086	1.7089844	-1.3427734	1550086735.509
-7.90388179	-1.949951178	-0.5287597644	-0.18310547	2.0141602	0.4272461	11.96767572	-3.063696286	-1.168774411	-0.36621094	-0.30517578	-9.58252	12.642383180000001	0.2033691394	1.3111327879999999	-0.48828125	0.36621094	7.1411133	-8.62763678	-1.6891601440000001	1.4929687500000002	-0.061035156	-0.5493164	-0.18310547	5.8103759	6.409716754	4.914355432000001	-1.5258789	-2.1362305	6.7749023	-0.835009784	7.914648560000001	-0.0729736322	2.380371	2.6855469	-1.7089844	1550086735.549
-9.30234375	-3.1127441100000004	-0.965405252	-0.061035156	2.1972656	0.30517578	11.96767572	-3.063696286	-1.168774411	-0.91552734	0.8544922	-9.094238	11.606396760000003	-1.1986816100000002	0.79194339	-0.48828125	-0.24414062	6.4086914	-9.253295926000002	-1.9379882200000003	1.7621337860000001	-0.8544922	-0.12207031	-0.18310547	7.4409179320000005	6.153711060000001	5.01364766	-0.7324219	-1.6479492	7.3242188	-1.5121094240000001	8.79990216	0.31103514400000004	2.5634766	1.7089844	-1.5258789	1550086735.589
-11.18051718	-2.7119873200000004	-3.410620108	1.7700195	1.5869141	0.8544922	11.4245607	-0.9426757788	-0.9307128600000001	-0.8544922	2.319336	-8.422852	10.566821580000001	-1.876977536	0.45937500000000003	-0.24414062	0.18310547	4.760742	-10.54528804	-1.161596646	2.739501996	-1.4648438	-0.061035156	-0.24414062	8.65874002	6.220702880000001	4.675097644	0.5493164	-0.5493164	7.751465	1.156811502	10.393359620000002	2.18203125	1.0986328	-1.5869141	0.18310547	1550086735.629
-10.86110872	-2.300463858	-2.6904540740000003	0	-1.8310547	0.4272461	9.616967752	0.06340332068	-0.571826178	-0.4272461	4.1503906	-7.5683594	9.70310054	-1.8530517180000001	0.04067382788	-0.48828125	1.7700195	2.9907227	-10.04404254	-0.1770507788	2.981152356	-1.5258789	0.4272461	0.36621094	9.88015126	6.927710160000001	4.187011780000001	1.7089844	0.9765625	7.1411133	0.6890625	12.50720198	0.8840576080000001	1.2817383	-0.8544922	-0.5493164	1550086735.669
-8.706591754	-1.51330571	-0.12202148560000001	0.48828125	1.5258789	0.9765625	9.616967752	0.06340332068	-0.571826178	0.12207031	3.6621094	-6.3476562	8.387182608000002	-1.5982422120000002	-0.285913089	-0.61035156	1.2207031	1.6479492	-9.60859375	0.3612792932	2.83879393	-0.61035156	0.79345703	0.24414062	9.58825679	6.48867212	4.024316394	2.0141602	2.8076172	5.79834	1.848266574	11.365942000000002	1.757348642	-0.36621094	-1.2207031	-0.36621094	1550086735.709
-8.689843750000001	-0.9570312500000001	-2.0336913940000003	-0.61035156	4.0283203	-0.6713867	6.05202626	2.1844238220000003	1.8662109620000003	0.061035156	3.9672852	-4.8217773	7.952929712	-1.3661621400000001	-0.050244139400000006	-0.36621094	1.2207031	0.7324219	-9.603808606000001	-0.0346923822	2.5397216460000003	-0.5493164	0.91552734	-0.18310547	8.358471940000001	5.48139676	3.517089856	1.7089844	3.540039	4.9438477	0.593359375	9.170751800000001	-0.7381103240000001	1.2817383	1.4038086	-0.12207031	1550086735.749
-10.04284694	-1.4199951080000002	-4.356884784	-0.24414062	-1.2817383	-0.61035156	4.57580571	1.8267334260000003	2.441625998	0.18310547	5.1879883	-2.6855469	7.69572734	-0.9414794928000001	-0.07536621106000001	-0.48828125	0.8544922	-0.36621094	-9.65405252	-0.15551757200000002	2.5181884000000005	-0.91552734	1.2207031	0.18310547	7.302148560000001	4.909570288	3.1713623200000005	1.5258789	3.0517578	4.211426	-0.732128894	9.682763580000001	-0.5431152356000001	0.91552734	-1.0986328	-0.36621094	1550086735.789
-9.651660340000001	-2.007373004	-2.3710449280000003	0.48828125	0.061035156	0.30517578	4.57580571	1.8267334260000003	2.441625998	0.12207031	1.5869141	-1.2207031	7.4791992800000004	-0.6208740020000001	-0.07416992212000001	-0.24414062	-0.24414062	-0.9765625	-9.838280760000002	0.015551758180000002	2.560058606	-1.0375977	1.159668	0.24414062	6.670507788000001	3.994409146	3.8197509000000003	1.7089844	2.319336	3.6621094	0.21533202880000002	10.267749100000001	-0.0490478534	0.7324219	0.12207031	-0.5493164	1550086735.829
-8.90876448	-0.8565429712000001	-2.7359130400000002	0.061035156	1.6479492	-0.061035156	5.498144568	1.4774170320000002	3.92023912	-0.18310547	-0.8544922	-0.4272461	8.03547374	-0.47253417540000003	0.2619873004	0.061035156	0.48828125	-1.0375977	-9.81315944	0.14833984620000001	2.1329834260000005	-0.9765625	1.159668	0.18310547	6.522167932	3.28022464	4.070971646	1.3427734	2.0141602	2.9296875	0.5873779254	10.034472840000001	-0.899609375	0.7324219	-0.8544922	-0.061035156	1550086735.869
-9.688745108	-0.37084961060000005	-3.53742662	-0.24414062	0.18310547	-0.24414062	4.445410144	1.7669189300000003	3.8843505400000002	0.12207031	0.9765625	0.30517578	8.152710160000002	-0.1459472644	-0.12202148560000001	-0.18310547	-0.48828125	-1.3427734	-9.408813400000001	0.250024411	1.561157248	-1.0375977	0.9765625	0.12207031	6.5305420320000005	2.942871106	4.225292932	0.91552734	2.1972656	2.1972656	1.129296875	9.693530252	-1.070678714	0.48828125	-0.24414062	-0.061035156	1550086735.909
-9.38488768	-0.9390869110000001	-3.363964856	-0.61035156	-0.4272461	-0.30517578	4.445410144	1.7669189300000003	3.8843505400000002	0.9765625	0.5493164	1.2207031	8.024707068	-0.5060302716	-0.1040771466	0	-0.061035156	-1.3427734	-9.0858152	0.6292480432	1.2441405760000002	-1.0375977	0.9765625	0.12207031	6.3116211060000005	2.8555420320000002	4.176245108	0.8544922	1.2817383	1.8310547	1.2501221040000001	9.81555162	-0.754858426	0.48828125	0.24414062	-0.30517578	1550086735.949
-9.201855432	-1.07785643	-3.0995849640000004	-0.4272461	0.7324219	-0.18310547	5.085424820000001	2.3578857820000003	3.0804442900000004	1.2207031	-1.5258789	1.8310547	8.415893570000001	-0.2930908246	0.4103271466	0.12207031	-0.18310547	-1.0986328	-9.16835962	0.8708984620000001	1.2010742212	-0.5493164	0.18310547	0.18310547	6.25419928	2.775390576	4.292285144	1.159668	0.5493164	1.3427734	1.020434604	9.766503894000001	-0.9689941100000001	0.5493164	0.30517578	-0.24414062	1550086735.989
-9.42197284	-1.2034667932	-3.6510742800000004	-0.5493164	-0.061035156	-0.061035156	6.403735520000001	2.2478271760000004	2.5815917540000006	0.61035156	-2.0141602	2.2583008	8.70898462	-0.573022464	1.144848642	0.12207031	-0.9765625	-0.4272461	-9.274829074000001	1.0347900360000002	1.1855224640000002	-0.18310547	0	0.18310547	6.21711412	2.57680661	4.393969748000001	1.2207031	-0.24414062	0.79345703	0.8374023560000001	9.756933606	-1.222607428	0.30517578	0	-0.18310547	1550086736.029
-9.063086060000002	-1.4738280760000002	-3.575707968	-0.48828125	0.18310547	0.061035156	6.403735520000001	2.2478271760000004	2.5815917540000006	0.30517578	-1.5869141	2.380371	9.248510880000001	-1.1017822480000001	1.42836911	-0.061035156	-1.159668	-0.6713867	-9.40163588	0.835009784	1.199877896	-0.12207031	-0.12207031	0.12207031	6.815259080000001	2.4392334260000004	4.72653804	0.5493164	-0.7324219	0.4272461	0.7058105432	9.80598192	-1.28361821	0.24414062	0	-0.12207031	1550086736.068
-8.979345746000002	-1.757348642	-3.56613768	-0.18310547	0.24414062	0	7.869189300000001	2.409326178	2.107861322	0.7324219	-0.5493164	1.7089844	10.02490216	-1.7860596040000003	0.669921875	0.36621094	-1.4648438	-0.8544922	-9.32028804	0.8206542932	1.2333740020000001	-0.061035156	-0.18310547	0.12207031	7.985229532000001	2.27294928	4.738500900000001	0.79345703	-0.79345703	0.30517578	0.4761230432	9.66242662	-1.418798822	0.18310547	0.061035156	-0.12207031	1550086736.109
-9.0176268	-1.617382788	-3.6833741	0.061035156	0.061035156	0.12207031	8.871679712	2.721557608	2.403344748	0.4272461	-0.61035156	1.159668	11.063280760000001	-2.141357428	0.5467041034000001	0	-0.91552734	0.061035156	-9.449487320000001	0.7716064300000001	1.343432608	-0.061035156	-0.18310547	0.12207031	8.357275360000001	2.1604980040000004	4.795922824	0.7324219	-0.61035156	0.12207031	0.24165038940000003	9.559545926	-1.656860324	0.18310547	0	-0.12207031	1550086736.149
-9.07026358	-1.51330571	-3.71926268	0.12207031	0.36621094	0.061035156	8.871679712	2.721557608	2.403344748	0.30517578	-0.79345703	1.0986328	10.97834514	-2.372241214	0.211743161	0.30517578	-1.3427734	0.30517578	-9.485375900000001	0.775195288	1.387695288	-0.061035156	-0.18310547	0.061035156	8.682665740000001	1.9559326080000001	4.623657248000001	0.6713867	-0.5493164	0.30517578	0.10766601440000001	9.512890380000002	-1.770507788	0.18310547	-0.12207031	-0.061035156	1550086736.188
-9.22578125	-1.494165036	-3.71088858	0.12207031	-0.12207031	0.18310547	9.54997554	3.084033246	2.3746337860000004	0.24414062	-1.159668	0.5493164	11.04533696	-2.277734424	-0.56823732	0.61035156	-0.9765625	0.24414062	-9.53920926	0.8182617212000002	1.4451172120000002	0	-0.18310547	0.061035156	8.79990216	2.168872104	4.645190396	0.7324219	-0.48828125	0.36621094	0.1064697284	9.612182608000001	-1.752563498	0.12207031	-0.18310547	-0.061035156	1550086736.229
-9.122900360000001	-1.341040036	-3.6127929320000005	0.18310547	0.36621094	0.18310547	9.475805710000001	3.0768554320000003	2.454785144	0.061035156	-1.0986328	0.12207031	11.371923920000002	-1.9200439300000003	-1.235766574	0.61035156	-0.6713867	0.061035156	-9.57150908	0.7895507788	1.532446286	0.061035156	-0.18310547	0	8.73291034	2.15571286	4.458569290000001	0.5493164	0	0.18310547	0.3289794928	9.65883786	-1.6329346040000001	0.061035156	-0.12207031	-0.061035156	1550086736.268
-9.31191394	-1.274047824	-3.6929442900000002	0.18310547	-0.12207031	0.12207031	9.475805710000001	3.0768554320000003	2.454785144	-0.18310547	-1.4038086	0	11.854028060000001	-1.7513672120000003	-0.976171875	0.9765625	0.36621094	0.5493164	-9.49853534	0.764428714	1.5719238220000002	0.12207031	-0.18310547	0.061035156	8.07973642	2.18203125	4.51120607	0.4272461	-0.24414062	0.18310547	0.3732421924	9.712670926000001	-1.6090087860000002	0	-0.12207031	0	1550086736.308
-9.20305162	-1.069482428	-3.5206787140000007	0.18310547	-0.061035156	0.061035156	10.0213134	2.789746106	2.25859375	-0.48828125	-2.1972656	-0.48828125	11.59323732	-1.197485324	-0.0681884784	1.159668	-0.91552734	1.4648438	-9.516479532	0.7369140380000001	1.71667482	0.18310547	-0.18310547	0.061035156	7.835693390000001	2.231079074	4.627246106	-0.4272461	-0.18310547	-0.12207031	0.35649413939999997	9.753344748	-1.509716754	-0.061035156	-0.18310547	0	1550086736.349
-9.24372554	-0.9821533540000001	-3.43334964	0.12207031	0.061035156	-0.12207031	10.660132280000001	1.9930175720000003	2.095898462	-0.30517578	-1.5258789	-1.0986328	11.932983720000001	-0.9642089660000001	0.0813476538	1.4038086	-1.4648438	2.1972656	-9.41120607	0.7512695288	1.7788817900000002	0.36621094	-0.24414062	0	7.517480432000001	2.310034146	4.615283246	-0.9765625	-0.24414062	-0.48828125	0.35888672120000004	9.686352340000001	-1.542016574	-0.061035156	-0.24414062	0	1550086736.388
-9.2042482	-1.006079074	-3.4058349640000003	0.12207031	-0.061035156	-0.24414062	10.660132280000001	1.9930175720000003	2.095898462	-0.61035156	-1.7089844	-2.1362305	11.686548020000002	-0.8541503600000001	-0.15910644960000003	1.7700195	0.5493164	2.4414062	-9.322680710000002	0.6376221040000001	1.836303714	0.48828125	-0.36621094	0.12207031	7.320092752000001	2.43205571	4.591357428	-1.7089844	-0.9765625	-0.4272461	0.47971191100000005	9.661230432000002	-1.50493161	-0.061035156	-0.12207031	-0.061035156	1550086736.428
-9.212622300000001	-1.1041748200000001	-3.3173096040000005	0.12207031	-0.061035156	-0.18310547	9.62294928	1.144848642	0.36965332460000005	-1.4648438	-0.61035156	-2.9296875	10.40053714	-0.4067382788	-0.32778320680000006	1.953125	0.7324219	2.8686523	-9.35617662	0.648388678	1.9224365020000003	0.5493164	-0.48828125	0.18310547	7.456469748	2.575610324	4.598535144	-2.6245117	-0.79345703	-0.91552734	0.419897464	9.600219748	-1.491772464	0	-0.061035156	-0.12207031	1550086736.469
-9.284399460000001	-1.09819339	-3.3496094240000005	0.18310547	0	-0.24414062	8.681469748	0.811083966	0.0980957068	-2.1362305	-0.18310547	-3.7231445	9.42077626	-0.1626953076	-0.30505371400000003	2.2583008	0.4272461	3.540039	-9.37890625	0.5873779254	1.982250998	0.61035156	-0.61035156	0.18310547	7.097582968	2.327978534	4.500439496	-3.112793	-0.6713867	-1.7089844	0.42109375000000004	9.594238220000001	-1.4247802520000001	0	-0.061035156	-0.18310547	1550086736.508
-9.303539840000001	-1.0491455072	-3.2969726440000002	0.061035156	-0.12207031	-0.24414062	8.681469748	0.811083966	0.0980957068	-2.6855469	0.061035156	-4.211426	8.713769568	-0.6268554712000001	-0.2619873004	2.5024414	0.91552734	3.7841797	-9.371728240000001	0.517993161	1.9391846040000003	0.61035156	-0.61035156	0.18310547	6.476709260000001	2.1880126800000004	4.079345746	-3.112793	-1.2817383	-2.2583008	0.41870117800000006	9.667211960000001	-1.3817138580000001	0	0	-0.18310547	1550086736.548
-9.337036240000002	-1.225	-3.2682617800000004	0.061035156	-0.061035156	-0.30517578	6.375024460000001	2.7048096040000003	1.1986816100000002	-2.9907227	0.4272461	-4.211426	7.639501800000001	-1.6520751800000002	-0.2978759784	2.6855469	1.0986328	3.6621094	-9.500927520000001	0.778784146	2.144946286	0.8544922	-0.9765625	0	6.65615216	2.5205810700000004	3.61638179	-3.4179688	-2.6245117	-2.6245117	0.44980469240000004	9.65285643	-1.3709472839999999	0	-0.061035156	-0.24414062	1550086736.588
-9.3657473	-1.4367432100000002	-3.338842752	0.061035156	-0.12207031	-0.18310547	5.807983426000001	3.70131839	1.9009033540000002	-2.9296875	-0.24414062	-3.8452148	7.238745108000001	-2.775390576	0.3146240216	2.4414062	1.6479492	3.1738281	-9.553564300000001	0.876879892	2.2203125000000004	1.2207031	-0.61035156	-0.12207031	7.657446580000001	3.399853534	3.1713623200000005	-3.3569336	-3.4179688	-2.9907227	0.4486083966	9.75214856	-1.3290771760000002	0	0.061035156	-0.24414062	1550086736.628
-9.28200679	-1.4798096040000002	-3.2539062500000004	0.061035156	0	-0.12207031	5.807983426000001	3.70131839	1.9009033540000002	-2.8686523	0.12207031	-3.1738281	6.1931884	-4.282714856	0.9343017572	1.8310547	1.5869141	2.380371	-9.46503894	0.3911865216	2.168872104	1.0375977	-0.79345703	-0.18310547	8.698217752000001	3.60441893	2.73830571	-3.3569336	-3.3569336	-3.8452148	0.2512207068	9.7748777	-1.3793212860000001	0.061035156	-0.061035156	-0.18310547	1550086736.668
-9.30952176	-1.37214357	-3.3149170320000003	-0.061035156	-0.12207031	-0.061035156	4.987329074000001	5.09738768	2.57082518	-2.2583008	-0.30517578	-2.4414062	5.276831070000001	-5.720654254	1.3051513580000003	0.9765625	0.61035156	1.159668	-9.62653804	0.3229980432	2.1329834260000005	1.2207031	-0.6713867	-0.30517578	8.97097194	3.6486816100000006	2.5134033540000003	-3.112793	-2.5024414	-4.5166016	0.153125	9.723437500000001	-1.4176025360000002	0	-0.12207031	-0.18310547	1550086736.708
-9.265259080000002	-1.51330571	-3.131884784	-0.061035156	0.12207031	-0.061035156	4.987329074000001	5.09738768	2.57082518	-2.2583008	-0.30517578	-2.4414062	5.123706070000001	-6.383398560000001	1.4116211060000001	0.4272461	0.4272461	-0.12207031	-9.376513580000001	0.732128894	2.1616942900000002	0.9765625	-0.8544922	-0.5493164	9.1623777	3.716870108	2.3112304320000003	-2.5634766	-2.1362305	-4.760742	0.227294928	9.719848740000002	-1.415209964	0	-0.12207031	-0.18310547	1550086736.748
-9.317895468000001	-1.7130859620000003	-3.363964856	0.061035156	-0.12207031	0	4.987329074000001	5.09738768	2.57082518	-2.2583008	-0.30517578	-2.4414062	5.624951080000001	-6.653759980000001	2.1604980040000004	0	-0.36621094	-0.9765625	-9.516479532	1.0419677520000001	2.159301718	1.0986328	-1.5869141	-0.36621094	8.96259784	4.165478534	2.67370607	-1.4648438	-0.6713867	-5.3710938	0.288305661	9.69113768	-1.3793212860000001	0	0	-0.18310547	1550086736.788
-9.20305162	-1.7824707460000002	-3.2455322480000004	0.12207031	-0.061035156	0.061035156	4.987329074000001	5.09738768	2.57082518	-2.2583008	-0.30517578	-2.4414062	6.621460160000001	-6.573608426000001	2.4906739200000003	-0.48828125	-1.0375977	-1.5258789	-8.96259784	0.8625244110000001	2.274145468	0.48828125	-3.540039	-0.48828125	8.67788089	4.7062010800000005	2.7012207459999997	-1.0986328	-0.061035156	-5.7373047	0.06699218750000001	9.766503894000001	-1.3577880400000002	0	0	-0.12207031	1550086736.828
-9.19946286	-1.9320067900000002	-3.31611322	0.24414062	0.061035156	0.18310547	4.987329074000001	5.09738768	2.57082518	-2.2583008	-0.30517578	-2.4414062	7.306933606	-6.8308107	2.55527356	-0.61035156	-0.91552734	-2.380371	-8.90517572	0.6400146760000001	3.2503173920000004	0.61035156	-3.2958984	-0.061035156	8.632422120000001	5.199072480000001	3.0433594240000006	-0.30517578	0.30517578	-5.859375	-0.1579101538	9.707885880000001	-1.4176025360000002	-0.061035156	-0.18310547	-0.061035156	1550086736.868
-9.16118161	-1.8375000000000001	-3.48957518	0.4272461	-0.12207031	0.24414062	4.987329074000001	5.09738768	2.57082518	-2.2583008	-0.30517578	-2.4414062	7.585668930000001	-6.80688498	2.55288089	-0.61035156	-1.4648438	-3.0517578	-8.880053420000001	0.10527343750000001	3.966894568	0.061035156	-0.12207031	0.24414062	8.859716754	5.7613278800000005	3.1916992800000004	-0.36621094	0.79345703	-5.6152344	-0.16389160340000003	9.63491214	-1.5719238220000002	0	-0.18310547	-0.061035156	1550086736.908
-9.16716304	-1.64011232	-3.354394568	0.30517578	-0.24414062	0.18310547	4.987329074000001	5.09738768	2.57082518	-2.2583008	-0.30517578	-2.4414062	8.357275360000001	-6.629834260000001	2.557666034	-0.9765625	-1.4648438	-3.90625	-8.84296875	0.096899411	3.649877896	-0.30517578	-0.36621094	0.18310547	8.425463760000001	6.48747554	3.3555908540000003	0.18310547	1.2207031	-5.79834	-0.19499511780000003	9.657641574000001	-1.6281494600000002	0	-0.18310547	0	1550086736.948
-9.249707068000001	-1.459472644	-3.33046875	0.24414062	0	0.12207031	4.036279254000001	6.543701080000001	2.9500489200000004	-1.4038086	-0.30517578	-1.3427734	8.783154254000001	-6.1728514400000005	2.410522464	-1.2817383	-1.8310547	-4.5776367	-8.967382788	0.643603534	3.7934326080000003	-0.24414062	0.36621094	0	7.395459260000001	6.82961412	3.170166034	0.8544922	1.7089844	-5.493164	-0.11843261780000001	9.62653804	-1.61977536	-0.061035156	-0.18310547	0	1550086736.988
-9.247314300000001	-1.429565396	-3.2969726440000002	0	-0.24414062	0	4.036279254000001	6.543701080000001	2.9500489200000004	-1.4038086	-0.30517578	-1.3427734	8.987719748	-5.67280252	2.0193359620000004	-1.159668	-0.6713867	-4.8828125	-8.86091304	1.0491455072	3.4907714660000004	-0.061035156	0.061035156	0.18310547	6.196777160000001	7.17294928	2.9979003600000005	1.2817383	0.9765625	-4.760742	-0.0478515625	9.65883786	-1.594653354	-0.061035156	-0.12207031	0	1550086737.028
-9.21501448	-1.6664307100000002	-3.1797364200000002	0	0.061035156	0	7.153808606	6.269750900000001	3.21921376	-1.4038086	-0.30517578	-1.3427734	8.577392572	-5.0603025200000005	1.4989501800000002	-1.0375977	-0.6713867	-5.2490234	-8.953027160000001	0.925927716	3.53981929	0.30517578	0.24414062	0	5.1895018	7.139452880000001	2.942871106	1.953125	0.48828125	-3.540039	-0.0909179712	9.636108426000002	-1.5743163940000002	-0.061035156	-0.061035156	0	1550086737.068
-9.2556884	-1.7513672120000003	-3.38908696	0.061035156	-0.24414062	0.061035156	8.93029802	4.66672374	0.21652832460000004	2.0141602	-3.7231445	4.760742	10.02729532	-3.9477538940000003	0.8720947480000001	-0.8544922	0	-5.432129	-8.953027160000001	0.8170653959999999	3.5158935700000002	0.30517578	0.24414062	0	5.0603025200000005	7.5079103400000005	2.63183606	2.2583008	0.30517578	-1.8920898	-0.192602536	9.615771760000001	-1.5767089660000002	0	0	-0.061035156	1550086737.108
-9.096582068	-1.6688232820000002	-3.1713623200000005	0.18310547	-0.12207031	0.061035156	8.93029802	4.66672374	0.21652832460000004	2.2583008	-4.699707	4.9438477	12.25119658	-2.436840854	0.056225586060000006	-0.4272461	-0.36621094	-4.8828125	-9.08222644	0.7416992212000001	3.9214355040000006	0.18310547	0.6713867	0.061035156	5.406030252000001	8.342919928	2.446411142	2.1362305	1.6479492	-0.91552734	-0.1770507788	9.682763580000001	-1.5085204680000002	0	0	0	1550086737.148
-9.32866214	-1.41042482	-3.16777356	0.18310547	0	-0.061035156	13.20463858	2.1880126800000004	-1.88774411	1.7700195	-2.5634766	4.5776367	13.692724640000002	-0.693847644	0.02033691394	-0.6713867	-3.2958984	-3.479004	-9.036767572	0.67709964	3.958520468	0.18310547	0.61035156	0	4.705004892000001	9.138451980000001	2.634228534	1.8920898	2.5634766	-0.79345703	-0.04067382788	9.614575180000001	-1.425976538	-0.12207031	-0.12207031	0.061035156	1550086737.188
-9.58586412	-1.06589357	-3.249121106	0.12207031	-0.4272461	-0.061035156	13.233349640000002	1.2632812500000001	-0.553881839	0.91552734	-0.6713867	3.3569336	14.721533540000001	0.48090820680000007	0.07177734424	-1.0986328	-5.065918	-2.1362305	-9.101367212000001	0.679492212	3.87238768	-0.061035156	0.61035156	0.061035156	3.1797364200000002	9.60261232	2.5815917540000006	1.5258789	1.953125	-0.91552734	0.113647464	9.71625998	-1.3661621400000001	-0.18310547	-0.061035156	0.18310547	1550086737.228
-9.37890625	-0.9283202880000001	-2.8854492800000004	-0.061035156	0.24414062	-0.12207031	13.233349640000002	1.2632812500000001	-0.553881839	0.79345703	-0.8544922	2.1362305	15.318481920000002	0.7668212860000001	-0.3576904254	-0.79345703	-1.6479492	-1.2817383	-8.99848642	0.6459961060000001	3.6558594240000004	-0.12207031	0.48828125	0.061035156	2.331567392	9.719848740000002	2.4583741	0.9765625	0.61035156	-0.6713867	0.308642572	9.85742212	-1.4451172120000002	-0.12207031	-0.12207031	0.12207031	1550086737.268
-9.413598740000001	-0.991723642	-3.0469483800000003	-0.18310547	-0.061035156	-0.18310547	11.88034694	0.879272464	-0.8613281250000001	0.61035156	-0.79345703	1.4648438	14.097070680000002	0.5275634784000001	-0.9366943390000001	-0.12207031	0	-0.6713867	-8.914746106	0.80390625	3.544604532	-0.061035156	0.061035156	0	2.5134033540000003	9.755737320000001	2.604321286	0.30517578	-0.18310547	-0.4272461	0.3194091754	9.683960160000002	-1.4618652160000003	-0.061035156	0.061035156	0	1550086737.308
-9.35617662	-1.240551718	-3.019433606	-0.12207031	-0.061035156	-0.18310547	11.56332968	0.8529540740000001	-0.8194580072000001	0.24414062	-0.48828125	1.0986328	12.84216304	0.19140625	-0.8194580072000001	0.12207031	-0.24414062	-0.24414062	-8.906372300000001	0.9115722840000001	3.4704346040000003	0.061035156	0.18310547	0	2.940478534	9.518872300000002	2.719165036	-0.24414062	-0.24414062	-0.24414062	0.379223642	9.676782248	-1.3099365020000002	0	0.18310547	-0.061035156	1550086737.348
-9.34421376	-1.3302734620000003	-2.9955077880000003	-0.12207031	-0.12207031	-0.12207031	11.56332968	0.8529540740000001	-0.8194580072000001	0.12207031	0	0.61035156	11.86479532	-0.1040771466	-0.723754892	0.12207031	0.12207031	0	-8.911157248	0.8134765380000001	3.352001996	0.061035156	0.18310547	0	3.10317392	9.18391124	2.418896466	-0.4272461	-0.24414062	-0.061035156	0.45100097840000003	9.72822284	-1.183129892	0	0.12207031	-0.061035156	1550086737.388
-9.38847644	-1.296777356	-2.960815396	-0.12207031	-0.12207031	-0.061035156	10.19597194	1.3302734620000003	-1.129296875	0	-0.18310547	0.30517578	11.181713760000001	-0.2942871106	-0.9366943390000001	0.061035156	0.18310547	0.12207031	-8.94584964	0.71538089	3.2874023560000003	0	0.18310547	0	3.158203076	8.89919429	2.231079074	-0.30517578	-0.12207031	0.061035156	0.5048339856	9.712670926000001	-1.1879150360000001	-0.061035156	0.12207031	0.061035156	1550086737.428
-9.438720746000001	-1.262084964	-2.9500489200000004	-0.061035156	-0.12207031	-0.061035156	10.19597194	1.252514676	-1.156811502	-0.061035156	-0.12207031	0.12207031	11.038159440000001	-0.2835205072	-1.0551269568000001	0	-0.061035156	0.24414062	-8.91235324	0.732128894	3.2658691100000006	-0.061035156	0.12207031	0	3.1354737400000006	8.845361420000001	2.268164038	-0.061035156	0.061035156	0.061035156	0.33615722840000006	9.718652160000001	-1.2202148560000001	-0.12207031	0.12207031	0.061035156	1550086737.467
-9.423168930000001	-1.3039550720000002	-2.9440673920000004	-0.061035156	-0.061035156	-0.061035156	10.19597194	1.252514676	-1.156811502	0	0.24414062	-0.061035156	10.991503600000001	-0.17824707460000003	-1.085034146	0	-0.12207031	0.24414062	-8.881250000000001	0.8170653959999999	3.2838134000000005	0	0.061035156	0	3.0613037140000006	8.943457068	2.3208007200000003	0.12207031	0.18310547	0.061035156	0.21652832460000004	9.73898912	-1.28122554	-0.061035156	0	0	1550086737.507
-9.375317392	-1.33984375	-2.91535643	-0.061035156	0	0	9.8334964	0.90678714	-0.7524658540000001	0.12207031	-0.061035156	-0.24414062	10.90776358	0.01315917932	-1.013256839	0.12207031	0.061035156	0.24414062	-8.914746106	0.878076178	3.257495108	0	0	0	3.0050780759999998	9.12648912	2.428466754	0.061035156	0.061035156	0.12207031	0.3349609424	9.724634080000001	-1.195092752	0	0	0	1550086737.592
-9.354980432000001	-1.312329074	-2.940478534	0	-0.061035156	0	9.8334964	0.90678714	-0.7524658540000001	0.061035156	0.061035156	-0.18310547	10.871875000000001	0.001196289038	-0.9474609620000001	0.12207031	0.12207031	0.24414062	-8.91953125	0.949853534	3.2383545320000002	0	-0.061035156	0	2.9727783540000003	9.124096940000001	2.4021484620000004	0	0.12207031	0.12207031	0.34453125	9.709082068	-1.189111322	0	-0.061035156	0	1550086737.627
-9.38608426	-1.2895996400000003	-2.9775634	0	0	0	9.680371106	1.0168457068	-0.925927716	0	0.061035156	-0.18310547	10.763012680000001	-0.03349609424	-0.9462646760000001	0.12207031	0.061035156	0.12207031	-8.93747554	0.9594238220000001	3.215625	0	-0.12207031	0	2.9237304320000006	9.101367212000001	2.344726538	0	0.061035156	0.12207031	0.3804199280000001	9.7150634	-1.2010742212	0	0	0.061035156	1550086737.668
-9.372924820000001	-1.27524411	-3.0182373200000003	-0.061035156	0	0	9.589452880000001	1.0874267572	-1.0455566100000002	0	0.12207031	-0.12207031	10.759423920000001	-0.04426269568	-0.9283202880000001	0.12207031	0.12207031	0.061035156	-8.954223740000002	0.9187500000000001	3.2479248200000006	-0.061035156	-0.18310547	0	2.9907226440000003	9.11452626	2.333959964	-0.061035156	0	0.18310547	0.39238280760000005	9.69113768	-1.2692626800000002	0	0	0.061035156	1550086737.707
-9.360961960000001	-1.2788329680000001	-3.0230224640000003	-0.061035156	0	0	9.589452880000001	1.0874267572	-1.0455566100000002	0.061035156	0	-0.18310547	10.75583516	-0.0885253894	-0.8960205072	0	0.061035156	0	-8.978149460000001	0.899609375	3.3268798920000004	-0.061035156	-0.12207031	0	3.04455571	9.101367212000001	2.3303711060000003	0	0	0.12207031	0.33615722840000006	9.705493210000002	-1.29558107	0	-0.061035156	0.061035156	1550086737.747
-9.370532248	-1.3242920320000002	-3.0947998200000004	-0.061035156	0	-0.061035156	9.56672374	1.108959964	-1.0563232428000002	0.061035156	-0.061035156	-0.18310547	10.72592752	-0.1495361322	-0.8661132788	0	0.061035156	0	-8.97336412	0.923535144	3.352001996	-0.061035156	-0.18310547	0	3.12351088	9.11213408	2.336352536	-0.061035156	-0.061035156	0.061035156	0.3158203076	9.67438948	-1.374536142	0	-0.061035156	0	1550086737.787
-9.329858426000001	-1.4199951080000002	-3.0792480040000005	-0.061035156	0	-0.061035156	9.564331070000001	1.100585962	-0.8972167932	0	-0.061035156	-0.18310547	10.843163940000002	-0.19140625	-0.8529540740000001	0	0.061035156	0	-9.012841754	0.9929199280000001	3.4034423920000005	-0.061035156	-0.12207031	-0.061035156	3.17495108	9.102563400000001	2.336352536	-0.061035156	0	0.061035156	0.3229980432	9.721044928000001	-1.362573282	0	-0.061035156	0	1550086737.827
-9.317895468000001	-1.412817392	-3.1127441100000004	-0.061035156	0	0	9.564331070000001	1.100585962	-0.8972167932	0	-0.061035156	-0.061035156	10.912548920000003	-0.24763183900000002	-0.900805661	0	0.061035156	0	-9.021215560000002	1.008471646	3.4297608800000003	-0.061035156	-0.061035156	0	3.1797364200000002	9.11691893	2.2813232820000002	-0.12207031	0	0.061035156	0.33017577880000004	9.7150634	-1.332666034	0	-0.061035156	0	1550086737.867
-9.32028804	-1.387695288	-3.0768554320000003	-0.061035156	-0.061035156	-0.061035156	9.651660340000001	1.073071286	-0.849365216	0	-0.061035156	-0.061035156	10.960400360000001	-0.287109375	-0.9953125	0	0	0	-9.03317842	0.970190396	3.3914795320000004	-0.061035156	-0.061035156	-0.061035156	3.192895468	9.043945288000002	2.277734424	-0.12207031	0	0	0.39238280760000005	9.697119110000001	-1.335058606	0	-0.061035156	0	1550086737.907
-9.463842752000001	-1.414013678	-2.987133786	-0.12207031	-0.12207031	0	9.6385009	1.063500998	-0.7763915740000001	0	-0.061035156	0	10.918529860000001	-0.3014648462	-1.0646972840000002	0.061035156	0.061035156	0	-9.131274460000002	1.00129393	3.4142089660000003	0	0.12207031	0	3.24433606	9.034375	2.3172119600000003	-0.12207031	0.061035156	0	0.47492675720000005	9.713867212	-1.280029254	0	0	0.061035156	1550086737.947
-9.49016124	-1.3254882200000002	-2.85314946	-0.4272461	-0.12207031	0	9.6385009	1.063500998	-0.7763915740000001	0	-0.12207031	0.061035156	10.89580072	-0.3146240216	-1.0826415740000002	0.061035156	0.061035156	0	-9.27722194	0.7524658540000001	3.3651612400000004	0	0.18310547	-0.061035156	3.3053466460000003	9.14204074	2.3806152160000003	-0.061035156	0.18310547	-0.061035156	0.5048339856	9.755737320000001	-1.246533246	-0.061035156	0.061035156	0.12207031	1550086737.987
-9.584667932	-1.280029254	-2.60910643	-0.5493164	-0.12207031	0	9.76770018	0.7572509980000001	-0.840991214	0.061035156	-0.061035156	0.12207031	10.90297824	-0.33017577880000004	-1.1257080072	0.30517578	-0.061035156	-0.12207031	-9.297558606	0.39238280760000005	3.3412353240000003	-0.18310547	0.30517578	-0.12207031	3.4393310700000006	9.213818390000002	2.557666034	0	0.30517578	-0.12207031	0.4450195288	9.791625900000001	-1.2022705072	-0.061035156	0.061035156	0.12207031	1550086738.027
-9.418384080000001	-1.0718750000000001	-2.586376996	-1.0375977	-0.061035156	-0.18310547	9.919628600000001	0.4103271466	-0.9510498200000002	0.24414062	-0.18310547	0.12207031	10.88144568	-0.4378417932	-1.0670898560000002	0.5493164	-0.061035156	-0.30517578	-9.298754892	-0.014355469240000002	3.32089856	-0.4272461	0.36621094	-0.12207031	3.658251996	9.19946286	2.7993163940000003	0	0.5493164	-0.24414062	0.41511232	9.80239218	-1.108959964	0	0.12207031	0.12207031	1550086738.067
-9.340625000000001	-1.184326178	-2.400952176	-1.4038086	0.061035156	-0.30517578	9.919628600000001	0.4103271466	-0.9510498200000002	0.4272461	-0.24414062	0	10.820434800000001	-0.61848143	-0.8840576080000001	0.9765625	0	-0.4272461	-9.33464357	-0.42587889400000006	3.257495108	-0.79345703	0.5493164	-0.061035156	3.9860351440000006	9.045141574	2.9979003600000005	-0.061035156	0.79345703	-0.30517578	0.4474121106000001	9.69233426	-1.043164038	0.061035156	0.30517578	0.12207031	1550086738.107
-9.413598740000001	-1.118530252	-2.45	-1.4648438	0.4272461	-0.48828125	9.484179712000001	-0.2225097644	-1.038378894	0.7324219	0	-0.18310547	10.758227340000001	-0.839794928	-0.838598642	1.4648438	0.18310547	-0.61035156	-9.326269568	-0.7572509980000001	3.1821288940000003	-1.3427734	0.6713867	0	4.252807608	8.85253894	3.16298822	-0.12207031	1.3427734	-0.36621094	0.379223642	9.557153060000001	-0.9953125	0.12207031	0.6713867	0.061035156	1550086738.147
-9.35258786	-0.94506839	-2.810082968	-1.8920898	0.24414062	-0.9765625	9.241332968	-0.49885253600000007	-1.2501221040000001	1.0986328	-0.061035156	-0.30517578	10.73071286	-0.9821533540000001	-0.840991214	2.0141602	0.24414062	-0.79345703	-9.38129892	-0.9031982428000002	3.269457968	-1.8920898	0.79345703	0.18310547	4.330566394000001	8.717358426	3.20366214	-0.061035156	1.7700195	-0.30517578	0.0418701178	9.616967752	-1.1771484620000001	0.24414062	0.5493164	0	1550086738.187
-9.113330072	-0.8924316100000002	-3.081640576	-2.319336	0.30517578	-1.2817383	9.241332968	-0.49885253600000007	-1.2501221040000001	1.5869141	-0.061035156	-0.24414062	10.649365020000001	-0.9929199280000001	-0.7895507788	2.0141602	0.24414062	-0.79345703	-9.399243210000002	-0.9175537140000001	3.257495108	-2.5024414	1.0375977	0.36621094	4.374829074	8.6001223	3.093603534	-0.061035156	2.1972656	-0.18310547	0.0657958966	9.600219748	-1.2441405760000002	0.24414062	0.5493164	-0.12207031	1550086738.227
-9.07026358	-0.9354980432000001	-3.3819091460000004	-2.6245117	0.36621094	-1.5869141	9.00686052	-0.7883544928000001	-1.388891574	2.1362305	-0.24414062	-0.12207031	10.42805162	-1.000097644	-0.898413089	2.8686523	0.36621094	-1.0375977	-9.49853534	-0.8062988220000001	3.2718505400000004	-2.9296875	1.4038086	0.61035156	4.3150146760000005	8.37163089	2.87707518	0	2.6245117	-0.18310547	0.49885253600000007	9.532031250000001	-1.238159146	0.30517578	0.8544922	-0.24414062	1550086738.267
-8.993701080000001	-0.723754892	-3.887939496	-2.8076172	0.5493164	-2.0141602	8.6515625	-1.193896466	-1.564746106	2.6855469	-0.4272461	0	10.340722840000002	-0.9797607428000001	-1.343432608	3.2348633	0.48828125	-1.159668	-9.43034694	-0.6256591459999999	3.23596196	-3.4179688	1.7089844	0.8544922	4.173852536	8.327368210000001	2.6174804320000002	0.18310547	3.112793	-0.18310547	0.39836425720000007	9.575097840000002	-1.4211913940000003	0.24414062	1.4038086	-0.36621094	1550086738.307
-8.994897660000001	-0.5550781250000001	-4.693042032	-2.9907227	0.12207031	-2.319336	8.6515625	-1.193896466	-1.564746106	3.2348633	-0.6713867	0.30517578	10.370629500000001	-0.8517577880000001	-1.714282248	3.2348633	0.48828125	-1.159668	-9.32866214	-0.3911865216	3.301757788	-3.9672852	1.7700195	1.0986328	3.974072284	8.450586060000001	2.3925780760000004	0.36621094	3.6010742	-0.18310547	-0.34931639400000003	9.701904254	-1.7896484620000002	0.12207031	0.7324219	-0.48828125	1550086738.347
-8.496044928000002	-0.34213867800000003	-5.0016848000000005	-3.540039	-0.30517578	-2.746582	8.97695288	-1.4116211060000001	-1.50493161	3.6621094	-0.61035156	0.6713867	10.24980432	-0.669921875	-1.899707068	4.211426	0.18310547	-1.2207031	-9.069067392000001	0.1806396466	3.16777356	-4.333496	2.0141602	1.4038086	3.6666259000000005	8.59892572	1.9774658540000003	0.48828125	3.90625	-0.24414062	0.5670410144	9.705493210000002	-2.14973143	0.30517578	0.5493164	-0.7324219	1550086738.387
-8.246020468000001	-0.47851562500000006	-5.470629892	-4.1503906	0	-3.0517578	9.374121106	-1.6305420320000001	-1.39606929	4.1503906	-0.8544922	0.9765625	10.259375	-0.56823732	-2.313623004	4.211426	0.18310547	-1.2207031	-9.07504892	0.8972167932	2.810082968	-4.699707	1.8920898	1.5258789	3.2969726440000002	8.728125	1.414013678	0.48828125	4.0283203	-0.18310547	1.874584964	9.410009980000002	-2.050439496	0.36621094	1.8310547	-0.9765625	1550086738.427
-9.012841754	-1.299169928	-5.82233876	-4.3945312	-1.3427734	-2.746582	9.81315944	-1.695141574	-1.318310504	4.3945312	-0.8544922	0.9765625	10.450780760000002	-0.44143066100000006	-2.8758788940000004	4.8828125	0.30517578	-1.2817383	-9.16716304	1.5767089660000002	2.56245108	-4.8828125	2.0141602	1.5258789	2.94765625	9.08222644	0.9055908540000002	0.48828125	4.333496	0	2.1975829680000003	9.471020468	-2.08752446	0.18310547	2.9907227	-0.8544922	1550086738.467
-9.00566394	-1.579101538	-5.31152356	-4.333496	-0.61035156	-1.953125	10.28808606	-1.5910644960000002	-1.3649658540000003	4.5166016	-0.5493164	0.91552734	10.82641574	-0.25959472840000003	-3.4572753600000006	5.004883	0.24414062	-1.2817383	-9.27602536	2.1664795320000003	2.47631839	-4.8828125	2.0141602	1.5258789	2.48229982	9.651660340000001	0.648388678	0.6713867	4.760742	0.24414062	1.733422824	9.729418930000001	-2.360278354	0	3.1738281	-0.7324219	1550086738.507
-8.72932158	-1.13647464	-5.567529254	-3.9672852	-0.4272461	-1.8920898	11.02380342	-1.6137939300000002	-1.375732428	4.699707	-0.48828125	0.91552734	11.326464660000001	0.07177734424	-3.8891358800000004	5.004883	0.24414062	-1.2817383	-8.98652356	2.384204074	2.4081298920000003	-4.8828125	1.3427734	1.2817383	1.906884784	10.2091304	0.5120117212	0.91552734	5.126953	0.36621094	1.5767089660000002	9.78444838	-2.598339856	0.061035156	2.6855469	-0.79345703	1550086738.55
-8.528344748	-0.811083966	-5.87617212	-3.8452148	-1.159668	-2.319336	11.02380342	-1.6137939300000002	-1.375732428	4.8828125	-0.4272461	0.7324219	11.544189300000001	0.417504892	-3.958520468	5.3100586	0	-0.79345703	-8.58098143	2.551684604	2.237060504	-5.065918	1.0986328	1.2817383	1.362573282	10.070361420000001	0.4904785144	1.159668	5.065918	0.5493164	1.485791034	9.600219748	-2.89382338	-0.24414062	2.4414062	-1.0986328	1550086738.587
-8.482885880000001	-0.8374023560000001	-6.01254892	-3.7841797	-1.2207031	-2.4414062	10.6756839	-1.5527832460000002	-1.073071286	5.065918	-0.4272461	0.36621094	11.43054164	0.49765625	-3.96928714	5.493164	-0.18310547	-0.4272461	-8.342919928	2.8675048920000004	2.01096196	-5.065918	0.79345703	1.2207031	1.159204074	9.797607428000001	0.423486322	1.2817383	5.065918	0.79345703	1.88774411	9.504516574	-2.726342752	-0.30517578	3.4179688	-1.2817383	1550086738.627
-8.298657248	-1.225	-6.352294928000001	-3.6621094	-1.5869141	-2.5634766	10.02250998	-1.2489257200000001	-0.9414794928000001	5.3710938	-0.6713867	0	11.434130399999999	0.46774902160000004	-3.7503662140000005	5.493164	-0.18310547	-0.4272461	-8.328564300000002	3.3819091460000004	1.8841552520000002	-4.8828125	0.6713867	1.2207031	1.0455566100000002	9.6636232	0.250024411	1.0986328	5.126953	1.159668	1.9164550720000002	9.419580072	-2.6976317900000004	-0.5493164	4.1503906	-1.5869141	1550086738.667
-8.16347644	-1.6125976440000003	-6.35827626	-3.479004	-1.8310547	-2.380371	9.810766280000001	-1.02761232	-1.159204074	5.432129	-0.7324219	-0.4272461	11.35039038	0.4904785144	-3.4512939300000003	5.554199	-0.18310547	-0.12207031	-8.407519568	3.584082068	1.90808107	-4.760742	0.36621094	1.159668	0.9582275360000001	9.754540740000001	-0.002392578076	0.9765625	5.004883	1.7089844	1.528857428	9.485375900000001	-2.6390135800000003	-0.91552734	4.760742	-1.5869141	1550086738.707
-7.944555710000001	-1.7597412140000002	-6.203955072	-3.7841797	-1.7700195	-2.2583008	9.76171875	-1.00129393	-1.356591754	5.3100586	-0.7324219	-0.7324219	11.1350589	0.5802001800000001	-3.458471646	4.8828125	0.24414062	0.24414062	-8.693432608	3.6355224640000006	1.947558606	-4.5776367	0.18310547	1.0375977	0.9378906250000001	10.05241664	-0.113647464	0.9765625	4.5166016	2.0141602	0.8194580072000001	9.63969748	-2.578002896	-1.2817383	4.272461	-1.4648438	1550086738.747
-8.119213760000001	-1.680786142	-6.10466304	-4.211426	-1.5869141	-1.7089844	9.7485598	-1.000097644	-1.27524411	4.8828125	-0.61035156	-0.9765625	10.95202626	0.6447998200000001	-3.6785887600000002	4.8828125	0.24414062	0.24414062	-9.363354532	3.3053466460000003	2.136572284	-4.272461	0.4272461	0.8544922	1.1699707068	10.44838858	-0.007177734620000001	0.9765625	4.1503906	2.0141602	0.32778320680000006	9.609789840000001	-2.5217773560000003	-1.6479492	3.112793	-1.2817383	1550086738.787
-7.920629892	-1.47263179	-5.85942392	-4.0893555	-1.6479492	-1.159668	9.992602340000001	-1.0192382788	-0.9354980432000001	4.5776367	-0.48828125	-1.0375977	10.7366938	0.648388678	-3.9130616000000003	4.5166016	0.30517578	0.24414062	-9.11452626	2.40573732	2.213134784	-4.760742	0.91552734	0.6713867	1.5575683900000001	10.67089856	0.3971679712	1.159668	4.0893555	1.6479492	0.7716064300000001	9.750951980000002	-2.3160155760000003	-1.953125	3.479004	-1.0986328	1550086738.827
-8.068969748	-1.8650146760000001	-5.36057158	-3.6621094	-0.9765625	-1.2207031	9.992602340000001	-1.0192382788	-0.9354980432000001	4.5166016	-0.30517578	-1.159668	10.605102340000002	0.7524658540000001	-3.721655252	4.760742	0.4272461	0.18310547	-8.52954074	2.76821286	1.79323732	-4.760742	0.91552734	0.6713867	1.642504892	10.30722644	0.8541503600000001	1.2207031	4.4555664	1.4038086	1.2309814300000002	10.22109424	-1.3972655760000001	-2.6855469	4.1503906	-1.0375977	1550086738.866
-9.265259080000002	-1.9009033540000002	-5.349804712	-3.6010742	-2.5024414	-0.12207031	9.87536592	-1.1723632788	-1.030004892	4.4555664	-0.30517578	-1.4648438	10.58117662	0.8529540740000001	-3.255102536	4.760742	0.4272461	0.18310547	-8.728125	2.7072021760000005	1.5767089660000002	-4.1503906	0.12207031	0.91552734	1.412817392	9.756933606	1.2513183900000002	0.9765625	4.5776367	1.7089844	2.75983876	11.46164586	0.2225097644	-4.638672	5.554199	-0.79345703	1550086738.906
-9.278417932000002	-1.264477536	-5.228979532	-5.2490234	-2.9296875	-0.48828125	9.591845746	-1.1735596040000003	-1.2704589660000003	4.4555664	-0.18310547	-1.5869141	10.82761232	1.107763678	-2.9273192900000002	4.8828125	0.48828125	0.18310547	-9.242529254	1.03957518	1.2860107820000002	-4.0893555	-0.36621094	0.8544922	0.9211425720000002	9.85502896	1.7752929320000002	0.9765625	4.333496	2.1362305	3.62236322	12.2834964	1.29558107	-6.1035156	7.507324	-0.36621094	1550086738.946
-10.627832460000002	-2.9667969240000005	-4.46694339	-5.493164	-3.1738281	-1.8920898	9.71625998	-1.240551718	-1.6269530760000002	4.4555664	0.18310547	-1.4648438	10.9735598	1.5743163940000002	-2.5791992800000005	4.9438477	0.061035156	0.36621094	-10.3610598	-0.050244139400000006	1.79921875	-4.0893555	-0.36621094	0.8544922	1.3649658540000003	9.472216754	2.62705072	1.4038086	3.9672852	2.0751953	3.0876221040000003	12.0454348	0.32658691100000004	-5.3100586	7.507324	-0.7324219	1550086738.986
-10.837183	-3.658251996	-4.647582968	-4.211426	-4.4555664	-1.7089844	10.05720198	-1.7298339660000002	-2.9237304320000006	4.638672	0.4272461	-1.3427734	10.85871556	1.874584964	-2.377026358	4.9438477	0.061035156	0.36621094	-11.51188948	0.693847644	2.5803954680000003	-5.3100586	-0.12207031	0.9765625	2.185620108	9.765307608	3.237158246	1.8920898	4.638672	1.5258789	2.063598642	9.98422824	-1.0946044928	-3.1738281	5.3100586	-0.12207031	1550086739.026
-9.03317842	-2.62944339	-3.301757788	-5.065918	-3.540039	-1.4038086	10.05720198	-1.7298339660000002	-2.9237304320000006	4.9438477	0.30517578	-1.2817383	10.929297120000001	2.051635782	-2.2573974640000003	4.8828125	-0.061035156	0.24414062	-10.71276808	1.33386232	2.7048096040000003	-5.126953	0.8544922	1.0986328	2.56723642	10.88383786	2.8088867800000004	1.8310547	5.065918	0.91552734	3.568530252	7.676586960000001	-1.599438498	-0.91552734	4.5776367	2.6245117	1550086739.066
-7.988818390000001	-2.1066650360000003	-3.220410144	-6.0424805	-3.112793	-1.2207031	9.997387680000001	-1.90808107	-3.499145468	5.126953	0.061035156	-1.159668	11.04414038	2.00258786	-1.988232428	4.9438477	-0.30517578	-0.6713867	-9.838280760000002	1.149633786	2.5217773560000003	-5.004883	0.8544922	0.9765625	2.109057608	10.73071286	2.48588858	1.3427734	4.9438477	0.5493164	3.185717752	7.552173020000001	-2.336352536	1.2817383	5.1879883	3.0517578	1550086739.106
-7.314111420000001	-1.9942138580000002	-2.9045898560000003	-5.79834	-2.319336	-1.3427734	8.12160643	-0.9785644568000001	-2.5971435700000005	5.126953	-0.4272461	-0.9765625	10.71635782	1.7621337860000001	-1.7071045320000002	4.9438477	-0.30517578	-0.6713867	-9.154003894	1.108959964	2.2346679320000002	-4.760742	1.0986328	0.79345703	1.5432128600000001	9.645678420000001	2.54689946	0.9765625	4.8217773	0.61035156	3.1127441100000004	9.101367212000001	-2.491870108	1.6479492	7.3242188	3.9672852	1550086739.146
-8.033081070000001	-1.8255371400000002	-2.68327626	-5.6152344	-3.4179688	-0.91552734	8.12160643	-0.9785644568000001	-2.5971435700000005	5.065918	-0.5493164	-0.61035156	10.035669420000001	1.435546924	-1.6616454680000001	5.126953	0.30517578	-0.6713867	-8.769995108000002	0.8242431610000001	2.1844238220000003	-4.8217773	1.0986328	0.7324219	1.44870607	8.886035340000001	2.2849121400000003	0.5493164	4.699707	0.8544922	5.036376800000001	9.089404254	-3.6714112400000003	2.9296875	10.192871	4.8828125	1550086739.186
-8.66950679	-1.280029254	-2.4870849640000006	-5.2490234	-2.9907227	-0.9765625	7.73640126	-0.24643554320000002	-2.5074219240000004	4.8828125	-0.30517578	-0.24414062	9.51169429	1.152026358	-1.5276611420000001	5.126953	0.30517578	-0.6713867	-8.91235324	0.7261474640000001	2.43803714	-4.8217773	1.0986328	0.7324219	1.662841754	8.52954074	2.086328076	0.5493164	4.638672	0.79345703	3.762329074	12.374413940000002	-5.93359375	3.1738281	11.291504	4.1503906	1550086739.226
-8.70180661	-0.6160888580000001	-3.0947998200000004	-5.6152344	-1.4648438	-1.2207031	8.28908696	0.2930908246	-2.81726088	4.760742	-0.30517578	-0.18310547	9.46623552	0.9043945288	-1.503735324	4.8828125	0.12207031	-0.7324219	-9.072656250000001	0.88046875	2.692846646	-4.9438477	1.0986328	0.61035156	1.96430661	8.69941394	2.0289062500000004	0.79345703	4.699707	0.48828125	-0.014355469240000002	12.235644960000002	-4.9442626800000005	2.1972656	10.192871	4.333496	1550086739.266
-9.3155027	-1.412817392	-3.696533246	-6.3476562	-1.7089844	-1.4648438	8.28908696	0.2930908246	-2.81726088	4.9438477	-0.6713867	-0.24414062	9.777270468000001	0.642407248	-1.564746106	4.5166016	-0.48828125	-1.2207031	-8.923120108	0.7967285340000001	2.872290036	-5.2490234	0.8544922	0.79345703	2.124609424	9.03317842	2.0336913940000003	0.91552734	4.638672	0.24414062	-0.8314209260000001	10.996288940000001	-3.676196286	2.319336	9.887695	3.4179688	1550086739.306
-8.880053420000001	-2.086328076	-2.843579074	-6.225586	-1.8920898	-1.4648438	8.742480432	0.40075683900000003	-2.86152356	5.1879883	-1.2207031	-0.24414062	10.459154860000002	0.43066405760000004	-1.3195067900000002	4.3945312	-0.4272461	-1.2817383	-8.86091304	0.84816893	3.111547824	-5.2490234	0.8544922	0.79345703	2.140161142	9.169555710000001	2.0839355040000003	0.91552734	4.4555664	0.18310547	-1.77290036	10.43403354	-2.372241214	2.1362305	9.643555	2.1972656	1550086739.346
-8.5068116	-2.031298822	-1.2297851440000003	-5.3710938	-1.2207031	-0.79345703	9.95073282	0.4294677716	-2.44401857	5.2490234	-1.3427734	-0.24414062	10.849145860000002	0.1878173822	-1.299169928	4.3945312	-0.4272461	-1.2817383	-8.540307608	1.168774411	3.1641846040000003	-5.004883	0.6713867	1.0375977	2.1485351440000002	9.157592752000001	1.96430661	0.8544922	4.0893555	0.30517578	-3.1079589660000004	9.103759980000001	-1.374536142	2.1362305	6.591797	0.9765625	1550086739.386
-8.61567392	-1.1257080072	-1.4618652160000003	-4.8217773	-0.061035156	-0.4272461	9.95073282	0.4294677716	-2.44401857	5.004883	-1.2817383	-0.12207031	11.086010880000002	-0.061010742800000003	-1.4522949280000002	4.333496	-0.24414062	-0.9765625	-8.307031250000001	1.3015625000000002	3.052929712	-4.5776367	0.61035156	1.159668	2.1114501800000003	8.96140126	1.947558606	0.6713867	3.7841797	0.61035156	-2.2250976440000003	7.7423827880000005	-0.09211425720000001	2.5024414	3.2958984	0.12207031	1550086739.426
-9.801196580000001	-1.378125	-2.3303711060000003	-4.8217773	-0.4272461	-1.0375977	10.294067000000002	0.6519775360000001	-2.08752446	4.4555664	-0.6713867	0.061035156	11.163769960000002	-0.19020996400000004	-1.829125998	4.5166016	0.12207031	-0.5493164	-8.359667932	1.1316894568000002	2.72036142	-4.333496	0.30517578	1.0986328	2.0372802520000004	8.685058606	2.062402356	0.79345703	3.90625	0.8544922	1.293188498	8.119213760000001	0.60651857	2.6245117	4.4555664	-0.7324219	1550086739.466
-10.58117662	-1.12211911	-1.638916034	-3.7231445	-1.2207031	-0.4272461	10.386182100000001	1.081445288	-1.561157248	4.1503906	0	0.061035156	11.01542932	-0.1363769568	-2.3519042540000004	4.5166016	0.12207031	-0.5493164	-8.680273560000002	0.9953125	2.733520468	-4.272461	0.5493164	1.159668	1.8578369600000002	8.503222840000001	2.217919928	0.91552734	4.0283203	1.3427734	6.29367662	11.11472194	2.710791034	1.7700195	8.178711	0	1550086739.506
-10.533325180000002	-2.100683606	-2.789746106	-4.1503906	1.4648438	-0.36621094	10.386182100000001	1.081445288	-1.561157248	4.333496	0.12207031	-0.18310547	11.022607820000001	0.13398437500000002	-2.545703076	4.760742	0.12207031	-0.061035156	-9.744970746000002	1.284814496	2.545703076	-4.699707	-1.7700195	1.159668	1.8578369600000002	8.503222840000001	2.217919928	0.91552734	4.0283203	1.3427734	5.707495108000001	9.226977340000001	0.6962402160000001	2.1362305	2.8076172	1.159668	1550086739.546
-11.1948732	-4.7062010800000005	-5.118920926	-2.9907227	-1.7700195	-2.6855469	10.541699280000001	0.8589355432	-1.9762695680000002	4.5166016	0.12207031	-0.5493164	11.623144960000001	0.5526855432	-2.6402099640000003	4.272461	-0.30517578	-0.4272461	-11.276221040000001	2.071972644	4.06379393	-4.638672	0.36621094	1.5258789	1.8578369600000002	8.503222840000001	2.217919928	0.91552734	4.0283203	1.3427734	1.4786132200000002	8.9661866	-4.66433107	2.9907227	4.3945312	-2.380371	1550086739.586
-9.729418930000001	-5.183520468	-2.82922374	-2.2583008	-1.4038086	0.5493164	11.069262680000001	-1.076660144	-2.1700683900000004	4.699707	-0.36621094	-0.6713867	12.58496106	1.043164038	-3.2503173920000004	4.272461	-0.30517578	-0.4272461	-11.136254500000001	2.7610351440000005	3.4189941100000003	-4.0893555	1.4038086	1.6479492	2.471533246	12.514379500000002	1.562353534	1.6479492	4.0283203	1.0375977	-0.07536621106000001	14.934472840000002	3.58049321	-3.1738281	2.8076172	-1.3427734	1550086739.626
-7.74477536	-2.331567392	-3.125903354	-2.1972656	3.3569336	-0.30517578	11.069262680000001	-1.076660144	-2.1700683900000004	4.638672	-0.8544922	-0.5493164	12.734497300000001	1.21303714	-3.5015380400000002	4.272461	-0.18310547	-0.8544922	-10.266552520000001	3.0337889400000004	2.054028354	-4.0893555	1.4038086	1.6479492	2.031298822	12.336133180000001	1.464257788	1.0986328	4.333496	0.6713867	-3.7395996400000002	8.15390625	-3.2239991	2.6855469	-0.61035156	-0.5493164	1550086739.666
-9.28200679	-2.2430420320000004	-6.904980432	-2.746582	-0.61035156	-1.8310547	10.474707460000001	-1.594653354	-1.714282248	4.3945312	-1.3427734	-0.30517578	12.17463408	1.211840854	-3.6187744600000005	4.272461	-0.18310547	-0.8544922	-9.56552716	3.8795653960000003	1.2441405760000002	-4.1503906	2.6855469	1.3427734	1.03957518	11.276221040000001	1.2919922120000003	0.48828125	4.8217773	1.0375977	-0.15551757200000002	9.677978240000002	-3.71088858	2.6245117	-1.2817383	-1.7089844	1550086739.706
-9.02241214	-2.87109375	-4.886840854000001	-3.6621094	0.24414062	-0.061035156	9.81315944	-1.5121094240000001	-0.9522461060000001	3.90625	-0.7324219	-0.12207031	11.62434056	1.332666034	-4.097290036	4.5166016	0.8544922	-0.7324219	-9.298754892	4.3724366	1.358984424	-3.4179688	0.79345703	0.7324219	-0.07416992212000001	11.143433	0.6244628600000001	-0.36621094	4.699707	2.0751953	1.7118896760000002	10.66372104	-2.605517572	1.5869141	0.30517578	-2.5634766	1550086739.746
-7.82253444	-2.098291034	-4.05422374	-3.540039	0.4272461	-0.36621094	9.6983152	-1.526464856	-0.5443115216000001	3.479004	-0.12207031	-0.061035156	10.940063400000001	1.3924804320000002	-4.367651260000001	4.4555664	1.2817383	-0.79345703	-8.9829348	3.6080077880000005	1.65805661	-3.4179688	0.79345703	0.7324219	-0.2823242212	11.02619658	0.2978759784	-0.9765625	4.1503906	2.5024414	1.1986816100000002	9.53920926	-3.15461412	2.1362305	0.6713867	-2.380371	1550086739.786
-7.78903804	-1.5384277160000002	-4.5243652160000005	-2.9296875	0.36621094	-1.3427734	9.73540036	-1.6472900360000002	-0.5108154254	3.4179688	-0.5493164	-0.36621094	9.683960160000002	1.1472412140000001	-4.181030252	4.333496	1.4648438	-0.61035156	-8.46972644	3.1079589660000004	2.001391574	-3.4179688	0.6713867	0.48828125	0.1878173822	10.28090854	0.5239746106000001	-0.91552734	3.7231445	1.8920898	0.5837890576	9.46145018	-3.158203076	2.1972656	-0.9765625	-2.5024414	1550086739.826
-7.995996106000001	-2.0887207460000004	-4.71098642	-2.8686523	0.061035156	-1.159668	9.433935700000001	-1.312329074	-0.3828125	3.540039	-0.7324219	-0.7324219	8.58815944	0.6352294928000001	-3.6821777160000004	3.9672852	0.9765625	-0.4272461	-8.165869110000001	3.1175292540000004	1.886547824	-3.7841797	0.6713867	0.36621094	0.9031982428000002	9.14802266	0.7046142572	0.061035156	3.3569336	1.0375977	1.74299321	9.801196580000001	-2.3423339660000004	1.3427734	-0.18310547	-2.8686523	1550086739.866
-7.741186600000001	-2.1569091460000003	-4.6021241	-2.5634766	-0.7324219	-0.79345703	8.819042932	-0.723754892	-0.2811279254	3.540039	-0.7324219	-1.0986328	8.28908696	0.0825439496	-3.243139676	3.112793	0	-0.30517578	-8.1838134	3.41301268	1.9379882200000003	-3.7841797	0.6713867	0.36621094	1.331469748	8.34890126	0.641210962	0.91552734	3.3569336	0.30517578	1.1508300720000002	9.785644568	-1.818359424	0.7324219	-0.5493164	-2.5024414	1550086739.906
-7.38947734	-1.268066394	-4.385595746	-2.1972656	0.7324219	-0.9765625	8.819042932	-0.723754892	-0.2811279254	3.540039	-0.7324219	-1.0986328	8.847753894	-0.1363769568	-3.0134521760000004	3.112793	0	-0.30517578	-7.8261232000000005	3.762329074	1.983447284	-3.2348633	1.0986328	0	1.0491455072	8.24123552	0.2990722644	0.91552734	3.4179688	0.30517578	1.720263678	8.881250000000001	-1.46665036	0.8544922	1.4038086	-2.0141602	1550086739.946
-7.832104532000001	-0.961816394	-4.733715854000001	-2.319336	0.79345703	-1.4648438	8.56782248	-0.027514648560000004	-0.019140625	3.2958984	-0.5493164	-1.2817383	9.755737320000001	-0.01076660144	-2.9261230040000004	2.746582	-0.12207031	-0.36621094	-7.540210160000001	4.13796376	2.0671875	-2.746582	0.61035156	0	0.6280517572	8.564233426000001	0.46535643000000004	0.9765625	3.1738281	0.5493164	0.5467041034000001	8.680273560000002	-2.277734424	0.6713867	1.6479492	-2.0141602	1550086739.986
-8.462548920000001	-1.32788089	-5.074658246	-1.7089844	0.48828125	-1.2817383	9.14802266	0.37204589660000004	0.4450195288	3.0517578	-0.7324219	-1.159668	10.535717360000001	0.193798822	-2.8758788940000004	2.1362305	-0.24414062	0.18310547	-7.699316394	4.292285144	2.183227536	-2.746582	0.61035156	0	0.45578614200000006	8.98652356	0.7512695288	1.0986328	2.6245117	0.61035156	-0.6352294928000001	8.82023912	-2.9368896760000003	0.7324219	0.91552734	-2.1972656	1550086740.026
-9.25090306	-1.53125	-5.139257788	-0.91552734	0.24414062	-1.0375977	9.14802266	0.37204589660000004	0.4450195288	2.8076172	-0.7324219	-1.0375977	10.857519960000001	0.30505371400000003	-2.7299316100000004	2.1362305	-0.24414062	0.18310547	-8.19816893	4.1152344240000005	2.27893071	-1.6479492	-0.061035156	-0.24414062	0.642407248	9.423168930000001	0.9390869110000001	0.9765625	2.0751953	0.5493164	-0.835009784	9.35258786	-2.878271466	0.79345703	0.12207031	-2.1972656	1550086740.066
-9.19467752	-0.7201660340000001	-5.915649460000001	-0.36621094	-0.91552734	-0.18310547	9.522461060000001	0.974975589	0.35529785340000003	2.319336	-0.7324219	-1.0375977	10.869482820000002	0.2990722644	-2.410522464	1.7700195	-0.24414062	0.5493164	-8.698217752000001	3.603222644	2.403344748	-1.3427734	-0.24414062	-0.48828125	1.06589357	9.9710688	1.146044928	0.79345703	1.7089844	0.36621094	0.5335449280000001	9.94953624	-2.19638678	0.48828125	0.18310547	-2.1362305	1550086740.106
-8.839379892	-0.4294677716	-5.877368210000001	-1.6479492	-0.12207031	-0.5493164	9.889721940000001	1.656860324	0.2260986322	1.8920898	-0.36621094	-1.0986328	11.00466304	0.2081542932	-2.177246106	1.4038086	-0.12207031	0.5493164	-9.753344748	3.47402356	2.495458966	-1.3427734	-0.24414062	-0.48828125	1.4738280760000002	10.5835688	1.565942392	0.6713867	1.2817383	0	1.79921875	10.20673822	-1.714282248	-0.18310547	0.6713867	-1.953125	1550086740.146
-10.05959514	-0.6531738220000001	-6.70520018	-2.319336	1.4648438	0.61035156	10.179223740000001	2.0743652160000003	-0.1985839856	1.4648438	-0.48828125	-1.2817383	11.00466304	0.2081542932	-2.177246106	0.9765625	-0.12207031	0.24414062	-10.776172120000002	2.2250976440000003	2.8579346040000004	-1.5869141	-1.5869141	-0.5493164	1.7944336060000001	11.55136682	2.172460962	0.61035156	0.91552734	-0.30517578	2.8758788940000004	10.7618161	-1.832714856	-1.0986328	1.5869141	-1.3427734	1550086740.186
-11.017822480000001	-1.7286376800000003	-7.322485520000001	-2.9296875	-2.319336	0.5493164	10.89460414	2.154516574	-0.716577176	1.159668	-0.5493164	-1.159668	12.637597840000002	0.515600589	-1.701123004	0.5493164	-0.36621094	-0.24414062	-10.8802491	1.183129892	2.327978534	-0.4272461	0.30517578	-0.18310547	1.983447284	11.983227340000003	3.1964844240000003	0.5493164	0.30517578	-0.8544922	3.8664062500000003	12.131567000000002	-1.437939496	-2.9907227	2.9296875	-0.4272461	1550086740.225
-10.13376448	-3.8018066100000003	-5.23854982	-2.6855469	-3.9672852	0.61035156	11.80139128	1.851855432	-1.451098642	1.0375977	-0.4272461	-0.79345703	13.221386780000001	0.717773462	-1.1580077880000001	0.48828125	-0.7324219	-0.4272461	-11.143433	2.013354532	1.9032959260000002	-1.6479492	-0.5493164	0	1.4929687500000002	11.294164840000002	3.8364991	0.61035156	0.36621094	-0.5493164	4.134375	13.34460414	-0.17824707460000003	-4.8217773	3.479004	0.7324219	1550086740.266
-9.192285340000002	-4.267163040000001	-2.68566893	-1.7700195	-2.5024414	0	12.301440200000002	1.0455566100000002	-2.109057608	0.6713867	-0.36621094	-0.4272461	13.221386780000001	0.717773462	-1.1580077880000001	0.7324219	-0.18310547	-0.30517578	-10.609887680000002	1.7465820680000002	0.6256591459999999	-0.4272461	-0.4272461	0	0.660351538	10.228271760000002	3.58288588	-0.7324219	0.18310547	0.48828125	3.895117212	10.101464660000001	-0.4450195288	-3.8452148	3.6010742	2.6855469	1550086740.305
-9.80239218	-3.3807128600000005	-2.3483153960000003	-1.6479492	-1.2207031	-0.24414062	12.02270468	0.21054687500000002	-2.22629393	0.061035156	0.6713867	-0.30517578	11.535815200000002	1.141259784	-0.8362060700000001	0.91552734	0.5493164	0.18310547	-10.469922120000001	0.462963858	0.4103271466	0.4272461	-0.30517578	0.061035156	0.13398437500000002	8.914746106	3.8795653960000003	-0.8544922	0.061035156	1.0375977	1.8841552520000002	10.602710159999999	-0.899609375	-2.5024414	5.432129	3.479004	1550086740.345
-9.79880342	-2.45	-3.1952880400000003	-2.2583008	-2.4414062	0.30517578	10.5919429	0.2380615216	-2.25859375	-0.30517578	1.159668	-0.36621094	10.618261780000001	1.2860107820000002	-1.29558107	0.8544922	0.7324219	0.7324219	-9.97585414	-0.17824707460000003	0.9486572480000001	0.4272461	-0.30517578	0.061035156	0.3971679712	8.86928714	4.153515576	-0.12207031	0.48828125	1.0375977	0.7859619110000001	12.278711060000001	-3.302954074	-0.91552734	3.9672852	4.638672	1550086740.385
-8.584570288	-2.287304712	-2.384204074	-1.159668	-2.746582	0.061035156	9.7401857	0.462963858	-2.76821286	-0.30517578	1.2817383	-0.18310547	9.777270468000001	1.335058606	-1.191503894	0.61035156	0.5493164	0.79345703	-9.092993210000001	-0.6220702880000001	1.085034146	-0.48828125	0.061035156	0.12207031	1.003686502	9.101367212000001	4.072167932	0.30517578	0.61035156	0.4272461	0.08732910340000001	12.10285692	-4.265966754000001	-1.159668	4.5166016	5.126953	1550086740.425
-7.16098642	-1.851855432	-1.9978027160000003	-1.8920898	-1.953125	-0.061035156	9.136059800000002	0.2930908246	-2.8926269959999997	-0.18310547	0.9765625	-0.36621094	9.337036240000002	0.909179712	-0.37084961060000005	0.36621094	-0.36621094	0.6713867	-8.464941394	-0.648388678	1.4582763580000002	-0.48828125	0.061035156	0.12207031	1.349414038	8.403930710000001	4.06379393	0.61035156	0.4272461	-0.30517578	-2.060009784	11.449683	-2.7861572480000003	-1.5258789	2.746582	5.3100586	1550086740.465
-6.872680710000001	-1.35180661	-1.437939496	-1.2207031	-0.91552734	-0.5493164	8.34411592	0.230883786	-2.5074219240000004	0.061035156	0.36621094	-0.7324219	9.1875	0.2392578076	0.17465820680000002	0.36621094	-0.48828125	0.48828125	-7.964892572	-0.16628417539999998	1.51330571	-0.91552734	-0.061035156	0.061035156	1.4558837860000002	7.646679712	3.7037110600000003	0.30517578	0.12207031	-0.24414062	-1.6748047120000003	9.267651260000001	-2.044457968	-0.24414062	2.0141602	4.8217773	1550086740.505
-7.2483152	-1.043164038	-1.2489257200000001	-1.4038086	-0.36621094	-0.7324219	7.572509980000001	0.49526367800000004	-2.042065396	0.48828125	0	-0.8544922	9.189892572	-0.4354492212	0.07416992212000001	0.48828125	-0.12207031	0.24414062	-7.869189300000001	0.026318359620000002	1.5491942900000002	-0.7324219	-0.36621094	0.24414062	1.758544928	7.243530252000001	3.39267572	-0.061035156	-0.12207031	0.061035156	-1.184326178	7.734009080000001	-1.655664038	1.4038086	3.112793	3.6010742	1550086740.545
-7.5114991	-0.8158691100000001	-0.38640135800000003	-1.5258789	0.79345703	-0.5493164	7.39067392	1.6867675720000002	-1.7441894960000002	0.61035156	-0.061035156	-0.8544922	9.37890625	-0.8900390380000001	-0.0992919928	0.61035156	-0.12207031	0.18310547	-8.11083966	-0.17465820680000002	1.9020996400000003	-0.79345703	-0.4272461	0.30517578	2.190405252	7.2411376800000005	3.4225829680000004	0	0.18310547	0.30517578	-1.553979532	7.0892092600000005	-1.02761232	1.3427734	4.699707	1.8310547	1550086740.585
-8.668310700000001	-0.569433606	-0.41870117800000006	-1.159668	1.2207031	0.18310547	7.39067392	1.6867675720000002	-1.7441894960000002	0.6713867	-0.061035156	-0.7324219	9.721044928000001	-1.1316894568000002	-0.22490234620000002	0.5493164	-0.12207031	0.24414062	-8.31660144	-0.5550781250000001	2.1616942900000002	-0.79345703	-0.4272461	0.30517578	2.5720214660000003	7.611987320000001	3.435742212	0.24414062	0.4272461	0.30517578	-1.8458740020000002	5.994604532	-0.346923822	1.2207031	2.2583008	0.5493164	1550086740.625
-9.62055661	-0.30625	-2.2203125000000004	-1.4648438	2.319336	0.18310547	7.85722644	2.1293945680000004	-1.567138678	0.7324219	-0.18310547	-0.48828125	10.26176718	-1.2501221040000001	-0.401953125	0.5493164	-0.12207031	0.24414062	-8.425463760000001	-0.573022464	2.1341797120000003	-1.3427734	-0.30517578	0.48828125	2.789746106	8.01513678	3.517089856	0.61035156	0.48828125	0.24414062	0.44980469240000004	5.998193390000001	0.38640135800000003	2.319336	-0.91552734	0.36621094	1550086740.665
-12.672289840000001	-0.1411621106	-1.4774170320000002	0.7324219	-2.2583008	-0.6713867	9.9710688	1.8650146760000001	-1.356591754	0.79345703	0.12207031	-0.30517578	10.93408246	-1.2632812500000001	-0.6735107428000001	0.61035156	-0.24414062	0.30517578	-8.681469748	-0.028710937500000002	2.381811502	-1.3427734	-0.30517578	0.48828125	2.6485839660000003	8.134765380000001	3.7467773560000004	0.8544922	0.7324219	0.4272461	6.245825180000001	10.66970198	3.2921875000000003	1.0375977	3.0517578	-0.4272461	1550086740.705
-13.165161240000002	-1.4929687500000002	-1.256103534	-1.953125	-0.30517578	0.30517578	9.9710688	1.8650146760000001	-1.356591754	0.91552734	0.30517578	-0.30517578	11.66501448	-1.052734375	-0.9366943390000001	0.91552734	-0.30517578	0.48828125	-9.844262680000002	0.3576904254	2.404541034	-1.4038086	-0.61035156	0.6713867	2.378222644	8.797509980000001	3.7431884000000006	0.6713867	0.7324219	0.91552734	9.131274460000002	12.135155760000002	5.07106929	0.30517578	2.1972656	1.159668	1550086740.745
-12.01911592	-4.610498004000001	-4.238452176	-0.6713867	-0.79345703	-0.61035156	10.857519960000001	1.585082968	-1.3972655760000001	0.9765625	0.36621094	-0.48828125	12.56103534	-0.708203125	-1.3793212860000001	1.2207031	-0.12207031	0.5493164	-12.307422120000002	1.0180419928000002	3.79223642	-1.4648438	-2.0751953	0.5493164	2.605517572	10.72592752	3.39746106	0.48828125	0.18310547	1.0986328	-0.061010742800000003	8.283105432000001	-1.0898193390000002	2.319336	-2.1362305	-0.5493164	1550086740.785
-10.753442000000001	-5.13088408	-3.6690185700000004	-0.48828125	-2.380371	1.5869141	11.614770860000002	1.41042482	-1.425976538	1.159668	0.5493164	-0.36621094	13.49892572	-0.4821044928	-2.345922824	1.0375977	-0.24414062	0.18310547	-12.378002700000001	1.6736084260000001	3.93339856	-0.79345703	1.4648438	0.5493164	2.9907226440000003	12.851733720000002	3.3041503600000004	0.7324219	0.12207031	0.4272461	4.846167032	15.15339308	1.670019568	-1.5869141	-0.24414062	0.061035156	1550086740.825
-7.686157248	-3.064892572	-1.2094482428000002	1.0986328	2.319336	0.91552734	12.11601538	1.3673584260000002	-1.509716754	1.159668	0.12207031	-0.061035156	13.635302520000002	-0.02153320288	-2.7179687500000003	1.0375977	-0.4272461	-0.12207031	-10.700806200000002	1.792041034	1.547998004	-0.79345703	1.4648438	0.5493164	2.6509764400000004	12.860107820000001	3.4728271760000005	0.79345703	1.0375977	0	-2.670117212	9.6636232	-1.81716304	0.8544922	-0.7324219	-0.7324219	1550086740.865
-8.80109874	-1.8434814300000002	-6.20634784	1.159668	3.7841797	-0.7324219	11.71884784	1.06589357	-1.0922119110000001	0.8544922	0.12207031	0	12.86728534	0.2835205072	-2.201171924	1.0375977	-0.4272461	-0.12207031	-10.844360520000002	2.7119873200000004	1.4235839660000003	-1.5869141	-0.36621094	0.4272461	1.3111327879999999	11.27741664	3.3531983800000003	0.30517578	1.5869141	0.48828125	-0.06340332068	7.99838858	-4.71816394	2.9907227	-3.6010742	-1.2207031	1550086740.906
-9.394457968000001	-3.334057608	-5.656054712	-1.4038086	-1.0375977	-0.12207031	9.90766574	0.6902587860000001	-0.840991214	0.7324219	0.12207031	-0.24414062	12.02988318	0.6316406250000001	-2.1485351440000002	1.4038086	0.7324219	0.061035156	-10.151709260000002	3.5182862400000006	1.3649658540000003	-0.30517578	-0.18310547	0.061035156	-0.028710937500000002	10.925708360000002	2.177246106	-0.79345703	1.0986328	1.5869141	2.460766574	11.2714357	-3.7455810700000005	0.5493164	-1.3427734	-2.319336	1550086740.945
-8.26755342	-3.514697284	-3.3077391200000004	-0.12207031	1.2207031	1.159668	9.90766574	0.6902587860000001	-0.840991214	0.61035156	0.061035156	-0.36621094	11.03098192	0.8433837860000001	-2.400952176	0.6713867	0.8544922	0.061035156	-9.515283246000001	2.628247104	1.5300537140000001	-0.30517578	-0.18310547	0.061035156	-0.056225586060000006	10.57041034	1.738207968	-1.3427734	0.12207031	1.8310547	0.9953125	10.1911866	-2.64140625	1.3427734	-0.6713867	-2.1362305	1550086740.985
-7.779467752000001	-2.427270468	-3.5242675720000003	1.8920898	2.5634766	0.48828125	10.04404254	0.20217285340000002	-1.195092752	0.36621094	-0.24414062	-0.4272461	11.03098192	0.8433837860000001	-2.400952176	0.6713867	0.8544922	0.061035156	-8.7030027	2.271752896	1.6090087860000002	0.12207031	0.061035156	-0.24414062	0.4892822284000001	9.559545926	2.142553714	-0.9765625	0.12207031	1.0375977	0.00478515625	9.49255342	-3.0313964660000003	1.4038086	-3.0517578	-1.5869141	1550086741.025
-8.21013179	-1.3829101440000002	-4.866503894	1.6479492	-0.12207031	-0.7324219	9.325073380000001	0.2380615216	-1.0670898560000002	0	-0.24414062	-0.4272461	8.81784694	0.47851562500000006	-2.336352536	0.24414062	0.6713867	0.30517578	-8.291479532	2.68566893	1.524072284	-0.18310547	0.12207031	-0.24414062	0.678295926	8.421875	2.3172119600000003	-0.18310547	0.18310547	0.30517578	1.0120605432	9.744970746000002	-2.692846646	1.0375977	-3.90625	-1.6479492	1550086741.065
-8.083325180000001	-1.302758786	-3.7635253600000005	1.5869141	-0.9765625	0.36621094	8.149121106	0.8362060700000001	-0.4474121106000001	-0.24414062	0	-0.18310547	8.62404802	0.1579101538	-2.3531005400000002	-0.12207031	0.36621094	0.4272461	-7.94934056	2.5337402160000004	1.465454074	0.30517578	0.18310547	-0.12207031	0.54191893	8.084521760000001	1.8697998200000001	-0.061035156	0.24414062	0.24414062	2.239453076	9.41120607	-1.8650146760000001	0.48828125	-3.112793	-1.4038086	1550086741.105
-7.230371106000001	-0.6017333966	-3.6773925720000005	1.4648438	1.6479492	-0.061035156	7.948144568	1.1747558900000001	-0.13398437500000002	-0.36621094	-0.12207031	0	8.83579074	0.014355469240000002	-2.3626709260000003	-0.30517578	0.24414062	0.18310547	-7.677783246000001	2.47033696	1.5276611420000001	0.8544922	0.061035156	-0.36621094	0.5287597644	8.072558606000001	1.7094971040000002	-0.18310547	0	0.30517578	3.122314496	8.481689300000001	-1.677197284	0.36621094	-1.4648438	-1.0986328	1550086741.145
-8.61447734	-0.8290283540000001	-3.8939209260000003	1.2817383	1.2207031	-0.8544922	8.25678714	1.259692392	-0.2428466754	-0.30517578	-0.5493164	-0.061035156	9.216211060000001	-0.1064697284	-2.0145507200000004	-0.4272461	-0.061035156	0.061035156	-7.58447284	2.5074219240000004	1.71667482	0.8544922	0.061035156	-0.36621094	0.9582275360000001	8.212524460000001	1.885351538	0	-0.18310547	0.12207031	2.153320288	8.32497554	-2.231079074	0.30517578	-0.5493164	-1.0986328	1550086741.185
-9.11452626	-1.391284146	-4.027905252	1.7700195	-0.6713867	-0.18310547	8.461352340000001	1.47263179	-0.2560058606	-0.36621094	-0.79345703	-0.24414062	9.790429712	-0.31342773560000003	-1.592260782	-0.7324219	-0.18310547	0.18310547	-7.78186052	2.6222655759999998	1.94636232	1.159668	-0.12207031	-0.36621094	1.2716552520000002	8.557055710000002	1.84946286	0.12207031	-0.30517578	-0.12207031	0.668725589	8.683862320000001	-2.491870108	0.5493164	-1.4038086	-1.3427734	1550086741.225
-8.74606929	-1.0419677520000001	-4.40234375	2.0141602	0.30517578	0.18310547	8.850146760000001	1.7597412140000002	-0.25480957460000003	-0.6713867	-0.5493164	-0.24414062	10.389770860000002	-0.5120117212	-1.4678466460000001	-1.0986328	0.061035156	0.30517578	-8.618066394000001	2.5181884000000005	2.318408246	1.3427734	-0.8544922	-0.6713867	1.2716552520000002	8.557055710000002	1.84946286	0.12207031	-0.30517578	-0.12207031	0.40793457460000004	9.19467752	-2.396167032	0.8544922	-2.1972656	-1.4648438	1550086741.265
-8.9494384	-0.45937500000000003	-5.22419429	0.24414062	-0.8544922	-0.24414062	9.756933606	1.93439946	-0.6364257788	-1.0986328	-0.36621094	-0.24414062	10.80727536	-0.693847644	-1.5958496400000002	-1.4648438	0.24414062	0.30517578	-8.618066394000001	2.5181884000000005	2.318408246	1.3427734	-0.8544922	-0.6713867	1.2716552520000002	8.557055710000002	1.84946286	0.12207031	-0.30517578	-0.12207031	2.213134784	9.368139480000002	-2.0755615020000002	0.30517578	-1.6479492	-1.3427734	1550086741.305
-9.928002700000002	-1.677197284	-4.31979982	0.12207031	-0.36621094	1.0986328	9.756933606	1.93439946	-0.6364257788	-1.4648438	-0.18310547	-0.30517578	11.35158696	-0.9055908540000002	-1.859033246	-1.7700195	0.12207031	0.18310547	-8.618066394000001	2.5181884000000005	2.318408246	1.3427734	-0.8544922	-0.6713867	2.86152356	10.473510880000001	2.256201178	-0.4272461	-1.8920898	-0.7324219	3.0864257200000003	9.864599640000002	-1.2082519568	-0.5493164	-1.159668	-0.79345703	1550086741.345
-9.91245108	-2.8555420320000002	-4.945459260000001	-0.36621094	0.061035156	1.4648438	9.88254442	1.911669928	-0.9378906250000001	-1.6479492	-0.30517578	-0.24414062	12.34809604	-0.678295926	-1.945166034	-2.0141602	0.061035156	-0.12207031	-10.81325728	1.3996582460000002	3.3065429320000006	1.4038086	-0.30517578	-1.0375977	3.446508786	11.554955580000001	2.902197284	-0.30517578	-1.2207031	-1.0986328	3.9154540740000003	10.949634080000001	-0.6244628600000001	-1.953125	-0.9765625	0.30517578	1550086741.385
-11.31689496	-4.409521466	-4.0506347840000005	1.0986328	-3.479004	1.7089844	10.44360324	1.7489746400000001	-1.3649658540000003	-1.5258789	-0.61035156	0.061035156	12.783545320000002	-0.2930908246	-1.2549072479999999	-1.953125	0	-0.5493164	-10.9568116	1.1245117212000002	3.2479248200000006	1.4038086	-0.30517578	-1.0375977	3.1593994600000004	11.35397914	3.334057608	-0.6713867	-1.5869141	-1.2207031	5.02202176	12.09567842	0.9378906250000001	-3.7841797	0.48828125	1.5869141	1550086741.425
-9.560742212000001	-2.8878417540000005	-1.967895468	0.7324219	-4.4555664	0.4272461	11.03576628	1.38410643	-1.7501709260000002	-1.5258789	-0.9765625	0.36621094	12.783545320000002	-0.2930908246	-1.2549072479999999	-1.7089844	0.36621094	-0.48828125	-10.413696580000002	0.27993163940000004	2.1030761780000002	1.8920898	0.30517578	-1.0375977	2.536132788	10.09309056	3.9214355040000006	-0.8544922	-1.5258789	-1.0986328	2.78017572	13.56472194	0.717773462	-4.8828125	0.6713867	2.9907227	1550086741.465
-9.9710688	-2.127001996	0.2129394568	1.5869141	0.18310547	-0.36621094	10.722338760000001	1.149633786	-1.8267334260000003	-1.7700195	-0.5493164	0.48828125	12.149511780000001	-0.026318359620000002	-0.462963858	-1.5258789	0.7324219	-0.30517578	-10.4041259	-0.7680175720000001	1.6114013580000002	2.0141602	1.2207031	-0.9765625	2.383007788	8.9829348	4.4059326080000005	-1.0375977	-1.159668	-0.8544922	-0.9115722840000001	12.12678264	-1.43435054	-3.8452148	-0.12207031	3.6010742	1550086741.505
-9.999779860000002	-1.8781738220000002	-2.7000244600000003	-0.30517578	-1.5258789	-0.48828125	9.514086960000002	1.393676718	-2.9524413940000005	-1.8920898	0.061035156	0.5493164	10.944848740000001	0.440234375	-0.5754150360000001	-1.2207031	1.0375977	-0.24414062	-10.12897914	-1.119726538	1.9559326080000001	1.6479492	0.7324219	-1.159668	2.3387451080000004	9.055908246000001	4.801904254000001	-0.91552734	-0.36621094	-0.6713867	-2.65935054	11.149413940000002	-2.4356445680000003	-2.6855469	-1.7700195	3.8452148	1550086741.545
-8.69582518	-2.2286865020000004	-0.73332518	0.061035156	-1.5869141	0.18310547	9.514086960000002	1.393676718	-2.9524413940000005	-1.8310547	0.061035156	0.61035156	10.944848740000001	0.440234375	-0.5754150360000001	-1.0375977	0.8544922	-0.5493164	-9.185107428000002	-1.268066394	1.681982428	1.0375977	0.9765625	-1.0986328	2.0372802520000004	9.28798822	4.684667932000001	-0.91552734	-0.48828125	-0.9765625	-1.2632812500000001	9.962695680000001	-2.198779254	-1.0986328	-2.319336	3.479004	1550086741.585
-7.698120108000001	-1.4235839660000003	-0.037084961060000005	0.61035156	1.3427734	0.24414062	9.657641574000001	0.8230468750000001	-3.1462402160000003	-1.4648438	-0.24414062	0.4272461	10.55126996	0.462963858	0.36367187500000003	-1.0986328	0.24414062	-0.6713867	-8.738891574	-1.449902356	1.5396240020000003	0.9765625	0.61035156	-0.91552734	1.733422824	8.43503444	4.615283246	-0.6713867	-1.0375977	-1.159668	-0.23686523560000003	8.498437500000001	-0.9486572480000001	-0.061035156	-0.7324219	2.0751953	1550086741.625
-8.42905252	-1.053930661	-1.025219748	0.36621094	0.12207031	-0.30517578	9.268847840000001	0.379223642	-3.12111821	-1.2207031	-0.6713867	0.061035156	10.55126996	0.462963858	0.36367187500000003	-1.0375977	0.24414062	-0.48828125	-8.738891574	-1.449902356	1.5396240020000003	0.79345703	0.36621094	-0.8544922	1.638916034	7.565332068	4.5159912140000005	-0.7324219	-1.0375977	-0.91552734	1.08383786	7.567724640000001	-0.6723144568000001	1.0986328	2.0141602	1.2817383	1550086741.665
-8.766406250000001	-1.156811502	-0.6926513580000001	0.12207031	-0.30517578	-0.36621094	8.69223642	0.44980469240000004	-3.1665771760000005	-0.91552734	-0.5493164	-0.18310547	9.90647014	-0.1878173822	0.5825927716	-0.8544922	0.48828125	-0.24414062	-8.718554712000001	-1.528857428	1.412817392	0.6713867	0.18310547	-0.61035156	1.8662109620000003	7.21481929	4.344921924	-0.79345703	-1.159668	-0.61035156	0.916357428	7.424169928000001	-0.643603534	0.79345703	3.2348633	-0.061035156	1550086741.705
-9.000878894000001	-1.3769287140000002	-0.12202148560000001	0.5493164	1.8920898	0.12207031	8.374023560000001	0.778784146	-2.9416748200000002	-0.6713867	-0.48828125	-0.12207031	9.90647014	-0.1878173822	0.5825927716	-0.79345703	0.24414062	-0.061035156	-8.948242212	-1.886547824	1.5276611420000001	0.61035156	0.12207031	-0.36621094	2.209545926	7.335644568	4.579394568	-0.30517578	-0.91552734	-0.61035156	0.5060302716	7.835693390000001	0.2177246106	0.9765625	4.638672	-1.0375977	1550086741.744
-9.305932608	-1.191503894	-1.33386232	0.36621094	2.0751953	0.061035156	8.61447734	1.0886230432000001	-2.7418945679999998	-0.4272461	-0.48828125	0	10.245019960000002	-0.4904785144	0.32180175720000004	-0.7324219	-0.12207031	-0.061035156	-9.18391124	-1.9140625000000002	1.715478534	0.30517578	-0.18310547	-0.24414062	2.51459964	7.872778060000001	4.828222644	0.18310547	-0.48828125	-0.5493164	-0.2033691394	7.919433606	-0.18901367800000002	1.5869141	1.2817383	-1.0375977	1550086741.784
-10.180420320000001	-1.388891574	-2.0301025360000002	-0.48828125	0.48828125	-0.4272461	9.14323732	1.318310504	-2.644995108	-0.12207031	-0.5493164	0.24414062	10.6673098	-0.4067382788	0.27514648560000005	-0.5493164	-0.36621094	-0.24414062	-9.382495108	-1.5707275360000001	2.0301025360000002	-0.18310547	-0.4272461	0	2.568432608	8.26276857	4.842578076	0.36621094	-0.24414062	-0.4272461	1.114941394	9.39685054	0.8649169928000001	1.8920898	-2.0141602	-1.159668	1550086741.824
-10.17204622	-1.7860596040000003	-1.41042482	-0.4272461	-0.4272461	-0.24414062	9.8263179	1.2884033540000002	-2.616284146	0.12207031	-0.36621094	0.36621094	10.914941100000002	-0.32539062500000004	0.324194339	-0.24414062	-0.5493164	-0.24414062	-9.3238768	-1.293188498	2.1138427520000005	-0.24414062	0.061035156	0.61035156	2.483496106	8.263964660000001	4.73132338	0.30517578	-0.24414062	-0.30517578	3.285009784	11.022607820000001	3.302954074	0.9765625	0.18310547	-1.159668	1550086741.864
-10.144530760000002	-1.7597412140000002	-0.5203857428	-0.061035156	0.061035156	0.48828125	10.33474092	1.146044928	-2.54689946	0.24414062	-0.12207031	0.30517578	10.852734620000001	-0.38640135800000003	0.17585449280000004	0.12207031	-0.48828125	-0.061035156	-9.226977340000001	-1.1747558900000001	1.9140625000000002	-0.24414062	0.061035156	0.61035156	2.3542969240000002	8.12280252	4.582983426	0.30517578	-0.12207031	-0.18310547	3.21921376	10.78334964	1.9798584260000003	0.36621094	-1.5258789	0.061035156	1550086741.904
-10.4388179	-1.8410888580000002	-0.4821044928	-0.30517578	1.4648438	0.18310547	10.23903804	1.3111327879999999	-2.3483153960000003	0.30517578	0.30517578	0.30517578	10.852734620000001	-0.38640135800000003	0.17585449280000004	0.30517578	-0.4272461	0.18310547	-9.528442392	-0.8625244110000001	1.868603534	-0.36621094	-0.4272461	0.7324219	2.180834964	8.28908696	4.414306610000001	0.5493164	0.061035156	0.061035156	2.566040036	9.27722194	0.6029296924	1.5869141	-1.4648438	0	1550086741.944
-10.88144568	-2.138964856	-3.417797824	0.18310547	0.5493164	-0.5493164	10.13017572	1.617382788	-2.2837158540000004	0.30517578	0.30517578	0.30517578	11.11472194	-0.33256836060000006	-0.5144042932	0.48828125	-0.5493164	0.30517578	-10.57280252	-0.5514892572000001	2.3052490020000005	-0.30517578	-0.48828125	0.6713867	2.1712646760000003	8.8896241	4.282714856	0.79345703	0.36621094	0.18310547	2.656957968	9.55117212	-1.905688498	2.6245117	0.6713867	-1.0375977	1550086741.984
-9.216211060000001	-2.2801269960000004	-2.6641358800000003	-0.9765625	-3.479004	-0.91552734	10.100268080000001	1.720263678	-2.138964856	0.4272461	0.79345703	0.36621094	11.522655760000001	0.026318359620000002	-0.885253894	0.5493164	-0.6713867	0.18310547	-10.023705580000001	-0.05502929712000001	2.3160155760000003	-0.7324219	-0.61035156	0.79345703	2.211938498	9.8418705	4.1140380400000005	0.9765625	0.6713867	0.061035156	3.652270468	12.336133180000001	0.7046142572	0.18310547	2.0751953	-0.8544922	1550086742.024
-7.681372300000001	-2.1700683900000004	-0.3672607428	0.30517578	3.6010742	0.4272461	10.035669420000001	1.561157248	-2.16767572	0.7324219	0.5493164	0.30517578	11.522655760000001	0.026318359620000002	-0.885253894	0.5493164	-0.79345703	0.061035156	-9.500927520000001	-0.113647464	1.75495607	-0.36621094	1.2207031	0.91552734	2.0301025360000002	10.231860520000001	3.8915283540000005	0.8544922	0.79345703	-0.18310547	0.095703125	9.557153060000001	-0.7117919928	0.61035156	0.6713867	-0.79345703	1550086742.064
-9.253295926000002	-1.50732428	-4.500439496	0.30517578	2.746582	-0.7324219	9.956713760000001	1.2010742212	-2.1760498200000002	0.79345703	0.061035156	0.12207031	11.72841754	0.24763183900000002	-1.0802490020000002	0.7324219	-0.7324219	0	-9.55117212	0.2619873004	1.655664038	-0.7324219	-0.18310547	0.7324219	1.732226538	9.945947480000001	3.52785643	0.4272461	0.7324219	-0.12207031	-0.4689453076	8.41708966	-2.404541034	1.5869141	0	-0.91552734	1550086742.104
-9.482983426	-2.377026358	-5.68117662	-1.2817383	-3.7841797	-1.5869141	9.90766574	0.762036142	-1.679589856	0.79345703	0.18310547	-0.24414062	11.086010880000002	-0.26677246400000004	-1.137670926	0.9765625	-0.30517578	0	-9.14323732	1.8219482820000001	1.1424560700000002	-1.3427734	0.79345703	0.61035156	1.3709472839999999	9.46264676	2.8555420320000002	-0.061035156	0.6713867	0.24414062	1.3230957460000001	9.80358876	-2.178442392	0.30517578	-1.2817383	-1.2207031	1550086742.144
-8.892016574000001	-3.16777356	-3.1354737400000006	0.5493164	0.61035156	0.18310547	9.542798020000001	0.4474121106000001	-1.353002896	0.7324219	0.48828125	-0.5493164	11.086010880000002	-0.26677246400000004	-1.137670926	1.0986328	0.30517578	0	-9.459057608	3.0541259000000003	1.2417480040000002	-1.5869141	0.12207031	0.79345703	0.9677978240000001	9.485375900000001	2.233471646	-0.4272461	0.7324219	0.79345703	2.9440673920000004	9.928002700000002	-1.7118896760000002	0.48828125	0.5493164	-0.7324219	1550086742.184
-8.924316394	-1.8650146760000001	-3.249121106	0	0.61035156	0.4272461	9.232959260000001	0.3194091754	-1.2895996400000003	0.61035156	0.24414062	-0.61035156	11.33005342	-0.24045410340000004	-2.600732428	0.9765625	0.36621094	0	-9.649267572	2.728735324	1.6616454680000001	-0.79345703	0.18310547	0.79345703	0.9677978240000001	9.485375900000001	2.233471646	-0.4272461	0.7324219	0.79345703	1.9487548920000002	9.869384980000001	-2.0480469240000003	0.18310547	0.12207031	-0.36621094	1550086742.224
-9.331054712	-1.040771466	-3.7001221040000005	0.12207031	1.3427734	0.18310547	9.28200679	0.3337646466	-0.991723642	0.5493164	0.12207031	-0.24414062	11.3491938	0.19738769960000002	-2.920141574	0.6713867	0.18310547	0.061035156	-9.209033246	2.304052716	1.8506591460000001	0	0.24414062	0.4272461	0.9677978240000001	9.485375900000001	2.233471646	-0.4272461	0.7324219	0.79345703	1.2034667932	9.343017572	-2.09948732	0.30517578	-1.159668	0.061035156	1550086742.264
-9.39326178	-1.046752896	-3.8855469240000007	-0.24414062	-0.061035156	-0.12207031	9.51169429	0.5096191394	-0.43664550720000006	0.4272461	-0.24414062	0.36621094	11.3491938	0.19738769960000002	-2.920141574	0.30517578	-0.18310547	0.36621094	-8.66472194	2.5385253600000004	1.8434814300000002	-0.24414062	-0.18310547	0.18310547	0.9677978240000001	9.485375900000001	2.233471646	-0.4272461	0.7324219	0.79345703	1.8446777160000003	9.540405252000001	-2.1485351440000002	0.4272461	-0.48828125	-0.36621094	1550086742.304
-8.98652356	-1.7501709260000002	-3.5326415740000003	0.7324219	0.79345703	-0.18310547	9.75214856	0.8170653959999999	0.02990722644	0.18310547	-0.24414062	0.61035156	10.64816942	0.32778320680000006	-2.588769568	0.061035156	-0.4272461	0.7324219	-8.59294429	2.70600589	1.6891601440000001	0.12207031	-0.36621094	0.18310547	0.9677978240000001	9.485375900000001	2.233471646	-0.4272461	0.7324219	0.79345703	1.9571288940000002	9.517675720000002	-1.9200439300000003	0.4272461	0.12207031	-0.6713867	1550086742.344
-8.95661592	-1.9415771760000002	-4.082934604	1.3427734	-0.12207031	-0.30517578	9.66481929	1.312329074	0.002392578076	0	0	0.48828125	9.686352340000001	-0.3576904254	-1.7106933900000003	0	-0.12207031	0.7324219	-8.8214357	2.76821286	1.677197284	0.36621094	-0.4272461	0.30517578	0.8708984620000001	8.94465306	1.859033246	0.30517578	-0.4272461	0.18310547	1.8386962860000002	9.584667932	-1.6903564300000002	0.24414062	0.18310547	-0.61035156	1550086742.384
-8.924316394	-1.885351538	-4.070971646	1.0375977	0.12207031	-0.24414062	9.6983152	1.81118161	-0.515600589	-0.18310547	0.12207031	0.18310547	9.686352340000001	-0.3576904254	-1.7106933900000003	-0.12207031	0.061035156	0.4272461	-9.395654254	2.8112792540000004	1.7752929320000002	0.5493164	-0.48828125	0.18310547	1.2716552520000002	9.264062500000001	1.8351074280000002	0.18310547	-0.61035156	0.30517578	1.7406005400000002	9.579882788	-1.9427734620000003	0.061035156	-0.36621094	-0.24414062	1550086742.424
-9.445898560000002	-2.000195288	-3.552978534	0.12207031	0.061035156	0.24414062	9.80957068	1.8985107820000002	-0.916357428	-0.36621094	0	-0.18310547	10.083520860000002	-0.45578614200000006	-1.5587646760000002	-0.5493164	0	0.24414062	-10.2844973	2.3052490020000005	2.6760987400000005	0.79345703	-0.79345703	0.18310547	1.638916034	9.90407698	1.9690917540000001	0.36621094	-0.6713867	0.061035156	1.52526857	9.402832068	-2.3889892180000003	-0.18310547	-0.79345703	-0.12207031	1550086742.464
-9.482983426	-1.2716552520000002	-3.5087158540000005	-0.061035156	1.4038086	0.7324219	9.997387680000001	1.610205072	-1.2632812500000001	-0.6713867	0.061035156	-0.18310547	10.83239766	-0.4354492212	-1.851855432	-1.0986328	-0.48828125	0.12207031	-9.3920652	1.282421924	2.5720214660000003	1.3427734	-0.24414062	0	2.062402356	10.8981929	2.289697284	0.48828125	-0.5493164	-0.5493164	0.84816893	9.563134980000001	-2.3758300720000003	-0.061035156	-0.6713867	-0.061035156	1550086742.504
-9.036767572	-1.50493161	-3.8329101440000004	0.79345703	0.24414062	-0.24414062	10.41010782	1.0419677520000001	-1.5156982820000002	-0.91552734	0.12207031	0.061035156	11.657836960000001	-0.3517089856000001	-1.9511474640000002	-1.2817383	-0.61035156	0.12207031	-8.9326902	1.7681152160000002	2.271752896	0.79345703	0.12207031	-0.48828125	2.086328076	10.35627446	2.72395018	0.5493164	-0.8544922	-1.0986328	0.56823732	9.644482428000002	-2.180834964	0.12207031	-1.159668	-0.4272461	1550086742.544
-8.9661866	-2.19399411	-3.6211670320000002	0.6713867	-0.12207031	-0.061035156	10.150512680000002	0.611303714	-0.9642089660000001	-1.0986328	0.18310547	0	10.906567000000003	-1.11613768	-1.0455566100000002	-1.0986328	-0.4272461	0.30517578	-9.285595746	1.96430661	2.168872104	0.18310547	-0.5493164	-0.12207031	2.04924321	9.605004892	2.595947284	0	-1.159668	-0.6713867	2.204760782	9.508105432	-2.162890576	0.061035156	-0.5493164	-0.6713867	1550086742.585
-9.1875	-2.2849121400000003	-3.0864257200000003	0.061035156	0.24414062	0.61035156	9.37890625	0.732128894	-0.75964357	-1.0375977	0.48828125	-0.12207031	10.906567000000003	-1.11613768	-1.0455566100000002	-0.6713867	0.30517578	0.061035156	-9.484179712000001	1.159204074	2.192797824	0.79345703	-0.24414062	0	2.3710449280000003	9.30832518	2.359082068	-0.9765625	-1.2207031	0.12207031	1.7286376800000003	9.485375900000001	-1.7441894960000002	-0.061035156	0.061035156	-0.36621094	1550086742.624
-9.089404254	-1.7094971040000002	-3.160595746	0.4272461	0.30517578	0.061035156	8.936279254	0.961816394	-1.153222644	-0.91552734	0.24414062	-0.061035156	10.7438723	-1.4570800720000001	-1.106567392	-0.36621094	0.61035156	-0.24414062	-9.3489991	1.0946044928	2.372241214	0.61035156	-0.24414062	-0.30517578	2.8124755400000003	9.3238768	2.6222655759999998	-0.7324219	-0.6713867	0.12207031	0.34812010800000004	9.637304712	-1.414013678	-0.18310547	-0.6713867	-0.18310547	1550086742.664
-9.285595746	-1.96669928	-3.359179712	0.6713867	-0.18310547	-0.12207031	9.094189300000002	0.8924316100000002	-1.282421924	-0.6713867	0	0	10.906567000000003	-1.0993896760000001	-1.4247802520000001	-0.5493164	0.4272461	-0.30517578	-9.3489991	1.0946044928	2.372241214	0.36621094	0.061035156	-0.4272461	2.62705072	9.24013678	2.8041014400000006	-0.18310547	-0.18310547	-0.12207031	0.45578614200000006	9.564331070000001	-1.9224365020000003	-0.061035156	-1.0986328	-0.30517578	1550086742.704
-9.261669928000002	-1.9978027160000003	-2.9237304320000006	0.48828125	0	0.30517578	9.130077880000002	0.8840576080000001	-1.3087402160000001	-0.61035156	-0.30517578	0.061035156	10.906567000000003	-1.0993896760000001	-1.4247802520000001	-0.6713867	0.12207031	-0.061035156	-9.305932608	1.3984619600000001	2.271752896	0.4272461	0	-0.24414062	1.9810547120000002	9.213818390000002	2.6916503600000006	-0.12207031	-0.24414062	0	1.3422363220000002	9.609789840000001	-1.7980224640000002	0	-0.7324219	-0.36621094	1550086742.744
-9.134863220000002	-1.685571286	-2.83640126	0.12207031	0.12207031	0.12207031	9.38608426	0.8828613220000001	-1.2094482428000002	-0.61035156	-0.12207031	0.18310547	11.0668705	-0.8122802520000001	-1.3063476440000001	-0.61035156	0.24414062	0.12207031	-9.4004393	0.949853534	2.2980712860000003	0.4272461	0	-0.30517578	1.886547824	9.24372554	2.72036142	-0.24414062	-0.61035156	0.061035156	1.459472644	9.657641574000001	-1.3673584260000002	-0.12207031	0.18310547	-0.18310547	1550086742.784
-9.29636232	-2.018139676	-3.267065396	0.4272461	-0.12207031	-0.12207031	9.616967752	0.8840576080000001	-1.106567392	-0.4272461	-0.30517578	0.12207031	10.58835414	-0.6328369110000001	-1.085034146	-0.5493164	0.24414062	0.12207031	-9.4004393	0.949853534	2.2980712860000003	0.30517578	0	-0.4272461	2.378222644	9.273632788	3.1282959260000003	-0.18310547	-0.36621094	-0.12207031	0.4844970746000001	9.49494658	-1.522875998	-0.12207031	0.061035156	-0.24414062	1550086742.824
-9.24611821	-1.9966064300000002	-3.0337889400000004	0.5493164	0.061035156	-0.061035156	9.8251223	1.0108642572	-1.2895996400000003	-0.4272461	-0.24414062	0.061035156	10.58835414	-0.6328369110000001	-1.085034146	-0.48828125	0.24414062	0	-9.46145018	0.793139676	2.255004892	0.36621094	0.12207031	-0.30517578	2.4488037140000003	9.31669928	3.15700679	-0.24414062	-0.18310547	-0.24414062	0.339746106	9.693530252	-1.915258786	0	-0.36621094	-0.30517578	1550086742.864
-9.2808107	-1.7657226440000002	-3.0218260800000003	0.12207031	-0.061035156	-0.12207031	9.839477340000002	1.15441893	-1.3793212860000001	-0.4272461	0.12207031	0.12207031	10.484277160000001	-0.6280517572	-0.9570312500000001	-0.36621094	0.24414062	-0.24414062	-9.438720746000001	0.8134765380000001	2.09948732	0.30517578	0.18310547	-0.30517578	2.2621826080000003	9.19946286	3.101977536	-0.30517578	-0.24414062	-0.18310547	0.5287597644	9.71625998	-1.6496826080000002	-0.061035156	-0.36621094	-0.24414062	1550086742.904
-9.07504892	-2.038476538	-2.91535643	0.12207031	0	-0.12207031	9.733007788	1.197485324	-1.335058606	-0.36621094	-0.12207031	0.061035156	10.56801718	-0.573022464	-0.678295926	-0.30517578	0.24414062	-0.36621094	-9.438720746000001	0.8134765380000001	2.09948732	0.18310547	0.18310547	-0.24414062	2.1473388580000004	9.061889480000001	3.1187255400000002	-0.24414062	-0.12207031	-0.18310547	0.6759033540000001	9.609789840000001	-1.524072284	0	-0.24414062	-0.24414062	1550086742.944
-9.180322480000001	-2.144946286	-3.1127441100000004	0.24414062	-0.061035156	-0.18310547	9.624145468	1.1400634980000002	-1.3422363220000002	-0.30517578	-0.061035156	0.12207031	10.56801718	-0.573022464	-0.678295926	-0.30517578	0.36621094	-0.4272461	-9.521264480000001	0.729736322	2.0839355040000003	0.30517578	0.18310547	-0.24414062	2.0576172120000003	9.066674820000001	3.051733426	-0.18310547	-0.061035156	-0.18310547	0.5072265576	9.482983426	-1.6592528960000001	0.061035156	-0.061035156	-0.24414062	1550086742.984
-9.136059800000002	-2.118627896	-3.0433594240000006	0.061035156	0.061035156	-0.24414062	9.43034694	0.991723642	-1.3302734620000003	-0.30517578	0.18310547	0.18310547	10.4974366	-0.5191894568000001	-0.45698242800000005	-0.30517578	0.6713867	-0.48828125	-9.542798020000001	0.8445800720000001	2.08513179	0.18310547	0.24414062	-0.30517578	2.080346646	9.094189300000002	3.052929712	0	-0.12207031	-0.30517578	0.2189208966	9.600219748	-1.776489218	0	-0.18310547	-0.24414062	1550086743.023
-9.1193116	-2.19399411	-3.17495108	0.061035156	0	-0.36621094	9.154003894	0.84816893	-1.207055661	-0.18310547	0.4272461	0.30517578	10.217504500000002	-0.2942871106	-0.056225586060000006	-0.24414062	1.5258789	-0.79345703	-9.542798020000001	0.8445800720000001	2.08513179	0.18310547	0.30517578	-0.24414062	2.2490234620000003	9.157592752000001	3.05053714	0.061035156	0.061035156	-0.30517578	0.1985839856	9.560742212000001	-1.7812744600000001	0	-0.18310547	-0.24414062	1550086743.064
-9.10615216	-2.306445288	-3.18332518	0.061035156	-0.12207031	-0.4272461	8.798706070000001	0.8074951080000001	-0.9594238220000001	0.061035156	0.61035156	0.5493164	10.217504500000002	-0.2942871106	-0.056225586060000006	-0.24414062	2.1362305	-1.3427734	-9.64208966	0.8637207068000001	2.0887207460000004	0.18310547	0.48828125	-0.18310547	2.3052490020000005	9.14204074	3.0959961060000003	0	0.24414062	-0.36621094	0.33256836060000006	9.594238220000001	-1.776489218	0	-0.061035156	-0.24414062	1550086743.103
-9.08342302	-2.32917482	-3.140258786	0.061035156	-0.18310547	-0.48828125	8.646777160000001	0.7763915740000001	-0.9031982428000002	0.12207031	0.79345703	0.91552734	10.227075180000002	-0.04067382788	-0.023925780760000005	-0.12207031	2.4414062	-1.8310547	-9.68515625	0.7201660340000001	2.021728534	0.061035156	0.6713867	-0.24414062	2.2944824280000002	9.140844748000001	3.0708741	0	0.36621094	-0.5493164	0.270361322	9.624145468	-1.7465820680000002	0	0.061035156	-0.18310547	1550086743.143
-9.045141574	-2.34113768	-3.0768554320000003	0.061035156	-0.18310547	-0.5493164	8.4386232	0.6256591459999999	-0.778784146	0.24414062	0.9765625	1.4038086	10.18520468	0.3612792932	0.2260986322	0	2.319336	-2.1362305	-9.68515625	0.7201660340000001	2.021728534	0	0.8544922	-0.18310547	2.237060504	9.20065944	3.064892572	0	0.48828125	-0.7324219	0.2177246106	9.612182608000001	-1.7657226440000002	-0.061035156	0	-0.12207031	1550086743.184
-9.069067392000001	-2.3255859620000003	-3.011059604	0.061035156	-0.12207031	-0.61035156	8.54270018	0.423486322	-0.8290283540000001	0.18310547	1.3427734	1.953125	10.18520468	0.3612792932	0.2260986322	0.061035156	2.1972656	-2.4414062	-9.70310054	0.8314209260000001	1.947558606	0	1.0375977	-0.18310547	2.086328076	9.197070288	3.0002929320000002	0	0.79345703	-0.7324219	0.288305661	9.5703125	-1.8028076080000002	-0.061035156	0.12207031	-0.12207031	1550086743.223
-9.157592752000001	-2.327978534	-3.125903354	-0.061035156	-0.24414062	-0.7324219	8.74606929	0.227294928	-0.7464843750000001	0.061035156	2.2583008	2.5024414	10.029687500000001	0.5455078076000001	0.6017333966	0.18310547	1.6479492	-2.746582	-9.661230432000002	0.802709964	1.57551268	0	1.2207031	-0.18310547	2.054028354	9.108544928	2.96560054	0.061035156	0.91552734	-0.7324219	0.379223642	9.610986420000001	-1.74299321	-0.061035156	0.24414062	-0.061035156	1550086743.263
-9.11691893	-2.613891574	-3.052929712	0	-0.30517578	-0.7324219	8.5582518	0.19619140380000002	-0.37204589660000004	-0.24414062	2.380371	3.112793	9.98183606	0.8134765380000001	0.966601538	0.18310547	1.2207031	-3.112793	-9.661230432000002	0.802709964	1.57551268	0	1.4648438	-0.18310547	2.0731689300000005	8.994897660000001	2.9667969240000005	0.24414062	1.2207031	-0.7324219	0.3935791034	9.66003444	-1.7417969240000002	-0.061035156	0.24414062	-0.061035156	1550086743.303
-9.043945288000002	-2.6713134000000003	-3.069677716	0	-0.18310547	-0.7324219	8.657543930000001	-0.00478515625	0.14714355040000002	-0.5493164	2.4414062	3.3569336	9.8083741	1.063500998	1.0934082068000002	0.36621094	0.91552734	-3.4179688	-9.637304712	0.7955322480000001	1.06589357	0	1.5869141	-0.12207031	2.0169433900000002	8.96977536	2.8483641200000003	0.4272461	1.4648438	-0.6713867	0.324194339	9.682763580000001	-1.7657226440000002	-0.061035156	0.18310547	0	1550086743.343
-8.960205072	-2.726342752	-3.0086670320000004	0	-0.30517578	-0.91552734	8.59055162	-0.21413574280000003	0.6053222644	-0.7324219	2.5634766	3.6621094	9.737792932000001	1.37214357	1.1639892572000001	0.48828125	0.9765625	-3.7231445	-9.645678420000001	0.8589355432	0.8278320288	-0.061035156	1.6479492	-0.12207031	1.906884784	8.80947284	2.7813721040000003	0.61035156	1.8920898	-0.5493164	0.30505371400000003	9.6636232	-1.7788817900000002	-0.12207031	0.18310547	0.061035156	1550086743.383
-8.943457068	-2.9213378600000004	-2.969189496	0.12207031	-0.24414062	-0.9765625	8.553466754	-0.754858426	0.735717752	-0.8544922	0.7324219	3.7231445	9.298754892	2.6390135800000003	0.92473143	0.8544922	1.5258789	-3.7231445	-9.645678420000001	0.8589355432	0.8278320288	-0.061035156	1.8310547	-0.12207031	1.8219482820000001	8.921923920000001	2.60671376	0.91552734	2.319336	-0.4272461	0.362475589	9.645678420000001	-1.723852536	-0.061035156	0.24414062	0.061035156	1550086743.423
-8.829809800000001	-2.942871106	-2.9057862400000003	0.12207031	-0.24414062	-1.0986328	8.795117212000001	-1.5551757200000003	1.0587158540000001	-0.61035156	0.7324219	3.6010742	9.298754892	2.6390135800000003	0.92473143	0.8544922	0.6713867	-3.7231445	-9.591845746	0.7955322480000001	0.25480957460000003	0	2.0141602	-0.061035156	1.37214357	8.96259784	2.527758786	1.159668	2.5634766	-0.36621094	0.42827148560000006	9.657641574000001	-1.7884521760000003	-0.12207031	0.24414062	0.12207031	1550086743.463
-8.783154254000001	-3.01464856	-2.81726088	0.24414062	-0.12207031	-1.2817383	8.91354982	-2.237060504	1.2261962860000002	-0.5493164	0.36621094	3.6621094	9.53442392	3.3579834260000005	1.362573282	0.91552734	-0.061035156	-3.7231445	-9.591845746	0.7955322480000001	0.25480957460000003	0.061035156	2.1972656	-0.061035156	0.7464843750000001	8.990112320000001	2.300463858	1.2817383	2.0751953	-0.12207031	0.37084961060000005	9.58347194	-1.8231445680000002	-0.12207031	0.18310547	0.18310547	1550086743.503
-8.77238768	-3.0768554320000003	-2.9273192900000002	0.18310547	-0.12207031	-1.3427734	8.5151857	-2.8268310700000003	0.985742212	-0.48828125	-0.7324219	3.6010742	9.594238220000001	4.00517572	1.550390576	0.8544922	0.48828125	-3.7231445	-9.49375	0.8625244110000001	-0.15910644960000003	0	2.1362305	-0.18310547	0.7895507788	8.990112320000001	2.128198282	1.2817383	1.8310547	0.18310547	0.42827148560000006	9.578686600000001	-1.7465820680000002	-0.24414062	0.061035156	0.18310547	1550086743.543
-8.647973740000001	-3.249121106	-2.7526612400000006	0.24414062	-0.061035156	-1.4038086	8.595336960000001	-3.541015576	0.991723642	-0.4272461	-0.4272461	3.4179688	9.366943390000001	4.604516574	1.50493161	0.91552734	-0.7324219	-3.3569336	-9.241332968	0.9642089660000001	-1.0802490020000002	0.4272461	3.0517578	0	0.42827148560000006	8.999682608	2.18203125	1.2817383	1.159668	0.4272461	0.6723144568000001	9.62294928	-1.6185790740000001	-0.24414062	0.12207031	0.24414062	1550086743.583
-8.813061600000001	-3.3603759000000006	-2.767016574	0.36621094	-0.061035156	-1.4038086	8.62524411	-4.264770468	1.128100589	-0.24414062	-0.30517578	3.479004	9.8334964	5.273242212	1.683178714	0.8544922	-0.4272461	-3.1738281	-9.42197284	0.88046875	-1.113745108	0.24414062	1.6479492	-0.18310547	0.5502929712000001	9.447094748	1.847070288	1.4038086	1.2817383	0.5493164	0.7811767572	9.609789840000001	-1.4929687500000002	-0.30517578	0.12207031	0.30517578	1550086743.623
-8.955419928000001	-3.476416034	-2.8806639400000003	0.12207031	-0.12207031	-1.3427734	8.963793930000001	-5.37731929	0.909179712	-0.061035156	-0.79345703	3.112793	9.305932608	5.985034440000001	1.7872558900000002	0.6713867	-1.7089844	-3.2348633	-9.42197284	0.88046875	-1.113745108	0.5493164	2.380371	0	0.7034179712000002	9.673193390000002	1.620971646	1.6479492	1.4038086	0.61035156	0.833813498	9.62773462	-1.4606689300000002	-0.30517578	-0.061035156	0.30517578	1550086743.663
-8.936279254	-3.77548822	-2.749072284	0.12207031	-0.36621094	-1.159668	9.04753444	-5.981445288000001	0.7668212860000001	-0.061035156	-0.79345703	2.4414062	8.85732428	6.79492212	1.544409146	0.12207031	-3.0517578	-2.6855469	-9.427954074	0.6053222644	-1.8697998200000001	0.30517578	2.1362305	-0.061035156	0.783569339	9.9698732	1.5491942900000002	1.7089844	1.4038086	0.48828125	1.129296875	9.661230432000002	-1.3829101440000002	-0.24414062	0.061035156	0.24414062	1550086743.703
-8.8728759	-3.8975097840000004	-2.5564697480000005	0.12207031	-0.18310547	-0.8544922	8.49365216	-5.922826980000001	1.2417480040000002	0.061035156	0	2.1972656	9.52006839	7.454076980000001	1.4235839660000003	-0.18310547	-2.8686523	-2.4414062	-9.427954074	0.6053222644	-1.8697998200000001	0.30517578	2.0141602	0	0.5479003894	9.9698732	1.64011232	1.7089844	1.159668	0.24414062	1.3075439300000002	9.6636232	-1.3613769960000002	-0.30517578	0.12207031	0.18310547	1550086743.743
-8.777173020000001	-4.00756839	-2.46794429	0.30517578	-0.12207031	-0.7324219	7.82253444	-6.165673920000001	1.447509784	0.12207031	-0.24414062	2.5024414	9.08342302	7.74836412	0.762036142	-0.061035156	-3.3569336	-2.5634766	-9.383691394000001	0.570629892	-2.460766574	0.18310547	2.6245117	0	0.54191893	10.20554164	1.3015625000000002	1.3427734	0.7324219	0.48828125	1.302758786	9.724634080000001	-1.152026358	-0.24414062	0.12207031	0.12207031	1550086743.783
-8.792724640000001	-3.8987060700000002	-2.386596646	0.30517578	-0.061035156	-0.6713867	7.90148912	-6.86191394	0.6914550720000001	0.18310547	-1.4038086	2.319336	9.375317392	8.14433606	0.0837402356	0.061035156	-0.5493164	-1.953125	-9.180322480000001	0.8146728240000001	-2.9620117800000005	-0.061035156	1.159668	0	0.6017333966	10.473510880000001	1.2297851440000003	0.8544922	0.48828125	0.48828125	1.138867212	9.673193390000002	-1.0515380890000001	-0.24414062	-0.18310547	0.18310547	1550086743.823
-8.83220198	-3.9369873200000005	-2.3985596040000003	0.18310547	0	-0.61035156	8.067773560000001	-7.196875	0.669921875	0.12207031	-0.5493164	1.6479492	9.133667032	8.618066394000001	0.03349609424	-0.18310547	-0.18310547	-1.5258789	-9.297558606	0.6148925720000001	-3.201269568	0.061035156	1.2207031	-0.061035156	0.594555661	10.490259080000001	1.1580077880000001	0.8544922	0.7324219	0.12207031	1.2202148560000001	9.58825679	-1.0108642572	-0.12207031	-0.4272461	0.12207031	1550086743.863
-8.8896241	-4.130786240000001	-2.436840854	0	-0.12207031	-0.4272461	7.681372300000001	-7.516284440000001	0.5048339856	0	-0.5493164	1.159668	8.52714856	8.7795652	0.2237060504	-0.24414062	-0.4272461	-1.2207031	-9.297558606	0.6148925720000001	-3.201269568	0.061035156	1.159668	-0.061035156	0.594555661	10.462744600000002	0.8457763580000002	0.7324219	0.7324219	0.061035156	1.5013427520000002	9.667211960000001	-0.907983426	-0.12207031	-0.4272461	0.12207031	1550086743.903
-8.738891574	-4.2970702880000005	-2.359082068	0	-0.12207031	-0.30517578	7.334448380000001	-7.668212860000001	0.19738769960000002	0.061035156	-1.0986328	0.7324219	7.919433606	8.686254892000001	0.37084961060000005	-0.30517578	-0.5493164	-1.0375977	-9.1276857	0.657958966	-3.7061035340000004	0	0.91552734	-0.061035156	0.553881839	10.31320836	0.88046875	0.5493164	0.5493164	0	1.5216797120000003	9.733007788	-0.9211425720000002	-0.12207031	-0.30517578	0	1550086743.943
-8.60371106	-4.3784179320000005	-2.3495117800000003	-0.061035156	-0.061035156	-0.18310547	7.152612320000001	-7.55336911	0.42109375000000004	0	-0.36621094	0.5493164	7.6060058900000005	8.596533246000002	0.21533202880000002	-0.30517578	-0.7324219	-0.91552734	-9.14802266	0.5885742212	-3.7467773560000004	0	0.5493164	0	0.6830810700000001	10.19716754	0.793139676	0.36621094	0	0.061035156	1.412817392	9.697119110000001	-0.9965087860000001	-0.12207031	-0.18310547	0	1550086743.983
-8.51040036	-4.475317392000001	-2.345922824	0	-0.061035156	-0.24414062	6.562841754	-7.30454074	0.5335449280000001	-0.061035156	-0.061035156	0.7324219	7.694531250000001	8.409912140000001	0.24045410340000004	-0.18310547	-0.12207031	-0.61035156	-9.14204074	0.538330072	-3.7838623200000003	-0.061035156	0.4272461	0	0.9390869110000001	10.054809800000001	0.7105957068000001	0.24414062	0.12207031	0	1.299169928	9.644482428000002	-1.11613768	-0.12207031	-0.18310547	-0.061035156	1550086744.023
-8.5151857	-4.6069091460000005	-2.369848642	0.061035156	-0.12207031	-0.18310547	6.146533246000001	-7.2315673920000005	0.2380615216	-0.12207031	-0.5493164	0.8544922	7.7495607	8.254394568	0.1064697284	-0.12207031	-0.24414062	-0.48828125	-9.098974640000002	0.7524658540000001	-3.92023912	-0.12207031	0.36621094	-0.061035156	1.1340820288	9.97226538	0.7010253600000002	0.18310547	0.30517578	0	1.1472412140000001	9.73061502	-1.0802490020000002	-0.12207031	-0.12207031	0	1550086744.063
-8.41828624	-4.628442392	-2.3710449280000003	0	-0.061035156	-0.061035156	6.21950679	-7.273437500000001	0.2954833966	-0.18310547	0	0.91552734	7.680175720000001	8.193384080000001	-0.08493652160000001	-0.12207031	-0.12207031	-0.48828125	-9.098974640000002	0.7524658540000001	-3.92023912	-0.061035156	0.18310547	0	1.108959964	9.956713760000001	0.5622558606000001	0.18310547	0.24414062	0.061035156	1.0048827880000002	9.70310054	-1.114941394	-0.061035156	-0.18310547	-0.061035156	1550086744.103
-8.39794928	-4.6021241	-2.4081298920000003	0	0.061035156	0	6.0927001800000005	-7.42177716	0.2775390576	-0.30517578	-0.12207031	0.79345703	7.525854532	8.149121106	0.12321777160000001	-0.12207031	-0.061035156	-0.48828125	-9.11572284	0.6974365020000001	-3.9345947480000003	-0.061035156	0.12207031	0	1.2106445288	9.928002700000002	0.45100097840000003	0.18310547	0.36621094	0.12207031	1.1125488220000002	9.687548920000001	-1.141259784	-0.061035156	-0.12207031	-0.061035156	1550086744.143
-8.408715560000001	-4.579394568	-2.442822284	0	-0.12207031	0	5.9551268	-7.54260234	0.2763427716	-0.24414062	-0.36621094	0.61035156	7.381103240000001	8.194580072	0.1411621106	0	-0.48828125	-0.48828125	-9.036767572	0.5993408246	-3.974072284	-0.061035156	0.12207031	-0.061035156	1.0742675720000001	9.852636780000001	0.5490966754000001	0.18310547	0.061035156	0.12207031	1.1101562500000002	9.682763580000001	-1.156811502	-0.061035156	-0.061035156	0	1550086744.183
-8.42785643	-4.494457968	-2.42607428	-0.061035156	0	0	6.04125998	-7.436132788000001	0.515600589	-0.30517578	-0.48828125	0.48828125	7.220800720000001	8.19099092	0.053833007200000005	0.061035156	-1.0375977	-0.30517578	-9.036767572	0.5993408246	-3.974072284	-0.18310547	0	-0.061035156	1.195092752	9.8	0.5323486420000001	0.12207031	0.24414062	0.061035156	1.199877896	9.713867212	-1.113745108	-0.061035156	0	0	1550086744.223
-8.455371106000001	-4.450195288000001	-2.43803714	-0.12207031	0.061035156	0	6.2087400200000005	-7.43374002	0.5849853534	-0.61035156	-0.24414062	0.48828125	7.38828125	8.296264480000001	-0.02990722644	0.12207031	-0.48828125	-0.12207031	-9.04992662	0.7046142572	-3.968090854	-0.24414062	-0.061035156	-0.061035156	1.13647464	9.82751448	0.48569336060000007	0.061035156	0.12207031	0	1.146044928	9.682763580000001	-1.0862304712000002	-0.061035156	0	0	1550086744.263
-8.572607428000001	-4.435839856	-2.5229737400000003	-0.12207031	-0.061035156	0.061035156	6.53891574	-7.753149460000001	0.3529052716	-0.36621094	-0.30517578	0.061035156	7.38828125	8.450586060000001	0.0693847644	0	-0.24414062	0.061035156	-9.048730432000001	0.878076178	-3.98125	-0.24414062	-0.12207031	0	0.9378906250000001	9.90766574	0.387597644	-0.061035156	0	0	1.183129892	9.661230432000002	-1.141259784	-0.061035156	0.12207031	0	1550086744.303
-8.616870108	-4.441821286	-2.528955072	-0.18310547	-0.12207031	0.18310547	6.39416484	-7.67419429	0.35888672120000004	-0.4272461	0.30517578	-0.12207031	7.133471940000001	8.52236322	-0.0992919928	0.061035156	-0.79345703	0	-9.048730432000001	0.878076178	-3.98125	-0.24414062	-0.24414062	0	1.0144531250000002	10.069164840000001	0.3541015576	-0.24414062	-0.18310547	0.061035156	1.293188498	9.67917482	-1.1101562500000002	0	0.18310547	0	1550086744.343
-8.63601088	-4.435839856	-2.516992212	-0.12207031	-0.12207031	0.30517578	5.995800720000001	-7.967285340000001	0.10168457460000001	-0.30517578	0.24414062	-0.12207031	7.262670926	8.791528060000001	-0.27275390380000003	-0.061035156	-0.4272461	0	-9.067871106	0.949853534	-3.9884277160000003	-0.12207031	-0.4272461	-0.061035156	0.9929199280000001	10.236645860000001	0.34812010800000004	-0.6713867	-0.24414062	-0.061035156	1.297973642	9.66481929	-1.0946044928	0	0.12207031	-0.061035156	1550086744.382
-8.638403060000002	-4.309033246	-2.5744139400000003	-0.12207031	-0.061035156	0.4272461	5.79003894	-8.338134980000001	-0.046655271600000006	-0.18310547	0.61035156	-0.061035156	7.549780252000001	9.174340560000001	-0.11484375000000001	-0.24414062	-0.061035156	0.24414062	-9.048730432000001	0.923535144	-3.817358426	-0.061035156	-0.61035156	-0.061035156	0.8924316100000002	10.64338408	0.3529052716	-1.4038086	-0.5493164	-0.12207031	1.2154297120000002	9.72822284	-1.1257080072	0	0.061035156	-0.061035156	1550086744.422
-8.638403060000002	-4.19060054	-2.6174804320000002	-0.12207031	0	0.48828125	5.650073380000001	-8.70778804	0.1196289038	0	1.3427734	-0.18310547	7.1717527	9.54399411	0.29069824280000006	-0.36621094	0.4272461	0.30517578	-9.048730432000001	0.923535144	-3.817358426	-0.18310547	-0.9765625	-0.061035156	0.5371337860000001	10.90776358	0.7440917932000001	-1.6479492	-0.9765625	-0.30517578	1.2513183900000002	9.6636232	-1.1639892572000001	0	-0.12207031	-0.12207031	1550086744.462
-8.683862320000001	-4.11643071	-2.7347167540000004	-0.061035156	0.12207031	0.61035156	5.07106929	-8.85732428	0.42229003600000004	0.12207031	1.8920898	-0.30517578	6.4479982	9.785644568	0.4605712860000001	-0.36621094	0.7324219	0.18310547	-9.066674820000001	0.9642089660000001	-3.714477536	-0.36621094	-1.2207031	-0.12207031	0.419897464	11.04653354	1.038378894	-2.1972656	-1.4648438	-0.4272461	1.39008786	9.6636232	-1.1675781250000001	0	-0.061035156	-0.18310547	1550086744.502
-8.69941394	-4.03747554	-2.85314946	0.061035156	0.18310547	0.79345703	4.53752446	-8.686254892000001	0.46416014400000005	0	2.4414062	-0.24414062	5.78645018	9.816748200000001	0.4438232428	-0.12207031	0.9765625	-0.18310547	-9.034375	1.3853027160000002	-3.3508057100000004	-0.4272461	-1.5869141	-0.24414062	0.5431152356000001	10.996288940000001	1.2489257200000001	-2.6245117	-1.6479492	-0.91552734	1.355395468	9.724634080000001	-1.2668701080000002	-0.061035156	-0.061035156	-0.18310547	1550086744.542
-8.65874002	-4.01713858	-3.0433594240000006	0.061035156	0.24414062	0.9765625	4.104467752000001	-8.374023560000001	0.5574707068000001	-0.4272461	2.6855469	0.12207031	5.358178420000001	9.796411240000001	0.230883786	0	1.4038086	-0.79345703	-9.034375	1.3853027160000002	-3.3508057100000004	-0.30517578	-1.5869141	-0.30517578	0.34094239200000004	10.81804164	1.337451178	-3.0517578	-1.4038086	-1.2817383	1.19270018	9.605004892	-1.3195067900000002	-0.061035156	-0.36621094	-0.24414062	1550086744.582
-8.674292032	-4.080542032	-3.331665036	0.061035156	0.12207031	1.0986328	3.77189946	-8.00197734	0.660351538	-0.91552734	2.380371	0.61035156	5.06867662	9.9698732	-0.16628417539999998	0.061035156	1.8920898	-1.5869141	-9.0858152	1.5432128600000001	-3.063696286	-0.24414062	-1.953125	-0.36621094	-0.011962890380000002	10.758227340000001	1.4391357820000001	-3.4179688	-1.4038086	-1.6479492	1.4056396760000003	9.67080072	-1.3984619600000001	-0.061035156	-0.36621094	-0.24414062	1550086744.622
-8.51638179	-4.31142572	-3.5721191100000005	0.12207031	0.18310547	1.2207031	3.52546376	-7.633520468	0.7416992212000001	-1.4648438	1.8920898	1.3427734	4.716967752	10.02250998	-0.5239746106000001	0.24414062	1.8920898	-2.380371	-9.20065944	2.204760782	-2.383007788	-0.12207031	-2.0751953	-0.4272461	-0.5203857428	10.5991214	1.5719238220000002	-3.479004	-1.5869141	-2.1972656	1.3386474640000001	9.749755890000001	-1.5180908540000002	-0.30517578	-0.61035156	-0.30517578	1550086744.662
-8.23046875	-4.754052716	-3.84367662	0.36621094	0.061035156	1.4038086	3.390283246	-7.236352340000001	0.7369140380000001	-2.0141602	1.0986328	2.0751953	4.396362320000001	9.939965560000001	-0.8649169928000001	0.4272461	1.0986328	-2.9907227	-9.20065944	2.204760782	-2.383007788	0.30517578	-2.1972656	-0.4272461	-1.1855224640000002	10.18999002	1.5898682100000001	-3.2348633	-2.1362305	-2.5024414	0.9570312500000001	9.88134784	-1.6903564300000002	-0.5493164	-0.79345703	-0.18310547	1550086744.702
-7.75075679	-5.28759784	-3.887939496	0.7324219	0.24414062	1.5869141	3.3986572480000006	-6.920532248	0.5323486420000001	-2.380371	0.48828125	2.6855469	4.31381839	9.91364766	-1.400854532	0.36621094	0.24414062	-3.4179688	-9.47341304	2.4978514400000003	-1.7812744600000001	0.9765625	-2.319336	-0.48828125	-1.6245605040000002	9.89809604	1.623364218	-3.0517578	-2.9907227	-2.6855469	0.617285144	9.96030252	-1.9427734620000003	-0.79345703	-0.91552734	0.12207031	1550086744.742
-7.51867662	-5.85942392	-3.8664062500000003	1.953125	0.12207031	1.2817383	3.55058606	-6.828417932000001	0.09211425720000001	-2.5634766	0.30517578	3.2348633	4.301855432000001	9.790429712	-1.8040038940000003	-0.24414062	-0.61035156	-3.4179688	-9.932788040000002	2.845971646	-0.5024413940000001	1.4038086	-3.0517578	-0.6713867	-1.7489746400000001	9.52963858	1.859033246	-2.5634766	-3.6010742	-2.9907227	-0.09450683900000001	10.05959514	-2.213134784	-1.2207031	-1.2207031	0.6713867	1550086744.782
-7.81655252	-6.0400634	-3.7874510800000003	3.4179688	0.18310547	0.9765625	3.726440396	-6.98513179	-0.050244139400000006	-2.6855469	0.48828125	3.7231445	4.196582068	9.6552491	-2.109057608	-1.0375977	-1.7700195	-3.112793	-9.932788040000002	2.845971646	-0.5024413940000001	2.6855469	-1.953125	-0.7324219	-1.963110324	9.26047374	2.02292482	-1.953125	-4.211426	-3.2348633	-0.6340332068000001	10.248608720000002	-2.368652356	-1.6479492	-1.5258789	1.0986328	1550086744.822
-8.415893570000001	-5.537622300000001	-3.7096923920000004	4.211426	-0.30517578	0.48828125	3.87238768	-7.4947509000000005	0.08015136780000001	-2.9296875	0.7324219	4.3945312	4.16308606	9.591845746	-2.31481929	-1.8310547	-3.4179688	-2.5634766	-10.155298020000002	2.6258545320000004	-0.16030273560000002	3.7841797	-1.2207031	-0.9765625	-2.121020468	9.061889480000001	2.241845746	-1.5869141	-4.8828125	-3.4179688	-1.4199951080000002	10.64816942	-2.5265625000000003	-2.1362305	-2.5634766	1.4038086	1550086744.862
-8.69702176	-4.758837860000001	-2.80051268	4.699707	0	0.12207031	4.3233885800000005	-8.098876800000001	0.30744628600000007	-2.9296875	0.7324219	4.3945312	4.393969748000001	9.589452880000001	-2.4523925720000004	-2.380371	-4.8828125	-2.0141602	-10.1911866	2.094702176	0.30505371400000003	4.8828125	-0.061035156	-1.0375977	-2.14973143	9.04753444	2.600732428	-1.3427734	-5.554199	-3.540039	-1.561157248	10.80607878	-2.026513678	-2.2583008	-3.2348633	1.3427734	1550086744.902
-8.895605432000002	-3.599633786	-2.101879892	4.699707	0.48828125	0.24414062	5.25649411	-8.752050720000002	0.8146728240000001	-4.272461	2.9907227	5.6152344	4.58178714	9.59782698	-2.592358426	-2.5634766	-5.6152344	-1.5869141	-9.94953624	1.073071286	0.1854248004	5.6762695	0.4272461	-1.2207031	-1.7441894960000002	9.145629892	3.228784146	-0.9765625	-5.9814453	-3.540039	-1.600634784	10.18879442	-1.693945288	-1.8310547	-3.7841797	0.8544922	1550086744.942
-8.60371106	-3.075659146	-1.259692392	3.9672852	0.9765625	0.4272461	6.187207068	-9.4686277	1.4403320680000002	-4.760742	5.79834	5.6152344	4.800707968	9.42077626	-2.3531005400000002	-2.380371	-5.859375	-1.4038086	-9.61816394	-0.2225097644	0.01315917932	5.9814453	0.48828125	-1.159668	-1.0419677520000001	9.031982428000001	4.080542032	-0.48828125	-5.6762695	-3.479004	-1.1269042932	9.12888179	-1.3254882200000002	-0.91552734	-4.272461	0.36621094	1550086744.982
-9.591845746	-3.599633786	-1.21901857	4.1503906	1.4038086	1.159668	6.4826902	-10.03207968	1.35419928	-4.5166016	8.300781	4.8828125	5.18232428	9.072656250000001	-1.81118161	-1.7700195	-5.432129	-1.3427734	-9.412402160000001	-1.579101538	-0.227294928	5.9814453	0	-0.91552734	-0.461767572	8.67788089	4.965795926	-0.12207031	-5.1879883	-3.2958984	0.2081542932	8.813061600000001	-0.43066405760000004	-0.6713867	-4.5776367	0.18310547	1550086745.022
-9.56911592	-3.3962646760000004	-1.350610324	4.638672	1.159668	1.2207031	5.77927266	-10.546484620000001	0.4426269568000001	-3.0517578	8.850098	3.6621094	5.4873777	8.781957968	-1.085034146	-1.0375977	-4.5776367	-1.2817383	-9.709082068	-2.4799072480000004	-0.15551757200000002	5.432129	-0.91552734	-0.7324219	-0.17465820680000002	8.67788089	5.3557862400000005	0.061035156	-4.5776367	-2.8686523	1.2453369600000002	9.521264480000001	-0.516796875	-0.61035156	-6.4697266	0.8544922	1550086745.062
-8.99609375	-2.969189496	-1.2202148560000001	4.760742	2.1972656	1.2817383	4.475317392000001	-10.71994658	-0.6352294928000001	-0.7324219	7.3242188	2.1972656	5.662036240000001	8.931494110000001	-0.1315917932	-0.48828125	-3.90625	-1.2207031	-9.729418930000001	-2.656957968	0.2572021466	4.8828125	-0.6713867	-0.8544922	-0.1806396466	8.69223642	5.3844973000000005	0.48828125	-4.5166016	-2.6245117	0.699829074	9.527246106	-1.11613768	-0.24414062	-8.666992	0.48828125	1550086745.102
-8.792724640000001	-2.313623004	-1.4965576080000003	4.1503906	2.2583008	1.2207031	3.4321533540000004	-10.29646016	-1.400854532	1.4648438	4.5166016	0.79345703	5.67280252	9.09179712	0.6459961060000001	-0.36621094	-3.7231445	-1.0375977	-9.36933606	-2.41770018	0.12919922120000002	4.699707	-1.0986328	-0.61035156	-0.42707518000000005	8.424267572	5.315112320000001	0.61035156	-4.5776367	-2.0751953	1.506127896	9.484179712000001	-0.3756347644	-0.48828125	-7.8125	-0.24414062	1550086745.142
-8.559448380000001	-2.469140576	-1.6544677520000002	3.540039	2.4414062	1.0986328	2.9548339660000003	-9.567919928000002	-2.2657714660000003	2.9907227	1.4648438	-0.48828125	5.501733426	8.984130890000001	1.2094482428000002	-0.4272461	-3.9672852	-0.5493164	-9.026000900000001	-2.3925780760000004	0.25959472840000003	4.5776367	-1.159668	-0.48828125	-0.594555661	7.923022660000001	5.236157248	0.36621094	-4.699707	-1.4648438	1.623364218	9.350195288	-0.22968750000000002	-0.48828125	-6.713867	-0.36621094	1550086745.182
-8.34650908	-2.910571286	-1.3290771760000002	3.90625	2.8076172	1.3427734	3.0959961060000003	-8.936279254	-3.0469483800000003	3.8452148	-0.30517578	-1.5869141	5.2146241	8.77358426	1.594653354	-0.61035156	-4.0893555	0.18310547	-8.94465306	-2.4296630400000003	0.47492675720000005	4.272461	-1.5258789	-0.4272461	-0.42707518000000005	7.585668930000001	5.120117212	0.4272461	-4.699707	-1.0986328	1.0120605432	9.547582968	0.14714355040000002	-1.0986328	-6.225586	-0.4272461	1550086745.222
-8.564233426000001	-3.1761474640000005	-1.667626996	4.3945312	3.2348633	1.3427734	3.5697264400000006	-8.753247300000002	-3.773095746	3.7231445	0	-2.0751953	4.7803711060000005	8.72333966	1.64011232	-1.159668	-4.272461	0.8544922	-9.284399460000001	-2.112646466	1.28122554	4.333496	-1.5258789	-0.36621094	-0.1866210962	7.562939300000001	5.000488220000001	0.61035156	-4.638672	-0.9765625	0.649584964	9.496142572	-0.45578614200000006	-1.5869141	-5.004883	-0.79345703	1550086745.262
-8.86091304	-3.3962646760000004	-2.18203125	3.90625	2.1362305	1.159668	3.625952176	-8.70898462	-4.37961412	2.9296875	1.2207031	-2.1972656	4.468139676000001	8.694628894000001	1.414013678	-1.7089844	-4.699707	1.2817383	-9.284399460000001	-2.112646466	1.28122554	4.211426	-1.5258789	-0.30517578	-0.005981445288000001	7.6239501800000005	4.9729737400000005	0.79345703	-4.5776367	-0.91552734	-0.08732910340000001	9.709082068	-0.9283202880000001	-2.1362305	-5.79834	-1.2207031	1550086745.302
-8.657543930000001	-3.7001221040000005	-1.6090087860000002	4.0283203	2.0751953	1.4038086	3.3244873200000002	-8.509204074000001	-4.618872104	1.6479492	2.1362305	-2.1362305	4.209741214	8.665917932000001	1.2058593750000002	-2.0751953	-4.9438477	1.4648438	-9.591845746	-2.0576172120000003	1.697534146	4.333496	-1.0986328	-0.24414062	0.26677246400000004	7.80458966	5.067480432000001	1.0375977	-4.272461	-0.91552734	-0.619677716	9.95432158	-1.4223876800000002	-2.0141602	-5.9814453	-1.0986328	1550086745.342
-8.24960962	-3.4632567900000004	-1.418798822	4.4555664	2.6855469	1.8310547	3.034985324	-8.44819339	-4.659545926000001	0.36621094	2.9296875	-1.953125	3.9968016200000003	8.83579074	0.9606201080000001	-2.0751953	-5.065918	1.4648438	-9.52485324	-2.021728534	1.9188476440000002	4.4555664	-0.5493164	-0.30517578	0.4354492212	8.114428420000001	5.2445312500000005	1.0986328	-3.7841797	-1.0375977	0.48569336060000007	9.394457968000001	-0.9582275360000001	-1.0375977	-6.8969727	-0.5493164	1550086745.382
-7.908667032	-2.64140625	-1.774096646	4.211426	2.746582	1.8920898	2.9739746400000002	-8.30942392	-4.5243652160000005	-0.61035156	3.9672852	-1.4648438	3.8759764400000005	9.100170926	0.699829074	-1.8310547	-4.8828125	1.4038086	-9.19467752	-2.0839355040000003	2.042065396	4.4555664	-0.36621094	-0.36621094	0.25480957460000003	8.399145468	5.351000900000001	0.91552734	-3.6010742	-1.159668	1.503735324	8.698217752000001	-0.5802001800000001	-0.48828125	-7.3242188	0.061035156	1550086745.422
-8.57380342	-1.9020996400000003	-2.366259784	3.6621094	2.8076172	1.5258789	2.854345746	-8.118017572	-4.182226440000001	-1.0986328	4.8828125	-0.9765625	3.8795653960000003	9.2556884	0.8278320288	-1.4648438	-4.272461	1.2207031	-9.19467752	-2.0839355040000003	2.042065396	4.4555664	-0.36621094	-0.36621094	-0.15073241820000002	8.255590560000002	5.24692392	0.61035156	-3.9672852	-1.2817383	3.5541748200000005	8.08691394	0.00478515625	0.5493164	-5.9814453	0.91552734	1550086745.462
-10.613476440000001	-1.644897464	-3.3579834260000005	4.1503906	0.24414062	1.4648438	2.7143798920000006	-7.940966754000001	-3.640307608	-1.3427734	5.1879883	-0.61035156	3.7204589660000003	9.22578125	0.907983426	-1.0986328	-3.8452148	0.9765625	-9.19467752	-2.0839355040000003	2.042065396	4.4555664	-0.36621094	-0.36621094	-0.44980469240000004	8.387182608000002	5.02561052	0.36621094	-4.272461	-1.3427734	4.78276358	7.939770468000001	-1.464257788	2.1362305	-4.4555664	1.5869141	1550086745.502
-11.365942000000002	-3.0672851440000004	-3.714477536	3.6621094	-0.36621094	1.953125	2.6198730040000004	-8.188598740000002	-3.1964844240000003	-1.2817383	5.004883	-0.30517578	3.458471646	9.521264480000001	0.5646484424	-1.2207031	-4.0283203	0.61035156	-9.94833966	-1.293188498	1.8530517180000001	4.1503906	-0.48828125	-0.061035156	-0.5359375000000001	9.408813400000001	4.633227536	0.5493164	-4.272461	-1.4038086	3.6415038940000004	10.639795320000001	0.5993408246	1.0375977	-3.0517578	1.0375977	1550086745.542
-8.28908696	-2.899804712	-2.9799560700000005	4.9438477	2.319336	2.6245117	2.7119873200000004	-9.27004393	-2.798120108	-0.9765625	4.5166016	0.061035156	3.9250244600000004	10.20434604	0.057421875000000004	-1.7089844	-4.1503906	-0.061035156	-10.004565200000002	-0.5203857428	2.4799072480000004	3.9672852	-0.6713867	-0.18310547	-0.6555663939999999	10.225878600000001	3.7288329680000003	0.91552734	-4.8217773	-1.6479492	3.0804442900000004	11.248705580000001	0.6507812500000001	1.3427734	-2.6245117	1.3427734	1550086745.582
-8.354882788000001	-3.15700679	-4.797119110000001	4.5166016	2.6855469	2.0751953	3.00986322	-9.90407698	-2.4392334260000004	-0.7324219	3.6010742	-0.12207031	5.000488220000001	10.06796924	-0.38640135800000003	-2.2583008	-3.9672852	-0.36621094	-9.220996106000001	0.2380615216	1.9918212860000002	4.4555664	-0.30517578	-0.18310547	-0.907983426	9.911254500000002	2.86152356	0.5493164	-5.493164	-1.4648438	0.20217285340000002	9.427954074	-1.599438498	1.6479492	-5.493164	1.2817383	1550086745.622
-8.5068116	-3.665429712	-5.53044429	5.1879883	1.0375977	2.5024414	3.202465854	-9.304736420000001	-1.662841754	-0.9765625	3.479004	-1.0375977	5.498144568	9.447094748	-0.8589355432	-2.2583008	-4.272461	-0.24414062	-9.637304712	1.638916034	2.217919928	4.699707	-1.7700195	-0.24414062	-0.6830810700000001	10.03207968	1.885351538	-0.18310547	-5.79834	-0.9765625	0.2954833966	9.34541034	-2.47631839	1.3427734	-5.79834	1.2207031	1550086745.662
-7.88952626	-2.940478534	-4.9992920320000005	5.92041	3.4179688	3.4179688	3.4500976440000004	-9.241332968	-0.649584964	-1.6479492	5.1879883	-1.6479492	5.775683606	9.42915036	-1.0646972840000002	-2.380371	-4.760742	-0.12207031	-10.028490920000001	1.971484424	3.0792480040000005	5.432129	-0.7324219	-0.48828125	0.0681884784	10.66611322	1.4738280760000002	-0.061035156	-5.432129	-0.91552734	1.1328857428	10.14333516	-2.7048096040000003	1.2817383	-4.0893555	0.9765625	1550086745.702
-8.553466754	-2.3542969240000002	-5.935986420000001	6.4697266	3.479004	3.2348633	3.5326415740000003	-9.816748200000001	0.16030273560000002	-2.0141602	7.6904297	-1.4038086	6.4826902	9.733007788	-1.6365234620000002	-2.9907227	-5.432129	0	-10.06079074	1.683178714	3.1869139400000006	5.554199	-0.61035156	-0.91552734	0.37683107	10.862304320000002	1.6341308900000002	0.61035156	-5.2490234	-1.2817383	1.2309814300000002	9.6217527	-3.208447284	1.2207031	-4.272461	1.0375977	1550086745.742
-8.67070288	-1.7071045320000002	-6.148925720000001	6.286621	1.7089844	3.4179688	2.8914307100000003	-9.630126800000001	0.454589856	-2.0141602	8.117676	-0.9765625	6.933691394	9.62653804	-2.095898462	-3.2958984	-5.92041	0.36621094	-10.13735324	1.714282248	3.8053954680000004	6.225586	0.5493164	-1.159668	0.49526367800000004	10.74147914	1.6867675720000002	0.79345703	-5.004883	-1.3427734	1.453491214	9.669604532000001	-3.5745117800000004	1.2817383	-4.333496	0.8544922	1550086745.782
-7.995996106000001	-1.6460937500000001	-5.4909667540000004	6.958008	2.4414062	3.4179688	2.144946286	-8.81186502	0.773999002	-1.8920898	6.713867	-0.30517578	6.992309800000001	9.24372554	-1.9164550720000002	-3.0517578	-5.9814453	0.91552734	-9.285595746	1.31352536	3.3412353240000003	6.3476562	0.61035156	-1.2817383	0.763232428	10.30722644	1.6712158540000002	0.6713867	-4.8217773	-1.3427734	1.4020507200000003	9.43034694	-3.408227536	1.2817383	-4.8217773	0.7324219	1550086745.822
-7.757934800000001	-0.647192392	-5.729028060000001	6.713867	2.6855469	2.8076172	2.173657248	-8.03786592	1.102978534	-1.7700195	5.3710938	0.48828125	6.860717752000001	8.69582518	-1.644897464	-2.6245117	-5.7373047	1.2207031	-8.86809056	1.053930661	3.3268798920000004	6.0424805	0.061035156	-1.3427734	1.085034146	9.864599640000002	1.6137939300000002	0.6713867	-4.8217773	-1.3427734	1.7226562500000002	9.149218750000001	-2.9225341460000003	1.2207031	-5.3100586	0.9765625	1550086745.861
-8.255590560000002	0.41511232	-6.115429712	5.79834	1.8310547	2.2583008	2.460766574	-7.634716754	0.8015136780000001	-1.3427734	4.8828125	1.2207031	6.378613220000001	8.224487320000001	-1.5156982820000002	-2.2583008	-5.432129	1.159668	-8.761621106	0.718969748	3.48598642	5.9814453	0.061035156	-1.159668	1.5551757200000003	9.680371106	1.5491942900000002	0.061035156	-4.699707	-1.5869141	2.6509764400000004	8.864501800000001	-2.9679932100000004	1.0375977	-5.2490234	1.0986328	1550086745.901
-8.955419928000001	0.56823732	-5.336645468	5.6152344	0.8544922	1.8920898	2.586376996	-7.686157248	0.25480957460000003	-0.7324219	4.4555664	1.6479492	6.020923020000001	7.845263580000001	-1.252514676	-2.0751953	-4.9438477	0.7324219	-8.685058606	0.1985839856	3.5493896760000005	5.6152344	0.24414062	-1.159668	1.888940396	9.518872300000002	1.5456054320000001	-0.12207031	-4.760742	-1.8920898	3.170166034	9.00805661	-2.4990478240000003	0.7324219	-4.8217773	1.0986328	1550086745.941
-8.875268570000001	1.008471646	-5.346215560000001	4.8828125	1.159668	1.7089844	2.70361322	-7.9373777	-0.2643798822	-0.24414062	3.6010742	1.8920898	5.815161240000001	7.670605432000001	-1.052734375	-1.953125	-4.638672	0.061035156	-8.673095746000001	0.046655271600000006	3.4321533540000004	5.1879883	0.4272461	-1.0986328	2.190405252	9.62653804	1.70471196	-0.18310547	-4.5776367	-2.1972656	3.3567871400000002	9.011645468000001	-2.600732428	0.8544922	-4.5776367	1.0375977	1550086745.981
-9.00327176	0.9283202880000001	-4.95742212	4.0893555	1.159668	1.2817383	3.025415036	-7.987622300000001	-0.800317392	0	2.8686523	1.7700195	5.797216754	7.702905252000001	-0.9354980432000001	-1.7700195	-4.333496	-0.91552734	-8.87646466	-0.1854248004	3.267065396	4.760742	0.24414062	-1.0375977	2.344726538	9.920825180000001	1.874584964	-0.30517578	-4.272461	-2.2583008	3.3567871400000002	9.055908246000001	-2.70839856	0.9765625	-3.9672852	0.79345703	1550086746.021
-9.176733426	1.0898193390000002	-4.87368161	3.9672852	0.7324219	0.91552734	3.458471646	-8.140747300000001	-1.1041748200000001	-0.12207031	2.9907227	1.2817383	6.12858876	7.981640380000001	-0.793139676	-1.6479492	-3.8452148	-1.8920898	-8.694628894000001	-0.21413574280000003	3.1952880400000003	4.211426	0.30517578	-1.0986328	2.27055661	10.06557608	1.90808107	-0.5493164	-4.272461	-2.1972656	2.6306396760000004	9.21501448	-2.575610324	0.79345703	-3.7231445	0.61035156	1550086746.061
-9.081030252000001	0.6077148560000001	-5.04953624	3.112793	0	0.18310547	3.6785887600000002	-8.3201902	-1.3446288940000002	-0.36621094	3.6010742	0.5493164	6.671704074	8.24841304	-0.6854736419999999	-1.4648438	-3.2348633	-2.5024414	-8.54270018	-0.04067382788	2.9859375000000004	3.6010742	-0.18310547	-0.91552734	2.1066650360000003	9.884936600000001	2.003784146	-0.9765625	-4.4555664	-2.1972656	2.3016601440000004	8.955419928000001	-3.124707068	0.61035156	-3.7231445	0.18310547	1550086746.101
-9.098974640000002	-0.7381103240000001	-4.703808606	2.8076172	-0.6713867	0.18310547	3.4632567900000004	-8.18500998	-1.37214357	-0.7324219	3.4179688	-0.36621094	7.01623552	8.463745108000001	-0.5084228534	-1.2207031	-2.8076172	-2.6855469	-8.570214660000001	-0.19738769960000002	2.834008786	3.0517578	-0.18310547	-0.7324219	1.933203076	9.7485598	2.076757788	-1.4038086	-4.5166016	-2.2583008	1.6437011780000002	9.048730432000001	-3.16298822	0.61035156	-3.3569336	-0.24414062	1550086746.141
-8.988915740000001	-1.35180661	-3.9429687500000004	3.4179688	-0.12207031	1.2817383	3.2957762600000002	-7.8428711060000005	-1.0288086060000001	-1.0986328	2.9296875	-1.0375977	6.893017572	8.652759080000001	-0.3337646466	-1.159668	-2.9907227	-2.6245117	-8.89680162	-0.1459472644	2.728735324	2.6855469	0.12207031	-0.79345703	1.69633786	9.908862319999999	2.178442392	-1.7089844	-4.272461	-2.1362305	1.2333740020000001	9.398047120000001	-2.79213858	0.48828125	-4.272461	0.18310547	1550086746.181
-9.212622300000001	-1.872192392	-4.383203076	1.7700195	2.5024414	1.5258789	3.32807608	-7.650268570000001	-0.6735107428000001	-1.3427734	2.8076172	-1.2817383	6.875073380000001	9.319091754	-0.1674804712	-1.4648438	-3.3569336	-2.6855469	-9.1791259	0.516796875	2.042065396	2.0751953	-1.8920898	-1.0986328	0.9115722840000001	10.668505399999999	2.8399902160000003	-1.3427734	-3.2348633	-1.4038086	2.3794189300000004	9.372924820000001	-2.6497802520000002	-0.18310547	-4.5166016	0.61035156	1550086746.221
-11.010644960000002	-1.64011232	-6.318798920000001	1.3427734	1.8310547	0.91552734	3.34243161	-8.062988220000001	-0.461767572	-1.4648438	2.9907227	-1.159668	6.704003894	10.849145860000002	-0.3373535144	-2.1362305	-3.7841797	-2.8076172	-11.318090560000002	0.7883544928000001	2.62346196	2.9907227	-2.6855469	-1.7700195	0.16030273560000002	11.36235324	3.5792969240000003	-0.30517578	-3.2348633	-0.9765625	4.173852536	10.48786592	-2.4308594240000003	-1.0375977	-2.9296875	1.6479492	1550086746.261
-11.9521241	-2.387792932	-7.373925720000001	0.7324219	-2.9907227	1.2207031	3.3579834260000005	-9.528442392	-0.5215820288	-1.4038086	2.8686523	-0.5493164	6.367846940000001	11.836084260000002	-0.6328369110000001	-2.6245117	-4.5776367	-2.1972656	-12.070557100000002	0.0897216754	3.0983885800000004	3.540039	1.8920898	-1.2207031	-0.2643798822	11.05490764	4.807885880000001	0.5493164	-2.8076172	-1.0986328	3.507519568	13.2788089	-1.008471646	-3.2348633	-2.319336	2.2583008	1550086746.301
-9.372924820000001	-4.39995108	-3.7527587860000002	2.2583008	-4.699707	1.4648438	3.7862548920000005	-10.52136232	-0.802709964	-1.2817383	2.5024414	0.18310547	6.20515126	11.312109620000001	-0.5550781250000001	-2.1362305	-4.760742	-0.91552734	-10.66372104	-0.028710937500000002	1.391284146	2.746582	1.3427734	-0.91552734	-1.2513183900000002	9.85622554	4.450195288000001	-0.61035156	-2.8076172	-0.5493164	1.085034146	14.208325180000003	0.13757324280000002	-5.554199	-2.2583008	2.0141602	1550086746.341
-7.97446286	-4.338940396	-2.142553714	2.2583008	-0.5493164	1.7089844	4.946655252000001	-10.79770468	-0.8661132788	-1.5258789	3.90625	0.30517578	6.1214112400000005	10.18161592	0.05502929712000001	-1.3427734	-3.540039	0.4272461	-9.80478534	0.30744628600000007	0.461767572	3.7231445	-0.30517578	-0.6713867	-1.6879638580000003	8.564233426000001	3.9968016200000003	-1.159668	-3.6010742	-0.18310547	-0.9905273560000001	12.063378600000002	-0.44621582460000003	-5.432129	-3.4179688	3.3569336	1550086746.381
-9.38488768	-2.633032248	-2.0301025360000002	3.7841797	-1.7700195	1.159668	5.776879892	-10.920923020000002	-0.9606201080000001	-1.5258789	3.90625	0.30517578	5.00886232	9.48896466	0.19499511780000003	-1.3427734	-2.8076172	1.4648438	-9.932788040000002	-0.740502896	1.108959964	3.8452148	0.36621094	-0.5493164	-0.9223388580000002	8.531933606	4.030297824	-0.48828125	-3.479004	-0.24414062	-0.765625	11.522655760000001	-1.4116211060000001	-4.211426	-3.4179688	4.211426	1550086746.421
-9.372924820000001	-1.5575683900000001	-3.390283246	2.380371	-3.112793	0.061035156	5.014843750000001	-11.57529254	-1.13647464	-1.2207031	8.483887	-2.4414062	3.946557608	9.267651260000001	-0.07895508180000001	-1.953125	-3.9672852	1.8920898	-9.5619384	-1.302758786	0.893627896	3.4179688	-0.30517578	-0.7324219	-0.3505126800000001	8.56782248	4.121215854000001	0.61035156	-2.746582	-0.48828125	-0.8637207068000001	11.294164840000002	-1.9044922120000003	-3.90625	-2.5024414	4.272461	1550086746.461
-7.9780516200000005	-1.6472900360000002	-1.3805175720000002	1.6479492	-3.540039	-0.18310547	3.3986572480000006	-11.249902160000001	-1.3111327879999999	-0.061035156	6.5307617	-4.0893555	3.85444339	8.8214357	-0.04306640576	-2.1362305	-5.004883	1.953125	-9.28798822	-1.1879150360000001	1.1903076080000001	3.2348633	0.30517578	-0.4272461	-0.031103515380000002	8.19099092	4.300659146	1.0375977	-2.5634766	-0.6713867	-0.660351538	10.67209514	-2.3973632200000004	-3.2958984	-3.112793	4.3945312	1550086746.501
-7.376318390000001	-0.953442392	0.015551758180000002	1.953125	0.7324219	0.5493164	2.2753417540000003	-10.37421924	-1.274047824	0.91552734	3.1738281	-4.760742	4.147534146	8.19697284	0.46774902160000004	-1.6479492	-4.3945312	1.953125	-8.752050720000002	-1.745385782	1.1747558900000001	3.1738281	0.36621094	-0.5493164	0.668725589	7.8153564300000005	4.45258786	0.7324219	-2.2583008	-0.6713867	0.3002685504	8.31899411	-1.5958496400000002	-2.1972656	-2.319336	3.479004	1550086746.541
-8.080932608000001	-0.4521972644	-1.152026358	1.0375977	-0.7324219	0.18310547	1.9798584260000003	-9.35856929	-1.33386232	1.5258789	0.79345703	-4.8828125	4.298266574	7.77109375	0.9223388580000002	-0.8544922	-2.8076172	1.5869141	-8.214917032	-2.071972644	1.1747558900000001	2.6245117	0	-0.5493164	1.33386232	7.681372300000001	4.544702176	0.12207031	-1.953125	-0.6713867	1.4558837860000002	7.0317871400000005	-0.970190396	-1.0986328	0.061035156	2.5024414	1550086746.581
-7.812963760000001	-0.765625	-0.10288086060000001	0.5493164	-1.6479492	-0.061035156	2.03488768	-8.608496106	-1.564746106	1.7700195	-0.12207031	-4.4555664	4.286303714000001	7.4875733800000015	1.3709472839999999	-0.18310547	-0.9765625	0.79345703	-8.085717752	-2.039672824	1.4774170320000002	2.0751953	-0.30517578	-0.18310547	1.6185790740000001	7.716064300000001	4.460961960000001	-0.24414062	-1.7700195	-0.5493164	1.6341308900000002	6.034082068	-1.00129393	0.061035156	1.6479492	1.3427734	1550086746.621
-7.7687010800000005	-0.36965332460000005	1.193896466	1.0375977	2.0751953	0.6713867	2.064794928	-8.247216754	-1.9140625000000002	1.7089844	-0.36621094	-3.7841797	4.036279254000001	7.3631594400000004	1.7417969240000002	0.12207031	0.061035156	-0.18310547	-8.20534694	-2.013354532	1.7812744600000001	1.5258789	-0.4272461	0.061035156	1.818359424	7.786645468000001	4.3233885800000005	-0.24414062	-1.7700195	-0.5493164	0.6316406250000001	5.8737792540000004	-0.910375998	0.8544922	2.1362305	0.6713867	1550086746.665
-8.79990216	0.3229980432	0.00478515625	0.24414062	2.6855469	0.18310547	2.01096196	-7.900292932000001	-2.13776857	1.4038086	-0.4272461	-3.0517578	3.6690185700000004	7.419384980000001	1.872192392	0.12207031	-0.4272461	-1.159668	-8.606103240000001	-2.039672824	2.0576172120000003	0.9765625	-0.48828125	0.12207031	2.068383786	8.036669928	4.34611821	0.12207031	-1.2817383	-0.5493164	1.56953125	5.886938400000001	-0.343334964	1.159668	0.7324219	0.4272461	1550086746.701
-10.721142180000001	-0.23686523560000003	-0.7799804712000001	-0.24414062	1.3427734	0.36621094	1.9355957460000002	-7.6789795320000005	-2.1258057100000003	0.79345703	-0.48828125	-2.2583008	3.71328125	7.799804712	1.9320067900000002	-0.18310547	-1.4648438	-2.1362305	-8.93867212	-1.9020996400000003	2.3925780760000004	0.48828125	-0.5493164	0.24414062	2.22629393	8.3967527	4.44660643	0.5493164	-0.9765625	-0.48828125	3.3244873200000002	7.104760880000001	0.643603534	1.159668	0.7324219	0.4272461	1550086746.741
-11.50351538	-0.8170653959999999	-1.0515380890000001	-0.5493164	0.36621094	-0.4272461	1.9212402160000002	-7.656250000000001	-2.050439496	0	-0.36621094	-1.2207031	4.245629892	8.54270018	2.042065396	-0.48828125	-1.8310547	-2.9296875	-9.262865920000001	-1.605419928	2.702417032	-0.061035156	-0.79345703	0.4272461	2.255004892	8.815454074	4.391577176	0.6713867	-0.79345703	-0.4272461	5.230175720000001	9.38608426	2.9213378600000004	0.79345703	-0.48828125	-0.7324219	1550086746.781
-12.57539038	-0.7811767572	-0.49526367800000004	-0.5493164	-2.9296875	-0.7324219	1.963110324	-7.876367212000001	-1.829125998	-0.7324219	-0.061035156	0.12207031	4.8617187500000005	9.4004393	2.1114501800000003	-0.61035156	-1.7700195	-3.3569336	-9.47341304	-1.0479492212000001	2.975170926	-0.4272461	-0.8544922	0.6713867	2.042065396	9.21979982	4.347314496	0.6713867	-0.79345703	-0.36621094	8.118017572	12.34091754	5.59504393	0.24414062	2.9296875	0.12207031	1550086746.821
-11.74636232	-2.3806152160000003	0.027514648560000004	0.061035156	0.91552734	0.24414062	1.9989990020000004	-8.031884980000001	-1.4331542540000002	-1.4038086	0.4272461	1.5869141	5.3785153800000005	10.308423020000001	1.905688498	-0.6713867	-1.8310547	-3.4179688	-9.95910692	-0.899609375	2.9572264400000003	-0.6713867	-1.2207031	0.8544922	1.81716304	10.179223740000001	4.264770468	0.61035156	-0.91552734	-0.18310547	4.17026358	9.7748777	2.43205571	2.1972656	0.48828125	0.4272461	1550086746.861
-11.86120558	-4.026708966	-2.733520468	0.91552734	0.5493164	0.12207031	2.13776857	-8.718554712000001	-0.83022464	-2.0751953	1.0375977	3.2958984	5.837890380000001	11.816942899999999	1.4558837860000002	-0.8544922	-1.8310547	-3.2348633	-11.43652356	-0.2835205072	3.420190396	-1.0986328	-1.3427734	0.7324219	1.695141574	11.715259080000001	4.131982428000001	0.8544922	-0.48828125	0.061035156	0.47373047120000006	10.40891124	-1.3709472839999999	0.79345703	-2.9296875	-1.4038086	1550086746.901
-9.693530252	-3.7180663940000005	-1.5898682100000001	-0.6713867	-2.746582	0.9765625	2.422485324	-10.10505342	-0.0837402356	-2.8076172	1.6479492	5.2490234	6.720751800000001	13.27522014	0.8960205072	-1.159668	-1.5869141	-2.6855469	-12.03945288	0.2129394568	3.172558606	-0.48828125	0.8544922	0.79345703	1.2010742212	12.636401260000001	4.251611420000001	1.0375977	0.18310547	0.061035156	4.628442392	14.80886232	3.025415036	-5.126953	-0.79345703	-1.0375977	1550086746.941
-7.145434800000001	-2.810082968	-0.423486322	0.91552734	5.6762695	1.3427734	2.928515576	-11.394653060000001	0.8649169928000001	-3.479004	1.5869141	6.7749023	7.738793930000001	12.919922120000003	0.7034179712000002	-0.8544922	-0.24414062	-1.159668	-10.9568116	0.36845702880000003	2.0157471040000003	-0.61035156	1.0375977	0.5493164	0.17944336060000002	11.873169420000002	4.161889676	0.18310547	0.7324219	0.18310547	-1.562353534	6.68486322	-2.9010009000000005	2.0141602	-2.6855469	-0.61035156	1550086746.981
-8.78554712	-1.801611322	-6.843969748	0.8544922	3.6621094	-0.61035156	3.7300292540000006	-11.47480432	2.0576172120000003	-3.6621094	1.159668	6.8969727	7.458862320000001	11.080028960000002	1.0288086060000001	0.12207031	1.7089844	0.9765625	-10.127783540000001	0.4139160144	0.343334964	-1.6479492	-0.24414062	0.18310547	-0.7524658540000001	10.18879442	3.363964856	-0.79345703	0.48828125	0.6713867	2.154516574	9.61816394	-3.8101807100000005	2.0141602	-2.2583008	-1.3427734	1550086747.021
-9.05351538	-3.3627685700000005	-6.166870108	-2.380371	-5.493164	-1.4648438	4.338940396	-10.71276808	2.7143798920000006	-3.0517578	1.159668	5.3710938	6.324780252000001	10.315600540000002	0.891235324	0.36621094	2.319336	2.8686523	-10.084716460000001	1.9511474640000002	0.54191893	-1.7700195	-0.12207031	0.48828125	-1.296777356	9.39685054	2.27294928	-1.2817383	0.61035156	1.5869141	2.698828076	10.26416034	-2.6976317900000004	0.91552734	1.0986328	-2.0141602	1550086747.061
-7.449292032000001	-4.3162110600000005	-1.221411142	0.30517578	2.5634766	1.5258789	4.020727536	-10.28808606	2.4392334260000004	-1.6479492	0.36621094	2.9907227	5.23854982	10.554858720000002	0.22490234620000002	-0.5493164	1.7089844	3.7231445	-9.744970746000002	2.886645468	0.29667969240000003	-0.7324219	-0.30517578	0.4272461	-1.025219748	9.419580072	1.758544928	-0.9765625	0.91552734	2.1972656	0.153125	9.3657473	-2.74069838	1.2207031	-0.6713867	-1.7089844	1550086747.101
-7.986425720000001	-2.5421141200000004	-2.818457068	2.0751953	5.1879883	1.2207031	3.3843016200000005	-10.26535692	1.8195557100000002	0.12207031	-2.0751953	0.61035156	4.3245849640000005	10.727124100000001	-0.4474121106000001	-1.7089844	0.48828125	4.0283203	-9.66242662	1.96669928	0.8828613220000001	-0.24414062	0.5493164	0.12207031	-0.5550781250000001	9.478198380000002	1.892529254	0.18310547	1.0375977	2.0141602	0.2344726538	9.130077880000002	-2.6390135800000003	1.5869141	-2.746582	-1.159668	1550086747.141
-9.283202880000001	-0.970190396	-5.49335962	0.48828125	-1.2817383	-0.18310547	3.5792969240000003	-9.782055710000002	1.6724121400000003	1.3427734	-3.3569336	-0.8544922	3.637915036	10.10983876	-1.053930661	-2.1362305	-0.9765625	4.272461	-8.750854532	1.77290036	0.80988768	-0.8544922	-0.061035156	0	-0.6125	9.12648912	2.245434604	0.91552734	0.9765625	1.8310547	1.5276611420000001	9.39086911	-2.369848642	1.2817383	-2.5634766	-1.3427734	1550086747.18
-8.541503894	-0.9115722840000001	-2.975170926	0.8544922	-1.4038086	0.24414062	3.951342752	-8.47092302	1.623364218	1.4648438	-2.9296875	-1.5869141	3.293383786	9.273632788	-1.4582763580000002	-1.5869141	-2.0141602	4.4555664	-8.31660144	2.2944824280000002	1.0168457068	-0.30517578	0.24414062	0.061035156	-0.6101074280000001	8.76401358	2.344726538	0.6713867	0.61035156	1.8920898	2.19997554	9.445898560000002	-2.310034146	1.0375977	-2.1362305	-1.2207031	1550086747.22
-7.564135880000001	-0.6340332068000001	-3.1103514400000005	0.6713867	2.746582	-0.18310547	4.129589856	-7.424169928000001	1.680786142	1.0986328	-1.2817383	-1.5869141	3.4500976440000004	8.86210962	-1.3422363220000002	-0.5493164	-1.8920898	4.272461	-8.14792482	2.235864218	1.08383786	-0.061035156	0.24414062	0.061035156	-0.288305661	8.640795926000001	2.195190396	0.24414062	0.30517578	1.8310547	2.733520468	8.7030027	-2.1473388580000004	0.9765625	-0.91552734	-1.2817383	1550086747.261
-9.573901260000001	-1.234570288	-3.6690185700000004	0.7324219	0.9765625	-0.61035156	3.895117212	-6.9743650200000005	1.524072284	0.6713867	0.30517578	-1.2207031	3.6690185700000004	8.87766124	-1.191503894	0.30517578	-0.7324219	3.7231445	-8.39316394	2.1030761780000002	1.238159146	0	0.18310547	-0.061035156	0.16987304320000002	8.884838760000001	2.168872104	0.061035156	0.24414062	1.4038086	2.414111322	9.0594973	-1.8829589660000003	0.8544922	0.12207031	-1.2207031	1550086747.3
-9.340625000000001	-1.073071286	-3.93339856	0.48828125	-1.159668	-0.061035156	3.293383786	-6.968384080000001	1.13647464	0.6713867	0.30517578	-1.2207031	3.408227536	8.99609375	-1.15441893	0.7324219	0.36621094	2.8076172	-8.466137680000001	2.48588858	1.5085204680000002	0.61035156	0	-0.18310547	0.47492675720000005	9.376513580000001	2.107861322	0.24414062	0.61035156	0.9765625	1.21901857	9.325073380000001	-1.650878894	0.7324219	-0.91552734	-0.9765625	1550086747.34
-8.902783246	-1.0168457068	-3.3352538940000005	1.2207031	1.2817383	0.61035156	3.063696286	-7.580884080000001	0.923535144	0.4272461	0.18310547	-0.9765625	3.14504393	9.02241214	-0.9809570288	0.8544922	0.7324219	1.7089844	-8.482885880000001	2.4488037140000003	1.8075927520000004	1.0375977	-0.5493164	-0.5493164	0.7129882787999999	9.73540036	1.9415771760000002	0.36621094	0.7324219	0.5493164	1.0108642572	9.512890380000002	-1.9200439300000003	0.5493164	-1.7089844	-0.8544922	1550086747.38
-8.61926268	-0.36367187500000003	-4.768408246	0.5493164	0	-0.24414062	3.255102536	-8.145532248	0.8840576080000001	0.30517578	0.18310547	-1.2207031	3.237158246	8.959009080000001	-0.7010253600000002	0.79345703	0.7324219	0.48828125	-8.791528060000001	1.9942138580000002	2.121020468	0.8544922	-0.5493164	-0.61035156	0.9055908540000002	9.737792932000001	1.915258786	0.24414062	0.061035156	-0.24414062	1.435546924	9.102563400000001	-2.59116214	0.4272461	-1.5869141	-1.0375977	1550086747.42
-9.27722194	-0.9331054712000001	-4.153515576	0.7324219	-0.24414062	0.18310547	3.302954074	-8.301049820000001	0.876879892	0.061035156	0.5493164	-1.7089844	3.2742432100000003	8.657543930000001	-0.439038089	0.79345703	0.48828125	-0.48828125	-8.85493161	1.494165036	2.4308594240000003	0.7324219	-0.4272461	-0.61035156	1.3864990020000003	9.65285643	2.062402356	-0.061035156	-0.91552734	-1.0375977	1.425976538	9.1109375	-2.721557608	0.18310547	-1.2207031	-1.0375977	1550086747.46
-8.86330571	-0.949853534	-4.34611821	0.7324219	0.30517578	0.61035156	3.0493408540000004	-8.3620607	0.835009784	-0.12207031	0.61035156	-2.0751953	3.475219748	8.42785643	0.027514648560000004	0.9765625	0.30517578	-1.5869141	-8.72692842	1.4989501800000002	2.372241214	0.30517578	-0.91552734	-0.6713867	1.695141574	9.69951178	2.128198282	-0.5493164	-1.2817383	-1.4038086	1.2477295320000001	9.472216754	-2.159301718	-0.30517578	-1.5258789	-0.8544922	1550086747.5
-8.984130890000001	-1.6185790740000001	-5.118920926	-1.159668	0.30517578	0.61035156	2.726342752	-8.528344748	0.709399411	-0.18310547	0.36621094	-2.1972656	4.038671924000001	8.91235324	0.754858426	1.159668	0.6713867	-3.112793	-9.780859620000001	1.9044922120000003	2.5181884000000005	0.61035156	-1.0986328	-0.48828125	2.004980432	10.451977340000001	2.178442392	-0.8544922	-1.2817383	-1.2817383	3.170166034	9.9447509	-1.6532714660000003	-1.159668	-1.159668	-0.4272461	1550086747.54
-10.064379500000001	-2.34711911	-4.612890576	-1.5869141	-0.36621094	0.79345703	2.4751221040000004	-9.27602536	0.6304443390000001	-0.24414062	0.12207031	-1.7700195	4.897607428000001	10.319189300000001	1.3817138580000001	0.91552734	1.2817383	-4.638672	-11.416186600000001	1.5156982820000002	2.6796875	0.9765625	-1.4038086	-0.61035156	2.173657248	11.19008786	2.8902344240000004	-0.36621094	-1.0986328	-1.4648438	5.590259080000001	11.080028960000002	0.6340332068000001	-3.2348633	0.12207031	0.9765625	1550086747.58
-12.632812500000002	-3.5290527160000003	-5.184716754	0.79345703	-4.638672	0.8544922	2.527758786	-10.3694339	0.6160888580000001	-0.24414062	-0.12207031	-0.79345703	5.425170926000001	11.29296924	1.43435054	0.24414062	0.48828125	-5.3100586	-11.470019960000002	0.11843261780000001	2.6760987400000005	1.2207031	1.7089844	-0.61035156	1.677197284	10.67329074	4.035082968	0.30517578	-0.8544922	-1.7700195	3.737207068	13.2022464	0.5239746106000001	-4.211426	1.5869141	2.380371	1550086747.62
-9.90527356	-3.180932608	-2.140161142	-0.5493164	-5.3100586	-1.2207031	3.0589112400000005	-10.401733720000001	0.69504393	-0.4272461	0.4272461	0.061035156	5.95273462	11.136254500000001	1.714282248	0.061035156	-0.9765625	-4.5166016	-10.58955072	0.173461911	0.9677978240000001	0.30517578	0.18310547	-0.24414062	0.2895019568	9.88134784	4.529150360000001	-0.18310547	-0.30517578	-1.159668	0.6459961060000001	13.97026358	-1.2154297120000002	-4.8217773	1.5258789	1.8920898	1550086747.66
-9.72224092	-3.10676268	-0.3959716754	0.24414062	1.7089844	0.18310547	3.523071286	-10.072753600000002	0.7058105432	-0.5493164	1.8920898	0.4272461	6.74108876	11.080028960000002	2.3243896760000005	0.061035156	-0.61035156	-2.8076172	-10.703198380000002	-0.01794433606	0.9713867212000001	1.2207031	0.24414062	-0.36621094	-0.5431152356000001	9.796411240000001	4.347314496	-0.6713867	-0.61035156	-0.6713867	-2.22629393	11.40900908	-3.045751996	-3.0517578	0.24414062	2.8686523	1550086747.7
-10.106250000000001	-2.3985596040000003	-3.4536866	-1.0986328	-2.8686523	-0.8544922	3.4189941100000003	-10.557250900000001	0.538330072	0	2.4414062	0.36621094	6.61188948	11.19726538	2.020532248	-0.36621094	-0.36621094	-0.8544922	-10.52734424	-0.669921875	0.916357428	0.5493164	-0.48828125	-0.48828125	-0.4868896466	9.90647014	4.277929712	-0.5493164	-1.4648438	-0.61035156	-1.723852536	10.697216460000002	-2.721557608	-2.380371	0.12207031	2.5634766	1550086747.74
-8.46015625	-2.89382338	-0.8254394568000001	-0.12207031	-2.8076172	-0.7324219	2.860327176	-10.552465560000002	0.07058105432	0.91552734	0.9765625	-0.24414062	5.7278320680000006	10.40532248	1.5599609620000003	-0.91552734	-1.5869141	0.6713867	-9.7485598	-0.45100097840000003	1.1484375	0.5493164	0.61035156	-0.18310547	0.19738769960000002	9.266455072	4.19897464	-0.5493164	-1.7089844	-0.5493164	-1.4176025360000002	9.7318116	-1.949951178	-1.0986328	0.12207031	2.2583008	1550086747.78
-7.065283246000001	-2.100683606	-0.46774902160000004	-0.24414062	0.79345703	-0.24414062	2.568432608	-9.53322734	-0.3732421924	1.4038086	-0.9765625	-1.159668	5.3198976600000005	9.15041484	1.4786132200000002	-0.9765625	-2.319336	1.4648438	-9.301147660000002	-0.8254394568000001	1.053930661	0.5493164	0.24414062	-0.18310547	0.8613281250000001	8.3967527	3.9573242800000004	-0.4272461	-1.2817383	-0.30517578	-0.9043945288	8.347705072	-1.35180661	0.12207031	1.2207031	1.4038086	1550086747.82
-8.33933107	-1.47263179	-1.0419677520000001	-0.30517578	-0.7324219	-0.36621094	2.7012207459999997	-8.42307158	-0.65676268	1.3427734	-1.6479492	-1.6479492	5.455077880000001	8.27592752	1.489379892	-0.7324219	-1.7089844	1.7089844	-8.761621106	-1.2010742212	0.7560547120000001	0.12207031	0.12207031	-0.24414062	1.2656738220000001	7.852441394	3.994409146	-0.36621094	-0.4272461	0.061035156	0.668725589	7.283007788000001	-1.1627929712000002	0.7324219	3.479004	0.18310547	1550086747.86
-8.646777160000001	-1.4738280760000002	-0.5598632788000001	-0.8544922	-0.61035156	-0.061035156	2.886645468	-7.779467752000001	-0.8577392572	1.2207031	-1.159668	-1.5869141	5.43474092	7.830908246000001	1.369750998	-0.48828125	-0.18310547	1.4648438	-8.76521016	-1.414013678	0.6053222644	-0.18310547	0.18310547	0	1.5898682100000001	7.719653060000001	4.2109375	-0.061035156	0.5493164	0.4272461	-0.775195288	7.384692392	-0.5873779254	0.79345703	5.2490234	-1.159668	1550086747.9
-8.749658246000001	-1.679589856	-0.571826178	-0.9765625	1.2817383	0.24414062	2.819653354	-7.68854982	-1.031201178	1.159668	-0.4272461	-1.159668	4.986132788000001	7.74477536	1.1807373200000002	-0.061035156	0.7324219	1.0375977	-8.793920926	-1.8243408540000001	0.7393066100000001	-0.5493164	-0.12207031	0.061035156	1.776489218	8.0390625	4.50163588	0.36621094	1.5258789	0.79345703	-1.756152356	7.18371556	-0.765625	2.0141602	2.319336	-1.7089844	1550086747.94
-9.371728240000001	-1.9032959260000002	-1.61977536	-1.5258789	0.6713867	-0.30517578	2.548095746	-8.024707068	-1.3051513580000003	1.159668	-0.79345703	-0.7324219	4.777978534	8.16347644	1.040771466	0.36621094	1.159668	0.5493164	-9.14682608	-1.906884784	1.1017822480000001	-1.2817383	-0.4272461	0.24414062	1.776489218	8.0390625	4.50163588	0.36621094	1.5258789	0.79345703	-0.2643798822	9.278417932000002	0.14235839660000002	2.8686523	2.1972656	-2.0141602	1550086747.98
-10.7618161	-2.9703858800000003	-1.2106445288	-0.9765625	0.24414062	0.12207031	2.573217752	-8.58098143	-1.5360351440000002	1.159668	-1.5258789	-0.36621094	4.901196580000001	8.69582518	1.0993896760000001	0.79345703	1.6479492	0.30517578	-9.50930162	-1.2884033540000002	1.393676718	-1.5258789	-0.6713867	0.5493164	1.776489218	8.0390625	4.50163588	0.36621094	1.5258789	0.79345703	1.471435504	10.152904860000001	1.0718750000000001	2.8686523	2.1972656	-2.0141602	1550086748.02
-10.26176718	-2.2430420320000004	-2.00856929	0.061035156	0.6713867	0.061035156	2.8698974640000006	-8.960205072	-1.685571286	1.0375977	-1.8920898	-0.30517578	4.81147464	9.331054712	1.0587158540000001	0.91552734	1.7089844	0.24414062	-10.3526857	-0.2990722644	1.9415771760000002	-1.8310547	-0.79345703	0.6713867	0.916357428	9.55117212	3.818554712	0.8544922	1.953125	1.2817383	2.68327626	11.332446580000001	0.11005859620000001	1.5258789	0	-0.30517578	1550086748.06
-9.688745108	-1.695141574	-1.947558606	-0.36621094	1.2817383	0.061035156	2.9859375000000004	-9.24611821	-1.859033246	0.6713867	-2.0751953	-0.36621094	4.77319339	10.1660643	0.974975589	0.5493164	1.2817383	0.36621094	-9.869384980000001	0.7273437500000001	2.25261232	-1.4648438	-0.30517578	0.91552734	0.401953125	9.991405760000001	3.393872104	0.8544922	1.953125	1.2817383	-0.17824707460000003	11.04533696	-0.9977050720000001	1.2817383	-1.2207031	-1.3427734	1550086748.1
-8.948242212	-1.987036142	-2.3578857820000003	-0.8544922	0.9765625	-0.36621094	3.0995849640000004	-9.057104532	-1.739404254	-0.061035156	-1.7700195	-0.12207031	4.645190396	10.179223740000001	0.73332518	0.30517578	0.5493164	0.91552734	-9.23535144	0.9295165740000001	2.16408696	-1.0986328	-0.91552734	0.8544922	-0.052636719240000004	9.707885880000001	3.092407248	0.91552734	0.48828125	0.8544922	0.6986327880000001	10.19597194	-0.2081542932	1.5869141	0.79345703	-0.9765625	1550086748.14
-8.91354982	-2.229882788	-2.82922374	-0.5493164	0.061035156	-0.48828125	3.31611322	-8.17185054	-1.062304712	-1.2817383	-0.4272461	0.5493164	4.462158246	9.69951178	0.5849853534	0.36621094	-0.12207031	1.4038086	-9.418384080000001	0.879272464	2.310034146	-1.0986328	-0.79345703	0.5493164	0.36367187500000003	9.410009980000002	2.68566893	0.48828125	-0.18310547	0.61035156	0.33017577880000004	9.80358876	-0.9677978240000001	1.159668	-0.061035156	-0.9765625	1550086748.18
-9.120507788000001	-2.127001996	-2.830419928	-0.12207031	0.6713867	-0.30517578	3.475219748	-7.649072480000001	0.153125	-2.4414062	1.5258789	1.5258789	4.356884784	9.38488768	0.5120117212	0.36621094	-0.24414062	1.3427734	-9.45307608	1.3458251800000003	2.369848642	-0.8544922	-0.18310547	0.48828125	1.107763678	9.455468750000001	2.421289038	0.4272461	0.061035156	0.30517578	0.9785644568000001	9.572705072	-1.358984424	0.61035156	-0.48828125	-0.5493164	1550086748.22
-9.372924820000001	-1.723852536	-3.19768071	-0.5493164	-0.12207031	-0.18310547	3.38908696	-7.7148682100000014	1.37214357	-2.9296875	2.8076172	2.380371	4.212133786	9.33942842	0.2930908246	0.18310547	-0.061035156	0.79345703	-9.39326178	1.6281494600000002	2.350707968	-0.5493164	0.12207031	0.5493164	1.4822021760000001	9.777270468000001	2.2813232820000002	0.48828125	0.61035156	0.12207031	1.62575679	9.868188400000001	-0.9965087860000001	0.5493164	0.061035156	-0.30517578	1550086748.26
-9.412402160000001	-1.4630615020000002	-2.85913089	-0.48828125	0.36621094	-0.30517578	2.969189496	-8.192187500000001	2.024121106	-2.6855469	1.8310547	2.9296875	4.165478534	9.362158246000002	0.0980957068	0.12207031	0.061035156	0.12207031	-9.351391574	1.5145019960000001	2.274145468	-0.48828125	0.30517578	0.4272461	1.3458251800000003	9.97705072	2.178442392	0.4272461	0.8544922	0.061035156	1.1400634980000002	9.680371106	-1.5360351440000002	0.5493164	0.061035156	-0.30517578	1550086748.3
-9.49973143	-1.550390576	-3.2096435700000003	-0.7324219	0.18310547	-0.36621094	3.0038817900000003	-8.848950180000001	2.4308594240000003	-2.6855469	1.8310547	2.9296875	4.31142572	9.49853534	0.07536621106000001	0.12207031	0.30517578	-0.48828125	-9.283202880000001	1.5109130400000002	2.250219748	-0.5493164	0.12207031	0.30517578	1.0563232428000002	10.05361322	2.1473388580000004	0.24414062	0.6713867	0	0.723754892	9.67438948	-1.7489746400000001	0.48828125	0.18310547	-0.24414062	1550086748.34
-9.268847840000001	-1.6341308900000002	-3.0708741	-0.6713867	0.36621094	-0.36621094	3.77189946	-9.564331070000001	3.019433606	-1.159668	-0.18310547	2.6855469	4.411913940000001	9.614575180000001	0.0729736322	0.18310547	0.36621094	-0.8544922	-9.247314300000001	1.5085204680000002	2.359082068	-0.5493164	0	0.24414062	0.966601538	10.02609874	2.153320288	0.061035156	0.24414062	-0.18310547	0.41870117800000006	9.68515625	-1.94636232	0.48828125	0.18310547	-0.24414062	1550086748.38
-9.23654802	-1.617382788	-3.249121106	-0.7324219	0.30517578	-0.36621094	4.3329589660000005	-9.931591460000002	3.131884784	-0.12207031	-0.12207031	1.7700195	4.53513179	9.523657248000001	0.0681884784	0.18310547	0.30517578	-1.0375977	-9.217407248	1.4427246400000002	2.41770018	-0.6713867	-0.12207031	0.24414062	1.0742675720000001	9.82751448	2.158105432	-0.061035156	-0.12207031	-0.4272461	0.6962402160000001	9.613378894	-1.868603534	0.48828125	0.12207031	-0.36621094	1550086748.42
-9.169555710000001	-1.756152356	-3.3244873200000002	-0.7324219	0.12207031	-0.30517578	4.385595746	-9.80478534	2.6892577880000004	0.8544922	-0.36621094	0.61035156	4.671508786	9.273632788	0.12919922120000002	0.18310547	0.24414062	-1.159668	-9.177929712000001	1.4463134979999999	2.3399413940000002	-0.6713867	-0.061035156	0.18310547	1.21901857	9.54997554	2.144946286	-0.061035156	-0.061035156	-0.48828125	0.879272464	9.557153060000001	-1.872192392	0.30517578	0.30517578	-0.36621094	1550086748.46
-9.27722194	-1.7693115020000003	-3.338842752	-0.5493164	0.061035156	-0.18310547	4.092504892000001	-9.27961412	1.9738769960000002	1.3427734	-0.8544922	-0.24414062	4.84736322	9.10974092	0.1878173822	0.18310547	0.24414062	-1.2817383	-9.144433606	1.4630615020000002	2.250219748	-0.61035156	0	0.18310547	1.2202148560000001	9.3920652	2.122216754	0	0.12207031	-0.4272461	0.915161142	9.599023560000001	-1.7513672120000003	0.24414062	0.36621094	-0.24414062	1550086748.5
-9.322680710000002	-1.642504892	-3.289794928	-0.5493164	-0.12207031	-0.061035156	3.8711913940000002	-8.725732428	1.32788089	1.5869141	-1.4648438	-0.8544922	5.045947480000001	9.136059800000002	0.2033691394	0.061035156	0.24414062	-1.4038086	-9.124096940000001	1.47263179	2.18203125	-0.5493164	-0.061035156	0.18310547	1.107763678	9.406420926000001	2.136572284	0.12207031	0.30517578	-0.24414062	0.5993408246	9.646875000000001	-1.9188476440000002	-0.061035156	0	-0.12207031	1550086748.539
-9.27124002	-1.62575679	-3.1330810700000002	-0.4272461	0.12207031	0	3.8975097840000004	-8.497240920000001	0.793139676	1.7089844	-1.4038086	-1.0986328	5.26247554	9.329858426000001	0.211743161	0	0.18310547	-1.2817383	-9.092993210000001	1.5587646760000002	2.2215087860000002	-0.48828125	-0.18310547	0.12207031	0.9737792932	9.55117212	2.1844238220000003	0.24414062	0.4272461	-0.12207031	0.7369140380000001	9.603808606000001	-1.9511474640000002	0	-0.18310547	-0.12207031	1550086748.583
-9.22338858	-1.638916034	-3.21921376	-0.36621094	0.24414062	0.061035156	3.8987060700000002	-8.42666034	0.3182128894	1.5258789	-1.159668	-1.2817383	5.4718260800000005	9.58227536	0.1866210962	0	0.12207031	-0.91552734	-9.07983426	1.58149411	2.3949707460000003	-0.30517578	-0.18310547	0.12207031	0.849365216	9.737792932000001	2.2813232820000002	0.18310547	0.24414062	-0.061035156	0.754858426	9.600219748	-1.8028076080000002	0	-0.18310547	-0.12207031	1550086748.62
-9.230566394	-1.7406005400000002	-3.198876996	-0.18310547	0.18310547	0.12207031	3.8089844240000006	-8.39794928	0.05981445288	1.159668	-0.7324219	-1.4038086	5.60461412	9.71147464	0.18901367800000002	0.061035156	0.061035156	-0.36621094	-9.081030252000001	1.46665036	2.5744139400000003	-0.24414062	-0.30517578	0.061035156	0.7991211060000001	9.797607428000001	2.344726538	0.061035156	-0.061035156	-0.061035156	0.6747070288	9.5619384	-1.8638183900000003	0.061035156	0.12207031	-0.12207031	1550086748.659
-9.24372554	-1.69633786	-3.1593994600000004	-0.061035156	0.18310547	0.12207031	3.6618408540000003	-8.310620108	-0.037084961060000005	0.5493164	-0.24414062	-1.4648438	5.5651367800000004	9.70429712	0.29069824280000006	0.18310547	-0.061035156	0.24414062	-9.09179712	1.4570800720000001	2.70839856	-0.18310547	-0.36621094	0	0.9223388580000002	9.777270468000001	2.360278354	-0.061035156	-0.36621094	0	0.4904785144	9.547582968	-1.8781738220000002	0.061035156	0.061035156	-0.061035156	1550086748.699
-9.31669928	-1.6353271760000003	-3.1713623200000005	0.061035156	0.24414062	0.12207031	3.5206787140000007	-8.246020468000001	-0.01674804712	-0.061035156	0.36621094	-1.3427734	5.4526857	9.62055661	0.40554199280000003	0.18310547	-0.12207031	0.5493164	-9.087011780000001	1.4247802520000001	2.778979532	-0.061035156	-0.4272461	-0.061035156	1.175952176	9.69472644	2.3255859620000003	0	-0.4272461	0.12207031	0.5120117212	9.5870607	-1.8506591460000001	0.061035156	-0.061035156	-0.061035156	1550086748.739
-9.338232428000001	-1.6484863220000001	-3.134277356	0.12207031	0.12207031	0.18310547	3.2682617800000004	-8.170654254	0.031103515380000002	-0.48828125	0.7324219	-1.0986328	5.341430710000001	9.480590560000001	0.5467041034000001	0.12207031	-0.12207031	0.6713867	-9.07863768	1.35419928	2.828027356	0.061035156	-0.4272461	-0.12207031	1.3948730040000001	9.560742212000001	2.296875	0	-0.30517578	0.24414062	0.49765625	9.631323380000001	-1.820751996	0	-0.061035156	-0.061035156	1550086748.779
-9.325073380000001	-1.6090087860000002	-3.1797364200000002	0.24414062	0.12207031	0.30517578	3.0900146760000005	-8.07495108	0.2189208966	-0.7324219	0.8544922	-0.79345703	5.2337644800000005	9.35617662	0.6077148560000001	0	-0.061035156	0.6713867	-9.08222644	1.2333740020000001	2.878271466	0.12207031	-0.4272461	-0.18310547	1.5396240020000003	9.48896466	2.313623004	0.061035156	-0.12207031	0.30517578	0.401953125	9.6217527	-1.829125998	0	-0.24414062	0	1550086748.819
-9.32746556	-1.52526857	-3.20366214	0.18310547	-0.061035156	0.24414062	3.02661142	-8.06538089	0.5120117212	-0.9765625	1.0375977	-0.36621094	5.1356689300000005	9.3573732	0.6400146760000001	-0.061035156	-0.061035156	0.6713867	-9.087011780000001	1.1472412140000001	2.9416748200000002	0.12207031	-0.4272461	-0.18310547	1.567138678	9.532031250000001	2.3387451080000004	0	-0.061035156	0.36621094	0.5227783246000001	9.637304712	-1.726245108	-0.061035156	-0.24414062	0	1550086748.859
-9.30234375	-1.3984619600000001	-3.0995849640000004	0.24414062	0.061035156	0.24414062	3.0361816100000003	-8.2173098	0.763232428	-1.0375977	1.159668	0	5.037573380000001	9.407617212	0.647192392	-0.12207031	-0.12207031	0.6713867	-9.11572284	1.0646972840000002	3.06608876	0.18310547	-0.36621094	-0.18310547	1.5551757200000003	9.57150908	2.4117187500000004	0	-0.12207031	0.30517578	0.5490966754000001	9.61816394	-1.73701178	-0.12207031	-0.18310547	0.061035156	1550086748.899
-9.3657473	-1.3087402160000001	-3.1940917540000004	0.18310547	0	0.18310547	3.07805162	-8.45896016	0.98334964	-0.9765625	1.0986328	0.24414062	4.93828125	9.427954074	0.642407248	-0.12207031	-0.12207031	0.61035156	-9.121704074	0.9606201080000001	3.17495108	0.18310547	-0.36621094	-0.24414062	1.604223642	9.614575180000001	2.47033696	-0.12207031	-0.18310547	0.24414062	0.515600589	9.60141574	-1.753759784	-0.061035156	-0.24414062	0.061035156	1550086748.939
-9.326269568	-1.315917932	-3.201269568	0.12207031	0	0.12207031	3.0864257200000003	-8.66352536	1.15441893	-0.8544922	0.79345703	0.36621094	4.840185504000001	9.402832068	0.6400146760000001	-0.12207031	-0.18310547	0.48828125	-9.152807608000002	0.8637207068000001	3.269457968	0.18310547	-0.30517578	-0.24414062	1.7190673920000001	9.615771760000001	2.5002441100000006	-0.18310547	-0.30517578	0.12207031	0.5335449280000001	9.648071580000002	-1.75495607	-0.061035156	-0.24414062	0.061035156	1550086748.979
-9.262865920000001	-1.3482177520000003	-3.1438476440000005	0.12207031	0	0.061035156	3.15700679	-8.78076178	1.280029254	-0.61035156	0.4272461	0.4272461	4.794726440000001	9.28798822	0.6531738220000001	-0.12207031	-0.12207031	0.30517578	-9.15878894	0.7823730432	3.3089355040000004	0.12207031	-0.24414062	-0.24414062	1.83151857	9.52485324	2.4978514400000003	-0.18310547	-0.30517578	0.061035156	0.5778076080000001	9.612182608000001	-1.7274413940000002	-0.12207031	-0.061035156	0	1550086749.019
-9.32866214	-1.2907959260000001	-3.158203076	0.061035156	-0.061035156	0	3.2658691100000006	-8.7795652	1.318310504	-0.30517578	0.12207031	0.48828125	4.740893570000001	9.14682608	0.6651367212000001	-0.18310547	-0.12207031	0	-9.18391124	0.7369140380000001	3.3197021760000003	0.061035156	-0.18310547	-0.18310547	1.9547363220000002	9.42915036	2.5157959260000005	-0.18310547	-0.18310547	-0.061035156	0.5227783246000001	9.593042032000001	-1.715478534	-0.12207031	-0.12207031	0	1550086749.059
-9.3573732	-1.2477295320000001	-3.1940917540000004	0	-0.061035156	-0.061035156	3.34841304	-8.7448732	1.2632812500000001	0	-0.18310547	0.48828125	4.77080072	9.072656250000001	0.6759033540000001	-0.18310547	-0.061035156	-0.30517578	-9.15878894	0.7105957068000001	3.32089856	0	-0.061035156	-0.18310547	1.9858398560000001	9.404028060000002	2.5098144959999997	-0.18310547	-0.061035156	-0.12207031	0.4821044928	9.605004892	-1.7669189300000003	-0.061035156	-0.12207031	0	1550086749.099
-9.3489991	-1.2668701080000002	-3.17495108	-0.061035156	-0.061035156	-0.061035156	3.4728271760000005	-8.68745108	1.12211911	0.18310547	-0.36621094	0.48828125	4.870092752000001	9.1109375	0.6352294928000001	-0.18310547	-0.061035156	-0.5493164	-9.16716304	0.708203125	3.3244873200000002	-0.061035156	0	-0.12207031	1.9104736420000001	9.45307608	2.5421141200000004	-0.12207031	-0.061035156	-0.18310547	0.4844970746000001	9.646875000000001	-1.795629892	-0.061035156	-0.061035156	-0.061035156	1550086749.139
-9.30234375	-1.3230957460000001	-3.1414550720000003	0	0	-0.12207031	3.6127929320000005	-8.69941394	0.9354980432000001	0.30517578	-0.48828125	0.4272461	5.00886232	9.159985520000001	0.6292480432	-0.18310547	-0.061035156	-0.6713867	-9.130077880000002	0.678295926	3.311328076	-0.061035156	0.061035156	-0.12207031	1.7944336060000001	9.431542932000001	2.575610324	-0.12207031	-0.061035156	-0.18310547	0.48808594240000003	9.62294928	-1.7645263580000001	-0.061035156	-0.061035156	-0.12207031	1550086749.179
-9.30832518	-1.3171142180000002	-3.1306884000000004	0	-0.061035156	-0.12207031	3.721655252	-8.742480432	0.6986327880000001	0.30517578	-0.5493164	0.36621094	5.12490216	9.191088760000001	0.611303714	-0.12207031	-0.061035156	-0.61035156	-9.108544928	0.7716064300000001	3.3053466460000003	-0.061035156	0.12207031	-0.061035156	1.7274413940000002	9.4171875	2.5947509	-0.12207031	-0.12207031	-0.24414062	0.49167482	9.6217527	-1.73701178	-0.061035156	0	-0.12207031	1550086749.219
-9.298754892	-1.3422363220000002	-3.134277356	0	0.061035156	-0.12207031	3.7886474640000007	-8.718554712000001	0.500048822	0.24414062	-0.5493164	0.24414062	5.236157248	9.22338858	0.6089111420000001	-0.12207031	-0.12207031	-0.5493164	-9.07385234	0.7811767572	3.255102536	0.061035156	0.12207031	-0.061035156	1.698730432	9.419580072	2.6174804320000002	-0.061035156	-0.061035156	-0.24414062	0.49406739200000005	9.600219748	-1.695141574	-0.061035156	0	-0.12207031	1550086749.259
