# Supplementary material for: A deep learning approach for lower back-pain risk prediction during manual lifting
Source: PLoS One. 2021 Feb 19;16(2):e0247162. doi: 10.1371/journal.pone.0247162 (PMC7894914; doi:10.1371/journal.pone.0247162)
Supplement: S1 Data — (ZIP) [file pone.0247162.s001.zip › source-used/Subject_03_P2_Zone03_T2.csv]

Side_A_x	Side_A_y	Side_A_z	Side_G_x	Side_G_y	Side_G_z	LtWt_A_x	LtWt_A_y	LtWt_A_z	LtWt_G_x	LtWt_G_y	LtWt_G_z	RtWt_A_x	RtWt_A_y	RtWt_A_z	RtWt_G_x	RtWt_G_y	RtWt_G_z	Back_A_x	Back_A_y	Back_A_z	Back_G_x	Back_G_y	Back_G_z	UArm_A_x	UArm_A_y	UArm_A_z	UArm_G_x	UArm_G_y	UArm_G_z	Thig_A_x	Thig_A_y	Thig_A_z	Thig_G_x	Thig_G_y	Thig_G_z	Time_stp
-9.482983426	-1.7633300720000002	-2.229882788	-0.061035156	-0.061035156	-0.061035156	3.4034423920000005	-8.57380342	0.6029296924	-0.061035156	-0.061035156	0	4.749267572000001	9.42915036	0.1208251996	0	0	0	-9.064282248	0.9031982428000002	3.134277356	-0.061035156	0	0	0.899609375	9.60141574	2.5744139400000003	0	0.061035156	0	0.5060302716	9.6552491	-1.5109130400000002	-0.061035156	0	0	1550087903.028
-9.480590560000001	-1.7609375	-2.20236821	-0.061035156	0	-0.061035156	3.408227536	-8.58098143	0.5969482428	-0.061035156	-0.061035156	0	4.7253417540000004	9.438720746000001	0.10527343750000001	0.061035156	0	0	-9.076245108	0.9211425720000002	3.14504393	-0.061035156	0	0	0.8972167932	9.614575180000001	2.59116214	0	0.061035156	0	0.4689453076	9.65405252	-1.522875998	-0.061035156	0	-0.061035156	1550087903.068
-9.477001800000002	-1.7633300720000002	-2.2203125000000004	-0.061035156	-0.061035156	-0.061035156	3.3843016200000005	-8.57380342	0.5909667932	-0.061035156	-0.061035156	0	4.727734424	9.459057608	0.10288086060000001	0.061035156	0.061035156	0	-9.076245108	0.910375998	3.1498290740000003	-0.061035156	0	0	0.8673096040000001	9.62773462	2.58278804	0	0.061035156	-0.061035156	0.4689453076	9.650463760000001	-1.51928714	0	0	-0.061035156	1550087903.107
-9.471020468	-1.7788817900000002	-2.22629393	-0.061035156	-0.061035156	-0.061035156	3.393872104	-8.57858876	0.60651857	-0.061035156	-0.061035156	0	4.703808606	9.46145018	0.1268066394	0.061035156	0	0	-9.067871106	0.925927716	3.1330810700000002	-0.061035156	0	0	0.8457763580000002	9.612182608000001	2.569628894	0	0.061035156	-0.061035156	0.47014160340000005	9.661230432000002	-1.5156982820000002	-0.061035156	0	-0.061035156	1550087903.147
-9.463842752000001	-1.774096646	-2.204760782	-0.061035156	-0.061035156	-0.061035156	3.417797824	-8.572607428000001	0.5909667932	-0.061035156	-0.061035156	0	4.70859375	9.460253894000001	0.15192871400000002	0.061035156	0	-0.061035156	-9.055908246000001	0.9211425720000002	3.0947998200000004	-0.061035156	0	0	0.849365216	9.600219748	2.569628894	0	0.061035156	-0.061035156	0.47971191100000005	9.648071580000002	-1.509716754	-0.061035156	0	0	1550087903.187
-9.47341304	-1.7788817900000002	-2.2250976440000003	-0.061035156	-0.061035156	-0.061035156	3.417797824	-8.572607428000001	0.5909667932	-0.061035156	-0.061035156	0	4.703808606	9.46264676	0.1363769568	0	0.061035156	-0.061035156	-9.055908246000001	0.9211425720000002	3.0947998200000004	-0.061035156	0	0	0.8266357428000001	9.60859375	2.566040036	0	0.061035156	-0.061035156	0.4761230432	9.640893570000001	-1.5156982820000002	-0.061035156	0	0	1550087903.227
-9.46623552	-1.7896484620000002	-2.2382567900000003	-0.061035156	0	-0.061035156	3.466845746	-8.5498777	0.613696286	-0.061035156	-0.061035156	0	4.695434604000001	9.49375	0.1268066394	0	0.061035156	-0.061035156	-9.07504892	0.909179712	3.06608876	-0.061035156	0	0	0.7895507788	9.636108426000002	2.57082518	0	0.061035156	-0.061035156	0.47373047120000006	9.645678420000001	-1.542016574	-0.061035156	0	0	1550087903.267
-9.478198380000002	-1.7848632200000003	-2.241845746	-0.061035156	-0.061035156	-0.061035156	3.4800048920000006	-8.56303714	0.5957519568	-0.061035156	-0.061035156	0	4.6978271760000005	9.51169429	0.1268066394	0	0	0	-9.097778060000001	0.9055908540000002	3.0744628600000006	-0.061035156	0	0	0.7716064300000001	9.648071580000002	2.573217752	0	0	-0.061035156	0.4605712860000001	9.65405252	-1.5372314300000003	-0.061035156	-0.061035156	0	1550087903.307
-9.463842752000001	-1.795629892	-2.211938498	-0.061035156	0	-0.061035156	3.4955566100000004	-8.609692392	0.5861816394	-0.061035156	-0.061035156	0	4.6619384	9.481787140000002	0.1256103534	0	0	0	-9.087011780000001	0.949853534	3.0589112400000005	-0.061035156	0	0	0.805102536	9.610986420000001	2.56245108	-0.061035156	0	-0.061035156	0.44143066100000006	9.63371556	-1.5432128600000001	0	0	0	1550087903.347
-9.46145018	-1.8099853240000001	-2.241845746	-0.061035156	0	-0.12207031	3.4800048920000006	-8.596533246000002	0.573022464	0	-0.061035156	0	4.63801268	9.48776857	0.14235839660000002	0	0	-0.061035156	-9.09060054	0.916357428	3.0565185700000006	-0.061035156	0	0	0.8457763580000002	9.62055661	2.566040036	-0.061035156	0	-0.061035156	0.4294677716	9.6385009	-1.5551757200000003	0	0	-0.061035156	1550087903.387
-9.431542932000001	-1.8506591460000001	-2.253808606	0	-0.061035156	-0.12207031	3.4429199280000002	-8.570214660000001	0.6029296924	-0.061035156	-0.061035156	-0.061035156	4.649975540000001	9.46623552	0.11005859620000001	-0.061035156	0	-0.061035156	-9.09060054	0.916357428	3.0565185700000006	-0.061035156	0	0	0.7728027160000001	9.590649460000002	2.55048822	0	0	-0.061035156	0.3911865216	9.640893570000001	-1.5898682100000001	0	-0.061035156	-0.061035156	1550087903.427
-9.450683606	-1.8662109620000003	-2.27055661	0	-0.061035156	-0.061035156	3.402246106	-8.55585962	0.6005371106	0	0	0	4.652368210000001	9.47341304	0.07775878600000001	-0.061035156	0	-0.061035156	-9.0858152	0.9474609620000001	3.0038817900000003	-0.061035156	0	0	0.740502896	9.605004892	2.5397216460000003	-0.061035156	-0.061035156	-0.061035156	0.419897464	9.648071580000002	-1.5360351440000002	0	-0.061035156	-0.061035156	1550087903.467
-9.45427266	-1.8542480040000002	-2.25261232	0	0	-0.061035156	3.408227536	-8.59055162	0.5490966754000001	0	0	0	4.663134784	9.484179712000001	0.023925780760000005	-0.061035156	-0.061035156	-0.061035156	-9.0858152	0.9474609620000001	3.0038817900000003	0	0	0	0.7500732428000001	9.640893570000001	2.56245108	-0.061035156	-0.061035156	-0.061035156	0.4450195288	9.645678420000001	-1.561157248	0	-0.061035156	-0.061035156	1550087903.507
-9.449487320000001	-1.85544429	-2.2478271760000004	0	0	-0.061035156	3.399853534	-8.58217752	0.492871106	-0.061035156	0	-0.061035156	4.655957068	9.48896466	0.0095703125	0	-0.061035156	-0.061035156	-9.103759980000001	0.9486572480000001	3.019433606	0	0	-0.061035156	0.765625	9.646875000000001	2.5744139400000003	0	0	-0.061035156	0.4689453076	9.651660340000001	-1.564746106	0	-0.061035156	0	1550087903.547
-9.43752446	-1.8530517180000001	-2.271752896	0	0	-0.061035156	3.361572284	-8.576196580000001	0.500048822	-0.061035156	0	-0.061035156	4.618872104	9.46503894	0.052636719240000004	0	0	-0.061035156	-9.103759980000001	0.9366943390000001	3.0158447480000006	0	0	-0.061035156	0.745288089	9.615771760000001	2.545703076	0	0	-0.061035156	0.45100097840000003	9.632519568000001	-1.544409146	-0.061035156	-0.061035156	0	1550087903.587
-9.46623552	-1.8195557100000002	-2.2621826080000003	0	0	-0.061035156	3.354394568	-8.58098143	0.52995607	-0.12207031	0.061035156	0	4.6164795320000005	9.49016124	0.08493652160000001	0	-0.061035156	-0.061035156	-9.103759980000001	0.9366943390000001	3.0158447480000006	0	0	-0.061035156	0.7440917932000001	9.62773462	2.5181884000000005	0	0	-0.061035156	0.454589856	9.640893570000001	-1.528857428	-0.061035156	-0.061035156	0	1550087903.627
-9.4686277	-1.81357428	-2.277734424	0	0	-0.061035156	3.3783202880000003	-8.616870108	0.5849853534	-0.12207031	0.061035156	0	4.628442392	9.508105432	0.0980957068	-0.061035156	-0.061035156	-0.061035156	-9.102563400000001	0.9343017572	3.0026855040000004	0	0	-0.061035156	0.7716064300000001	9.64208966	2.56245108	-0.061035156	-0.061035156	-0.061035156	0.43664550720000006	9.64328624	-1.5719238220000002	-0.061035156	-0.061035156	0	1550087903.667
-9.469824280000001	-1.818359424	-2.256201178	0	0	0	3.3783202880000003	-8.616870108	0.5849853534	-0.12207031	0.061035156	0	4.663134784	9.50930162	0.11604003600000001	0	-0.061035156	-0.061035156	-9.09179712	0.910375998	2.9727783540000003	0	0	-0.061035156	0.794335962	9.6385009	2.5839844240000005	-0.061035156	-0.061035156	-0.061035156	0.454589856	9.651660340000001	-1.544409146	0	-0.061035156	0	1550087903.707
-9.455468750000001	-1.812377896	-2.2645751800000005	0	0	-0.061035156	3.3783202880000003	-8.644384980000002	0.6208740020000001	-0.061035156	0.061035156	-0.061035156	4.67629393	9.496142572	0.1387695288	-0.061035156	0	-0.061035156	-9.09179712	0.910375998	2.9727783540000003	0	0	-0.061035156	0.7823730432	9.60261232	2.560058606	-0.061035156	-0.061035156	-0.061035156	0.47851562500000006	9.650463760000001	-1.547998004	-0.061035156	-0.061035156	0	1550087903.747
-9.45786142	-1.814770468	-2.282519568	0	0	-0.061035156	3.3496094240000005	-8.62524411	0.6232665740000001	0	0.061035156	0	4.68227536	9.48776857	0.1244140625	-0.061035156	-0.061035156	-0.061035156	-9.102563400000001	0.9199462860000001	2.9667969240000005	0	0	-0.061035156	0.778784146	9.614575180000001	2.5612548920000004	-0.061035156	-0.061035156	-0.061035156	0.45698242800000005	9.640893570000001	-1.540820288	0	-0.061035156	0	1550087903.787
-9.447094748	-1.8231445680000002	-2.271752896	0	0	-0.061035156	3.354394568	-8.612085160000001	0.6077148560000001	0	0.061035156	0	4.71816394	9.484179712000001	0.1064697284	-0.061035156	0	-0.061035156	-9.102563400000001	0.9199462860000001	2.9667969240000005	0	0	-0.061035156	0.7799804712000001	9.61936052	2.56484375	-0.061035156	-0.061035156	-0.061035156	0.47373047120000006	9.636108426000002	-1.5563721040000003	-0.061035156	-0.061035156	0	1550087903.827
-9.459057608	-1.8159667540000002	-2.289697284	-0.061035156	0	-0.061035156	3.354394568	-8.59055162	0.5598632788000001	0	0.061035156	-0.061035156	4.71816394	9.479394568	0.0681884784	-0.061035156	0	0	-9.101367212000001	0.92473143	2.9739746400000002	0	0	-0.061035156	0.805102536	9.62055661	2.5612548920000004	-0.061035156	-0.061035156	-0.061035156	0.45100097840000003	9.644482428000002	-1.565942392	-0.061035156	-0.061035156	-0.061035156	1550087903.867
-9.450683606	-1.8231445680000002	-2.2837158540000004	0	0	0	3.354394568	-8.59055162	0.5598632788000001	0	0	0	4.69423822	9.45666484	0.0657958966	-0.061035156	0	0	-9.113330072	0.9199462860000001	3.007470746	-0.061035156	0	-0.061035156	0.805102536	9.615771760000001	2.5636474640000007	-0.061035156	0	0	0.454589856	9.644482428000002	-1.5599609620000003	-0.061035156	-0.061035156	-0.061035156	1550087903.907
-9.45307608	-1.820751996	-2.289697284	0	0	-0.061035156	3.366357428	-8.584570288	0.49645996400000003	0	0.061035156	0	4.69423822	9.448290740000001	0.0657958966	-0.061035156	0	0	-9.11691893	0.925927716	2.9823487400000004	-0.061035156	0	-0.061035156	0.8182617212000002	9.605004892	2.551684604	-0.061035156	0	0	0.477319339	9.644482428000002	-1.540820288	0	-0.061035156	0	1550087903.947
-9.447094748	-1.8231445680000002	-2.286108426	0	0	0	3.3579834260000005	-8.564233426000001	0.492871106	0	0.061035156	-0.061035156	4.684667932000001	9.444701980000001	0.05502929712000001	-0.061035156	0	0	-9.11691893	0.925927716	2.9823487400000004	-0.061035156	0	-0.061035156	0.8015136780000001	9.60141574	2.566040036	-0.061035156	0	0	0.4713378894	9.649267572	-1.5276611420000001	-0.061035156	-0.061035156	0	1550087903.987
-9.46264676	-1.8159667540000002	-2.3172119600000003	0	0	0	3.3496094240000005	-8.55466304	0.49885253600000007	-0.061035156	0	-0.061035156	4.675097644	9.472216754	0.07058105432	0	0	0	-9.11691893	0.9199462860000001	2.981152356	-0.061035156	0	-0.061035156	0.7799804712000001	9.61936052	2.5839844240000005	-0.061035156	0.061035156	0	0.47014160340000005	9.63491214	-1.542016574	-0.061035156	-0.061035156	0	1550087904.027
-9.433935700000001	-1.8052001800000002	-2.287304712	-0.061035156	-0.061035156	0	3.3496094240000005	-8.55466304	0.49885253600000007	-0.061035156	0	-0.061035156	4.651171924000001	9.4686277	0.09211425720000001	0	0	0	-9.132470746000001	0.931909146	2.983544928	-0.061035156	0	-0.061035156	0.7716064300000001	9.60859375	2.5839844240000005	-0.061035156	0.061035156	0	0.4868896466	9.65883786	-1.5180908540000002	-0.061035156	-0.061035156	0	1550087904.067
-9.444701980000001	-1.7896484620000002	-2.27294928	-0.061035156	0	-0.061035156	3.32807608	-8.59294429	0.5251708966	-0.061035156	0	-0.061035156	4.605712860000001	9.482983426	0.113647464	0	0	0	-9.132470746000001	0.931909146	2.983544928	-0.061035156	0	-0.061035156	0.8266357428000001	9.6217527	2.586376996	-0.061035156	0.061035156	0	0.4844970746000001	9.64208966	-1.5396240020000003	-0.061035156	0	0	1550087904.107
-9.46623552	-1.81716304	-2.293286142	0	0	-0.061035156	3.32807608	-8.61447734	0.570629892	-0.061035156	0	0	4.618872104	9.514086960000002	0.1674804712	0	0	-0.061035156	-9.12888179	0.923535144	2.9990966460000004	-0.061035156	0.061035156	0	0.8374023560000001	9.65285643	2.6258545320000004	-0.061035156	0.061035156	-0.061035156	0.4474121106000001	9.648071580000002	-1.5360351440000002	-0.061035156	-0.061035156	0	1550087904.147
-9.455468750000001	-1.8255371400000002	-2.299267572	0	0	-0.061035156	3.32807608	-8.61447734	0.570629892	-0.061035156	0	0	4.652368210000001	9.512890380000002	0.1770507788	-0.061035156	0.061035156	-0.061035156	-9.13725589	0.8888427520000001	2.96560054	-0.061035156	0.061035156	-0.061035156	0.7393066100000001	9.61936052	2.60671376	-0.061035156	0.061035156	-0.061035156	0.45937500000000003	9.65883786	-1.553979532	-0.061035156	-0.061035156	0	1550087904.187
-9.447094748	-1.814770468	-2.313623004	-0.061035156	0	0	3.3472167540000006	-8.628832968000001	0.6292480432	-0.061035156	0.061035156	0	4.65834964	9.5021241	0.17944336060000002	-0.061035156	0	-0.061035156	-9.11691893	0.9223388580000002	2.93569339	-0.061035156	0	-0.061035156	0.732128894	9.60141574	2.5875733800000003	-0.061035156	0.061035156	-0.061035156	0.462963858	9.637304712	-1.5575683900000001	-0.061035156	0	-0.061035156	1550087904.227
-9.455468750000001	-1.8231445680000002	-2.3219971040000003	0	0	-0.061035156	3.3735351440000003	-8.61926268	0.6017333966	0	-0.061035156	0	4.64399411	9.486572480000001	0.15910644960000003	-0.061035156	0	0	-9.130077880000002	0.915161142	2.9392822480000005	-0.061035156	0	-0.061035156	0.778784146	9.603808606000001	2.593554712	-0.061035156	0	0	0.4713378894	9.646875000000001	-1.526464856	-0.061035156	-0.061035156	0	1550087904.267
-9.445898560000002	-1.8243408540000001	-2.331567392	0	0	-0.061035156	3.3962646760000004	-8.58696286	0.5455078076000001	0	-0.061035156	0	4.649975540000001	9.477001800000002	0.095703125	-0.061035156	0	-0.061035156	-9.13725589	0.9199462860000001	2.9392822480000005	-0.061035156	0	-0.061035156	0.7991211060000001	9.616967752	2.6198730040000004	-0.061035156	0	0	0.48569336060000007	9.66242662	-1.522875998	-0.061035156	0	0	1550087904.307
-9.45786142	-1.818359424	-2.3243896760000005	-0.061035156	0	0	3.40703125	-8.570214660000001	0.5275634784000001	0	0	0	4.633227536	9.43513179	0.07177734424	-0.061035156	0	-0.061035156	-9.12888179	0.90678714	2.948852536	-0.061035156	0	-0.061035156	0.7799804712000001	9.5703125	2.5971435700000005	-0.061035156	0	0	0.47014160340000005	9.645678420000001	-1.534838858	-0.061035156	-0.061035156	0	1550087904.347
-9.444701980000001	-1.8159667540000002	-2.310034146	0	0	-0.061035156	3.40703125	-8.570214660000001	0.5275634784000001	-0.061035156	0	0	4.633227536	9.4423098	0.07058105432	0	0	0	-9.138451980000001	0.8960205072	2.920141574	-0.061035156	0.061035156	-0.061035156	0.7728027160000001	9.57629393	2.5971435700000005	-0.061035156	0	-0.061035156	0.4868896466	9.65285643	-1.5025390379999999	-0.061035156	-0.061035156	0	1550087904.387
-9.45427266	-1.796826178	-2.312426718	0	0	-0.061035156	3.411816394	-8.5582518	0.5443115216000001	-0.061035156	0	-0.061035156	4.636816394	9.460253894000001	0.07895508180000001	0	0	-0.061035156	-9.12888179	0.910375998	2.89741214	0	0	-0.061035156	0.7369140380000001	9.58347194	2.6019287140000005	0	0.061035156	-0.061035156	0.47971191100000005	9.646875000000001	-1.516894568	-0.061035156	-0.061035156	0	1550087904.427
-9.45666484	-1.7800780760000001	-2.313623004	0	-0.061035156	-0.061035156	3.399853534	-8.577392572	0.539526358	-0.061035156	0	-0.061035156	4.618872104	9.449487320000001	0.0980957068	0	-0.061035156	0	-9.125292932	0.8948242212000002	2.902197284	0	0	-0.061035156	0.7416992212000001	9.57150908	2.6306396760000004	0	0	0	0.47253417540000003	9.649267572	-1.53125	-0.061035156	-0.061035156	0	1550087904.467
-9.45307608	-1.7776855040000001	-2.3052490020000005	0	0	-0.061035156	3.390283246	-8.577392572	0.539526358	-0.061035156	0	-0.061035156	4.600927716	9.46743161	0.14714355040000002	0	0	0	-9.1193116	0.8972167932	2.9045898560000003	0	0	-0.061035156	0.740502896	9.578686600000001	2.616284146	0	0	0	0.49406739200000005	9.648071580000002	-1.522875998	-0.061035156	-0.061035156	0	1550087904.506
-9.46503894	-1.7788817900000002	-2.2944824280000002	0	-0.061035156	-0.061035156	3.390283246	-8.577392572	0.539526358	-0.061035156	0	-0.061035156	4.586572284	9.4686277	0.1579101538	0	-0.061035156	0	-9.136059800000002	0.8840576080000001	2.9129637600000002	0	0	-0.061035156	0.7512695288	9.593042032000001	2.613891574	0	-0.061035156	-0.061035156	0.5024413940000001	9.65285643	-1.5109130400000002	-0.061035156	-0.061035156	0	1550087904.547
-9.460253894000001	-1.7800780760000001	-2.30883786	0	-0.061035156	-0.061035156	3.3448242800000005	-8.601318390000001	0.5562744110000001	-0.061035156	0	-0.061035156	4.603320288000001	9.47460962	0.16628417539999998	0	-0.061035156	0	-9.136059800000002	0.8840576080000001	2.9129637600000002	0	0	-0.061035156	0.7668212860000001	9.58347194	2.6354248200000003	0	-0.061035156	-0.061035156	0.46416014400000005	9.644482428000002	-1.528857428	-0.061035156	-0.061035156	0	1550087904.587
-9.455468750000001	-1.79921875	-2.318408246	0	-0.061035156	-0.061035156	3.3268798920000004	-8.607299820000001	0.5658447284000001	-0.061035156	0	-0.061035156	4.587768570000001	9.4686277	0.1459472644	0	-0.061035156	-0.061035156	-9.133667032	0.8840576080000001	2.9057862400000003	0	0	-0.061035156	0.758447284	9.579882788	2.6174804320000002	0	-0.061035156	-0.061035156	0.48569336060000007	9.64208966	-1.5085204680000002	-0.061035156	-0.061035156	-0.061035156	1550087904.627
-9.444701980000001	-1.79323732	-2.300463858	0	0	-0.061035156	3.3244873200000002	-8.612085160000001	0.56823732	-0.061035156	0	-0.061035156	4.58178714	9.47341304	0.1303955072	0	-0.061035156	-0.061035156	-9.138451980000001	0.8888427520000001	2.906982428	0	0	-0.061035156	0.7692138580000001	9.594238220000001	2.62705072	0	-0.061035156	-0.061035156	0.5048339856	9.640893570000001	-1.4833984620000003	-0.061035156	-0.061035156	-0.061035156	1550087904.667
-9.46623552	-1.790844748	-2.3076415740000003	0	-0.061035156	-0.061035156	3.3220947480000005	-8.609692392	0.5443115216000001	-0.061035156	-0.061035156	0	4.618872104	9.48896466	0.13757324280000002	0	-0.061035156	-0.061035156	-9.138451980000001	0.8888427520000001	2.906982428	0	0	-0.061035156	0.770410144	9.609789840000001	2.6222655759999998	0	-0.061035156	-0.061035156	0.5191894568000001	9.656445288	-1.4989501800000002	-0.061035156	-0.061035156	0	1550087904.707
-9.459057608	-1.801611322	-2.300463858	0	-0.061035156	-0.061035156	3.3472167540000006	-8.60371106	0.5287597644	-0.061035156	0	0	4.64399411	9.475805710000001	0.1399658246	0	-0.061035156	-0.061035156	-9.134863220000002	0.8744873200000001	2.899804712	0	0	-0.061035156	0.7680175720000001	9.595434800000001	2.616284146	0	-0.061035156	-0.061035156	0.515600589	9.65883786	-1.4929687500000002	-0.061035156	-0.061035156	-0.061035156	1550087904.746
-9.46623552	-1.783667032	-2.306445288	0	-0.061035156	-0.061035156	3.3531983800000003	-8.57380342	0.5132080072	-0.061035156	0	0	4.645190396	9.45307608	0.1244140625	0	-0.061035156	-0.061035156	-9.132470746000001	0.8888427520000001	2.895019568	0	-0.061035156	-0.061035156	0.762036142	9.579882788	2.6222655759999998	0	-0.061035156	-0.061035156	0.5132080072	9.666015380000001	-1.4774170320000002	-0.061035156	-0.061035156	-0.061035156	1550087904.786
-9.46264676	-1.7848632200000003	-2.29089357	0	-0.061035156	-0.061035156	3.352001996	-8.572607428000001	0.515600589	-0.061035156	0	0	4.651171924000001	9.475805710000001	0.1268066394	0	-0.061035156	-0.061035156	-9.1276857	0.8840576080000001	2.89382338	0	-0.061035156	-0.061035156	0.7692138580000001	9.599023560000001	2.5995362400000004	0	-0.061035156	-0.061035156	0.516796875	9.65285643	-1.476220746	0	-0.061035156	0	1550087904.826
-9.469824280000001	-1.8040038940000003	-2.30883786	-0.061035156	-0.061035156	-0.061035156	3.3687500000000004	-8.607299820000001	0.5096191394	-0.061035156	-0.061035156	0	4.627246106	9.47460962	0.10288086060000001	0	-0.061035156	-0.061035156	-9.15041484	0.8924316100000002	2.9249266200000004	0	-0.061035156	-0.061035156	0.800317392	9.625341754	2.6031250000000004	0	-0.061035156	-0.061035156	0.5096191394	9.644482428000002	-1.4965576080000003	0	0	-0.061035156	1550087904.866
-9.455468750000001	-1.8219482820000001	-2.29089357	-0.061035156	-0.061035156	-0.061035156	3.3807128600000005	-8.60371106	0.516796875	-0.061035156	-0.061035156	0	4.671508786	9.49853534	0.12202148560000001	0	-0.061035156	-0.061035156	-9.144433606	0.8756836060000002	2.91535643	0	0	0	0.8158691100000001	9.63371556	2.62705072	0	-0.061035156	-0.061035156	0.47971191100000005	9.666015380000001	-1.5085204680000002	-0.061035156	0	-0.061035156	1550087904.906
-9.445898560000002	-1.8279297120000002	-2.3052490020000005	-0.061035156	-0.061035156	-0.061035156	3.3783202880000003	-8.595336960000001	0.5526855432	-0.061035156	-0.061035156	0	4.6798827880000005	9.469824280000001	0.12202148560000001	0	0	-0.061035156	-9.138451980000001	0.8732910340000001	2.9129637600000002	0	-0.061035156	-0.061035156	0.735717752	9.593042032000001	2.5875733800000003	0	0	-0.061035156	0.47014160340000005	9.64208966	-1.522875998	0	-0.061035156	-0.061035156	1550087904.946
-9.451879892000001	-1.833911142	-2.300463858	-0.061035156	-0.061035156	-0.061035156	3.363964856	-8.572607428000001	0.5825927716	0	-0.061035156	0	4.67629393	9.471020468	0.1303955072	0	-0.061035156	0	-9.118115020000001	0.893627896	2.8962158540000003	0	-0.061035156	-0.061035156	0.7393066100000001	9.595434800000001	2.59116214	0	0	-0.061035156	0.48808594240000003	9.6552491	-1.4929687500000002	0	0	-0.061035156	1550087904.986
-9.448290740000001	-1.8386962860000002	-2.282519568	-0.061035156	-0.061035156	-0.061035156	3.3831054320000007	-8.58217752	0.5443115216000001	0	-0.061035156	0	4.677490216000001	9.49733876	0.095703125	0	-0.061035156	0	-9.140844748000001	0.876879892	2.9273192900000002	0	-0.061035156	-0.061035156	0.7907471040000001	9.64208966	2.592358426	0	-0.061035156	-0.061035156	0.47851562500000006	9.66242662	-1.489379892	0	0	-0.061035156	1550087905.026
-9.445898560000002	-1.8542480040000002	-2.27653804	-0.061035156	-0.061035156	0	3.3986572480000006	-8.58815944	0.46535643000000004	0	-0.12207031	-0.061035156	4.663134784	9.508105432	0.09211425720000001	0	0	0	-9.133667032	0.8756836060000002	2.92971196	-0.061035156	-0.061035156	-0.061035156	0.802709964	9.65285643	2.6079101440000003	0	-0.061035156	-0.061035156	0.477319339	9.657641574000001	-1.5180908540000002	0	-0.061035156	-0.061035156	1550087905.066
-9.45307608	-1.833911142	-2.286108426	-0.061035156	-0.061035156	-0.061035156	3.390283246	-8.577392572	0.44143066100000006	-0.061035156	-0.061035156	-0.061035156	4.64399411	9.460253894000001	0.1208251996	0	0	-0.061035156	-9.136059800000002	0.8732910340000001	2.9392822480000005	-0.061035156	-0.061035156	0	0.7883544928000001	9.59782698	2.58278804	0	0	-0.061035156	0.4892822284000001	9.65883786	-1.4953613220000002	-0.061035156	-0.061035156	-0.061035156	1550087905.106
-9.450683606	-1.8267334260000003	-2.27294928	-0.061035156	-0.061035156	-0.061035156	3.390283246	-8.58217752	0.4605712860000001	-0.061035156	-0.061035156	-0.061035156	4.6427978240000005	9.48776857	0.1268066394	0	0	-0.061035156	-9.131274460000002	0.900805661	2.928515576	-0.061035156	-0.061035156	0	0.770410144	9.609789840000001	2.56245108	0	0	-0.061035156	0.49765625	9.649267572	-1.488183606	0	0	-0.061035156	1550087905.146
-9.445898560000002	-1.829125998	-2.2669677520000002	0	-0.061035156	-0.061035156	3.3675537140000005	-8.58098143	0.5048339856	-0.061035156	-0.12207031	-0.061035156	4.65476088	9.49255342	0.1363769568	0	0	-0.061035156	-9.12888179	0.878076178	2.9368896760000003	-0.061035156	0	0	0.7512695288	9.625341754	2.593554712	0	0	-0.061035156	0.48090820680000007	9.65883786	-1.50493161	0	0	-0.061035156	1550087905.186
-9.460253894000001	-1.814770468	-2.2490234620000003	-0.061035156	-0.061035156	-0.061035156	3.361572284	-8.589355432000001	0.5251708966	-0.061035156	-0.061035156	-0.061035156	4.652368210000001	9.491357428	0.1196289038	0	0	0	-9.12888179	0.8732910340000001	2.9321045320000003	-0.061035156	0	0	0.7381103240000001	9.625341754	2.6031250000000004	0	0	-0.061035156	0.47373047120000006	9.650463760000001	-1.50493161	0	-0.061035156	-0.061035156	1550087905.226
-9.445898560000002	-1.836303714	-2.269360324	-0.061035156	-0.061035156	-0.061035156	3.3866942900000003	-8.62763678	0.5263671924000001	-0.061035156	-0.12207031	-0.061035156	4.608105432	9.48896466	0.1196289038	0	0	0	-9.118115020000001	0.88046875	2.9237304320000006	-0.061035156	-0.061035156	0	0.754858426	9.60620108	2.569628894	0	0	-0.061035156	0.4761230432	9.649267572	-1.50493161	0	-0.061035156	-0.061035156	1550087905.266
-9.455468750000001	-1.859033246	-2.2801269960000004	-0.061035156	-0.061035156	-0.061035156	3.4010498200000003	-8.62524411	0.531152356	-0.061035156	-0.12207031	0	4.59973143	9.471020468	0.11604003600000001	0	-0.061035156	-0.061035156	-9.1276857	0.8816650360000001	2.951245108	-0.061035156	-0.061035156	0	0.775195288	9.605004892	2.56723642	0	0	-0.061035156	0.492871106	9.66242662	-1.4810058900000003	0	0	-0.061035156	1550087905.306
-9.45786142	-1.8410888580000002	-2.269360324	-0.061035156	-0.061035156	-0.061035156	3.39746106	-8.616870108	0.5431152356000001	-0.061035156	-0.061035156	-0.061035156	4.614086960000001	9.480590560000001	0.0825439496	0	0	-0.061035156	-9.131274460000002	0.8876464660000001	2.9548339660000003	-0.061035156	0	0	0.7716064300000001	9.624145468	2.57680661	0	0	-0.061035156	0.4892822284000001	9.667211960000001	-1.4810058900000003	0	0	-0.061035156	1550087905.346
-9.46503894	-1.81357428	-2.25261232	-0.061035156	-0.061035156	-0.061035156	3.40942392	-8.59892572	0.5239746106000001	-0.061035156	-0.061035156	-0.061035156	4.615283246	9.491357428	0.06459961060000001	0	-0.061035156	-0.061035156	-9.122900360000001	0.915161142	2.9679932100000004	-0.061035156	0	0	0.7285400360000001	9.62893071	2.578002896	0	-0.061035156	-0.061035156	0.47014160340000005	9.66242662	-1.490576178	0	-0.061035156	-0.061035156	1550087905.386
-9.459057608	-1.8267334260000003	-2.241845746	-0.061035156	-0.061035156	-0.061035156	3.4261719240000006	-8.609692392	0.5036376800000001	-0.061035156	-0.061035156	0	4.63801268	9.475805710000001	0.07895508180000001	0	-0.061035156	0	-9.12888179	0.878076178	2.9464599640000007	-0.061035156	0	0	0.7381103240000001	9.60620108	2.575610324	0	-0.061035156	-0.061035156	0.5203857428	9.666015380000001	-1.4989501800000002	0	0	-0.061035156	1550087905.426
-9.459057608	-1.832714856	-2.255004892	0	0	-0.061035156	3.447705072	-8.6264402	0.515600589	-0.061035156	-0.061035156	0	4.62604982	9.475805710000001	0.0909179712	0	-0.061035156	0	-9.1109375	0.9127685700000001	2.94765625	0	-0.061035156	-0.061035156	0.735717752	9.60261232	2.54689946	0	0	-0.061035156	0.49526367800000004	9.657641574000001	-1.4977538940000001	0	0	-0.061035156	1550087905.466
-9.49375	-1.8231445680000002	-2.2203125000000004	0	-0.061035156	-0.061035156	3.410620108	-8.597729532	0.5586669928	-0.061035156	0	-0.061035156	4.623657248000001	9.469824280000001	0.08732910340000001	0	-0.061035156	-0.061035156	-9.10734874	0.9199462860000001	2.951245108	0	0	0	0.7381103240000001	9.603808606000001	2.5433105040000004	0	-0.061035156	-0.061035156	0.458178714	9.64208966	-1.516894568	0	0	-0.061035156	1550087905.506
-9.75214856	-1.685571286	-2.0731689300000005	0.30517578	-0.24414062	0	3.4046385800000003	-8.565429712	0.5203857428	0	-0.061035156	0	4.633227536	9.4686277	0.0693847644	0	-0.061035156	0	-9.10734874	0.885253894	2.9572264400000003	0	-0.061035156	0	0.775195288	9.624145468	2.5313476440000002	0	-0.061035156	-0.061035156	0.33854982	9.63969748	-1.594653354	0.061035156	-0.061035156	-0.12207031	1550087905.546
-9.56672374	-1.623364218	-2.2215087860000002	0	-0.61035156	-0.18310547	3.410620108	-8.571411240000002	0.49885253600000007	0	-0.061035156	0	4.62006839	9.482983426	0.08732910340000001	-0.061035156	-0.061035156	-0.061035156	-9.04633786	0.970190396	3.025415036	0	-0.061035156	-0.061035156	0.80988768	9.667211960000001	2.403344748	-0.061035156	-0.12207031	-0.061035156	0.02033691394	9.705493210000002	-1.8159667540000002	0	-0.18310547	-0.30517578	1550087905.587
-9.329858426000001	-1.7465820680000002	-2.1700683900000004	0.24414062	-0.061035156	-0.36621094	3.4010498200000003	-8.577392572	0.52995607	0	-0.061035156	0	4.6069091460000005	9.52006839	0.08015136780000001	-0.12207031	-0.12207031	-0.12207031	-8.935082968000001	1.1484375	3.16298822	-0.061035156	-0.18310547	-0.061035156	0.8948242212000002	9.7150634	2.19997554	-0.12207031	-0.36621094	-0.12207031	-0.02033691394	9.517675720000002	-1.9978027160000003	0.18310547	-0.18310547	-0.61035156	1550087905.626
-9.21860324	-1.738207968	-2.60910643	0.12207031	0.30517578	-0.48828125	3.33046875	-8.52714856	0.61848143	-0.12207031	-0.12207031	-0.12207031	4.65834964	9.527246106	0.014355469240000002	-0.24414062	-0.18310547	-0.24414062	-8.990112320000001	1.28122554	3.3053466460000003	-0.061035156	-0.18310547	0	1.1855224640000002	9.797607428000001	2.146142572	-0.12207031	-0.36621094	-0.12207031	0.15192871400000002	9.39685054	-2.001391574	0.30517578	-0.12207031	-0.8544922	1550087905.666
-9.43752446	-1.888940396	-3.220410144	0.061035156	-0.4272461	-0.61035156	3.2239991	-8.42785643	0.7512695288	-0.12207031	-0.12207031	-0.12207031	4.7612304320000005	9.459057608	-0.1064697284	-0.24414062	-0.18310547	-0.4272461	-9.098974640000002	1.1699707068	3.4800048920000006	-0.12207031	0	-0.061035156	1.5025390379999999	9.785644568	2.1509277160000004	-0.12207031	-0.48828125	-0.18310547	0.22011719240000002	9.649267572	-1.8626221040000002	0.18310547	-0.30517578	-0.8544922	1550087905.706
-9.201855432	-1.9176513580000003	-2.76223143	0.24414062	0	-0.36621094	3.12111821	-8.38120108	0.800317392	-0.18310547	-0.18310547	-0.061035156	4.8916259	9.38010234	-0.24045410340000004	-0.18310547	0.061035156	-0.6713867	-9.23654802	1.300366214	3.5625489200000002	-0.36621094	0.12207031	0	1.6664307100000002	9.77607428	2.00856929	-0.18310547	0	-0.4272461	0.5658447284000001	9.73061502	-1.7657226440000002	0	-0.5493164	-0.5493164	1550087905.746
-9.144433606	-1.5145019960000001	-2.9739746400000002	0.061035156	0	-0.24414062	3.081640576	-8.58217752	0.7763915740000001	-0.24414062	-0.30517578	0	4.9622070680000006	9.375317392	-0.39836425720000007	-0.18310547	0.24414062	-0.8544922	-9.189892572	1.6437011780000002	3.640307608	-0.18310547	0.4272461	0.061035156	1.50493161	9.74138179	1.8530517180000001	-0.18310547	0	-0.4272461	1.19270018	9.65883786	-1.427172824	-0.24414062	-0.5493164	-0.30517578	1550087905.786
-8.97097194	-1.3470214660000002	-3.0541259000000003	-0.24414062	-0.24414062	-0.24414062	3.00986322	-8.628832968000001	0.800317392	-0.30517578	-0.36621094	0.061035156	4.922729532	9.24492212	-0.5634521466	-0.12207031	0.12207031	-0.79345703	-9.10974092	1.650878894	3.5601562500000004	-0.12207031	0.7324219	0	1.152026358	9.567919928000002	1.8028076080000002	-0.24414062	0.24414062	-0.5493164	1.829125998	9.648071580000002	-0.9343017572	-0.6713867	-0.18310547	0	1550087905.826
-9.139648560000001	-1.610205072	-2.95961911	-0.4272461	-0.79345703	-0.061035156	3.00986322	-8.628832968000001	0.800317392	-0.48828125	-0.30517578	0.061035156	4.760034146000001	9.134863220000002	-0.6101074280000001	-0.12207031	0.12207031	-0.79345703	-8.999682608	1.62575679	3.3376464660000003	-0.061035156	0.91552734	0.061035156	1.152026358	9.567919928000002	1.8028076080000002	-0.24414062	0.24414062	-0.6713867	2.78017572	9.928002700000002	-0.0861328125	-1.4648438	0.61035156	0.48828125	1550087905.866
-9.374121106	-1.983447284	-2.144946286	-0.61035156	-1.5258789	0.24414062	2.7610351440000005	-8.425463760000001	1.12211911	-0.61035156	0	0.48828125	4.60930162	9.16835962	-0.5335449280000001	0	-0.48828125	-0.4272461	-9.07504892	1.4953613220000002	3.0541259000000003	0	1.2207031	0.061035156	0.7608398560000001	9.370532248	2.0121582460000003	-0.30517578	0.18310547	-0.79345703	3.8400878600000006	10.394556200000002	0.669921875	-2.6245117	1.6479492	1.3427734	1550087905.905
-10.266552520000001	-2.127001996	-1.8530517180000001	-0.5493164	-2.0141602	0.24414062	2.7610351440000005	-8.425463760000001	1.12211911	-0.61035156	0	0.48828125	4.425073380000001	9.398047120000001	-0.46416014400000005	-0.061035156	-0.61035156	-0.4272461	-9.32866214	1.3817138580000001	2.795727536	0.061035156	1.3427734	0	0.47253417540000003	9.596630890000002	2.363867212	-0.30517578	0.30517578	-0.91552734	4.044653354	11.88872104	0.7512695288	-4.1503906	2.1972656	2.4414062	1550087905.945
-10.11701628	-1.924829074	-0.6005371106	-0.48828125	-2.8076172	-0.061035156	2.7227538940000002	-8.552270468000001	1.100585962	-0.5493164	0	0.7324219	4.39995108	9.688745108	-0.3935791034	0.061035156	-0.5493164	-0.4272461	-9.326269568	1.3195067900000002	2.7179687500000003	0.12207031	1.4648438	-0.061035156	0.1208251996	9.733007788	2.7251464660000004	0.061035156	0.5493164	-0.8544922	5.2720459260000005	13.77167932	1.8279297120000002	-6.0424805	2.6245117	4.5166016	1550087905.986
-10.540502700000001	-0.8206542932	0.20576172120000003	0	-1.7089844	-0.79345703	2.9081787140000004	-8.907568390000002	0.5957519568	-0.4272461	0	0.8544922	4.213330072000001	9.53322734	-0.31223143000000003	0.4272461	-0.61035156	-0.18310547	-8.890820288	0.9606201080000001	2.4523925720000004	0.48828125	1.2207031	-0.24414062	-0.1064697284	9.49973143	3.4417237400000005	0.061035156	0.6713867	-0.8544922	2.9644042540000006	14.058788940000001	1.42836911	-5.3100586	2.9296875	4.4555664	1550087906.025
-10.3275634	-0.840991214	0.740502896	-1.159668	-1.4648438	-0.6713867	2.85314946	-8.394360520000001	0.417504892	-0.30517578	0	0.8544922	4.185815396000001	9.733007788	0.01076660144	0.8544922	-0.12207031	-0.18310547	-9.16357428	0.07416992212000001	2.460766574	0.36621094	1.0375977	-0.4272461	0.17944336060000002	9.790429712	3.7659179320000007	0.24414062	0.61035156	-0.9765625	-1.1173339660000001	10.918529860000001	-0.265576178	-3.2958984	-1.5258789	4.0893555	1550087906.065
-10.35029254	-1.64011232	0.5371337860000001	-0.7324219	-0.8544922	-0.18310547	3.057714856	-8.618066394000001	0.265576178	-0.36621094	-0.061035156	0.9765625	3.9118652160000003	10.16845746	0.5335449280000001	1.0375977	0.061035156	-0.48828125	-9.3573732	-0.23327636780000002	2.6964355040000005	0	0.79345703	-0.36621094	0.49526367800000004	10.222289840000002	3.71328125	0.24414062	0.48828125	-1.159668	-0.2536132788	7.9708741000000005	-1.332666034	-2.5024414	-1.0375977	3.0517578	1550087906.106
-9.072656250000001	-1.296777356	1.1269042932	-0.12207031	-0.79345703	0.12207031	3.3579834260000005	-9.25209964	-0.113647464	-0.18310547	0.24414062	1.4648438	4.579394568	10.127783540000001	1.532446286	0.6713867	-0.12207031	-0.61035156	-9.267651260000001	-0.21054687500000002	3.0026855040000004	-0.36621094	0.6713867	-0.18310547	0.4844970746000001	9.72702626	3.6104003600000003	0.061035156	-0.061035156	-1.2207031	1.1627929712000002	6.94804712	0.06340332068	-0.48828125	-1.2817383	1.5258789	1550087906.145
-7.81057158	-0.5849853534	1.280029254	-0.5493164	-0.12207031	0.12207031	3.619970746	-8.987719748	-0.500048822	0.30517578	-1.4038086	1.2817383	4.721752896	9.206640380000001	2.191601538	0.30517578	0.8544922	-0.9765625	-8.560644568	0.0825439496	2.7323242800000003	0	0.18310547	-0.24414062	0.6005371106	8.797509980000001	3.4800048920000006	-0.061035156	-0.4272461	-1.2817383	1.8159667540000002	5.797216754	0.2607910144	0.8544922	0.79345703	0.4272461	1550087906.185
-8.157495108	-0.6842773560000001	0.8720947480000001	-0.7324219	0.36621094	-0.36621094	3.96928714	-8.266357428000001	-0.6842773560000001	0.30517578	-1.4038086	1.2817383	4.500439496	8.70061052	2.101879892	0.18310547	0.12207031	-1.159668	-8.48647464	0.0035888672120000004	2.5086182100000003	0.061035156	0.18310547	-0.30517578	0.7428955072	8.441015380000001	3.5182862400000006	-0.24414062	-0.48828125	-0.79345703	1.256103534	5.48139676	1.107763678	1.953125	1.8920898	-0.12207031	1550087906.225
-9.18391124	-1.0288086060000001	0.7464843750000001	-0.4272461	0.24414062	-0.61035156	4.094897464000001	-7.77109375	-0.5108154254	0	-1.7700195	0.5493164	4.598535144	8.83100589	1.892529254	-0.24414062	0.5493164	-1.0986328	-8.531933606	-0.3158203076	2.5385253600000004	0.18310547	0.061035156	-0.12207031	0.75964357	8.553466754	3.741992212	-0.48828125	-0.24414062	-0.48828125	1.3051513580000003	6.86191394	2.424877896	3.0517578	1.4648438	-0.5493164	1550087906.265
-9.785644568	-1.484594748	0.8218505890000001	-0.30517578	0.91552734	-0.36621094	4.274340854	-7.850048920000001	-0.3576904254	-0.36621094	0.18310547	0.9765625	4.462158246	9.097778060000001	1.391284146	-0.24414062	-0.24414062	-1.0986328	-9.05351538	-0.9677978240000001	2.75983876	-0.18310547	0.12207031	0	0.9378906250000001	9.012841754	3.9525389400000006	-0.18310547	-0.30517578	-0.4272461	1.770507788	8.66352536	3.064892572	2.0141602	-0.12207031	-0.9765625	1550087906.305
-10.484277160000001	-1.4822021760000001	0.8374023560000001	-0.18310547	0.48828125	-0.36621094	4.11044928	-8.40273462	-0.309838858	-0.36621094	0.18310547	0.9765625	4.878466754000001	9.552368210000001	1.3051513580000003	-0.30517578	-0.48828125	-1.0375977	-9.377710160000001	-0.7883544928000001	3.0134521760000004	-0.48828125	0.12207031	0.18310547	0.9031982428000002	9.363354532	3.92861322	-0.061035156	-0.24414062	-0.36621094	1.770507788	8.66352536	3.064892572	2.0141602	-0.12207031	-0.9765625	1550087906.345
-11.12309604	-1.0108642572	0.7524658540000001	-0.48828125	-0.18310547	-0.61035156	4.28391124	-9.11572284	-0.381616214	-0.24414062	0.12207031	1.2207031	5.112939300000001	9.62893071	1.118530252	-0.30517578	-0.18310547	-0.7324219	-9.408813400000001	-0.21652832460000004	3.0361816100000003	-0.30517578	0.18310547	0.48828125	0.37443847840000005	9.338232428000001	3.7814697480000006	0	-0.061035156	-0.30517578	1.770507788	8.66352536	3.064892572	2.0141602	-0.12207031	-0.9765625	1550087906.385
-10.844360520000002	-0.965405252	1.847070288	-0.61035156	-0.5493164	-0.61035156	4.5901612400000005	-9.52006839	-0.41152344240000005	-0.18310547	-0.79345703	0.30517578	5.18591304	9.686352340000001	0.9283202880000001	-0.24414062	-0.4272461	-0.061035156	-9.49853534	-0.025122070680000004	2.85913089	-0.18310547	0.24414062	0.5493164	-0.16628417539999998	9.39086911	3.80778804	-0.061035156	-0.18310547	-0.18310547	6.135766574000001	10.375414840000001	5.276831070000001	1.8920898	2.1972656	0.36621094	1550087906.425
-10.50820288	-1.7657226440000002	0.8756836060000002	-0.5493164	0.12207031	0.12207031	4.786352536	-9.67438948	-0.07058105432	-0.18310547	-0.79345703	0.30517578	5.074658246	10.230663940000001	0.699829074	-0.18310547	-0.8544922	0.4272461	-9.62893071	-0.053833007200000005	2.4846923920000004	0	-0.24414062	0.7324219	-0.21413574280000003	10.10864218	3.7061035340000004	0	-0.4272461	0	2.6019287140000005	8.503222840000001	2.19399411	2.9907227	1.2817383	0.18310547	1550087906.465
-10.851538040000001	-3.2479248200000006	0.9211425720000002	0.36621094	1.2207031	0.6713867	4.604516574	-10.686450180000001	0.5263671924000001	-0.18310547	0.7324219	-0.30517578	5.074658246	10.71635782	0.5227783246000001	-0.18310547	-0.91552734	0.7324219	-9.8514402	-0.25480957460000003	2.4583741	-0.36621094	0.12207031	0.48828125	-0.03947753894	10.52495108	3.8149658540000004	0.12207031	-0.7324219	0.30517578	1.911669928	9.45307608	0.3911865216	0.79345703	-3.1738281	-0.6713867	1550087906.505
-11.376709260000002	-3.03020018	-0.534741214	0.6713867	-0.9765625	0.8544922	3.9884277160000003	-11.374316100000001	1.069482428	0.79345703	0.6713867	-0.91552734	5.109350539999999	10.77736772	0.34931639400000003	0.061035156	-0.61035156	0.8544922	-10.538110520000002	-0.2045654254	2.146142572	-0.12207031	-0.6713867	0.18310547	0.362475589	10.698413040000002	4.0877197480000005	0.30517578	-0.8544922	0.48828125	4.768408246	12.523950180000002	3.025415036	-0.36621094	-2.5634766	-0.36621094	1550087906.545
-8.88723143	-2.3806152160000003	0.3935791034	0.061035156	0.8544922	0.6713867	3.9884277160000003	-11.374316100000001	1.069482428	0.79345703	0.6713867	-0.91552734	5.419189300000001	11.12907698	0.2978759784	0.24414062	0.5493164	0.91552734	-10.88742662	0.6208740020000001	1.8099853240000001	-0.48828125	-0.36621094	0.5493164	-0.00837402356	11.03935504	3.5589599640000005	0.61035156	0	0.79345703	2.9500489200000004	9.60141574	0.09331054320000001	1.3427734	-1.0375977	-0.79345703	1550087906.585
-8.918335160000002	-2.628247104	-1.638916034	-0.18310547	3.2958984	0.91552734	3.1139403960000003	-11.02858876	1.268066394	1.4648438	-0.9765625	-1.8310547	5.27563498	11.0417482	0.2452392572	0.24414062	1.4038086	1.3427734	-10.1146241	0.79194339	1.2501221040000001	-0.4272461	-0.6713867	0.5493164	-0.6531738220000001	10.59433606	3.109155252	0.36621094	0.9765625	1.2207031	1.356591754	8.311816394000001	-2.390185504	1.4648438	-2.1362305	-0.9765625	1550087906.625
-8.78435054	-2.74428714	-3.71328125	-0.48828125	0.4272461	-0.48828125	2.825634784	-9.680371106	0.8206542932	2.0141602	-1.4038086	-2.319336	4.69064946	10.158886780000001	0.2428466754	0.24414062	1.4038086	1.3427734	-9.844262680000002	0.594555661	1.0575195288	-1.0375977	-0.91552734	0.18310547	-0.7440917932000001	9.540405252000001	2.3387451080000004	0.12207031	0.7324219	1.4038086	2.086328076	9.713867212	-2.6126952880000003	1.8310547	-0.9765625	-1.4648438	1550087906.665
-8.67788089	-3.6391114200000003	-2.58278804	-0.48828125	0.9765625	-0.12207031	2.366259784	-8.5917482	0.41511232	2.380371	-0.79345703	-2.6245117	4.304248004000001	9.57749002	0.19020996400000004	-0.30517578	1.0986328	2.0751953	-9.564331070000001	1.726245108	0.94506839	-1.2817383	-0.4272461	0.6713867	-0.2033691394	9.155200180000001	1.6317382200000001	-0.24414062	0.24414062	1.4648438	1.564746106	9.63969748	-2.4488037140000003	1.6479492	0	-1.8310547	1550087906.705
-8.70061052	-3.741992212	-2.205957068	-0.36621094	1.8310547	0.9765625	1.9391846040000003	-8.372826980000001	0.07536621106000001	2.0751953	-1.2207031	-3.2348633	3.9728759000000005	9.69472644	-0.15671386780000002	-0.91552734	1.2207031	1.7089844	-9.563134980000001	2.656957968	0.8625244110000001	-0.7324219	-0.061035156	0.48828125	0.057421875000000004	9.57749002	1.2453369600000002	-0.30517578	0.8544922	1.7089844	0.44980469240000004	9.36455072	-2.560058606	1.7700195	-1.2817383	-1.4648438	1550087906.745
-8.94465306	-2.78017572	-2.5397216460000003	0.30517578	2.5634766	1.159668	1.9391846040000003	-8.372826980000001	0.07536621106000001	2.0751953	-1.2207031	-3.2348633	3.8747802520000003	10.150512680000002	-0.758447284	-0.91552734	1.2207031	1.7089844	-9.579882788	2.9129637600000002	1.152026358	-0.24414062	-0.12207031	0	-0.5598632788000001	10.151709260000002	1.207055661	-0.061035156	2.1972656	2.0751953	0.2835205072	9.3155027	-3.02421875	1.8920898	-3.0517578	-1.2207031	1550087906.785
-8.628832968000001	-1.6748047120000003	-3.2239991	0.12207031	1.5869141	0.48828125	1.945166034	-8.607299820000001	-0.05981445288	1.6479492	-1.2207031	-2.9907227	3.90827626	10.14333516	-1.532446286	-1.4038086	0.6713867	1.5258789	-9.09179712	2.692846646	1.717871106	0.061035156	-0.36621094	-0.24414062	-1.114941394	9.83229982	1.676000998	0.12207031	2.2583008	2.319336	1.465454074	9.600219748	-3.134277356	1.6479492	-2.5634766	-1.6479492	1550087906.825
-8.444604532000001	-2.112646466	-2.72395018	1.0375977	1.6479492	0	1.792041034	-7.939770468000001	0.1124511682	0.91552734	-0.30517578	-2.380371	3.643896466	9.4171875	-1.96430661	-0.6713867	-0.24414062	2.0751953	-8.685058606	2.3614746400000004	2.094702176	0.12207031	-0.24414062	-0.18310547	-0.52995607	9.414794928000001	1.9296142180000002	0.24414062	0.4272461	2.0751953	1.113745108	9.03317842	-2.83640126	1.6479492	-2.4414062	-1.4648438	1550087906.865
-8.638403060000002	-1.89013678	-2.975170926	1.4648438	1.3427734	0	1.792041034	-7.939770468000001	0.1124511682	0	0.6713867	-1.7700195	3.676196286	8.8728759	-1.7896484620000002	-0.6713867	-0.24414062	2.0751953	-8.463745108000001	2.018139676	2.2215087860000002	0.12207031	-0.061035156	-0.24414062	0.4474121106000001	9.08461911	1.94636232	0.12207031	-0.8544922	1.6479492	1.414013678	9.322680710000002	-2.27055661	1.3427734	-1.953125	-1.4038086	1550087906.905
-8.6001223	-1.447509784	-2.816064496	1.7089844	0.6713867	-0.061035156	1.46665036	-7.04375	0.3576904254	-0.61035156	0.8544922	-1.0375977	3.66303714	8.476904254	-1.562353534	0.48828125	0.24414062	1.7089844	-8.188598740000002	1.9954101440000003	2.174853534	0.061035156	0.061035156	-0.36621094	1.2513183900000002	8.827417032000001	1.753759784	0	-0.61035156	0.9765625	1.6736084260000001	9.040356430000001	-1.9391846040000003	1.2817383	-1.8920898	-1.159668	1550087906.945
-8.665917932000001	-0.7369140380000001	-3.228784146	1.2817383	1.5258789	-0.5493164	1.1711669928000001	-6.163281250000001	0.9295165740000001	-1.0986328	0.18310547	1.159668	3.3807128600000005	8.137158246	-1.3099365020000002	0.61035156	0.79345703	1.0375977	-8.09169928	2.239453076	2.180834964	0.36621094	0.12207031	-0.36621094	1.3637695680000002	8.64558107	1.5779052520000003	-0.061035156	0.24414062	0.36621094	1.546801718	9.055908246000001	-2.054028354	0.9765625	-1.7700195	-0.91552734	1550087906.985
-9.754540740000001	-0.915161142	-3.257495108	1.4038086	-0.18310547	-0.6713867	1.3817138580000001	-6.30205072	1.152026358	-1.0986328	0.18310547	1.159668	3.02421875	8.10246556	-1.106567392	0.79345703	0.48828125	0.12207031	-8.23286142	2.3495117800000003	2.3172119600000003	0.61035156	0.24414062	-0.4272461	1.216625998	8.93029802	1.362573282	0	0.79345703	-0.12207031	0.9438721040000001	9.2808107	-2.31481929	0.8544922	-2.319336	-0.91552734	1550087907.025
-9.43632788	-1.312329074	-3.289794928	1.3427734	0.18310547	-0.30517578	1.7872558900000002	-6.804492212	1.3685547120000001	-1.2207031	-0.36621094	2.1362305	3.0469483800000003	8.61926268	-0.7895507788	0.7324219	0.061035156	-0.91552734	-8.32497554	2.47033696	2.5492920320000003	0.79345703	0.061035156	-0.48828125	1.256103534	9.555957068	1.1472412140000001	0.12207031	0.5493164	-0.30517578	0.9821533540000001	9.382495108	-2.55048822	0.6713867	-2.0751953	-1.0986328	1550087907.065
-9.472216754	-1.179541034	-3.8747802520000003	1.4038086	0.36621094	-0.24414062	2.25859375	-7.722045926000001	1.720263678	-1.5258789	-0.5493164	3.0517578	3.24194339	9.375317392	-0.45339357	0.4272461	-0.36621094	-1.7700195	-8.77358426	2.1305908540000003	2.7311278960000003	1.0375977	0	-0.61035156	1.565942392	10.073950180000002	1.41640625	0.061035156	-0.12207031	-0.61035156	0.539526358	9.43632788	-2.816064496	0.4272461	-2.0751953	-1.0375977	1550087907.105
-10.40053714	-0.8972167932	-3.53742662	1.3427734	0	0.4272461	3.2646728240000003	-8.793920926	2.0336913940000003	-1.7089844	-0.79345703	3.7841797	3.464453076	10.078735520000002	-0.1268066394	0.4272461	-0.36621094	-1.7700195	-9.419580072	1.4977538940000001	3.052929712	0.6713867	0.12207031	-0.8544922	1.7860596040000003	10.780957460000002	2.036083966	-0.18310547	-0.8544922	-1.3427734	0.7716064300000001	10.05002446	-2.8627197480000004	-0.18310547	-2.380371	-0.8544922	1550087907.145
-9.997387680000001	0.08732910340000001	-4.112841754000001	1.2207031	0.5493164	0.8544922	3.507519568	-9.884936600000001	2.124609424	-1.7700195	0.5493164	4.272461	4.171459964	11.084814300000001	0.4821044928	0.061035156	-1.0375977	-3.540039	-9.15878894	1.9020996400000003	3.101977536	0.24414062	-0.36621094	-1.0375977	1.69633786	11.459252700000002	2.1293945680000004	-0.12207031	-1.2817383	-1.8920898	2.3255859620000003	10.459154860000002	-2.5157959260000005	-0.9765625	-2.4414062	-0.8544922	1550087907.185
-10.05361322	-0.6352294928000001	-4.8892334260000005	-2.1362305	0.7324219	0.4272461	3.9501464660000005	-10.90776358	2.2203125000000004	-1.6479492	0.6713867	4.0283203	5.03398462	12.325365920000001	1.0646972840000002	-0.30517578	-0.4272461	-4.0893555	-10.0895018	2.222705072	3.0983885800000004	1.0986328	-0.7324219	-0.6713867	1.0515380890000001	11.8839357	2.4392334260000004	-0.7324219	-1.3427734	-2.0141602	4.362866214	10.764209260000001	-2.021728534	-1.953125	-0.79345703	-0.5493164	1550087907.225
-11.534619600000001	-2.51101088	-4.88444838	-1.2207031	-1.2817383	1.8920898	4.4513915740000005	-11.773876800000002	2.0839355040000003	-0.61035156	-0.48828125	1.7700195	5.45148912	12.49404254	1.297973642	-0.79345703	-0.79345703	-3.6621094	-11.29177266	0.6077148560000001	2.80051268	0.61035156	-0.4272461	-0.6713867	0.71538089	11.399438400000001	3.12111821	-1.0375977	-2.319336	-1.8310547	5.111743210000001	12.35647014	-0.1878173822	-3.8452148	0.9765625	0.79345703	1550087907.264
-9.9698732	-3.1187255400000002	-4.54111322	-1.7700195	-5.493164	0.8544922	5.083032248	-11.909058	1.915258786	-0.61035156	-0.48828125	1.7700195	5.662036240000001	11.29177266	1.4367432100000002	-1.0375977	-2.1972656	-2.5024414	-10.937671220000002	-0.3349609424	2.122216754	-0.30517578	0.36621094	-0.6713867	0.3971679712	10.04882788	3.6462889400000003	-1.0986328	-2.9907227	-1.8920898	4.355688400000001	12.930688400000001	0.642407248	-5.3100586	2.4414062	2.1362305	1550087907.305
-9.337036240000002	-4.582983426	-0.5885742212	-0.4272461	-3.3569336	0.5493164	5.510107428000001	-10.87666034	1.637719748	0.48828125	0.36621094	-0.8544922	6.331957968	9.953125	1.3290771760000002	-1.3427734	-1.8310547	-1.2207031	-10.035669420000001	0.6543701080000001	0.659155252	-0.12207031	0	-0.24414062	-0.5562744110000001	8.791528060000001	3.6068116	-0.91552734	-2.380371	-1.7089844	2.1616942900000002	11.05490764	-1.60183107	-4.0893555	2.380371	3.3569336	1550087907.345
-10.009350540000002	-3.0828369600000003	-0.31223143000000003	0.7324219	-0.4272461	1.2207031	5.10576178	-10.035669420000001	1.222607428	0.48828125	0.36621094	-0.8544922	6.498242212	9.406420926000001	1.070678714	-1.3427734	-1.8310547	-1.2207031	-10.35627446	0.3194091754	0.3349609424	0.79345703	-0.12207031	-0.12207031	-1.114941394	8.521167032000001	3.721655252	-1.0986328	-1.3427734	-0.6713867	0.11484375000000001	12.24521466	-3.8759764400000005	-3.0517578	2.319336	4.0283203	1550087907.384
-10.7438723	-1.5145019960000001	-2.646191394	-0.91552734	-1.6479492	0.7324219	4.225292932	-10.34790036	0.8613281250000001	0.91552734	1.3427734	-2.319336	5.768505890000001	9.713867212	0.54191893	-1.4038086	-1.4038086	1.2817383	-10.375414840000001	-0.419897464	0.6459961060000001	0.61035156	-0.6713867	-0.4272461	-0.6029296924	9.012841754	4.013549820000001	-1.0375977	-0.8544922	0.48828125	-1.052734375	11.72004442	-3.420190396	-2.0751953	1.2817383	4.760742	1550087907.424
-9.021215560000002	-1.715478534	-1.8351074280000002	-1.7700195	-3.8452148	-0.18310547	3.255102536	-10.67927266	0.12321777160000001	1.7700195	1.3427734	-3.0517578	5.3342526999999995	9.609789840000001	0.01794433606	-1.0375977	-2.0751953	2.5024414	-9.838280760000002	-0.49406739200000005	1.1316894568000002	0.24414062	-0.30517578	-0.18310547	0.05502929712000001	8.9829348	4.165478534	-0.30517578	-0.9765625	0.8544922	-1.337451178	10.62185054	-2.5744139400000003	-1.2207031	0.7324219	4.760742	1550087907.464
-7.120312500000001	-1.6472900360000002	-0.1447509784	-1.4648438	-0.7324219	0.36621094	2.9727783540000003	-10.018921220000001	-0.5132080072	2.9296875	-1.5258789	-3.9672852	5.1045652	8.609692392	-0.10886230040000001	-1.0375977	-2.0751953	2.5024414	-8.895605432000002	-0.92473143	1.4822021760000001	0	-0.24414062	0.12207031	0.6615478240000001	8.14433606	4.057812500000001	0.12207031	-0.9765625	0.61035156	-0.6447998200000001	9.069067392000001	-1.3075439300000002	-0.79345703	1.953125	3.9672852	1550087907.504
-7.44450679	-1.350610324	-0.48569336060000007	-1.3427734	0.12207031	-0.061035156	2.93808606	-9.063086060000002	-0.8900390380000001	2.9296875	-1.5258789	-3.9672852	4.858129892000001	7.829711960000001	0.11484375000000001	0.7324219	0	3.2348633	-8.42307158	-1.0419677520000001	1.7190673920000001	-0.30517578	-0.36621094	0.12207031	1.274047824	7.4720217600000005	3.7527587860000002	-0.12207031	-0.8544922	0.4272461	0.3182128894	7.786645468000001	-1.3829101440000002	0.48828125	4.5166016	2.8686523	1550087907.544
-7.82253444	-1.337451178	-0.46416014400000005	-1.5258789	-1.3427734	-0.12207031	2.9045898560000003	-8.58098143	-1.0646972840000002	2.4414062	-1.7700195	-4.5166016	4.301855432000001	7.43852536	0.2811279254	1.0986328	1.4038086	2.6855469	-8.149121106	-0.7034179712000002	1.9164550720000002	-0.36621094	-0.12207031	0.30517578	1.6520751800000002	7.21481929	3.5314452880000005	-0.4272461	-0.12207031	0.36621094	-0.838598642	7.1502197480000005	-1.378125	0.5493164	5.004883	1.4038086	1550087907.584
-7.81057158	-1.0096679712	0.6304443390000001	-0.79345703	1.5258789	-0.12207031	2.6079101440000003	-8.28190944	-1.159204074	1.4648438	0	-4.333496	3.5493896760000005	7.3248777	0.38879393000000007	1.0986328	1.4038086	2.6855469	-8.2089357	-0.6986327880000001	2.177246106	-0.48828125	-0.061035156	0.5493164	1.8410888580000002	7.5414062500000005	3.741992212	-0.24414062	0.61035156	0.36621094	-1.532446286	6.889428420000001	-0.3002685504	0.30517578	3.9672852	0.36621094	1550087907.624
-9.46264676	-0.4868896466	-0.193798822	-0.61035156	1.2817383	-0.061035156	2.0468505400000003	-8.0390625	-1.1269042932	1.4648438	0	-4.333496	3.289794928	7.70170926	0.613696286	1.2817383	0.91552734	0.8544922	-8.5917482	-0.9438721040000001	2.4308594240000003	-0.7324219	0	0.5493164	1.7872558900000002	8.149121106	3.89272464	0.30517578	1.2817383	0.36621094	-0.6830810700000001	7.3212889400000005	0.4342529254	0.8544922	0.9765625	-0.24414062	1550087907.664
-10.004565200000002	-0.3804199280000001	-0.592163089	-0.91552734	0.30517578	0.18310547	1.5731201080000001	-7.839282248	-1.0168457068	1.0986328	0.36621094	-3.6621094	3.552978534	8.222094748	0.9127685700000001	1.3427734	0.9765625	-0.12207031	-8.595336960000001	-0.657958966	2.746679712	-1.0986328	0	0.7324219	1.4176025360000002	8.5582518	3.966894568	0.79345703	1.6479492	0.36621094	3.06608876	8.169457968	1.038378894	1.159668	-2.746582	0.24414062	1550087907.704
-10.78574182	-0.42109375000000004	-0.025122070680000004	-1.2207031	-0.48828125	-0.36621094	1.3302734620000003	-7.52106929	-0.8146728240000001	0.7324219	0.18310547	-2.4414062	3.9322021760000005	8.56184056	1.211840854	1.3427734	0.9765625	-0.12207031	-8.50441893	-0.269165036	2.8651123200000006	-1.0986328	-0.24414062	1.0375977	0.8708984620000001	8.5833741	3.8281250000000004	1.0375977	1.5869141	0.4272461	7.516284440000001	10.618261780000001	4.213330072000001	0.48828125	1.953125	-0.4272461	1550087907.744
-10.31320836	0.534741214	0.71538089	-1.4038086	-1.2817383	-0.5493164	1.24294429	-7.0772461060000005	-0.5897705072	0.30517578	-0.12207031	-0.9765625	4.078149460000001	8.846557608000001	1.4199951080000002	1.2817383	1.2207031	-0.7324219	-8.56901857	-0.023925780760000005	2.94765625	-1.0375977	-0.30517578	1.0986328	0.5861816394	8.69702176	3.7431884000000006	0.79345703	1.0986328	0.24414062	6.81884784	10.37182608	3.387890576	0.79345703	3.6010742	0.48828125	1550087907.784
-11.43652356	-1.7800780760000001	0.492871106	-1.5258789	1.2207031	-0.61035156	1.24294429	-7.0772461060000005	-0.5897705072	-0.12207031	-0.4272461	0.61035156	3.9800537140000007	9.52006839	1.4116211060000001	1.2817383	1.2207031	-0.7324219	-8.38598642	-0.0681884784	2.830419928	-1.0986328	-0.79345703	0.9765625	0.7991211060000001	9.649267572	3.7037110600000003	0.6713867	0.6713867	0.12207031	1.341040036	7.3571775200000005	0.2237060504	2.1362305	-0.61035156	-0.24414062	1550087907.824
-12.96298822	-4.579394568	-3.1474366000000003	0.5493164	-1.0986328	-1.159668	1.5025390379999999	-7.723242212000001	0.17106933900000001	-0.6713867	-0.5493164	2.1972656	4.145141574	11.18051718	1.3470214660000002	0.91552734	0.48828125	-0.9765625	-10.7366938	0.324194339	3.1761474640000005	-1.8310547	-2.6245117	0.8544922	1.3171142180000002	11.419775360000001	3.4213867800000006	0.79345703	0.18310547	0.12207031	0.6160888580000001	12.43422824	-0.458178714	-0.9765625	-3.112793	-2.1362305	1550087907.864
-10.44001448	-4.63801268	-1.4810058900000003	0	-3.7231445	-0.24414062	1.5025390379999999	-7.723242212000001	0.17106933900000001	-1.0986328	-0.48828125	4.0283203	4.705004892000001	12.698608720000001	0.88046875	-0.12207031	-0.4272461	-2.4414062	-11.947338760000001	1.2716552520000002	4.112841754000001	-1.0986328	0.8544922	1.2817383	1.2788329680000001	12.599316100000001	3.507519568	1.0986328	0.4272461	0.18310547	2.899804712	13.126879500000001	2.960815396	-0.48828125	2.0141602	-0.4272461	1550087907.904
-7.944555710000001	-2.988330072	-0.3194091754	-0.24414062	2.1362305	0.61035156	2.288500998	-11.6458741	0.6555663939999999	-1.2207031	-0.8544922	6.164551	5.5878659200000005	12.5813723	0.48569336060000007	-0.12207031	-0.4272461	-2.4414062	-11.296558	1.491772464	3.037377896	-1.5869141	1.3427734	1.2817383	0.43186035340000006	12.24641124	3.23596196	1.2817383	0.6713867	0	-2.2215087860000002	8.064184800000001	-3.3531983800000003	1.0375977	-3.2958984	-0.91552734	1550087907.944
-9.15878894	-2.292089856	-3.694140576	0.24414062	3.1738281	-0.4272461	2.288500998	-11.6458741	0.6555663939999999	-1.0986328	-1.953125	7.507324	5.5878659200000005	12.5813723	0.48569336060000007	0	0.4272461	-2.0751953	-10.691235520000001	1.967895468	1.650878894	-1.5258789	0.61035156	0.61035156	0.43186035340000006	12.24641124	3.23596196	0.5493164	1.4648438	-0.18310547	2.3985596040000003	9.8933107	-3.5721191100000005	1.7089844	-0.91552734	-1.0986328	1550087907.984
-9.49255342	-3.00627446	-3.6821777160000004	-0.61035156	-1.5869141	-0.6713867	5.78166484	-11.702099640000002	1.94636232	-1.2817383	-2.2583008	7.1411133	5.59265126	11.42216754	0.04306640576	-0.24414062	2.6245117	0.18310547	-10.26057158	3.3675537140000005	1.516894568	-1.4648438	0.36621094	0.48828125	-1.95234375	10.764209260000001	1.5934570680000002	-0.48828125	1.7700195	0.061035156	1.927221646	9.80957068	-2.6497802520000002	1.4038086	-0.48828125	-1.4648438	1550087908.024
-8.80109874	-2.9667969240000005	-2.141357428	-0.18310547	1.4648438	0.24414062	5.581884980000001	-10.920923020000002	1.9511474640000002	-1.6479492	-0.061035156	5.004883	4.460961960000001	10.706787140000001	-0.3373535144	-0.24414062	2.6245117	0.18310547	-9.395654254	3.7180663940000005	1.35419928	-0.36621094	0.48828125	0.4272461	-2.217919928	9.91245108	1.1807373200000002	-1.2207031	1.5258789	0.5493164	1.55158696	9.705493210000002	-2.251416034	1.4038086	-0.30517578	-1.5258789	1550087908.064
-8.94584964	-1.9487548920000002	-2.6126952880000003	-0.30517578	1.0986328	-0.12207031	4.1152344240000005	-9.920825180000001	1.5779052520000003	-0.36621094	-0.4272461	-0.24414062	3.70131839	10.005761780000002	-0.8146728240000001	-0.9765625	0.8544922	1.5258789	-9.32746556	2.92971196	1.2489257200000001	-0.4272461	0.48828125	0.4272461	-1.6460937500000001	9.43513179	1.0993896760000001	-1.159668	0	0.61035156	0.6053222644	9.441113220000002	-2.5349366	1.6479492	-1.7089844	-1.3427734	1550087908.104
-8.999682608	-1.680786142	-2.87707518	-0.24414062	0.79345703	-0.4272461	4.1152344240000005	-9.920825180000001	1.5779052520000003	-0.36621094	-0.4272461	-0.24414062	3.563745108	9.343017572	-1.184326178	-1.4038086	-1.2817383	2.380371	-8.781957968	2.5253662140000004	1.33386232	-0.4272461	0.4272461	0.061035156	-1.6460937500000001	9.43513179	1.0993896760000001	-0.7324219	-1.0986328	0.5493164	1.41042482	9.503320288000001	-2.0755615020000002	1.4648438	-2.0141602	-1.4648438	1550087908.144
-8.839379892	-1.8398925720000001	-2.8483641200000003	-0.061035156	0.18310547	-0.61035156	3.7742920320000004	-7.834497300000001	2.138964856	0.24414062	-1.7089844	-1.3427734	3.5182862400000006	8.87646466	-1.540820288	-1.5258789	-2.1972656	2.4414062	-8.283105432000001	2.8758788940000004	1.28122554	-0.48828125	0.12207031	0.061035156	-0.1363769568	9.026000900000001	1.6748047120000003	-0.24414062	-1.2207031	0.5493164	2.051635782	9.554760880000002	-1.723852536	0.9765625	-1.8920898	-1.5258789	1550087908.184
-8.69103984	-1.847070288	-2.5612548920000004	0.12207031	0.48828125	-0.48828125	3.5302491000000003	-7.221997300000001	2.08513179	0.24414062	-1.5869141	-1.7089844	3.6008300720000004	8.74367662	-1.7800780760000001	-1.3427734	-1.8920898	2.0751953	-8.23166484	3.104370108	1.349414038	-0.18310547	0.36621094	0.18310547	0.12800292540000002	9.216211060000001	1.7214599640000001	-0.061035156	-0.61035156	0.6713867	2.710791034	9.19467752	-1.580297824	0.8544922	-0.79345703	-1.159668	1550087908.224
-8.890820288	-1.830322284	-2.733520468	0.30517578	0.5493164	-0.4272461	3.19768071	-7.36196286	2.20236821	0.12207031	-0.5493164	-2.0141602	3.830517572	8.8896241	-1.830322284	-0.4272461	0.18310547	0.9765625	-8.368042032	3.0218260800000003	1.429565396	-0.18310547	0.24414062	-0.061035156	0.09331054320000001	9.418384080000001	1.739404254	-0.18310547	-0.061035156	0.6713867	2.2107422120000004	9.15878894	-1.58388678	0.61035156	0.24414062	-1.0375977	1550087908.264
-9.185107428000002	-1.990625	-2.9500489200000004	0.7324219	0.4272461	-0.30517578	2.7909423920000003	-7.832104532000001	2.286108426	0.12207031	0.30517578	-2.0751953	4.031494110000001	9.12648912	-1.8159667540000002	-0.4272461	0.18310547	0.9765625	-8.34650908	3.301757788	1.567138678	0.12207031	0.061035156	-0.36621094	-0.2344726538	9.61816394	1.7130859620000003	-0.24414062	0.36621094	0.4272461	1.427172824	9.346606430000001	-1.7118896760000002	0.36621094	-0.12207031	-0.79345703	1550087908.304
-9.3657473	-1.9738769960000002	-2.789746106	1.0375977	0.30517578	-0.18310547	2.1700683900000004	-8.28430162	2.2657714660000003	0.4272461	1.0986328	-2.0751953	4.38439946	9.4423098	-1.6712158540000002	-0.061035156	0.6713867	0.79345703	-8.30583516	3.5733153960000004	1.6999267180000002	0.5493164	-0.18310547	-0.4272461	-0.6352294928000001	9.7748777	1.5587646760000002	-0.30517578	0.6713867	0.30517578	0.9510498200000002	9.374121106	-2.001391574	0.12207031	-1.0375977	-0.6713867	1550087908.344
-9.39086911	-1.5982422120000002	-2.975170926	1.159668	0.24414062	0	2.1700683900000004	-8.28430162	2.2657714660000003	0.4272461	1.0986328	-2.0751953	4.58178714	9.681567392	-1.58149411	0.061035156	0.91552734	0.79345703	-8.5068116	3.4512939300000003	1.961914038	0.8544922	-0.4272461	-0.5493164	-0.6352294928000001	9.7748777	1.5587646760000002	-0.30517578	0.36621094	0.12207031	0.9785644568000001	9.408813400000001	-2.368652356	0.061035156	-1.2207031	-0.79345703	1550087908.384
-9.351391574	-1.0144531250000002	-3.2682617800000004	1.159668	0.36621094	-0.30517578	2.5217773560000003	-8.90517572	2.25261232	0.36621094	0.48828125	-2.0751953	5.031591754	9.640893570000001	-1.409228534	0.061035156	0	1.0986328	-8.652759080000001	3.0804442900000004	2.327978534	1.0375977	-0.5493164	-0.79345703	-0.4761230432	10.072753600000002	1.4977538940000001	-0.12207031	-0.61035156	-0.18310547	0.9785644568000001	9.4004393	-2.6222655759999998	0	-1.159668	-0.9765625	1550087908.424
-9.24492212	-1.4630615020000002	-3.435742212	0.7324219	0	-0.12207031	2.778979532	-8.99848642	2.191601538	0.61035156	1.0375977	-2.1972656	5.900097840000001	9.540405252000001	-0.9677978240000001	0.18310547	-1.2817383	1.5869141	-8.706591754	2.9273192900000002	2.5050292540000005	0.9765625	-0.91552734	-0.8544922	0.31103514400000004	10.246215560000001	1.3829101440000002	0.12207031	-1.7089844	-0.5493164	1.073071286	9.419580072	-2.6103027160000005	-0.12207031	-1.3427734	-1.0986328	1550087908.464
-9.471020468	-2.451196286	-3.255102536	0.5493164	0.18310547	0.79345703	2.778979532	-8.99848642	2.191601538	0.61035156	1.0375977	-2.1972656	6.89182158	9.485375900000001	-0.5574707068000001	0	-1.953125	1.953125	-9.36933606	2.9045898560000003	2.6402099640000003	1.0375977	-1.3427734	-0.9765625	1.156811502	10.705590560000001	1.62575679	-0.12207031	-2.1972656	-0.9765625	1.178344748	9.589452880000001	-2.3351562500000003	-0.36621094	-1.2817383	-1.0375977	1550087908.504
-9.410009980000002	-2.58278804	-3.338842752	-0.061035156	-0.4272461	1.2817383	3.6415038940000004	-8.890820288	2.16408696	0.7324219	0.48828125	-2.6245117	8.55107428	9.625341754	0.21413574280000003	0	-1.953125	1.953125	-10.0380616	2.2478271760000004	3.02661142	1.2817383	-0.8544922	-1.0986328	1.930810504	11.182910340000001	2.63183606	-0.4272461	-2.0751953	-0.9765625	1.5731201080000001	9.97705072	-1.83151857	-0.91552734	-0.8544922	-0.61035156	1550087908.544
-9.80957068	-2.6198730040000004	-2.928515576	0.24414062	-0.061035156	1.0375977	4.730126996	-8.984130890000001	2.49426268	0.4272461	-2.380371	-2.9907227	10.936474640000002	9.484179712000001	1.4606689300000002	0	-1.7700195	2.0751953	-10.36464856	1.3111327879999999	3.22160643	0.79345703	-0.9765625	-1.159668	1.8985107820000002	10.893408540000001	3.53742662	-0.5493164	-1.6479492	-1.2207031	2.217919928	10.609887680000002	-0.88046875	-2.0141602	-0.79345703	0.30517578	1550087908.584
-9.999779860000002	-3.069677716	-3.111547824	0.36621094	-1.8920898	0.61035156	7.12390126	-8.881250000000001	2.8890380400000004	0.4272461	-2.380371	-2.9907227	13.0072509	8.57380342	2.7634277160000003	-0.12207031	0.061035156	4.3945312	-9.88732878	1.302758786	2.9165527160000004	0.9765625	0.36621094	-0.91552734	1.272851538	9.605004892	3.6917480040000004	-0.6713867	-1.2207031	-1.2817383	3.1821288940000003	11.40661592	0.915161142	-3.6010742	0.7324219	1.0986328	1550087908.623
-9.579882788	-3.5745117800000004	-1.1328857428	0.7324219	-3.4179688	0.24414062	9.10734874	-8.278320288000002	2.6964355040000005	0.5493164	-2.0141602	-3.2348633	13.93317842	8.085717752	3.31252446	-0.12207031	0.061035156	4.3945312	-9.50930162	1.3242920320000002	1.74299321	1.5258789	0.4272461	-0.79345703	1.0587158540000001	8.476904254	3.8460692900000004	-1.4648438	-1.2207031	0.061035156	1.644897464	11.912646760000001	1.88774411	-4.0893555	1.2817383	1.7700195	1550087908.663
-9.15878894	-3.0947998200000004	0.24404297120000001	1.0986328	-0.5493164	-0.4272461	10.5739991	-7.8775634000000005	2.08752446	0.8544922	-0.91552734	-5.432129	13.35297824	8.067773560000001	2.9010009000000005	-0.7324219	1.7089844	6.1035156	-9.45307608	0.47492675720000005	1.25729982	2.0141602	0.8544922	-0.7324219	1.425976538	8.492456070000001	4.507617212	-2.0141602	-1.0986328	2.0141602	-1.106567392	11.78942842	0.6459961060000001	-3.8452148	0.30517578	1.8310547	1550087908.703
-10.37421924	-2.6210692900000003	-0.1256103534	0.061035156	-1.0375977	-0.91552734	12.477295320000001	-7.829711960000001	0.955834964	0.8544922	-0.91552734	-5.432129	13.520459260000003	7.657446580000001	2.5947509	-1.3427734	-1.6479492	9.155273	-9.666015380000001	-0.778784146	1.259692392	1.5869141	0.5493164	-0.7324219	1.425976538	8.492456070000001	4.507617212	-2.380371	-1.953125	3.4179688	-1.106567392	11.78942842	0.6459961060000001	-3.8452148	0.30517578	1.8310547	1550087908.743
-10.495044420000001	-2.8914307100000003	-0.385205072	0.8544922	-1.0375977	-0.5493164	13.722632280000001	-8.3620607	0.12321777160000001	1.0375977	0.30517578	-6.8359375	14.10903354	6.727929712	2.04924321	-1.3427734	-1.6479492	9.155273	-10.22109424	-1.488183606	1.5731201080000001	0.8544922	0.061035156	-0.6713867	3.714477536	8.73410643	5.904882788000001	-2.6855469	-3.4179688	4.8217773	-1.106567392	11.78942842	0.6459961060000001	-3.8452148	0.30517578	1.8310547	1550087908.783
-9.030786240000001	-2.7526612400000006	0.2835205072	0.91552734	-0.6713867	-0.12207031	13.8494384	-8.673095746000001	-1.3075439300000002	1.5258789	1.8310547	-8.117676	13.471411240000002	5.1464357	1.526464856	-1.0986328	0.061035156	9.58252	-10.04165036	-1.149633786	1.859033246	0.061035156	0.4272461	-0.4272461	5.522070288000001	8.01274411	5.74577626	-2.5634766	-3.8452148	6.286621	-1.111352536	9.124096940000001	-1.2178222840000001	-0.6713867	-1.0375977	1.159668	1550087908.823
-8.28071286	-2.245434604	0.9725830072	0.91552734	0.48828125	0.4272461	13.370923020000001	-7.4409179320000005	-1.2285888580000002	2.319336	1.0375977	-9.643555	11.990404860000002	3.5673339660000005	1.179541034	-0.91552734	2.4414062	8.056641	-9.297558606	-0.75366214	1.7896484620000002	0	0.24414062	-0.30517578	5.522070288000001	8.01274411	5.74577626	-2.2583008	-4.272461	7.385254	0.34213867800000003	7.8428711060000005	-0.29667969240000003	0.24414062	0.12207031	0.36621094	1550087908.863
-8.557055710000002	-1.408032248	0.569433606	0.4272461	0.5493164	0.12207031	12.34211412	-5.8103759	-1.302758786	1.8310547	1.0375977	-10.314941	10.59672824	2.031298822	0.7895507788	-0.91552734	2.4414062	8.056641	-8.9661866	-0.8840576080000001	1.6724121400000003	0.061035156	0.12207031	-0.36621094	7.646679712	6.243432608000001	5.49934056	-1.6479492	-2.4414062	7.9345703	0.8074951080000001	8.042651260000001	0.594555661	0.7324219	3.0517578	-0.7324219	1550087908.903
-8.85732428	-1.4989501800000002	0.6543701080000001	-0.30517578	0.5493164	-0.24414062	12.34211412	-5.8103759	-1.302758786	0.79345703	1.4648438	-10.253906	10.59672824	2.031298822	0.7895507788	-0.8544922	2.4414062	6.7749023	-9.035571580000001	-1.146044928	1.8231445680000002	-0.12207031	0.30517578	-0.36621094	7.646679712	6.243432608000001	5.49934056	-0.79345703	-0.79345703	8.117676	-0.2380615216	7.93378894	0.37204589660000004	1.2207031	2.4414062	-1.0986328	1550087908.943
-9.10495607	-1.988232428	0.2536132788	-0.12207031	1.159668	-0.061035156	9.258081070000001	-3.122314496	-0.9677978240000001	0.24414062	3.1738281	-8.178711	7.8488523400000005	0.5263671924000001	1.3649658540000003	-1.3427734	3.9672852	3.479004	-9.297558606	-1.565942392	2.054028354	-0.4272461	0.5493164	-0.24414062	8.072558606000001	5.7098876800000005	4.909570288	0.18310547	0.30517578	7.751465	-0.8457763580000002	8.521167032000001	0.37802735600000004	2.0141602	0	-1.2817383	1550087908.983
-9.212622300000001	-2.5157959260000005	-0.27514648560000005	-0.24414062	1.2207031	-0.061035156	7.580884080000001	-2.172460962	-0.3349609424	0.24414062	3.1738281	-8.178711	6.272143570000001	-0.046655271600000006	1.0993896760000001	-1.3427734	3.9672852	3.479004	-9.719848740000002	-2.0157471040000003	2.2657714660000003	-1.0986328	0.8544922	-0.30517578	8.301049820000001	4.47292482	4.88444838	1.2817383	1.3427734	6.4697266	-0.462963858	9.630126800000001	0.73332518	2.4414062	-1.6479492	-0.9765625	1550087909.023
-10.606298920000002	-3.0720702880000004	-0.28471679320000004	1.0375977	1.8920898	0.36621094	6.235058606	-1.040771466	0.576611322	0.061035156	2.5634766	-6.591797	6.21950679	-0.592163089	1.221411142	-1.5869141	1.2817383	2.1362305	-10.070361420000001	-1.771704074	2.1569091460000003	-1.6479492	1.0375977	0	7.0604982000000005	3.434545926	5.127294928000001	1.953125	2.8686523	5.1879883	0.770410144	11.02978534	2.451196286	2.0751953	-1.4038086	-0.48828125	1550087909.063
-10.58955072	-2.217919928	-1.503735324	0.12207031	-0.30517578	-0.61035156	4.858129892000001	0.417504892	2.13178714	-0.061035156	2.6245117	-4.638672	6.860717752000001	-0.619677716	1.683178714	-1.0375977	-1.159668	1.2207031	-10.486670320000002	-1.0646972840000002	2.11982428	-1.7700195	1.4648438	0.36621094	7.0604982000000005	3.434545926	5.127294928000001	1.6479492	3.112793	4.699707	1.745385782	12.060986420000003	1.6724121400000003	1.6479492	-0.9765625	-0.24414062	1550087909.103
-9.298754892	-2.1114501800000003	0.0813476538	-0.5493164	0.48828125	0.18310547	3.9142577880000005	1.5109130400000002	3.0672851440000004	0.12207031	2.6245117	-2.5634766	6.71118161	-0.41511232	1.2895996400000003	-0.79345703	-0.12207031	0.12207031	-10.077538940000002	-0.39836425720000007	1.605419928	-1.7089844	1.5869141	0.4272461	6.992309800000001	3.2311766200000003	4.732519568	1.2817383	3.112793	3.8452148	2.312426718	11.06208516	2.9620117800000005	0.24414062	0.12207031	-0.30517578	1550087909.143
-9.253295926000002	-1.5563721040000003	-0.270361322	-0.4272461	1.7089844	0.12207031	4.2970702880000005	2.3578857820000003	3.877172824	0.24414062	-0.30517578	0.36621094	7.54858426	-0.2129394568	1.46665036	-0.9765625	-1.0375977	-0.91552734	-9.552368210000001	0.11484375000000001	1.05991214	-1.159668	1.6479492	0.12207031	5.930004892	2.721557608	4.633227536	2.380371	2.8076172	3.3569336	1.796826178	9.206640380000001	0.2428466754	1.5869141	1.4038086	0	1550087909.183
-9.759326080000001	-1.526464856	-1.6724121400000003	-0.9765625	0	-0.61035156	5.1895018	2.4799072480000004	4.40473642	0.24414062	-0.30517578	0.36621094	8.693432608	0.269165036	1.043164038	-0.61035156	-2.0141602	-1.2207031	-9.46145018	-0.24165038940000003	0.517993161	-1.2207031	0.8544922	-0.12207031	5.930004892	2.721557608	4.633227536	2.5024414	1.0986328	3.2348633	-0.34094239200000004	9.395654254	-0.94506839	0.6713867	-0.6713867	-0.12207031	1550087909.223
-9.77966304	-2.076757788	-1.735815396	-0.48828125	0.61035156	-0.61035156	5.7278320680000006	1.6496826080000002	3.96330571	-0.061035156	-0.61035156	1.3427734	8.97097194	-0.0346923822	-0.2643798822	-0.30517578	-2.6855469	-0.79345703	-9.640893570000001	-0.25839844240000004	0.5802001800000001	-1.4038086	0.61035156	0.18310547	5.71826178	2.586376996	5.16079074	2.1972656	0.5493164	2.746582	0.75964357	10.12897914	-0.0693847644	0.79345703	-0.061035156	-0.61035156	1550087909.263
-9.6217527	-2.1760498200000002	-1.971484424	-0.79345703	0.12207031	-0.30517578	6.798510880000001	0.8158691100000001	3.4046385800000003	0.61035156	-1.5258789	1.0986328	9.39086911	-0.16628417539999998	-0.23208007200000003	0.4272461	-2.5024414	0	-9.615771760000001	0.2512207068	0.501245108	-1.2817383	0.5493164	0.36621094	6.299658246000001	2.7825683900000002	5.489770468000001	2.1362305	-0.5493164	2.1972656	0.8433837860000001	9.97226538	-0.7309326080000002	1.0375977	0.061035156	-0.4272461	1550087909.303
-9.19946286	-1.9989990020000004	-1.906884784	-0.7324219	0.48828125	-0.30517578	6.798510880000001	0.8158691100000001	3.4046385800000003	0.61035156	-1.5258789	1.0986328	9.39086911	-0.16628417539999998	-0.23208007200000003	1.7700195	-2.319336	0.30517578	-9.38967302	0.7728027160000001	0.339746106	-0.9765625	0.4272461	0.30517578	6.299658246000001	2.7825683900000002	5.489770468000001	1.2207031	0.30517578	1.2207031	0.899609375	9.667211960000001	-1.149633786	0.8544922	0.12207031	-0.30517578	1550087909.343
-9.42436502	-2.122216754	-2.4392334260000004	-0.5493164	0.36621094	-0.18310547	6.799707068	1.42836911	3.0409667540000003	0.61035156	-0.79345703	0.6713867	9.206640380000001	0.12202148560000001	2.3578857820000003	2.0141602	-1.2207031	0.18310547	-9.07385234	1.0754638580000002	0.0681884784	-0.79345703	0.18310547	0.24414062	6.87028804	3.0050780759999998	4.974169928000001	1.2817383	0.8544922	0.61035156	1.123315396	9.758129892000001	-0.8170653959999999	0.61035156	0.30517578	-0.4272461	1550087909.383
-9.32746556	-2.332763678	-2.537329074	-0.48828125	-0.4272461	-0.061035156	6.111840560000001	1.4810058900000003	4.165478534	1.0986328	-0.4272461	1.159668	10.28928264	-0.0885253894	1.89013678	1.0375977	-2.8076172	0.36621094	-9.159985520000001	1.3302734620000003	0.06699218750000001	-0.48828125	-0.061035156	0.24414062	6.4683351600000005	2.988330072	4.9311032400000006	1.5258789	-0.061035156	0.4272461	0.850561502	9.82033696	-0.9881347840000001	0.5493164	0.061035156	-0.18310547	1550087909.423
-9.274829074000001	-2.190405252	-2.378222644	-0.12207031	0.4272461	0.18310547	6.111840560000001	1.4810058900000003	4.165478534	1.0986328	-0.4272461	1.159668	10.28928264	-0.0885253894	1.89013678	0.4272461	-2.1362305	0.48828125	-9.354980432000001	1.3996582460000002	0.2081542932	-0.30517578	-0.12207031	0.12207031	6.4683351600000005	2.988330072	4.9311032400000006	1.2207031	-1.7089844	0.36621094	0.6759033540000001	9.724634080000001	-1.2919922120000003	0.36621094	-0.18310547	0.12207031	1550087909.463
-9.3573732	-1.899707068	-2.7227538940000002	-0.30517578	-0.12207031	0.061035156	8.23286142	2.1162353240000003	3.15102536	0.9765625	-1.6479492	1.0375977	11.010644960000002	-1.199877896	-0.5036376800000001	0.79345703	-1.2207031	0.30517578	-9.278417932000002	1.2513183900000002	0.193798822	-0.24414062	-0.30517578	0.061035156	8.271142572	3.037377896	5.193090560000001	0.5493164	-1.8310547	0.12207031	0.8661132788	9.630126800000001	-1.561157248	0.24414062	-0.18310547	0.061035156	1550087909.503
-9.290380890000002	-1.945166034	-2.62944339	-0.30517578	0.18310547	0.12207031	8.23286142	2.1162353240000003	3.15102536	0.061035156	-1.6479492	0.61035156	11.010644960000002	-1.199877896	-0.5036376800000001	1.3427734	-0.8544922	0.36621094	-9.463842752000001	1.284814496	0.46535643000000004	-0.12207031	-0.36621094	0	8.271142572	3.037377896	5.193090560000001	0.061035156	-0.8544922	-0.36621094	0.833813498	9.557153060000001	-1.79323732	0.30517578	0.12207031	-0.061035156	1550087909.543
-9.248510880000001	-1.963110324	-2.53254393	-0.18310547	0	0.061035156	8.936279254	2.2609863220000004	2.8316162140000003	0.061035156	-2.1972656	-0.061035156	12.272729140000001	-1.0180419928000002	-1.0958007788	1.953125	-0.48828125	1.0375977	-9.35378444	1.239355432	0.5885742212	0.061035156	-0.48828125	0	8.08811052	2.874682608	4.8988037140000005	-0.6713867	0.061035156	-0.6713867	0.461767572	9.469824280000001	-1.7812744600000001	0.24414062	0	-0.061035156	1550087909.583
-9.405224640000002	-1.9044922120000003	-2.604321286	0	0.12207031	0.061035156	10.0631839	2.318408246	2.098291034	-0.4272461	-2.746582	-1.2207031	11.798999100000001	-0.9522461060000001	0.095703125	1.953125	-1.0375977	1.953125	-9.34780252	1.113745108	0.69504393	0.18310547	-0.61035156	0.061035156	7.152612320000001	2.795727536	4.344921924	-1.0375977	-0.061035156	-0.61035156	0.6053222644	9.56672374	-1.7310302520000003	0.18310547	-0.12207031	-0.061035156	1550087909.623
-9.293969748	-1.832714856	-2.5875733800000003	0	-0.12207031	-0.061035156	10.838378600000002	2.271752896	1.94636232	-1.3427734	-1.8310547	-1.8920898	11.798999100000001	-0.9522461060000001	0.095703125	1.6479492	-2.0751953	2.8076172	-9.49016124	1.276440396	0.953442392	0.30517578	-0.79345703	0.12207031	7.152612320000001	2.795727536	4.344921924	-1.2207031	-1.0986328	-0.61035156	0.8445800720000001	9.63969748	-1.7824707460000002	0.12207031	0	-0.12207031	1550087909.674
-9.286792032000001	-1.9212402160000002	-2.3172119600000003	0.061035156	0.48828125	0.061035156	9.613378894	1.5372314300000003	1.8422851440000003	-1.4038086	-1.6479492	-2.6855469	10.219897659999999	-0.976171875	-0.9331054712000001	1.8310547	-0.9765625	2.8076172	-9.423168930000001	1.234570288	1.0946044928	0.6713867	-1.0375977	0.18310547	7.110742212000001	2.8926269959999997	4.39995108	-1.8310547	-2.1972656	-0.5493164	0.71538089	9.517675720000002	-1.6078125	0.12207031	0.061035156	-0.12207031	1550087909.709
-9.59782698	-1.9379882200000003	-2.787353534	0.18310547	-0.12207031	0.12207031	8.798706070000001	1.3924804320000002	0.6663330072	-1.4038086	-1.8920898	-3.479004	8.936279254	-1.544409146	-1.2058593750000002	2.2583008	-0.12207031	2.8076172	-9.431542932000001	1.153222644	1.0922119110000001	0.9765625	-1.3427734	0.18310547	7.6789795320000005	2.50622554	4.245629892	-2.746582	-2.319336	-1.159668	0.6459961060000001	9.743774460000001	-1.6137939300000002	0.061035156	-0.12207031	-0.061035156	1550087909.743
-9.366943390000001	-1.812377896	-2.32917482	0.24414062	0.18310547	0.061035156	8.187402160000001	2.2621826080000003	1.0144531250000002	-2.319336	-0.061035156	-3.2958984	8.14792482	-2.180834964	-1.1340820288	2.4414062	0.061035156	2.6855469	-9.64328624	0.9211425720000002	1.3709472839999999	0.91552734	-1.5869141	0.18310547	8.187402160000001	2.85075679	3.974072284	-3.1738281	-1.6479492	-1.7089844	0.729736322	9.640893570000001	-1.808789038	0.12207031	-0.12207031	-0.12207031	1550087909.783
-9.496142572	-1.8004150360000002	-2.337548822	0.18310547	0.48828125	0.12207031	7.24472644	2.65576178	1.315917932	-2.319336	-0.061035156	-3.2958984	8.00676268	-2.78017572	-0.47851562500000006	2.5634766	0.24414062	2.5024414	-9.614575180000001	1.1269042932	1.66044928	1.2817383	-1.4038086	-0.061035156	8.187402160000001	2.85075679	3.974072284	-2.9907227	-1.2817383	-2.1362305	0.60651857	9.624145468	-1.56354982	0	-0.18310547	-0.18310547	1550087909.823
-9.54638678	-1.9032959260000002	-2.566040036	0.12207031	-0.18310547	0.061035156	6.9073732	3.4441162140000006	1.3386474640000001	-2.4414062	-0.7324219	-3.1738281	7.649072480000001	-3.8209472840000003	-0.005981445288000001	2.4414062	0.61035156	2.380371	-9.65285643	1.1316894568000002	1.851855432	1.2817383	-1.4038086	-0.30517578	8.311816394000001	3.0361816100000003	2.8890380400000004	-2.6245117	-1.7089844	-2.9907227	0.7201660340000001	9.78444838	-1.562353534	0	-0.18310547	-0.12207031	1550087909.863
-9.38129892	-2.01096196	-2.31481929	0.24414062	0.18310547	0.12207031	6.763818390000001	4.615283246	2.081542932	-2.319336	0.5493164	-2.380371	7.1370607	-4.67390126	0.135180661	2.1362305	0.9765625	1.953125	-9.651660340000001	1.0862304712000002	2.020532248	1.8310547	-1.5258789	-0.5493164	8.311816394000001	3.0361816100000003	2.8890380400000004	-2.8076172	-2.6855469	-3.479004	0.657958966	9.636108426000002	-1.6437011780000002	0.061035156	0	-0.12207031	1550087909.903
-9.427954074	-1.9918212860000002	-2.4404297120000003	0.30517578	0.061035156	0.12207031	5.42995607	5.459863220000001	2.24423822	-2.319336	0.5493164	-2.380371	6.73151857	-5.230175720000001	0.461767572	1.7089844	1.0986328	1.4648438	-9.52006839	0.9522461060000001	2.142553714	1.4648438	-1.0375977	-0.4272461	8.50561502	3.3807128600000005	2.70361322	-2.8076172	-2.319336	-3.6010742	0.37802735600000004	9.67080072	-1.6078125	0	-0.18310547	-0.12207031	1550087909.943
-9.38488768	-1.9762695680000002	-2.3949707460000003	0.24414062	0	0.12207031	5.542407248	6.102270468	2.140161142	-1.5869141	-0.8544922	-1.7089844	6.421679712	-5.736206070000001	1.183129892	1.2207031	1.5869141	0.91552734	-9.60261232	0.8577392572	2.128198282	1.7089844	-1.7700195	-0.61035156	8.730517572	3.9704834260000004	2.427270468	-2.6245117	-2.0751953	-4.333496	0.40314941100000007	9.657641574000001	-1.5575683900000001	-0.061035156	-0.18310547	-0.061035156	1550087909.983
-9.404028060000002	-2.05522464	-2.4021484620000004	0.24414062	-0.061035156	0.18310547	5.8953125	6.40014676	2.8112792540000004	-0.48828125	0.30517578	-0.24414062	6.171655252000001	-6.355884080000001	1.771704074	0.6713867	0.48828125	0.30517578	-9.375317392	0.67709964	2.1437500000000003	0.61035156	-2.5024414	-0.48828125	8.730517572	3.9704834260000004	2.427270468	-2.1362305	-1.2207031	-4.5776367	0.47014160340000005	9.600219748	-1.582690396	-0.061035156	-0.12207031	-0.061035156	1550087910.023
-9.427954074	-2.0839355040000003	-2.3531005400000002	0.24414062	-0.12207031	0.12207031	5.20266124	6.8451657400000006	3.063696286	-0.48828125	0.30517578	-0.24414062	5.86899411	-6.8870362400000005	1.715478534	-0.12207031	-0.5493164	-0.36621094	-9.067871106	0.57421875	2.6605469240000006	0.18310547	-3.90625	-0.4272461	8.829809800000001	4.036279254000001	2.636621106	-1.2817383	-0.4272461	-4.9438477	0.45339357	9.67080072	-1.5384277160000002	-0.061035156	-0.061035156	0	1550087910.062
-9.45427266	-2.0169433900000002	-2.32319339	0.24414062	0	0.18310547	5.9479492800000004	7.193286240000001	1.6496826080000002	0.18310547	-3.1738281	-0.12207031	6.2111327880000005	-6.805688400000001	1.280029254	-0.8544922	-2.4414062	-1.0375977	-9.217407248	0.6747070288	3.741992212	0.12207031	-2.8686523	0	8.668310700000001	5.36655252	2.600732428	-0.5493164	0.24414062	-5.493164	0.2978759784	9.713867212	-1.5456054320000001	-0.061035156	0	0	1550087910.102
-9.471020468	-1.9188476440000002	-2.40573732	0	-0.12207031	0.18310547	6.275732428000001	7.315307608000001	1.5575683900000001	1.8920898	-0.48828125	0.8544922	7.1717527	-6.428857428000001	1.052734375	-1.2817383	-2.8686523	-1.8310547	-8.859716754	0.3576904254	4.196582068	0.24414062	-0.6713867	0.061035156	8.668310700000001	5.36655252	2.600732428	0.061035156	0.61035156	-5.9814453	0.16030273560000002	9.686352340000001	-1.622167932	-0.12207031	-0.18310547	0	1550087910.142
-9.4004393	-1.870996106	-2.268164038	0	-0.18310547	0.12207031	6.275732428000001	7.315307608000001	1.5575683900000001	1.8920898	-0.48828125	0.8544922	7.1717527	-6.428857428000001	1.052734375	-1.953125	-3.4179688	-2.2583008	-8.76521016	0.10886230040000001	3.992016574	-0.61035156	-1.0375977	0.18310547	8.157495108	5.632128894	3.285009784	1.159668	1.6479492	-6.4086914	0.35649413939999997	9.63491214	-1.579101538	-0.12207031	-0.12207031	0	1550087910.182
-9.445898560000002	-1.8243408540000001	-2.256201178	0	-0.12207031	0.061035156	6.107055710000001	7.73640126	2.34113768	2.5634766	-2.1972656	1.3427734	10.75104982	-7.12390126	-0.014355469240000002	-2.0751953	-2.9907227	-2.380371	-8.74367662	0.439038089	4.403540036	-0.30517578	0.61035156	0.12207031	6.952832068	7.17773462	3.5362304320000004	1.7700195	1.7089844	-6.1035156	0.47014160340000005	9.6636232	-1.52526857	-0.12207031	0	0	1550087910.222
-9.463842752000001	-1.790844748	-2.1880126800000004	-0.18310547	-0.18310547	0.061035156	8.823827880000001	7.756738220000001	2.9990966460000004	2.746582	-2.4414062	2.0751953	11.839673020000001	-6.993505890000001	-0.49167482	-2.0751953	-2.6855469	-2.2583008	-8.67788089	0.7105957068000001	3.858032248	-0.12207031	0.24414062	0.12207031	6.952832068	7.17773462	3.5362304320000004	2.0751953	1.3427734	-5.493164	0.3947753894	9.66481929	-1.50732428	-0.12207031	0	0	1550087910.262
-9.45307608	-1.7621337860000001	-2.165283246	-0.18310547	-0.061035156	0.061035156	8.823827880000001	7.756738220000001	2.9990966460000004	2.5024414	-1.2207031	2.6855469	12.290673920000001	-6.268554712	-1.0826415740000002	-2.0141602	-3.112793	-2.0751953	-8.63959964	0.6962402160000001	3.9525389400000006	0.12207031	0.8544922	0.18310547	6.20754393	7.9026857	3.6187744600000005	2.0141602	0.91552734	-4.211426	0.362475589	9.648071580000002	-1.5300537140000001	-0.12207031	0	0	1550087910.302
-9.477001800000002	-1.7214599640000001	-2.2239013580000004	-0.24414062	-0.18310547	0.061035156	11.05490764	7.2698487400000005	0.805102536	2.2583008	-1.6479492	2.319336	12.03825728	-5.540014480000001	-1.2453369600000002	-1.0986328	-1.4038086	-2.0751953	-8.851342752	0.6053222644	3.93339856	0.061035156	0.61035156	0.061035156	4.77080072	8.984130890000001	3.3412353240000003	1.3427734	0.61035156	-2.9296875	0.42587889400000006	9.651660340000001	-1.4546875000000001	-0.12207031	0.061035156	-0.061035156	1550087910.342
-9.500927520000001	-1.697534146	-2.144946286	-0.18310547	-0.18310547	0.061035156	10.784546220000001	6.761425720000001	0.339746106	0.9765625	-0.061035156	0.91552734	12.5048098	-5.019628894	-1.534838858	-0.5493164	-1.2207031	-1.7700195	-8.92910144	0.79194339	3.9369873200000005	0.061035156	0.9765625	0	4.77080072	8.984130890000001	3.3412353240000003	0.61035156	0.61035156	-1.7089844	0.45339357	9.65285643	-1.415209964	-0.12207031	0	0	1550087910.382
-9.558349640000001	-1.6245605040000002	-2.146142572	-0.12207031	-0.18310547	0	10.784546220000001	6.761425720000001	0.339746106	0.9765625	-0.061035156	0.91552734	12.5048098	-5.019628894	-1.534838858	-0.18310547	-0.61035156	-1.2817383	-8.798706070000001	0.8972167932	3.552978534	-0.061035156	0.30517578	-0.12207031	3.946557608	8.953027160000001	3.06608876	0.061035156	0.7324219	-0.61035156	0.416308606	9.69113768	-1.4810058900000003	-0.18310547	0.061035156	0	1550087910.422
-9.552368210000001	-1.6078125	-2.0887207460000004	-0.061035156	-0.061035156	0	10.577587860000001	5.993408246	-0.38400878600000005	0.48828125	0	0.5493164	11.5274411	-4.094897464000001	-1.818359424	-0.061035156	-0.12207031	-0.5493164	-8.82023912	0.832617212	3.6702148560000003	-0.061035156	0	-0.061035156	3.131884784	8.750854532	2.8447753600000003	-0.18310547	0.30517578	0.18310547	0.4438232428	9.689941394000002	-1.4558837860000002	-0.061035156	0	-0.061035156	1550087910.462
-9.52604982	-1.6149902160000003	-2.1521240020000003	0	-0.061035156	0.061035156	9.35976538	4.695434604000001	-1.0862304712000002	0.12207031	0.5493164	0.12207031	11.5274411	-4.094897464000001	-1.818359424	-0.061035156	0.061035156	0.061035156	-8.81784694	0.775195288	3.7204589660000003	-0.12207031	0	-0.061035156	3.131884784	8.750854532	2.8447753600000003	-0.18310547	-0.061035156	0.48828125	0.4689453076	9.69472644	-1.4020507200000003	-0.061035156	-0.061035156	-0.061035156	1550087910.502
-9.505712860000001	-1.580297824	-2.162890576	0	-0.12207031	0.12207031	8.819042932	4.57580571	-1.022827176	-0.061035156	0.24414062	-0.12207031	10.615869600000002	-3.7838623200000003	-1.987036142	0	0.30517578	0.30517578	-8.81066893	0.7560547120000001	3.7527587860000002	-0.12207031	-0.18310547	-0.061035156	3.33046875	8.711376800000002	2.9177491	-0.061035156	0	0.5493164	0.6459961060000001	9.677978240000002	-1.3015625000000002	-0.061035156	-0.061035156	-0.061035156	1550087910.542
-9.49375	-1.489379892	-2.1066650360000003	0	-0.061035156	0.061035156	8.819042932	4.57580571	-1.022827176	-0.061035156	0.24414062	-0.12207031	9.60141574	-3.40703125	-2.3160155760000003	-0.061035156	0.12207031	0.36621094	-8.819042932	0.7129882787999999	3.785058606	-0.18310547	-0.061035156	0	3.3579834260000005	8.73171376	2.99191893	0	0	0.48828125	0.686669928	9.667211960000001	-1.27524411	-0.12207031	-0.061035156	0	1550087910.582
-9.5619384	-1.3470214660000002	-2.144946286	-0.061035156	-0.18310547	0	8.4900634	4.781567392	-0.3337646466	0.061035156	-0.061035156	-0.061035156	9.60141574	-3.40703125	-2.3160155760000003	-0.061035156	-0.12207031	0.18310547	-8.84177266	0.6818847840000001	3.7994139400000004	-0.12207031	-0.061035156	0	3.3579834260000005	8.73171376	2.99191893	0.061035156	0	0.36621094	0.6723144568000001	9.683960160000002	-1.3290771760000002	-0.12207031	0	0	1550087910.622
-9.645678420000001	-1.36018071	-2.04924321	-0.061035156	-0.12207031	0	8.4900634	4.781567392	-0.3337646466	0.12207031	-0.061035156	0.061035156	9.4171875	-3.213232428	-2.24064946	-0.061035156	-0.061035156	0.061035156	-8.83220198	0.707006839	3.7683105040000004	-0.18310547	-0.061035156	0	3.4297608800000003	8.747265380000002	3.0876221040000003	0.061035156	0.061035156	0.18310547	0.6890625	9.682763580000001	-1.3290771760000002	-0.061035156	0.061035156	-0.061035156	1550087910.662
-9.67917482	-1.491772464	-2.174853534	-0.12207031	-0.4272461	-0.061035156	8.90517572	4.840185504000001	-0.057421875000000004	0.12207031	0.061035156	0.24414062	9.542798020000001	-3.269457968	-2.32917482	-0.061035156	-0.061035156	-0.12207031	-8.8214357	0.8673096040000001	3.773095746	-0.12207031	0.061035156	0	3.25988768	8.85732428	2.9644042540000006	0.061035156	0.12207031	0	0.4713378894	9.81435504	-1.3637695680000002	-0.12207031	0	-0.12207031	1550087910.702
-9.45666484	-1.641308606	-2.13776857	-0.061035156	-0.18310547	-0.061035156	8.90517572	4.840185504000001	-0.057421875000000004	0.12207031	0	0.24414062	9.542798020000001	-3.269457968	-2.32917482	-0.061035156	-0.12207031	-0.24414062	-8.8561277	1.003686502	3.7360108800000003	0	0	0	3.25988768	8.85732428	2.9644042540000006	-0.061035156	0	-0.061035156	0.5502929712000001	9.707885880000001	-1.400854532	-0.061035156	0.061035156	-0.18310547	1550087910.742
-9.49973143	-1.7346191100000001	-2.27893071	0	-0.30517578	-0.061035156	8.948242212	4.69423822	-0.2380615216	0.061035156	0.061035156	0.18310547	9.69233426	-3.354394568	-2.299267572	-0.12207031	-0.061035156	-0.24414062	-8.84057608	1.1245117212000002	3.6977295320000003	0.061035156	-0.061035156	-0.061035156	3.201269568	8.847753894	2.83879393	-0.12207031	-0.061035156	-0.12207031	0.46416014400000005	9.62893071	-1.449902356	-0.061035156	0.24414062	-0.18310547	1550087910.782
-9.43632788	-1.870996106	-2.360278354	0.061035156	-0.48828125	-0.12207031	8.80588408	4.62246106	-0.1818359424	-0.061035156	0	0.18310547	9.76889676	-3.343627896	-2.3997558900000002	-0.30517578	-0.061035156	-0.18310547	-8.927905252	1.1627929712000002	3.7671141200000005	0.12207031	0.061035156	-0.12207031	3.277832068	9.015234620000001	2.7454834260000003	-0.061035156	-0.18310547	-0.18310547	0.3349609424	9.666015380000001	-1.491772464	-0.12207031	0.12207031	-0.12207031	1550087910.822
-9.285595746	-2.095898462	-2.566040036	0.12207031	-0.24414062	-0.18310547	8.585766574	4.65476088	-0.19020996400000004	-0.18310547	0	0.12207031	9.76889676	-3.343627896	-2.3997558900000002	-0.36621094	-0.061035156	-0.24414062	-9.03796376	1.268066394	3.8388915740000003	0.18310547	0.18310547	-0.18310547	3.277832068	9.015234620000001	2.7454834260000003	-0.061035156	-0.18310547	-0.30517578	0.32060547120000005	9.680371106	-1.5934570680000002	-0.30517578	0.30517578	-0.18310547	1550087910.862
-9.24492212	-2.55048822	-2.8639160340000003	0.36621094	-0.24414062	-0.30517578	8.585766574	4.65476088	-0.19020996400000004	-0.24414062	-0.12207031	0.18310547	9.8083741	-3.220410144	-2.4643554320000005	-0.48828125	-0.061035156	-0.30517578	-9.1193116	1.4929687500000002	3.8891358800000004	0.24414062	0.30517578	-0.18310547	3.23596196	9.27722194	2.73830571	-0.18310547	-0.18310547	-0.48828125	0.22490234620000002	9.671997300000001	-1.723852536	-0.36621094	0.36621094	-0.061035156	1550087910.902
-9.10734874	-3.0182373200000003	-2.948852536	0.7324219	-0.36621094	-0.30517578	8.51040036	4.667919928	-0.15073241820000002	-0.30517578	-0.30517578	0.24414062	9.9866214	-2.719165036	-2.433251996	-0.6713867	0	-0.4272461	-9.25688498	1.7980224640000002	3.8795653960000003	0.4272461	0.6713867	-0.24414062	2.74428714	9.469824280000001	2.55048822	-0.36621094	-0.30517578	-0.6713867	-0.052636719240000004	9.754540740000001	-1.7286376800000003	-0.48828125	0.18310547	0.18310547	1550087910.942
-8.921923920000001	-3.2718505400000004	-2.7933349640000005	1.2817383	-0.36621094	-0.30517578	8.51040036	4.667919928	-0.15073241820000002	-0.4272461	-0.30517578	0.36621094	9.9866214	-2.719165036	-2.433251996	-0.91552734	0.18310547	-0.48828125	-9.329858426000001	2.094702176	3.7431884000000006	0.79345703	1.2207031	-0.30517578	2.74428714	9.469824280000001	2.55048822	-0.5493164	-0.48828125	-0.8544922	-0.3337646466	9.7485598	-1.735815396	-0.8544922	-0.061035156	0.48828125	1550087910.982
-8.871679712	-3.440527356	-2.70600589	1.6479492	-0.36621094	-0.36621094	8.357275360000001	4.6990235600000005	-0.11604003600000001	-0.6713867	-0.48828125	0.5493164	9.955517180000001	-2.3949707460000003	-2.6103027160000005	-1.2207031	0.30517578	-0.48828125	-9.33942842	2.356689496	3.466845746	1.2817383	1.5869141	-0.48828125	2.365063498	9.469824280000001	2.5050292540000005	-0.79345703	-0.61035156	-1.0375977	-0.5072265576	9.749755890000001	-1.899707068	-1.2207031	-0.5493164	0.79345703	1550087911.022
-8.907568390000002	-3.8269287140000006	-2.4081298920000003	2.1972656	0.061035156	-0.5493164	7.927807608000001	4.901196580000001	-0.18303222840000002	-1.0375977	-0.61035156	0.79345703	10.01652806	-1.6927490020000002	-2.837597644	-1.6479492	0.36621094	-0.5493164	-9.354980432000001	2.5421141200000004	3.2455322480000004	1.8310547	1.7700195	-0.79345703	1.5336425720000002	9.74138179	2.682080072	-0.91552734	-0.79345703	-1.2817383	-0.669921875	10.008153960000001	-1.814770468	-1.6479492	-1.159668	1.2207031	1550087911.062
-9.5021241	-4.2240966460000005	-2.259790036	3.2958984	0.4272461	-0.79345703	7.927807608000001	4.901196580000001	-0.18303222840000002	-1.4038086	-0.91552734	1.0375977	10.01652806	-1.6927490020000002	-2.837597644	-2.0751953	0.48828125	-0.61035156	-9.307128894	2.604321286	3.045751996	2.5024414	1.953125	-1.0375977	1.5336425720000002	9.74138179	2.682080072	-0.9765625	-1.0375977	-1.4648438	-1.332666034	10.395751800000001	-1.8542480040000002	-1.8920898	-1.8310547	1.5258789	1550087911.102
-10.014135880000001	-4.130786240000001	-2.2573974640000003	4.211426	-0.18310547	-0.7324219	7.881152160000001	4.959814300000001	-0.3146240216	-1.7700195	-1.2817383	1.2207031	10.267749100000001	-1.2022705072	-2.93569339	-2.5634766	0.7324219	-0.61035156	-9.303539840000001	2.3519042540000004	2.702417032	3.2348633	2.319336	-1.2207031	1.2537109620000002	9.916039840000002	2.930908246	-1.0986328	-1.3427734	-1.8310547	-2.036083966	10.7438723	-1.7465820680000002	-1.8310547	-2.9907227	1.4648438	1550087911.142
-9.8	-3.487182608	-1.534838858	4.638672	-0.5493164	-0.48828125	8.16108426	5.240942392	-1.1711669928000001	-2.0751953	-1.6479492	1.3427734	10.914941100000002	-0.492871106	-2.8483641200000003	-3.0517578	0.79345703	-0.61035156	-9.226977340000001	1.600634784	2.3674560700000002	4.0893555	2.4414062	-1.4038086	0.8194580072000001	9.76291484	4.047045926	-1.0375977	-1.6479492	-2.2583008	-1.8375000000000001	10.479491820000002	-1.3709472839999999	-1.6479492	-4.211426	1.4038086	1550087911.182
-9.63491214	-2.6354248200000003	-0.5323486420000001	5.3710938	1.5258789	-0.36621094	8.75922824	5.02441394	-1.963110324	-2.380371	-1.8920898	1.5258789	10.914941100000002	-0.492871106	-2.8483641200000003	-3.4179688	0.8544922	-0.61035156	-8.8896241	0.46535643000000004	1.9535400360000001	4.760742	2.0141602	-1.4038086	0.8194580072000001	9.76291484	4.047045926	-0.9765625	-1.7700195	-2.380371	-0.47971191100000005	10.13496106	-0.5443115216000001	-1.5258789	-4.699707	0.9765625	1550087911.222
-10.259375	-2.05522464	-1.143652356	4.9438477	1.159668	-0.18310547	9.6636232	4.47292482	-2.8328125	-2.8076172	-2.0751953	1.7089844	10.935278060000002	-0.132788089	-2.231079074	-3.540039	1.0986328	-0.6713867	-9.376513580000001	-0.6292480432	1.408032248	4.638672	0.5493164	-1.2817383	0.805102536	9.24013678	4.50522464	-1.3427734	-2.5024414	-2.319336	-0.33854982	10.10505342	-0.3229980432	-1.3427734	-6.225586	0.61035156	1550087911.262
-9.414794928000001	-1.526464856	-0.571826178	4.3945312	0.79345703	-0.18310547	9.6636232	4.47292482	-2.8328125	-3.2348633	-1.5869141	1.7089844	10.873071580000001	-0.12800292540000002	-1.6999267180000002	-3.6621094	0.91552734	-0.79345703	-9.572705072	-1.0670898560000002	1.5145019960000001	4.333496	1.2817383	-1.159668	1.09819339	9.134863220000002	4.683471646	-1.4648438	-3.2348633	-2.319336	1.025219748	9.27602536	-0.6160888580000001	-0.48828125	-7.873535	0.61035156	1550087911.302
-8.890820288	-1.2632812500000001	-0.45937500000000003	4.333496	2.6245117	-0.18310547	10.28808606	3.5745117800000004	-4.078149460000001	-3.6621094	-1.0986328	1.4648438	11.20563948	-0.27993163940000004	-1.8195557100000002	-3.8452148	0.8544922	-0.91552734	-8.826220746	-0.9402832068000001	1.1604003600000001	4.5776367	0.18310547	-1.0986328	1.18671875	9.189892572	4.6786866	-1.6479492	-3.540039	-2.1972656	2.442822284	9.07026358	-0.7572509980000001	-0.79345703	-7.873535	0.30517578	1550087911.341
-8.954223740000002	-1.412817392	-1.1257080072	3.479004	1.7089844	0.061035156	10.28808606	3.5745117800000004	-4.078149460000001	-3.9672852	-0.79345703	1.159668	11.459252700000002	-0.401953125	-2.115039038	-3.90625	0.61035156	-0.5493164	-8.742480432	-1.3470214660000002	0.94506839	4.5776367	0.12207031	-0.91552734	1.107763678	8.86091304	4.62604982	-1.6479492	-3.8452148	-2.0141602	2.85075679	9.081030252000001	0.20935058900000003	-1.7700195	-6.4086914	-0.18310547	1550087911.382
-8.72214357	-1.790844748	-0.61848143	3.479004	1.4038086	0.4272461	8.917138580000001	3.464453076	-3.905883786	-4.211426	-0.6713867	0.9765625	11.154199280000002	-0.41271972840000004	-1.6125976440000003	-3.8452148	0.79345703	0	-8.7364991	-1.851855432	0.764428714	4.211426	-0.48828125	-0.6713867	1.000097644	7.90388179	4.3724366	-1.4038086	-4.1503906	-1.7700195	2.4846923920000004	9.35258786	1.403247104	-2.6855469	-5.6762695	-0.36621094	1550087911.422
-8.503222840000001	-2.211938498	-0.17944336060000002	3.479004	2.2583008	0.8544922	9.15041484	3.334057608	-3.9094726440000005	-4.333496	-0.8544922	0.8544922	11.154199280000002	-0.41271972840000004	-1.6125976440000003	-4.0283203	0.7324219	0.61035156	-8.833398560000001	-1.9894287140000002	0.8756836060000002	3.90625	-0.91552734	-0.61035156	1.000097644	7.90388179	4.3724366	-1.2207031	-4.4555664	-1.4648438	1.6484863220000001	9.176733426	1.88774411	-2.8686523	-5.432129	-0.5493164	1550087911.461
-8.38120108	-2.13776857	0.025122070680000004	2.8076172	2.8686523	0.9765625	9.15041484	3.334057608	-3.9094726440000005	-4.4555664	-0.79345703	0.5493164	10.773778960000001	-0.38999023560000007	-1.43076178	-4.211426	0.61035156	1.0375977	-9.034375	-1.872192392	1.161596646	3.7841797	-1.2207031	-0.61035156	1.3482177520000003	7.743579074	4.310229532	-0.91552734	-4.5776367	-1.4038086	0.970190396	9.374121106	0.6364257788	-2.8686523	-4.5166016	-0.7324219	1550087911.501
-8.64558107	-2.644995108	0.24165038940000003	2.5024414	3.2348633	0.91552734	9.70310054	3.3854980040000004	-4.439428714000001	-4.4555664	-0.8544922	0.18310547	10.40891124	-0.24763183900000002	-1.274047824	-4.333496	0.30517578	1.3427734	-9.3657473	-1.698730432	1.6484863220000001	3.7231445	-0.9765625	-0.6713867	1.9595214660000002	8.152710160000002	4.571020468	-0.6713867	-4.638672	-1.5258789	-0.005981445288000001	8.441015380000001	-0.6747070288	-1.953125	-5.004883	-0.8544922	1550087911.541
-8.79990216	-3.38908696	-0.07416992212000001	3.0517578	2.746582	1.2207031	9.096582068	3.40942392	-3.94895018	-4.5166016	-0.9765625	-0.30517578	10.40891124	-0.24763183900000002	-1.274047824	-4.638672	-0.061035156	1.5258789	-9.18271466	-1.509716754	1.701123004	3.6010742	-0.7324219	-0.6713867	1.9595214660000002	8.152710160000002	4.571020468	-0.36621094	-4.5776367	-1.6479492	0.7428955072	7.346411240000001	-1.774096646	0.24414062	-6.164551	-0.36621094	1550087911.581
-10.4041259	-3.2921875000000003	-0.611303714	4.4555664	2.746582	1.4038086	8.375219748000001	3.285009784	-3.3854980040000004	-4.5776367	-0.79345703	-0.61035156	10.991503600000001	-0.1112548822	-1.3673584260000002	-4.699707	0.36621094	1.7700195	-9.303539840000001	-1.320703076	1.6472900360000002	3.540039	-1.4038086	-0.8544922	1.7286376800000003	8.301049820000001	4.769604532000001	-0.24414062	-4.638672	-1.5869141	4.71098642	8.00197734	0.07058105432	1.3427734	-5.6152344	0.24414062	1550087911.621
-11.906664840000001	-2.4344482820000004	-4.0506347840000005	3.540039	-1.0375977	0.91552734	8.375219748000001	3.285009784	-3.3854980040000004	-4.638672	-0.6713867	-0.61035156	11.473608720000001	0.32180175720000004	-2.3925780760000004	-4.5776367	0.79345703	1.7700195	-10.241431200000001	-0.6711181610000001	1.848266574	3.6010742	-1.159668	-0.6713867	1.1580077880000001	9.595434800000001	4.577001996	-0.4272461	-4.638672	-1.2817383	6.342724640000001	11.7403804	2.85075679	1.2817383	-3.2958984	0.18310547	1550087911.661
-9.538012680000001	-2.5421141200000004	-1.25729982	2.6855469	-5.004883	0	8.47211911	3.2706542540000005	-3.408227536	-4.5776367	-1.0375977	-0.4272461	11.473608720000001	0.32180175720000004	-2.3925780760000004	-4.4555664	1.0375977	1.6479492	-9.485375900000001	0.3947753894	2.49426268	4.0283203	0.18310547	-0.4272461	1.1580077880000001	9.595434800000001	4.577001996	-0.91552734	-4.699707	-0.9765625	5.361767572	9.889721940000001	1.6903564300000002	1.7089844	-1.7089844	1.2817383	1550087911.701
-8.91354982	-3.28022464	0.015551758180000002	5.065918	6.225586	1.8310547	9.20544429	2.9237304320000006	-3.32807608	-4.4555664	-1.5258789	-0.061035156	11.562134080000002	0.6974365020000001	-2.7454834260000003	-4.638672	1.4038086	1.5869141	-9.021215560000002	0.387597644	1.564746106	4.5166016	-2.380371	-0.6713867	0.6842773560000001	9.922021760000002	3.849658246	-1.5258789	-5.1879883	-0.9765625	2.118627896	9.6217527	0.18303222840000002	2.0751953	-3.9672852	0.79345703	1550087911.741
-8.74606929	-3.0553222840000003	-4.7887451080000005	3.2348633	1.2817383	0.5493164	9.423168930000001	2.7909423920000003	-2.8698974640000006	-4.5776367	-1.953125	0.18310547	11.562134080000002	0.6974365020000001	-2.7454834260000003	-4.638672	1.4038086	1.5869141	-10.1241938	0.517993161	3.017041034	4.8217773	0	-0.79345703	0.931909146	10.28210414	2.64140625	-1.6479492	-5.493164	-1.0986328	0.7369140380000001	9.648071580000002	-1.662841754	2.2583008	-3.3569336	0.79345703	1550087911.781
-8.741284440000001	-4.701416034	-4.048242212	3.9672852	0.12207031	1.4038086	9.423168930000001	2.7909423920000003	-2.8698974640000006	-5.065918	-1.5258789	0.36621094	11.562134080000002	0.6974365020000001	-2.7454834260000003	-4.638672	1.4038086	1.5869141	-10.000976440000002	1.27763678	2.211938498	4.5776367	-1.5869141	-0.91552734	0.931909146	10.28210414	2.64140625	-2.0141602	-5.554199	-1.159668	-0.1686767572	10.534521760000002	-1.9176513580000003	1.6479492	-3.2348633	0.79345703	1550087911.821
-8.28908696	-4.88803714	-2.93808606	6.591797	4.8217773	3.0517578	10.235449280000001	2.3578857820000003	-1.783667032	-5.6152344	-0.9765625	0.7324219	11.562134080000002	0.6974365020000001	-2.7454834260000003	-4.638672	1.4038086	1.5869141	-10.418481920000001	1.8638183900000003	3.0134521760000004	5.2490234	-0.61035156	-0.9765625	1.294384784	10.687646760000002	2.22629393	-2.0751953	-5.554199	-1.4648438	0.4294677716	9.962695680000001	-2.958422824	1.3427734	-3.7841797	0.6713867	1550087911.861
-8.18620607	-2.613891574	-5.255298020000001	6.1035156	3.6010742	2.1362305	10.59433606	1.906884784	-1.337451178	-5.859375	-1.0375977	0.9765625	9.77248552	-0.965405252	-5.6572509	-4.638672	1.4038086	1.5869141	-10.3610598	1.733422824	2.95961911	5.493164	-0.24414062	-1.159668	1.5276611420000001	10.272534440000001	2.241845746	-1.8310547	-5.2490234	-1.953125	1.2178222840000001	9.707885880000001	-3.5517822480000003	1.6479492	-3.479004	0.6713867	1550087911.901
-8.539111420000001	-2.7155760800000004	-5.193090560000001	5.432129	2.9296875	2.0141602	10.59433606	1.906884784	-1.337451178	-5.79834	-1.2817383	0.9765625	9.77248552	-0.965405252	-5.6572509	-5.432129	0.91552734	0.91552734	-9.87297374	1.5683349640000002	3.093603534	5.92041	0.30517578	-1.3427734	1.5276611420000001	10.272534440000001	2.241845746	-1.4038086	-5.004883	-2.2583008	0.0346923822	9.41599092	-3.2180175720000004	1.3427734	-4.8217773	0.91552734	1550087911.941
-8.564233426000001	-3.9561278960000004	-4.6069091460000005	7.507324	4.4555664	3.112793	9.82871106	2.024121106	-0.6842773560000001	-5.554199	-1.2817383	0.9765625	9.681567392	-1.1400634980000002	-5.353393570000001	-5.3100586	0.7324219	0.91552734	-9.343017572	1.403247104	2.9907226440000003	5.92041	0	-1.5258789	1.5910644960000002	9.89809604	2.2490234620000003	-1.0986328	-4.760742	-2.5024414	0.534741214	9.351391574	-3.4453125000000004	1.0375977	-6.4086914	0.91552734	1550087911.981
-8.524755890000002	-2.421289038	-5.8546385800000005	8.178711	3.4179688	3.479004	9.21501448	2.377026358	-0.916357428	-5.3710938	-1.159668	0.91552734	9.508105432	-1.2202148560000001	-4.744482428	-5.1879883	0.8544922	0.79345703	-8.942260880000001	1.2106445288	3.0553222840000003	6.0424805	0.18310547	-1.5258789	1.680786142	9.53920926	2.2239013580000004	-0.9765625	-4.5166016	-2.6245117	0.534741214	9.351391574	-3.4453125000000004	1.0375977	-6.4086914	0.91552734	1550087912.021
-8.408715560000001	-0.5144042932	-5.821142572	7.385254	2.1972656	2.5634766	8.70061052	2.6497802520000002	-1.391284146	-5.3100586	-1.2207031	0.8544922	9.38010234	-1.353002896	-4.173852536	-5.1879883	0.6713867	0.6713867	-8.75444339	1.143652356	3.2479248200000006	6.1035156	0.061035156	-1.4648438	1.8219482820000001	9.30234375	2.277734424	-0.91552734	-4.4555664	-2.6245117	0.534741214	9.351391574	-3.4453125000000004	1.0375977	-6.4086914	0.91552734	1550087912.061
-8.54628894	0.211743161	-5.25410144	6.8969727	2.0751953	2.2583008	8.518774460000001	2.7359130400000002	-1.6365234620000002	-5.3100586	-1.4038086	0.8544922	9.60141574	-1.534838858	-3.667822284	-5.2490234	0.7324219	0.5493164	-8.7030027	0.8948242212000002	3.4788086060000003	6.225586	0.30517578	-1.4648438	1.9930175720000003	9.195874100000001	2.277734424	-0.9765625	-4.333496	-2.5634766	3.02421875	8.769995108000002	-2.8124755400000003	0.4272461	-6.164551	1.6479492	1550087912.101
-9.27124002	0.885253894	-5.073461960000001	6.5307617	1.8920898	2.0751953	8.34172374	2.74428714	-1.7980224640000002	-5.3100586	-1.3427734	0.91552734	9.95073282	-1.7226562500000002	-3.2921875000000003	-5.2490234	0.79345703	0.61035156	-8.464941394	0.5227783246000001	3.487182608	6.4697266	0.4272461	-1.4038086	2.441625998	9.03916034	2.304052716	-0.9765625	-4.3945312	-2.4414062	4.06140126	8.706591754	-2.8017089660000005	0.48828125	-5.1879883	1.3427734	1550087912.141
-9.343017572	1.599438498	-5.12849092	5.126953	0.30517578	0.9765625	8.451782248	2.7706054320000004	-2.11743161	-5.1879883	-1.5869141	0.9765625	10.02250998	-1.9296142180000002	-3.1187255400000002	-5.1879883	0.91552734	0.6713867	-8.399145468	-0.10168457460000001	3.4154052520000002	6.0424805	0.12207031	-1.3427734	2.441625998	9.03916034	2.304052716	-1.0375977	-4.4555664	-2.2583008	3.98723143	8.9326902	-2.6784912140000006	0.4272461	-4.8217773	0.91552734	1550087912.181
-9.402832068	1.159204074	-4.018334964	4.4555664	0.61035156	0.6713867	8.451782248	2.7706054320000004	-2.11743161	-5.065918	-1.6479492	0.9765625	9.98303264	-2.1066650360000003	-2.9500489200000004	-5.065918	0.7324219	0.6713867	-8.358471940000001	-0.4689453076	3.4297608800000003	5.3710938	-0.12207031	-1.2817383	2.795727536	8.99848642	2.575610324	-0.8544922	-4.3945312	-2.1972656	3.10317392	8.979345746000002	-2.7418945679999998	0.18310547	-4.333496	0.5493164	1550087912.221
-9.303539840000001	0.27275390380000003	-3.7228514400000003	4.3945312	1.2207031	0.91552734	8.7448732	2.7861572480000003	-2.40573732	-5.126953	-1.6479492	0.91552734	10.11103534	-2.1329834260000005	-2.5445067900000002	-5.065918	0.6713867	0.61035156	-8.261572480000002	-0.2033691394	3.2228027160000003	4.760742	-0.36621094	-1.2207031	2.988330072	9.155200180000001	2.409326178	-1.0986328	-4.638672	-2.1362305	2.662939496	8.954223740000002	-2.68566893	0.30517578	-4.0893555	0.12207031	1550087912.261
-8.717358426	-0.553881839	-4.08173822	4.211426	0.30517578	0.6713867	9.254492212	2.605517572	-2.5134033540000003	-5.065918	-1.5258789	0.6713867	10.28210414	-2.263378894	-2.3746337860000004	-5.065918	0.79345703	0.61035156	-8.14433606	0.250024411	3.0744628600000006	4.4555664	-0.24414062	-1.2207031	2.956030252	9.132470746000001	2.2035644960000003	-1.2207031	-4.8828125	-1.953125	2.29089357	8.712573380000002	-2.46794429	0.12207031	-4.1503906	0.12207031	1550087912.301
-8.704199280000001	-1.2453369600000002	-4.092504892000001	3.112793	0.7324219	0.8544922	9.729418930000001	2.159301718	-2.436840854	-5.065918	-1.4038086	0.12207031	10.58476538	-2.306445288	-2.70361322	-5.004883	0.8544922	0.79345703	-8.557055710000002	0.5359375000000001	2.60671376	4.1503906	-1.2207031	-1.0986328	2.7131836060000003	9.09060054	2.0839355040000003	-1.4038086	-4.9438477	-1.5869141	2.85314946	9.00566394	-1.9762695680000002	-0.6713867	-4.8828125	0.9765625	1550087912.341
-10.560839660000001	-1.547998004	-4.000390576	2.8076172	1.4648438	2.0751953	9.441113220000002	1.9296142180000002	-1.5001464660000001	-5.004883	-1.2207031	-0.36621094	11.003466460000002	-2.1760498200000002	-3.210839856	-4.760742	1.159668	1.0375977	-10.58596196	0.16987304320000002	2.983544928	4.5166016	-2.1362305	-1.5258789	2.65576178	9.36455072	2.5205810700000004	-1.6479492	-5.065918	-1.159668	3.5769042540000004	10.174438400000001	-1.9559326080000001	-1.5258789	-4.4555664	1.5869141	1550087912.381
-11.5274411	-2.3495117800000003	-6.3235842600000005	1.7700195	-0.7324219	1.7089844	9.441113220000002	1.9296142180000002	-1.5001464660000001	-4.760742	-0.9765625	-0.4272461	11.49753444	-1.6843750000000002	-3.676196286	-4.5166016	0.91552734	0.79345703	-11.161376800000001	-1.7226562500000002	3.198876996	3.7231445	-0.8544922	-1.8920898	2.956030252	10.560839660000001	4.27553714	-1.0375977	-3.9672852	-1.2817383	4.507617212	12.590942000000002	-0.5993408246	-3.2348633	-3.3569336	2.319336	1550087912.421
-10.837183	-3.9788574280000004	-4.3054442900000005	2.6245117	-5.065918	1.8310547	10.338329680000001	2.2346679320000002	-1.733422824	-4.211426	-1.5258789	0	12.060986420000003	-0.8230468750000001	-3.6056152160000003	-4.211426	0.18310547	0.4272461	-10.94724092	-0.47253417540000003	2.709594748	3.479004	0.12207031	-0.9765625	2.928515576	11.002270860000001	5.3557862400000005	-0.24414062	-3.7841797	-1.953125	3.1330810700000002	14.25498004	0.846972644	-5.6762695	-1.6479492	2.8686523	1550087912.461
-9.962695680000001	-4.038671924000001	-1.1125488220000002	3.9672852	-4.211426	1.3427734	12.374413940000002	1.8566405760000002	-3.10676268	-3.8452148	-1.7089844	0.36621094	11.993994600000002	-0.13757324280000002	-2.62944339	-3.7231445	0.18310547	0.5493164	-10.4304438	-0.4438232428	1.9009033540000002	4.211426	0.61035156	-0.61035156	1.927221646	9.656445288	5.306738220000001	-0.8544922	-3.2958984	-1.5258789	-1.6114013580000002	13.02639128	-0.34931639400000003	-5.2490234	-3.90625	3.90625	1550087912.501
-9.553564300000001	-2.1305908540000003	-0.38400878600000005	3.7841797	-0.6713867	0.18310547	11.2044429	1.8937255400000002	-2.9823487400000004	-3.9672852	-0.91552734	0.30517578	11.57409694	0.16628417539999998	-1.465454074	-3.479004	0.91552734	0.91552734	-10.377808	-1.111352536	1.7848632200000003	4.4555664	0.36621094	-0.61035156	0.910375998	8.23286142	4.828222644	-1.2817383	-3.7231445	-0.91552734	-1.7944336060000001	12.157885880000002	-2.168872104	-3.6010742	-5.3100586	4.272461	1550087912.541
-10.2844973	-2.27653804	-1.7896484620000002	2.5634766	-1.0986328	-0.30517578	11.2044429	1.8937255400000002	-2.9823487400000004	-4.1503906	-0.18310547	0.24414062	11.57409694	0.16628417539999998	-1.465454074	-3.479004	0.91552734	0.91552734	-10.11821286	-1.6724121400000003	1.8817626800000002	3.90625	-0.4272461	-0.61035156	1.09819339	8.18500998	4.98852536	-0.7324219	-3.6010742	-0.79345703	-1.0862304712000002	11.54299272	-1.774096646	-3.7841797	-4.4555664	4.211426	1550087912.581
-8.786743210000001	-2.136572284	-0.7309326080000002	1.7700195	-2.6245117	-0.30517578	9.956713760000001	2.2286865020000004	-3.52546376	-4.272461	0.36621094	0.48828125	11.57409694	0.16628417539999998	-1.465454074	-3.479004	0.91552734	0.91552734	-9.7066893	-1.670019568	2.5564697480000005	3.540039	0.24414062	-0.61035156	1.73701178	8.72692842	5.06508786	0.061035156	-3.3569336	-1.4038086	0.21413574280000003	10.37421924	-1.8829589660000003	-3.112793	-4.0893555	4.211426	1550087912.621
-7.633520468	-1.723852536	0.7907471040000001	2.9907227	0.48828125	0.48828125	9.956713760000001	2.2286865020000004	-3.52546376	-4.272461	0.24414062	0.5493164	9.933984620000002	-0.24763183900000002	-1.7980224640000002	-3.7231445	-0.61035156	1.0375977	-8.552270468000001	-1.5527832460000002	2.0576172120000003	3.1738281	0	-0.48828125	2.1102538940000004	8.502026260000001	4.693042032	0.30517578	-3.2348633	-1.8920898	1.144848642	8.120410340000001	-0.79194339	-2.1972656	-2.746582	3.2348633	1550087912.661
-7.85842302	-0.4821044928	0.21652832460000004	2.380371	-0.79345703	-0.4272461	8.947045926000001	1.8793701080000003	-2.971582068	-3.9672852	0	0.36621094	9.666015380000001	-0.7285400360000001	-1.161596646	-3.4179688	-0.18310547	1.0375977	-8.151513580000001	-1.400854532	1.9989990020000004	3.112793	0.061035156	-0.36621094	2.3052490020000005	7.55097644	4.358081070000001	0.24414062	-3.112793	-1.8310547	2.60671376	6.900195288000001	-0.699829074	-1.2207031	-0.30517578	2.0751953	1550087912.701
-7.24592302	-0.5658447284000001	0.839794928	1.159668	-0.36621094	-0.8544922	7.820141574000001	1.756152356	-2.141357428	-3.4179688	-0.061035156	0.30517578	9.32746556	-1.280029254	-0.991723642	-2.9907227	0.061035156	0.9765625	-7.847656250000001	-1.488183606	1.9032959260000002	2.8076172	0.061035156	-0.12207031	2.5157959260000005	6.960009980000001	4.15231929	-0.12207031	-2.8076172	-1.2817383	2.51101088	6.123803420000001	-0.46774902160000004	-0.61035156	2.6855469	0.7324219	1550087912.741
-7.299755890000001	-1.062304712	1.4798096040000002	0.79345703	1.2817383	-0.061035156	7.133471940000001	2.024121106	-1.8650146760000001	-3.0517578	-0.30517578	0.30517578	9.175537140000001	-1.697534146	-0.8421875000000001	-2.6245117	0	0.8544922	-7.945751800000001	-2.0157471040000003	2.064794928	2.319336	-0.36621094	-0.12207031	2.87109375	6.901391574000001	4.104467752000001	-0.30517578	-2.5024414	-0.9765625	-0.21533202880000002	5.36296376	-0.33854982	0.61035156	1.7700195	0.24414062	1550087912.78
-8.03547374	-0.7955322480000001	1.5013427520000002	0.79345703	2.6855469	0.61035156	7.272240920000001	2.2753417540000003	-1.927221646	-2.746582	-0.61035156	0.30517578	9.261669928000002	-1.9415771760000002	-0.619677716	-2.5024414	-0.24414062	0.79345703	-8.394360520000001	-2.3794189300000004	2.528955072	1.5869141	-0.5493164	-0.30517578	3.262280252	7.182519568	4.353295926	0.061035156	-2.1972656	-0.9765625	0.16508788940000002	5.33903804	-0.02153320288	1.5258789	-0.61035156	0.36621094	1550087912.82
-10.005761780000002	-0.1387695288	0.7763915740000001	0.36621094	2.6855469	0.4272461	8.798706070000001	2.34113768	-2.080346646	-2.2583008	-0.6713867	0.12207031	9.7485598	-2.237060504	-0.61848143	-2.319336	-0.5493164	0.61035156	-8.54389676	-2.186816394	2.8627197480000004	0.79345703	-0.61035156	0	3.62475589	7.778271760000001	4.652368210000001	0.36621094	-1.8310547	-0.9765625	2.4930663940000004	6.499438400000001	0.42827148560000006	1.953125	-3.1738281	0	1550087912.861
-11.28698732	-0.46774902160000004	-0.679492212	0	0.79345703	-0.18310547	9.37890625	2.312426718	-1.6903564300000002	-1.7700195	-0.79345703	-0.24414062	10.42685504	-2.5074219240000004	-0.67709964	-1.953125	-0.79345703	0.48828125	-8.915942392	-1.905688498	3.237158246	0.24414062	-0.91552734	0.36621094	3.926220746	8.177832068	4.805493210000001	0.24414062	-1.8310547	-0.8544922	8.14433606	10.247412140000002	3.6307373200000006	0.30517578	-1.4038086	-0.4272461	1550087912.9
-12.985717360000002	-1.5910644960000002	0.949853534	0.6713867	-2.2583008	-1.0986328	9.593042032000001	2.287304712	-1.1771484620000001	-1.2817383	-0.5493164	-0.48828125	10.995092360000001	-2.702417032	-0.6986327880000001	-1.3427734	-0.30517578	0.48828125	-9.31191394	-1.3362548920000001	3.50991214	-0.12207031	-0.30517578	0.91552734	3.9010987400000006	8.194580072	4.727734424	0.061035156	-1.8310547	-0.5493164	11.24152806	12.942651260000002	5.816357428000001	-0.12207031	5.065918	-0.18310547	1550087912.94
-12.74526358	-3.69892572	0.762036142	0.8544922	0.61035156	-0.48828125	9.593042032000001	2.287304712	-1.1771484620000001	-0.7324219	-0.12207031	-0.4272461	11.04055162	-2.8316162140000003	-1.118530252	-0.91552734	-0.18310547	0.5493164	-10.246215560000001	-0.5467041034000001	3.267065396	-0.48828125	-2.1972656	0.9765625	3.5900634000000005	8.431445288	4.44421376	0.061035156	-1.7089844	-0.12207031	3.899902356	11.00466304	1.437939496	0.79345703	1.0986328	0.12207031	1550087912.981
-11.294164840000002	-4.34851088	-0.84816893	1.7089844	-1.0986328	-0.061035156	10.23784146	2.8220459260000004	-0.699829074	-0.4272461	0.12207031	0.061035156	11.148217360000002	-2.878271466	-1.9200439300000003	-0.79345703	-0.4272461	0.36621094	-11.803784440000001	0.3672607428	4.4322509000000005	-0.36621094	-0.36621094	1.159668	3.4261719240000006	9.79401857	4.155908246	0.24414062	-1.5869141	0.061035156	1.9930175720000003	14.526538040000002	4.201367212	-3.90625	-2.1972656	-0.36621094	1550087913.02
-8.70061052	-4.720556610000001	1.214233426	0.4272461	-0.12207031	1.5258789	10.23784146	2.8220459260000004	-0.699829074	-0.48828125	0.24414062	0.8544922	11.94135782	-2.5385253600000004	-3.037377896	-1.159668	-0.7324219	-0.12207031	-10.697216460000002	0.9043945288	3.140258786	1.2817383	1.3427734	0.6713867	3.1653808900000002	11.365942000000002	4.209741214	0.79345703	-0.9765625	-0.30517578	-1.774096646	8.225683606	-0.7393066100000001	-1.159668	-0.6713867	-0.8544922	1550087913.06
-8.33933107	-4.7062010800000005	-0.2225097644	2.8076172	5.3100586	1.7700195	11.632714660000001	2.9859375000000004	0.5371337860000001	-0.61035156	0.4272461	1.7700195	12.8110598	-1.9571288940000002	-4.236059604	-0.7324219	-0.61035156	-0.30517578	-10.906567000000003	0.878076178	2.0372802520000004	0.8544922	-1.0986328	-0.12207031	2.39138179	11.676977340000002	4.712182608	1.4038086	-0.18310547	-0.4272461	-1.44870607	6.955224640000001	-4.310229532	1.7700195	-7.446289	-1.0986328	1550087913.101
-9.640893570000001	-2.63183606	-5.05192842	3.0517578	0.91552734	-0.91552734	11.632714660000001	2.9859375000000004	0.5371337860000001	-0.61035156	0.18310547	1.953125	12.708178420000001	-1.2513183900000002	-4.514794928000001	0.061035156	0	-0.061035156	-10.82761232	1.4331542540000002	1.51928714	0.12207031	0.7324219	0	1.44870607	11.4329348	4.341332968000001	0.61035156	0.18310547	0.36621094	3.7037110600000003	11.229565200000001	-3.75754393	1.8310547	-3.7841797	-1.0375977	1550087913.14
-8.713769568	-3.1378662140000007	-3.0182373200000003	0.8544922	-0.4272461	-0.61035156	11.541797120000002	2.4619628600000003	0.5897705072	-0.48828125	-0.12207031	1.3427734	12.535913040000002	-0.5431152356000001	-3.77189946	0.5493164	1.0986328	0.061035156	-9.96030252	2.447607428	1.076660144	0.4272461	0.18310547	0.12207031	0.7967285340000001	10.7103759	3.694140576	-0.24414062	0.24414062	0.91552734	3.29816893	9.992602340000001	-3.0337889400000004	1.3427734	-0.24414062	-2.4414062	1550087913.18
-8.101269568000001	-3.5733153960000004	-1.4869873200000001	0.9765625	4.5776367	1.3427734	10.916137680000002	1.96430661	0.22011719240000002	-0.36621094	0.5493164	0.30517578	11.5776857	-0.12321777160000001	-3.6391114200000003	0.61035156	1.4038086	0.12207031	-10.26296376	2.3531005400000002	1.2608886780000002	1.159668	0.4272461	-0.4272461	0.4438232428	10.49265126	3.1534179320000004	-0.79345703	0.18310547	1.159668	0.2225097644	8.98652356	-2.8483641200000003	2.0141602	-1.953125	-2.0751953	1550087913.221
-8.73410643	-2.710791034	-3.1797364200000002	1.0375977	2.9296875	1.2817383	10.40053714	1.5982422120000002	-0.4474121106000001	-0.12207031	0.12207031	-0.61035156	10.698413040000002	-0.1854248004	-3.68098143	0.24414062	1.0986328	0	-9.3920652	1.4546875000000001	1.3302734620000003	0.79345703	0.8544922	-0.9765625	0.6053222644	10.489062500000001	2.9225341460000003	-0.9765625	0.30517578	1.0986328	0.031103515380000002	9.034375	-2.8232422120000003	2.5024414	-4.9438477	-1.7700195	1550087913.26
-8.70778804	-1.7094971040000002	-3.3472167540000006	1.2207031	1.0986328	0.6713867	9.058300720000002	1.108959964	-0.869702176	-0.061035156	-0.48828125	-1.0375977	10.023705580000001	-0.153125	-3.23596196	-0.18310547	0.61035156	0.12207031	-8.4386232	1.447509784	1.44870607	0.61035156	0.18310547	-1.0375977	0.83022464	9.712670926000001	2.9703858800000003	-0.6713867	0.48828125	0.4272461	2.5875733800000003	9.7066893	-2.710791034	1.953125	-4.0893555	-2.0141602	1550087913.3
-8.03786592	-1.280029254	-2.47631839	2.0141602	1.4648438	0.48828125	8.212524460000001	1.108959964	-0.135180661	-0.18310547	-0.6713867	-0.9765625	9.506909440000001	-0.3349609424	-2.560058606	-0.48828125	0.61035156	0.36621094	-7.863207968	1.4582763580000002	1.44870607	0.7324219	0.18310547	-0.79345703	0.6747070288	8.445800720000001	2.795727536	-0.12207031	0.061035156	0	2.4571777160000003	9.102563400000001	-2.7012207459999997	1.3427734	-3.112793	-1.8920898	1550087913.341
-8.092895468	-0.8720947480000001	-2.7359130400000002	2.4414062	1.8310547	0.30517578	7.573706070000001	1.414013678	0.0693847644	-0.36621094	-0.4272461	-0.91552734	8.878857428000002	-0.88046875	-2.345922824	-0.48828125	0.79345703	0.36621094	-7.544995108000001	1.3266846040000002	1.524072284	0.61035156	0.061035156	-0.5493164	0.9570312500000001	7.803393570000001	2.3734375	-0.4272461	-0.36621094	0.18310547	2.57082518	8.704199280000001	-2.3255859620000003	1.2817383	-2.4414062	-1.8920898	1550087913.38
-8.597729532	-0.539526358	-3.744384784	1.7700195	0.61035156	-0.61035156	7.54260234	1.757348642	0.11484375000000001	-0.48828125	-0.18310547	-0.6713867	8.59414038	-1.4989501800000002	-2.174853534	-0.24414062	0.7324219	0.24414062	-7.5796875	1.3446288940000002	1.7214599640000001	0.6713867	-0.18310547	-0.6713867	1.5587646760000002	7.306933606	2.483496106	-0.6713867	-0.24414062	0.36621094	1.7812744600000001	9.045141574	-1.885351538	1.0986328	-2.5024414	-1.7700195	1550087913.42
-8.907568390000002	-0.5861816394	-3.6139891200000003	1.3427734	-0.4272461	-0.4272461	7.71247554	2.12341304	0.30625	-0.36621094	-0.30517578	-0.48828125	8.6599366	-2.058813498	-2.024121106	-0.18310547	0.79345703	0.18310547	-7.682568390000001	1.3637695680000002	1.9762695680000002	0.6713867	-0.24414062	-0.5493164	2.186816394	7.43852536	2.369848642	-0.5493164	-0.12207031	0.4272461	1.3386474640000001	9.130077880000002	-2.004980432	0.7324219	-2.9907227	-1.5869141	1550087913.46
-9.102563400000001	-0.775195288	-3.3328614200000004	1.2207031	0.61035156	-0.36621094	7.71247554	2.12341304	0.30625	-0.12207031	-0.6713867	-0.4272461	8.95183107	-2.3758300720000003	-2.109057608	-0.24414062	0.6713867	0.18310547	-7.885937500000001	1.550390576	2.2430420320000004	0.6713867	-0.5493164	-0.48828125	2.409326178	7.763915740000001	2.229882788	-0.30517578	-0.061035156	0.48828125	1.5001464660000001	9.338232428000001	-2.121020468	0.48828125	-2.746582	-1.5258789	1550087913.5
-9.81555162	-0.668725589	-4.036279254000001	2.380371	-0.8544922	0.061035156	8.827417032000001	2.951245108	0.7823730432	0	-0.5493164	-0.30517578	9.47460962	-2.428466754	-2.2645751800000005	-0.24414062	0.79345703	0.30517578	-8.16347644	1.6724121400000003	2.424877896	0.6713867	-0.61035156	-0.4272461	2.327978534	8.150317392	2.0121582460000003	-0.12207031	-0.30517578	0.5493164	2.1066650360000003	9.558349640000001	-2.332763678	0.12207031	-2.1972656	-1.4038086	1550087913.54
-9.132470746000001	0.37683107	-4.40832518	0.12207031	-1.8920898	0.12207031	9.701904254	3.261083966	0.6400146760000001	0.12207031	-0.5493164	-0.30517578	9.753344748	-2.410522464	-2.295678714	-0.36621094	0.79345703	0.48828125	-8.75444339	1.37214357	2.66174321	0.48828125	-0.61035156	-0.4272461	2.4356445680000003	8.560644568	1.9978027160000003	-0.24414062	-0.6713867	0.48828125	2.4930663940000004	9.97465854	-1.638916034	-1.0375977	-1.5258789	-1.0986328	1550087913.58
-9.713867212	-1.106567392	-3.31252446	-0.5493164	0.12207031	1.5869141	9.701904254	3.261083966	0.6400146760000001	-0.18310547	-0.5493164	-0.5493164	10.05241664	-2.442822284	-2.185620108	-0.61035156	0.48828125	0.5493164	-9.22458516	1.9128662140000001	2.3255859620000003	0.061035156	-1.8920898	-0.61035156	2.6665283540000004	9.045141574	2.381811502	0.18310547	-0.91552734	0.30517578	4.482495108	10.95561502	-0.4294677716	-2.746582	-1.953125	-0.4272461	1550087913.62
-11.05729982	-3.04455571	-4.120019568	-2.319336	-0.61035156	2.6245117	10.88503444	3.7527587860000002	0.0478515625	-0.5493164	-0.18310547	-0.79345703	10.989111420000002	-2.3351562500000003	-2.372241214	-0.91552734	0.30517578	0.5493164	-12.208129500000002	1.3649658540000003	3.007470746	2.0751953	-2.0141602	-0.48828125	2.7909423920000003	9.953125	3.0947998200000004	0.48828125	-0.6713867	0.4272461	6.40732428	11.915038940000002	0.06699218750000001	-5.126953	1.0375977	1.0986328	1550087913.66
-11.7403804	-2.47871106	-4.71457518	-2.6855469	-2.746582	1.5258789	10.88503444	3.7527587860000002	0.0478515625	-0.8544922	-0.061035156	-0.79345703	12.10285692	-1.7310302520000003	-2.6114991	-1.0375977	-0.5493164	0.061035156	-13.0407473	-1.8841552520000002	3.5565673920000003	0.4272461	1.5258789	-0.6713867	3.4142089660000003	12.07534146	4.153515576	0.36621094	-0.79345703	-0.12207031	4.7803711060000005	14.259765380000001	-0.17585449280000004	-5.79834	2.5634766	2.6855469	1550087913.7
-12.42226538	-5.467040740000001	-1.7310302520000003	-1.0375977	-5.065918	-0.48828125	12.807471040000001	2.66772464	-1.872192392	-0.48828125	-0.4272461	-0.48828125	12.89360324	-0.994116214	-2.3016601440000004	-0.61035156	-0.7324219	-0.12207031	-11.830102340000002	-0.5825927716	1.2477295320000001	-1.0375977	0.18310547	-0.061035156	3.56613768	11.369530760000002	5.479003894000001	1.0986328	-0.36621094	-1.0375977	1.3302734620000003	12.64597194	-3.4536866	-3.8452148	3.2958984	3.2348633	1550087913.74
-11.008251800000002	-4.285107428	0.835009784	1.6479492	-0.7324219	0.9765625	12.089697480000002	1.812377896	-2.378222644	-0.36621094	-0.91552734	-0.48828125	12.7691893	-0.4868896466	-1.6281494600000002	-0.061035156	-0.24414062	-0.12207031	-11.704491820000001	0.0909179712	1.28361821	0.7324219	0.79345703	-0.061035156	2.749072284	10.298852340000002	5.62853984	0.30517578	1.0375977	-0.48828125	-1.58747554	13.861401260000001	-4.0661866	-2.6245117	3.4179688	4.272461	1550087913.78
-9.96030252	-0.846972644	-2.312426718	-2.0141602	-1.3427734	-0.36621094	11.147021760000001	1.256103534	-2.55288089	-0.5493164	-0.12207031	-0.5493164	12.607690200000002	0.0	-1.114941394	0.12207031	0.30517578	-0.36621094	-10.798901260000001	-1.207055661	1.565942392	-0.5493164	0.12207031	-0.12207031	1.343432608	10.41010782	5.05791034	-0.6713867	0.79345703	0.36621094	-3.2072509000000005	12.51079074	-2.8328125	-2.319336	1.3427734	4.272461	1550087913.82
-8.923120108	-1.2884033540000002	-1.9918212860000002	-3.112793	-3.2348633	-0.79345703	11.147021760000001	1.256103534	-2.55288089	-0.5493164	0.7324219	-0.18310547	12.059789840000002	0.424682608	-1.2489257200000001	0	0.30517578	-0.4272461	-9.46623552	-1.061108426	1.2860107820000002	-0.7324219	0.061035156	0.061035156	1.0371826080000002	10.25458966	4.422680710000001	-0.79345703	-0.7324219	-0.061035156	-3.075659146	9.680371106	-0.73332518	-1.4648438	1.0986328	3.6621094	1550087913.86
-7.090405252000001	-2.5803954680000003	-0.15551757200000002	-2.380371	-1.4038086	-0.36621094	8.6766848	0.876879892	-2.5492920320000003	-0.48828125	0.6713867	0.061035156	10.4723143	0.07895508180000001	-1.3948730040000001	0.061035156	0.061035156	-0.18310547	-8.646777160000001	-1.2788329680000001	1.079052716	-0.8544922	0.18310547	0.061035156	1.579101538	8.59055162	4.48488768	-0.5493164	-0.9765625	-0.5493164	-1.0969971040000002	8.49963408	-1.227392572	-0.30517578	2.2583008	3.3569336	1550087913.9
-6.93488768	-2.545703076	0.1770507788	-1.7089844	0	-0.24414062	8.6766848	0.876879892	-2.5492920320000003	-0.5493164	0.7324219	0.18310547	9.19467752	-0.516796875	-1.0551269568000001	0.24414062	0	-0.18310547	-8.24003894	-1.3577880400000002	1.114941394	-1.2817383	-0.24414062	0.061035156	1.8231445680000002	7.194482428000001	4.23486322	-0.5493164	-0.18310547	-0.48828125	-0.3947753894	7.838086060000001	-1.1627929712000002	-0.48828125	3.90625	2.0141602	1550087913.94
-8.00197734	-1.8052001800000002	-0.113647464	-1.5869141	-0.7324219	-0.30517578	7.469628894	1.2202148560000001	-2.3208007200000003	-0.30517578	0.6713867	0.36621094	8.82023912	-0.8230468750000001	-0.7871582068	0.24414062	-0.18310547	-0.24414062	-8.26276857	-1.12211911	1.19270018	-1.4648438	-0.24414062	0.18310547	1.8231445680000002	6.78295926	3.744384784	-0.4272461	-0.12207031	-0.30517578	-0.1495361322	7.19567842	-0.6125	-0.61035156	5.004883	1.0375977	1550087913.98
-8.20773912	-1.403247104	0.05861816394	-2.6855469	-0.79345703	-0.4272461	7.454076980000001	1.4558837860000002	-1.7023192900000002	0	0.4272461	0.30517578	8.7963134	-1.076660144	-1.0072753600000002	0.30517578	-0.36621094	-0.30517578	-8.375219748000001	-1.13647464	1.403247104	-1.5869141	0	0.36621094	2.144946286	6.98513179	3.823339856	-0.12207031	-0.061035156	-0.4272461	0.0861328125	7.25429712	0.1411621106	-0.24414062	6.1035156	-0.4272461	1550087914.02
-8.310620108	-1.676000998	0.8828613220000001	-2.4414062	0.6713867	0.30517578	8.062988220000001	1.888940396	-1.3817138580000001	0.5493164	0.36621094	0.12207031	9.164770468	-1.356591754	-1.4056396760000003	0.61035156	-0.36621094	-0.36621094	-8.54270018	-1.1735596040000003	1.7621337860000001	-1.8310547	-0.061035156	0.24414062	2.447607428	7.40263678	4.2791259	0.36621094	0.6713867	-0.48828125	0.1626953076	6.890625000000001	0.24643554320000002	0.5493164	3.8452148	-0.61035156	1550087914.06
-8.540307608	-1.341040036	-0.45578614200000006	-2.5024414	0.9765625	-0.24414062	8.062988220000001	1.888940396	-1.3817138580000001	1.2207031	0	-0.061035156	9.785644568	-1.4211913940000003	-1.6125976440000003	0.9765625	-0.5493164	-0.5493164	-8.4386232	-1.3637695680000002	1.770507788	-1.8310547	-0.36621094	0.061035156	2.569628894	8.152710160000002	4.465747104	0.36621094	1.4648438	-0.30517578	0.9187500000000001	8.07734375	1.314721646	0.91552734	1.4648438	-1.0375977	1550087914.1
-10.005761780000002	-1.8793701080000003	-0.053833007200000005	-2.6855469	-0.061035156	-0.061035156	8.559448380000001	2.29089357	-1.178344748	1.7700195	-0.30517578	-0.24414062	10.530933	-1.335058606	-1.4331542540000002	1.4038086	-0.61035156	-0.6713867	-8.706591754	-1.820751996	2.2753417540000003	-2.4414062	-0.36621094	0.30517578	2.7167724640000004	8.411108426	4.777978534	0.36621094	1.6479492	-0.24414062	2.7072021760000005	10.297655760000001	3.847265576	0.12207031	2.319336	-0.4272461	1550087914.14
-10.21391574	-1.4953613220000002	0.7034179712000002	-1.8920898	-0.48828125	0.8544922	9.05471196	2.6402099640000003	-0.839794928	2.0141602	-0.18310547	-0.4272461	10.995092360000001	-1.373339856	-1.138867212	1.953125	-0.24414062	-0.6713867	-8.51159694	-1.447509784	2.3303711060000003	-2.5634766	-0.061035156	0.61035156	2.686865216	8.299853240000001	4.8258300720000005	0.18310547	1.5869141	0.12207031	2.140161142	9.159985520000001	3.5541748200000005	1.6479492	0.24414062	1.0986328	1550087914.18
-11.35039038	-2.331567392	0.1866210962	-2.2583008	1.2207031	0.5493164	9.479394568	3.0038817900000003	-0.9283202880000001	2.1362305	0.24414062	-0.36621094	11.18889128	-1.5109130400000002	-0.9785644568000001	2.4414062	0.061035156	-0.5493164	-8.61567392	-1.1604003600000001	1.8267334260000003	-2.5634766	-1.953125	0.4272461	2.4870849640000006	8.082128894	4.71457518	-0.12207031	1.7089844	0.79345703	0.8457763580000002	7.56652806	0.2189208966	3.2348633	-2.319336	0.8544922	1550087914.219
-12.252392180000001	-3.4500976440000004	-3.8341064300000003	-0.61035156	-1.5869141	-1.7089844	9.8179438	3.1641846040000003	-1.25729982	2.1362305	0.48828125	-0.48828125	11.234350540000001	-1.532446286	-1.1245117212000002	2.5634766	0.12207031	-0.4272461	-11.73679164	-0.18901367800000002	3.8041992800000006	-3.2958984	-3.1738281	0.5493164	2.289697284	8.632422120000001	4.536328076	-0.061035156	1.7089844	1.4648438	4.7062010800000005	14.61027806	2.4129150360000002	-0.061035156	-0.4272461	-0.61035156	1550087914.259
-10.077538940000002	-3.8640135800000004	-0.5108154254	-1.2817383	-2.4414062	-0.79345703	10.146923920000003	3.23356929	-1.431957968	2.1362305	0.48828125	-0.48828125	11.82053264	-1.1316894568000002	-1.88774411	2.0751953	0	-0.6713867	-10.97714856	0.708203125	4.57341304	-1.953125	2.6855469	1.2817383	2.2813232820000002	10.7618161	3.9908202880000005	0	1.5869141	1.3427734	2.560058606	11.269042540000001	1.2537109620000002	0.061035156	4.3945312	-0.4272461	1550087914.3
-8.630029254	-3.0672851440000004	-1.5276611420000001	-0.79345703	3.6621094	0.4272461	10.4208741	3.3328614200000004	-1.6078125	2.1362305	0.8544922	-0.5493164	12.288280760000001	-0.5263671924000001	-3.04216304	1.7700195	-0.7324219	-0.61035156	-11.531029860000002	0.00478515625	2.8555420320000002	-2.0751953	-3.0517578	0.4272461	2.5253662140000004	11.460449280000002	4.17026358	0.8544922	1.5258789	0.18310547	-0.966601538	6.59633786	-3.447705072	4.4555664	1.159668	0.5493164	1550087914.339
-9.310717752	-1.9009033540000002	-6.665722840000001	-1.159668	2.2583008	-1.8920898	10.073950180000002	3.2586913940000004	-1.181933606	2.5024414	-0.12207031	0.12207031	12.144726440000001	-0.4294677716	-3.23596196	1.8310547	-0.61035156	-0.6713867	-12.218896760000002	0.32778320680000006	4.064990216	-2.380371	2.6245117	0.5493164	2.144946286	11.400634980000001	4.371240216	0.6713867	2.6245117	-0.24414062	-2.45	11.78464308	-4.074560504000001	2.0751953	-0.8544922	-1.0986328	1550087914.379
-9.293969748	-3.8891358800000004	-5.5005371400000005	-2.5634766	-1.4648438	-1.953125	10.631421220000002	2.85913089	-0.40075683900000003	2.4414062	-0.61035156	0.36621094	11.998778960000001	-0.1244140625	-2.7706054320000004	1.8310547	-0.061035156	-1.159668	-9.610986420000001	2.4165038940000003	1.64011232	-2.6855469	1.4038086	1.159668	1.113745108	11.28339856	3.1534179320000004	0.061035156	2.0751953	0	0.3349609424	9.73898912	-3.3089355040000004	2.1972656	-1.0986328	-0.9765625	1550087914.42
-7.806982428000001	-5.184716754	-2.6605469240000006	-0.30517578	-0.7324219	0.12207031	10.631421220000002	2.85913089	-0.40075683900000003	2.319336	-0.5493164	0.5493164	11.50710414	0.0454589856	-2.757446286	1.8310547	0.5493164	-0.79345703	-9.49016124	3.1964844240000003	1.191503894	-1.2817383	1.2207031	1.0986328	0.031103515380000002	9.86699182	2.7000244600000003	-0.4272461	1.7700195	0.36621094	2.331567392	9.477001800000002	-2.7586425720000003	2.4414062	1.7700195	-0.91552734	1550087914.459
-7.78305661	-2.19399411	-1.8195557100000002	0.9765625	3.2958984	-0.12207031	10.87666034	2.01096196	-0.5060302716	1.7089844	-0.24414062	0.24414062	10.702001800000001	0.10288086060000001	-3.07805162	1.6479492	1.0986328	-0.18310547	-8.8728759	2.4751221040000004	1.0096679712	-0.7324219	2.6245117	0.5493164	-0.9187500000000001	8.819042932	2.190405252	-0.91552734	1.5258789	0.9765625	0.9139648560000001	9.38608426	-1.7501709260000002	1.5258789	-0.24414062	-0.61035156	1550087914.499
-9.24492212	-0.9055908540000002	-4.476513580000001	0.24414062	1.5869141	-1.5258789	9.637304712	1.4822021760000001	-0.06340332068	0.9765625	0.4272461	0.12207031	10.11103534	0.35888672120000004	-3.5135009000000004	1.2207031	0.8544922	0.4272461	-8.08691394	2.895019568	0.3182128894	-0.61035156	0.6713867	0.79345703	-1.546801718	8.54628894	2.1030761780000002	-0.8544922	1.0375977	1.2207031	1.4786132200000002	9.124096940000001	-1.9104736420000001	1.6479492	-0.48828125	-0.8544922	1550087914.539
-9.439917032	-2.112646466	-4.603320288000001	-0.7324219	-1.5869141	-0.9765625	9.637304712	1.4822021760000001	-0.06340332068	0.4272461	1.0375977	0.4272461	9.578686600000001	0.5275634784000001	-3.800610324	0.79345703	0.4272461	0.9765625	-8.52595198	3.124707068	0.40434570680000004	0.24414062	1.4648438	1.159668	-1.56953125	8.383593750000001	2.384204074	0.061035156	0.48828125	0.9765625	1.9583251800000003	9.412402160000001	-2.213134784	1.4648438	-1.0375977	-0.9765625	1550087914.579
-8.96259784	-2.692846646	-2.8986084260000005	0.061035156	0.6713867	-0.061035156	9.2724366	1.610205072	0.192602536	0.12207031	0.91552734	0.48828125	9.102563400000001	0.4139160144	-3.9884277160000003	0.4272461	-0.18310547	1.0986328	-8.653955072	2.557666034	0.057421875000000004	0.36621094	1.0986328	0.79345703	-1.144848642	8.68864766	2.5229737400000003	0.79345703	0	0.61035156	3.0589112400000005	9.657641574000001	-1.6903564300000002	0.79345703	0.18310547	-0.91552734	1550087914.619
-9.521264480000001	-2.613891574	-3.33645018	0.8544922	0.18310547	0.12207031	9.4255616	1.9607177520000003	0.132788089	0.18310547	0.4272461	0.36621094	9.13725589	0.3505126800000001	-3.8149658540000004	0	-0.61035156	0.9765625	-8.752050720000002	2.636621106	0.227294928	0.36621094	0.12207031	0.36621094	-0.7201660340000001	9.241332968	2.6880616	1.159668	0.18310547	0.30517578	1.83151857	9.48776857	-1.851855432	0.91552734	-0.24414062	-0.61035156	1550087914.659
-9.28798822	-2.3531005400000002	-3.2706542540000005	0.8544922	-0.24414062	0.18310547	9.4255616	1.9607177520000003	0.132788089	0.30517578	0.12207031	0.061035156	9.66242662	0.34094239200000004	-3.47402356	-0.48828125	-0.91552734	0.79345703	-8.859716754	3.1354737400000006	0.4450195288	0.8544922	-0.61035156	0.24414062	-0.5885742212	9.667211960000001	2.7993163940000003	1.5258789	0.18310547	0	1.617382788	9.687548920000001	-2.4811035340000003	0.7324219	-1.2817383	-0.7324219	1550087914.699
-9.229370108000001	-2.2215087860000002	-3.25151358	0.7324219	0.7324219	0.24414062	9.89570288	1.9044922120000003	0.20097655760000002	0.30517578	-0.48828125	-0.24414062	10.396948380000001	0.1387695288	-3.517089856	-0.79345703	-1.0375977	0.6713867	-8.96259784	2.9416748200000002	0.5646484424	1.0986328	-0.9765625	0.18310547	-0.48330077880000005	10.178027160000001	2.6964355040000005	1.4648438	-0.30517578	-0.061035156	1.85544429	9.631323380000001	-2.201171924	0.48828125	-1.5869141	-0.5493164	1550087914.739
-9.584667932	-2.365063498	-3.1773437500000004	-0.4272461	-1.4038086	0.6713867	10.18520468	1.872192392	0.1579101538	-0.061035156	-0.5493164	-0.4272461	11.01542932	-0.2512207068	-3.440527356	-0.8544922	-0.9765625	0.7324219	-9.6552491	2.4081298920000003	1.02163089	1.4648438	-1.3427734	-0.061035156	0.027514648560000004	10.42685504	2.739501996	1.0375977	-0.91552734	-0.24414062	2.35549321	9.797607428000001	-1.876977536	0.061035156	-1.2817383	-0.18310547	1550087914.779
-8.321386780000001	-1.9762695680000002	-2.3806152160000003	0.24414062	1.0986328	0.6713867	10.18520468	1.872192392	0.1579101538	-0.48828125	-0.061035156	-0.30517578	11.163769960000002	-0.811083966	-3.0589112400000005	-0.8544922	-0.6713867	0.61035156	-9.508105432	1.2333740020000001	1.43435054	1.4038086	-1.2817383	-0.6713867	1.0288086060000001	10.6756839	2.981152356	0.61035156	-0.79345703	-0.48828125	1.9403808900000001	9.363354532	-1.8243408540000001	0.30517578	-0.7324219	0	1550087914.819
-8.846557608000001	-2.446411142	-3.591259784	0.6713867	1.5258789	0.36621094	9.98422824	2.0372802520000004	0.2069580072	-0.7324219	0.061035156	-0.061035156	11.02141124	-1.3290771760000002	-2.5791992800000005	-0.61035156	-0.36621094	0.30517578	-9.338232428000001	0.793139676	1.6903564300000002	0.4272461	-2.1362305	-0.48828125	1.945166034	10.35986322	3.2634764400000003	0.30517578	-0.91552734	-0.6713867	1.7896484620000002	9.1193116	-2.9213378600000004	-0.061035156	0.061035156	-0.36621094	1550087914.859
-9.23774411	-3.0541259000000003	-3.817358426	-0.061035156	-1.7700195	-0.18310547	9.5619384	2.2071533540000003	-0.7428955072	-0.79345703	0.061035156	-0.12207031	10.700806200000002	-1.8243408540000001	-1.8028076080000002	-0.24414062	0.061035156	0	-9.52485324	1.0144531250000002	2.068383786	0.48828125	-0.79345703	0.061035156	2.42368161	9.683960160000002	3.23955072	-0.18310547	-1.2207031	-0.48828125	-0.095703125	9.407617212	-2.7012207459999997	0	-0.36621094	-0.30517578	1550087914.899
-8.762817392	-2.9213378600000004	-2.3076415740000003	0.061035156	0.61035156	0.61035156	9.5619384	2.2071533540000003	-0.7428955072	-0.7324219	0.18310547	-0.30517578	10.473510880000001	-2.304052716	-1.3685547120000001	-0.061035156	0.24414062	-0.24414062	-9.600219748	0.6926513580000001	2.0911132200000004	0.30517578	-0.5493164	0	2.74428714	9.213818390000002	3.0672851440000004	-0.79345703	-1.159668	0	-0.5132080072	9.60141574	-2.29089357	-0.18310547	-0.79345703	-0.24414062	1550087914.939
-9.0092527	-2.8316162140000003	-2.427270468	0.7324219	0.5493164	0.24414062	9.16357428	2.253808606	-1.0946044928	-0.61035156	0.18310547	-0.5493164	10.56801718	-2.5074219240000004	-1.4798096040000002	-0.12207031	0.24414062	-0.24414062	-9.45307608	0.909179712	2.2215087860000002	0.30517578	-0.5493164	0	2.7610351440000005	9.01403804	2.95363768	-0.79345703	-0.61035156	0.30517578	0.22131347840000004	9.228173920000001	-2.3387451080000004	-0.18310547	-0.79345703	-0.24414062	1550087914.979
-9.337036240000002	-2.634228534	-2.548095746	0.61035156	-0.8544922	0.24414062	8.649169928000001	2.277734424	-1.1269042932	-0.4272461	0.12207031	-0.5493164	10.674487319999999	-2.34113768	-1.9367920320000003	-0.30517578	0.061035156	0.061035156	-9.405224640000002	1.264477536	2.293286142	0.36621094	-0.4272461	0	2.2430420320000004	8.883642572	2.86152356	-0.4272461	-0.30517578	0.4272461	0.9630126800000001	9.54160144	-1.961914038	-0.18310547	-0.5493164	0	1550087915.019
-9.07983426	-2.165283246	-1.6843750000000002	0.6713867	0.79345703	0.5493164	8.649169928000001	2.277734424	-1.1269042932	-0.36621094	-0.36621094	-0.30517578	10.747461060000001	-1.9427734620000003	-2.255004892	-0.48828125	-0.061035156	0.4272461	-9.578686600000001	0.860131839	2.569628894	0.36621094	-0.4272461	0	1.848266574	8.94584964	2.9416748200000002	-0.061035156	-0.4272461	0.36621094	0.784765625	9.508105432	-1.6281494600000002	-0.36621094	-0.24414062	0.12207031	1550087915.059
-9.53083516	-1.74299321	-2.5839844240000005	0.30517578	0.18310547	-0.061035156	8.752050720000002	2.445214856	-0.660351538	-0.36621094	-0.4272461	0.061035156	10.64099092	-1.564746106	-2.287304712	-0.61035156	-0.12207031	0.5493164	-9.535620108000002	0.5897705072	2.6126952880000003	0.5493164	-0.18310547	-0.18310547	1.9547363220000002	9.22458516	3.2239991	0.24414062	-0.36621094	0.12207031	0.46535643000000004	9.404028060000002	-2.076757788	-0.18310547	-0.24414062	-0.061035156	1550087915.099
-9.472216754	-2.191601538	-2.4356445680000003	0.061035156	-0.79345703	-0.30517578	9.517675720000002	2.6725097840000003	-0.462963858	-0.36621094	-0.5493164	0.24414062	10.411303420000001	-1.3853027160000002	-2.1485351440000002	-0.48828125	0.061035156	0.36621094	-9.496142572	0.687866214	2.6378173920000005	0.36621094	-0.061035156	-0.24414062	2.2645751800000005	9.395654254	3.60202626	0.24414062	-0.24414062	-0.18310547	0.43664550720000006	9.542798020000001	-2.172460962	-0.061035156	-0.24414062	-0.24414062	1550087915.139
-9.32746556	-2.396167032	-2.000195288	0.30517578	0.5493164	0.12207031	9.517675720000002	2.6725097840000003	-0.462963858	-0.30517578	-0.4272461	0.18310547	10.21511232	-1.43435054	-1.830322284	-0.24414062	0.24414062	-0.061035156	-9.43513179	0.4605712860000001	2.57680661	0.24414062	0	-0.24414062	2.47631839	9.472216754	3.69533696	-0.12207031	-0.24414062	-0.24414062	0.477319339	9.673193390000002	-1.7681152160000002	-0.12207031	-0.30517578	-0.18310547	1550087915.179
-9.38608426	-2.326782248	-2.327978534	0.061035156	-0.18310547	0.12207031	9.63371556	2.872290036	-0.663940396	-0.24414062	-0.36621094	0.061035156	10.31320836	-1.57551268	-1.447509784	-0.18310547	0.36621094	-0.48828125	-9.407617212	0.48569336060000007	2.557666034	0.24414062	0	-0.24414062	2.5995362400000004	9.37890625	3.58647464	-0.5493164	-0.30517578	-0.18310547	0.573022464	9.53920926	-1.776489218	-0.061035156	-0.12207031	-0.12207031	1550087915.219
-9.261669928000002	-2.198779254	-2.19997554	0.30517578	0.18310547	-0.061035156	9.718652160000001	2.8878417540000005	-0.9426757788	-0.18310547	-0.24414062	-0.12207031	10.51179164	-1.71667482	-1.3673584260000002	-0.24414062	0.48828125	-0.5493164	-9.4004393	0.6256591459999999	2.5433105040000004	0.18310547	0.18310547	-0.18310547	2.5181884000000005	9.1193116	3.535034146	-0.5493164	-0.24414062	-0.18310547	0.45100097840000003	9.527246106	-1.9128662140000001	0	-0.18310547	-0.12207031	1550087915.259
-9.34780252	-2.128198282	-2.363867212	0.12207031	0.061035156	-0.12207031	9.559545926	2.7538574280000003	-1.061108426	-0.36621094	-0.12207031	-0.12207031	10.71994658	-1.7896484620000002	-1.5216797120000003	-0.30517578	0.48828125	-0.4272461	-9.45307608	0.5479003894	2.528955072	0.18310547	0.24414062	-0.18310547	2.2837158540000004	8.91354982	3.3986572480000006	-0.4272461	-0.24414062	-0.12207031	0.5108154254	9.53442392	-1.8805663940000001	-0.061035156	-0.18310547	-0.12207031	1550087915.299
-9.2808107	-2.35549321	-2.3076415740000003	0.061035156	-0.12207031	-0.12207031	9.24492212	2.67370607	-0.9642089660000001	-0.4272461	0.12207031	0	10.72951628	-1.758544928	-1.4702392180000001	-0.30517578	0.7324219	-0.24414062	-9.49973143	0.553881839	2.512207068	0.12207031	0.30517578	-0.18310547	2.231079074	8.845361420000001	3.3735351440000003	-0.24414062	-0.24414062	-0.12207031	0.5574707068000001	9.5104982	-1.872192392	-0.061035156	-0.061035156	-0.12207031	1550087915.339
-9.273632788	-2.4523925720000004	-2.271752896	0.18310547	0.24414062	-0.12207031	8.87766124	2.6605469240000006	-0.7991211060000001	-0.30517578	0.12207031	0.24414062	10.56801718	-1.637719748	-0.9378906250000001	-0.36621094	1.159668	-0.36621094	-9.52485324	0.6148925720000001	2.5313476440000002	0.24414062	0.48828125	-0.18310547	2.32319339	8.815454074	3.38908696	0	-0.12207031	-0.24414062	0.379223642	9.527246106	-1.8614257200000002	-0.061035156	0.061035156	-0.12207031	1550087915.379
-9.32746556	-2.3710449280000003	-2.5265625000000003	0.061035156	-0.12207031	-0.24414062	8.492456070000001	2.503832968	-0.477319339	-0.12207031	-0.12207031	0.48828125	10.42565944	-1.3793212860000001	-0.18901367800000002	-0.5493164	1.8920898	-0.8544922	-9.589452880000001	0.594555661	2.496655252	0.18310547	0.61035156	-0.18310547	2.3016601440000004	8.85732428	3.33645018	0.12207031	-0.061035156	-0.4272461	0.285913089	9.605004892	-1.8757812500000002	-0.061035156	-0.061035156	-0.061035156	1550087915.419
-9.234155252	-2.445214856	-2.3949707460000003	0.061035156	-0.061035156	-0.36621094	8.492456070000001	2.503832968	-0.477319339	-0.061035156	0.061035156	0.79345703	10.04165036	-1.0802490020000002	-0.3026611322	-0.7324219	3.112793	-1.6479492	-9.687548920000001	0.592163089	2.4978514400000003	0.12207031	0.91552734	-0.12207031	2.3794189300000004	8.979345746000002	3.3472167540000006	0.24414062	-0.18310547	-0.5493164	0.42229003600000004	9.542798020000001	-1.933203076	-0.061035156	0.061035156	-0.061035156	1550087915.459
-9.222192392	-2.55048822	-2.463159146	0.061035156	-0.12207031	-0.4272461	7.948144568	2.3531005400000002	0.13398437500000002	0.061035156	0.61035156	1.3427734	9.197070288	-0.9414794928000001	-1.0886230432000001	-0.5493164	2.6855469	-2.5634766	-9.77368161	0.5598632788000001	2.548095746	0.061035156	1.2207031	-0.12207031	2.64140625	9.195874100000001	3.5182862400000006	0.12207031	0.12207031	-0.6713867	0.37084961060000005	9.581079074	-1.9487548920000002	-0.061035156	0.18310547	-0.061035156	1550087915.499
-9.14802266	-2.6533691100000003	-2.4799072480000004	0.12207031	-0.30517578	-0.6713867	8.04624002	2.0157471040000003	-0.0813476538	-0.061035156	0.9765625	2.1362305	8.533129892	-0.6890625	-1.38410643	-0.12207031	1.4648438	-3.3569336	-9.77248552	0.5837890576	2.43803714	0.061035156	1.5869141	-0.12207031	2.7885498200000005	9.299951080000001	3.5984375	-0.24414062	0.5493164	-0.8544922	0.288305661	9.557153060000001	-1.947558606	-0.061035156	0.18310547	0	1550087915.538
-9.11572284	-2.8041014400000006	-2.536132788	0.12207031	-0.36621094	-0.79345703	8.022314300000001	1.6305420320000001	-0.01794433606	-0.12207031	1.6479492	2.8686523	8.94584964	-0.193798822	-0.9606201080000001	0.061035156	1.8920898	-3.8452148	-9.834692000000002	0.5825927716	2.256201178	0	1.8920898	-0.12207031	2.5720214660000003	9.076245108	3.5015380400000002	-0.30517578	0.91552734	-1.2817383	0.309838858	9.590649460000002	-1.9762695680000002	-0.12207031	0.18310547	0.061035156	1550087915.578
-8.94465306	-2.8914307100000003	-2.4344482820000004	0.061035156	-0.61035156	-1.0986328	8.1323732	0.7010253600000002	-0.2189208966	-0.12207031	1.6479492	3.6621094	9.198266574	0.14714355040000002	-0.5120117212	0.30517578	2.1362305	-4.333496	-9.8251223	0.5813964856000001	2.03488768	0.061035156	2.319336	-0.12207031	2.2837158540000004	8.886035340000001	3.15461412	-0.18310547	1.159668	-1.4648438	0.343334964	9.553564300000001	-1.9547363220000002	-0.18310547	0.36621094	0.12207031	1550087915.619
-8.72932158	-3.0182373200000003	-2.256201178	0.24414062	-0.36621094	-1.5869141	8.1323732	0.7010253600000002	-0.2189208966	0	0.9765625	4.1503906	9.241332968	0.6101074280000001	-0.22490234620000002	0.61035156	2.0751953	-4.638672	-9.74736322	0.5849853534	1.783667032	0.12207031	2.9907227	0	2.186816394	8.6264402	3.116332968	0	1.5258789	-1.5869141	0.3505126800000001	9.5703125	-1.9415771760000002	-0.18310547	0.48828125	0.24414062	1550087915.658
-8.640795926000001	-3.07805162	-2.268164038	0.18310547	-0.5493164	-2.0141602	8.62285144	0.12800292540000002	-0.2081542932	-0.18310547	0.12207031	4.333496	9.016430710000002	1.268066394	0.10766601440000001	0.79345703	1.8920898	-4.5776367	-9.4423098	0.4294677716	1.2106445288	0	3.0517578	0.061035156	2.09948732	8.466137680000001	3.220410144	0.24414062	2.1362305	-1.7700195	0.3756347644	9.578686600000001	-1.9320067900000002	-0.30517578	0.5493164	0.36621094	1550087915.698
-8.693432608	-3.180932608	-2.2215087860000002	0.061035156	-0.79345703	-2.4414062	8.7364991	-0.2930908246	-0.22131347840000004	-0.24414062	0.30517578	4.4555664	9.18869658	1.9798584260000003	0.458178714	0.9765625	1.0986328	-4.333496	-9.27124002	0.30744628600000007	0.709399411	0	3.0517578	0.061035156	1.8243408540000001	8.157495108	3.1761474640000005	0.7324219	2.6855469	-2.0141602	0.86850589	9.683960160000002	-1.697534146	-0.4272461	0.7324219	0.48828125	1550087915.739
-8.681469748	-3.4046385800000003	-1.7465820680000002	0.12207031	-0.79345703	-2.6245117	8.77836911	-0.7285400360000001	-0.4821044928	-0.24414062	-0.24414062	4.5166016	9.861010880000002	2.5397216460000003	0.966601538	1.159668	1.5869141	-4.1503906	-8.99609375	0.4761230432	0.03349609424	-0.24414062	3.6010742	0.30517578	0.994116214	8.0139402	3.0541259000000003	1.0375977	2.6245117	-1.8920898	1.2513183900000002	9.72702626	-1.524072284	-0.7324219	0.6713867	0.61035156	1550087915.778
-8.959009080000001	-3.31850589	-1.695141574	0.061035156	-0.5493164	-2.746582	8.718554712000001	-1.1879150360000001	-0.4689453076	-0.36621094	-0.5493164	4.3945312	9.792822480000002	3.12351088	1.315917932	1.3427734	1.5869141	-3.9672852	-8.91235324	0.49526367800000004	-0.773999002	-0.30517578	3.90625	0.4272461	0.4892822284000001	7.907470746	2.751464856	1.2817383	2.9907227	-1.7700195	1.335058606	9.785644568	-1.582690396	-0.9765625	0.61035156	0.61035156	1550087915.818
-9.061889480000001	-3.8018066100000003	-1.5372314300000003	-0.36621094	-0.8544922	-2.5634766	8.755639480000001	-2.573217752	-0.693847644	-0.36621094	-0.7324219	4.4555664	9.595434800000001	3.726440396	1.418798822	1.5869141	1.0375977	-3.6621094	-8.967382788	0.6005371106	-1.567138678	-0.30517578	3.90625	0.48828125	-0.1674804712	8.07973642	2.7502685700000002	1.3427734	2.9907227	-1.2817383	1.0742675720000001	9.54997554	-1.2022705072	-0.79345703	0.18310547	0.4272461	1550087915.859
-9.103759980000001	-4.510009784	-1.332666034	-0.18310547	-0.36621094	-2.0141602	8.755639480000001	-2.573217752	-0.693847644	-0.36621094	-0.61035156	4.3945312	9.7150634	4.592553714000001	1.605419928	1.5869141	1.2207031	-3.479004	-8.987719748	0.899609375	-2.6354248200000003	-0.5493164	3.4179688	0.18310547	-0.808691394	8.79990216	2.7323242800000003	1.5258789	2.9907227	-0.79345703	0.9953125	9.668408246	-1.0168457068	-0.36621094	0.18310547	0.36621094	1550087915.898
-9.01403804	-4.76481929	-1.388891574	-0.061035156	-0.48828125	-1.6479492	8.777173020000001	-3.4800048920000006	-0.381616214	-0.24414062	-0.48828125	4.333496	9.49733876	5.535229532000001	1.90808107	1.4038086	0.24414062	-3.540039	-9.171948380000002	1.1400634980000002	-3.085229532	-0.30517578	2.8686523	0.30517578	-1.318310504	9.77368161	2.43803714	1.4038086	2.746582	-0.12207031	1.3099365020000002	9.610986420000001	-1.1903076080000001	-0.18310547	-0.18310547	0.24414062	1550087915.938
-8.8561277	-4.85573732	-1.280029254	0.061035156	-0.12207031	-1.159668	9.53083516	-5.540014480000001	-0.00478515625	0.061035156	0.4272461	4.0893555	9.56552716	6.4479982	1.723852536	1.3427734	0.24414062	-3.3569336	-9.098974640000002	1.216625998	-3.7862548920000005	-0.24414062	2.4414062	0.18310547	-1.75495607	10.179223740000001	2.1700683900000004	1.2207031	2.0751953	0.36621094	1.565942392	9.58586412	-1.0934082068000002	-0.061035156	0.24414062	0	1550087915.979
-8.61567392	-4.883251996	-1.362573282	0	0.12207031	-0.91552734	9.53083516	-5.540014480000001	-0.00478515625	0.12207031	0.36621094	3.7231445	9.723437500000001	7.529443390000001	1.7489746400000001	0.9765625	-0.18310547	-3.1738281	-9.089404254	1.07785643	-4.080542032	-0.12207031	1.7089844	0.061035156	-2.0301025360000002	10.57160692	2.018139676	1.3427734	1.2207031	0.79345703	1.8267334260000003	9.450683606	-1.0922119110000001	0.24414062	0.24414062	-0.061035156	1550087916.018
-8.48527806	-5.122509980000001	-1.4116211060000001	0.061035156	0.18310547	-0.8544922	9.23535144	-6.236254892	0.10766601440000001	0.24414062	0.24414062	3.112793	9.79880342	8.559448380000001	1.770507788	0.6713867	-0.5493164	-2.5634766	-8.939868210000002	1.0646972840000002	-4.34372554	-0.12207031	1.7089844	0.061035156	-1.927221646	10.8216304	1.8841552520000002	1.2817383	1.0986328	0.5493164	1.89611821	9.595434800000001	-1.008471646	0.24414062	0.24414062	-0.061035156	1550087916.058
-8.519970746	-5.220605432000001	-1.3458251800000003	0.061035156	0.18310547	-0.61035156	9.317895468000001	-6.86311052	0.050244139400000006	0.18310547	0.12207031	2.5024414	9.49375	8.968579074	1.83151857	0.30517578	-1.159668	-2.1362305	-8.77358426	1.2202148560000001	-4.604516574	-0.18310547	1.2817383	0.12207031	-1.9128662140000001	10.81804164	2.01096196	1.2817383	1.0375977	0.4272461	1.46665036	9.5451902	-0.9414794928000001	0.24414062	0	-0.18310547	1550087916.099
-8.34411592	-5.400048920000001	-1.414013678	-0.061035156	0	-0.48828125	9.0176268	-7.3416259	0.10766601440000001	0.12207031	0.18310547	1.8920898	9.49375	8.968579074	1.83151857	0.30517578	-1.159668	-2.1362305	-8.710180710000001	1.3948730040000001	-4.768408246	0	0.9765625	0.12207031	-1.830322284	10.600317000000002	1.9032959260000002	1.159668	1.2817383	0.4272461	1.3948730040000001	9.523657248000001	-1.000097644	0.36621094	-0.36621094	-0.24414062	1550087916.138
-8.24243161	-5.653662140000001	-1.4247802520000001	0.061035156	0.12207031	-0.30517578	8.328564300000002	-7.340429712000001	0.2081542932	0.12207031	-0.061035156	1.5258789	9.49375	8.968579074	1.83151857	0.30517578	-1.159668	-2.1362305	-8.628832968000001	1.4020507200000003	-5.03398462	0.061035156	0.9765625	0.18310547	-1.79921875	10.566821580000001	1.562353534	0.7324219	0.9765625	0.36621094	1.6520751800000002	9.7066893	-1.13647464	0.30517578	-0.30517578	-0.24414062	1550087916.178
-8.114428420000001	-5.63452176	-1.4606689300000002	0.061035156	0	-0.18310547	6.73151857	-7.17055661	0.36606445680000005	0	0.24414062	1.5869141	9.49375	8.968579074	1.83151857	0.30517578	-1.159668	-2.1362305	-8.608496106	1.3195067900000002	-5.114135880000001	0.18310547	0.36621094	0.061035156	-1.915258786	10.602710159999999	1.282421924	0.36621094	0.24414062	0.30517578	1.642504892	9.6983152	-1.276440396	0.12207031	-0.18310547	-0.30517578	1550087916.218
-7.86560054	-5.644091754	-1.4427246400000002	0.061035156	0.061035156	-0.061035156	6.73151857	-7.17055661	0.36606445680000005	-0.061035156	0.30517578	1.8310547	9.49375	8.968579074	1.83151857	0.30517578	-1.159668	-2.1362305	-8.57380342	1.3230957460000001	-5.0603025200000005	0.24414062	0.18310547	-0.061035156	-1.6712158540000002	10.57041034	1.11613768	0.24414062	0	0.36621094	1.4929687500000002	9.615771760000001	-1.246533246	0.12207031	-0.12207031	-0.30517578	1550087916.258
-7.86560054	-5.711084260000001	-1.4546875000000001	0.12207031	0.061035156	0	6.63342302	-7.546191394000001	0.24404297120000001	-0.12207031	0.061035156	1.7089844	7.320092752000001	8.540307608	0.9929199280000001	0.061035156	-0.18310547	-1.159668	-8.445800720000001	1.2094482428000002	-5.154809800000001	0.30517578	0.061035156	-0.061035156	-1.27763678	10.393359620000002	1.1879150360000001	0.30517578	0.061035156	0.48828125	1.435546924	9.700707968000001	-1.137670926	0	-0.061035156	-0.18310547	1550087916.298
-7.893115020000001	-5.724243210000001	-1.431957968	0.061035156	-0.12207031	0.061035156	6.816455072	-7.644287140000001	0.3373535144	-0.18310547	0.48828125	1.4038086	6.763818390000001	8.24960962	0.879272464	0.18310547	-0.18310547	-1.2207031	-8.35249002	0.9426757788	-5.203857428000001	0.24414062	-0.061035156	-0.061035156	-0.8828613220000001	10.075146760000003	1.143652356	0.30517578	0.24414062	0.6713867	1.5145019960000001	9.766503894000001	-1.00129393	-0.061035156	-0.061035156	0.061035156	1550087916.338
-7.968481430000001	-5.719457968	-1.408032248	0	-0.12207031	0.24414062	6.585571580000001	-7.516284440000001	0.324194339	-0.061035156	0.61035156	1.0986328	7.0951902	8.354882788000001	0.88645018	0.061035156	-0.30517578	-0.79345703	-8.411108426	0.75366214	-5.194287140000001	0.24414062	-0.061035156	-0.061035156	-0.6735107428000001	9.645678420000001	1.13647464	0.30517578	0.48828125	0.6713867	1.443920926	9.67438948	-1.068286142	-0.061035156	-0.12207031	0.18310547	1550087916.378
-7.8847409200000005	-5.7649170320000005	-1.3482177520000003	-0.061035156	-0.18310547	0.30517578	6.5269528800000005	-7.437329074000001	0.364868161	0	-0.061035156	0.5493164	7.5019284200000005	8.26875	1.1209228240000002	-0.12207031	-0.061035156	-0.48828125	-8.56184056	0.80988768	-5.084228240000001	0.061035156	-0.36621094	-0.061035156	-1.0670898560000002	9.540405252000001	1.106567392	0.5493164	0.36621094	0.48828125	1.166381839	9.669604532000001	-1.2549072479999999	-0.061035156	0.12207031	0.12207031	1550087916.418
-7.985229532000001	-5.70151358	-1.129296875	0.12207031	0	0.36621094	6.445605432000001	-7.340429712000001	0.46655273560000005	0.12207031	0.30517578	0.24414062	7.841674820000001	9.10615216	0.909179712	-0.12207031	-0.48828125	-0.24414062	-8.621655252000002	1.063500998	-5.0614991	0.061035156	-0.30517578	-0.12207031	-0.9689941100000001	10.35507788	0.5825927716	0.30517578	0.18310547	0.6713867	1.081445288	9.603808606000001	-1.18671875	-0.061035156	0.12207031	0.18310547	1550087916.458
-8.334545926	-5.49335962	-1.15441893	0	-0.24414062	0.36621094	6.109448380000001	-8.017529254000001	0.4139160144	0.18310547	-0.061035156	0.24414062	7.985229532000001	9.329858426000001	0.7692138580000001	-0.36621094	-0.30517578	-0.30517578	-8.712573380000002	0.8613281250000001	-5.17993161	0.061035156	-0.30517578	-0.12207031	-0.7883544928000001	10.706787140000001	0.8948242212000002	0.12207031	-0.12207031	0.4272461	1.128100589	9.65285643	-1.0862304712000002	0.061035156	0	0.12207031	1550087916.498
-8.3967527	-5.37133786	-1.02163089	-0.18310547	-0.30517578	0.5493164	6.209936600000001	-8.45776358	0.2189208966	0.24414062	-0.24414062	0.18310547	7.322485520000001	8.99728984	0.729736322	-0.18310547	0	-0.24414062	-8.72333966	0.8158691100000001	-5.099780252	-0.12207031	-0.6713867	-0.24414062	-0.5144042932	10.54409146	1.128100589	0.12207031	0.24414062	0.4272461	1.6090087860000002	9.687548920000001	-1.022827176	0.18310547	0	0.12207031	1550087916.538
-8.47211911	-5.170361420000001	-0.794335962	-0.24414062	-0.30517578	0.7324219	6.16926268	-8.2771241	0.5203857428	0.48828125	-0.30517578	-0.061035156	7.528247300000001	9.185107428000002	0.7967285340000001	-0.30517578	0.30517578	-0.24414062	-8.59055162	0.7393066100000001	-5.0280027	-0.061035156	-0.9765625	-0.30517578	-0.43186035340000006	10.460351440000002	1.0587158540000001	-0.18310547	0.5493164	0.36621094	1.6592528960000001	9.68515625	-0.7668212860000001	0.061035156	0.24414062	0	1550087916.578
-8.5151857	-4.955029254	-0.643603534	-0.30517578	-0.24414062	0.7324219	6.16926268	-8.2771241	0.5203857428	0.61035156	0.061035156	0	7.255493210000001	9.325073380000001	0.7763915740000001	-0.79345703	0.79345703	0.12207031	-8.630029254	0.270361322	-4.90478534	-0.061035156	-0.9765625	-0.30517578	-0.649584964	10.387377700000002	0.984545926	-0.24414062	0.30517578	0.36621094	1.6532714660000003	9.724634080000001	-0.5490966754000001	0.18310547	0.061035156	0	1550087916.618
-8.738891574	-4.623657248000001	-0.6675292932	-0.61035156	-0.12207031	0.79345703	5.540014480000001	-8.56184056	0.32778320680000006	0.79345703	0.48828125	0.36621094	6.85473642	9.159985520000001	1.2608886780000002	-0.8544922	0.91552734	1.2207031	-8.786743210000001	-0.1387695288	-4.6882567900000005	-0.79345703	-1.3427734	-0.30517578	-0.6926513580000001	10.219897659999999	1.166381839	-0.30517578	0.12207031	0.30517578	1.503735324	9.734204074	-0.7034179712000002	0.24414062	-0.4272461	0.061035156	1550087916.658
-8.76042482	-4.1260009	-0.8577392572	-1.2817383	-0.12207031	0.9765625	5.285205072	-9.448290740000001	0.5467041034000001	0.91552734	0.36621094	0.18310547	7.278222840000001	8.90996106	1.3195067900000002	-0.5493164	1.5869141	2.0751953	-9.029589660000001	-0.48808594240000003	-4.28151857	-1.4648438	-1.5258789	-0.36621094	-0.5861816394	10.1325679	1.391284146	-0.61035156	-0.5493164	0.061035156	1.3242920320000002	9.264062500000001	-1.076660144	0.48828125	-0.5493164	-0.18310547	1550087916.698
-8.77238768	-3.5565673920000003	-1.24294429	-2.0751953	0.12207031	0.9765625	4.374829074	-10.309619600000001	0.6747070288	1.2207031	-0.4272461	-0.30517578	7.260278060000001	8.436230432	1.0826415740000002	0.12207031	2.319336	2.5024414	-9.310717752	-0.9139648560000001	-3.7527587860000002	-1.4648438	-1.5258789	-0.36621094	0.19020996400000004	10.160083360000002	1.7274413940000002	-1.0986328	-0.9765625	-0.12207031	2.0097655760000004	9.2556884	-1.5910644960000002	0.6713867	0.7324219	-0.30517578	1550087916.738
-8.738891574	-2.709594748	-2.081542932	-3.2348633	0.061035156	0.5493164	3.487182608	-10.728320680000001	0.27993163940000004	1.4038086	-1.4648438	-0.6713867	7.271044928000001	7.78903804	1.166381839	0.9765625	2.8076172	3.0517578	-9.65405252	-1.3302734620000003	-3.0397704680000004	-3.2348633	-1.5869141	-0.30517578	1.246533246	9.96748004	2.0743652160000003	-1.4038086	-0.48828125	-0.4272461	1.5934570680000002	9.051123200000001	-1.9260253600000001	0.18310547	1.0986328	-0.7324219	1550087916.778
-8.713769568	-2.4799072480000004	-3.4441162140000006	-4.699707	0.18310547	-0.12207031	2.7813721040000003	-10.59792482	-0.02033691394	1.0375977	-1.5258789	-0.61035156	7.753149460000001	7.156201080000001	1.28361821	1.8920898	3.112793	3.2348633	-9.925610520000001	-1.3793212860000001	-2.027709964	-4.5166016	-1.4038086	-0.30517578	1.886547824	9.689941394000002	2.2071533540000003	-1.4038086	0.30517578	-1.0375977	1.128100589	8.95063498	-2.726342752	0.7324219	0.91552734	-0.91552734	1550087916.818
-8.616870108	-2.8890380400000004	-4.738500900000001	-5.6152344	-0.91552734	-0.4272461	1.859033246	-9.408813400000001	-0.17824707460000003	0.6713867	-0.7324219	0.061035156	7.869189300000001	6.628637680000001	1.199877896	3.0517578	2.8686523	2.8686523	-9.712670926000001	-0.5239746106000001	-1.181933606	-4.5166016	-1.4038086	-0.30517578	2.274145468	9.599023560000001	2.00258786	-1.5258789	1.2207031	-1.5869141	2.115039038	9.481787140000002	-2.93808606	0.48828125	1.4648438	-1.2207031	1550087916.858
-8.157495108	-3.9896241	-4.786352536	-5.3710938	-1.2207031	-0.6713867	1.859033246	-9.408813400000001	-0.17824707460000003	0.5493164	-0.4272461	1.2817383	7.798608426	6.036474640000001	1.1903076080000001	4.272461	2.6855469	2.2583008	-9.18630342	1.0718750000000001	-0.7369140380000001	-6.652832	-0.61035156	0	2.516992212	9.644482428000002	1.6532714660000003	-1.7700195	2.0751953	-1.953125	1.9954101440000003	9.54638678	-2.4392334260000004	0.4272461	2.380371	-1.6479492	1550087916.898
-8.078539840000001	-4.713378894000001	-4.98015126	-4.4555664	-1.2207031	-0.79345703	1.4211913940000003	-8.668310700000001	-0.23566894960000004	0.7324219	-1.5869141	2.8076172	7.835693390000001	5.64169928	1.222607428	5.6762695	3.2958984	1.5869141	-9.34421376	3.1438476440000005	-0.745288089	-6.652832	-0.61035156	0	1.9966064300000002	10.107446580000001	0.849365216	-2.2583008	2.9296875	-2.0141602	1.6520751800000002	9.48896466	-2.59116214	0.48828125	2.319336	-1.6479492	1550087916.937
-8.07136232	-4.34611821	-4.850952176000001	-4.211426	-1.4648438	-0.79345703	1.211840854	-8.01035144	-0.6627441100000001	1.4038086	-3.8452148	4.0893555	8.466137680000001	5.394067392	1.1304931610000002	6.958008	4.272461	0.36621094	-9.278417932000002	4.709790036	-0.5287597644	-6.3476562	-1.0986328	0.061035156	0.846972644	10.340722840000002	0.17465820680000002	-2.8076172	3.90625	-1.5258789	2.031298822	9.7150634	-2.654565396	0.24414062	2.4414062	-1.3427734	1550087916.977
-8.48527806	-3.5553711060000004	-4.655957068	-4.0893555	-1.2207031	-0.48828125	1.118530252	-7.863207968	-1.129296875	2.5634766	-5.9814453	4.8828125	9.0176268	5.49934056	0.32778320680000006	7.507324	4.4555664	-0.91552734	-9.101367212000001	4.669116214000001	-0.734521466	-4.8217773	-0.7324219	0	-0.417504892	10.235449280000001	-0.01315917932	-3.2958984	4.5776367	-0.24414062	2.04086911	9.756933606	-2.5421141200000004	-0.24414062	2.2583008	-1.159668	1550087917.017
-8.608496106	-3.402246106	-4.596142572000001	-4.211426	-1.8310547	-0.7324219	2.5337402160000004	-8.62763678	-1.96669928	3.540039	-7.6293945	5.432129	9.09060054	5.768505890000001	-0.31103514400000004	6.958008	4.0283203	-1.4648438	-9.01403804	4.440625000000001	-0.6316406250000001	-4.333496	-0.061035156	-0.30517578	-1.137670926	10.02011682	0.553881839	-3.2348633	5.1879883	0.4272461	1.4869873200000001	9.43752446	-2.709594748	-0.36621094	2.1972656	-1.3427734	1550087917.057
-8.58098143	-3.2096435700000003	-4.6786866	-3.7841797	-1.4648438	-0.8544922	2.5337402160000004	-8.62763678	-1.96669928	3.6621094	-8.850098	5.92041	9.088207968	5.9886232	-0.0729736322	5.859375	3.6621094	-1.4038086	-8.790332068	4.165478534	-0.49167482	-4.333496	-0.061035156	-0.30517578	-1.465454074	9.62893071	0.8433837860000001	-2.1362305	5.2490234	0.5493164	0.793139676	9.52604982	-2.7729980040000006	-0.6713867	2.8686523	-1.4038086	1550087917.097
-8.278320288000002	-3.0672851440000004	-5.26965306	-3.540039	-1.7089844	-1.3427734	3.7431884000000006	-8.85493161	-2.1880126800000004	2.8686523	-8.544922	6.164551	9.20305162	5.90847194	0.24045410340000004	4.699707	3.6621094	-1.0986328	-8.70778804	4.026708966	-0.2177246106	-3.9672852	-0.30517578	-0.5493164	-1.9989990020000004	9.410009980000002	0.5598632788000001	-1.5869141	5.126953	0.8544922	0.7261474640000001	9.49494658	-2.7706054320000004	-0.7324219	2.9907227	-1.5869141	1550087917.137
-7.946948380000001	-3.2323730040000007	-5.544799820000001	-3.2958984	-2.1362305	-1.5258789	5.49934056	-9.220996106000001	-2.195190396	1.5869141	-5.6152344	5.92041	9.2556884	5.775683606	0.4091308606000001	3.540039	3.3569336	-0.91552734	-8.915942392	4.166674820000001	0.05981445288	-3.90625	-0.12207031	-0.30517578	-2.43803714	9.11213408	0.5467041034000001	-1.159668	4.0893555	1.2817383	0.75366214	9.27602536	-3.24194339	-1.0375977	3.6621094	-1.7089844	1550087917.177
-7.73161592	-3.3328614200000004	-5.496948380000001	-3.112793	-1.7700195	-1.2817383	5.49934056	-9.220996106000001	-2.195190396	0.061035156	-2.1972656	4.638672	9.152807608000002	5.71467302	0.34094239200000004	2.5024414	2.746582	-0.61035156	-9.265259080000002	3.935791034	0.29069824280000006	-3.90625	-0.12207031	-0.30517578	-2.21433107	9.136059800000002	0.60651857	-0.8544922	2.8076172	1.5869141	0.2835205072	9.38608426	-3.0409667540000003	-1.2817383	3.7231445	-1.5258789	1550087917.217
-7.762719748	-3.3819091460000004	-5.356982428000001	-2.8076172	-1.2817383	-1.159668	4.769604532000001	-8.82263179	-2.5086182100000003	-1.5258789	0	2.746582	9.41599092	5.72185054	0.05861816394	1.5869141	2.5024414	-0.36621094	-9.11213408	3.55058606	0.339746106	-3.90625	0.5493164	-0.36621094	-1.50732428	9.39685054	0.7416992212000001	-0.4272461	2.2583008	1.7089844	-0.2978759784	9.484179712000001	-2.8806639400000003	-1.7089844	3.2348633	-1.3427734	1550087917.257
-7.893115020000001	-3.2658691100000006	-5.039965560000001	-2.380371	-1.4038086	-1.159668	1.69633786	-8.76879892	-1.2094482428000002	-3.0517578	2.1362305	1.0375977	9.955517180000001	5.924023560000001	-0.1112548822	0.9765625	2.6245117	-0.24414062	-9.057104532	3.505126996	0.2081542932	-4.333496	0.30517578	-0.30517578	-0.899609375	9.71147464	1.195092752	0.061035156	2.8076172	1.8310547	-0.02153320288	9.49016124	-2.7167724640000004	-1.953125	2.380371	-1.2207031	1550087917.297
-8.496044928000002	-2.624658246	-4.57819838	-2.6245117	-0.8544922	-0.5493164	1.69633786	-8.76879892	-1.2094482428000002	-3.479004	2.4414062	-0.36621094	9.931591460000002	6.310424820000001	-0.47014160340000005	0.6713867	2.5024414	0	-9.27602536	3.47402356	0.30744628600000007	-4.333496	0.30517578	-0.30517578	-0.840991214	10.1911866	1.3099365020000002	0.12207031	3.479004	2.0141602	-0.0861328125	9.427954074	-2.5397216460000003	-1.8310547	1.5869141	-1.159668	1550087917.337
-8.497240920000001	-1.373339856	-4.700219748	-4.272461	-0.79345703	0.061035156	-0.6244628600000001	-8.47092302	-1.1400634980000002	-3.2348633	-2.1972656	-0.79345703	9.75214856	6.784155252000001	-0.678295926	0.79345703	2.380371	0.12207031	-8.8896241	2.387792932	0.31223143000000003	-4.4555664	0.30517578	-0.48828125	-0.931909146	10.660132280000001	1.2692626800000002	-0.36621094	3.6621094	2.319336	0.5275634784000001	9.33344748	-2.100683606	-1.953125	2.319336	-1.5258789	1550087917.377
-8.55585962	-2.1293945680000004	-4.298266574	-4.699707	-1.6479492	-0.5493164	-0.2129394568	-8.59055162	-0.8589355432	-2.6245117	-6.591797	0.18310547	9.398047120000001	7.02460962	-0.660351538	1.0375977	2.8076172	0.30517578	-8.859716754	1.717871106	-0.2069580072	-5.065918	-1.4038086	-0.48828125	-0.9869384980000001	10.31320836	1.923632788	-0.36621094	3.6010742	2.319336	2.5433105040000004	9.99021016	-0.3289794928	-2.8076172	4.638672	-1.2207031	1550087917.417
-10.085913040000001	-2.719165036	-3.9166503600000007	-4.3945312	-3.112793	-0.24414062	1.3673584260000002	-8.97336412	-0.07416992212000001	-1.4038086	-7.5683594	0.7324219	8.311816394000001	7.05930162	-0.6663330072	1.4038086	2.8076172	0.5493164	-9.74138179	1.2082519568	0.21413574280000003	-5.065918	-1.4038086	-0.48828125	-1.06589357	9.596630890000002	2.8411866	-0.18310547	4.1503906	2.5024414	5.421582068	10.90896016	1.350610324	-3.1738281	8.300781	-0.24414062	1550087917.457
-10.28688948	-2.5086182100000003	-3.0026855040000004	-5.065918	-3.1738281	-0.4272461	2.5791992800000005	-8.91235324	0.21652832460000004	-0.5493164	-5.554199	0.30517578	7.19567842	7.24472644	-0.8182617212000002	1.8310547	2.1362305	0.48828125	-10.20195288	1.469042932	0.34453125	-5.065918	-0.8544922	-0.30517578	-0.9737792932	9.547582968	3.198876996	-0.12207031	4.638672	2.9296875	5.161987320000001	10.43164038	0.94506839	-2.9296875	8.361816	0.30517578	1550087917.497
-11.66979982	-3.220410144	-3.976464856	-5.3100586	-4.1503906	-0.48828125	3.514697284	-9.839477340000002	0.40554199280000003	0.30517578	-5.6762695	-0.4272461	6.8140625	8.2005616	-0.7488769568000001	2.1972656	1.7700195	0	-11.17094748	1.2716552520000002	0.850561502	-4.638672	-0.79345703	0.061035156	-1.006079074	10.004565200000002	3.4560790740000003	-0.061035156	5.1879883	3.2348633	3.5565673920000003	10.03207968	-1.5204834260000002	0	7.2021484	0.4272461	1550087917.537
-10.702001800000001	-3.6833741	-4.03747554	-5.92041	-5.554199	-0.79345703	3.514697284	-9.839477340000002	0.40554199280000003	1.3427734	-6.286621	-1.0375977	6.28530252	9.19467752	-0.8661132788	2.1972656	2.0141602	-0.5493164	-11.20803264	0.6747070288	1.2285888580000002	-4.638672	-0.79345703	0.061035156	-1.0503417932	10.639795320000001	3.56613768	0.12207031	5.432129	2.9907227	2.9440673920000004	9.314306610000001	-2.87707518	1.5258789	4.4555664	1.3427734	1550087917.577
-9.3322509	-3.1103514400000005	-3.69892572	-5.92041	-3.7841797	-1.0986328	4.029101440000001	-10.27373004	-0.1435546875	2.1972656	-6.7749023	-1.953125	5.351000900000001	9.669604532000001	-0.8888427520000001	2.1972656	1.4038086	-1.0375977	-10.67089856	0.6328369110000001	1.471435504	-4.760742	0.30517578	0.24414062	-1.0096679712	10.82282698	3.60441893	0.48828125	5.493164	2.319336	5.4443116	10.06198732	-3.011059604	1.8920898	10.192871	0.8544922	1550087917.617
-7.809375	-3.0206298920000005	-2.5971435700000005	-6.591797	-4.333496	0	4.249218750000001	-10.639795320000001	-0.6830810700000001	2.6855469	-6.591797	-3.2348633	4.6882567900000005	9.5104982	-0.6053222644	2.2583008	0.6713867	-1.5258789	-9.778466754	0.8541503600000001	1.503735324	-4.8217773	0.9765625	0.36621094	-0.8924316100000002	10.314403960000002	3.4596679320000003	0.36621094	5.493164	1.5869141	6.617871106000001	11.176928420000001	-4.7612304320000005	0.48828125	16.357422	2.5634766	1550087917.657
-8.13955072	-2.0193359620000004	-1.2884033540000002	-5.3100586	-2.8686523	0.12207031	4.106860324	-10.40891124	-0.9043945288	2.380371	-6.225586	-4.5166016	4.48129892	9.087011780000001	-0.18422851440000002	2.380371	0.91552734	-2.0751953	-8.93747554	0.7728027160000001	1.4223876800000002	-4.8217773	0.9765625	0.36621094	-0.916357428	9.5104982	2.9990966460000004	-0.24414062	4.9438477	1.2207031	1.8650146760000001	12.82182608	-7.424169928000001	-0.8544922	13.48877	3.6010742	1550087917.697
-7.968481430000001	-1.5156982820000002	-3.16298822	-6.4697266	-3.479004	-0.79345703	3.7790771760000004	-10.005761780000002	-0.764428714	1.7700195	-5.432129	-5.493164	4.4705322480000005	8.637207068	0.17585449280000004	2.2583008	2.0751953	-2.6245117	-8.789135880000002	0.708203125	1.431957968	-4.760742	0.7324219	0.30517578	-0.9522461060000001	8.72214357	2.82922374	-0.61035156	4.5166016	0.9765625	-3.0493408540000004	10.687646760000002	-5.280419928000001	0.24414062	9.643555	4.0283203	1550087917.737
-7.863207968	-2.53254393	-2.27653804	-5.6152344	-2.5634766	-1.0986328	3.43334964	-9.254492212	-0.570629892	1.159668	-4.1503906	-5.92041	4.2875000000000005	8.58217752	0.3026611322	1.8920898	3.1738281	-3.2348633	-9.092993210000001	0.6256591459999999	1.7872558900000002	-4.760742	0.7324219	0.30517578	-0.7440917932000001	8.61926268	2.878271466	-0.79345703	4.3945312	0.8544922	-3.27663588	9.444701980000001	-4.041064496	0.48828125	5.6762695	3.112793	1550087917.777
-8.826220746	-2.6198730040000004	-1.9104736420000001	-4.9438477	-2.0751953	-0.8544922	2.860327176	-8.8214357	-0.5144042932	0.91552734	-2.8076172	-5.7373047	4.14035643	8.96259784	0.3732421924	1.3427734	3.3569336	-3.9672852	-9.13725589	0.36965332460000005	2.104272464	-4.699707	1.2207031	0.36621094	-0.30505371400000003	9.01403804	2.99191893	-0.4272461	4.272461	0.6713867	-2.118627896	8.8561277	-3.4010498200000003	-0.061035156	3.6621094	2.319336	1550087917.817
-9.043945288000002	-2.060009784	-1.331469748	-4.5776367	-1.4038086	-0.4272461	2.1975829680000003	-8.936279254	-0.4450195288	1.159668	-1.953125	-4.9438477	4.374829074	9.3489991	0.6890625	0.91552734	3.0517578	-4.638672	-8.947045926000001	0.5981445288	2.250219748	-4.760742	0.8544922	0.12207031	0.046655271600000006	9.31311052	3.101977536	0	4.211426	0.4272461	-0.03588867212	8.260375900000001	-2.050439496	0.91552734	3.1738281	1.4038086	1550087917.857
-9.754540740000001	-1.7872558900000002	-0.9199462860000001	-4.3945312	-1.6479492	-0.24414062	1.56354982	-8.89321286	-0.4486083966	1.6479492	-2.2583008	-3.6621094	5.014843750000001	9.49853534	1.0934082068000002	0.7324219	2.9907227	-4.760742	-8.82263179	1.235766574	2.136572284	-4.8828125	0.61035156	0.24414062	0.06699218750000001	9.045141574	3.158203076	0	4.0283203	0.48828125	2.5815917540000006	8.372826980000001	-0.7871582068	1.7089844	7.6293945	-0.4272461	1550087917.897
-9.063086060000002	-1.437939496	-1.1269042932	-4.699707	-1.8310547	0.18310547	1.107763678	-8.46015625	-0.4486083966	1.8920898	-3.479004	-2.2583008	5.014843750000001	9.49853534	1.0934082068000002	0.7324219	2.9907227	-4.760742	-8.560644568	1.2537109620000002	1.847070288	-4.638672	0.4272461	0.61035156	-0.339746106	8.839379892	3.125903354	-0.18310547	3.7841797	0.7324219	2.633032248	7.6239501800000005	-1.2441405760000002	2.6245117	9.155273	-1.6479492	1550087917.937
-8.57858876	-1.8650146760000001	-0.09331054320000001	-3.7231445	-0.61035156	0.30517578	1.0587158540000001	-8.084521760000001	-0.31103514400000004	1.8920898	-3.479004	-2.2583008	5.014843750000001	9.49853534	1.0934082068000002	0.7324219	2.9907227	-4.760742	-8.432641574	0.8649169928000001	1.6317382200000001	-4.0893555	0.30517578	0.61035156	-0.9414794928000001	8.747265380000002	3.15461412	-0.24414062	3.2958984	0.9765625	2.70600589	9.839477340000002	1.7788817900000002	2.6245117	9.155273	-1.6479492	1550087917.977
-8.864501800000001	-0.7213623200000001	0.553881839	-3.8452148	-0.4272461	0.79345703	1.5982422120000002	-7.8703858800000015	0.014355469240000002	1.4038086	-3.7841797	1.3427734	6.044848740000001	9.80717752	0.8194580072000001	-0.36621094	2.9907227	-1.5258789	-8.157495108	0.37443847840000005	1.70471196	-3.7841797	-0.24414062	0.4272461	-1.183129892	8.740087860000001	3.4010498200000003	-0.12207031	2.8076172	1.159668	2.063598642	7.146630890000001	1.2082519568	2.5634766	-1.2817383	1.4038086	1550087918.017
-10.50222194	-2.4404297120000003	-2.9775634	-4.272461	2.0141602	-1.0375977	2.051635782	-7.68735324	0.324194339	1.159668	-2.8076172	3.1738281	5.63691394	9.78444838	0.29667969240000003	-0.61035156	2.1362305	0.12207031	-10.27851538	0.49885253600000007	1.680786142	-3.7231445	-0.5493164	0.24414062	-0.8529540740000001	8.979345746000002	3.6702148560000003	-0.18310547	2.1362305	1.2817383	-0.5431152356000001	7.912255890000001	-4.4968505400000005	4.333496	4.5776367	-3.540039	1550087918.057
-13.28359424	-6.3654540740000005	-5.084228240000001	-0.61035156	-3.3569336	-1.6479492	2.1485351440000002	-8.0390625	0.34572753600000006	1.4038086	-2.746582	4.5776367	5.21940944	10.80727536	-0.1459472644	-0.6713867	0.9765625	0.8544922	-12.73210414	1.720263678	3.476416034	-4.5776367	-3.4179688	0.18310547	0.046655271600000006	10.23903804	3.523071286	0.061035156	1.953125	1.7089844	3.4883788940000002	15.171337860000001	2.866308606	-1.4038086	2.319336	-0.8544922	1550087918.097
-8.63122554	-4.042260880000001	-0.9869384980000001	-2.1362305	-0.12207031	1.5258789	2.0097655760000004	-9.689941394000002	-0.477319339	2.319336	-4.638672	5.3710938	5.77927266	12.461742720000002	-0.5622558606000001	-0.9765625	0.8544922	0.7324219	-12.73210414	1.720263678	3.476416034	-4.8217773	-1.953125	0.9765625	1.235766574	12.110034440000002	2.8830566100000006	0.91552734	2.9296875	1.953125	-2.76821286	7.9158447480000005	-3.9525389400000006	1.7700195	1.4648438	-0.9765625	1550087918.137
-7.598827880000001	-1.3984619600000001	-3.160595746	-3.6010742	4.638672	-1.0986328	2.0169433900000002	-12.7512455	-2.70839856	3.7231445	-8.666992	5.432129	6.969580072	11.897095140000001	-0.909179712	-0.9765625	3.2348633	0.79345703	-10.35747104	1.5599609620000003	1.3577880400000002	-3.0517578	4.272461	1.3427734	1.0419677520000001	12.142334260000002	2.2944824280000002	0.6713867	4.333496	1.7700195	-1.108959964	8.212524460000001	-4.057812500000001	2.8076172	-0.061035156	-1.8920898	1550087918.177
-9.69233426	-2.769409146	-5.904882788000001	-3.90625	-2.4414062	-2.0141602	3.6211670320000002	-13.331445680000002	-5.14523912	4.8828125	-12.390137	3.7841797	6.15729982	10.33713408	-1.3637695680000002	-0.12207031	5.6152344	1.7700195	-9.962695680000001	2.592358426	1.55158696	-4.3945312	0.6713867	0.6713867	-0.011962890380000002	10.577587860000001	2.076757788	-0.12207031	4.9438477	1.8920898	0.5610595746000001	10.315600540000002	-3.216821286	1.953125	-0.5493164	-2.319336	1550087918.217
-9.066674820000001	-4.064990216	-3.4441162140000006	-3.2958984	0.7324219	0.5493164	6.391772660000001	-10.416088760000001	-3.03857428	2.2583008	-7.2631836	2.0141602	5.038769568	10.422070680000001	-1.8231445680000002	0.18310547	5.92041	2.5024414	-8.77597644	3.243139676	1.51928714	-4.4555664	0.48828125	0.7324219	-0.716577176	10.22109424	1.214233426	-1.0375977	5.126953	2.6245117	1.6329346040000001	9.99021016	-2.65935054	1.6479492	1.2207031	-2.319336	1550087918.257
-8.250805710000002	-2.1760498200000002	-3.3627685700000005	-2.6855469	-0.30517578	0.061035156	5.33066394	-9.25688498	-0.573022464	-0.9765625	-0.7324219	0.79345703	4.685864120000001	10.5991214	-2.191601538	-0.18310547	5.3710938	2.6245117	-8.6264402	3.017041034	1.683178714	-3.90625	0.8544922	0.7324219	-0.775195288	10.26176718	0.729736322	-1.0375977	4.5776367	2.9907227	0.423486322	9.405224640000002	-3.25151358	1.3427734	-1.5869141	-1.7700195	1550087918.297
-7.604809800000001	-0.9127685700000001	-3.4154052520000002	-3.2348633	0.6713867	-1.3427734	3.9441650360000002	-9.087011780000001	-0.8637207068000001	-2.0141602	1.2817383	-0.30517578	4.038671924000001	10.008153960000001	-2.5229737400000003	-0.4272461	4.0283203	2.8686523	-8.596533246000002	2.8495605040000003	2.080346646	-4.0893555	0.48828125	0.8544922	-0.9713867212000001	9.8263179	0.740502896	-0.48828125	3.6010742	2.746582	2.080346646	9.18271466	-2.4165038940000003	0.91552734	-0.5493164	-2.2583008	1550087918.336
-8.789135880000002	-2.327978534	-4.047045926	-2.9296875	-0.61035156	-0.91552734	2.13776857	-7.995996106000001	-1.114941394	-1.2817383	-2.2583008	-0.6713867	3.7982177520000002	9.34780252	-2.7909423920000003	-0.36621094	2.4414062	3.1738281	-8.3967527	2.7550537140000007	2.08513179	-3.7841797	0.61035156	0.61035156	-0.75366214	9.2724366	0.773999002	-0.4272461	2.6245117	2.6855469	1.2716552520000002	9.217407248	-2.0468505400000003	0.8544922	0.6713867	-2.0751953	1550087918.377
-8.189794928000001	-2.295678714	-3.50991214	-2.319336	-0.12207031	-0.8544922	2.127001996	-6.615478240000001	0.37802735600000004	-0.6713867	-5.065918	-0.36621094	3.9070800720000003	8.903979532000001	-2.969189496	-0.061035156	1.5869141	3.2348633	-8.463745108000001	2.9117675720000005	2.077954074	-3.8452148	0.7324219	0.6713867	-0.22849121400000003	8.83698732	0.885253894	0.12207031	1.8920898	2.4414062	0.916357428	8.967382788	-2.2944824280000002	0.91552734	1.7700195	-1.953125	1550087918.417
-8.041455072	-1.4331542540000002	-3.7874510800000003	-2.319336	0.79345703	-1.2817383	2.127001996	-6.615478240000001	0.37802735600000004	-0.12207031	-5.065918	0	4.07336412	8.75444339	-3.052929712	0.36621094	1.4648438	3.112793	-8.38120108	3.42497554	2.22629393	-3.6621094	1.0375977	0.4272461	0.31223143000000003	8.927905252	1.0288086060000001	0.7324219	1.953125	2.2583008	0.2452392572	8.679076980000001	-2.8352050720000004	0.91552734	1.7700195	-1.953125	1550087918.456
-8.43981929	-1.464257788	-3.90827626	-2.1362305	0.48828125	-1.5258789	2.6581542540000003	-6.808081070000001	0.754858426	0	-4.211426	0.48828125	4.19299321	8.892016574000001	-3.1354737400000006	0.8544922	1.7700195	2.6245117	-8.064184800000001	3.71328125	2.365063498	-3.2958984	0.9765625	0.30517578	0.7680175720000001	9.32148462	1.129296875	0.91552734	2.6245117	1.8920898	-0.22968750000000002	8.828613220000001	-3.0744628600000006	0.91552734	1.4038086	-2.1362305	1550087918.497
-9.10734874	-1.697534146	-4.215722644	-1.2817383	0.48828125	-1.6479492	3.101977536	-7.696923920000001	1.3195067900000002	-0.36621094	-3.112793	0.79345703	4.159497104000001	8.978149460000001	-3.12351088	1.4038086	1.8920898	2.1972656	-8.202954074	3.899902356	2.3674560700000002	-2.746582	0.8544922	0.24414062	0.8673096040000001	9.581079074	1.0969971040000002	1.0375977	3.1738281	1.4648438	-0.534741214	9.340625000000001	-2.83640126	0.8544922	0.8544922	-2.1362305	1550087918.536
-9.661230432000002	-2.101879892	-4.584179712	-0.7324219	-0.79345703	-1.7700195	3.3173096040000005	-8.73410643	1.7872558900000002	-0.79345703	-2.2583008	0.7324219	3.992016574	8.987719748	-2.9261230040000004	2.0751953	1.8310547	1.8920898	-8.649169928000001	3.507519568	2.3985596040000003	-2.1972656	0.61035156	0.30517578	0.641210962	9.508105432	1.0969971040000002	1.0986328	3.0517578	1.0986328	-0.02153320288	10.10983876	-2.5026367800000004	0.30517578	0	-2.1972656	1550087918.576
-9.427954074	-1.6915527160000003	-4.62246106	-1.2207031	-0.9765625	-1.0375977	3.4189941100000003	-9.04155252	2.253808606	-1.0986328	-1.5258789	0.61035156	3.7838623200000003	9.23654802	-2.5397216460000003	2.5024414	1.6479492	1.5258789	-9.32148462	3.111547824	2.274145468	-1.5869141	0.5493164	0.24414062	0.6735107428000001	9.707885880000001	0.966601538	0.79345703	2.6245117	0.61035156	0.8015136780000001	10.218701079999999	-1.9978027160000003	-0.24414062	0.12207031	-1.8920898	1550087918.617
-10.193578780000001	-1.2608886780000002	-3.849658246	-1.159668	0.18310547	0.48828125	3.47402356	-9.10615216	2.9129637600000002	-1.159668	-0.79345703	0.5493164	3.672607428	10.02011682	-1.8985107820000002	2.8076172	1.5869141	0.79345703	-9.612182608000001	3.4429199280000002	2.044457968	-1.5258789	0.5493164	0.12207031	0.9295165740000001	10.74985324	1.0120605432	0.61035156	2.1362305	0.12207031	2.081542932	10.5488768	-2.0468505400000003	-0.7324219	0.30517578	-1.2207031	1550087918.656
-10.5835688	-0.7907471040000001	-4.8796630400000005	-1.7700195	0.18310547	0.9765625	3.4142089660000003	-9.39086911	3.1390625	-0.8544922	-0.6713867	0.4272461	3.877172824	10.96757788	-1.2513183900000002	2.8076172	1.6479492	-0.24414062	-9.96748004	3.0541259000000003	1.656860324	-0.9765625	-0.18310547	-0.4272461	0.641210962	11.49514128	1.885351538	0.7324219	2.4414062	-0.4272461	4.06140126	11.218798920000001	-1.6843750000000002	-2.2583008	1.2817383	-0.79345703	1550087918.696
-10.42805162	-1.753759784	-5.24572734	-3.0517578	-1.4648438	1.4648438	3.275439496	-10.006958360000002	2.9033935700000004	-0.12207031	-1.0375977	-0.061035156	4.440625000000001	11.55854532	-0.3014648462	2.9907227	1.8310547	-1.2207031	-9.96748004	3.0541259000000003	1.656860324	-0.30517578	-0.8544922	-0.24414062	-0.13757324280000002	11.84445836	3.366357428	1.2817383	1.4648438	-0.61035156	4.974169928000001	12.394750900000002	-0.1447509784	-4.3945312	2.8076172	0.061035156	1550087918.736
-10.44001448	-3.8245362400000005	-4.57819838	-3.7231445	-2.319336	0.8544922	3.2838134000000005	-10.44958516	2.6509764400000004	0.79345703	-1.7089844	-0.48828125	4.970581070000001	11.779858720000002	0.925927716	3.3569336	2.746582	-1.5869141	-11.67338858	0.5502929712000001	1.1053711060000002	-0.4272461	-1.159668	0	0.1399658246	11.59204074	4.2875000000000005	1.0375977	0.6713867	-0.9765625	4.3724366	11.96528354	-0.643603534	-4.638672	3.7841797	1.7089844	1550087918.776
-10.5225589	-4.943066394000001	-3.1306884000000004	-2.4414062	-3.9672852	0.5493164	3.762329074	-11.04653354	2.27893071	1.7089844	-1.7700195	-0.7324219	5.1045652	11.535815200000002	2.04924321	3.6010742	3.479004	-1.4648438	-10.846752700000001	0.8146728240000001	0.01674804712	-0.5493164	-0.18310547	-0.12207031	0.6555663939999999	11.016625900000001	4.474121106	0.24414062	0.79345703	-1.159668	3.4297608800000003	9.931591460000002	-1.796826178	-4.638672	3.7841797	1.7089844	1550087918.816
-9.60859375	-4.395166034	-1.1257080072	-1.8920898	-2.5634766	0.18310547	4.268359424000001	-11.80139128	1.5001464660000001	2.6245117	-1.4648438	-1.4038086	4.953832968	10.81445288	2.686865216	3.2348633	3.8452148	-1.2207031	-10.417285340000001	0.98334964	-0.135180661	-1.2207031	0	0.061035156	0.1770507788	9.89211412	4.37961412	-0.61035156	1.3427734	-0.8544922	1.4068359620000002	11.922216460000001	-3.3866942900000003	-1.5258789	6.1035156	3.479004	1550087918.856
-9.496142572	-2.5098144959999997	-1.9798584260000003	-2.380371	-1.0375977	0.79345703	4.249218750000001	-11.65664038	0.4521972644	3.1738281	-1.4648438	-2.8686523	4.38798822	10.566821580000001	2.65935054	2.0141602	3.3569336	-0.91552734	-10.0560054	0.36367187500000003	0.29069824280000006	-0.4272461	0.12207031	0.061035156	-0.440234375	9.4686277	4.265966754000001	-0.6713867	1.7089844	-0.30517578	-0.4330566394	12.33374002	-5.523266574	-1.5258789	4.638672	4.1503906	1550087918.896
-8.91953125	-2.3710449280000003	-2.43205571	-2.6855469	-2.5634766	0.24414062	3.5649413940000003	-11.570508180000001	0.00478515625	3.2958984	-1.4648438	-4.638672	3.6845702880000006	10.560839660000001	2.390185504	0.18310547	1.4038086	-0.6713867	-9.103759980000001	-0.07416992212000001	0.4378417932	-0.7324219	-0.061035156	-0.12207031	-0.90678714	9.44350589	3.8520507200000003	-0.36621094	1.0986328	-0.12207031	-1.524072284	11.260669420000001	-3.2072509000000005	-1.4648438	4.638672	4.638672	1550087918.936
-7.887134080000001	-2.74428714	-2.032495108	-2.5024414	-2.8686523	0.24414062	2.987133786	-11.23674272	-0.3971679712	3.1738281	-1.7089844	-5.859375	3.4967528960000003	9.689941394000002	2.180834964	-1.0986328	-0.61035156	-0.24414062	-8.53671875	-0.423486322	0.6962402160000001	-0.91552734	-0.18310547	-0.061035156	-0.9474609620000001	8.78076178	3.800610324	-0.24414062	0	-0.18310547	-1.8458740020000002	10.06557608	-2.2430420320000004	-0.91552734	3.90625	4.760742	1550087918.976
-6.90378444	-2.845971646	-0.9737792932	-2.380371	-1.6479492	-0.061035156	2.6150878600000005	-10.199560700000001	-0.832617212	2.9907227	-1.7700195	-6.286621	3.6534667540000005	8.644384980000002	1.9320067900000002	-1.5869141	-1.7700195	0	-8.307031250000001	-0.40434570680000004	1.0491455072	-1.2207031	-0.30517578	-0.12207031	-0.269165036	8.01274411	3.8053954680000004	-0.24414062	-0.4272461	-0.061035156	-1.4965576080000003	9.08222644	-2.054028354	-0.48828125	4.211426	4.1503906	1550087919.016
-7.517480432000001	-2.287304712	-0.970190396	-1.4038086	-0.36621094	-0.4272461	2.237060504	-9.03916034	-1.0862304712000002	2.6855469	-1.3427734	-6.164551	4.131982428000001	7.984033246000001	1.6544677520000002	-1.5869141	-1.7089844	-0.12207031	-8.335742212000001	-0.1770507788	1.2513183900000002	-1.4038086	-0.4272461	-0.12207031	0.49765625	7.613183606000001	3.7695067900000003	-0.48828125	-0.30517578	0.12207031	-1.580297824	8.70061052	-1.39008786	-0.5493164	4.4555664	2.8076172	1550087919.056
-8.51040036	-1.9320067900000002	-0.9414794928000001	-1.2207031	-1.0375977	-0.36621094	1.8243408540000001	-8.098876800000001	-1.227392572	2.380371	-0.91552734	-5.493164	4.447802716000001	7.63232428	1.2860107820000002	-1.5869141	-0.9765625	-0.48828125	-8.589355432000001	0.03947753894	1.6496826080000002	-1.4038086	-0.36621094	0.12207031	0.949853534	7.48278804	3.762329074	-0.4272461	0	0.30517578	-1.5731201080000001	8.16467302	-0.5036376800000001	-0.61035156	3.1738281	1.7700195	1550087919.096
-8.577392572	-1.7896484620000002	0.3026611322	-0.36621094	0.12207031	0.12207031	1.4199951080000002	-7.39785144	-1.331469748	2.0141602	-0.91552734	-4.3945312	4.492065396	7.696923920000001	0.8457763580000002	-1.4648438	-0.30517578	-0.9765625	-8.866894568000001	0.18303222840000002	1.8949219240000001	-1.2817383	-0.24414062	0.36621094	0.955834964	7.6167726600000005	3.7324219240000005	-0.24414062	0.30517578	0.5493164	-0.7213623200000001	7.211230432000001	-0.0478515625	0.30517578	-0.61035156	1.3427734	1550087919.136
-8.85253894	-0.907983426	-0.13398437500000002	-0.48828125	1.159668	0.4272461	1.046752896	-6.918139480000001	-1.408032248	1.6479492	-1.2817383	-2.8686523	4.39277356	8.18620607	0.32539062500000004	-1.2817383	-0.4272461	-1.2207031	-8.866894568000001	0.18303222840000002	1.8949219240000001	-1.0986328	-0.18310547	0.4272461	0.7979248200000001	8.062988220000001	3.7790771760000004	0.061035156	0.36621094	0.6713867	1.143652356	6.960009980000001	-0.1674804712	1.0375977	-0.8544922	0.36621094	1550087919.176
-9.778466754	-0.594555661	-0.17944336060000002	-0.9765625	0.9765625	0.5493164	0.9127685700000001	-6.51140126	-1.3793212860000001	1.159668	-1.5869141	-0.91552734	4.445410144	8.69223642	-0.1124511682	-1.0375977	-0.9765625	-1.0986328	-8.682665740000001	-0.173461911	2.211938498	-0.9765625	-0.30517578	0.48828125	0.7979248200000001	8.062988220000001	3.7790771760000004	0.061035156	0.36621094	0.6713867	2.66772464	7.66342752	0.2607910144	1.2817383	0.18310547	-0.48828125	1550087919.216
-10.90776358	-0.6902587860000001	-0.02033691394	-0.4272461	0.79345703	-0.061035156	1.1879150360000001	-6.17045926	-1.113745108	0.24414062	-1.3427734	1.5258789	4.757641574	8.762817392	-0.24404297120000001	-0.4272461	-1.0375977	-0.6713867	-8.84177266	-0.096899411	2.471533246	-0.9765625	-0.7324219	0.48828125	0.7979248200000001	8.062988220000001	3.7790771760000004	0.061035156	0.36621094	0.6713867	7.303344748	11.100365920000002	4.749267572000001	-0.36621094	1.4038086	0	1550087919.256
-11.26425818	-0.16628417539999998	0.7225586060000001	-1.0986328	-1.0375977	-0.061035156	1.680786142	-6.2374510800000005	-0.594555661	-0.79345703	-0.48828125	4.1503906	5.042358426000001	8.907568390000002	0.02153320288	0.48828125	-0.36621094	-0.30517578	-8.84177266	-0.096899411	2.471533246	-0.9765625	-0.91552734	0.61035156	0.7979248200000001	8.062988220000001	3.7790771760000004	0.061035156	0.36621094	0.6713867	5.97546376	9.063086060000002	3.243139676	1.3427734	0.7324219	0.12207031	1550087919.296
-12.605298020000001	-3.045751996	-0.8661132788	-1.159668	0.79345703	-0.18310547	2.19997554	-7.110742212000001	0.03828125	-1.7700195	0.36621094	6.5307617	5.085424820000001	9.45666484	0.05861816394	1.159668	0.12207031	-0.24414062	-10.459154860000002	0.27514648560000005	2.7012207459999997	-0.79345703	-1.0986328	0.48828125	0.7979248200000001	8.062988220000001	3.7790771760000004	0.061035156	0.36621094	0.6713867	-1.5145019960000001	8.20773912	-2.300463858	2.6855469	-4.1503906	-2.5634766	1550087919.336
-12.3181884	-5.541211060000001	-4.265966754000001	0.79345703	-2.4414062	-0.61035156	3.4321533540000004	-11.556152160000002	0.7213623200000001	-2.2583008	0.30517578	8.117676	4.9729737400000005	10.87546376	0.02033691394	1.2817383	0.36621094	-0.5493164	-12.538306200000001	1.6592528960000001	4.221704074	-2.0141602	-4.638672	0.30517578	1.2919922120000003	10.7450679	3.8018066100000003	0.61035156	-0.12207031	-0.061035156	7.6239501800000005	15.835278060000002	0.7512695288	-1.0375977	-1.0375977	0.36621094	1550087919.376
-8.917138580000001	-5.1296875	-1.032397464	0.48828125	-2.4414062	0.91552734	3.4321533540000004	-11.556152160000002	0.7213623200000001	-1.953125	-0.12207031	8.972168	5.385693390000001	12.540698380000002	0.2045654254	1.0986328	0.48828125	-1.0986328	-12.538306200000001	1.6592528960000001	4.221704074	-1.0986328	-0.8544922	0.8544922	1.534838858	12.34211412	3.6510742800000004	1.2817383	0.48828125	0.12207031	7.6239501800000005	15.835278060000002	0.7512695288	-1.0375977	-1.0375977	0.36621094	1550087919.416
-7.2961670320000005	-2.41770018	-0.34213867800000003	0.6713867	3.9672852	1.159668	5.9635009000000005	-14.239428420000001	0.1256103534	-0.79345703	-1.7089844	8.422852	6.180029254	12.375610520000002	0.41152344240000005	0.91552734	1.4038086	-0.6713867	-10.36704074	1.5683349640000002	1.297973642	0.12207031	1.5869141	0.61035156	0.6663330072	12.31938498	3.6307373200000006	1.0986328	1.953125	0.18310547	7.6239501800000005	15.835278060000002	0.7512695288	-1.0375977	-1.0375977	0.36621094	1550087919.458
-9.35617662	-1.412817392	-5.33066394	0.061035156	3.479004	-1.0375977	5.9635009000000005	-14.239428420000001	0.1256103534	-0.12207031	-2.6855469	5.9814453	5.880957068	10.965185700000001	0.5550781250000001	1.2817383	2.746582	0.8544922	-10.40292932	2.08752446	1.19270018	-0.061035156	0.79345703	0.061035156	-0.56823732	10.69602086	3.4680420320000005	0.30517578	1.953125	0.18310547	7.6239501800000005	15.835278060000002	0.7512695288	-1.0375977	-1.0375977	0.36621094	1550087919.496
-9.62294928	-3.8831542540000004	-5.2911866000000005	-1.3427734	-3.479004	-1.4038086	6.843969748	-11.032177520000001	1.644897464	-1.159668	-0.79345703	2.6245117	4.9622070680000006	10.73071286	0.5144042932	0.9765625	2.9907227	2.1972656	-10.40292932	2.08752446	1.19270018	-1.0986328	0.061035156	0.12207031	-1.550390576	9.89091754	2.47392572	-0.91552734	1.4038086	0.61035156	7.6239501800000005	15.835278060000002	0.7512695288	-1.0375977	-1.0375977	0.36621094	1550087919.536
-8.30463858	-4.55786142	-1.7693115020000003	-0.24414062	0.8544922	1.5258789	6.52097194	-9.189892572	2.45	-1.953125	2.2583008	0	3.9046875	10.82761232	0.019140625	-0.18310547	1.6479492	2.6855469	-9.605004892	2.7359130400000002	1.0048827880000002	-0.36621094	0.5493164	0.24414062	-1.8195557100000002	9.8334964	1.9188476440000002	-0.8544922	0.4272461	0.9765625	7.6239501800000005	15.835278060000002	0.7512695288	-1.0375977	-1.0375977	0.36621094	1550087919.576
-7.754345746000001	-2.70361322	-1.50493161	1.8920898	2.9296875	0.6713867	5.615380890000001	-9.18630342	2.2609863220000004	-0.9765625	2.8076172	-1.6479492	3.19768071	10.152904860000001	-0.534741214	-1.2207031	-0.36621094	2.746582	-8.85253894	2.460766574	1.4331542540000002	-0.24414062	-0.24414062	0.24414062	-1.4415283540000001	9.69113768	1.8578369600000002	-0.18310547	-0.18310547	0.91552734	7.6239501800000005	15.835278060000002	0.7512695288	-1.0375977	-1.0375977	0.36621094	1550087919.616
-9.011645468000001	-1.412817392	-3.408227536	1.7089844	1.0986328	-0.48828125	4.091308606	-9.273632788	1.51330571	0.61035156	0.12207031	-2.8076172	2.934497104	9.27004393	-0.8637207068000001	-1.5258789	-2.0751953	2.746582	-8.85253894	2.460766574	1.4331542540000002	-0.12207031	0.8544922	0	-1.0874267572	9.1109375	2.076757788	0.48828125	-0.061035156	0.8544922	0.9905273560000001	10.87666034	-0.4342529254	-1.0375977	-1.0375977	0.36621094	1550087919.656
-8.911157248	-1.756152356	-3.093603534	1.2207031	-1.2207031	-0.8544922	3.2945800720000005	-8.42905252	1.2895996400000003	1.3427734	-1.5869141	-3.9672852	3.057714856	8.9829348	-1.1580077880000001	-1.3427734	-2.5024414	2.5634766	-8.2005616	2.951245108	1.2656738220000001	0.6713867	0.6713867	-0.12207031	-1.052734375	8.85493161	2.1305908540000003	0.48828125	0.18310547	0.9765625	0.9905273560000001	10.87666034	-0.4342529254	0.48828125	1.6479492	-0.18310547	1550087919.696
-8.5151857	-1.9858398560000001	-2.3483153960000003	2.1362305	1.8920898	0	3.3579834260000005	-7.70170926	1.476220746	0.9765625	-0.61035156	-4.5776367	3.302954074	9.133667032	-1.28122554	-0.9765625	-1.7700195	2.1972656	-8.408715560000001	2.9632079680000003	1.3230957460000001	0.8544922	0.48828125	-0.24414062	-1.102978534	9.072656250000001	2.1305908540000003	0.24414062	-0.18310547	0.91552734	2.30883786	9.360961960000001	-1.58149411	0.48828125	1.6479492	-0.18310547	1550087919.736
-9.630126800000001	-2.0289062500000004	-3.23356929	1.8310547	0.12207031	-0.18310547	3.5194824280000003	-7.613183606000001	1.604223642	0.5493164	1.6479492	-4.1503906	3.2479248200000006	9.35976538	-1.2010742212	-0.61035156	-0.91552734	1.7089844	-8.408715560000001	2.9632079680000003	1.3230957460000001	1.2207031	0.36621094	-0.30517578	-0.961816394	9.406420926000001	2.042065396	-0.12207031	-0.48828125	0.5493164	2.5313476440000002	9.024804712	-1.5731201080000001	0.4272461	-0.91552734	-0.6713867	1550087919.775
-9.133667032	-2.3889892180000003	-2.62346196	2.5024414	0.8544922	0.12207031	3.1199219240000007	-7.829711960000001	1.51330571	0.18310547	2.8686523	-3.1738281	2.9703858800000003	9.547582968	-1.189111322	-0.48828125	-0.91552734	0.9765625	-8.482885880000001	3.1378662140000007	1.5360351440000002	1.7089844	0.24414062	-0.48828125	-0.849365216	9.77248552	1.8375000000000001	-0.30517578	-0.79345703	0.18310547	2.2167236420000003	9.496142572	-1.51330571	0.12207031	-0.9765625	-0.36621094	1550087919.816
-9.181518570000001	-1.698730432	-3.366357428	2.6855469	0.7324219	0.12207031	2.2849121400000003	-8.12280252	1.259692392	-0.12207031	3.0517578	-2.1972656	2.9273192900000002	9.718652160000001	-1.0969971040000002	-0.7324219	-1.0375977	0.18310547	-9.07863768	2.721557608	2.094702176	2.319336	-0.36621094	-0.79345703	-0.659155252	10.0464357	1.61977536	-0.48828125	-1.2817383	-0.18310547	1.2860107820000002	9.657641574000001	-1.8793701080000003	-0.18310547	-2.1972656	-0.24414062	1550087919.855
-9.49973143	-1.189111322	-3.359179712	2.6855469	0.30517578	-0.12207031	1.885351538	-8.644384980000002	1.129296875	-0.36621094	2.0751953	-1.7089844	2.9440673920000004	9.596630890000002	-0.9414794928000001	-1.0375977	-1.4648438	-0.5493164	-9.07863768	2.721557608	2.094702176	2.319336	-0.061035156	-0.8544922	-0.3828125	10.16127896	1.5109130400000002	-0.48828125	-2.2583008	-0.79345703	1.4702392180000001	9.253295926000002	-2.3435302520000003	-0.24414062	-2.319336	-0.18310547	1550087919.895
-9.536816394	-1.349414038	-3.584082068	2.8076172	0.79345703	0.18310547	2.1162353240000003	-8.81066893	0.9785644568000001	-0.48828125	2.0141602	-1.4038086	3.2299804320000005	9.36933606	-0.7285400360000001	-1.2817383	-1.953125	-1.4038086	-8.41708966	2.4846923920000004	2.14973143	2.4414062	-0.24414062	-0.9765625	0.06340332068	10.06079074	1.546801718	-0.61035156	-2.746582	-1.3427734	1.4235839660000003	9.23774411	-2.6976317900000004	-0.7324219	-2.380371	-0.48828125	1550087919.935
-9.211425720000001	-2.1030761780000002	-3.40942392	2.1972656	-0.24414062	0.6713867	2.186816394	-8.560644568	0.793139676	-0.61035156	2.2583008	-1.159668	3.2299804320000005	9.36933606	-0.7285400360000001	-1.2817383	-1.953125	-1.4038086	-8.41708966	2.4846923920000004	2.14973143	2.2583008	-0.7324219	-0.9765625	0.22968750000000002	10.04045378	1.5204834260000002	-0.91552734	-3.112793	-1.3427734	1.8650146760000001	9.557153060000001	-2.410522464	-0.91552734	-2.6245117	-0.6713867	1550087919.975
-9.120507788000001	-2.6533691100000003	-3.3400389400000003	0.8544922	-1.3427734	1.3427734	2.13776857	-8.28669429	0.6926513580000001	-0.8544922	2.0751953	-0.8544922	3.2299804320000005	9.36933606	-0.7285400360000001	-1.2817383	-1.953125	-1.4038086	-9.03796376	2.830419928	1.9894287140000002	2.5634766	-1.5258789	-0.8544922	0.339746106	10.222289840000002	1.3087402160000001	-1.5869141	-3.7231445	-1.2207031	2.78017572	9.5703125	-1.923632788	-0.9765625	-2.319336	-0.5493164	1550087920.015
-10.33234874	-3.0672851440000004	-2.190405252	0.61035156	0.5493164	1.6479492	2.168872104	-8.44819339	0.593359375	-1.0986328	1.953125	-0.4272461	4.566235324	11.25707968	-0.5754150360000001	-2.5024414	-2.6245117	-3.6010742	-11.247509980000002	2.0121582460000003	2.6079101440000003	3.4179688	-1.3427734	-1.0986328	1.061108426	11.007056200000001	2.0839355040000003	-0.9765625	-3.90625	-1.4648438	2.960815396	9.746167032	-1.2082519568	-1.4038086	-1.0986328	0.12207031	1550087920.055
-11.19726538	-3.5314452880000005	-3.0433594240000006	1.2817383	-2.8076172	0.12207031	2.1138427520000005	-9.30952176	0.5239746106000001	-1.2207031	1.5869141	0.4272461	5.07106929	11.182910340000001	-0.8720947480000001	-2.6245117	-4.1503906	-3.479004	-10.20314946	-0.2344726538	1.553979532	2.9907227	1.159668	-1.4648438	2.0121582460000003	11.16496556	3.9597167540000004	0.061035156	-3.2348633	-2.319336	3.017041034	11.034570680000002	-0.3026611322	-2.5634766	-0.4272461	1.0986328	1550087920.095
-9.4686277	-3.69892572	0.5670410144	2.746582	-2.1362305	-0.7324219	2.404541034	-10.005761780000002	0.5024413940000001	-1.0375977	1.0986328	1.4648438	6.0831298920000005	9.87775908	-0.31223143000000003	-1.4038086	-4.0893555	-2.9296875	-10.20314946	-0.2344726538	1.553979532	1.7700195	-0.4272461	-1.0375977	1.453491214	9.95432158	4.750463760000001	-0.36621094	-2.5024414	-2.1972656	1.2692626800000002	13.408008180000001	0.7572509980000001	-4.4555664	-0.79345703	1.5258789	1550087920.135
-9.284399460000001	-1.81357428	0.461767572	0.61035156	-0.48828125	-0.61035156	3.00986322	-9.32028804	0.41870117800000006	-1.0375977	1.2207031	1.8310547	7.346411240000001	9.41120607	0.9223388580000002	0	-0.8544922	-2.319336	-9.759326080000001	-1.3039550720000002	1.0670898560000002	2.5634766	1.159668	-0.6713867	0.808691394	9.066674820000001	4.669116214000001	-1.3427734	-2.1362305	-1.4038086	-1.362573282	12.223682100000001	-0.10048827880000001	-4.0283203	-2.6855469	2.1362305	1550087920.175
-9.869384980000001	-2.310034146	0.339746106	0.18310547	-0.8544922	-0.8544922	3.4166014400000004	-9.26047374	0.19140625	-0.79345703	2.1972656	1.8310547	6.954028060000001	9.38967302	1.168774411	0.36621094	1.2207031	-1.4648438	-9.87536592	-1.667626996	1.3386474640000001	1.8920898	-0.061035156	-0.9765625	0.9474609620000001	8.84177266	4.792333966	-1.159668	-1.5869141	-1.2817383	-1.1771484620000001	9.646875000000001	-1.0563232428000002	-2.6245117	-3.4179688	2.1972656	1550087920.215
-8.985326980000002	-2.9368896760000003	0.900805661	0.5493164	-0.4272461	-0.36621094	3.5733153960000004	-9.683960160000002	-0.113647464	-0.061035156	2.4414062	1.7089844	5.64528804	9.023608426000001	0.9438721040000001	0.36621094	0.12207031	-0.61035156	-9.87536592	-1.667626996	1.3386474640000001	1.2817383	0.24414062	-0.7324219	1.0551269568000001	8.797509980000001	4.95263678	-0.61035156	-1.159668	-1.2817383	-0.34572753600000006	8.419482428	-1.4331542540000002	-0.5493164	-2.319336	1.7089844	1550087920.255
-8.387182608000002	-2.3531005400000002	0.9510498200000002	0.61035156	0.48828125	0	3.435742212	-9.680371106	-0.5502929712000001	0.5493164	1.159668	1.0375977	5.535229532000001	8.720947480000001	1.564746106	0.30517578	-1.0375977	-0.12207031	-9.230566394	-1.66044928	1.0946044928	1.159668	0.48828125	-0.61035156	1.0371826080000002	8.441015380000001	4.850952176000001	-0.24414062	-0.79345703	-0.91552734	1.08383786	8.790332068	-1.02163089	0.18310547	0.061035156	0.79345703	1550087920.295
-8.710180710000001	-1.6664307100000002	0.6747070288	0.12207031	0.5493164	-0.12207031	3.5900634000000005	-8.825024460000002	-1.1735596040000003	0.91552734	-0.36621094	-0.061035156	5.91923822	8.58696286	2.08752446	0.36621094	-0.24414062	0.30517578	-9.100170926	-1.738207968	0.891235324	0.79345703	0.24414062	-0.61035156	1.003686502	8.08691394	4.896411240000001	0.061035156	-0.12207031	-0.48828125	0.9402832068000001	8.04025908	-1.1651855432	0.48828125	1.6479492	-0.061035156	1550087920.335
-8.531933606	-1.8075927520000004	0.1674804712	-0.6713867	0.61035156	-0.4272461	3.5900634000000005	-8.825024460000002	-1.1735596040000003	0.9765625	-0.91552734	-0.9765625	5.756542932	8.57978534	2.198779254	0.48828125	0.61035156	0.79345703	-9.100170926	-1.738207968	0.891235324	0.4272461	0.24414062	-0.36621094	0.9211425720000002	7.986425720000001	5.072265380000001	0.061035156	0.18310547	-0.061035156	0.5849853534	7.418188400000001	-0.9331054712000001	1.4648438	2.5634766	-0.8544922	1550087920.375
-8.741284440000001	-2.5995362400000004	0.27275390380000003	-0.36621094	1.7089844	0.061035156	3.5972412140000003	-8.496044928000002	-1.37214357	0.79345703	-0.5493164	-1.4648438	5.4275634	8.762817392	2.32917482	0.5493164	0.9765625	1.2207031	-9.24492212	-2.14973143	1.00129393	0.12207031	0.061035156	-0.12207031	0.878076178	8.0390625	5.292382788	0.061035156	0.5493164	0.30517578	0.10886230040000001	8.261572480000002	0.1674804712	2.319336	1.7700195	-1.4038086	1550087920.415
-9.25927716	-3.0206298920000005	0.1196289038	-0.4272461	1.2817383	0	3.5194824280000003	-8.54628894	-1.4977538940000001	0.6713867	-0.18310547	-1.5258789	5.06508786	9.020019568	2.310034146	0.5493164	1.0986328	1.4648438	-9.515283246000001	-1.7657226440000002	1.1316894568000002	-0.5493164	-0.48828125	-0.061035156	0.860131839	8.225683606	5.240942392	0.18310547	0.7324219	0.61035156	-0.9881347840000001	8.875268570000001	1.040771466	3.2348633	-0.48828125	-1.2817383	1550087920.455
-11.19367662	-3.543408246	-1.315917932	0.9765625	3.1738281	0	3.2730469240000004	-8.797509980000001	-1.565942392	0.5493164	-0.4272461	-1.4648438	4.667919928	9.340625000000001	2.104272464	0.48828125	0.9765625	1.4648438	-9.515283246000001	-1.7657226440000002	1.1316894568000002	-0.91552734	-0.48828125	0.30517578	0.764428714	8.55107428	5.039965560000001	0.24414062	0.8544922	0.91552734	0.07058105432	9.693530252	0.2392578076	2.746582	-2.0141602	-1.159668	1550087920.495
-10.33234874	-2.08752446	-2.231079074	-0.9765625	-3.90625	-1.0986328	3.0995849640000004	-8.931494110000001	-1.6437011780000002	0.36621094	-0.91552734	-1.5258789	4.457373004000001	10.069164840000001	1.836303714	0.12207031	0.7324219	1.2817383	-9.53920926	0.5813964856000001	1.8052001800000002	-1.3427734	-1.159668	0.4272461	0.5813964856000001	9.34541034	4.4705322480000005	0.48828125	1.2207031	1.2817383	2.4751221040000004	12.60290486	0.172265625	2.0751953	-0.061035156	-0.7324219	1550087920.535
-8.255590560000002	-2.215527356	0.7261474640000001	0.061035156	2.5024414	0.36621094	2.94765625	-9.39086911	-1.7477783540000003	0.18310547	-1.4038086	-1.4648438	4.3054442900000005	10.096679320000002	1.32788089	-0.36621094	0.24414062	1.3427734	-8.914746106	0.5024413940000001	1.3302734620000003	-0.61035156	0.4272461	0.7324219	-0.1303955072	9.56552716	3.9034912140000007	0.6713867	0.91552734	1.2817383	3.6056152160000003	11.54897464	0.34453125	0.5493164	0.6713867	-0.91552734	1550087920.575
-9.212622300000001	-2.287304712	-1.5145019960000001	0	2.380371	0.24414062	2.9859375000000004	-9.09179712	-1.7752929320000002	-0.36621094	-1.4648438	-1.2817383	3.9190429320000004	9.547582968	0.7668212860000001	-0.48828125	-0.48828125	1.8310547	-8.914746106	0.5024413940000001	1.3302734620000003	-0.30517578	-0.6713867	0.61035156	-0.643603534	9.07863768	3.6845702880000006	0.5493164	0.30517578	1.159668	0.36845702880000003	9.211425720000001	-0.22968750000000002	1.4038086	1.2207031	-1.2207031	1550087920.615
-9.69472644	-2.0899170320000002	-2.3243896760000005	-0.36621094	-1.0986328	-0.24414062	3.23596196	-7.912255890000001	-1.294384784	-1.5258789	-0.24414062	-0.79345703	3.66303714	9.515283246000001	0.381616214	-0.5493164	-1.159668	1.8310547	-9.35856929	0.8661132788	1.830322284	-0.24414062	-0.30517578	0.18310547	-0.38400878600000005	9.066674820000001	3.3376464660000003	0.36621094	0	1.0986328	0.8565429712000001	9.512890380000002	-1.2321777160000003	1.2817383	-0.36621094	-0.7324219	1550087920.655
-9.46503894	-2.128198282	-1.64011232	0.36621094	0.8544922	0.36621094	3.5302491000000003	-7.43972194	-0.31342773560000003	-2.9907227	2.1972656	0.061035156	3.6869628600000004	9.65405252	-0.01794433606	-0.6713867	-1.4038086	1.4038086	-9.35856929	0.8661132788	1.830322284	-0.24414062	-0.36621094	0.18310547	0.193798822	9.59782698	3.14504393	0.6713867	-0.061035156	0.79345703	1.701123004	9.908862319999999	-0.63881839	0.5493164	-0.91552734	-0.4272461	1550087920.695
-9.341821580000001	-1.8781738220000002	-1.9810547120000002	-0.30517578	0	0.30517578	3.7156739200000004	-8.01992212	0.832617212	-3.8452148	4.9438477	0.9765625	3.8209472840000003	9.265259080000002	-0.27275390380000003	-0.5493164	-1.159668	0.7324219	-9.1623777	1.07785643	1.9020996400000003	-0.24414062	-0.24414062	0.36621094	0.5598632788000001	9.756933606	3.180932608	0.79345703	0	0.5493164	2.5409179320000006	10.070361420000001	-0.7763915740000001	0.18310547	-0.30517578	-0.4272461	1550087920.735
-9.578686600000001	-1.8458740020000002	-2.217919928	-0.061035156	1.0375977	0.24414062	3.0959961060000003	-8.72692842	1.776489218	-3.4179688	5.2490234	1.2817383	4.093701080000001	8.8561277	-0.2189208966	-0.061035156	-0.48828125	-0.061035156	-9.27722194	1.138867212	2.144946286	-0.18310547	-0.4272461	0.18310547	0.778784146	9.485375900000001	2.910571286	0.61035156	0.18310547	0.48828125	1.8267334260000003	9.414794928000001	-1.4953613220000002	0.48828125	0.18310547	-0.24414062	1550087920.775
-9.656445288	-2.107861322	-2.6725097840000003	-0.30517578	-0.5493164	0.12207031	1.906884784	-8.88842752	1.930810504	-2.319336	1.7089844	1.159668	4.257592752	8.883642572	-0.2775390576	0.24414062	0.30517578	-0.8544922	-9.27722194	1.138867212	2.144946286	-0.18310547	-0.61035156	0	0.9689941100000001	9.49853534	2.6019287140000005	0.5493164	0.24414062	0.4272461	0.891235324	9.7401857	-1.6090087860000002	0.36621094	-0.36621094	-0.18310547	1550087920.815
-9.220996106000001	-2.1569091460000003	-2.0707763580000003	0	0.30517578	0.30517578	1.7681152160000002	-9.181518570000001	2.4906739200000003	-0.9765625	-1.2207031	0.91552734	4.25520018	9.07504892	-0.45100097840000003	0.36621094	0.61035156	-1.4648438	-9.234155252	1.24294429	2.3435302520000003	-0.18310547	-0.6713867	0.12207031	1.2178222840000001	9.697119110000001	2.41770018	0.48828125	0.18310547	0.18310547	1.111352536	9.79401857	-1.655664038	0.12207031	-0.48828125	-0.18310547	1550087920.855
-9.43752446	-1.77290036	-2.5397216460000003	-0.30517578	0.061035156	0.061035156	2.595947284	-9.52963858	3.1665771760000005	0.4272461	-1.8310547	0.61035156	4.4322509000000005	9.220996106000001	-0.34812010800000004	0.48828125	0.4272461	-1.7700195	-9.32148462	1.0491455072	2.7299316100000004	-0.30517578	-0.79345703	0.12207031	1.3853027160000002	9.76889676	2.3495117800000003	0.36621094	0.24414062	-0.18310547	1.2094482428000002	9.54160144	-1.832714856	0.18310547	-0.061035156	-0.061035156	1550087920.895
-9.521264480000001	-1.847070288	-2.360278354	-0.36621094	0	0.061035156	3.5900634000000005	-9.4423098	2.746679712	1.3427734	-2.0141602	0.48828125	4.812670926	9.375317392	-0.1626953076	0.61035156	0.4272461	-1.8920898	-9.32148462	1.0491455072	2.7299316100000004	-0.4272461	-0.6713867	0.12207031	1.3230957460000001	9.69113768	2.3578857820000003	0.4272461	0.24414062	-0.4272461	0.9725830072	9.553564300000001	-1.906884784	0.061035156	-0.061035156	-0.061035156	1550087920.935
-9.480590560000001	-1.975073282	-2.4392334260000004	-0.30517578	0.12207031	0.12207031	3.5900634000000005	-9.4423098	2.746679712	1.7089844	-1.4648438	0.5493164	5.21940944	9.613378894	0.0657958966	0.7324219	0.61035156	-1.8310547	-9.262865920000001	1.2321777160000003	2.8017089660000005	-0.36621094	-0.5493164	0.12207031	1.1304931610000002	9.723437500000001	2.3746337860000004	0.30517578	0.24414062	-0.48828125	0.994116214	9.560742212000001	-1.990625	0	0.12207031	-0.061035156	1550087920.975
-9.354980432000001	-1.945166034	-2.4153076080000004	-0.4272461	0	0	3.5769042540000004	-9.22578125	2.0887207460000004	1.8920898	-1.4038086	0.6713867	5.462255890000001	9.81196286	0.3146240216	0.6713867	0.6713867	-1.4648438	-9.254492212	1.315917932	2.89741214	-0.24414062	-0.48828125	0.18310547	0.8708984620000001	9.780859620000001	2.4153076080000004	0.18310547	0	-0.5493164	0.7201660340000001	9.516479532	-2.1844238220000003	0.061035156	0	-0.12207031	1550087921.015
-9.29636232	-2.0372802520000004	-2.3806152160000003	-0.24414062	0.24414062	0	3.5625489200000002	-9.055908246000001	1.3362548920000001	2.0141602	-1.8310547	0.6713867	5.462255890000001	9.82871106	0.4330566394	0.61035156	0.30517578	-0.91552734	-9.242529254	1.315917932	2.98952626	-0.18310547	-0.5493164	0.12207031	0.7680175720000001	9.780859620000001	2.427270468	0.12207031	-0.36621094	-0.5493164	0.6974365020000001	9.46743161	-2.1796386780000003	0.061035156	-0.12207031	-0.12207031	1550087921.055
-9.346606430000001	-2.201171924	-2.471533246	0	0.12207031	-0.061035156	3.741992212	-8.771191394	0.6974365020000001	1.953125	-2.0751953	0.5493164	5.438330072	9.74257788	0.5359375000000001	0.36621094	-0.18310547	-0.36621094	-9.25927716	1.300366214	3.0947998200000004	0	-0.4272461	0.12207031	0.8517577880000001	9.719848740000002	2.43205571	0.061035156	-0.5493164	-0.4272461	0.846972644	9.451879892000001	-2.173657248	0.061035156	0	-0.18310547	1550087921.094
-9.360961960000001	-2.180834964	-2.4930663940000004	0.061035156	-0.12207031	-0.061035156	3.9979980040000007	-8.42067842	0.265576178	1.7089844	-1.7700195	0.30517578	5.48378894	9.66003444	0.6232665740000001	0.061035156	-0.4272461	0	-9.230566394	1.2632812500000001	3.051733426	0.061035156	-0.24414062	0.061035156	1.035986322	9.640893570000001	2.372241214	0.12207031	-0.48828125	-0.30517578	0.7524658540000001	9.484179712000001	-2.1030761780000002	0	0.061035156	-0.18310547	1550087921.135
-9.32866214	-2.185620108	-2.288500998	0.24414062	0.12207031	0.061035156	4.1331787140000005	-8.011548020000001	-0.0454589856	1.159668	-1.0375977	0.18310547	5.50771466	9.579882788	0.619677716	-0.12207031	-0.36621094	0.18310547	-9.228173920000001	1.2501221040000001	3.0361816100000003	0.12207031	-0.061035156	0.061035156	1.1903076080000001	9.599023560000001	2.31481929	0.12207031	-0.30517578	-0.061035156	0.6053222644	9.563134980000001	-2.0301025360000002	-0.061035156	-0.18310547	-0.061035156	1550087921.174
-9.426757788000002	-2.081542932	-2.313623004	0.36621094	0.12207031	0.061035156	4.187011780000001	-7.802197480000001	-0.2177246106	0.48828125	-0.18310547	0.12207031	5.465844748	9.600219748	0.4868896466	-0.24414062	-0.24414062	0.30517578	-9.164770468	1.2692626800000002	3.0230224640000003	0.24414062	0	0	1.2537109620000002	9.62773462	2.3303711060000003	0.12207031	0	0.18310547	0.699829074	9.52963858	-2.000195288	-0.12207031	-0.24414062	0	1550087921.214
-9.45427266	-1.9607177520000003	-2.274145468	0.30517578	-0.061035156	0.061035156	4.15830072	-7.69572734	-0.30625	-0.12207031	0.48828125	0.18310547	5.32228984	9.67558606	0.30505371400000003	-0.30517578	-0.18310547	0.5493164	-9.140844748000001	1.195092752	2.976367212	0.24414062	0.12207031	-0.061035156	1.152026358	9.734204074	2.3531005400000002	0.061035156	0.18310547	0.30517578	0.7010253600000002	9.564331070000001	-1.9403808900000001	-0.061035156	-0.24414062	0.061035156	1550087921.255
-9.49375	-1.870996106	-2.1293945680000004	0.36621094	0.12207031	0.061035156	4.031494110000001	-7.751952880000001	-0.2177246106	-0.61035156	0.7324219	0.061035156	5.123706070000001	9.712670926000001	0.1626953076	-0.30517578	-0.30517578	0.7324219	-9.140844748000001	1.195092752	2.976367212	0.30517578	0.12207031	-0.061035156	1.006079074	9.7832518	2.3710449280000003	0.061035156	0.18310547	0.36621094	0.716577176	9.564331070000001	-1.9702880400000002	0	-0.36621094	0.061035156	1550087921.294
-9.48896466	-1.7681152160000002	-2.1521240020000003	0.30517578	0.12207031	0.061035156	3.9800537140000007	-7.871582068	0.0095703125	-1.0375977	0.9765625	-0.12207031	4.9765625	9.6983152	0.057421875000000004	-0.24414062	-0.30517578	0.91552734	-9.11213408	1.102978534	2.920141574	0.30517578	0.18310547	-0.12207031	0.9582275360000001	9.810766280000001	2.40573732	0.061035156	0.12207031	0.4272461	0.7129882787999999	9.578686600000001	-1.9020996400000003	-0.061035156	-0.30517578	0	1550087921.334
-9.5021241	-1.7465820680000002	-2.172460962	0.24414062	0.061035156	0.061035156	3.9621094240000003	-8.1239991	0.32778320680000006	-1.2817383	1.3427734	-0.30517578	4.833007788000001	9.63969748	-0.002392578076	-0.18310547	-0.24414062	0.9765625	-9.11452626	0.9893310700000001	2.85913089	0.24414062	0.061035156	-0.18310547	0.9905273560000001	9.796411240000001	2.4906739200000003	0	0.12207031	0.36621094	0.805102536	9.563134980000001	-1.83151857	-0.061035156	-0.30517578	0	1550087921.374
-9.53442392	-1.7872558900000002	-2.1604980040000004	0.18310547	0	0.061035156	3.8640135800000004	-8.408715560000001	0.643603534	-1.3427734	1.7089844	-0.48828125	4.724145468000001	9.518872300000002	0.02033691394	-0.061035156	-0.061035156	0.9765625	-9.12648912	0.9055908540000002	2.819653354	0.18310547	0.12207031	-0.18310547	1.0288086060000001	9.721044928000001	2.519384784	-0.061035156	0.061035156	0.30517578	1.003686502	9.53442392	-1.8004150360000002	-0.061035156	-0.12207031	0	1550087921.414
-9.485375900000001	-1.8255371400000002	-2.1341797120000003	0.12207031	-0.061035156	0.061035156	3.6666259000000005	-8.674292032	0.955834964	-1.3427734	1.8310547	-0.6713867	4.586572284	9.405224640000002	0.0681884784	0.061035156	0.061035156	0.79345703	-9.14802266	0.8720947480000001	2.75983876	0.12207031	0	-0.18310547	1.069482428	9.624145468	2.5337402160000004	-0.12207031	0.12207031	0.18310547	0.8720947480000001	9.58586412	-1.7465820680000002	0	0	-0.061035156	1550087921.454
-9.46743161	-1.79921875	-2.109057608	0.12207031	0	0.12207031	3.4166014400000004	-8.86809056	1.1556152160000002	-1.159668	1.5869141	-0.8544922	4.48129892	9.32028804	0.1435546875	0.061035156	0.12207031	0.5493164	-9.14682608	0.8517577880000001	2.72036142	0.12207031	0.061035156	-0.18310547	1.1101562500000002	9.581079074	2.5217773560000003	-0.12207031	0.12207031	0.18310547	0.773999002	9.593042032000001	-1.7681152160000002	-0.061035156	-0.18310547	0	1550087921.494
-9.49733876	-1.753759784	-2.08752446	0.061035156	-0.061035156	0.061035156	3.1869139400000006	-9.016430710000002	1.3087402160000001	-0.8544922	1.2207031	-0.9765625	4.407128894	9.229370108000001	0.2237060504	0	0.12207031	0.30517578	-9.11452626	0.811083966	2.6713134000000003	0.12207031	0	-0.24414062	1.0874267572	9.482983426	2.528955072	-0.12207031	0.12207031	0.12207031	0.8541503600000001	9.56552716	-1.7693115020000003	-0.12207031	-0.18310547	0	1550087921.534
-9.48896466	-1.7752929320000002	-2.128198282	0.061035156	0.061035156	0	3.0026855040000004	-9.065478240000001	1.3470214660000002	-0.48828125	0.79345703	-1.0986328	4.3700439300000005	9.2556884	0.2895019568	0	0.061035156	0.061035156	-9.11572284	0.8158691100000001	2.698828076	0.061035156	-0.061035156	-0.24414062	1.0754638580000002	9.481787140000002	2.57082518	-0.12207031	0.061035156	0.061035156	0.8266357428000001	9.532031250000001	-1.7346191100000001	-0.061035156	-0.18310547	0	1550087921.574
-9.47460962	-1.8040038940000003	-2.16408696	0	0.12207031	0.061035156	2.8447753600000003	-9.011645468000001	1.3302734620000003	-0.12207031	0.4272461	-0.9765625	4.454980432	9.299951080000001	0.37204589660000004	0	0.061035156	0.061035156	-9.136059800000002	0.75964357	2.709594748	0.061035156	-0.18310547	-0.18310547	1.0455566100000002	9.514086960000002	2.578002896	-0.061035156	0	0	0.734521466	9.56672374	-1.8434814300000002	-0.061035156	-0.18310547	0	1550087921.614
-9.463842752000001	-1.8638183900000003	-2.241845746	-0.061035156	0.061035156	0.12207031	2.7550537140000007	-8.903979532000001	1.2704589660000003	0.18310547	0.12207031	-0.79345703	4.526757788	9.325073380000001	0.4067382788	-0.12207031	0	-0.36621094	-9.15878894	0.7393066100000001	2.76821286	0	-0.18310547	-0.24414062	1.03359375	9.52604982	2.624658246	-0.12207031	-0.12207031	-0.061035156	0.6974365020000001	9.560742212000001	-1.859033246	0	-0.24414062	-0.061035156	1550087921.654
-9.4171875	-1.876977536	-2.2107422120000004	0.061035156	0.061035156	0.061035156	2.6976317900000004	-8.76042482	1.079052716	0.36621094	-0.12207031	-0.48828125	4.645190396	9.35617662	0.40554199280000003	-0.18310547	-0.061035156	-0.48828125	-9.180322480000001	0.7369140380000001	2.845971646	0	-0.24414062	-0.18310547	1.091015625	9.553564300000001	2.65935054	-0.12207031	-0.24414062	-0.12207031	0.783569339	9.563134980000001	-1.8351074280000002	0	-0.12207031	-0.061035156	1550087921.694
