# Supplementary material for: A deep learning approach for lower back-pain risk prediction during manual lifting
Source: PLoS One. 2021 Feb 19;16(2):e0247162. doi: 10.1371/journal.pone.0247162 (PMC7894914; doi:10.1371/journal.pone.0247162)
Supplement: S1 Data — (ZIP) [file pone.0247162.s001.zip › source-used/Subject_03_P2_Zone03_T3.csv]

Side_A_x	Side_A_y	Side_A_z	Side_G_x	Side_G_y	Side_G_z	LtWt_A_x	LtWt_A_y	LtWt_A_z	LtWt_G_x	LtWt_G_y	LtWt_G_z	RtWt_A_x	RtWt_A_y	RtWt_A_z	RtWt_G_x	RtWt_G_y	RtWt_G_z	Back_A_x	Back_A_y	Back_A_z	Back_G_x	Back_G_y	Back_G_z	UArm_A_x	UArm_A_y	UArm_A_z	UArm_G_x	UArm_G_y	UArm_G_z	Thig_A_x	Thig_A_y	Thig_A_z	Thig_G_x	Thig_G_y	Thig_G_z	Time_stp
-9.48896466	-2.1329834260000005	-1.7848632200000003	-0.061035156	0	-0.061035156	3.5386230040000006	-8.52714856	0.6041259784	-0.061035156	0	0	4.732519568	9.444701980000001	0.24763183900000002	0	-0.061035156	-0.061035156	-9.0176268	0.891235324	3.1498290740000003	0	-0.061035156	0	1.0587158540000001	9.60739766	2.400952176	0	0	-0.061035156	0.6376221040000001	9.6217527	-1.5491942900000002	-0.061035156	0	0	1550088280.596
-9.471020468	-2.2071533540000003	-1.8052001800000002	-0.061035156	-0.061035156	-0.061035156	3.5338378600000007	-8.51159694	0.6280517572	0	-0.061035156	0	4.727734424	9.4686277	0.21533202880000002	0	-0.061035156	-0.061035156	-9.036767572	0.885253894	3.1737548920000003	0	-0.061035156	0	1.0491455072	9.62893071	2.3973632200000004	0	-0.061035156	0	0.6280517572	9.648071580000002	-1.5563721040000003	0	0	-0.061035156	1550088280.636
-9.4423098	-2.2083496400000002	-1.7824707460000002	-0.061035156	0	-0.061035156	3.5290527160000003	-8.523559800000001	0.6041259784	0	-0.12207031	-0.061035156	4.744482428	9.47341304	0.20576172120000003	0	-0.061035156	0	-9.05351538	0.8972167932	3.2072509000000005	0	-0.061035156	0	1.062304712	9.630126800000001	2.410522464	0	-0.061035156	0	0.6208740020000001	9.6636232	-1.5145019960000001	0	0	-0.061035156	1550088280.676
-9.46145018	-2.173657248	-1.7896484620000002	-0.061035156	0	-0.061035156	3.514697284	-8.545092752	0.5598632788000001	0	-0.12207031	-0.061035156	4.743286240000001	9.45666484	0.2069580072	0	-0.061035156	-0.061035156	-9.055908246000001	0.9127685700000001	3.2251952880000005	0	-0.061035156	-0.061035156	1.106567392	9.60141574	2.40573732	0	-0.061035156	-0.061035156	0.668725589	9.62893071	-1.5204834260000002	0	0	-0.061035156	1550088280.716
-9.47460962	-2.186816394	-1.836303714	-0.061035156	-0.061035156	-0.061035156	3.4680420320000005	-8.51159694	0.5837890576	-0.061035156	-0.061035156	-0.061035156	4.72893071	9.43273912	0.20576172120000003	0	-0.061035156	-0.061035156	-9.055908246000001	0.9175537140000001	3.21921376	0	0	0	1.1400634980000002	9.609789840000001	2.3758300720000003	0	-0.061035156	-0.061035156	0.6735107428000001	9.640893570000001	-1.528857428	0	0	-0.061035156	1550088280.756
-9.463842752000001	-2.217919928	-1.8159667540000002	-0.061035156	0	-0.061035156	3.4680420320000005	-8.51159694	0.5837890576	-0.061035156	-0.061035156	-0.061035156	4.7552491	9.4686277	0.21533202880000002	0	0	-0.061035156	-9.057104532	0.8876464660000001	3.210839856	-0.061035156	0	0	1.1269042932	9.62893071	2.4081298920000003	0	0	-0.061035156	0.679492212	9.661230432000002	-1.5109130400000002	0	0	-0.061035156	1550088280.796
-9.455468750000001	-2.1844238220000003	-1.795629892	-0.061035156	-0.061035156	-0.061035156	3.4237792540000007	-8.533129892	0.6459961060000001	-0.061035156	-0.061035156	0	4.768408246	9.463842752000001	0.18422851440000002	0	0	-0.061035156	-9.0092527	0.9199462860000001	3.201269568	0	-0.061035156	-0.061035156	1.0240234620000002	9.615771760000001	2.3710449280000003	-0.061035156	0	-0.061035156	0.660351538	9.64208966	-1.532446286	0	0	0	1550088280.836
-9.47460962	-2.165283246	-1.81118161	-0.061035156	0	0	3.440527356	-8.56303714	0.61848143	-0.061035156	-0.12207031	-0.061035156	4.751660144000001	9.459057608	0.1686767572	-0.061035156	-0.061035156	0	-9.034375	0.9187500000000001	3.202465854	-0.061035156	-0.061035156	-0.061035156	1.0144531250000002	9.60739766	2.3614746400000004	0	-0.061035156	-0.061035156	0.687866214	9.62653804	-1.5300537140000001	0	0	0	1550088280.876
-9.475805710000001	-2.172460962	-1.8219482820000001	-0.061035156	-0.061035156	-0.061035156	3.4548827880000004	-8.56901857	0.5825927716	-0.061035156	-0.12207031	-0.061035156	4.72893071	9.472216754	0.1495361322	0	-0.061035156	0	-9.021215560000002	0.8924316100000002	3.2239991	-0.061035156	-0.061035156	-0.061035156	1.0670898560000002	9.631323380000001	2.3758300720000003	0	-0.061035156	-0.061035156	0.6962402160000001	9.63969748	-1.524072284	0	0	0	1550088280.916
-9.460253894000001	-2.178442392	-1.8099853240000001	-0.061035156	-0.061035156	-0.061035156	3.4512939300000003	-8.534326080000001	0.5562744110000001	-0.061035156	-0.12207031	0	4.712182608	9.439917032	0.15910644960000003	0	-0.061035156	-0.061035156	-9.0092527	0.8816650360000001	3.2228027160000003	-0.061035156	-0.061035156	-0.061035156	1.0886230432000001	9.596630890000002	2.3925780760000004	0	-0.061035156	-0.061035156	0.6555663939999999	9.63491214	-1.5683349640000002	0	0	-0.061035156	1550088280.956
-9.46623552	-2.1700683900000004	-1.795629892	-0.061035156	-0.061035156	-0.061035156	3.476416034	-8.53073732	0.56823732	-0.061035156	-0.12207031	0	4.69423822	9.405224640000002	0.1878173822	0	-0.061035156	-0.061035156	-9.020019568	0.900805661	3.226391574	-0.061035156	-0.061035156	-0.061035156	1.085034146	9.564331070000001	2.369848642	0	0	-0.061035156	0.6986327880000001	9.630126800000001	-1.5396240020000003	0	0	-0.061035156	1550088280.996
-9.463842752000001	-2.178442392	-1.8159667540000002	-0.061035156	0	-0.061035156	3.4967528960000003	-8.55466304	0.5897705072	-0.061035156	-0.061035156	0	4.745678714	9.455468750000001	0.16030273560000002	-0.061035156	-0.061035156	-0.061035156	-9.015234620000001	0.885253894	3.25151358	-0.061035156	-0.061035156	0	1.07785643	9.603808606000001	2.381811502	0	-0.061035156	-0.061035156	0.7058105432	9.62773462	-1.5587646760000002	0	0	-0.061035156	1550088281.036
-9.460253894000001	-2.16408696	-1.812377896	-0.061035156	-0.061035156	-0.061035156	3.514697284	-8.56184056	0.617285144	-0.061035156	-0.12207031	0	4.745678714	9.455468750000001	0.16030273560000002	0	-0.061035156	-0.061035156	-9.02839357	0.869702176	3.23596196	-0.061035156	-0.061035156	-0.061035156	1.0646972840000002	9.625341754	2.409326178	0	-0.061035156	-0.061035156	0.69504393	9.636108426000002	-1.5527832460000002	0	0	-0.061035156	1550088281.076
-9.46743161	-2.136572284	-1.81357428	-0.061035156	0	0	3.52785643	-8.559448380000001	0.6268554712000001	-0.061035156	-0.12207031	0	4.750463760000001	9.42915036	0.16987304320000002	0	-0.061035156	-0.061035156	-9.012841754	0.8816650360000001	3.2407471040000004	-0.061035156	-0.061035156	0	1.081445288	9.589452880000001	2.390185504	-0.061035156	-0.061035156	-0.061035156	0.69504393	9.636108426000002	-1.5527832460000002	0	0	-0.061035156	1550088281.116
-9.471020468	-2.1485351440000002	-1.8255371400000002	-0.061035156	-0.061035156	-0.061035156	3.5314452880000005	-8.5498777	0.619677716	-0.061035156	-0.061035156	0	4.739697284	9.414794928000001	0.1878173822	0	-0.061035156	-0.061035156	-9.0176268	0.8661132788	3.2527099640000006	-0.061035156	0	0	1.0862304712000002	9.573901260000001	2.368652356	0	0	-0.061035156	0.734521466	9.62055661	-1.5743163940000002	0	0	-0.061035156	1550088281.156
-9.4686277	-2.168872104	-1.81716304	-0.061035156	-0.061035156	-0.061035156	3.517089856	-8.55107428	0.6005371106	-0.061035156	-0.061035156	0	4.745678714	9.419580072	0.173461911	0	0	-0.061035156	-9.01403804	0.869702176	3.2706542540000005	-0.061035156	0	0	1.108959964	9.593042032000001	2.3997558900000002	0	0	-0.061035156	0.709399411	9.6385009	-1.5599609620000003	0	0	-0.061035156	1550088281.196
-9.478198380000002	-2.159301718	-1.801611322	-0.061035156	-0.061035156	-0.061035156	3.5015380400000002	-8.571411240000002	0.5957519568	-0.061035156	-0.061035156	0	4.768408246	9.444701980000001	0.15073241820000002	0	0	-0.061035156	-9.01044928	0.869702176	3.2742432100000003	-0.061035156	0	0	1.0934082068000002	9.610986420000001	2.396167032	0	0	-0.061035156	0.709399411	9.6385009	-1.5599609620000003	0	0	-0.061035156	1550088281.236
-9.472216754	-2.1521240020000003	-1.8052001800000002	-0.061035156	-0.061035156	-0.061035156	3.5087158540000005	-8.584570288	0.5873779254	-0.061035156	-0.061035156	0	4.749267572000001	9.444701980000001	0.1626953076	0	0	-0.061035156	-8.99848642	0.88046875	3.2562989200000003	-0.061035156	0	0	1.070678714	9.594238220000001	2.3734375	0	0	-0.061035156	0.7129882787999999	9.64208966	-1.5551757200000003	0	0	0	1550088281.276
-9.47341304	-2.1616942900000002	-1.8063964660000003	-0.061035156	-0.061035156	-0.061035156	3.47402356	-8.58098143	0.6148925720000001	-0.061035156	-0.061035156	0	4.7612304320000005	9.43632788	0.16030273560000002	0	0	-0.061035156	-9.00566394	0.9139648560000001	3.2562989200000003	-0.061035156	0	0	1.0575195288	9.594238220000001	2.350707968	0	0	-0.061035156	0.723754892	9.63969748	-1.53125	0	0	-0.061035156	1550088281.316
-9.478198380000002	-2.142553714	-1.814770468	-0.061035156	-0.061035156	-0.061035156	3.4512939300000003	-8.560644568	0.6089111420000001	-0.061035156	-0.061035156	0	4.76721196	9.455468750000001	0.15192871400000002	0	0	-0.061035156	-8.99728984	0.8840576080000001	3.2634764400000003	-0.061035156	-0.061035156	0	1.022827176	9.615771760000001	2.3578857820000003	0	0	0	0.723754892	9.63969748	-1.53125	0	0	-0.061035156	1550088281.356
-9.471020468	-2.1485351440000002	-1.7896484620000002	-0.061035156	0	-0.061035156	3.47163089	-8.59294429	0.5778076080000001	0	-0.061035156	0	4.76481929	9.451879892000001	0.1614990216	0	0	0	-9.016430710000002	0.878076178	3.2706542540000005	-0.061035156	-0.061035156	0	1.030004892	9.605004892	2.369848642	0	0	0	0.699829074	9.631323380000001	-1.5587646760000002	0	0	-0.061035156	1550088281.396
-9.4686277	-2.154516574	-1.820751996	-0.061035156	0	-0.061035156	3.5158935700000002	-8.595336960000001	0.592163089	-0.061035156	0	0	4.73132338	9.455468750000001	0.15910644960000003	0	-0.061035156	0	-9.011645468000001	0.915161142	3.2718505400000004	0	0	0	1.0862304712000002	9.616967752	2.360278354	0	0	-0.061035156	0.7285400360000001	9.63491214	-1.544409146	0	0	-0.061035156	1550088281.436
-9.46264676	-2.19638678	-1.81357428	-0.061035156	0	-0.061035156	3.4931639400000005	-8.557055710000002	0.613696286	0	0	0	4.722949280000001	9.4686277	0.1854248004	0	0	-0.061035156	-9.00207518	0.8744873200000001	3.237158246	-0.061035156	0	0	1.0802490020000002	9.60859375	2.34113768	0	0.061035156	0	0.7010253600000002	9.613378894	-1.5779052520000003	0	0	-0.061035156	1550088281.476
-9.45427266	-2.19399411	-1.8004150360000002	-0.061035156	-0.061035156	-0.061035156	3.4907714660000004	-8.533129892	0.5957519568	0.061035156	-0.061035156	0	4.71098642	9.43752446	0.1626953076	0	0	-0.061035156	-8.999682608	0.90678714	3.220410144	-0.061035156	0	0	1.0240234620000002	9.590649460000002	2.3495117800000003	0	0	0	0.6854736419999999	9.625341754	-1.546801718	0	0	-0.061035156	1550088281.516
-9.46623552	-2.16408696	-1.79323732	0	0	0	3.5338378600000007	-8.540307608	0.531152356	0	-0.061035156	0	4.71457518	9.460253894000001	0.11723633180000001	0	0	0	-9.004467752000002	0.9127685700000001	3.23955072	-0.061035156	0	0	1.00129393	9.62653804	2.3483153960000003	0	0	0	0.734521466	9.632519568000001	-1.526464856	0	0	-0.061035156	1550088281.556
-9.463842752000001	-2.165283246	-1.81118161	-0.061035156	-0.061035156	-0.061035156	3.5266601440000005	-8.53073732	0.48569336060000007	0	-0.061035156	-0.061035156	4.71816394	9.47460962	0.10288086060000001	0	0	0	-9.01403804	0.9295165740000001	3.23596196	0	0	0	1.002490216	9.62653804	2.3423339660000004	0	0	0	0.708203125	9.62055661	-1.564746106	0	0	-0.061035156	1550088281.596
-9.455468750000001	-2.183227536	-1.783667032	0	0	-0.061035156	3.464453076	-8.521167032000001	0.4868896466	-0.061035156	-0.061035156	0	4.665527356	9.45307608	0.1208251996	0	-0.061035156	0	-9.0092527	0.9486572480000001	3.2275878600000003	0	0	0	1.0180419928000002	9.599023560000001	2.32917482	0	0	-0.061035156	0.6986327880000001	9.62294928	-1.5563721040000003	0	0	-0.061035156	1550088281.636
-9.46623552	-2.185620108	-1.8267334260000003	-0.061035156	-0.061035156	-0.061035156	3.476416034	-8.52714856	0.5215820288	-0.061035156	0	0	4.665527356	9.45307608	0.1208251996	0	-0.061035156	-0.061035156	-9.012841754	0.9354980432000001	3.23596196	0	0	0	1.022827176	9.625341754	2.3076415740000003	0	0	-0.061035156	0.71538089	9.62294928	-1.5587646760000002	0	0	-0.061035156	1550088281.676
-9.45427266	-2.185620108	-1.7980224640000002	0	0	-0.061035156	3.4632567900000004	-8.528344748	0.573022464	-0.061035156	0	-0.061035156	4.667919928	9.471020468	0.1268066394	0	-0.061035156	-0.061035156	-9.027197480000002	0.9295165740000001	3.228784146	0	0	0	1.020434604	9.64208966	2.331567392	0	-0.061035156	-0.061035156	0.6986327880000001	9.62773462	-1.553979532	0	0	-0.061035156	1550088281.716
-9.46264676	-2.192797824	-1.81716304	0	0	-0.061035156	3.4656494600000003	-8.571411240000002	0.5897705072	-0.061035156	-0.061035156	0	4.69663089	9.478198380000002	0.14833984620000001	0	-0.061035156	-0.061035156	-9.0176268	0.9199462860000001	3.22160643	0	0	0	1.0192382788	9.6385009	2.336352536	0	-0.061035156	-0.061035156	0.679492212	9.62893071	-1.5731201080000001	0	0	-0.061035156	1550088281.756
-9.471020468	-2.19997554	-1.8231445680000002	0	-0.061035156	-0.061035156	3.4788086060000003	-8.606103240000001	0.6005371106	-0.061035156	0	0	4.69663089	9.478198380000002	0.14833984620000001	0	-0.061035156	-0.061035156	-9.0176268	0.9426757788	3.2180175720000004	0	0	0	0.9905273560000001	9.61936052	2.31481929	0	-0.061035156	-0.061035156	0.6926513580000001	9.63491214	-1.553979532	0	-0.061035156	-0.061035156	1550088281.796
-9.455468750000001	-2.2071533540000003	-1.814770468	0	0	-0.061035156	3.447705072	-8.59294429	0.6077148560000001	-0.061035156	0	0	4.684667932000001	9.472216754	0.1459472644	-0.061035156	-0.061035156	-0.061035156	-9.02241214	0.9522461060000001	3.2144287140000003	0	0	0	1.008471646	9.631323380000001	2.310034146	0	-0.061035156	-0.061035156	0.7105957068000001	9.6385009	-1.5527832460000002	0	-0.061035156	-0.061035156	1550088281.835
-9.447094748	-2.21433107	-1.8028076080000002	0	0	-0.061035156	3.4297608800000003	-8.5582518	0.5957519568	0	0	0	4.69423822	9.46743161	0.0729736322	-0.061035156	-0.061035156	-0.061035156	-9.024804712	0.9486572480000001	3.228784146	0	0	0	1.03359375	9.6385009	2.337548822	0	-0.061035156	-0.061035156	0.6735107428000001	9.62653804	-1.582690396	0	-0.061035156	-0.061035156	1550088281.875
-9.45307608	-2.21433107	-1.820751996	0	0	-0.061035156	3.4297608800000003	-8.560644568	0.5574707068000001	0	0	0	4.69423822	9.46743161	0.0729736322	0	-0.061035156	-0.061035156	-9.029589660000001	0.949853534	3.220410144	0	0	0	1.0120605432	9.63969748	2.319604532	0	-0.061035156	-0.061035156	0.6902587860000001	9.62653804	-1.5743163940000002	0	-0.061035156	-0.061035156	1550088281.916
-9.438720746000001	-2.2167236420000003	-1.8267334260000003	0	0	-0.061035156	3.4441162140000006	-8.5666259	0.534741214	-0.061035156	0	0	4.703808606	9.45666484	0.0693847644	0	-0.061035156	-0.061035156	-9.023608426000001	0.965405252	3.202465854	0	0	0	0.9965087860000001	9.62773462	2.3016601440000004	0	-0.061035156	-0.061035156	0.6926513580000001	9.62294928	-1.561157248	0	-0.061035156	-0.061035156	1550088281.955
-9.431542932000001	-2.2250976440000003	-1.830322284	0	0	-0.061035156	3.4500976440000004	-8.55466304	0.5191894568000001	-0.061035156	0	0	4.69423822	9.45786142	0.046655271600000006	0	-0.061035156	-0.061035156	-9.023608426000001	0.9713867212000001	3.1893066100000005	0	0	0	0.9965087860000001	9.62055661	2.2944824280000002	0	-0.061035156	-0.061035156	0.709399411	9.616967752	-1.565942392	-0.061035156	-0.061035156	-0.061035156	1550088281.995
-9.43632788	-2.201171924	-1.8195557100000002	0.061035156	-0.061035156	-0.12207031	3.4369384000000003	-8.524755890000002	0.5251708966	-0.061035156	0	0	4.687060504000001	9.455468750000001	0.05981445288	0	0	-0.061035156	-9.01882338	0.9689941100000001	3.1964844240000003	0	0	0	0.9953125	9.6217527	2.2849121400000003	0	0	-0.061035156	0.71538089	9.609789840000001	-1.562353534	-0.061035156	-0.061035156	0	1550088282.035
-9.471020468	-2.177246106	-1.8410888580000002	0	-0.061035156	-0.061035156	3.428564496	-8.55466304	0.5431152356000001	-0.061035156	0	0	4.67629393	9.46503894	0.057421875000000004	0	-0.061035156	-0.061035156	-9.035571580000001	0.9331054712000001	3.19768071	0	0	0	0.970190396	9.63491214	2.306445288	0	-0.061035156	-0.061035156	0.687866214	9.632519568000001	-1.56953125	-0.061035156	-0.061035156	0	1550088282.075
-9.469824280000001	-2.1892089660000003	-1.8004150360000002	0	0.061035156	-0.061035156	3.4321533540000004	-8.5917482	0.5455078076000001	-0.061035156	0	0	4.652368210000001	9.45786142	0.08015136780000001	0	-0.061035156	-0.061035156	-9.04155252	0.966601538	3.210839856	0	0.061035156	-0.061035156	0.9929199280000001	9.62893071	2.293286142	0	-0.061035156	-0.061035156	0.6842773560000001	9.625341754	-1.5743163940000002	0	-0.061035156	-0.061035156	1550088282.115
-9.450683606	-2.2083496400000002	-1.8255371400000002	0	0	-0.061035156	3.42736821	-8.59055162	0.6053222644	-0.061035156	0	0	4.645190396	9.49375	0.11484375000000001	0	-0.061035156	-0.061035156	-9.051123200000001	0.9331054712000001	3.2060547120000003	0	0.061035156	0	1.03359375	9.667211960000001	2.318408246	0	0	-0.061035156	0.693847644	9.63371556	-1.579101538	0	-0.061035156	-0.061035156	1550088282.155
-9.447094748	-2.2346679320000002	-1.8255371400000002	0	0	-0.061035156	3.3914795320000004	-8.58098143	0.6053222644	-0.061035156	0	0	4.647582968	9.49016124	0.1268066394	0	0	-0.12207031	-9.04155252	0.9414794928000001	3.15461412	0	0	-0.061035156	0.9929199280000001	9.6385009	2.2980712860000003	0	0	-0.061035156	0.6830810700000001	9.6385009	-1.580297824	0	-0.061035156	-0.061035156	1550088282.195
-9.444701980000001	-2.24423822	-1.8375000000000001	0	0	-0.061035156	3.387890576	-8.58696286	0.5622558606000001	-0.061035156	0	0	4.6619384	9.478198380000002	0.0837402356	0	-0.061035156	-0.12207031	-9.036767572	0.9582275360000001	3.152221646	0	0	0	0.9486572480000001	9.637304712	2.289697284	0	-0.061035156	-0.061035156	0.6962402160000001	9.61936052	-1.5719238220000002	0	0	-0.061035156	1550088282.235
-9.445898560000002	-2.25859375	-1.820751996	0	0	-0.061035156	3.39746106	-8.60371106	0.5144042932	-0.061035156	0	0	4.6882567900000005	9.5021241	0.05502929712000001	0	-0.061035156	-0.12207031	-9.051123200000001	0.9582275360000001	3.1282959260000003	0	0.061035156	0	0.970190396	9.668408246	2.310034146	-0.061035156	0	-0.061035156	0.709399411	9.632519568000001	-1.5551757200000003	0	0	-0.061035156	1550088282.275
-9.445898560000002	-2.229882788	-1.8040038940000003	0	0	-0.061035156	3.3771241	-8.59414038	0.5084228534	-0.061035156	0	0	4.6978271760000005	9.503320288000001	0.062207030760000004	0	0	-0.061035156	-9.04992662	0.9725830072	3.1366699280000003	0	0	0	0.965405252	9.65883786	2.3160155760000003	-0.061035156	-0.061035156	-0.061035156	0.6854736419999999	9.63371556	-1.579101538	0	0	-0.061035156	1550088282.315
-9.433935700000001	-2.233471646	-1.801611322	0	0	-0.061035156	3.3603759000000006	-8.58217752	0.5287597644	-0.12207031	0	0.061035156	4.6882567900000005	9.482983426	0.09450683900000001	0	-0.061035156	-0.061035156	-9.0594973	0.9630126800000001	3.1330810700000002	0	0.061035156	0	0.953442392	9.63371556	2.2980712860000003	-0.061035156	-0.061035156	-0.061035156	0.67709964	9.6217527	-1.592260782	0	0	-0.061035156	1550088282.355
-9.448290740000001	-2.25261232	-1.83151857	0	0	-0.061035156	3.39267572	-8.59294429	0.5658447284000001	-0.061035156	0.061035156	0.061035156	4.6786866	9.482983426	0.1112548822	-0.061035156	-0.061035156	-0.061035156	-9.051123200000001	0.974975589	3.1282959260000003	0	0	0	0.966601538	9.63969748	2.289697284	-0.061035156	0	-0.061035156	0.679492212	9.625341754	-1.582690396	0	0	-0.061035156	1550088282.395
-9.439917032	-2.2573974640000003	-1.829125998	0	0	-0.061035156	3.399853534	-8.59055162	0.5802001800000001	-0.061035156	0	0	4.683471646	9.49375	0.08493652160000001	0	0	-0.061035156	-9.065478240000001	0.9486572480000001	3.122314496	0	0.061035156	0	0.974975589	9.648071580000002	2.300463858	-0.061035156	0	-0.061035156	0.686669928	9.631323380000001	-1.5731201080000001	0	0	-0.061035156	1550088282.435
-9.45427266	-2.2239013580000004	-1.808789038	0	0	-0.061035156	3.3986572480000006	-8.60251448	0.5981445288	-0.061035156	0	0	4.684667932000001	9.48776857	0.0861328125	0	0	-0.061035156	-9.048730432000001	0.9402832068000001	3.0876221040000003	-0.061035156	0.061035156	0	0.9630126800000001	9.63371556	2.319604532	-0.061035156	0	-0.061035156	0.7141846040000002	9.6217527	-1.5563721040000003	0	-0.061035156	-0.061035156	1550088282.475
-9.45666484	-2.222705072	-1.820751996	-0.061035156	0	-0.061035156	3.39746106	-8.59892572	0.5825927716	0	0	0	4.65476088	9.46623552	0.08493652160000001	-0.061035156	0	-0.061035156	-9.05351538	0.9582275360000001	3.0792480040000005	0	0	0	0.931909146	9.609789840000001	2.313623004	-0.061035156	0.061035156	-0.061035156	0.699829074	9.6385009	-1.56354982	0	0	-0.061035156	1550088282.515
-9.448290740000001	-2.25261232	-1.836303714	-0.061035156	0	-0.061035156	3.39267572	-8.608496106	0.5550781250000001	0	0	0	4.635620108	9.47460962	0.0729736322	0	0	-0.061035156	-9.06069339	0.9438721040000001	3.075659146	-0.061035156	0	0	0.9127685700000001	9.625341754	2.3076415740000003	-0.061035156	0	0	0.699829074	9.61816394	-1.5707275360000001	0	0	-0.061035156	1550088282.555
-9.4255616	-2.256201178	-1.818359424	-0.061035156	0	-0.061035156	3.379516574	-8.58696286	0.5036376800000001	0	0	0	4.632031250000001	9.482983426	0.04067382788	0	0	-0.061035156	-9.065478240000001	0.9438721040000001	3.0672851440000004	-0.061035156	0	0	0.915161142	9.65285643	2.3243896760000005	-0.061035156	0	-0.061035156	0.6818847840000001	9.624145468	-1.5862792540000001	0	0	-0.061035156	1550088282.595
-9.42915036	-2.24064946	-1.8255371400000002	-0.061035156	0	-0.061035156	3.366357428	-8.58098143	0.4892822284000001	-0.061035156	0	-0.061035156	4.614086960000001	9.482983426	0.05981445288	0	0	-0.061035156	-9.072656250000001	0.9366943390000001	3.06848143	-0.061035156	0.061035156	0	0.9354980432000001	9.636108426000002	2.3243896760000005	-0.061035156	0.061035156	-0.061035156	0.6986327880000001	9.613378894	-1.550390576	0	0	-0.061035156	1550088282.635
-9.43752446	-2.231079074	-1.829125998	-0.061035156	-0.061035156	-0.061035156	3.34243161	-8.57858876	0.47253417540000003	-0.061035156	0	-0.061035156	4.618872104	9.46264676	0.07177734424	0	0.061035156	-0.061035156	-9.04753444	0.931909146	3.05053714	-0.061035156	0	0	0.9199462860000001	9.612182608000001	2.3208007200000003	-0.061035156	0.061035156	-0.061035156	0.6615478240000001	9.605004892	-1.5731201080000001	0	0	-0.061035156	1550088282.675
-9.438720746000001	-2.25261232	-1.8351074280000002	-0.061035156	-0.061035156	-0.061035156	3.3197021760000003	-8.577392572	0.47851562500000006	-0.061035156	0	-0.061035156	4.60930162	9.46264676	0.1040771466	0	0.061035156	-0.061035156	-9.07385234	0.9438721040000001	3.0361816100000003	-0.061035156	0	0	0.9283202880000001	9.612182608000001	2.333959964	0	0.061035156	-0.061035156	0.6711181610000001	9.60739766	-1.5731201080000001	0	0	-0.061035156	1550088282.715
-9.38488768	-2.222705072	-1.8422851440000003	-0.12207031	-0.18310547	-0.061035156	3.3041503600000004	-8.5917482	0.492871106	-0.061035156	-0.061035156	0	4.621264676	9.49733876	0.1196289038	0	0.061035156	-0.061035156	-9.063086060000002	0.915161142	3.0720702880000004	-0.061035156	0	0	0.9211425720000002	9.651660340000001	2.344726538	0	0.061035156	-0.061035156	0.6723144568000001	9.62653804	-1.5731201080000001	0	0	-0.061035156	1550088282.755
-9.26047374	-2.2203125000000004	-1.7059082460000001	-0.24414062	-0.18310547	-0.061035156	3.3053466460000003	-8.62763678	0.5036376800000001	-0.061035156	-0.061035156	0	4.61169429	9.486572480000001	0.11005859620000001	0	0	-0.061035156	-9.011645468000001	0.832617212	3.10317392	-0.061035156	0.061035156	0	0.9426757788	9.625341754	2.40573732	-0.061035156	0	-0.061035156	0.67709964	9.563134980000001	-1.5156982820000002	0	0	-0.061035156	1550088282.795
-9.444701980000001	-2.1975829680000003	-1.582690396	-0.12207031	-0.18310547	0	3.2718505400000004	-8.584570288	0.5323486420000001	0	-0.12207031	0	4.57341304	9.3657473	0.153125	0.061035156	0	-0.061035156	-9.036767572	0.702221646	3.1366699280000003	-0.061035156	0.061035156	0	1.0371826080000002	9.503320288000001	2.483496106	-0.061035156	0.061035156	-0.12207031	0.7512695288	9.527246106	-1.280029254	0	0	-0.061035156	1550088282.835
-9.559545926	-2.003784146	-1.5109130400000002	-0.30517578	-0.48828125	-0.12207031	3.25151358	-8.57978534	0.570629892	0.061035156	-0.12207031	0.12207031	4.572216754	9.329858426000001	0.227294928	0.12207031	0.061035156	-0.12207031	-9.098974640000002	0.5275634784000001	3.198876996	-0.12207031	0.12207031	0.061035156	1.1639892572000001	9.477001800000002	2.6485839660000003	0	0.12207031	-0.12207031	0.8421875000000001	9.649267572	-1.28122554	-0.18310547	0	0.061035156	1550088282.875
-9.528442392	-1.9894287140000002	-1.1986816100000002	-0.4272461	-0.18310547	-0.12207031	3.3687500000000004	-8.720947480000001	0.47971191100000005	0.12207031	-0.061035156	0.30517578	4.614086960000001	9.3489991	0.3158203076	0.18310547	0.12207031	-0.18310547	-9.11452626	0.4342529254	3.2503173920000004	-0.18310547	0.12207031	0.12207031	1.141259784	9.469824280000001	2.74428714	0.061035156	0.12207031	-0.12207031	0.898413089	9.62653804	-1.362573282	-0.18310547	0	0.061035156	1550088282.915
-9.578686600000001	-2.1473388580000004	-1.1328857428	-0.6713867	-0.24414062	-0.18310547	3.50393071	-8.83579074	0.33615722840000006	0.18310547	-0.18310547	0.30517578	4.67390126	9.305932608	0.3947753894	0.24414062	0.061035156	-0.12207031	-9.124096940000001	0.3732421924	3.2479248200000006	-0.12207031	0.12207031	0.18310547	1.1101562500000002	9.395654254	2.805297824	0.12207031	0.061035156	-0.18310547	0.915161142	9.640893570000001	-1.2154297120000002	-0.061035156	0.24414062	0	1550088282.955
-9.469824280000001	-2.445214856	-0.8433837860000001	-0.61035156	-0.36621094	-0.18310547	3.6056152160000003	-8.77597644	0.24165038940000003	0.18310547	-0.24414062	0.24414062	4.709790036	9.24372554	0.477319339	0.24414062	0	-0.12207031	-9.13725589	0.3576904254	3.2383545320000002	-0.12207031	0.18310547	0.24414062	1.191503894	9.3155027	2.8651123200000006	0.18310547	0.12207031	-0.18310547	0.8230468750000001	9.71745607	-0.9630126800000001	0.12207031	0.5493164	0.061035156	1550088282.995
-9.463842752000001	-2.5253662140000004	-0.7225586060000001	-0.4272461	0.061035156	-0.061035156	3.585278354	-8.63122554	0.23566894960000004	0.18310547	-0.18310547	0.30517578	4.732519568	9.220996106000001	0.4761230432	0.30517578	0.12207031	-0.12207031	-9.132470746000001	0.288305661	3.2251952880000005	-0.061035156	0.18310547	0.24414062	1.256103534	9.298754892	2.9010009000000005	0.24414062	0.30517578	-0.18310547	0.6017333966	9.680371106	-0.9821533540000001	0.12207031	0.5493164	0.061035156	1550088283.035
-9.567919928000002	-2.5134033540000003	-0.723754892	-0.48828125	-0.18310547	-0.18310547	3.584082068	-8.50561502	0.2081542932	0.18310547	-0.18310547	0.4272461	4.733715854000001	9.27722194	0.47253417540000003	0.36621094	0.18310547	-0.12207031	-9.191088760000001	0.21413574280000003	3.215625	-0.12207031	0.24414062	0.24414062	1.2082519568	9.377710160000001	2.9703858800000003	0.30517578	0.4272461	-0.18310547	0.387597644	9.673193390000002	-1.03359375	0.18310547	0	0.24414062	1550088283.077
-9.56911592	-2.586376996	-0.7572509980000001	-0.48828125	-0.061035156	-0.36621094	3.6750000000000003	-8.44819339	0.10527343750000001	0.18310547	-0.18310547	0.4272461	4.719360324	9.40163588	0.49645996400000003	0.48828125	0.18310547	-0.12207031	-9.226977340000001	0.2452392572	3.1952880400000003	-0.12207031	0.30517578	0.18310547	1.138867212	9.52006839	3.0218260800000003	0.36621094	0.5493164	-0.18310547	0.2823242212	9.700707968000001	-1.1472412140000001	0.36621094	0.061035156	0.18310547	1550088283.115
-9.491357428	-2.6713134000000003	-0.974975589	-0.4272461	-0.12207031	-0.5493164	3.6750000000000003	-8.44819339	0.10527343750000001	0.18310547	-0.18310547	0.48828125	4.691845746	9.594238220000001	0.6364257788	0.5493164	0.24414062	-0.061035156	-9.2556884	0.32180175720000004	3.1821288940000003	-0.18310547	0.36621094	0.18310547	1.0288086060000001	9.651660340000001	3.0134521760000004	0.30517578	0.5493164	-0.24414062	0.10886230040000001	9.78444838	-1.2656738220000001	0.36621094	0.061035156	0.18310547	1550088283.154
-9.3489991	-2.692846646	-1.0575195288	-0.24414062	0	-0.5493164	3.6546630400000004	-8.54628894	-0.052636719240000004	0.12207031	-0.36621094	0.4272461	4.604516574	9.718652160000001	0.7907471040000001	0.48828125	0.18310547	0	-9.253295926000002	0.49167482	3.12111821	-0.12207031	0.4272461	0.18310547	0.8948242212000002	9.70429712	2.91535643	0.24414062	0.48828125	-0.24414062	0.1268066394	9.76889676	-1.418798822	0.36621094	0	0.061035156	1550088283.195
-9.27602536	-2.568432608	-1.1855224640000002	0.061035156	0.4272461	-0.48828125	3.435742212	-8.713769568	0.0418701178	0.12207031	-0.79345703	0.30517578	4.49326178	9.8	0.8744873200000001	0.36621094	0.12207031	-0.061035156	-9.301147660000002	0.718969748	3.1306884000000004	-0.061035156	0.4272461	0.18310547	0.805102536	9.73540036	2.7454834260000003	0.18310547	0.36621094	-0.24414062	0.31701660340000004	9.481787140000002	-1.7441894960000002	0.6713867	-0.30517578	-0.18310547	1550088283.235
-9.212622300000001	-2.441625998	-1.7465820680000002	0	0.48828125	-0.61035156	3.20366214	-8.906372300000001	0.24763183900000002	0.18310547	-0.91552734	0.36621094	4.338940396	9.869384980000001	0.8206542932	0.12207031	0.061035156	-0.12207031	-9.39685054	0.8266357428000001	3.0959961060000003	0	0.48828125	0.18310547	0.7692138580000001	9.8	2.548095746	0.061035156	0.18310547	-0.24414062	0.5754150360000001	9.31669928	-2.1604980040000004	0.6713867	-0.30517578	-0.18310547	1550088283.274
-9.10734874	-2.296875	-2.062402356	0.061035156	0.8544922	-0.61035156	3.011059604	-9.029589660000001	0.47492675720000005	0.18310547	-0.91552734	0.36621094	4.19299321	9.8334964	0.6041259784	0	-0.061035156	-0.24414062	-9.326269568	0.9343017572	3.1366699280000003	-0.18310547	0.6713867	0.18310547	0.878076178	9.849048020000001	2.336352536	-0.061035156	-0.061035156	-0.4272461	0.6280517572	9.258081070000001	-2.4799072480000004	1.0986328	0	-0.36621094	1550088283.315
-9.034375	-2.1616942900000002	-2.7909423920000003	0.12207031	0.6713867	-0.61035156	2.9141601440000002	-8.95183107	0.7488769568000001	0.12207031	-1.0986328	0.24414062	4.10566394	9.59782698	0.32658691100000004	-0.12207031	0.061035156	-0.5493164	-8.907568390000002	1.284814496	3.0313964660000003	-0.30517578	0.7324219	0.30517578	1.07785643	9.6552491	2.036083966	-0.18310547	-0.18310547	-0.61035156	0.900805661	9.248510880000001	-2.3076415740000003	1.0375977	0.18310547	-0.5493164	1550088283.355
-9.29277356	-2.154516574	-3.2383545320000002	0.4272461	-0.24414062	-0.6713867	2.795727536	-8.60371106	0.98334964	0.12207031	-1.159668	0	4.002783246	9.07026358	0.0346923822	-0.24414062	0.18310547	-0.8544922	-8.84057608	1.7214599640000001	2.9081787140000004	-0.48828125	0.8544922	0.5493164	1.1604003600000001	9.19348143	1.6161865020000004	-0.30517578	-0.30517578	-0.7324219	1.3111327879999999	9.249707068000001	-2.333959964	1.0375977	0.18310547	-0.5493164	1550088283.394
-9.413598740000001	-2.076757788	-2.5181884000000005	0.48828125	0.36621094	-0.12207031	2.6916503600000006	-8.34890126	1.189111322	0.12207031	-1.159668	0	4.00158696	8.793920926	-0.2811279254	-0.4272461	0.18310547	-1.2817383	-8.99609375	2.2167236420000003	2.8806639400000003	-0.30517578	1.0375977	0.6713867	1.234570288	9.0092527	1.1257080072	-0.36621094	-0.18310547	-0.7324219	1.5767089660000002	9.377710160000001	-2.3746337860000004	0.91552734	0.24414062	-0.36621094	1550088283.434
-9.612182608000001	-1.38410643	-2.282519568	0.36621094	1.2207031	0.061035156	2.6174804320000002	-8.570214660000001	1.4451172120000002	-0.12207031	-0.9765625	0.18310547	4.177441394000001	9.09060054	-0.7034179712000002	-0.6713867	0.30517578	-1.8310547	-9.11691893	2.422485324	2.9165527160000004	-0.061035156	1.0375977	0.48828125	1.2501221040000001	9.463842752000001	0.8565429712000001	-0.18310547	0.061035156	-0.61035156	1.7083007200000002	9.351391574	-2.5971435700000005	0.12207031	-1.5869141	0.12207031	1550088283.474
-9.758129892000001	-0.974975589	-2.7179687500000003	-0.36621094	0.79345703	-0.24414062	2.6150878600000005	-8.918335160000002	1.7346191100000001	-0.12207031	-0.48828125	0.5493164	4.584179712	9.74736322	-1.2202148560000001	-0.7324219	0.4272461	-2.1362305	-8.875268570000001	2.1796386780000003	2.9931152160000005	-0.12207031	0.79345703	0.30517578	1.0922119110000001	10.11582068	0.9953125	-0.061035156	0.18310547	-0.5493164	1.8733886780000002	9.217407248	-2.89382338	0.12207031	-1.5869141	0.12207031	1550088283.514
-9.305932608	-1.350610324	-2.496655252	-0.4272461	0.5493164	-0.48828125	2.5995362400000004	-8.750854532	2.018139676	-0.12207031	-0.36621094	0.8544922	4.848559604	9.87895468	-1.7501709260000002	-0.4272461	0.12207031	-1.8920898	-8.577392572	2.289697284	3.0014891200000005	-0.36621094	0.61035156	0.30517578	0.846972644	10.285692899999999	1.44870607	0.12207031	0.12207031	-0.6713867	1.641308606	9.20544429	-2.978759784	0.5493164	-1.0986328	-0.18310547	1550088283.554
-9.04992662	-1.7501709260000002	-2.40573732	-0.18310547	0.7324219	-0.61035156	2.5791992800000005	-8.24243161	2.13776857	0	-0.30517578	1.0375977	5.16557608	9.609789840000001	-1.7645263580000001	0.24414062	-0.061035156	-1.2207031	-8.407519568	2.422485324	2.775390576	-0.36621094	0.5493164	0.30517578	0.7285400360000001	10.014135880000001	1.582690396	-0.061035156	0.061035156	-0.9765625	1.488183606	9.029589660000001	-2.6892577880000004	0.7324219	-0.30517578	-0.8544922	1550088283.594
-9.191088760000001	-1.9427734620000003	-2.51459964	-0.061035156	0.5493164	-0.61035156	2.5540771760000003	-7.793823380000001	2.068383786	0.12207031	-0.6713867	1.0986328	5.2911866000000005	9.29157698	-1.4989501800000002	0.7324219	0.061035156	-0.6713867	-8.461352340000001	2.524169928	2.5744139400000003	-0.36621094	0.5493164	0.18310547	0.687866214	9.56552716	1.191503894	-0.24414062	0	-0.9765625	1.3482177520000003	9.004467752000002	-2.5229737400000003	0.7324219	-0.30517578	-0.8544922	1550088283.634
-9.266455072	-1.94636232	-2.74069838	0.061035156	0.36621094	-0.79345703	2.777783246	-7.645483426000001	1.8267334260000003	0.12207031	-0.79345703	1.2207031	5.220605432000001	9.169555710000001	-1.1209228240000002	0.6713867	0.4272461	-0.4272461	-8.47929712	2.851953076	2.5253662140000004	-0.12207031	0.48828125	0	0.7907471040000001	9.33464357	0.9905273560000001	-0.061035156	0.36621094	-0.7324219	1.006079074	9.133667032	-2.7155760800000004	0.6713867	-0.4272461	-0.8544922	1550088283.674
-9.52006839	-2.418896466	-3.02661142	0.36621094	0.5493164	-0.79345703	3.04455571	-7.8775634000000005	1.5563721040000003	0	-0.7324219	1.2207031	5.010058606	9.29157698	-0.8541503600000001	0.4272461	0.36621094	-0.36621094	-8.65874002	3.081640576	2.58278804	0.12207031	0.30517578	-0.12207031	0.6962402160000001	9.444701980000001	0.8242431610000001	0.24414062	0.6713867	-0.30517578	0.6280517572	9.2042482	-3.0325927520000002	0.7324219	-0.8544922	-0.9765625	1550088283.714
-9.63969748	-2.566040036	-3.25151358	0.61035156	-0.061035156	-0.48828125	3.3005616	-8.18620607	1.400854532	-0.30517578	-0.5493164	1.2207031	4.963403060000001	9.648071580000002	-0.84816893	0.24414062	0.12207031	-0.18310547	-9.011645468000001	2.7658202880000005	2.7526612400000006	0.18310547	0.36621094	-0.18310547	0.5586669928	9.865796220000002	0.8708984620000001	0.30517578	0.48828125	-0.12207031	0.5144042932	9.56672374	-3.12709964	0.7324219	-0.8544922	-0.9765625	1550088283.754
-9.475805710000001	-2.331567392	-2.8483641200000003	1.0375977	0.30517578	-0.24414062	3.52546376	-8.464941394	1.4044433900000002	-0.61035156	-0.18310547	1.0986328	4.914355432000001	10.009350540000002	-0.9115722840000001	0.30517578	-0.18310547	0.061035156	-9.09179712	2.65576178	2.845971646	0.12207031	0.4272461	-0.4272461	0.762036142	10.33713408	1.128100589	0.30517578	0.24414062	-0.12207031	0.517993161	9.666015380000001	-3.037377896	0.30517578	-1.7700195	-0.91552734	1550088283.794
-9.60141574	-1.9535400360000001	-2.9237304320000006	1.4038086	1.159668	0.061035156	3.7001221040000005	-8.66472194	1.5432128600000001	-0.79345703	0.12207031	0.79345703	4.955029254	10.28210414	-0.8230468750000001	0.4272461	-0.061035156	0.24414062	-8.84296875	2.7706054320000004	2.7299316100000004	0.18310547	0.24414062	-0.61035156	1.0072753600000002	10.627832460000002	1.3924804320000002	0.12207031	0.5493164	-0.18310547	0.57421875	9.564331070000001	-3.1905028960000004	0.24414062	-2.0141602	-0.8544922	1550088283.834
-9.7401857	-1.620971646	-3.60441893	0.7324219	1.0375977	-0.061035156	3.6570557100000003	-8.725732428	1.6879638580000003	-0.8544922	0.24414062	0.24414062	4.970581070000001	10.465136780000002	-0.6651367212000001	0.36621094	0.4272461	0.24414062	-9.35378444	2.8854492800000004	2.72395018	0.18310547	0.24414062	-0.61035156	0.6723144568000001	10.758227340000001	1.3685547120000001	-0.12207031	0.6713867	0	1.272851538	9.64328624	-3.361572284	0.24414062	-2.0141602	-0.8544922	1550088283.878
-10.43283696	-2.19997554	-3.6917480040000004	0.12207031	0.91552734	0.4272461	3.599633786	-9.138451980000001	1.8243408540000001	-0.7324219	0.18310547	0.061035156	4.850952176000001	11.09199182	-0.424682608	0.24414062	0.5493164	0.30517578	-10.09309056	2.3734375	2.6665283540000004	0.4272461	-0.30517578	-0.7324219	0.25959472840000003	11.386278960000002	1.252514676	-0.4272461	0.12207031	0.24414062	1.77290036	10.018921220000001	-2.906982428	-0.30517578	-1.3427734	-0.8544922	1550088283.914
-11.033374100000001	-2.2801269960000004	-4.013549820000001	-0.48828125	0.18310547	0.8544922	3.71088858	-9.718652160000001	1.757348642	-0.5493164	0.24414062	0.18310547	4.585375900000001	11.754736420000002	-0.27275390380000003	0	0.061035156	0.61035156	-10.48786592	1.3087402160000001	2.360278354	0	-0.48828125	-0.6713867	0.11843261780000001	11.73798822	1.7286376800000003	-0.8544922	-0.79345703	0	1.9726807100000001	11.157788040000002	-1.9702880400000002	-1.3427734	-0.6713867	-0.48828125	1550088283.954
-11.07165486	-3.1653808900000002	-4.712182608	-0.9765625	-2.6855469	0.79345703	4.159497104000001	-10.13017572	1.642504892	-0.4272461	0.6713867	0	4.44660643	11.62434056	0.023925780760000005	-0.061035156	-0.48828125	0.9765625	-10.51179164	0.994116214	1.4223876800000002	-0.30517578	-0.48828125	-1.159668	0.062207030760000004	11.4760009	2.710791034	-0.61035156	-0.5493164	-0.18310547	3.267065396	12.3863768	-0.649584964	-1.3427734	-0.6713867	-0.48828125	1550088283.994
-8.947045926000001	-4.733715854000001	-2.56723642	-1.2207031	-4.211426	1.3427734	4.632031250000001	-10.467528960000001	1.5180908540000002	-0.18310547	1.5258789	-0.8544922	4.77558606	11.02380342	0.5072265576	-0.12207031	0.6713867	1.0986328	-9.47460962	2.377026358	0.9199462860000001	0.061035156	-0.12207031	-0.61035156	-0.49885253600000007	10.603905760000002	2.566040036	-0.9765625	0	0.30517578	3.96330571	12.07653804	1.276440396	-2.8686523	0.12207031	0.12207031	1550088284.034
-8.027099640000001	-5.02680661	0.3194091754	0.7324219	-1.3427734	2.4414062	4.330566394000001	-10.144530760000002	1.2608886780000002	0.18310547	2.1362305	-2.1972656	4.5518798920000005	10.225878600000001	0.7763915740000001	-0.5493164	1.5869141	1.5258789	-9.532031250000001	1.6460937500000001	0.362475589	1.4038086	-0.4272461	-0.61035156	-1.6496826080000002	9.197070288	2.2107422120000004	-1.5869141	-0.18310547	0.91552734	2.733520468	10.33115216	0.5825927716	-4.3945312	0.7324219	3.6010742	1550088284.074
-9.630126800000001	-2.8088867800000004	-0.98334964	0.9765625	-0.7324219	0.9765625	4.330566394000001	-10.144530760000002	1.2608886780000002	0.18310547	2.1362305	-2.1972656	3.603222644	9.573901260000001	0.5610595746000001	-1.0986328	0.30517578	2.4414062	-9.52006839	0.096899411	0.3935791034	0.9765625	-0.5493164	-0.79345703	-2.031298822	8.335742212000001	2.78017572	-1.0986328	-0.61035156	1.159668	0.9139648560000001	11.327661240000001	-2.295678714	-4.3945312	0.7324219	3.6010742	1550088284.114
-10.90297824	-2.191601538	-3.188110324	-0.61035156	-4.638672	-0.12207031	3.0732665740000003	-9.118115020000001	0.5825927716	1.0375977	1.6479492	-2.8076172	2.9679932100000004	9.49255342	0.362475589	-1.4648438	-1.953125	3.112793	-9.83229982	-0.01674804712	0.9426757788	0.7324219	-0.5493164	-0.18310547	-1.5384277160000002	8.415893570000001	3.4369384000000003	-0.24414062	-0.6713867	1.159668	-0.07895508180000001	12.388769960000001	-3.0014891200000005	-2.9907227	1.2207031	4.699707	1550088284.154
-8.637207068	-2.94526358	-0.6232665740000001	-0.7324219	-3.7841797	-0.18310547	2.702417032	-9.399243210000002	-0.0897216754	1.0375977	1.6479492	-2.8076172	3.081640576	9.66481929	0.211743161	-1.4038086	-2.746582	3.112793	-9.591845746	-0.25959472840000003	1.3793212860000001	0.6713867	-0.061035156	-0.061035156	-0.7428955072	8.972167932000001	3.5984375	0.061035156	-0.8544922	1.0375977	0.007177734620000001	11.88154254	-2.9237304320000006	-2.4414062	1.159668	5.065918	1550088284.194
-8.049829074	-2.406933606	-0.023925780760000005	-0.24414062	-0.48828125	0.7324219	2.5744139400000003	-9.45307608	-0.8720947480000001	2.0141602	0.061035156	-2.1972656	3.39746106	9.433935700000001	0.15910644960000003	-0.9765625	-1.7700195	2.5634766	-9.101367212000001	-0.7991211060000001	1.667626996	0.48828125	-0.061035156	-0.24414062	0.30385742800000004	8.994897660000001	3.6797851440000002	0	-0.9765625	0.6713867	-0.593359375	10.480688400000002	-1.5156982820000002	-2.4414062	1.159668	5.065918	1550088284.234
-7.982836960000001	-1.662841754	-0.30625	-1.3427734	-2.8686523	0.061035156	2.7131836060000003	-9.087011780000001	-1.435546924	1.7089844	-1.0986328	-2.6245117	3.47402356	8.502026260000001	0.173461911	-0.30517578	-0.12207031	1.7700195	-8.47929712	-0.592163089	1.9595214660000002	0.30517578	-0.48828125	-0.18310547	1.03359375	8.5068116	3.9728759000000005	-0.30517578	-0.61035156	0.18310547	-0.1112548822	8.65515126	-0.9630126800000001	-1.953125	1.8310547	4.760742	1550088284.274
-6.89780252	-1.5958496400000002	0.835009784	-1.2207031	-0.36621094	-0.30517578	2.8890380400000004	-8.5151857	-1.6484863220000001	1.7089844	-1.0986328	-2.6245117	3.1940917540000004	7.621557608000001	0.32180175720000004	0.24414062	0.7324219	0.8544922	-8.271142572	-0.517993161	2.1138427520000005	0.12207031	-0.36621094	0.12207031	1.2453369600000002	7.929003894000001	3.6618408540000003	-0.61035156	-0.4272461	-0.18310547	-0.30625	7.33085962	-1.069482428	0.061035156	4.0283203	2.1972656	1550088284.314
-7.2925778800000005	-1.3458251800000003	1.0264160340000001	-1.3427734	0.30517578	-0.36621094	2.98952626	-8.08930661	-1.4965576080000003	0.30517578	0.061035156	-2.8686523	2.928515576	7.1478269800000005	0.5574707068000001	0.4272461	0.61035156	-0.12207031	-8.49365216	-0.8577392572	2.2849121400000003	-0.12207031	-0.24414062	0.24414062	1.312329074	7.608398560000001	3.420190396	-0.48828125	-0.5493164	-0.4272461	-1.138867212	6.41091304	-0.647192392	0.061035156	4.0283203	2.1972656	1550088284.354
-8.42785643	-1.3386474640000001	1.4750244600000002	-0.91552734	0.8544922	0.4272461	2.5803954680000003	-7.77109375	-1.2489257200000001	-0.061035156	1.0986328	-2.5024414	2.8447753600000003	7.078442392	0.7034179712000002	0.24414062	-0.061035156	-1.159668	-8.69223642	-1.0587158540000001	2.390185504	-0.61035156	-0.061035156	0.18310547	1.5491942900000002	7.69572734	3.5422119600000004	0.12207031	-0.4272461	-0.5493164	-1.183129892	5.700317392	-0.32060547120000005	0.7324219	4.272461	0.91552734	1550088284.394
-9.719848740000002	-1.143652356	0.7524658540000001	-0.4272461	1.8920898	1.3427734	1.868603534	-7.665820288000001	-0.9797607428000001	-0.24414062	0.7324219	-1.7700195	3.1641846040000003	7.5234619600000014	0.8589355432	0.12207031	-0.5493164	-2.2583008	-8.548681610000001	-1.008471646	2.4153076080000004	-0.61035156	-0.061035156	0.18310547	1.833911142	8.21611322	3.9142577880000005	0.61035156	0.12207031	-0.61035156	1.620971646	6.125	0.23327636780000002	0.8544922	1.7089844	-0.061035156	1550088284.434
-11.300146760000002	-1.41042482	0.4091308606000001	-1.5258789	-0.5493164	-0.18310547	1.4810058900000003	-7.7076902	-0.6256591459999999	-0.24414062	-0.061035156	-0.61035156	3.8652099640000004	8.2771241	1.063500998	0.30517578	-0.30517578	-3.3569336	-8.761621106	-0.8948242212000002	2.62705072	-1.3427734	-0.4272461	0.61035156	1.8985107820000002	8.675488220000002	4.25520018	0.79345703	0.5493164	-0.5493164	6.492260880000001	9.94833966	4.082934604	1.5869141	-0.4272461	-0.30517578	1550088284.474
-11.9006839	-2.4595702880000005	1.79921875	-1.4038086	-1.0375977	-0.36621094	1.415209964	-8.017529254000001	-0.2835205072	-0.12207031	-0.8544922	0.8544922	4.82941893	9.134863220000002	1.4391357820000001	0.5493164	0.6713867	-3.9672852	-9.226977340000001	-0.32658691100000004	2.834008786	-1.4038086	-0.91552734	0.79345703	1.5145019960000001	8.985326980000002	4.127197284	0.5493164	0.61035156	-0.4272461	9.09179712	12.40551718	5.159594748	0.9765625	1.0986328	-0.91552734	1550088284.514
-12.691431200000002	-4.12839357	-0.6316406250000001	0.4272461	-0.24414062	0.061035156	1.5491942900000002	-8.758032248000001	-0.1208251996	-0.061035156	-1.5258789	2.2583008	5.40961911	10.495044420000001	1.5862792540000001	0.5493164	1.3427734	-3.8452148	-11.381494600000002	0.47014160340000005	3.1797364200000002	-2.0751953	-2.8076172	0.5493164	1.0371826080000002	10.101464660000001	3.8041992800000006	0.30517578	0.30517578	-0.24414062	2.807690396	10.560839660000001	1.102978534	0.24414062	-1.4038086	0.4272461	1550088284.554
-10.728320680000001	-4.46933606	0.3612792932	-0.18310547	-0.61035156	0.12207031	1.7669189300000003	-10.62185054	-0.1208251996	0	-2.4414062	3.8452148	5.888134980000001	12.826611420000003	1.4810058900000003	-0.061035156	1.0375977	-3.4179688	-11.3145018	1.8937255400000002	3.411816394	-1.0986328	1.159668	0.9765625	0.5024413940000001	12.1148188	3.234765576	0.5493164	0.24414062	-0.061035156	1.3266846040000002	11.94614218	2.5229737400000003	0.24414062	-1.4038086	0.4272461	1550088284.594
-9.49494658	-3.8604248200000004	-1.3446288940000002	-0.61035156	0.5493164	0.6713867	2.70361322	-11.49753444	0.2260986322	-0.5493164	-2.746582	5.065918	6.4826902	13.78842752	1.002490216	-0.5493164	0.30517578	-2.2583008	-11.613574280000002	1.443920926	2.6258545320000004	-0.91552734	-0.61035156	0.4272461	-0.2129394568	12.97136232	3.32089856	0.79345703	0.12207031	0.24414062	-1.8267334260000003	8.87766124	-2.57680661	1.2817383	-2.380371	-0.9765625	1550088284.634
-8.16826178	-2.9943116	-2.719165036	-0.5493164	1.7089844	-0.30517578	4.401147464000001	-11.414990020000001	1.11613768	-1.2817383	-0.7324219	5.432129	7.28659694	13.021606920000002	0.7285400360000001	-0.4272461	0.36621094	-0.30517578	-10.35986322	1.667626996	1.5491942900000002	-1.5258789	-0.48828125	0.24414062	-0.699829074	12.381591460000001	2.879467752	-0.061035156	0.12207031	0.48828125	0.617285144	9.590649460000002	-3.8448730040000005	2.8686523	-3.8452148	-1.4648438	1550088284.673
-8.633618210000002	-3.4656494600000003	-3.708496106	-0.79345703	1.159668	-0.18310547	5.252905252000001	-10.180420320000001	1.770507788	-1.2207031	1.5258789	4.0283203	6.89660643	11.13147014	0.31342773560000003	-0.24414062	1.2817383	1.7089844	-10.04763228	2.55048822	1.447509784	-1.4038086	-0.30517578	0.48828125	-0.7046142572	10.560839660000001	2.1892089660000003	-0.8544922	-0.12207031	0.79345703	3.025415036	9.8765625	-3.2957762600000002	2.8686523	-3.8452148	-1.4648438	1550088284.713
-8.482885880000001	-4.10207518	-2.7813721040000003	-1.0986328	0.18310547	0.5493164	4.17504892	-9.395654254	1.745385782	-0.5493164	0.5493164	1.6479492	5.83669429	10.09548372	0.07775878600000001	-0.5493164	1.3427734	2.8076172	-9.651660340000001	2.77180162	1.4199951080000002	-0.8544922	0.12207031	0.30517578	-0.1614990216	9.463842752000001	1.599438498	-1.2207031	0.79345703	1.2817383	1.4044433900000002	9.584667932	-2.6725097840000003	2.319336	0.12207031	-2.0141602	1550088284.754
-8.033081070000001	-3.6881591460000003	-1.9284179320000001	0.4272461	2.746582	0.79345703	3.28022464	-9.24611821	1.7406005400000002	0.48828125	-2.319336	-0.18310547	5.122509980000001	9.77607428	-0.230883786	-1.0986328	1.3427734	2.9296875	-9.0427491	2.441625998	1.629345746	-0.91552734	0.18310547	0.12207031	0.20935058900000003	9.055908246000001	1.070678714	-0.6713867	1.7089844	1.953125	0.10048827880000001	9.555957068	-2.4392334260000004	2.2583008	-0.061035156	-2.1362305	1550088284.793
-8.716162140000002	-2.4930663940000004	-2.67370607	1.159668	1.6479492	0.12207031	3.20366214	-8.584570288	1.4176025360000002	1.159668	-3.7841797	-1.159668	4.414306610000001	9.5104982	-0.7883544928000001	-1.5258789	1.0375977	2.6855469	-8.246020468000001	2.454785144	1.726245108	-0.9765625	0.24414062	0.061035156	0.3014648462	9.069067392000001	0.976171875	-0.12207031	1.7089844	2.1362305	0.37084961060000005	9.58586412	-2.6354248200000003	2.1972656	-1.4038086	-1.7089844	1550088284.833
-8.560644568	-1.5599609620000003	-2.60910643	0.7324219	0.18310547	-0.4272461	3.452490216	-7.42177716	1.168774411	0.91552734	-3.4179688	-1.4648438	3.81616214	8.985326980000002	-1.418798822	-1.4648438	0.12207031	2.6855469	-7.881152160000001	2.918945288	1.8781738220000002	-0.61035156	0.18310547	0.061035156	-0.1674804712	8.90996106	1.2549072479999999	-0.12207031	0.4272461	2.380371	1.5970459260000003	9.45786142	-2.593554712	1.2207031	-3.7841797	-1.4038086	1550088284.873
-8.278320288000002	-1.175952176	-2.237060504	0.8544922	1.7089844	-0.36621094	3.7025146760000003	-6.7063967600000005	1.1962890380000002	0.18310547	-1.4648438	-1.0986328	3.81616214	8.819042932	-1.7250488220000002	-1.0375977	-0.4272461	2.6855469	-7.838086060000001	2.9045898560000003	1.9978027160000003	-0.12207031	0.24414062	0	-0.11843261780000001	8.77358426	1.287207068	0	-0.12207031	2.5634766	2.3985596040000003	8.844164840000001	-2.24423822	1.2817383	-2.380371	-1.5258789	1550088284.913
-8.884838760000001	-1.2884033540000002	-3.0038817900000003	0.6713867	1.2817383	-0.6713867	3.5577635800000005	-6.518579074000001	1.343432608	-0.5493164	0.6713867	-0.36621094	3.9800537140000007	9.01044928	-1.8375000000000001	-0.61035156	-0.12207031	2.6245117	-7.96967752	2.6210692900000003	2.286108426	0.061035156	0.12207031	-0.30517578	0.1626953076	8.90996106	1.280029254	0.061035156	-0.18310547	2.4414062	2.6103027160000005	8.85493161	-1.808789038	1.2817383	-2.380371	-1.5258789	1550088284.953
-9.181518570000001	-1.641308606	-2.969189496	0.7324219	0.24414062	-0.6713867	3.1127441100000004	-6.884643570000001	1.642504892	-0.8544922	1.4038086	0.061035156	3.7360108800000003	9.097778060000001	-1.9810547120000002	-0.18310547	-0.061035156	2.6855469	-7.990014480000001	2.72036142	2.536132788	0.30517578	-0.12207031	-0.48828125	0.764428714	9.081030252000001	1.5276611420000001	0.24414062	0.061035156	1.7700195	1.5384277160000002	9.07863768	-2.0145507200000004	1.159668	-0.61035156	-1.7089844	1550088284.994
-9.241332968	-1.720263678	-2.6916503600000006	1.0375977	0.61035156	-0.61035156	2.7729980040000006	-7.383496106000001	1.9188476440000002	-0.79345703	0.91552734	0.12207031	3.47163089	9.100170926	-1.90808107	0.24414062	-0.24414062	2.6245117	-8.036669928	2.87109375	2.751464856	0.6713867	-0.24414062	-0.5493164	1.23696286	9.29636232	1.6317382200000001	0.36621094	0.5493164	0.91552734	0.6089111420000001	9.30234375	-2.241845746	0.79345703	-1.6479492	-1.2817383	1550088285.033
-9.132470746000001	-1.484594748	-3.4776123200000004	1.0986328	0.6713867	-0.24414062	2.8878417540000005	-7.844067392	2.146142572	-0.6713867	0.4272461	-0.061035156	3.2838134000000005	9.134863220000002	-1.6712158540000002	0.6713867	-0.30517578	2.1972656	-8.342919928	2.5229737400000003	2.981152356	0.8544922	-0.18310547	-0.5493164	1.331469748	9.514086960000002	1.3087402160000001	-0.12207031	0.5493164	0.24414062	0.9307128600000001	9.527246106	-2.289697284	0.79345703	-1.6479492	-1.2817383	1550088285.073
-9.40163588	-1.223803714	-3.5733153960000004	0.61035156	-0.79345703	-0.30517578	3.172558606	-8.222094748	2.2621826080000003	-0.48828125	0.6713867	-0.24414062	3.1797364200000002	9.07504892	-1.282421924	0.91552734	-0.18310547	1.4648438	-8.5666259	2.0911132200000004	2.9667969240000005	0.61035156	-0.12207031	-0.7324219	1.3230957460000001	9.616967752	1.216625998	-0.6713867	-0.48828125	-0.48828125	1.8829589660000003	9.374121106	-2.386596646	0.36621094	-2.5024414	-1.2207031	1550088285.113
-9.8933107	-1.8375000000000001	-2.816064496	0.79345703	0.36621094	1.2817383	3.1055663940000002	-8.391967752000001	2.109057608	-0.30517578	0.48828125	-0.61035156	3.0397704680000004	8.967382788	-0.678295926	1.0375977	-0.18310547	0.4272461	-9.155200180000001	2.652172824	2.807690396	0.6713867	-0.9765625	-0.8544922	1.7214599640000001	9.82033696	1.52526857	-0.8544922	-1.2817383	-1.0986328	2.3758300720000003	9.883740020000001	-1.429565396	-0.91552734	-2.0141602	-0.5493164	1550088285.153
-10.37302266	-2.386596646	-3.5422119600000004	-0.061035156	0.061035156	2.319336	3.1055663940000002	-8.391967752000001	2.109057608	-0.30517578	0.48828125	-0.61035156	3.1282959260000003	9.74736322	0.05861816394	0.79345703	-0.061035156	-1.2817383	-10.54528804	2.101879892	3.052929712	1.4038086	-0.5493164	-0.8544922	2.109057608	10.918529860000001	2.0157471040000003	-0.79345703	-0.91552734	-1.2207031	4.722949280000001	10.869482820000002	-0.660351538	-0.91552734	-2.0141602	-0.5493164	1550088285.193
-11.33723192	-3.2790283540000003	-4.1427491000000005	-0.9765625	-2.380371	2.1362305	3.140258786	-9.08461911	1.9427734620000003	-0.24414062	0.48828125	-0.6713867	3.6008300720000004	11.218798920000001	0.6890625	0.18310547	0.30517578	-3.3569336	-11.50471196	0.9606201080000001	3.09121106	0.9765625	-0.61035156	-0.9765625	2.463159146	11.998778960000001	2.9859375000000004	-0.18310547	-1.159668	-1.4038086	5.190698380000001	12.166259980000001	0.708203125	-2.2583008	-1.0375977	0	1550088285.233
-11.20085414	-4.213330072000001	-2.82922374	-0.30517578	-4.211426	1.159668	3.2251952880000005	-10.711572480000001	1.774096646	0.18310547	0.36621094	-0.12207031	4.1427491000000005	11.565722840000001	1.4391357820000001	-0.12207031	-0.061035156	-4.272461	-11.301342360000001	0.172265625	2.536132788	0.8544922	0.30517578	-0.8544922	2.153320288	11.31569838	3.966894568	0	-1.0375977	-1.7089844	3.4907714660000004	13.608984620000001	0.1686767572	-5.6152344	2.0751953	2.5024414	1550088285.273
-10.32995558	-4.3975586060000005	0.3529052716	1.3427734	-2.5634766	0.91552734	4.361669928	-10.936474640000002	0.647192392	0.61035156	0.61035156	-0.61035156	4.953832968	11.149413940000002	2.292089856	0.061035156	-0.79345703	-4.0893555	-10.94245558	-0.22490234620000002	1.378125	0.6713867	0.6713867	-0.61035156	1.27524411	9.98542482	4.4059326080000005	-0.36621094	-1.0986328	-1.7089844	0.1495361322	12.72253444	-1.5551757200000003	-5.6152344	2.0751953	2.5024414	1550088285.313
-10.029687500000001	-2.6258545320000004	-0.005981445288000001	0.48828125	0.12207031	0.24414062	4.621264676	-10.87666034	0.270361322	0.6713867	2.1972656	-1.3427734	5.94316394	10.920923020000002	2.69523912	-0.24414062	-0.4272461	-2.9907227	-10.686450180000001	-0.36606445680000005	1.28122554	0.8544922	0	-0.61035156	0.14714355040000002	9.46503894	4.476513580000001	-0.7324219	-0.79345703	-1.3427734	-2.644995108	12.442602340000002	-2.6150878600000005	-4.272461	2.1362305	2.9907227	1550088285.353
-9.360961960000001	-1.9966064300000002	-1.252514676	-1.953125	-2.8686523	-0.61035156	3.847265576	-10.918529860000001	-0.1614990216	1.2207031	1.7700195	-2.0141602	5.8833496400000005	10.918529860000001	2.245434604	-0.9765625	-0.61035156	-1.5258789	-9.79401857	-0.49406739200000005	1.476220746	0.79345703	0.12207031	-0.61035156	-0.192602536	9.613378894	4.11643071	-0.79345703	-1.4038086	-1.0986328	-2.00258786	10.650561600000001	-2.503832968	-1.8310547	-0.4272461	3.7231445	1550088285.393
-7.833300720000001	-2.6581542540000003	0.4067382788	-1.0375977	-0.48828125	-0.18310547	3.1905028960000004	-10.145727340000002	-0.44621582460000003	1.7089844	0.30517578	-2.9296875	5.523266574	10.20554164	1.81716304	-1.4648438	-2.0141602	-0.24414062	-9.0858152	-1.008471646	1.3482177520000003	0.5493164	0	-0.48828125	0.13398437500000002	9.23535144	3.9298096040000003	-0.6713867	-2.1362305	-1.0375977	-2.454785144	8.86091304	-1.0898193390000002	-1.8310547	-0.4272461	3.7231445	1550088285.433
-7.489965560000001	-2.495458966	0.346923822	-0.36621094	0.4272461	0.061035156	2.818457068	-8.948242212	-0.7309326080000002	1.7700195	-0.61035156	-3.6010742	5.55078125	9.01403804	1.51928714	-1.2817383	-2.6855469	0.61035156	-8.866894568000001	-1.4678466460000001	1.4606689300000002	0.30517578	0	-0.5493164	0.7560547120000001	8.450586060000001	3.927417032	-0.6713867	-2.1972656	-0.79345703	-0.6615478240000001	7.981640380000001	-1.043164038	-1.6479492	-0.36621094	3.3569336	1550088285.473
-8.30463858	-1.982250998	-0.096899411	-0.5493164	-0.24414062	-0.061035156	2.6378173920000005	-8.297461060000002	-0.8673096040000001	1.7089844	-0.7324219	-3.6010742	5.962304712	8.23166484	1.484594748	-0.91552734	-1.8920898	0.9765625	-8.609692392	-1.375732428	1.516894568	-0.18310547	0	-0.30517578	1.4989501800000002	7.8775634000000005	3.9896241	-0.61035156	-1.5869141	-0.48828125	1.079052716	7.765112320000001	-0.7129882787999999	0.36621094	3.0517578	1.8310547	1550088285.513
-9.10495607	-1.69633786	-0.007177734620000001	-0.5493164	-0.61035156	-0.061035156	2.4727295320000002	-8.048632788	-1.0515380890000001	1.6479492	-0.48828125	-3.112793	6.235058606	7.84646016	1.4929687500000002	-0.7324219	-0.7324219	1.3427734	-8.643188400000001	-1.221411142	1.453491214	-0.24414062	0.061035156	0.061035156	1.770507788	7.574902160000001	4.0661866	-0.4272461	-0.8544922	-0.24414062	1.1556152160000002	8.388378894	0.4474121106000001	0.36621094	3.0517578	1.8310547	1550088285.553
-9.258081070000001	-1.680786142	0.9869384980000001	-0.36621094	0.24414062	0.30517578	2.219116214	-8.00795926	-1.3446288940000002	1.5258789	-0.8544922	-2.4414062	6.262573380000001	7.68735324	1.4798096040000002	-0.48828125	-0.4272461	1.7700195	-8.848950180000001	-1.211840854	1.6090087860000002	-0.36621094	-0.18310547	0.30517578	1.7226562500000002	7.564135880000001	4.277929712	-0.24414062	-0.18310547	0.18310547	-0.11723633180000001	7.990014480000001	-0.11604003600000001	0.4272461	5.1879883	0.4272461	1550088285.593
-9.33942842	-1.302758786	0.38879393000000007	-0.61035156	1.4648438	0.18310547	2.381811502	-8.09648462	-1.642504892	1.159668	-1.2817383	-1.7700195	6.609497300000001	8.024707068	1.4869873200000001	-0.30517578	-0.12207031	2.1362305	-8.9494384	-1.184326178	1.9403808900000001	-0.48828125	-0.48828125	0.30517578	1.5934570680000002	7.964892572	4.3520996400000005	0.12207031	0.36621094	0.6713867	0.4761230432	7.97565944	0.14235839660000002	1.7700195	0	-0.24414062	1550088285.633
-9.83110324	-1.415209964	-0.5215820288	-1.7089844	-0.5493164	-0.30517578	2.92971196	-8.2005616	-1.7417969240000002	0.4272461	-1.3427734	-1.0986328	6.97316893	8.56303714	1.415209964	-0.12207031	0.061035156	2.6245117	-8.955419928000001	-1.0670898560000002	2.32917482	-0.61035156	-0.7324219	0.48828125	1.5336425720000002	8.517577880000001	4.395166034	0.4272461	0.36621094	0.91552734	1.77290036	9.408813400000001	1.8793701080000003	1.7700195	0	-0.24414062	1550088285.673
-9.27961412	-2.154516574	0.6531738220000001	-1.2817383	-0.4272461	-0.061035156	3.4800048920000006	-8.08930661	-1.5683349640000002	-0.30517578	-1.4648438	-0.6713867	7.149023560000001	8.675488220000002	1.3805175720000002	0.12207031	-0.12207031	3.3569336	-8.689843750000001	-0.832617212	2.569628894	-0.61035156	-0.7324219	0.48828125	1.469042932	8.56303714	4.221704074	0.5493164	0.061035156	0.91552734	1.8913329680000002	9.987817000000001	2.775390576	1.8920898	-0.48828125	-0.9765625	1550088285.713
-10.303637680000001	-2.7323242800000003	0.745288089	-0.061035156	1.4038086	0.30517578	4.013549820000001	-7.601220746000001	-0.8900390380000001	-0.8544922	-1.5258789	-0.4272461	7.273437500000001	8.39794928	1.4415283540000001	0.36621094	-0.061035156	3.90625	-9.16835962	-0.6280517572	2.5026367800000004	-0.61035156	-1.5258789	0.61035156	1.61977536	8.328564300000002	4.136767572	0.5493164	-0.12207031	0.91552734	2.7550537140000007	9.700707968000001	1.331469748	1.4648438	0.061035156	-0.8544922	1550088285.753
-11.025	-2.524169928	-1.4774170320000002	-0.7324219	-1.5258789	-0.9765625	4.55546875	-7.352392572	0.0095703125	-0.9765625	-1.953125	0	7.35598143	8.488867212	1.4223876800000002	0.5493164	0.18310547	4.0283203	-10.178027160000001	0.1208251996	3.458471646	-0.9765625	-0.79345703	0.8544922	2.08513179	8.850146760000001	3.887939496	0.61035156	0.30517578	1.2817383	2.68327626	11.58486322	1.0419677520000001	1.7700195	-0.61035156	0.36621094	1550088285.793
-10.1325679	-3.58647464	0.08732910340000001	0.12207031	-0.7324219	-0.12207031	5.47661142	-7.6239501800000005	0.6304443390000001	-0.61035156	-2.746582	0.5493164	7.645483426000001	8.990112320000001	1.2549072479999999	0.4272461	0.4272461	3.7231445	-10.05122104	0.6304443390000001	3.2562989200000003	-0.24414062	-0.5493164	0.9765625	2.41770018	9.72702626	3.660644568	0.91552734	0.7324219	1.2817383	2.7048096040000003	11.27741664	1.620971646	0.6713867	0.9765625	-0.9765625	1550088285.833
-8.720947480000001	-2.79213858	0.0980957068	-0.061035156	0.18310547	0.061035156	7.107153060000001	-7.583276260000001	1.403247104	-0.24414062	-2.380371	0.8544922	7.946948380000001	9.118115020000001	0.7668212860000001	0.5493164	-0.30517578	3.7841797	-10.26894568	0.1435546875	3.631933606	-0.18310547	0.48828125	0.7324219	2.3925780760000004	10.2773188	3.7838623200000003	1.0986328	0.8544922	0.9765625	0.7117919928	9.71147464	-1.144848642	0.48828125	0.24414062	-0.61035156	1550088285.873
-8.63601088	-2.115039038	-0.649584964	-0.30517578	3.1738281	-0.48828125	8.80349092	-7.371533246000001	2.245434604	0	-1.5258789	0.5493164	8.693432608	8.915942392	0.6148925720000001	1.2207031	-1.7700195	4.211426	-10.26894568	0.1435546875	3.631933606	-0.18310547	0.48828125	0.7324219	2.359082068	10.532128600000002	3.8197509000000003	0.61035156	1.0375977	0.6713867	0.7117919928	9.71147464	-1.144848642	0.48828125	0.24414062	-0.61035156	1550088285.913
-9.599023560000001	-2.021728534	-2.9081787140000004	-0.5493164	0.91552734	-1.159668	10.297655760000001	-7.175341754000001	2.8830566100000006	0.5493164	-0.4272461	-0.61035156	9.933984620000002	8.298657248	0.709399411	1.7089844	-1.2207031	4.4555664	-9.540405252000001	0.642407248	2.775390576	-1.0986328	0.8544922	0.61035156	2.3794189300000004	10.19836412	3.2527099640000006	0.061035156	0.91552734	0.61035156	0.47851562500000006	9.6983152	-1.3984619600000001	1.8920898	-1.7700195	-0.5493164	1550088285.953
-9.299951080000001	-2.560058606	-2.7610351440000005	-0.61035156	-0.61035156	-1.0986328	10.6421875	-6.9420652	2.85075679	1.2817383	-0.30517578	-2.6245117	10.74028354	7.275830072	0.6280517572	1.7700195	0.12207031	4.5166016	-8.94465306	1.677197284	1.9044922120000003	-1.5258789	0.6713867	0.7324219	2.19997554	9.528442392	2.48588858	-0.4272461	0.5493164	0.9765625	2.588769568	9.8179438	-1.4618652160000003	1.5258789	-1.3427734	-0.91552734	1550088285.992
-9.201855432	-2.9667969240000005	-2.4799072480000004	-0.30517578	0.61035156	-0.30517578	10.35148912	-6.6609375	2.4978514400000003	1.5258789	-0.91552734	-4.3945312	11.369530760000002	6.48388678	0.12202148560000001	1.5869141	0.61035156	4.9438477	-9.10734874	3.01464856	1.7083007200000002	-1.0375977	0.7324219	0.6713867	2.0301025360000002	9.38129892	1.915258786	-0.9765625	0.48828125	1.953125	3.1055663940000002	9.62653804	-1.735815396	1.3427734	0.12207031	-1.0986328	1550088286.033
-9.58347194	-2.477514676	-2.0743652160000003	-0.24414062	0.8544922	0.36621094	10.50700728	-6.85473642	1.7118896760000002	1.2207031	-0.9765625	-5.554199	12.11960414	6.29008786	-0.961816394	1.0375977	0.5493164	5.493164	-9.274829074000001	3.32089856	1.847070288	-0.30517578	0.7324219	0.4272461	1.4738280760000002	10.16726088	1.599438498	-1.5869141	-0.18310547	3.2958984	1.94636232	9.58347194	-1.680786142	1.0986328	1.0375977	-0.8544922	1550088286.072
-9.73540036	-1.6437011780000002	-2.55288089	-0.5493164	0.6713867	0.12207031	10.937671220000002	-6.9588134	1.1017822480000001	0.79345703	0.18310547	-6.225586	12.66032698	5.98981929	-2.0743652160000003	0.6713867	0.12207031	6.1035156	-8.90517572	2.78496106	1.9032959260000002	-0.30517578	0.7324219	0.4272461	1.7406005400000002	10.4041259	1.599438498	-1.5258789	-1.3427734	3.9672852	1.5013427520000002	9.515283246000001	-2.19638678	0.6713867	0.12207031	-0.18310547	1550088286.112
-9.40163588	-1.8398925720000001	-2.7119873200000004	-0.30517578	0.30517578	-0.36621094	10.692432100000001	-6.532934800000001	0.83022464	0.4272461	0.8544922	-6.8359375	12.618457460000002	5.078247300000001	-2.4392334260000004	1.0375977	-0.48828125	6.7749023	-8.488867212	2.644995108	1.9427734620000003	-0.24414062	-0.18310547	-0.12207031	2.5409179320000006	9.61936052	2.0576172120000003	-0.8544922	-1.8310547	4.333496	1.723852536	9.455468750000001	-2.4308594240000003	0.6713867	-0.91552734	-0.30517578	1550088286.152
-9.103759980000001	-2.441625998	-2.818457068	0.4272461	0.36621094	-0.24414062	10.02011682	-5.522070288000001	1.1424560700000002	0.24414062	1.0986328	-7.3242188	12.157885880000002	3.8209472840000003	-2.22629393	1.6479492	-0.12207031	6.958008	-8.336938400000001	2.8017089660000005	1.9774658540000003	-0.12207031	-0.30517578	0	3.9704834260000004	8.662329074	2.5445067900000002	-0.61035156	-1.0375977	4.8828125	1.9535400360000001	9.515283246000001	-2.1030761780000002	0.79345703	-0.8544922	-0.7324219	1550088286.192
-9.131274460000002	-2.733520468	-3.08881839	0.91552734	0.18310547	0	9.849048020000001	-4.425073380000001	2.41770018	0.061035156	0.79345703	-7.3242188	11.56811502	2.59116214	-2.007373004	1.7089844	0.6713867	6.4697266	-8.446997300000001	2.830419928	2.050439496	-0.12207031	-0.12207031	0.061035156	5.2576902	8.269946580000001	2.4571777160000003	-0.7324219	-0.12207031	5.493164	2.3985596040000003	9.43752446	-1.770507788	0.6713867	-0.30517578	-0.8544922	1550088286.232
-9.201855432	-2.604321286	-2.9321045320000003	1.3427734	-0.30517578	0.061035156	10.16247554	-3.293383786	3.216821286	0	0.9765625	-7.2021484	11.6709964	1.32788089	-1.31352536	1.7089844	1.6479492	5.6152344	-8.689843750000001	2.9117675720000005	2.165283246	0.061035156	0.061035156	0.12207031	6.08432608	8.0390625	2.3758300720000003	-1.0375977	-0.36621094	5.9814453	2.04086911	9.5619384	-1.77290036	0.4272461	0.24414062	-0.61035156	1550088286.272
-9.249707068000001	-2.0061767180000003	-2.895019568	1.2817383	0.61035156	0.12207031	10.483080580000001	-1.9367920320000003	3.1845214660000005	0.061035156	1.159668	-6.652832	11.41020468	0.45339357	-0.839794928	1.0986328	1.8920898	4.8217773	-8.882446580000002	2.5612548920000004	2.48828125	0.18310547	0.12207031	0.18310547	7.04375	7.8620117800000004	2.3949707460000003	-0.7324219	-0.24414062	6.225586	1.0646972840000002	9.46145018	-2.3483153960000003	-0.061035156	0.12207031	-0.18310547	1550088286.312
-9.677978240000002	-2.47871106	-2.624658246	0.4272461	-0.5493164	0.12207031	11.03098192	-0.966601538	3.3065429320000006	0.061035156	1.159668	-6.652832	10.74865764	-0.42109375000000004	-0.916357428	0.36621094	0.061035156	4.1503906	-10.003369600000001	2.65935054	2.94765625	0.4272461	-0.061035156	0.061035156	7.818945288000001	7.4780027	2.5205810700000004	-0.4272461	0	6.0424805	1.341040036	9.448290740000001	-2.575610324	-0.4272461	-1.5258789	-0.18310547	1550088286.352
-9.234155252	-2.255004892	-1.66044928	0.5493164	0.79345703	0.7324219	10.925708360000002	-0.2033691394	3.0337889400000004	0.48828125	2.6245117	-5.3100586	10.655346940000001	-1.2261962860000002	-0.9390869110000001	-0.061035156	0.36621094	3.6010742	-10.082324280000002	1.6281494600000002	3.228784146	0.4272461	0.6713867	-0.4272461	8.719750900000001	6.957617212000001	2.5947509	0.18310547	0.18310547	5.493164	1.0587158540000001	9.693530252	-1.9200439300000003	-0.4272461	-1.5258789	-0.18310547	1550088286.392
-9.613378894	-1.967895468	-2.4153076080000004	0.61035156	0.7324219	-0.061035156	9.98063948	0.879272464	2.825634784	0.79345703	2.8686523	-4.5776367	10.28808606	-2.1700683900000004	-0.5586669928	-0.36621094	3.479004	2.8686523	-9.8334964	0.9905273560000001	3.0541259000000003	-0.4272461	0.8544922	-0.61035156	9.506909440000001	5.8271241	3.00627446	0.48828125	0.48828125	4.638672	0.6555663939999999	9.42197284	-2.5409179320000006	-0.6713867	-0.91552734	0.061035156	1550088286.432
-9.34541034	-2.9572264400000003	-2.217919928	0.6713867	-0.5493164	-0.30517578	8.58098143	1.44870607	2.1712646760000003	0.91552734	2.5634766	-3.479004	8.468530252	-2.7550537140000007	0.06340332068	-0.9765625	4.638672	1.4038086	-9.765307608	1.129296875	2.719165036	-0.79345703	1.0986328	-0.6713867	9.67438948	4.91196286	3.359179712	1.0986328	2.2583008	4.272461	1.7274413940000002	9.423168930000001	-2.9057862400000003	-0.12207031	-0.18310547	-0.7324219	1550088286.472
-9.30234375	-2.948852536	-1.5204834260000002	0.9765625	0.79345703	0.061035156	7.3787110600000005	1.111352536	1.7848632200000003	0.6713867	1.159668	-2.380371	6.889428420000001	-2.404541034	0.6053222644	-1.159668	1.3427734	-0.12207031	-9.7318116	1.1209228240000002	2.454785144	-0.48828125	1.0986328	-0.30517578	8.960205072	4.288696286	3.5158935700000002	1.2817383	3.479004	3.7231445	0.699829074	9.615771760000001	-1.8937255400000002	-0.12207031	-0.18310547	-0.7324219	1550088286.512
-9.584667932	-2.154516574	-1.726245108	0.61035156	-0.5493164	-0.24414062	6.6202635800000005	0.838598642	1.4403320680000002	0.6713867	1.159668	-2.380371	7.134667932000001	-1.3613769960000002	1.222607428	-1.2207031	1.0986328	-0.79345703	-9.58825679	0.8182617212000002	1.905688498	-0.48828125	1.2207031	-0.48828125	7.19567842	3.6785887600000002	3.5182862400000006	0.61035156	3.2958984	2.8686523	-0.1112548822	9.942358720000001	-1.079052716	-0.12207031	0.30517578	-0.61035156	1550088286.552
-9.573901260000001	-2.190405252	-1.07785643	0.79345703	-0.061035156	-0.18310547	6.6202635800000005	0.838598642	1.4403320680000002	0.48828125	0.79345703	-1.5869141	7.24711911	-0.3158203076	1.6544677520000002	-1.7089844	1.5258789	-1.2817383	-9.38608426	0.794335962	1.579101538	-0.5493164	1.0375977	-0.48828125	6.05202626	3.0971923920000006	3.6702148560000003	1.0375977	2.1362305	2.4414062	0.7895507788	9.60859375	-1.5384277160000002	-0.30517578	-1.159668	-0.30517578	1550088286.592
-9.62294928	-2.000195288	-1.02163089	0.5493164	0.18310547	0.061035156	6.159692392	0.48808594240000003	0.401953125	0.30517578	0.061035156	-1.159668	7.034179712	0.11723633180000001	1.923632788	-1.8920898	0.18310547	-1.4038086	-9.38608426	0.794335962	1.579101538	-0.5493164	1.0375977	-0.48828125	5.537622300000001	3.03020018	4.088916034	1.0375977	2.1362305	2.4414062	0.7895507788	9.60859375	-1.5384277160000002	-0.30517578	-1.159668	-0.30517578	1550088286.632
-9.54399411	-2.076757788	-1.1699707068	0	0.061035156	0.18310547	6.494653060000001	1.0288086060000001	0.9390869110000001	-1.2207031	0.18310547	-0.36621094	7.833300720000001	0.1854248004	2.310034146	-1.5258789	-1.8920898	-1.2817383	-9.286792032000001	0.416308606	1.073071286	0.12207031	0.30517578	-0.4272461	5.47661142	2.7167724640000004	4.738500900000001	1.0375977	-0.91552734	1.5258789	1.471435504	9.7066893	-0.8182617212000002	-0.36621094	-0.48828125	-0.36621094	1550088286.672
-9.307128894	-2.359082068	-1.23696286	0.30517578	-0.18310547	0	6.10585962	1.604223642	1.349414038	-1.4038086	-0.4272461	0.24414062	8.901586960000001	-0.18422851440000002	2.036083966	-1.0375977	-1.7089844	-1.0375977	-9.29636232	0.2260986322	0.9881347840000001	0.12207031	0.18310547	-0.36621094	6.32597644	2.686865216	5.236157248	0.8544922	-1.0986328	1.0375977	0.4354492212	9.62773462	-1.141259784	-0.24414062	-0.061035156	-0.36621094	1550088286.712
-9.213818390000002	-2.3925780760000004	-1.063500998	0.18310547	-0.12207031	-0.12207031	6.2924804320000005	1.833911142	2.6126952880000003	-1.4648438	-1.6479492	0.24414062	9.283202880000001	-0.699829074	1.387695288	-0.79345703	-1.0986328	-0.91552734	-9.326269568	0.2069580072	0.8972167932	0.30517578	0.12207031	-0.36621094	7.134667932000001	2.593554712	5.517285340000001	0.48828125	-0.36621094	0.48828125	0.1208251996	9.5451902	-1.24294429	-0.24414062	-0.061035156	-0.36621094	1550088286.752
-9.226977340000001	-2.616284146	-0.9821533540000001	0.061035156	0.061035156	0	7.372729532	1.9367920320000003	2.9416748200000002	-1.0986328	-1.953125	0.061035156	9.76770018	-0.991723642	1.565942392	-0.5493164	-1.4038086	-0.5493164	-9.410009980000002	0.1208251996	0.835009784	0.30517578	0.12207031	-0.30517578	7.2590820680000006	2.5050292540000005	5.4359375000000005	-0.061035156	0.18310547	0	0.6663330072	9.56911592	-0.9594238220000001	-0.30517578	-0.6713867	-0.36621094	1550088286.792
-9.314306610000001	-2.828027356	-0.955834964	0.24414062	0.18310547	0.18310547	7.754345746000001	2.24064946	2.6378173920000005	-0.30517578	-1.2817383	0	10.27971196	-1.2704589660000003	1.2704589660000003	-0.48828125	-1.3427734	-0.18310547	-9.478198380000002	-0.03229980432	0.8744873200000001	0.4272461	0	-0.24414062	7.13825679	2.1473388580000004	5.3342526999999995	-0.061035156	-0.12207031	-0.24414062	0.745288089	9.538012680000001	-0.891235324	-0.18310547	0.061035156	-0.30517578	1550088286.832
-9.484179712000001	-2.6605469240000006	-1.038378894	0.4272461	0.12207031	0.061035156	7.803393570000001	2.241845746	2.68566893	-0.061035156	-1.5869141	0.24414062	10.566821580000001	-1.610205072	0.84816893	-0.24414062	-1.5258789	0.24414062	-9.478198380000002	-0.03229980432	0.8744873200000001	0.4272461	0	-0.24414062	7.376318390000001	2.068383786	5.16079074	-0.12207031	-0.30517578	-0.24414062	0.745288089	9.538012680000001	-0.891235324	-0.18310547	0.061035156	-0.30517578	1550088286.872
-9.5021241	-2.483496106	-0.9175537140000001	0.30517578	-0.061035156	-0.061035156	8.347705072	2.05522464	2.295678714	-0.18310547	-2.2583008	0.30517578	10.9137455	-1.7094971040000002	0.0454589856	0.36621094	-1.7089844	0.5493164	-9.594238220000001	-0.2069580072	1.0347900360000002	0.4272461	-0.18310547	-0.061035156	7.44211412	2.185620108	5.196679712	-0.12207031	-0.61035156	-0.24414062	0.019140625	9.796411240000001	-0.8840576080000001	-0.12207031	0.12207031	-0.24414062	1550088286.912
-9.591845746	-2.369848642	-0.8218505890000001	0.18310547	0.24414062	0.061035156	9.6217527	2.0480469240000003	1.70471196	-0.6713867	-2.8686523	-0.36621094	11.36235324	-1.770507788	-0.38999023560000007	1.159668	-0.79345703	1.0375977	-9.6636232	-0.27993163940000004	1.1257080072	0.36621094	-0.18310547	0	7.6060058900000005	2.1138427520000005	5.337841754	-0.5493164	-0.6713867	-0.4272461	0.193798822	9.8334964	-0.709399411	-0.061035156	-0.4272461	-0.12207031	1550088286.952
-9.517675720000002	-2.2813232820000002	-0.800317392	-0.12207031	-0.12207031	-0.061035156	10.534521760000002	1.7597412140000002	1.8052001800000002	-0.79345703	-1.5869141	-1.4038086	11.298950180000002	-1.7250488220000002	-0.00837402356	1.6479492	0.18310547	1.3427734	-9.62893071	-0.35649413939999997	1.1508300720000002	0.36621094	-0.18310547	0	7.698120108000001	2.127001996	5.43952626	-0.9765625	-0.30517578	-0.6713867	0.6005371106	9.81435504	-0.6902587860000001	-0.061035156	-0.4272461	-0.12207031	1550088286.992
-9.480590560000001	-2.29089357	-0.6292480432	-0.18310547	0.24414062	-0.061035156	9.936376800000001	1.4044433900000002	2.205957068	-0.61035156	-1.7700195	-1.953125	10.88144568	-1.7752929320000002	0.46535643000000004	1.5869141	0.4272461	1.6479492	-9.6217527	-0.49645996400000003	1.1962890380000002	0.30517578	-0.30517578	0.12207031	7.73161592	2.0839355040000003	5.310326980000001	-1.3427734	-0.12207031	-0.7324219	0.5490966754000001	9.69951178	-0.6459961060000001	0	-0.12207031	-0.061035156	1550088287.032
-9.594238220000001	-2.2609863220000004	-0.678295926	-0.36621094	0.061035156	-0.24414062	10.02729532	1.073071286	2.001391574	-0.5493164	-1.0375977	-2.5024414	10.49384784	-1.8219482820000001	0.33017577880000004	1.8920898	0.061035156	2.1972656	-9.689941394000002	-0.5526855432	1.24294429	0.18310547	-0.36621094	0.18310547	7.567724640000001	1.8805663940000001	5.1631836060000005	-1.4038086	-0.24414062	-0.8544922	0.230883786	9.7318116	-0.649584964	0.18310547	0.061035156	-0.061035156	1550088287.072
-9.589452880000001	-2.3985596040000003	-0.7285400360000001	-0.61035156	0.12207031	-0.24414062	9.67917482	0.9606201080000001	0.8960205072	-0.61035156	-0.8544922	-2.9296875	10.184009080000001	-2.4081298920000003	-0.096899411	2.5634766	-0.24414062	2.6245117	-9.689941394000002	-0.5837890576	1.264477536	0.18310547	-0.36621094	0.18310547	7.394262680000001	1.56354982	4.866503894	-1.2817383	-0.91552734	-1.0986328	0.288305661	9.82990764	-0.6555663939999999	0.18310547	0.061035156	-0.061035156	1550088287.112
-9.506909440000001	-2.495458966	-0.7141846040000002	-0.6713867	0.18310547	-0.24414062	9.637304712	0.709399411	0.8756836060000002	-0.79345703	-0.12207031	-3.2348633	9.92441394	-3.16298822	-0.6926513580000001	2.9907227	-0.061035156	2.8076172	-9.77368161	-0.5849853534	1.412817392	-0.061035156	-0.4272461	0.30517578	7.766308606000001	1.32788089	4.675097644	-1.0986328	-1.2817383	-0.91552734	0.4139160144	9.790429712	-0.643603534	0.18310547	0	0	1550088287.152
-9.45427266	-2.3160155760000003	-0.835009784	-0.91552734	0.24414062	-0.36621094	9.12648912	0.9869384980000001	1.08383786	-0.48828125	1.0986328	-3.2958984	9.382495108	-3.92861322	-0.6352294928000001	3.4179688	0.18310547	2.9907227	-9.8	-0.8708984620000001	1.400854532	-0.061035156	-0.4272461	0.30517578	8.407519568	1.320703076	4.383203076	-0.8544922	-1.0986328	-0.91552734	0.2978759784	9.737792932000001	-0.7428955072	0.36621094	0.12207031	0.12207031	1550088287.192
-9.460253894000001	-2.1975829680000003	-1.1352783540000002	-1.3427734	0.18310547	-0.48828125	8.364452880000002	1.4116211060000001	1.485791034	0.30517578	1.8920898	-3.1738281	8.8728759	-4.67629393	-0.27395019960000005	4.0893555	-0.4272461	3.1738281	-9.840673920000002	-0.9211425720000002	1.629345746	-0.36621094	-0.24414062	0.36621094	8.96259784	1.207055661	4.130786240000001	0	-0.7324219	-1.159668	0.35529785340000003	9.68515625	-0.9115722840000001	0.36621094	0.12207031	0.12207031	1550088287.232
-9.52604982	-2.101879892	-1.429565396	-1.8310547	0.12207031	-0.5493164	7.604809800000001	2.003784146	2.0121582460000003	1.3427734	2.1362305	-2.6245117	8.141943390000002	-5.346215560000001	0.1112548822	4.699707	-0.12207031	3.112793	-9.8179438	-0.8194580072000001	1.650878894	-1.5258789	0.12207031	0.48828125	9.1276857	1.02761232	3.7742920320000004	0.6713867	-0.18310547	-1.0375977	0.7381103240000001	9.63969748	-1.0419677520000001	0.4272461	0.061035156	0.12207031	1550088287.272
-9.47460962	-1.9583251800000003	-1.8219482820000001	-2.380371	-0.18310547	-0.6713867	6.82602536	3.2299804320000005	1.582690396	2.1362305	1.6479492	-1.5258789	7.17055661	-5.726635880000001	0.34812010800000004	5.065918	-0.4272461	2.9296875	-9.723437500000001	-0.8708984620000001	1.6915527160000003	-1.5258789	0.12207031	0.48828125	9.1791259	0.9869384980000001	3.32089856	1.3427734	0	-0.8544922	0.8433837860000001	9.64208966	-1.2501221040000001	0.5493164	0.8544922	0.061035156	1550088287.312
-9.3238768	-1.9989990020000004	-2.205957068	-2.8076172	-0.24414062	-0.91552734	6.615478240000001	4.1499266200000005	0.805102536	2.9296875	2.0141602	-0.18310547	6.4659423920000005	-5.707495108000001	0.835009784	5.493164	-1.2817383	2.5634766	-9.669604532000001	-0.47492675720000005	1.9774658540000003	-2.2583008	0.061035156	0.61035156	9.20305162	1.1173339660000001	3.1199219240000007	1.7700195	0.48828125	-0.8544922	0.71538089	9.60859375	-1.425976538	0.5493164	0.8544922	0.061035156	1550088287.352
-9.25688498	-1.96430661	-2.709594748	-3.112793	-0.12207031	-1.159668	6.3630616	4.705004892000001	0.15551757200000002	3.6621094	1.953125	1.2207031	6.25778804	-5.3677491	1.28122554	5.859375	-1.8920898	2.1362305	-9.573901260000001	-0.21054687500000002	2.227490216	-3.2348633	0.4272461	1.0986328	8.871679712	1.3984619600000001	2.837597644	2.319336	0.8544922	-0.91552734	0.265576178	9.475805710000001	-1.8626221040000002	0.5493164	1.2207031	-0.061035156	1550088287.392
-9.254492212	-1.8566405760000002	-3.5721191100000005	-3.3569336	-0.4272461	-1.7700195	6.134570288000001	4.779174820000001	-0.3672607428	4.1503906	0.4272461	2.4414062	6.042456070000001	-4.8988037140000005	1.567138678	5.92041	-1.5869141	1.8310547	-9.599023560000001	0.03229980432	2.524169928	-3.2348633	0.4272461	1.0986328	8.66352536	1.899707068	2.5612548920000004	2.6855469	1.2817383	-1.2207031	-0.2930908246	9.527246106	-2.4523925720000004	0.48828125	1.159668	-0.18310547	1550088287.431
-9.055908246000001	-1.885351538	-3.9142577880000005	-3.90625	-1.4038086	-2.0751953	6.06040036	4.941870108000001	-1.179541034	4.1503906	0.4272461	2.4414062	5.668017572	-4.244433606	1.7346191100000001	5.6762695	-1.6479492	1.5258789	-9.60620108	0.860131839	2.9057862400000003	-3.9672852	0.36621094	1.3427734	8.508007788	2.4978514400000003	2.4129150360000002	3.1738281	2.5024414	-1.7700195	0.20576172120000003	9.563134980000001	-2.55288089	0.5493164	0.9765625	-0.36621094	1550088287.471
-8.948242212	-1.89013678	-3.8807617800000003	-4.211426	-0.7324219	-1.5869141	7.098779254	4.410717752	-0.7775878600000001	5.3710938	1.8920898	5.3100586	5.575903060000001	-3.7683105040000004	2.159301718	5.2490234	-1.7089844	0.8544922	-9.53322734	1.698730432	3.0720702880000004	-4.333496	1.159668	1.5869141	7.93139676	3.43334964	2.051635782	3.6010742	3.2348633	-2.380371	1.5491942900000002	9.18630342	-2.7825683900000002	0.48828125	0.91552734	-0.79345703	1550088287.511
-9.232959260000001	-1.8063964660000003	-4.099682608	-4.5776367	-1.4038086	-1.5869141	7.08801268	4.66672374	-1.9930175720000003	6.164551	-0.18310547	5.9814453	5.609399460000001	-3.6355224640000006	2.613891574	4.3945312	-2.746582	-0.18310547	-9.69113768	2.7586425720000003	2.624658246	-4.333496	1.159668	1.5869141	7.408618210000001	4.727734424	1.783667032	4.0283203	3.6621094	-3.2958984	2.142553714	9.139648560000001	-2.9177491	0.61035156	3.4179688	-1.0986328	1550088287.551
-9.2724366	-1.679589856	-4.067382788000001	-4.9438477	-0.8544922	-1.2817383	8.577392572	5.06508786	-1.9738769960000002	6.0424805	-1.4648438	5.9814453	6.191992212000001	-3.744384784	1.812377896	3.6010742	-5.92041	-1.8310547	-9.447094748	3.24433606	2.9703858800000003	-4.333496	0.7324219	1.4038086	7.035375900000001	6.2111327880000005	1.9690917540000001	4.3945312	3.3569336	-4.0283203	1.7980224640000002	9.472216754	-3.1378662140000007	0.61035156	3.4179688	-1.0986328	1550088287.591
-9.11691893	-1.58747554	-4.322192392000001	-5.126953	-0.5493164	-1.159668	10.83239766	5.0447509	-1.7645263580000001	6.591797	1.2817383	5.859375	8.394360520000001	-3.6295410340000003	1.3649658540000003	2.380371	-7.019043	-2.9907227	-8.959009080000001	2.7311278960000003	3.3077391200000004	-4.0283203	0.61035156	1.159668	7.1119384000000005	7.481591754	2.6174804320000002	4.4555664	3.7841797	-4.8828125	1.0575195288	9.43632788	-3.428564496	0.4272461	3.2958984	-0.91552734	1550088287.631
-8.993701080000001	-1.9212402160000002	-4.500439496	-4.9438477	-1.2207031	-1.5869141	11.25707968	5.002880890000001	-1.98464357	6.1035156	-2.1972656	5.554199	9.991405760000001	-3.3268798920000004	0.5790038940000001	1.4648438	-8.178711	-3.7841797	-8.261572480000002	2.359082068	2.9548339660000003	-4.0283203	0.61035156	1.159668	6.445605432000001	8.082128894	2.92971196	5.493164	4.760742	-5.6152344	1.4558837860000002	9.23774411	-3.4620605040000005	0.12207031	2.5024414	-1.4038086	1550088287.671
-8.766406250000001	-2.310034146	-4.187011780000001	-4.760742	-1.2207031	-1.5258789	12.96298822	4.538720746	-0.88645018	5.9814453	-0.7324219	4.272461	12.092089660000001	-3.00986322	-0.4139160144	0.4272461	-7.1411133	-3.8452148	-8.21132788	2.8088867800000004	2.89741214	-5.065918	0.8544922	1.3427734	5.26247554	8.400341754000001	2.5971435700000005	5.79834	4.638672	-5.9814453	1.79323732	9.314306610000001	-2.69523912	0.12207031	2.5024414	-1.4038086	1550088287.711
-9.22578125	-2.757446286	-4.25520018	-4.333496	-1.2817383	-1.4038086	12.409106920000001	4.349707068	-0.657958966	5.9814453	-0.7324219	4.272461	13.01083966	-3.23356929	-0.8756836060000002	0.18310547	-6.0424805	-3.8452148	-8.28071286	3.0026855040000004	2.4117187500000004	-4.8217773	1.4648438	1.2207031	3.96928714	8.646777160000001	2.4344482820000004	6.286621	3.4179688	-5.432129	1.75495607	9.5870607	-1.9188476440000002	-0.12207031	3.4179688	-1.5869141	1550088287.751
-9.11213408	-2.9117675720000005	-4.4155028960000005	-3.8452148	-2.4414062	-1.5869141	12.20573732	3.6056152160000003	-0.7213623200000001	5.1879883	-1.953125	2.380371	13.677173020000001	-3.0804442900000004	-1.469042932	0.4272461	-5.2490234	-3.7841797	-8.3620607	3.7276367800000005	2.45358876	-4.8217773	1.4648438	1.2207031	4.0960937500000005	9.80239218	2.2669677520000002	5.2490234	2.319336	-5.2490234	1.8063964660000003	9.840673920000002	-2.042065396	-0.79345703	3.479004	-1.2207031	1550088287.791
-8.464941394	-2.7825683900000002	-4.185815396000001	-3.3569336	-0.48828125	-1.2817383	12.72492662	2.6258545320000004	-0.5885742212	4.9438477	0.61035156	1.8920898	14.48586412	-2.7478759000000004	-1.61977536	1.0986328	-3.540039	-3.7231445	-8.46972644	4.2061523560000005	2.48588858	-4.760742	1.4648438	1.2817383	4.227685504000001	11.088403060000001	1.98464357	3.3569336	3.540039	-4.1503906	0.735717752	9.57749002	-2.568432608	-0.79345703	3.479004	-1.2207031	1550088287.831
-8.61328125	-2.2980712860000003	-5.006469748	-3.1738281	-1.0986328	-1.4648438	11.67458516	1.4702392180000001	-0.0490478534	4.272461	1.2207031	1.7700195	14.772973740000001	-2.3542969240000002	-1.550390576	2.5024414	-1.8920898	-3.7231445	-9.051123200000001	3.770703076	2.85075679	-3.6621094	0.79345703	0.61035156	3.741992212	11.5872554	1.318310504	1.3427734	3.2958984	-2.2583008	0.641210962	9.63371556	-2.816064496	-1.0986328	2.8076172	-1.2207031	1550088287.871
-8.296264480000001	-2.0121582460000003	-4.828222644	-3.112793	-1.0375977	-1.6479492	10.85871556	0.2045654254	0.096899411	3.7231445	1.0986328	1.7700195	14.65932608	-2.135375998	-1.0898193390000002	3.8452148	0	-3.4179688	-8.88842752	3.1689697480000003	2.76821286	-3.6621094	0.79345703	0.61035156	3.25151358	11.109936600000001	0.9785644568000001	-0.7324219	3.4179688	-0.48828125	0.7823730432	9.508105432	-3.10317392	-1.5258789	2.9907227	-1.159668	1550088287.911
-8.303442392000001	-2.3483153960000003	-4.6248535340000005	-2.8076172	-0.79345703	-1.8310547	10.35148912	-0.7117919928	-0.2177246106	3.3569336	0.24414062	1.3427734	13.532422120000001	-2.09948732	-1.2716552520000002	4.4555664	1.0375977	-2.6855469	-8.238842752000002	3.34841304	1.9978027160000003	-3.7841797	1.8310547	0.48828125	3.25988768	10.072753600000002	0.754858426	-1.5869141	4.5166016	0.36621094	0.173461911	9.154003894	-3.311328076	-1.5258789	2.9907227	-1.159668	1550088287.951
-8.2436277	-2.445214856	-4.651171924000001	-2.8686523	-1.953125	-1.7700195	9.8334964	-1.1400634980000002	-0.3612792932	2.8076172	0.4272461	0.61035156	11.922216460000001	-2.1569091460000003	-1.8937255400000002	4.5776367	1.2207031	-2.0751953	-8.814257788	3.5792969240000003	1.7417969240000002	-3.6010742	0.5493164	0.5493164	2.7347167540000004	9.27961412	0.1411621106	-1.7089844	5.1879883	0.9765625	0.401953125	9.05351538	-2.74069838	-1.7089844	2.9907227	-1.4038086	1550088287.991
-8.548681610000001	-2.662939496	-3.7252441100000007	-3.2348633	-0.7324219	-0.79345703	8.798706070000001	-1.178344748	-0.5120117212	2.746582	-1.6479492	0.12207031	11.007056200000001	-2.0695800720000004	-2.47392572	4.5166016	1.4038086	-1.7700195	-9.4423098	2.4870849640000006	1.7860596040000003	-3.6010742	0.5493164	0.5493164	1.8075927520000004	9.340625000000001	-0.07177734424	-1.8310547	4.8217773	1.7700195	-0.1997802716	9.374121106	-1.9140625000000002	-1.7700195	2.5634766	-1.5258789	1550088288.031
-8.66472194	-2.185620108	-4.280322284	-3.479004	-1.8920898	-0.61035156	9.382495108	-1.37214357	-0.424682608	3.540039	-0.8544922	-0.061035156	11.321679320000001	-1.476220746	-2.9165527160000004	4.333496	0.79345703	-1.4038086	-8.653955072	1.2513183900000002	1.3864990020000003	-3.2348633	1.0375977	0.30517578	1.1699707068	9.591845746	0.570629892	-1.5869141	3.90625	2.1362305	1.040771466	9.630126800000001	-1.0551269568000001	-1.7700195	2.5634766	-1.5258789	1550088288.071
-9.9782473	-3.2742432100000003	-2.5744139400000003	-2.9296875	-3.3569336	0	9.8263179	-1.5779052520000003	-0.7105957068000001	3.8452148	-1.2817383	-0.061035156	11.62434056	-0.5227783246000001	-2.93569339	4.0893555	0.24414062	-0.6713867	-9.38847644	1.6927490020000002	0.9307128600000001	-3.9672852	0.24414062	0.24414062	0.641210962	9.230566394	1.7860596040000003	-0.61035156	3.1738281	1.8920898	4.183422824	10.300048920000002	0.34812010800000004	-2.0751953	3.112793	-1.3427734	1550088288.111
-10.93288588	-2.211938498	-1.7860596040000003	-3.1738281	-1.4038086	0.61035156	10.325171220000001	-1.488183606	-1.195092752	3.7841797	-1.8920898	-0.4272461	11.929394960000002	0.46774902160000004	-2.674902356	3.7841797	0.12207031	0.12207031	-10.01772464	1.2417480040000002	0.783569339	-3.9672852	0.24414062	0.24414062	0.6364257788	9.301147660000002	2.9799560700000005	0.61035156	3.4179688	1.953125	5.325878894000001	10.650561600000001	0.4904785144	-3.112793	6.652832	0.4272461	1550088288.151
-11.31689496	-1.3195067900000002	-3.5924560700000003	-5.1879883	-4.272461	-0.30517578	11.47480432	-1.8159667540000002	-1.745385782	3.7841797	-1.8920898	-0.4272461	12.43542482	1.3817138580000001	-2.446411142	3.6010742	0.30517578	0.7324219	-10.58596196	0.6125	0.846972644	-3.7231445	0	0.30517578	-0.00837402356	9.7150634	4.042260880000001	1.6479492	4.272461	2.1362305	5.115332068	9.45786142	-1.227392572	-3.112793	6.652832	0.4272461	1550088288.191
-10.65654254	-2.613891574	-3.7049072480000005	-6.164551	-5.2490234	-0.61035156	11.6458741	-2.251416034	-2.3949707460000003	3.479004	-1.159668	-0.9765625	12.145923020000001	2.195190396	-1.8267334260000003	3.540039	0.30517578	0.9765625	-10.682861420000002	0.15073241820000002	1.1699707068	-4.1503906	-0.24414062	0.18310547	0.0095703125	10.13376448	4.048242212	1.2817383	3.2958984	2.1362305	3.9704834260000004	9.177929712000001	-2.384204074	-0.5493164	6.7749023	0.79345703	1550088288.231
-9.60620108	-3.289794928	-3.4812010800000004	-6.164551	-3.7231445	-0.5493164	10.924511780000001	-2.422485324	-2.54689946	3.7231445	-0.5493164	-1.8310547	11.19008786	2.4081298920000003	-1.189111322	3.4179688	0.12207031	0.8544922	-10.71635782	-0.11604003600000001	1.610205072	-4.1503906	-0.24414062	0.18310547	1.040771466	10.0895018	4.439428714000001	1.4648438	3.1738281	1.3427734	5.2170165740000005	10.308423020000001	-2.8328125	1.0986328	6.8359375	-0.061035156	1550088288.271
-8.97575679	-3.215625	-2.1102538940000004	-6.591797	-3.7231445	0.061035156	9.92441394	-2.144946286	-2.798120108	3.6621094	-0.4272461	-1.8920898	10.160083360000002	1.9044922120000003	-1.343432608	3.479004	-0.24414062	0.30517578	-10.11103534	-0.0657958966	1.9188476440000002	-4.5776367	-0.12207031	0.24414062	1.81716304	9.961499100000001	4.330566394000001	1.3427734	3.4179688	0.79345703	6.369042932000001	10.65654254	-4.301855432000001	0.8544922	9.82666	0.61035156	1550088288.311
-8.859716754	-2.177246106	-2.2286865020000004	-5.6762695	-1.7089844	0.7324219	9.29516574	-1.7860596040000003	-2.8328125	3.6621094	-0.061035156	-1.5869141	9.7318116	1.2788329680000001	-1.561157248	3.8452148	-0.36621094	-0.18310547	-9.4255616	0.14235839660000002	2.051635782	-5.126953	0.36621094	0.6713867	2.1102538940000004	9.56911592	3.85444339	0.61035156	3.6010742	0.61035156	2.592358426	12.64716754	-7.4409179320000005	1.4038086	14.953613	1.7089844	1550088288.351
-8.802294928000002	-1.924829074	-4.167871106000001	-6.713867	-4.8828125	-0.5493164	8.421875	-1.447509784	-2.288500998	3.6621094	-0.061035156	-1.5869141	9.66481929	0.8374023560000001	-1.4977538940000001	4.1503906	-0.79345703	-0.48828125	-9.152807608000002	0.2619873004	2.211938498	-5.126953	0.36621094	0.6713867	2.154516574	9.021215560000002	3.535034146	0.36621094	3.8452148	0.5493164	-1.4415283540000001	11.377904860000001	-5.648876800000001	0.48828125	13.916016	2.5634766	1550088288.391
-7.9242187500000005	-2.7813721040000003	-2.593554712	-6.164551	-4.3945312	-0.5493164	7.9062744600000014	-0.974975589	-2.094702176	4.0893555	-0.7324219	-0.6713867	9.89570288	0.4378417932	-1.459472644	4.3945312	-0.61035156	-0.8544922	-8.978149460000001	0.211743161	2.4906739200000003	-5.126953	0.4272461	0.7324219	1.9858398560000001	8.682665740000001	3.1282959260000003	0.12207031	4.0893555	0.61035156	-2.39138179	10.383788940000002	-4.544702176	0.4272461	9.887695	3.479004	1550088288.431
-7.927807608000001	-2.82922374	-1.484594748	-5.432129	-1.953125	-0.061035156	8.17304712	-0.6340332068000001	-2.1892089660000003	4.0893555	-0.7324219	-0.6713867	9.95192842	0.0861328125	-1.378125	4.4555664	-0.4272461	-1.0986328	-8.774780252000001	0.2918945288	2.74069838	-5.3710938	0.48828125	0.79345703	2.00856929	8.596533246000002	2.7347167540000004	0.061035156	4.0893555	0.6713867	-1.2417480040000002	9.304736420000001	-3.7025146760000003	-0.061035156	6.8969727	3.3569336	1550088288.471
-8.17304712	-2.491870108	-1.447509784	-5.7373047	-1.953125	-0.48828125	8.24841304	-0.4354492212	-2.1712646760000003	4.5776367	-0.79345703	-0.4272461	10.014135880000001	-0.1806396466	-1.355395468	4.3945312	-0.30517578	-1.159668	-8.57978534	0.7261474640000001	2.9524413940000005	-5.3710938	0.48828125	0.79345703	2.138964856	8.577392572	2.5385253600000004	0.18310547	4.333496	0.61035156	0.5431152356000001	8.66472194	-2.79213858	-0.30517578	5.126953	2.8076172	1550088288.511
-8.31301268	-2.3495117800000003	-0.6555663939999999	-5.004883	-1.3427734	-1.0375977	8.647973740000001	-0.1770507788	-2.227490216	4.760742	-0.7324219	-0.4272461	10.12539038	-0.4330566394	-1.5025390379999999	4.3945312	-0.30517578	-1.0986328	-8.5833741	1.181933606	3.06608876	-5.3710938	0.4272461	0.8544922	1.9918212860000002	8.54270018	2.4751221040000004	0.4272461	4.4555664	0.6713867	0.846972644	8.34411592	-2.4990478240000003	0.36621094	5.3100586	2.319336	1550088288.551
-8.75922824	-1.88774411	0.046655271600000006	-4.0283203	-1.0986328	-0.24414062	8.906372300000001	0.1495361322	-1.933203076	4.760742	-0.7324219	-0.4272461	10.44479982	-0.5909667932	-1.60183107	4.3945312	-0.30517578	-1.0986328	-8.5833741	1.181933606	3.06608876	-5.065918	0.48828125	1.0375977	1.5767089660000002	8.50561502	2.503832968	0.5493164	4.333496	0.9765625	0.846972644	8.34411592	-2.4990478240000003	1.2207031	6.958008	1.2817383	1550088288.591
-8.827417032000001	-1.3613769960000002	-0.649584964	-4.638672	0.12207031	0	8.906372300000001	0.1495361322	-1.933203076	4.760742	-0.5493164	-0.30517578	10.63859874	-0.5778076080000001	-1.7441894960000002	4.3945312	-0.12207031	-0.91552734	-8.545092752	0.7859619110000001	2.69523912	-4.5166016	0.61035156	1.0375977	1.3015625000000002	8.37163089	2.5995362400000004	0.7324219	4.0893555	1.3427734	0.32180175720000004	6.615478240000001	-1.297973642	1.4038086	7.9956055	-0.18310547	1550088288.631
-10.55007338	-1.983447284	-0.6148925720000001	-3.3569336	-0.9765625	-0.30517578	9.668408246	0.8816650360000001	-1.629345746	4.760742	-0.79345703	0.18310547	10.620653960000002	-0.385205072	-2.107861322	4.5776367	-0.18310547	-0.5493164	-8.545092752	0.7859619110000001	2.69523912	-4.211426	0.36621094	0.9765625	1.4546875000000001	8.364452880000002	3.0014891200000005	1.0375977	4.1503906	1.6479492	4.62246106	10.231860520000001	2.5026367800000004	2.1362305	4.8217773	-0.5493164	1550088288.671
-10.71994658	-1.8937255400000002	0.8541503600000001	-3.479004	-1.159668	0.7324219	10.51897014	0.9283202880000001	-1.770507788	4.5776367	-0.4272461	0.12207031	10.946045320000001	-0.011962890380000002	-2.050439496	4.638672	-0.061035156	-0.30517578	-8.917138580000001	0.9438721040000001	2.7167724640000004	-4.1503906	0.12207031	1.0375977	1.5862792540000001	8.706591754	3.1665771760000005	1.3427734	4.3945312	1.8310547	5.28161592	9.73659694	2.54689946	1.0375977	6.164551	-0.5493164	1550088288.711
-10.95202626	-2.633032248	-2.293286142	-2.8686523	3.0517578	-0.48828125	11.389867720000002	0.56823732	-1.6688232820000002	4.5776367	-0.36621094	-0.24414062	11.66501448	0.19738769960000002	-1.7310302520000003	4.333496	0.18310547	-0.24414062	-10.83120108	0.9953125	3.1869139400000006	-3.8452148	-0.7324219	1.0986328	1.4331542540000002	9.532031250000001	3.1366699280000003	1.5869141	3.9672852	1.8310547	1.924829074	7.12749002	-3.6690185700000004	2.4414062	2.6855469	1.159668	1550088288.751
-12.3863768	-5.072265380000001	-3.379516574	-2.2583008	-3.3569336	-1.4648438	12.00715306	0.05981445288	-1.9487548920000002	4.5776367	-0.30517578	-0.48828125	12.374413940000002	0.248828125	-2.138964856	3.90625	-0.30517578	-0.12207031	-11.51428264	1.808789038	4.385595746	-4.272461	-2.8076172	1.2207031	1.75495607	11.297753600000002	2.948852536	1.7089844	3.540039	1.8310547	3.73122554	15.143823380000002	1.35180661	4.5166016	2.0751953	-0.8544922	1550088288.791
-8.04624002	-4.171459964	-0.47373047120000006	-2.6855469	-0.9765625	0.9765625	12.332544420000001	-0.4868896466	-2.1700683900000004	4.1503906	0	-0.36621094	13.17592752	0.5144042932	-2.7275389400000005	3.8452148	-0.4272461	-0.18310547	-10.35627446	2.1329834260000005	2.7610351440000005	-3.7231445	1.0986328	1.7089844	2.1102538940000004	12.527538940000001	2.8639160340000003	1.4038086	3.479004	1.3427734	-2.2478271760000004	8.8896241	-2.109057608	-2.8686523	3.7841797	-2.380371	1550088288.831
-8.15988768	-2.13776857	-3.5721191100000005	-3.0517578	4.5776367	-1.4038086	11.6554438	-1.091015625	-1.5599609620000003	3.540039	0.6713867	-0.24414062	12.400732820000002	0.893627896	-2.9847412140000005	4.211426	0.36621094	-0.30517578	-10.071558	2.128198282	1.5982422120000002	-3.479004	2.5634766	1.4038086	1.9200439300000003	11.88034694	2.45358876	0.8544922	4.0283203	1.0375977	-0.69504393	7.9134519800000005	-4.2193116	2.9296875	1.7089844	-0.9765625	1550088288.87
-9.749755890000001	-3.708496106	-5.073461960000001	-3.8452148	-2.5024414	-1.7700195	10.18879442	-1.264477536	-0.3349609424	3.112793	0.7324219	-0.48828125	11.3145018	0.8194580072000001	-2.9368896760000003	4.333496	0.8544922	-0.48828125	-9.858617720000002	3.7228514400000003	1.4606689300000002	-4.760742	1.2207031	1.2817383	0.86850589	10.820434800000001	2.064794928	0.30517578	4.5166016	1.3427734	1.3254882200000002	10.539307100000002	-2.78496106	2.319336	-1.6479492	-1.6479492	1550088288.91
-8.45896016	-4.636816394	-2.5253662140000004	-2.746582	1.0986328	0.4272461	9.557153060000001	-1.542016574	0.11484375000000001	2.8686523	0.7324219	-0.6713867	11.16616214	0.6148925720000001	-3.58049321	4.3945312	1.2207031	-0.7324219	-9.118115020000001	4.341332968000001	1.3458251800000003	-4.5166016	0.48828125	1.159668	-0.3337646466	10.966382280000001	1.062304712	-0.61035156	4.211426	2.2583008	1.020434604	9.928002700000002	-2.906982428	1.5869141	0.24414062	-2.4414062	1550088288.95
-8.354882788000001	-2.436840854	-3.1593994600000004	-2.5634766	1.0986328	-0.12207031	9.21979982	-2.112646466	0.24404297120000001	2.9907227	0.5493164	-0.7324219	11.13864766	0.7871582068	-3.96569838	4.1503906	1.2207031	-0.4272461	-8.839379892	3.4261719240000006	1.77290036	-2.8686523	0.6713867	0.8544922	-0.6627441100000001	10.79770468	0.7979248200000001	-1.2207031	3.6010742	2.6245117	-0.22131347840000004	9.16118161	-3.402246106	2.0751953	1.2207031	-2.4414062	1550088288.99
-8.193384080000001	-1.927221646	-3.275439496	-2.8686523	0.24414062	-1.0375977	9.21979982	-2.112646466	0.24404297120000001	2.9907227	0.5493164	-0.7324219	10.4304438	0.7488769568000001	-3.6833741	3.6621094	0.91552734	0.061035156	-8.250805710000002	3.0493408540000004	2.098291034	-2.8686523	0.5493164	0.6713867	-0.41152344240000005	9.862207460000002	1.2417480040000002	-0.7324219	3.2348633	2.0141602	1.5372314300000003	9.59782698	-2.878271466	2.1362305	-1.4038086	-2.1362305	1550088289.03
-7.927807608000001	-2.573217752	-3.210839856	-2.746582	0.48828125	-0.8544922	7.608398560000001	-1.0958007788	0.45698242800000005	3.3569336	-0.30517578	-0.79345703	9.317895468000001	0.43664550720000006	-3.129492212	3.1738281	0.48828125	0.36621094	-8.04384784	3.0768554320000003	1.9487548920000002	-2.746582	0.61035156	0.30517578	0.2619873004	8.628832968000001	1.4798096040000002	0.61035156	2.6245117	1.2817383	1.08383786	9.45666484	-2.3387451080000004	1.6479492	-1.2207031	-2.380371	1550088289.07
-7.850048920000001	-2.7119873200000004	-3.311328076	-2.0751953	0.30517578	-0.48828125	7.45766574	-0.26677246400000004	0.534741214	3.112793	-0.24414062	-0.5493164	8.548681610000001	0.04067382788	-2.6222655759999998	2.6855469	0.18310547	0.24414062	-7.984033246000001	3.0983885800000004	1.9403808900000001	-2.6855469	0.36621094	0.18310547	0.9785644568000001	8.327368210000001	1.3171142180000002	1.2207031	2.5634766	0.7324219	1.5432128600000001	9.096582068	-1.680786142	1.0986328	-1.0375977	-2.6245117	1550088289.11
-8.03786592	-2.0372802520000004	-3.6367187500000004	-1.7089844	0.7324219	-0.7324219	7.932592752000001	0.2524169928	0.8122802520000001	2.8686523	-0.24414062	-0.4272461	8.56303714	-0.2572021466	-2.296875	2.2583008	0	-0.12207031	-7.818945288000001	3.2838134000000005	2.0743652160000003	-2.5024414	0.79345703	0.061035156	1.013256839	8.424267572	1.246533246	1.0986328	2.6855469	0.48828125	1.32788089	8.62285144	-1.9487548920000002	0.9765625	0	-2.1972656	1550088289.15
-8.5582518	-1.75495607	-3.8628173920000006	-1.4038086	0.061035156	-0.9765625	8.42785643	0.54191893	1.178344748	2.6245117	-0.12207031	-0.36621094	9.14323732	-0.2990722644	-2.154516574	1.953125	-0.24414062	-0.24414062	-7.65146466	3.6486816100000006	2.2083496400000002	-2.380371	0.7324219	-0.061035156	0.9043945288	8.63959964	1.51928714	1.2817383	2.5024414	0.4272461	0.0478515625	8.833398560000001	-2.7610351440000005	1.0986328	1.0375977	-2.0141602	1550088289.19
-9.21979982	-2.058813498	-3.8269287140000006	-0.5493164	0.5493164	-1.0375977	8.88723143	0.8565429712000001	1.2884033540000002	2.6245117	-0.12207031	-0.36621094	10.152904860000001	-0.21533202880000002	-1.965502896	1.7700195	-0.061035156	-0.12207031	-7.65146466	3.6486816100000006	2.2083496400000002	-1.8920898	0.4272461	-0.12207031	0.8888427520000001	9.0858152	1.65805661	1.0986328	2.2583008	0.30517578	-0.9295165740000001	9.33344748	-3.125903354	1.0986328	0.9765625	-2.1362305	1550088289.23
-9.53322734	-1.5898682100000001	-4.6990235600000005	-0.24414062	-0.18310547	-0.4272461	9.32866214	1.332666034	1.425976538	1.8920898	0.12207031	-0.061035156	10.728320680000001	-0.23208007200000003	-1.5683349640000002	1.4648438	0.061035156	0.061035156	-8.42307158	3.369946286	2.5839844240000005	-1.3427734	0.12207031	-0.061035156	0.86850589	9.572705072	1.56354982	0.7324219	1.7700195	0.18310547	0.668725589	9.889721940000001	-2.51101088	1.2207031	-0.30517578	-2.0141602	1550088289.27
-9.35378444	-0.8816650360000001	-4.49924321	-0.91552734	-0.7324219	-0.8544922	9.834692000000002	1.7406005400000002	1.27763678	1.8920898	0.12207031	-0.061035156	10.81445288	-0.381616214	-1.07785643	1.0375977	0.12207031	0.061035156	-8.42307158	3.369946286	2.5839844240000005	-0.7324219	-0.12207031	-0.12207031	1.137670926	9.837085159999999	1.677197284	0.36621094	0.91552734	0.061035156	2.1030761780000002	9.935181200000002	-2.0468505400000003	0.7324219	-0.7324219	-2.0751953	1550088289.31
-10.155298020000002	-1.431957968	-4.59973143	-0.6713867	0.4272461	0.7324219	10.605102340000002	1.9260253600000001	0.8074951080000001	0.91552734	-0.24414062	-0.36621094	11.06208516	-0.60651857	-0.6806884980000001	0.5493164	0.18310547	-0.18310547	-8.80349092	2.8064941100000005	2.68327626	-0.9765625	-0.061035156	-0.30517578	1.5432128600000001	10.23784146	2.02292482	0.36621094	0.24414062	-0.12207031	2.1030761780000002	9.935181200000002	-2.0468505400000003	0.24414062	0.48828125	-1.8920898	1550088289.35
-10.7522464	-2.383007788	-5.28640126	-1.8920898	-1.2207031	1.2207031	11.2798098	1.945166034	0.5108154254	0.36621094	-0.18310547	-0.4272461	12.02509784	-0.6531738220000001	-0.52995607	-0.12207031	-0.061035156	-0.30517578	-10.916137680000002	2.2944824280000002	2.436840854	-0.36621094	-1.159668	-0.36621094	1.715478534	10.95561502	2.6772949280000002	0.5493164	0.18310547	0	4.27194838	11.38867212	-1.193896466	-0.79345703	0.5493164	-1.4648438	1550088289.39
-10.32995558	-3.5673339660000005	-4.58178714	-2.8076172	-2.746582	2.0751953	12.2667482	1.5970459260000003	0.1806396466	0.061035156	-0.30517578	-0.36621094	13.32785692	-0.26318359620000004	-0.6447998200000001	-0.48828125	-0.48828125	-0.12207031	-12.05022014	0.9797607428000001	2.3423339660000004	-0.061035156	-0.91552734	0.12207031	1.5958496400000002	11.694922120000001	3.2467285340000003	0.36621094	-0.5493164	0.061035156	4.39277356	13.0407473	0.309838858	-2.4414062	1.8920898	-0.9765625	1550088289.43
-10.676879500000002	-4.781567392	-2.8818603240000003	-2.0141602	-3.2958984	1.5258789	13.26804164	0.5550781250000001	-0.5754150360000001	-0.12207031	0.18310547	-0.30517578	13.89609424	0.3529052716	-0.31103514400000004	-0.30517578	-0.061035156	0.24414062	-12.05022014	0.9797607428000001	2.3423339660000004	-0.18310547	-0.12207031	-0.12207031	1.6688232820000002	11.394653060000001	4.40473642	0.5493164	-0.30517578	0	4.39277356	13.0407473	0.309838858	-5.065918	2.1362305	0.48828125	1550088289.47
-10.681664840000002	-4.844970746	-1.453491214	-0.5493164	-3.7841797	0.5493164	12.50241664	-0.3349609424	-0.8673096040000001	-0.5493164	1.0375977	-0.61035156	13.112524460000001	0.88645018	0.06459961060000001	-0.18310547	0.36621094	0.79345703	-10.635009980000001	1.2333740020000001	0.39836425720000007	-0.79345703	0.30517578	0	1.108959964	10.033276260000001	4.529150360000001	0.18310547	0	0.24414062	3.178540036	10.843163940000002	-1.297973642	-4.8217773	3.0517578	2.746582	1550088289.51
-9.72822284	-3.3089355040000004	0.01076660144	-0.5493164	-1.2817383	1.0986328	10.9137455	-0.364868161	-1.0240234620000002	-0.7324219	1.3427734	-0.8544922	12.055004500000003	1.0491455072	-0.046655271600000006	0	0.79345703	1.0375977	-10.229467360000001	0.5431152356000001	0.7907471040000001	0.061035156	-0.061035156	0.12207031	0.1459472644	9.23535144	4.457373004000001	-0.30517578	0.48828125	1.159668	0.265576178	12.918725540000002	-3.7360108800000003	-3.2348633	5.92041	3.1738281	1550088289.55
-9.371728240000001	-2.205957068	-1.0264160340000001	-1.953125	-1.3427734	0.9765625	10.0213134	-0.42109375000000004	-1.1879150360000001	-0.7324219	1.3427734	-0.79345703	11.21401358	1.4331542540000002	-0.4354492212	0.061035156	0.91552734	0.8544922	-9.500927520000001	-0.40314941100000007	1.2501221040000001	0.5493164	-0.4272461	-0.12207031	0.24045410340000004	9.46264676	4.337744110000001	-0.36621094	0.24414062	1.4038086	0.265576178	12.918725540000002	-3.7360108800000003	-1.8310547	4.0893555	3.7841797	1550088289.59
-8.431445288	-2.35549321	-1.484594748	-2.1362305	-2.6245117	0.12207031	9.045141574	-0.6555663939999999	-1.022827176	-0.48828125	0.6713867	-0.79345703	10.05241664	1.6484863220000001	-0.3517089856000001	-0.12207031	0.24414062	0.5493164	-8.70898462	-0.8362060700000001	1.561157248	-0.061035156	-0.4272461	-0.24414062	0.8266357428000001	9.234155252	4.286303714000001	-0.24414062	-0.36621094	0.5493164	-2.042065396	10.64816942	-2.2167236420000003	-2.1362305	2.9296875	4.760742	1550088289.63
-6.904980432	-2.365063498	-0.6723144568000001	-1.953125	-2.0141602	0	7.945751800000001	-0.54191893	-1.02761232	-0.12207031	0.12207031	-0.8544922	8.92910144	1.118530252	0.18303222840000002	-0.12207031	-0.061035156	0.30517578	-8.271142572	-0.910375998	1.90808107	-0.30517578	-0.4272461	-0.18310547	1.418798822	8.08811052	4.24682608	0.061035156	-0.5493164	-0.24414062	-2.201171924	9.548779254000001	-1.453491214	-1.4038086	2.5634766	5.1879883	1550088289.67
-6.816455072	-2.1473388580000004	-0.09331054320000001	-1.0986328	0.61035156	0.061035156	7.3595702880000005	-0.1495361322	-1.1484375	0.18310547	0	-0.79345703	8.375219748000001	0.2942871106	0.717773462	0.061035156	0.18310547	-0.061035156	-8.271142572	-0.910375998	1.90808107	-0.6713867	-0.5493164	-0.18310547	1.868603534	7.2590820680000006	3.7431884000000006	-0.18310547	-0.61035156	-0.4272461	-2.201171924	9.548779254000001	-1.453491214	-0.30517578	2.0751953	5.3100586	1550088289.71
-7.985229532000001	-1.874584964	-0.49885253600000007	-1.159668	-1.0986328	-0.30517578	7.153808606	0.417504892	-1.008471646	0.36621094	-0.18310547	-0.6713867	8.383593750000001	-0.462963858	0.9510498200000002	0.061035156	0.061035156	-0.30517578	-8.26276857	-0.16389160340000003	2.001391574	-0.91552734	-0.4272461	-0.061035156	2.2609863220000004	6.8032959260000005	3.4500976440000004	-0.36621094	-0.61035156	-0.30517578	-0.784765625	7.644287140000001	-0.57421875	-0.24414062	1.953125	4.0283203	1550088289.75
-8.08811052	-1.4044433900000002	0.5132080072	-0.91552734	0.061035156	-0.18310547	7.40263678	0.9713867212000001	-0.6447998200000001	0.36621094	-0.24414062	-0.4272461	8.88723143	-1.040771466	0.8457763580000002	-0.12207031	-0.12207031	-0.36621094	-8.565429712	-0.41870117800000006	2.4308594240000003	-0.79345703	-0.36621094	0.24414062	2.624658246	6.860717752000001	3.63432608	0	-0.18310547	-0.24414062	-0.6352294928000001	7.590454074	-0.0813476538	0.36621094	3.4179688	2.6245117	1550088289.79
-8.883642572	-1.0874267572	0.647192392	-0.6713867	1.5869141	-0.12207031	8.009155252000001	1.4989501800000002	-0.2990722644	0.48828125	0	0.061035156	9.7832518	-1.272851538	0.3971679712	-0.12207031	-0.30517578	-0.30517578	-8.565429712	-0.41870117800000006	2.4308594240000003	-0.6713867	-0.12207031	0.36621094	2.8758788940000004	7.675390380000001	3.8125733800000003	0.48828125	0.36621094	-0.18310547	-0.6352294928000001	7.590454074	-0.0813476538	0.24414062	3.8452148	1.3427734	1550088289.83
-10.170849640000002	-0.75964357	-0.265576178	-1.0375977	0.7324219	0.12207031	9.00686052	1.6341308900000002	0.05861816394	0.61035156	-0.24414062	0.5493164	10.844360520000002	-1.1209228240000002	0.34572753600000006	0.061035156	-0.4272461	-0.061035156	-8.56901857	-0.40793457460000004	2.920141574	-0.9765625	-0.30517578	0.30517578	2.6916503600000006	8.17902806	3.8855469240000007	0.7324219	0.30517578	-0.24414062	-0.1997802716	6.784155252000001	-0.002392578076	0.8544922	0.36621094	0.6713867	1550088289.87
-10.93408246	-1.1879150360000001	0.3911865216	-1.0375977	0	-0.061035156	9.98183606	1.5898682100000001	0.5072265576	0.6713867	-0.24414062	0.61035156	11.09797374	-1.006079074	0.569433606	0.30517578	-0.5493164	0.30517578	-8.61567392	-0.053833007200000005	2.85913089	-0.91552734	-0.18310547	0.6713867	2.433251996	8.11682158	3.926220746	0.7324219	0.061035156	-0.12207031	5.87138678	10.58715854	3.8065917540000007	1.7700195	-0.18310547	-0.24414062	1550088289.91
-11.2798098	-0.5622558606000001	1.378125	-0.91552734	-1.159668	-0.48828125	10.465136780000002	1.70471196	0.569433606	0.61035156	0.36621094	0.5493164	10.93049272	-0.9869384980000001	0.5323486420000001	0.48828125	-0.18310547	0.5493164	-8.61567392	-0.053833007200000005	2.85913089	-0.5493164	-0.36621094	0.61035156	2.404541034	8.302246106	3.9561278960000004	0.61035156	0.18310547	0.24414062	5.87138678	10.58715854	3.8065917540000007	-0.30517578	1.7700195	-0.61035156	1550088289.95
-12.62802716	-3.131884784	0.4378417932	-0.6713867	0.9765625	-0.24414062	10.943652160000001	1.71667482	0.48330077880000005	0.61035156	0.91552734	0.4272461	10.95322284	-0.899609375	0.1878173822	0.79345703	-0.061035156	0.36621094	-10.668505399999999	-0.1495361322	3.352001996	-0.48828125	-1.0375977	0.7324219	2.5612548920000004	9.11572284	3.917846646	0.5493164	-0.12207031	0.4272461	0.9965087860000001	7.78066394	0.6531738220000001	2.6245117	-2.1362305	-0.18310547	1550088289.996
-12.527538940000001	-5.34023462	-3.131884784	0.61035156	-2.9907227	-0.4272461	11.4413089	1.43076178	0.37443847840000005	0.61035156	0.91552734	0.4272461	11.562134080000002	-0.687866214	-0.1256103534	0.7324219	-0.30517578	-0.30517578	-10.668505399999999	-0.1495361322	3.352001996	-1.159668	-3.90625	0.4272461	3.1127441100000004	11.11232878	3.8065917540000007	0.6713867	-0.12207031	0.12207031	0.9965087860000001	7.78066394	0.6531738220000001	2.6245117	-2.1362305	-0.18310547	1550088290.032
-9.081030252000001	-5.002880890000001	-0.2572021466	0.9765625	-1.6479492	1.0986328	11.389867720000002	0.79194339	0.21652832460000004	0.9765625	0.5493164	0.8544922	12.951025360000001	-0.19738769960000002	-0.61848143	0.4272461	-0.12207031	-0.9765625	-11.51428264	1.6712158540000002	3.9010987400000006	-0.91552734	-0.48828125	0.9765625	3.1462402160000003	12.830200180000002	3.8221435700000006	1.0986328	0.4272461	-0.5493164	1.1962890380000002	13.530028960000001	0.687866214	-0.4272461	-2.4414062	-0.8544922	1550088290.07
-7.68854982	-2.6497802520000002	-0.8661132788	0.9765625	4.8828125	0.61035156	10.871875000000001	0.01794433606	0.3229980432	0.6713867	0.30517578	1.159668	13.382885880000002	0.364868161	-0.65676268	0.5493164	0.6713867	-1.159668	-11.51428264	1.6712158540000002	3.9010987400000006	0.12207031	3.2348633	0.9765625	2.000195288	12.315796220000001	3.6977295320000003	1.0986328	1.0986328	-0.48828125	-1.459472644	7.16577176	-3.3292724640000007	-0.18310547	1.2207031	-0.36621094	1550088290.11
-9.503320288000001	-2.3016601440000004	-5.5268554320000005	0.5493164	2.1972656	-1.0375977	9.938769960000002	-0.4378417932	0.811083966	0.48828125	0	1.0375977	12.82182608	0.8266357428000001	-0.22131347840000004	0.91552734	1.2817383	-0.9765625	-10.079932100000002	2.86152356	1.0742675720000001	-0.91552734	0.5493164	0.5493164	0.4605712860000001	10.681664840000002	3.057714856	0.18310547	1.0986328	0.30517578	1.5563721040000003	10.605102340000002	-3.9597167540000004	1.2207031	-4.0893555	-0.79345703	1550088290.15
-9.63491214	-4.222900360000001	-3.9345947480000003	-0.4272461	-2.5634766	-0.48828125	9.32866214	-0.7261474640000001	0.907983426	0.36621094	0.36621094	0.8544922	11.997583360000002	1.079052716	-0.287109375	0.9765625	2.1362305	-0.79345703	-9.69951178	3.88674321	1.0946044928	-1.4038086	-0.12207031	0.6713867	-0.648388678	9.98422824	1.9595214660000002	-0.91552734	0.48828125	1.3427734	1.5563721040000003	10.605102340000002	-3.9597167540000004	1.5869141	-2.9907227	-0.91552734	1550088290.19
-8.04025908	-3.593652356	-1.65805661	0.24414062	1.6479492	0.8544922	8.99609375	-1.274047824	0.716577176	0	0.6713867	0.91552734	11.319287140000002	1.3302734620000003	-0.8828613220000001	0.61035156	1.953125	-0.61035156	-9.69951178	3.88674321	1.0946044928	0	0.30517578	0.4272461	-0.5825927716	9.8933107	1.5743163940000002	-1.4038086	0.061035156	1.7700195	2.162890576	9.868188400000001	-3.007470746	1.4038086	-1.2817383	-1.6479492	1550088290.23
-8.16467302	-2.27893071	-2.039672824	1.0375977	2.319336	-0.12207031	9.24013678	-1.8243408540000001	0.668725589	-0.30517578	0.8544922	0.9765625	10.9735598	1.4582763580000002	-1.227392572	0.18310547	1.8920898	-0.4272461	-9.31311052	3.0768554320000003	1.282421924	0.4272461	0.24414062	0.24414062	-0.1626953076	9.67558606	1.776489218	-0.91552734	0.061035156	1.2817383	1.179541034	8.901586960000001	-3.051733426	1.2817383	-1.2207031	-1.7089844	1550088290.269
-8.86330571	-2.09948732	-2.9943116	1.2207031	0.91552734	-0.61035156	9.34421376	-1.7489746400000001	1.21901857	-0.48828125	1.0375977	0.8544922	10.26176718	1.4235839660000003	-1.2692626800000002	-0.36621094	1.4038086	-0.48828125	-8.713769568	2.8471679320000005	1.550390576	0.4272461	0.24414062	-0.12207031	0.050244139400000006	9.12888179	1.9954101440000003	0.061035156	0.24414062	0.5493164	1.179541034	8.901586960000001	-3.051733426	1.5258789	-2.5024414	-1.4648438	1550088290.309
-8.51638179	-2.2490234620000003	-2.6402099640000003	1.2207031	0.8544922	-0.30517578	8.717358426	-1.031201178	1.930810504	-0.5493164	0.8544922	0.7324219	9.572705072	1.294384784	-1.0144531250000002	-0.7324219	0.9765625	-0.48828125	-8.36325679	3.0601074280000002	1.5563721040000003	0.8544922	0.12207031	-0.30517578	0.21533202880000002	8.797509980000001	1.888940396	0.7324219	0.12207031	0.30517578	1.697534146	9.234155252	-2.9033935700000004	1.2817383	-2.8686523	-1.6479492	1550088290.349
-8.502026260000001	-2.136572284	-2.769409146	1.5258789	1.6479492	-0.061035156	8.356079074	-0.5586669928	2.2621826080000003	-0.48828125	0.24414062	0.6713867	9.284399460000001	1.070678714	-0.5443115216000001	-0.8544922	0.6713867	-0.6713867	-8.084521760000001	2.8124755400000003	1.491772464	1.0375977	0.24414062	-0.18310547	0.649584964	8.601318390000001	1.655664038	0.6713867	-0.12207031	0.24414062	1.801611322	9.258081070000001	-2.3674560700000002	1.0986328	-3.1738281	-1.6479492	1550088290.389
-8.906372300000001	-2.19638678	-3.0325927520000002	1.5869141	0.4272461	-0.36621094	8.4135009	-0.4342529254	2.1700683900000004	-0.4272461	0.24414062	0.48828125	9.55117212	0.7572509980000001	-0.04067382788	-0.91552734	1.0375977	-0.9765625	-8.247216754	2.9321045320000003	1.967895468	1.0375977	-0.061035156	-0.30517578	1.35180661	8.652759080000001	1.6544677520000002	0.48828125	-0.12207031	0.36621094	2.62944339	9.00207518	-1.83151857	0.9765625	-1.5869141	-1.4648438	1550088290.429
-8.955419928000001	-2.383007788	-2.6844726440000004	2.1362305	0.8544922	-0.30517578	8.54748552	-0.47971191100000005	2.097094748	-0.61035156	0.30517578	0.5493164	9.766503894000001	0.576611322	0.45100097840000003	-0.9765625	1.0986328	-1.2817383	-8.247216754	2.9321045320000003	1.967895468	1.3427734	-0.061035156	-0.4272461	2.122216754	8.8728759	1.701123004	0.36621094	0.24414062	0.30517578	2.586376996	9.051123200000001	-1.685571286	0.79345703	-0.6713867	-1.2207031	1550088290.469
-9.19348143	-1.9212402160000002	-3.10317392	2.1972656	0.5493164	-0.30517578	8.730517572	-0.5658447284000001	2.0671875	-1.0375977	0.18310547	0.79345703	10.0464357	0.5191894568000001	0.784765625	-1.159668	0.61035156	-1.6479492	-8.383593750000001	3.1462402160000003	2.3255859620000003	1.5869141	-0.12207031	-0.48828125	2.35549321	9.25090306	1.5336425720000002	0.30517578	0.18310547	0.24414062	1.6460937500000001	9.459057608	-1.532446286	0.36621094	-1.0375977	-0.79345703	1550088290.509
-9.140844748000001	-1.485791034	-3.3759277160000005	1.8920898	0.12207031	-0.4272461	8.790332068	-0.571826178	2.0576172120000003	-1.5869141	0.4272461	1.0375977	10.36584514	0.723754892	1.025219748	-1.3427734	0.36621094	-2.0141602	-8.9661866	2.5803954680000003	2.7418945679999998	1.7700195	0.061035156	-0.61035156	2.48588858	9.46503894	1.246533246	0.061035156	-0.18310547	0.24414062	1.123315396	9.505712860000001	-1.60183107	-0.061035156	-2.1362305	-0.5493164	1550088290.549
-9.247314300000001	-1.4989501800000002	-3.3687500000000004	1.7700195	0.18310547	-0.30517578	8.6348143	-0.63881839	2.1329834260000005	-1.8310547	0.5493164	1.159668	10.152904860000001	1.008471646	1.0575195288	-1.4038086	0.30517578	-2.1362305	-8.9661866	2.5803954680000003	2.7418945679999998	1.7700195	0.30517578	-0.79345703	2.810082968	9.517675720000002	1.314721646	-0.061035156	-0.61035156	0	1.4558837860000002	9.230566394	-2.414111322	-0.36621094	-2.0141602	-0.61035156	1550088290.59
-9.192285340000002	-2.198779254	-3.458471646	1.4648438	-0.061035156	0.12207031	8.403930710000001	-0.9271240020000001	1.7609375	-1.8920898	-0.36621094	1.2207031	10.266552520000001	1.369750998	1.3649658540000003	-1.4038086	0	-2.380371	-8.681469748	2.326782248	2.62944339	1.4038086	0.24414062	-0.91552734	3.0995849640000004	9.548779254000001	1.5767089660000002	-0.12207031	-0.48828125	-0.30517578	1.783667032	9.480590560000001	-2.027709964	-0.6713867	-1.6479492	-0.6713867	1550088290.629
-9.26047374	-3.111547824	-3.1845214660000005	0.7324219	-1.2817383	1.2207031	8.57978534	-1.51928714	1.2513183900000002	-1.8920898	-0.6713867	1.2817383	10.67209514	1.85544429	1.335058606	-1.4038086	0	-2.380371	-9.518872300000002	2.789746106	2.4870849640000006	1.5258789	-0.061035156	-0.79345703	3.0947998200000004	9.78444838	1.6341308900000002	-0.12207031	-0.36621094	-0.36621094	1.783667032	9.480590560000001	-2.027709964	-1.0986328	-1.953125	-0.61035156	1550088290.669
-9.637304712	-3.47402356	-2.381811502	0.9765625	-0.7324219	1.953125	9.122900360000001	-2.387792932	0.6890625	-1.8920898	-0.6713867	1.2817383	10.34311502	2.24423822	1.35419928	-1.3427734	0.061035156	-3.2958984	-10.49624002	2.12341304	2.5157959260000005	1.8920898	0.5493164	-0.8544922	3.1378662140000007	10.25339308	2.0157471040000003	-0.30517578	-0.91552734	-0.30517578	3.734814496	9.850244600000002	-1.1173339660000001	-1.7089844	-1.0986328	0	1550088290.709
-10.778564300000001	-4.28151857	-2.4308594240000003	1.7700195	-2.2583008	1.2207031	9.28798822	-3.0050780759999998	0.570629892	-1.8920898	-0.24414062	1.7089844	10.344311600000001	2.843579074	1.77290036	-1.159668	-0.6713867	-3.540039	-10.7450679	1.108959964	2.3925780760000004	1.7700195	1.0375977	-1.0986328	3.359179712	9.96508786	2.9117675720000005	0.24414062	-0.61035156	-0.61035156	3.301757788	12.582567899999999	1.031201178	-2.8076172	0.36621094	1.0375977	1550088290.749
-10.064379500000001	-3.890332068	-0.29667969240000003	2.5024414	-2.9296875	-0.61035156	9.24372554	-3.282617212	0.4091308606000001	-1.8920898	-0.24414062	1.7089844	10.175634980000002	3.34243161	2.0289062500000004	-1.159668	-0.6713867	-3.540039	-10.73789038	0.611303714	1.61977536	1.3427734	1.8310547	-0.7324219	3.0158447480000006	9.0427491	3.8269287140000006	0.8544922	0.30517578	-0.79345703	3.301757788	12.582567899999999	1.031201178	-4.333496	1.2817383	2.319336	1550088290.789
-10.158886780000001	-2.27653804	0.693847644	0.91552734	1.2817383	-1.159668	9.25927716	-3.39267572	-0.03828125	-1.4648438	0.36621094	2.2583008	9.649267572	3.7647216460000004	2.0372802520000004	-0.7324219	-1.4038086	-3.2348633	-10.853931200000002	0.02153320288	0.7811767572	1.953125	2.5024414	-0.6713867	2.409326178	8.762817392	3.9728759000000005	1.2207031	1.2817383	-0.36621094	0.45698242800000005	13.827904860000002	-0.0729736322	-4.4555664	0.79345703	2.9296875	1550088290.829
-10.850341460000001	-3.0625	-1.5862792540000001	-0.6713867	-1.8920898	-1.7089844	8.77836911	-3.7671141200000005	-0.45100097840000003	-1.4648438	0.36621094	2.2583008	9.447094748	4.5255616000000005	2.140161142	-0.48828125	-1.6479492	-3.3569336	-10.65175818	-1.106567392	0.11843261780000001	1.159668	1.5869141	-0.61035156	1.8638183900000003	9.16716304	3.714477536	1.3427734	1.2207031	0	-1.544409146	10.035669420000001	-3.15700679	-3.6010742	-1.8310547	3.3569336	1550088290.869
-8.3620607	-3.7886474640000007	0.594555661	0	-1.5258789	-1.159668	8.44819339	-4.598535144	-0.6543701080000001	-1.0986328	0.79345703	2.6855469	9.11452626	5.252905252000001	2.0528320680000003	-0.30517578	-2.5024414	-3.540039	-9.57749002	-0.5873779254	-0.227294928	0.5493164	1.953125	-0.30517578	1.906884784	9.44350589	3.1821288940000003	1.2207031	0.30517578	0	-1.544409146	10.035669420000001	-3.15700679	-1.8920898	-2.4414062	3.0517578	1550088290.909
-7.335644568	-3.325683606	1.000097644	0.61035156	1.0375977	-0.30517578	8.201757788	-5.26367212	-0.7105957068000001	-0.6713867	-1.0986328	3.2958984	9.087011780000001	5.656054712	1.693945288	-0.36621094	-1.8920898	-3.112793	-9.57749002	-0.5873779254	-0.227294928	0.4272461	2.2583008	-0.24414062	2.04326178	9.101367212000001	2.8986084260000005	1.2817383	0.30517578	-0.061035156	0.9378906250000001	7.836889480000001	-0.47851562500000006	-0.61035156	-1.7089844	2.4414062	1550088290.949
-8.347705072	-3.0230224640000003	0.24165038940000003	0.6713867	-0.12207031	-1.0986328	7.7076902	-5.647680710000001	-0.515600589	-0.61035156	-0.18310547	2.8686523	9.145629892	5.8953125	1.790844748	-0.4272461	-1.953125	-2.9907227	-9.066674820000001	-0.6962402160000001	-0.745288089	0.4272461	2.6245117	-0.30517578	1.4774170320000002	8.633618210000002	3.03020018	1.2817383	0.91552734	0.12207031	1.7477783540000003	7.5055175720000005	0.21652832460000004	0.4272461	0.36621094	1.4648438	1550088290.989
-9.063086060000002	-2.6126952880000003	0.3541015576	0.48828125	-0.30517578	-1.2207031	7.261474640000001	-5.81755342	-0.3804199280000001	-0.48828125	-0.61035156	2.6245117	8.735302520000001	6.32836911	1.579101538	-0.36621094	-1.4648438	-2.6855469	-9.100170926	-0.7680175720000001	-1.5719238220000002	0.30517578	1.7089844	-0.12207031	1.168774411	8.540307608	2.85075679	1.4038086	1.159668	0.30517578	1.7477783540000003	7.5055175720000005	0.21652832460000004	1.3427734	2.6245117	0.5493164	1550088291.029
-8.5068116	-2.7359130400000002	0.8637207068000001	-0.061035156	1.0375977	-0.48828125	6.88583966	-6.095092752000001	-0.5084228534	-0.5493164	-1.159668	2.6855469	8.606103240000001	7.04494658	1.33984375	-0.12207031	-1.159668	-2.2583008	-9.100170926	-0.7680175720000001	-1.5719238220000002	0.30517578	1.8310547	0.061035156	1.204663089	9.03916034	2.51459964	1.159668	0.48828125	0.24414062	-0.7261474640000001	7.4600586060000005	-0.592163089	1.4038086	4.5166016	-0.48828125	1550088291.069
-8.24003894	-2.86870108	0.1124511682	-0.79345703	2.0141602	-0.30517578	6.798510880000001	-6.797314300000001	-0.540722644	-0.24414062	-1.3427734	2.5634766	8.299853240000001	7.667016574000001	1.15441893	-0.12207031	-0.18310547	-2.0751953	-9.274829074000001	-1.0993896760000001	-1.85544429	-0.12207031	1.5258789	0.061035156	1.3171142180000002	9.5021241	2.363867212	1.2817383	0.6713867	-0.061035156	-0.7261474640000001	7.4600586060000005	-0.592163089	1.7700195	-0.36621094	-1.0375977	1550088291.109
-10.120605040000001	-4.031494110000001	-0.3146240216	-0.48828125	0.79345703	-0.36621094	7.2483152	-7.609594748	-0.923535144	0.061035156	-1.0375977	2.319336	8.170654254	8.0306884	0.8015136780000001	0.061035156	-0.18310547	-1.953125	-9.54160144	-0.6543701080000001	-2.2107422120000004	-0.5493164	1.3427734	-0.18310547	1.56354982	9.911254500000002	2.235864218	1.0375977	1.0986328	-0.36621094	0.48569336060000007	8.30942392	0.7381103240000001	2.5024414	-3.2348633	-1.159668	1550088291.149
-10.00217302	-4.486083966000001	-0.7895507788	-0.5493164	-0.36621094	-1.0986328	7.2961670320000005	-8.042651260000001	-1.0479492212000001	0.12207031	0.24414062	1.8310547	8.11203624	8.05102536	0.571826178	0.36621094	0.24414062	-1.7089844	-9.54160144	-0.6543701080000001	-2.2107422120000004	-0.91552734	1.5869141	0.061035156	1.4546875000000001	9.8083741	2.094702176	0.6713867	0.9765625	-0.61035156	2.0695800720000004	9.98303264	2.0564209260000004	2.1362305	-1.4648438	-1.4038086	1550088291.189
-9.26047374	-4.396362320000001	-0.9570312500000001	-0.061035156	-0.061035156	-1.5258789	6.638207968000001	-8.016332968	-0.80988768	0.24414062	0.7324219	1.5258789	7.923022660000001	8.080932608000001	0.60651857	0.5493164	-0.18310547	-1.5869141	-9.91484424	0.0825439496	-2.27055661	-1.0375977	1.5258789	0.24414062	1.1986816100000002	9.709082068	1.6365234620000002	0.61035156	0.4272461	-0.79345703	4.94785144	13.53959964	0.6962402160000001	2.9907227	-1.5869141	-1.2207031	1550088291.229
-8.29506839	-4.023120108	0.16987304320000002	-0.061035156	0.30517578	-0.79345703	6.020923020000001	-7.73161592	-0.7871582068	0.18310547	0.48828125	1.2817383	7.796215560000001	8.126391574000001	0.42707518000000005	0.61035156	-0.18310547	-1.3427734	-9.667211960000001	0.7668212860000001	-2.4978514400000003	-0.79345703	1.4648438	0.24414062	1.053930661	9.77368161	1.118530252	0.5493164	0.061035156	-0.8544922	4.94785144	13.53959964	0.6962402160000001	0.61035156	2.6245117	-1.0986328	1550088291.269
-8.45297824	-3.3412353240000003	-0.573022464	-0.48828125	0.7324219	-0.7324219	5.86420926	-7.283007788000001	-0.16508788940000002	0	-0.12207031	1.2207031	7.774682608000001	8.20534694	0.20217285340000002	0.5493164	0.061035156	-1.2207031	-9.14802266	0.83022464	-2.9847412140000005	-0.48828125	1.4648438	0.061035156	0.88046875	9.75214856	0.8577392572	0.48828125	0.061035156	-0.8544922	-0.1997802716	8.321386780000001	0.339746106	-0.12207031	2.319336	-0.6713867	1550088291.309
-9.177929712000001	-4.074560504000001	-1.3661621400000001	-0.6713867	0.061035156	-1.0986328	5.97905252	-7.29138179	0.31223143000000003	0.12207031	0	1.0375977	7.5234619600000014	8.285498200000001	0.1315917932	0.61035156	-0.12207031	-1.0375977	-8.807080072	0.6531738220000001	-3.1893066100000005	-0.30517578	1.4038086	-0.061035156	0.699829074	9.766503894000001	0.7871582068	0.5493164	0.61035156	-0.79345703	1.5145019960000001	9.16357428	-0.7285400360000001	1.0375977	-2.9907227	-0.36621094	1550088291.349
-9.0858152	-4.580590854	-1.4522949280000002	-0.6713867	-0.61035156	-0.6713867	6.331957968	-7.723242212000001	0.309838858	0.4272461	0.12207031	0.91552734	7.3858885800000005	8.49963408	-0.09450683900000001	0.7324219	-0.30517578	-0.79345703	-8.900390380000001	0.67709964	-3.476416034	-0.5493164	0.6713867	0.061035156	0.6148925720000001	9.9782473	0.808691394	0.48828125	0.61035156	-0.79345703	1.5145019960000001	9.16357428	-0.7285400360000001	1.4038086	-0.061035156	-0.79345703	1550088291.389
-8.47810054	-4.377221646000001	-0.9689941100000001	-0.30517578	0.4272461	-0.4272461	6.48388678	-7.98044429	0.0861328125	0.48828125	-0.6713867	0.6713867	7.339233426000001	8.49963408	-0.18901367800000002	0.79345703	-0.24414062	-0.6713867	-9.3155027	0.9677978240000001	-3.3579834260000005	-0.61035156	0.79345703	0.061035156	1.0240234620000002	10.1241938	0.6125	0.4272461	0.18310547	-0.9765625	3.007470746	10.36464856	-1.516894568	0.30517578	-0.4272461	-0.5493164	1550088291.429
-8.649169928000001	-4.29348143	-1.47263179	-0.5493164	0.061035156	-0.48828125	6.3845947480000005	-7.792626800000001	0.031103515380000002	0.36621094	-0.7324219	0.24414062	7.31889676	8.321386780000001	-0.10886230040000001	0.7324219	-0.4272461	-0.79345703	-9.192285340000002	1.175952176	-3.5003417540000004	-0.5493164	0.7324219	-0.061035156	1.1651855432	10.0560054	0.4474121106000001	0.36621094	0.30517578	-0.9765625	1.43435054	9.23774411	-1.6114013580000002	0.4272461	0.6713867	-0.36621094	1550088291.469
-8.73291034	-4.60930162	-1.6341308900000002	-0.36621094	0.061035156	-0.4272461	6.186010880000001	-7.51508786	0.10048827880000001	0.36621094	-0.7324219	0.24414062	7.5055175720000005	8.27233876	-0.0897216754	0.61035156	-0.4272461	-0.79345703	-9.035571580000001	1.2907959260000001	-3.6510742800000004	-0.48828125	0.5493164	-0.061035156	0.850561502	9.93039586	0.379223642	0.30517578	0.48828125	-0.7324219	1.43435054	9.23774411	-1.6114013580000002	0.4272461	0.6713867	-0.48828125	1550088291.509
-8.62763678	-4.554272464	-1.62575679	-0.30517578	-0.12207031	-0.24414062	5.958715560000001	-7.419384980000001	0.1579101538	0.18310547	-0.18310547	0.4272461	7.61557608	8.28908696	-0.1064697284	0.61035156	-0.18310547	-0.6713867	-9.05471196	1.3015625000000002	-3.6785887600000002	-0.4272461	0.4272461	0.061035156	0.6328369110000001	9.90527356	0.30625	0.30517578	0.24414062	-0.5493164	1.553979532	9.687548920000001	-1.5910644960000002	0.48828125	-0.24414062	-0.30517578	1550088291.549
-8.608496106	-4.45617662	-1.6317382200000001	-0.24414062	0	-0.18310547	5.849853240000001	-7.387085160000001	0.269165036	0.18310547	-0.18310547	0.4272461	7.63710962	8.261572480000002	-0.21413574280000003	0.61035156	-0.061035156	-0.5493164	-8.991308606	1.39008786	-3.7072998200000002	-0.30517578	0.36621094	0	0.6675292932	9.911254500000002	0.2978759784	0.18310547	0.061035156	-0.4272461	2.03488768	9.548779254000001	-1.7310302520000003	0.30517578	-0.36621094	-0.18310547	1550088291.589
-8.531933606	-4.5518798920000005	-1.6137939300000002	-0.18310547	-0.061035156	-0.18310547	5.796020468	-7.31291484	0.17944336060000002	0.061035156	-0.48828125	0.36621094	7.602417032000001	8.364452880000002	-0.35888672120000004	0.5493164	-0.061035156	-0.30517578	-8.90996106	1.4558837860000002	-3.7288329680000003	-0.24414062	0.24414062	0	0.5885742212	9.87775908	0.3576904254	0.12207031	0.24414062	-0.30517578	2.03488768	9.548779254000001	-1.7310302520000003	0.18310547	0.18310547	-0.12207031	1550088291.628
-8.616870108	-4.82702626	-1.6305420320000001	0.061035156	0.061035156	-0.061035156	5.796020468	-7.31291484	0.17944336060000002	0.061035156	-0.48828125	0.36621094	7.30573732	8.38478984	-0.5215820288	0.48828125	-0.48828125	-0.061035156	-8.88842752	1.4774170320000002	-3.77189946	-0.12207031	0.12207031	0.061035156	0.458178714	9.840673920000002	0.309838858	0.061035156	0.24414062	-0.24414062	1.4116211060000001	9.51169429	-1.8063964660000003	0.18310547	0.30517578	0	1550088291.669
-8.564233426000001	-4.7349121400000005	-1.5587646760000002	0.18310547	0.061035156	0.061035156	5.450292932000001	-7.445702880000001	0.173461911	0	-0.61035156	0.48828125	7.299755890000001	8.43742662	-0.538330072	0.5493164	-0.12207031	0.061035156	-9.066674820000001	1.4630615020000002	-3.7407959260000005	0	0.061035156	0.061035156	0.33256836060000006	9.90048822	0.21533202880000002	0.12207031	0.061035156	-0.18310547	1.302758786	9.6385009	-1.726245108	0.12207031	0.24414062	0	1550088291.708
-8.572607428000001	-4.6427978240000005	-1.641308606	0.24414062	0.061035156	0.061035156	5.59624002	-7.66940944	0.33854982	0	-0.61035156	0.48828125	6.99470198	8.56782248	-0.5825927716	0.36621094	-0.30517578	0.061035156	-9.048730432000001	1.4618652160000003	-3.829321286	0.061035156	0.061035156	0.061035156	0.3505126800000001	10.03686502	0.1686767572	0.061035156	-0.061035156	-0.061035156	1.302758786	9.6385009	-1.726245108	0.12207031	-0.18310547	0.12207031	1550088291.748
-8.476904254	-4.6990235600000005	-1.579101538	0.4272461	0.30517578	0	5.86420926	-7.78305661	0.364868161	0.30517578	-0.7324219	0.30517578	6.986327880000001	8.74606929	-0.5993408246	0.18310547	-0.48828125	0	-8.939868210000002	1.553979532	-3.9214355040000006	0.24414062	-0.18310547	0.061035156	0.17944336060000002	10.14333516	0.17585449280000004	0	-0.061035156	0.061035156	1.3242920320000002	9.56911592	-1.7477783540000003	0.061035156	-0.24414062	0.18310547	1550088291.788
-8.61926268	-4.724145468000001	-1.9032959260000002	0.61035156	0.36621094	0.12207031	6.24103984	-8.165869110000001	0.46416014400000005	0.12207031	-0.30517578	0.18310547	7.078442392	9.031982428000001	-0.778784146	0.18310547	-0.48828125	0.061035156	-8.96977536	1.5958496400000002	-3.9477538940000003	0.4272461	-0.4272461	0.061035156	-0.17106933900000001	10.35148912	0.1303955072	-0.18310547	-0.24414062	0.18310547	1.547998004	9.521264480000001	-2.060009784	0	-0.24414062	0.24414062	1550088291.828
-8.616870108	-4.671508786	-1.905688498	0.91552734	0.48828125	0.24414062	6.341528060000001	-8.771191394	0.46416014400000005	0.24414062	1.0375977	0	6.928906250000001	9.60739766	-0.8960205072	0	-0.4272461	0.24414062	-9.055908246000001	1.579101538	-3.9549316100000005	0.48828125	-0.8544922	0.12207031	-0.3373535144	10.804883180000001	0.061010742800000003	-0.8544922	-0.91552734	0.24414062	1.547998004	9.521264480000001	-2.060009784	-0.061035156	-0.4272461	0.24414062	1550088291.868
-8.719750900000001	-4.587768570000001	-2.2657714660000003	1.2207031	0.7324219	0.36621094	6.43125	-9.329858426000001	0.48330077880000005	0.61035156	3.1738281	-0.24414062	6.4659423920000005	9.916039840000002	-0.5861816394	-0.18310547	-0.24414062	0.36621094	-9.1791259	1.7071045320000002	-3.80778804	0.48828125	-0.79345703	0.12207031	-0.5526855432	10.9735598	0.33854982	-1.0986328	-1.5258789	0.061035156	1.3362548920000001	9.33344748	-2.4308594240000003	-0.12207031	-0.61035156	0.30517578	1550088291.908
-8.717358426	-4.67390126	-2.3746337860000004	1.4648438	0.4272461	0.61035156	5.328271760000001	-9.222192392	1.312329074	0.8544922	4.3945312	-0.30517578	5.7936277	9.8179438	-0.30744628600000007	-0.30517578	-0.12207031	0.24414062	-9.004467752000002	1.983447284	-3.8065917540000007	0.8544922	-1.159668	0.061035156	-0.784765625	10.765404860000002	0.308642572	-1.3427734	-2.1972656	-0.12207031	1.7812744600000001	9.45307608	-2.3937744600000004	0	-0.79345703	0.18310547	1550088291.948
-8.55107428	-4.571020468	-2.575610324	1.7089844	0.6713867	0.8544922	3.89272464	-8.54628894	1.8530517180000001	0.48828125	2.8076172	-0.24414062	5.09738768	9.780859620000001	-0.2572021466	-0.5493164	0.061035156	-0.12207031	-8.83579074	2.27893071	-3.7336182100000004	1.0986328	-1.4038086	0.12207031	-0.9043945288	10.59553264	-0.04067382788	-1.953125	-2.746582	-0.18310547	1.7812744600000001	9.45307608	-2.3937744600000004	-0.24414062	-0.7324219	0.18310547	1550088291.988
-8.42785643	-5.05192842	-2.739501996	2.0751953	0.7324219	0.9765625	3.2730469240000004	-7.8847409200000005	1.9415771760000002	-0.061035156	1.8310547	0.24414062	4.492065396	9.810766280000001	-0.3947753894	-0.9765625	0.061035156	-0.6713867	-8.73291034	2.7993163940000003	-3.42497554	1.4648438	-1.7089844	0.061035156	-0.88645018	10.52614766	-0.30625	-2.2583008	-2.8686523	-0.4272461	1.872192392	9.45307608	-2.383007788	-0.4272461	-0.91552734	0.24414062	1550088292.028
-8.310620108	-5.446704074	-2.9548339660000003	2.9907227	0.8544922	1.2207031	3.2072509000000005	-7.300951980000001	1.665234424	-0.7324219	2.0141602	1.159668	3.7671141200000005	10.028490920000001	-0.7823730432	-1.5869141	-1.0375977	-1.4038086	-8.81066893	3.2634764400000003	-2.951245108	2.0141602	-1.8920898	0	-0.991723642	10.529736420000003	-0.4761230432	-2.4414062	-3.0517578	-0.79345703	1.3793212860000001	9.62055661	-2.57082518	-0.5493164	-1.2207031	0.30517578	1550088292.068
-8.28669429	-5.252905252000001	-2.951245108	3.7841797	0.79345703	1.4038086	2.9859375000000004	-6.7650144800000005	1.5109130400000002	-1.3427734	2.6245117	2.1362305	3.084033246	10.302441100000001	-1.6999267180000002	-1.5869141	-1.0375977	-1.4038086	-9.00566394	3.6104003600000003	-2.447607428	2.6855469	-1.953125	-0.061035156	-1.3171142180000002	10.52016574	-0.5634521466	-2.6855469	-3.7231445	-1.2207031	1.3793212860000001	9.62055661	-2.57082518	-0.79345703	-1.6479492	0.61035156	1550088292.108
-8.59294429	-4.9263183900000005	-2.948852536	3.90625	0.79345703	1.4648438	3.0565185700000006	-6.364257788000001	1.414013678	-2.0141602	3.3569336	3.1738281	2.6892577880000004	10.395751800000001	-2.536132788	-3.2348633	-4.1503906	-2.5024414	-9.136059800000002	3.7276367800000005	-2.04924321	3.3569336	-1.6479492	0	-1.714282248	10.26416034	-0.617285144	-2.6245117	-4.8828125	-1.6479492	1.494165036	9.6385009	-2.8112792540000004	-1.159668	-1.8920898	0.8544922	1550088292.148
-8.571411240000002	-4.7062010800000005	-2.805297824	3.479004	0	1.0986328	2.884252896	-6.221899460000001	1.314721646	-3.112793	3.2958984	4.333496	2.5134033540000003	10.63859874	-3.1055663940000002	-4.1503906	-4.4555664	-2.8076172	-9.304736420000001	3.676196286	-1.70471196	4.0893555	-1.5869141	-0.12207031	-1.9260253600000001	10.2079348	-0.7285400360000001	-2.5634766	-5.6762695	-1.8310547	1.4810058900000003	9.69472644	-2.8698974640000006	-1.4038086	-2.319336	0.91552734	1550088292.188
-8.19099092	-4.895214856	-2.31481929	3.7841797	0.5493164	0.4272461	3.075659146	-6.67888179	0.9055908540000002	-4.272461	3.3569336	5.3100586	2.414111322	11.04414038	-3.7551512600000003	-5.065918	-4.8828125	-3.0517578	-9.55117212	3.5290527160000003	-1.15441893	5.1879883	-1.5258789	-0.36621094	-1.7669189300000003	10.16247554	-0.6854736419999999	-2.380371	-6.4086914	-2.0141602	1.4810058900000003	9.69472644	-2.8698974640000006	-1.4648438	-2.2583008	0.9765625	1550088292.228
-8.415893570000001	-5.133276260000001	-2.304052716	4.211426	0.9765625	-0.24414062	3.7240478240000003	-7.982836960000001	0.12919922120000002	-5.2490234	4.8828125	6.0424805	2.195190396	11.303735520000002	-4.385595746	-5.6152344	-6.225586	-3.1738281	-9.97465854	2.6019287140000005	-0.5909667932	5.9814453	-1.0986328	-0.6713867	-1.3984619600000001	10.19716754	-0.2978759784	-2.1362305	-7.3242188	-2.4414062	1.331469748	9.863403060000001	-2.816064496	-1.6479492	-1.6479492	1.0986328	1550088292.268
-8.49365216	-5.7589357	-1.665234424	4.5166016	0.61035156	-0.4272461	4.282714856	-9.209033246	-0.8541503600000001	-5.6762695	7.2631836	5.92041	2.250219748	11.393457460000002	-4.830615216000001	-5.6152344	-7.507324	-3.3569336	-10.3790036	1.605419928	-0.2452392572	6.4086914	-0.36621094	-0.7324219	-0.7572509980000001	10.2773188	0.2823242212	-1.953125	-8.178711	-3.0517578	-1.09819339	10.184009080000001	-2.5421141200000004	-1.953125	-2.380371	0.9765625	1550088292.308
-8.05222194	-4.77558606	-0.8972167932	5.79834	3.0517578	0.18310547	4.721752896	-9.60859375	-1.193896466	-5.92041	10.131836	5.126953	2.65576178	11.471215560000001	-4.818652356	-5.065918	-7.8125	-3.7841797	-10.58715854	0.5203857428	-0.014355469240000002	6.958008	0.12207031	-0.91552734	-0.00837402356	10.467528960000001	0.953442392	-1.7700195	-8.300781	-3.3569336	-1.09819339	10.184009080000001	-2.5421141200000004	-2.0751953	-3.6010742	0.6713867	1550088292.348
-9.04992662	-3.3197021760000003	-1.610205072	6.164551	2.8076172	-0.12207031	4.64638678	-10.081127700000001	-1.2501221040000001	-5.79834	11.291504	3.7841797	3.249121106	11.224779860000002	-4.5327391200000005	-4.272461	-7.446289	-4.3945312	-9.917236420000002	-0.6519775360000001	-0.01794433606	6.8359375	0.4272461	-0.9765625	0.6675292932	10.3012455	1.915258786	-1.3427734	-7.507324	-3.540039	-1.623364218	9.90766574	-2.527758786	-1.953125	-5.004883	0.8544922	1550088292.388
-10.19238318	-2.7359130400000002	-1.2788329680000001	6.3476562	0.79345703	-0.18310547	3.98483876	-10.012939300000001	-1.7346191100000001	-4.8828125	10.7421875	2.1362305	3.817358426	10.65175818	-4.10566394	-4.272461	-7.446289	-4.3945312	-9.451879892000001	-1.227392572	-0.35649413939999997	6.4697266	0.18310547	-0.5493164	0.663940396	9.697119110000001	2.586376996	-1.0986328	-6.8359375	-3.2958984	0.096899411	9.189892572	-1.77290036	-1.953125	-6.3476562	0.9765625	1550088292.428
-10.005761780000002	-2.55527356	-0.6125	6.286621	2.746582	-0.36621094	3.0959961060000003	-9.933984620000002	-1.990625	-3.4179688	9.155273	0.6713867	4.46933606	10.47590306	-3.5063233800000004	-3.3569336	-6.713867	-4.699707	-9.765307608	-1.5276611420000001	-0.20935058900000003	6.4697266	-0.30517578	-0.30517578	0.401953125	9.460253894000001	2.58278804	-1.2817383	-6.4086914	-3.0517578	2.4165038940000003	9.54399411	-1.38410643	-2.1972656	-8.056641	1.2207031	1550088292.468
-9.874170320000001	-2.7765869600000004	-0.976171875	5.79834	2.0751953	0.061035156	2.32917482	-9.95432158	-2.14973143	-1.7700195	6.4086914	-0.061035156	4.98374002	10.453173920000001	-2.9129637600000002	-1.4648438	-5.065918	-4.272461	-9.883740020000001	-1.594653354	0.0861328125	6.1035156	-0.18310547	0	0.19499511780000003	9.46503894	2.70839856	-0.7324219	-6.4086914	-2.9907227	2.886645468	9.29277356	-2.094702176	-1.953125	-9.887695	1.4038086	1550088292.508
-9.13725589	-2.7359130400000002	-0.764428714	5.7373047	1.8310547	0.18310547	2.1329834260000005	-9.72702626	-2.29089357	-0.24414062	4.333496	-0.18310547	5.08063948	9.961499100000001	-2.4523925720000004	-1.4648438	-5.065918	-4.272461	-9.405224640000002	-1.685571286	-0.11843261780000001	6.164551	-0.48828125	0.18310547	-0.15910644960000003	9.22338858	2.76821286	-0.36621094	-6.4086914	-2.9296875	0.9283202880000001	9.58347194	-1.2884033540000002	-2.319336	-8.605957	-0.36621094	1550088292.548
-9.210229532000001	-2.8555420320000002	-0.3828125	5.79834	1.953125	0.30517578	1.8386962860000002	-9.64208966	-2.4990478240000003	1.0375977	5.554199	0.12207031	5.140454074	9.3238768	-1.915258786	-0.7324219	-5.3100586	-3.3569336	-9.124096940000001	-1.7848632200000003	-0.1208251996	6.164551	-0.79345703	0.5493164	-0.5562744110000001	8.783154254000001	2.566040036	-0.36621094	-6.7749023	-2.5634766	1.650878894	9.81315944	-0.01315917932	-2.5634766	-10.070801	0.4272461	1550088292.588
-8.999682608	-2.4619628600000003	0.1614990216	5.7373047	1.953125	0.18310547	1.15441893	-9.16357428	-2.6916503600000006	0.91552734	5.3100586	0.8544922	5.11652806	8.828613220000001	-1.506127896	-0.24414062	-6.1035156	-2.1362305	-9.157592752000001	-1.667626996	-0.06699218750000001	6.164551	-1.3427734	0.8544922	-0.5993408246	8.49963408	2.46794429	-0.061035156	-7.385254	-2.1972656	3.2527099640000006	9.96030252	-0.7225586060000001	-2.6245117	-6.713867	0.24414062	1550088292.628
-8.89680162	-2.2215087860000002	0.40075683900000003	5.065918	2.6245117	0	1.15441893	-9.16357428	-2.6916503600000006	0.91552734	5.3100586	0.8544922	5.1296875	8.883642572	-1.27524411	0.12207031	-7.751465	0.12207031	-9.625341754	-1.5982422120000002	0.649584964	6.4697266	-1.4038086	0.79345703	-0.0490478534	8.75444339	2.5098144959999997	0.36621094	-7.5683594	-1.953125	1.35180661	9.354980432000001	-1.09819339	-3.7231445	-4.3945312	-0.7324219	1550088292.668
-8.797509980000001	-2.845971646	0.5132080072	4.0283203	2.380371	0	3.4189941100000003	-9.264062500000001	-3.052929712	1.2207031	4.333496	0.8544922	5.337841754	9.145629892	-0.910375998	0.24414062	-7.6904297	0.79345703	-9.8179438	-1.9009033540000002	1.100585962	6.225586	-1.0375977	0.36621094	0.8661132788	9.14682608	2.830419928	0.5493164	-7.1411133	-2.0751953	1.35180661	9.354980432000001	-1.09819339	-3.6010742	-5.3100586	-1.3427734	1550088292.708
-8.235253894000001	-3.452490216	0.648388678	3.90625	3.0517578	0.4272461	3.9022949280000003	-8.814257788	-3.6391114200000003	1.7700195	5.065918	0.91552734	5.662036240000001	9.189892572	-0.1674804712	0.24414062	-7.6904297	0.79345703	-9.71745607	-2.198779254	1.085034146	5.6152344	-1.2207031	0.18310547	1.7035155760000003	9.284399460000001	3.323291034	0.6713867	-6.225586	-2.380371	0.538330072	9.53322734	-1.476220746	-3.2348633	-6.8969727	-1.5869141	1550088292.748
-8.023510880000002	-3.161792032	0.5634521466	4.0283203	3.90625	0.61035156	3.7599366	-8.407519568	-4.042260880000001	2.1362305	4.3945312	0.6713867	5.949145468	8.858520468	0.8625244110000001	0.5493164	-6.4086914	1.0986328	-9.542798020000001	-2.11982428	1.3302734620000003	5.432129	-0.7324219	0.18310547	2.0169433900000002	8.906372300000001	3.7407959260000005	0.5493164	-5.3710938	-2.2583008	1.5456054320000001	9.368139480000002	-1.4056396760000003	-2.6245117	-7.385254	-1.159668	1550088292.788
-8.62285144	-2.91535643	0.515600589	4.0283203	3.540039	0.79345703	3.7599366	-8.407519568	-4.042260880000001	2.1362305	4.3945312	0.6713867	5.898901260000001	8.730517572	1.7657226440000002	1.4038086	-2.1972656	0.6713867	-9.285595746	-2.0923096040000004	1.2788329680000001	5.065918	-0.61035156	0.18310547	1.9128662140000001	8.589355432000001	4.059008786	0.30517578	-4.5776367	-1.8310547	2.7311278960000003	8.741284440000001	-0.7955322480000001	-2.5634766	-6.652832	-0.79345703	1550088292.828
-9.00566394	-2.636621106	0.7895507788	4.0893555	2.2583008	1.159668	3.7407959260000005	-7.97565944	-4.9083741000000005	2.1972656	3.540039	0.36621094	5.43952626	8.880053420000001	2.282519568	1.4038086	-2.1972656	0.6713867	-9.139648560000001	-2.094702176	1.25729982	5.004883	-0.5493164	0.18310547	1.6078125	8.50441893	4.3700439300000005	0.30517578	-3.9672852	-1.3427734	3.609204074	7.932592752000001	-0.20217285340000002	-1.5869141	-6.3476562	-0.8544922	1550088292.868
-9.33344748	-2.024121106	0.9989013580000001	3.90625	2.2583008	1.159668	3.640307608	-7.864404254	-5.006469748	1.8310547	3.7231445	-0.12207031	4.856933606	9.169555710000001	2.35549321	0.9765625	-2.319336	0.6713867	-8.931494110000001	-2.386596646	1.4367432100000002	4.699707	-0.6713867	0.061035156	1.1580077880000001	8.47211911	4.612890576	0.48828125	-3.7841797	-1.0375977	2.928515576	7.844067392	1.943969748	-0.12207031	-4.8217773	-0.4272461	1550088292.908
-10.959203780000001	-4.426269568	-0.80390625	3.479004	1.7700195	0.91552734	3.55058606	-8.028295926	-4.83540036	1.4038086	3.8452148	-0.18310547	4.47292482	9.38608426	2.293286142	0.5493164	-3.1738281	1.0986328	-8.77358426	-2.976367212	1.293188498	4.0283203	-1.0986328	0.18310547	1.0192382788	8.584570288	4.596142572000001	0.36621094	-4.1503906	-0.9765625	2.928515576	7.844067392	1.943969748	0.8544922	-5.2490234	-0.18310547	1550088292.948
-10.925708360000002	-4.94904802	-2.0671875	6.0424805	-1.4648438	1.0375977	3.0983885800000004	-8.29506839	-4.97775908	1.159668	2.8076172	-0.5493164	4.270751996	10.158886780000001	2.183227536	0.5493164	-3.1738281	1.0986328	-10.532128600000002	-1.9188476440000002	1.2549072479999999	3.0517578	-2.8076172	-0.12207031	0.717773462	9.317895468000001	4.00158696	0.24414062	-3.8452148	-0.7324219	0.7763915740000001	8.265161240000001	-0.1614990216	3.6010742	-5.79834	-0.36621094	1550088292.988
-8.728125	-1.564746106	0.014355469240000002	4.5776367	0.9765625	0.48828125	2.8878417540000005	-8.400341754000001	-4.737304712	0.79345703	1.3427734	-1.159668	4.130786240000001	11.24392122	1.5491942900000002	-1.3427734	-4.0893555	0.91552734	-11.319287140000002	0.18422851440000002	1.50732428	3.6621094	0.8544922	0.12207031	0.2775390576	10.44838858	3.6355224640000006	0.8544922	-2.9296875	-0.4272461	4.330566394000001	11.09677716	1.6891601440000001	2.5634766	-6.652832	2.319336	1550088293.028
-8.5833741	-1.874584964	-1.2441405760000002	2.5024414	5.7373047	1.5258789	2.8878417540000005	-8.400341754000001	-4.737304712	0.79345703	1.3427734	-1.159668	4.202563400000001	11.368335159999999	0.6507812500000001	-2.2583008	-4.272461	0.91552734	-9.581079074	0.2189208966	0.5060302716	3.8452148	-0.48828125	-0.12207031	-0.5873779254	10.862304320000002	3.4907714660000004	0.79345703	-2.5024414	0	4.330566394000001	11.09677716	1.6891601440000001	0.79345703	2.0751953	1.5258789	1550088293.067
-9.264062500000001	-3.58288588	-5.0531250000000005	2.746582	1.3427734	1.3427734	3.84367662	-8.95183107	-3.052929712	-1.0375977	1.8920898	-2.5024414	4.252807608	10.7869384	0.364868161	-2.2583008	-4.272461	0.91552734	-9.845459260000002	0.23327636780000002	0.02033691394	2.8686523	-1.4648438	-0.24414062	-1.4199951080000002	10.389770860000002	2.592358426	0.12207031	-4.0283203	0.4272461	-0.9630126800000001	8.65634784	-1.656860324	1.3427734	-6.3476562	0	1550088293.107
-9.094189300000002	-4.76481929	-3.0983885800000004	3.4179688	1.5258789	1.7700195	4.080542032	-9.991405760000001	-2.3758300720000003	-2.0141602	4.5166016	-3.2348633	4.011157248000001	10.57280252	-0.03947753894	-2.4414062	-3.9672852	1.159668	-10.536913940000002	1.435546924	0.7775878600000001	3.2348633	-0.9765625	-0.18310547	-0.745288089	10.20195288	1.808789038	-0.12207031	-4.4555664	0.79345703	1.6329346040000001	9.503320288000001	-2.8579346040000004	1.7089844	-3.4179688	0.9765625	1550088293.148
-8.468530252	-3.7874510800000003	-3.0325927520000002	5.065918	5.493164	2.4414062	3.645092752	-11.570508180000001	-1.677197284	-2.5634766	6.591797	-3.9672852	4.01713858	10.252197480000001	-0.949853534	-3.0517578	-4.211426	0.6713867	-10.608691100000001	1.550390576	1.23696286	3.6010742	-0.5493164	0	0.5215820288	10.298852340000002	1.7669189300000003	0.36621094	-3.90625	0.61035156	1.020434604	9.593042032000001	-2.8399902160000003	1.2207031	-4.3945312	1.0375977	1550088293.187
-9.016430710000002	-2.2813232820000002	-4.457373004000001	4.4555664	3.112793	1.3427734	2.9010009000000005	-12.09926718	-0.9139648560000001	-2.6855469	7.080078	-4.5166016	4.32578125	9.201855432	-1.65805661	-3.0517578	-4.211426	0.6713867	-9.926807100000001	1.32189946	1.1771484620000001	3.540039	-0.4272461	-0.061035156	0.6902587860000001	9.646875000000001	1.9009033540000002	0.7324219	-3.3569336	0.4272461	0.762036142	9.88015126	-3.5206787140000007	1.159668	-4.3945312	0.5493164	1550088293.227
-8.9745607	-2.62944339	-4.4430175720000005	4.1503906	2.4414062	1.3427734	2.9010009000000005	-12.09926718	-0.9139648560000001	-2.6855469	7.080078	-4.5166016	4.854541034	8.446997300000001	-1.739404254	-3.0517578	-4.0893555	0.61035156	-9.572705072	1.8733886780000002	1.29558107	3.4179688	-0.5493164	0.061035156	0.36965332460000005	8.918335160000002	1.6125976440000003	0.61035156	-2.9907227	0.7324219	0.879272464	9.7150634	-3.9190429320000004	1.5258789	-5.004883	0.12207031	1550088293.267
-8.492456070000001	-2.767016574	-3.8197509000000003	4.760742	2.8686523	1.2207031	1.2860107820000002	-10.19238318	0.7464843750000001	-2.5024414	7.5683594	-3.6621094	5.41679712	8.378808606	-1.6161865020000004	-1.5258789	-3.2348633	1.0375977	-9.387280252000002	2.204760782	1.506127896	4.272461	-0.48828125	0	0.4521972644	8.679076980000001	1.235766574	0.4272461	-2.6855469	0.9765625	2.282519568	9.661230432000002	-3.3819091460000004	1.4038086	-4.211426	-0.061035156	1550088293.307
-8.38478984	-2.35549321	-4.32817392	4.699707	2.8076172	0.79345703	0.1040771466	-8.7030027	1.05991214	-1.953125	6.4697266	-2.1362305	5.307934800000001	8.52954074	-2.04326178	-1.5258789	-3.2348633	1.0375977	-9.301147660000002	1.680786142	1.6281494600000002	4.5166016	-0.30517578	-0.061035156	0.9127685700000001	9.058300720000002	1.0958007788	0.5493164	-2.6245117	0.5493164	2.04326178	9.34780252	-3.0409667540000003	1.2817383	-3.7841797	0	1550088293.347
-8.813061600000001	-2.652172824	-4.804296924000001	4.638672	1.953125	0.6713867	-0.7883544928000001	-7.576098740000001	0.8445800720000001	-1.5258789	3.7231445	0	5.023217752000001	8.694628894000001	-2.300463858	-1.0375977	-2.5634766	1.4648438	-9.35976538	1.358984424	1.9403808900000001	4.333496	-0.18310547	0	1.4427246400000002	9.53442392	1.259692392	0.6713867	-2.6245117	-0.061035156	1.488183606	9.212622300000001	-3.0864257200000003	1.2207031	-3.9672852	0.061035156	1550088293.387
-8.960205072	-2.1521240020000003	-4.480102536	4.760742	1.5258789	0.6713867	-0.765625	-7.44211412	0.5479003894	-1.0986328	1.4648438	2.0751953	5.06867662	8.597729532	-1.9774658540000003	0.12207031	-3.479004	1.3427734	-9.47460962	1.287207068	2.2215087860000002	4.211426	0.18310547	0.061035156	1.9164550720000002	9.718652160000001	1.4116211060000001	0.79345703	-2.5024414	-0.61035156	1.11613768	9.102563400000001	-3.2467285340000003	1.159668	-4.638672	0.30517578	1550088293.427
-8.95183107	-0.9606201080000001	-4.05183107	4.5166016	1.4648438	0.61035156	0.11484375000000001	-7.589257788	0.2619873004	-0.79345703	0.79345703	3.6010742	5.2720459260000005	8.52954074	-1.503735324	0.12207031	-3.479004	1.3427734	-9.29516574	1.393676718	2.217919928	4.0283203	0.36621094	-0.061035156	2.13178714	9.750951980000002	1.195092752	0.6713867	-2.1362305	-0.8544922	1.3805175720000002	9.319091754	-3.1773437500000004	0.7324219	-4.699707	0.48828125	1550088293.467
-9.06069339	-0.30385742800000004	-3.5960449280000004	3.7231445	1.0986328	0.30517578	1.1627929712000002	-7.633520468	-0.0825439496	-0.8544922	1.2207031	4.699707	5.306738220000001	8.57858876	-0.9570312500000001	0.91552734	-1.6479492	0.061035156	-8.9829348	1.5396240020000003	2.11982428	4.0893555	0.36621094	-0.18310547	2.30883786	9.80717752	1.129296875	0.30517578	-1.953125	-1.0986328	2.64140625	8.488867212	-3.475219748	0.7324219	-4.3945312	0.36621094	1550088293.507
-9.198266574	-0.27395019960000005	-3.4572753600000006	3.2958984	1.2207031	0.24414062	2.0659912140000003	-7.63710962	0.15551757200000002	-1.3427734	2.0751953	5.432129	5.1895018	8.69941394	-0.38400878600000005	0.9765625	-1.159668	-0.7324219	-8.65634784	1.239355432	1.9702880400000002	3.90625	0.24414062	-0.36621094	2.3746337860000004	9.9100589	1.2106445288	-0.061035156	-2.1362305	-1.3427734	2.64140625	8.488867212	-3.475219748	0.6713867	-3.6621094	0.24414062	1550088293.547
-9.60739766	-0.6053222644	-3.4979492800000003	2.9296875	0.6713867	0.18310547	2.0659912140000003	-7.63710962	0.15551757200000002	-1.3427734	2.0751953	5.432129	5.16079074	8.86809056	0.20935058900000003	0.9765625	-1.159668	-0.7324219	-8.46972644	0.9953125	1.909277356	3.4179688	0	-0.5493164	2.387792932	9.92321736	1.1711669928000001	-0.48828125	-2.5024414	-1.5258789	2.6916503600000006	8.67070288	-3.0134521760000004	0.5493164	-3.3569336	-0.061035156	1550088293.587
-9.53083516	-0.840991214	-3.125903354	2.746582	0.48828125	0.061035156	2.902197284	-7.873974640000001	0.7440917932000001	-1.8920898	2.8686523	5.7373047	5.285205072	9.170751800000001	0.7225586060000001	0.5493164	-0.91552734	-2.2583008	-8.42905252	1.0120605432	1.96430661	2.8686523	-0.24414062	-0.7324219	2.501440396	9.90766574	1.0240234620000002	-1.0986328	-2.8686523	-1.6479492	1.6999267180000002	9.04753444	-2.87707518	0.30517578	-3.2348633	-0.24414062	1550088293.627
-9.455468750000001	-0.740502896	-3.3328614200000004	2.8076172	0.91552734	0	4.044653354	-8.70778804	1.113745108	-1.8920898	3.112793	5.3710938	5.261279254	9.43513179	0.9414794928000001	-0.061035156	-1.0986328	-2.8686523	-8.369238220000002	1.296777356	2.168872104	2.5024414	-0.6713867	-0.79345703	2.5445067900000002	9.87058058	1.006079074	-1.5869141	-3.3569336	-1.8920898	1.6999267180000002	9.04753444	-2.87707518	0.24414062	-3.4179688	-0.48828125	1550088293.667
-9.8083741	-0.7225586060000001	-3.48598642	1.5258789	-0.48828125	0	4.041064496	-8.86210962	0.8541503600000001	-1.2817383	2.5024414	4.1503906	5.0818360600000005	9.77368161	0.9187500000000001	-0.061035156	-1.0986328	-2.8686523	-8.83579074	1.183129892	2.241845746	2.1972656	-1.0375977	-0.79345703	2.5445067900000002	9.91364766	1.05991214	-1.7089844	-3.8452148	-2.0751953	1.8422851440000003	9.25209964	-2.719165036	0.18310547	-2.8686523	-0.8544922	1550088293.707
-9.931591460000002	-0.9881347840000001	-3.5266601440000005	1.0986328	0.8544922	0.9765625	4.09848642	-9.07146016	0.891235324	-0.61035156	1.0375977	2.0751953	5.2720459260000005	10.774975540000002	0.75366214	-1.953125	-2.0751953	-3.7841797	-9.6385009	0.8876464660000001	2.331567392	1.7089844	-1.2817383	-0.9765625	2.44401857	10.462744600000002	1.199877896	-1.4648438	-4.0283203	-2.0751953	2.237060504	9.864599640000002	-2.6976317900000004	0.12207031	-2.1362305	-0.91552734	1550088293.747
-11.248705580000001	-1.118530252	-4.86411142	-1.4038086	1.5869141	0.91552734	4.09848642	-9.07146016	0.891235324	-0.24414062	-0.061035156	0	5.284009080000001	12.97495108	0.30385742800000004	-1.953125	-2.0751953	-3.7841797	-11.42695288	0.45698242800000005	2.29089357	1.5258789	-2.0141602	-1.0986328	2.66174321	12.175829680000001	1.776489218	-1.4648438	-4.1503906	-1.8920898	2.237060504	9.864599640000002	-2.6976317900000004	-0.36621094	-2.1362305	-0.8544922	1550088293.787
-13.11970198	-3.9118652160000003	-6.47192392	-1.3427734	-2.6855469	1.2817383	4.7995117800000004	-11.932983720000001	0.6316406250000001	0.4272461	-0.24414062	-1.8920898	6.14294429	13.69511682	-0.25839844240000004	-2.9296875	-3.90625	-4.211426	-12.294262680000001	-1.851855432	2.8639160340000003	-0.061035156	-0.6713867	-0.6713867	2.728735324	12.641186600000001	3.0433594240000006	-0.7324219	-4.8217773	-1.8920898	4.3054442900000005	10.886230040000001	-2.219116214	-1.4038086	-1.2817383	-0.48828125	1550088293.827
-10.085913040000001	-5.094995108000001	-3.352001996	-1.7089844	-7.1411133	0.7324219	5.01603984	-12.453369600000002	-0.050244139400000006	0.79345703	-0.30517578	-2.8686523	8.083325180000001	12.20095198	0.2918945288	-3.2348633	-5.859375	-3.9672852	-12.113623200000001	-0.49526367800000004	1.5491942900000002	-1.2207031	-0.061035156	-0.4272461	2.390185504	11.528637680000001	4.2875000000000005	-0.79345703	-3.112793	-1.2817383	3.9393798920000007	13.27641574	0.8732910340000001	-4.0893555	0.36621094	0.7324219	1550088293.867
-8.269946580000001	-4.71098642	1.2010742212	0.7324219	-1.3427734	2.1972656	4.763623004	-11.57648912	-0.43664550720000006	0.4272461	0.6713867	-4.5166016	8.38598642	10.173241820000001	0.6268554712000001	-1.159668	1.2817383	-1.159668	-10.52614766	1.8279297120000002	0.02153320288	0.18310547	0.61035156	-0.061035156	0.1495361322	9.60859375	3.87238768	-2.1972656	0	-0.061035156	3.9393798920000007	13.27641574	0.8732910340000001	-5.3100586	0.6713867	2.1362305	1550088293.907
-9.657641574000001	-3.0625	0.011962890380000002	1.2207031	0.36621094	1.2207031	4.093701080000001	-10.8981929	-0.2428466754	-0.12207031	2.380371	-5.7373047	6.455175720000001	9.103759980000001	-0.05144042932000001	-1.159668	1.2817383	-1.159668	-9.56552716	1.0288086060000001	-0.8158691100000001	1.0375977	-0.12207031	-0.4272461	-2.0731689300000005	8.31899411	3.9166503600000007	-2.380371	0.24414062	0.9765625	2.198779254	11.42934604	-2.1604980040000004	-3.479004	0.9765625	4.5166016	1550088293.947
-10.170849640000002	-2.454785144	-3.41301268	-1.159668	-4.5776367	0.30517578	3.44890126	-10.5488768	-0.21652832460000004	-0.12207031	3.3569336	-5.92041	4.373632788	9.15878894	-0.54191893	-0.7324219	1.8920898	1.2817383	-9.26047374	0.18901367800000002	-0.48090820680000007	1.0375977	-1.3427734	-0.24414062	-2.400952176	7.908667032	3.6773925720000005	-1.5869141	-1.2817383	1.2817383	-0.7117919928	11.924609620000002	-2.728735324	-3.2348633	1.4648438	4.333496	1550088293.987
-7.723242212000001	-2.4799072480000004	-0.364868161	-0.91552734	-4.0893555	0.30517578	2.633032248	-10.30602986	-0.570629892	0.48828125	2.6245117	-5.432129	3.53981929	8.972167932000001	-0.763232428	-0.9765625	-1.5258789	3.2958984	-9.261669928000002	-0.2942871106	0.44621582460000003	0.7324219	-0.4272461	-0.12207031	-1.355395468	7.7902346200000006	3.3603759000000006	-0.36621094	-2.9296875	0.8544922	-0.7117919928	11.924609620000002	-2.728735324	-2.2583008	1.4038086	5.3100586	1550088294.027
-7.070068390000001	-1.284814496	0.500048822	-0.6713867	0.7324219	0.91552734	1.9164550720000002	-9.644482428000002	-0.9785644568000001	1.2207031	1.0375977	-5.004883	3.85683606	8.17185054	-0.6531738220000001	-1.159668	-4.760742	4.8217773	-8.657543930000001	-1.387695288	0.6914550720000001	0.4272461	-0.61035156	-0.18310547	0.48090820680000007	7.562939300000001	3.68098143	0.61035156	-2.8076172	0.24414062	-1.2309814300000002	10.89460414	-2.1880126800000004	-2.5024414	0.8544922	5.2490234	1550088294.067
-8.13356929	-1.246533246	-1.1352783540000002	-2.319336	-2.8076172	0.36621094	1.726245108	-8.826220746	-1.143652356	1.5258789	-0.12207031	-4.760742	4.536328076	7.44450679	-0.03828125	-0.61035156	-5.2490234	5.432129	-8.39794928	-1.84946286	1.0898193390000002	-0.24414062	-0.79345703	-0.24414062	2.15571286	7.20883786	3.9597167540000004	0.61035156	-1.2817383	-0.061035156	1.2106445288	7.40622554	-1.178344748	-1.4038086	1.3427734	4.272461	1550088294.107
-7.512695288000001	-1.965502896	0.7500732428000001	-1.7089844	-1.2817383	0.79345703	1.726245108	-8.826220746	-1.143652356	1.5258789	-0.12207031	-4.760742	4.865307608	7.01982428	0.709399411	0.4272461	-3.0517578	4.8217773	-8.188598740000002	-1.393676718	1.4546875000000001	-0.4272461	-0.6713867	0.12207031	3.10317392	7.082031250000001	3.9142577880000005	0.12207031	0.24414062	0	1.2106445288	7.40622554	-1.178344748	-0.30517578	4.5776367	2.746582	1550088294.147
-7.847656250000001	-0.7273437500000001	0.773999002	-1.8310547	0.61035156	0.30517578	1.830322284	-8.141943390000002	-1.221411142	1.4648438	-0.5493164	-4.333496	4.587768570000001	6.94804712	1.358984424	1.5869141	0.6713867	3.2958984	-8.342919928	-1.362573282	1.851855432	-0.7324219	-0.7324219	0.30517578	3.4919677520000003	7.46364766	4.041064496	0	0.9765625	0.30517578	0.1614990216	6.89660643	-1.565942392	-0.18310547	4.760742	1.4648438	1550088294.187
-8.84057608	-0.8924316100000002	0.17944336060000002	-2.9907227	0.061035156	-0.36621094	1.75495607	-7.811767572	-1.1209228240000002	0.79345703	-0.4272461	-2.8686523	4.035082968	7.32966304	1.8159667540000002	2.4414062	3.7231445	1.4648438	-8.52714856	-1.7621337860000001	2.454785144	-1.3427734	-0.79345703	0.30517578	3.617578076	8.1072509	4.10566394	0.061035156	1.7700195	0.6713867	1.11613768	7.6526612400000005	0.6208740020000001	-0.5493164	5.79834	0.36621094	1550088294.227
-9.26047374	-1.8279297120000002	1.0240234620000002	-2.1972656	0.24414062	0.5493164	1.62575679	-7.43852536	-0.9402832068000001	0.79345703	-0.4272461	-2.8686523	3.7037110600000003	7.895507788000001	2.2071533540000003	2.6855469	4.638672	-0.18310547	-8.83220198	-1.6460937500000001	2.87109375	-1.8920898	-1.0986328	0.48828125	3.446508786	8.412304712000001	4.072167932	0.36621094	2.380371	0.6713867	1.11613768	7.6526612400000005	0.6208740020000001	-0.5493164	4.1503906	-0.24414062	1550088294.267
-9.528442392	-1.650878894	1.0180419928000002	-2.2583008	0.48828125	0.30517578	1.50732428	-7.07963858	-0.71538089	0.12207031	0	0.30517578	3.8484619600000003	8.47929712	2.4523925720000004	2.5024414	3.2348633	-1.6479492	-9.180322480000001	-1.28361821	3.591259784	-1.953125	-0.5493164	0.61035156	2.8758788940000004	8.52595198	3.9968016200000003	0.5493164	2.5024414	0.5493164	3.198876996	8.16826178	1.7346191100000001	-0.61035156	3.1738281	-0.91552734	1550088294.307
-11.16855432	-0.732128894	1.350610324	-1.4648438	-0.79345703	0.4272461	1.5013427520000002	-6.94086911	-0.44143066100000006	-0.18310547	-1.2207031	2.380371	4.145141574	9.01882338	2.3542969240000002	1.8920898	1.7700195	-2.4414062	-9.035571580000001	-1.1424560700000002	3.464453076	-2.1362305	0.061035156	0.6713867	2.0707763580000003	8.523559800000001	3.9836425720000004	0.6713867	2.2583008	0.36621094	4.9	10.083520860000002	5.273242212	-1.0375977	2.2583008	-0.6713867	1550088294.347
-9.63969748	-0.17944336060000002	2.978759784	-2.8686523	-1.159668	0.30517578	1.983447284	-7.01503894	-0.0837402356	-0.24414062	-2.1362305	4.272461	4.145141574	9.01882338	2.3542969240000002	1.0375977	1.2817383	-2.5634766	-8.135961960000001	-0.6986327880000001	3.41301268	-2.319336	0.12207031	0.8544922	1.207055661	8.62763678	4.173852536	0.61035156	1.8920898	0.4272461	4.9	10.083520860000002	5.273242212	0.79345703	2.319336	0.36621094	1550088294.387
-12.4449955	-4.49326178	-0.9343017572	-1.4038086	3.7841797	-0.4272461	2.8136719240000003	-7.6107907400000006	0.26796875000000003	0.061035156	-2.1362305	5.859375	4.894018570000001	10.50102536	2.045654254	0.30517578	0.8544922	-2.1362305	-7.66342752	-0.34453125	2.406933606	-2.0141602	-1.7700195	0.7324219	0.6101074280000001	9.241332968	4.167871106000001	0.5493164	1.2207031	0.61035156	2.250219748	6.236254892	1.3302734620000003	2.2583008	0.9765625	0.4272461	1550088294.426
-13.299145860000001	-5.914452880000001	-6.761425720000001	-0.24414062	-8.666992	-2.6245117	3.0601074280000002	-9.90766574	0.05502929712000001	0.5493164	-2.380371	7.5683594	4.401147464000001	13.759716460000002	0.805102536	-0.24414062	0.12207031	-1.8920898	-13.117309800000001	0.49765625	2.854345746	-3.2958984	-9.460449	-0.12207031	0.5885742212	12.43063948	3.32089856	0.8544922	1.159668	0.9765625	8.14433606	14.86867662	4.76721196	2.9907227	-2.2583008	-2.8076172	1550088294.467
-7.78186052	-5.924023560000001	0.8266357428000001	1.3427734	1.159668	1.7700195	3.4512939300000003	-13.910449280000002	-1.0443603240000001	1.7700195	-4.5776367	8.7890625	5.305542032000001	15.216797120000003	-0.708203125	-1.2817383	-0.91552734	-2.1972656	-12.66391574	2.749072284	7.573706070000001	-1.4038086	4.638672	1.953125	0.9510498200000002	14.50859424	3.5517822480000003	1.5258789	1.7089844	0.48828125	8.14433606	14.86867662	4.76721196	-1.8310547	0.6713867	-0.79345703	1550088294.506
-8.641992212	-2.3626709260000003	-3.794628894	-0.4272461	7.080078	-0.12207031	3.4512939300000003	-13.910449280000002	-1.0443603240000001	1.7700195	-4.5776367	8.7890625	6.442016574	13.31230432	-0.71538089	-2.6245117	-2.4414062	-1.953125	-12.637597840000002	2.0253173920000003	1.832714856	-1.2207031	-1.159668	0.7324219	0.0478515625	13.41997104	3.8018066100000003	0.24414062	2.4414062	0.12207031	-0.724951178	6.89780252	-2.165283246	0.6713867	1.0986328	0.7324219	1550088294.546
-9.90407698	-2.73830571	-7.90148912	-2.6855469	-3.2958984	-2.6855469	8.201757788	-13.46542932	0.2512207068	0.061035156	-4.272461	5.859375	5.863012680000001	11.748754500000002	-0.0980957068	-1.6479492	-0.061035156	-0.61035156	-12.5981205	1.680786142	4.121215854000001	-1.159668	4.211426	0.36621094	-1.476220746	11.672192000000003	2.66174321	-1.0986328	1.7700195	0.36621094	-1.1041748200000001	10.794115920000001	-4.0147461060000005	2.6855469	-0.9765625	-0.061035156	1550088294.587
-8.468530252	-5.8953125	-2.834008786	-1.2207031	-0.61035156	0.12207031	8.674292032	-11.4245607	1.488183606	-2.0751953	3.2348633	2.9296875	4.61767572	9.9447509	-0.991723642	-0.30517578	3.1738281	1.0986328	-9.667211960000001	2.816064496	1.19270018	-1.5869141	2.6245117	0.79345703	-1.6724121400000003	9.81435504	2.1712646760000003	-1.5258789	0.5493164	0.30517578	-1.1041748200000001	10.794115920000001	-4.0147461060000005	1.8920898	-1.4648438	-0.48828125	1550088294.626
-7.145434800000001	-3.7695067900000003	-1.7477783540000003	0.9765625	3.4179688	-0.061035156	6.18122554	-9.7485598	1.0670898560000002	-2.1362305	4.272461	-0.5493164	3.3089355040000004	8.595336960000001	-1.69633786	0.061035156	3.2348633	2.2583008	-9.004467752000002	2.566040036	0.6759033540000001	-1.159668	1.0375977	1.159668	-1.6149902160000003	8.28430162	1.8099853240000001	-1.5869141	0.24414062	0.36621094	-0.02153320288	9.8765625	-3.6462889400000003	1.8310547	-2.8686523	-0.8544922	1550088294.666
-8.24243161	-1.60183107	-3.3687500000000004	0.24414062	1.5869141	-1.4038086	4.008764676	-8.585766574	0.9689941100000001	-1.0986328	0.8544922	-2.5024414	2.665332068	8.078539840000001	-1.9487548920000002	-0.12207031	1.0375977	2.746582	-8.46972644	2.424877896	0.75366214	-0.91552734	2.1972656	1.0375977	-1.5001464660000001	7.77348642	1.3924804320000002	-1.2207031	0.8544922	0.6713867	2.78496106	9.596630890000002	-2.595947284	2.380371	0	-1.4038086	1550088294.706
-8.906372300000001	-2.57680661	-3.494360324	-0.5493164	0.061035156	-1.5258789	3.2838134000000005	-7.754345746000001	1.3805175720000002	0.061035156	-1.0986328	-3.2348633	2.51101088	8.072558606000001	-2.442822284	-0.48828125	-0.8544922	2.8076172	-7.972070288000001	2.9703858800000003	0.4354492212	-0.8544922	1.2207031	1.0986328	-1.449902356	7.9134519800000005	1.561157248	-0.12207031	0.91552734	0.7324219	1.949951178	8.91953125	-2.191601538	2.1972656	-0.12207031	-1.2207031	1550088294.746
-8.73291034	-3.9022949280000003	-2.8041014400000006	0.30517578	0.61035156	-0.61035156	3.1689697480000003	-7.0521241	1.6365234620000002	0.7324219	-0.30517578	-3.112793	2.255004892	8.38478984	-3.045751996	-0.79345703	-1.5869141	2.5634766	-8.176635880000001	3.124707068	0.11005859620000001	-0.4272461	1.6479492	0.9765625	-1.69633786	8.38239766	1.770507788	0.91552734	0.6713867	0.61035156	2.253808606	9.3489991	-1.580297824	1.953125	-0.061035156	-1.3427734	1550088294.786
-8.960205072	-3.6355224640000006	-2.9261230040000004	0.91552734	0.18310547	0	2.825634784	-6.791332968000001	1.924829074	0.8544922	0.8544922	-2.746582	2.2250976440000003	8.963793930000001	-3.1366699280000003	-0.8544922	-1.7700195	2.1972656	-8.45417482	3.0601074280000002	-0.1770507788	-0.30517578	1.3427734	0.79345703	-1.98464357	8.990112320000001	1.9320067900000002	1.2817383	0.61035156	0.61035156	2.644995108	9.624145468	-1.239355432	1.5869141	-1.2207031	-0.8544922	1550088294.826
-8.83220198	-3.269457968	-2.381811502	1.4038086	0.5493164	-0.061035156	2.5157959260000005	-7.42177716	2.34711911	0.8544922	0.8544922	-2.746582	2.536132788	9.862207460000002	-2.837597644	-0.30517578	-1.8310547	1.6479492	-8.446997300000001	3.5745117800000004	-0.265576178	0.24414062	1.0375977	0.4272461	-2.0755615020000002	9.74736322	2.233471646	1.7089844	0.8544922	0.61035156	2.644995108	9.624145468	-1.239355432	1.159668	-0.91552734	-0.5493164	1550088294.866
-9.027197480000002	-3.1474366000000003	-2.3160155760000003	1.953125	1.0986328	0.12207031	2.5157959260000005	-7.42177716	2.34711911	0.48828125	2.1972656	-2.0141602	2.77180162	10.611084260000002	-2.5720214660000003	0.48828125	-1.4038086	0.91552734	-8.441015380000001	4.19299321	-0.2811279254	0.91552734	0.48828125	0.24414062	-2.165283246	10.5153804	2.445214856	1.7700195	1.159668	0.5493164	2.7825683900000002	9.554760880000002	-1.5527832460000002	0.91552734	-0.61035156	-0.18310547	1550088294.906
-9.3322509	-2.6103027160000005	-2.872290036	1.6479492	0.7324219	0.12207031	1.7776855040000001	-9.2389402	1.7633300720000002	0.061035156	2.380371	-1.5258789	3.24194339	10.92690396	-1.9702880400000002	1.2817383	-0.9765625	0.36621094	-8.72214357	4.309033246	0.06340332068	1.7089844	0	0	-2.051635782	10.772583360000002	2.45598143	1.5258789	0.8544922	0.18310547	2.13776857	9.535620108000002	-1.971484424	0.48828125	-1.2817383	-0.12207031	1550088294.946
-9.30952176	-2.42368161	-2.89382338	1.159668	0.5493164	0.12207031	1.9547363220000002	-9.322680710000002	1.451098642	0.061035156	1.5258789	-1.4648438	3.334057608	10.79292032	-1.214233426	1.8310547	-0.18310547	0.18310547	-9.307128894	3.7336182100000004	0.47253417540000003	2.1362305	0.12207031	-0.12207031	-1.7465820680000002	10.65654254	2.3734375	1.159668	0	-0.61035156	2.13776857	9.535620108000002	-1.971484424	0.4272461	-1.5258789	0	1550088294.986
-9.307128894	-2.404541034	-3.15700679	0.9765625	0.48828125	0.061035156	1.9547363220000002	-9.322680710000002	1.451098642	0.24414062	1.4038086	-1.4038086	3.3328614200000004	10.57041034	-0.461767572	2.1972656	0.24414062	0.18310547	-9.27602536	2.751464856	0.5335449280000001	2.1972656	0.061035156	-0.5493164	-0.9773681610000001	10.59792482	2.121020468	0.7324219	-0.79345703	-1.2817383	2.2286865020000004	9.118115020000001	-2.9177491	0.48828125	-1.0375977	-0.18310547	1550088295.026
-9.35258786	-3.180932608	-2.958422824	0.9765625	0.061035156	0.18310547	2.026513678	-8.446997300000001	0.9390869110000001	0.30517578	1.2207031	-0.9765625	3.5314452880000005	10.081127700000001	0.2177246106	2.0751953	0.30517578	-0.18310547	-8.921923920000001	2.296875	0.5072265576	1.953125	-0.61035156	-0.7324219	-0.37084961060000005	10.377808	1.927221646	0.7324219	-0.79345703	-1.2817383	2.3710449280000003	9.49016124	-2.168872104	0.4272461	-1.3427734	-0.48828125	1550088295.066
-9.066674820000001	-3.1534179320000004	-2.646191394	1.2817383	-0.18310547	0.6713867	2.082739218	-8.38120108	0.6280517572	0.30517578	0.8544922	-0.79345703	3.721655252	9.85502896	0.784765625	1.7089844	0.48828125	-1.0375977	-9.036767572	2.4392334260000004	0.5837890576	1.8920898	-0.7324219	-0.61035156	0.20217285340000002	10.26535692	1.6460937500000001	-0.36621094	-1.953125	-1.2817383	2.3710449280000003	9.49016124	-2.168872104	0.30517578	-0.91552734	-0.48828125	1550088295.106
-8.955419928000001	-2.4117187500000004	-2.66174321	1.0375977	0.36621094	0.48828125	2.14973143	-8.50441893	0.2990722644	0.30517578	0.8544922	-0.79345703	3.8269287140000006	9.95073282	1.11613768	1.0375977	0.61035156	-2.1362305	-9.303539840000001	2.2167236420000003	0.763232428	1.8920898	-0.79345703	-0.61035156	0.6292480432	10.21272014	1.7226562500000002	-0.61035156	-2.0141602	-1.0986328	2.35549321	9.4686277	-2.286108426	0	-0.91552734	-0.18310547	1550088295.146
-9.173144568	-2.336352536	-2.73830571	0.7324219	0.24414062	0.36621094	2.6605469240000006	-8.72214357	0.10168457460000001	0	0.061035156	-0.48828125	3.9453614200000002	10.401733720000001	1.0718750000000001	-1.0375977	-1.159668	-3.9672852	-9.864599640000002	1.24294429	1.073071286	1.2207031	-0.7324219	-0.6713867	0.961816394	10.315600540000002	1.933203076	-0.4272461	-1.7089844	-0.91552734	1.6879638580000003	9.165966754000001	-2.58278804	-0.18310547	-1.0986328	0	1550088295.21
-9.40163588	-2.24423822	-2.7502685700000002	0.36621094	0.48828125	0.36621094	2.6605469240000006	-8.72214357	0.10168457460000001	-0.4272461	0.36621094	-0.12207031	3.9453614200000002	10.401733720000001	1.0718750000000001	-1.0375977	-1.159668	-3.9672852	-9.864599640000002	1.24294429	1.073071286	1.2207031	-0.7324219	-0.6713867	1.0347900360000002	10.2844973	2.146142572	-0.12207031	-1.5869141	-0.6713867	1.6879638580000003	9.165966754000001	-2.58278804	-0.18310547	-1.0986328	0	1550088295.226
-9.433935700000001	-2.5636474640000007	-2.751464856	0.061035156	0.061035156	0.18310547	3.045751996	-8.80588408	0.2260986322	-0.7324219	1.0375977	0.24414062	5.49934056	10.81923822	0.649584964	-2.1362305	-2.1972656	-4.211426	-9.528442392	0.8900390380000001	0.9582275360000001	0.5493164	-0.7324219	-0.5493164	0.7225586060000001	9.852636780000001	2.3399413940000002	-0.24414062	-1.8920898	-0.48828125	1.885351538	9.217407248	-3.0026855040000004	-0.12207031	-0.61035156	-0.18310547	1550088295.266
-9.222192392	-3.0792480040000005	-2.344726538	0.18310547	-0.24414062	0.4272461	3.1187255400000002	-8.762817392	0.20097655760000002	-0.91552734	1.4038086	0.12207031	5.49934056	10.81923822	0.649584964	-2.6855469	-2.6855469	-3.7841797	-9.21860324	1.0240234620000002	0.8374023560000001	0.18310547	-0.91552734	-0.36621094	0.31701660340000004	9.408813400000001	2.410522464	-0.6713867	-2.0141602	-0.061035156	1.3087402160000001	9.305932608	-2.9548339660000003	-0.12207031	-0.36621094	-0.5493164	1550088295.306
-9.10734874	-2.956030252	-2.0289062500000004	0.36621094	-0.24414062	0.7324219	3.104370108	-8.972167932000001	0.30625	-0.91552734	1.3427734	-0.24414062	6.681274460000001	10.071558	0.023925780760000005	-2.746582	-2.1972656	-2.6855469	-9.19946286	1.332666034	0.9115722840000001	0.24414062	-1.159668	-0.30517578	0.07895508180000001	9.307128894	2.424877896	-1.0375977	-1.8920898	0.4272461	0.784765625	9.4423098	-2.318408246	-0.18310547	-1.0375977	-0.48828125	1550088295.346
-9.031982428000001	-2.47631839	-1.830322284	0.36621094	0.12207031	0.7324219	3.01225589	-9.185107428000002	0.48569336060000007	-0.8544922	1.0986328	-0.7324219	6.485082968	9.920825180000001	-0.5562744110000001	-2.5024414	-1.3427734	-1.2207031	-9.278417932000002	1.4869873200000001	1.1747558900000001	0.4272461	-1.2817383	-0.48828125	0.019140625	9.479394568	2.451196286	-1.0986328	-1.8920898	0.79345703	1.2034667932	9.536816394	-1.868603534	-0.24414062	-1.2207031	-0.18310547	1550088295.386
-9.254492212	-2.319604532	-2.076757788	0.30517578	0.36621094	0.4272461	2.8734864200000003	-8.9745607	0.6926513580000001	-0.8544922	0.91552734	-0.91552734	6.485082968	9.920825180000001	-0.5562744110000001	-2.1362305	-1.3427734	0.30517578	-9.32028804	1.43076178	1.476220746	0.5493164	-1.4038086	-0.48828125	0.22849121400000003	9.589452880000001	2.5588623200000002	-0.8544922	-2.0141602	1.0986328	1.337451178	9.335839660000001	-2.168872104	-0.36621094	-0.61035156	-0.061035156	1550088295.426
-9.360961960000001	-2.46794429	-2.2346679320000002	0.12207031	-0.12207031	0.36621094	2.77419429	-8.5666259	0.9020019568000001	-0.8544922	0.9765625	-0.61035156	6.06638179	9.724634080000001	-0.9055908540000002	-1.7089844	-2.1362305	1.6479492	-9.410009980000002	1.085034146	1.774096646	0.48828125	-1.4038086	-0.5493164	0.8230468750000001	9.350195288	2.60910643	-0.36621094	-1.953125	1.2207031	1.337451178	9.335839660000001	-2.168872104	-0.24414062	-0.18310547	-0.18310547	1550088295.466
-9.177929712000001	-2.6402099640000003	-1.9798584260000003	0.12207031	-0.061035156	0.48828125	2.77419429	-8.5666259	0.9020019568000001	-0.8544922	0.9765625	-0.61035156	5.70629892	9.03796376	-0.869702176	-1.0986328	-2.5634766	2.5634766	-9.45307608	0.7668212860000001	2.0097655760000004	0.30517578	-1.3427734	-0.5493164	1.5707275360000001	9.05351538	2.68566893	0	-1.2817383	1.2207031	0.611303714	9.394457968000001	-2.345922824	-0.18310547	-0.36621094	-0.30517578	1550088295.506
-9.07983426	-2.662939496	-1.8973144960000001	0.36621094	0.24414062	0.5493164	2.6976317900000004	-8.16347644	1.025219748	-0.5493164	0.48828125	0.5493164	5.70629892	9.03796376	-0.869702176	-0.36621094	-1.953125	3.0517578	-9.41120607	0.723754892	2.1712646760000003	0.12207031	-1.2817383	-0.48828125	2.1102538940000004	8.907568390000002	2.7167724640000004	0.18310547	-0.18310547	1.0986328	0.5191894568000001	9.3657473	-2.263378894	-0.24414062	-0.48828125	-0.30517578	1550088295.546
-9.39326178	-2.383007788	-2.174853534	0.4272461	0	0.36621094	2.8698974640000006	-8.365649460000002	1.068286142	-0.30517578	0	0.8544922	5.206250000000001	8.881250000000001	-0.492871106	0.24414062	-0.7324219	3.112793	-9.45307608	0.7763915740000001	2.469140576	0.12207031	-0.9765625	-0.4272461	2.2250976440000003	8.87646466	2.7658202880000005	0.36621094	0.7324219	1.0986328	0.88046875	9.36933606	-1.98464357	-0.18310547	-0.24414062	-0.18310547	1550088295.586
-9.46743161	-2.2107422120000004	-2.0839355040000003	0.12207031	-0.4272461	0.18310547	3.10676268	-8.685058606	1.0180419928000002	-0.061035156	-0.5493164	0.91552734	4.892822284	9.12648912	-0.1997802716	0.79345703	0.30517578	2.8686523	-9.5021241	0.75964357	2.6904540740000003	0.12207031	-0.5493164	-0.30517578	2.1796386780000003	9.122900360000001	2.805297824	0.48828125	1.2817383	1.0375977	0.9402832068000001	9.515283246000001	-1.89013678	-0.30517578	0.12207031	-0.12207031	1550088295.626
-9.377710160000001	-2.19638678	-1.8733886780000002	0.12207031	0.061035156	0.12207031	3.10676268	-8.685058606	1.0180419928000002	-0.061035156	-0.5493164	0.91552734	4.892822284	9.12648912	-0.1997802716	1.2207031	0.9765625	2.4414062	-9.44350589	0.6268554712000001	2.816064496	0.12207031	-0.4272461	-0.24414062	2.115039038	9.37890625	2.8854492800000004	0.48828125	1.2817383	1.0375977	0.531152356	9.52006839	-2.1293945680000004	-0.30517578	-0.061035156	-0.12207031	1550088295.666
-9.503320288000001	-2.2071533540000003	-1.9140625000000002	0.061035156	-0.061035156	0.12207031	3.10676268	-8.685058606	1.0180419928000002	-0.061035156	-0.5493164	0.91552734	4.474121106	9.431542932000001	0.38640135800000003	1.4038086	1.3427734	2.0751953	-9.42077626	0.4474121106000001	2.93808606	0	-0.36621094	-0.24414062	2.00258786	9.52485324	3.0050780759999998	0.5493164	1.5258789	0.5493164	0.45100097840000003	9.521264480000001	-2.1485351440000002	-0.24414062	-0.18310547	-0.18310547	1550088295.706
-9.48776857	-2.154516574	-1.947558606	0.061035156	-0.18310547	0.061035156	3.10676268	-8.685058606	1.0180419928000002	-0.061035156	-0.5493164	0.91552734	4.403540036	9.42197284	0.800317392	1.5258789	1.4648438	1.6479492	-9.3657473	0.462963858	2.9859375000000004	-0.18310547	-0.36621094	-0.24414062	1.836303714	9.538012680000001	3.04216304	0.30517578	1.3427734	0.30517578	0.6041259784	9.51169429	-1.988232428	-0.24414062	-0.12207031	-0.18310547	1550088295.745
-9.460253894000001	-2.1569091460000003	-1.847070288	0.061035156	-0.18310547	0	3.10676268	-8.685058606	1.0180419928000002	-0.061035156	-0.5493164	0.91552734	4.403540036	9.42197284	0.800317392	1.5869141	1.8310547	1.2207031	-9.2724366	0.5263671924000001	3.0325927520000002	-0.36621094	-0.5493164	-0.18310547	1.6496826080000002	9.52963858	3.0182373200000003	0.061035156	0.91552734	0.12207031	0.5849853534	9.596630890000002	-1.8434814300000002	-0.24414062	0	-0.24414062	1550088295.786
-9.5021241	-2.121020468	-1.8255371400000002	0.061035156	-0.30517578	0	3.10676268	-8.685058606	1.0180419928000002	-0.061035156	-0.5493164	0.91552734	4.078149460000001	9.319091754	1.3661621400000001	1.5258789	2.0141602	0.6713867	-9.27961412	0.5957519568	3.1282959260000003	-0.24414062	-0.061035156	-0.12207031	1.5719238220000002	9.479394568	3.0050780759999998	-0.061035156	0.61035156	0	0.5849853534	9.596630890000002	-1.8434814300000002	-0.24414062	-0.061035156	-0.18310547	1550088295.825
-9.463842752000001	-2.038476538	-1.7214599640000001	0.12207031	-0.18310547	0.061035156	3.10676268	-8.685058606	1.0180419928000002	-0.061035156	-0.5493164	0.91552734	3.9752685700000003	9.27602536	1.4929687500000002	1.2207031	1.7089844	0.061035156	-9.220996106000001	0.6316406250000001	3.0720702880000004	-0.12207031	-0.061035156	-0.18310547	1.5491942900000002	9.438720746000001	2.9859375000000004	-0.061035156	0.48828125	-0.12207031	0.63881839	9.6217527	-1.790844748	-0.24414062	-0.18310547	-0.18310547	1550088295.865
-9.46623552	-2.018139676	-1.6484863220000001	0.12207031	-0.061035156	0	3.10676268	-8.685058606	1.0180419928000002	-0.061035156	-0.5493164	0.91552734	3.9752685700000003	9.27602536	1.4929687500000002	0.7324219	0.9765625	-0.48828125	-9.18271466	0.6280517572	3.06608876	-0.061035156	0	-0.18310547	1.415209964	9.433935700000001	2.976367212	-0.061035156	0.48828125	-0.12207031	0.7979248200000001	9.58825679	-1.698730432	-0.24414062	-0.18310547	-0.12207031	1550088295.905
-9.49733876	-2.064794928	-1.6915527160000003	0.18310547	-0.061035156	0	3.4010498200000003	-8.92670926	0.9522461060000001	0.061035156	-0.79345703	0.8544922	4.06379393	9.32028804	1.526464856	0.18310547	0.36621094	-0.9765625	-9.134863220000002	0.6101074280000001	3.0493408540000004	0	-0.061035156	-0.18310547	1.272851538	9.394457968000001	2.988330072	-0.061035156	-0.12207031	-0.24414062	0.7979248200000001	9.573901260000001	-1.70471196	-0.18310547	-0.061035156	-0.12207031	1550088295.945
-9.521264480000001	-2.121020468	-1.6532714660000003	0.18310547	0	0.061035156	3.4010498200000003	-8.92670926	0.9522461060000001	0.061035156	-0.79345703	0.8544922	4.46933606	9.447094748	1.4331542540000002	-0.24414062	-0.12207031	-1.2817383	-9.131274460000002	0.6244628600000001	3.0469483800000003	0.061035156	-0.18310547	-0.24414062	1.2704589660000003	9.38010234	2.9907226440000003	-0.12207031	-0.4272461	-0.30517578	0.6053222644	9.599023560000001	-1.7214599640000001	-0.18310547	-0.061035156	-0.18310547	1550088295.985
-9.49016124	-2.16767572	-1.620971646	0.24414062	-0.061035156	0.061035156	4.182226440000001	-8.354882788000001	0.248828125	-0.4272461	0.18310547	0.30517578	4.46933606	9.447094748	1.4331542540000002	-0.61035156	-0.61035156	-1.5258789	-9.155200180000001	0.6005371106	3.07805162	0.24414062	-0.061035156	-0.24414062	1.3673584260000002	9.394457968000001	3.0086670320000004	-0.18310547	-0.6713867	-0.30517578	0.5790038940000001	9.594238220000001	-1.65805661	-0.18310547	-0.12207031	-0.12207031	1550088296.025
-9.523657248000001	-2.1114501800000003	-1.6161865020000004	0.36621094	-0.061035156	0.061035156	4.188207968	-8.5582518	0.440234375	-0.5493164	0.36621094	0.18310547	4.92871106	9.506909440000001	0.9283202880000001	-0.91552734	-1.0375977	-1.6479492	-9.152807608000002	0.5431152356000001	3.0900146760000005	0.30517578	-0.061035156	-0.24414062	1.427172824	9.387280252000002	3.0541259000000003	-0.18310547	-0.79345703	-0.36621094	0.642407248	9.625341754	-1.588671924	-0.18310547	-0.12207031	-0.061035156	1550088296.065
-9.503320288000001	-2.086328076	-1.585082968	0.36621094	0	0.061035156	4.153515576	-8.632422120000001	0.5670410144	-0.5493164	0.6713867	-0.12207031	5.17753894	9.49973143	0.657958966	-1.0375977	-1.2817383	-1.6479492	-9.155200180000001	0.492871106	3.057714856	0.4272461	0	-0.24414062	1.418798822	9.39326178	3.019433606	-0.24414062	-0.91552734	-0.36621094	0.6089111420000001	9.649267572	-1.5599609620000003	-0.12207031	-0.12207031	-0.061035156	1550088296.105
-9.523657248000001	-2.08513179	-1.5707275360000001	0.4272461	-0.061035156	0.061035156	4.078149460000001	-8.63601088	0.6651367212000001	-0.48828125	0.8544922	-0.24414062	5.17753894	9.49973143	0.657958966	-1.0375977	-1.2817383	-1.4648438	-9.113330072	0.461767572	3.0337889400000004	0.48828125	-0.061035156	-0.24414062	1.38410643	9.39326178	3.00627446	-0.24414062	-1.0375977	-0.36621094	0.5072265576	9.62653804	-1.579101538	-0.12207031	-0.24414062	0	1550088296.145
-9.522461060000001	-2.0193359620000004	-1.5276611420000001	0.4272461	0.061035156	0.061035156	3.92861322	-8.70180661	0.6890625	-0.48828125	0.8544922	-0.24414062	5.37731929	9.455468750000001	0.43664550720000006	-0.91552734	-1.2207031	-1.2207031	-9.14682608	0.417504892	3.04455571	0.5493164	-0.12207031	-0.24414062	1.427172824	9.406420926000001	2.9943116	-0.24414062	-1.159668	-0.36621094	0.5287597644	9.630126800000001	-1.5527832460000002	-0.12207031	-0.24414062	0	1550088296.185
-9.54638678	-1.9690917540000001	-1.532446286	0.36621094	0	0.061035156	3.762329074	-8.792724640000001	0.6340332068000001	-0.18310547	0.6713867	-0.48828125	5.501733426	9.32746556	0.21652832460000004	-0.7324219	-1.159668	-0.79345703	-9.173144568	0.42707518000000005	3.052929712	0.61035156	-0.12207031	-0.24414062	1.547998004	9.405224640000002	2.9572264400000003	-0.30517578	-1.0986328	-0.4272461	0.5813964856000001	9.637304712	-1.4989501800000002	-0.12207031	-0.24414062	0	1550088296.225
-9.554760880000002	-1.9810547120000002	-1.5384277160000002	0.36621094	0.061035156	0	3.696533246	-8.77836911	0.5790038940000001	-0.12207031	0.6713867	-0.48828125	5.501733426	9.32746556	0.21652832460000004	-0.4272461	-1.0375977	-0.4272461	-9.16716304	0.41152344240000005	3.0947998200000004	0.61035156	0	-0.18310547	1.6879638580000003	9.366943390000001	2.971582068	-0.24414062	-0.9765625	-0.4272461	0.6208740020000001	9.62653804	-1.5180908540000002	-0.061035156	-0.24414062	0.061035156	1550088296.265
-9.53442392	-1.9487548920000002	-1.5551757200000003	0.36621094	0.061035156	0	3.62714856	-8.720947480000001	0.500048822	-0.12207031	0.6713867	-0.48828125	5.428759980000001	9.154003894	0.27873535340000005	-0.12207031	-0.91552734	-0.12207031	-9.157592752000001	0.343334964	3.0541259000000003	0.61035156	0	-0.18310547	1.771704074	9.28798822	2.8926269959999997	-0.12207031	-0.79345703	-0.36621094	0.5778076080000001	9.657641574000001	-1.5145019960000001	-0.061035156	-0.24414062	0.061035156	1550088296.305
-9.540405252000001	-1.9547363220000002	-1.540820288	0.36621094	0.061035156	0	3.5242675720000003	-8.68864766	0.417504892	-0.061035156	0.8544922	-0.48828125	5.356982428000001	9.169555710000001	0.40075683900000003	0.061035156	-0.6713867	0	-9.16118161	0.37084961060000005	3.045751996	0.61035156	0	-0.18310547	1.867407248	9.297558606	2.83879393	0	-0.61035156	-0.24414062	0.5754150360000001	9.645678420000001	-1.526464856	-0.061035156	-0.24414062	0.061035156	1550088296.345
-9.548779254000001	-1.909277356	-1.60183107	0.30517578	0.061035156	0	3.399853534	-8.643188400000001	0.33017577880000004	0	0.6713867	-0.48828125	5.356982428000001	9.169555710000001	0.40075683900000003	0.12207031	-0.5493164	0.061035156	-9.181518570000001	0.343334964	3.04455571	0.5493164	0	-0.18310547	1.9284179320000001	9.325073380000001	2.854345746	0.12207031	-0.30517578	-0.24414062	0.660351538	9.613378894	-1.53125	0	-0.24414062	0.061035156	1550088296.385
-9.559545926	-1.820751996	-1.667626996	0.24414062	0.12207031	0	3.31611322	-8.595336960000001	0.250024411	0	0.48828125	-0.48828125	5.3342526999999995	9.22338858	0.516796875	0.18310547	-0.36621094	0.12207031	-9.176733426	0.3529052716	3.045751996	0.4272461	0.061035156	-0.12207031	1.8662109620000003	9.38967302	2.837597644	0.12207031	-0.12207031	-0.18310547	0.740502896	9.6217527	-1.5216797120000003	0	-0.18310547	0.061035156	1550088296.425
-9.5703125	-1.7944336060000001	-1.7059082460000001	0.18310547	-0.061035156	-0.061035156	3.2957762600000002	-8.53671875	0.19140625	0	0.48828125	-0.48828125	5.252905252000001	9.412402160000001	0.7692138580000001	0.24414062	-0.24414062	0.18310547	-9.152807608000002	0.40314941100000007	3.00986322	0.36621094	0.061035156	-0.12207031	1.7884521760000003	9.44350589	2.8268310700000003	0.061035156	-0.12207031	-0.12207031	0.802709964	9.624145468	-1.547998004	0	-0.12207031	0.061035156	1550088296.465
-9.53920926	-1.7872558900000002	-1.679589856	0.12207031	0.12207031	-0.061035156	3.2455322480000004	-8.49484874	0.1387695288	-0.061035156	0.36621094	-0.4272461	5.252905252000001	9.412402160000001	0.7692138580000001	0.24414062	-0.061035156	0.24414062	-9.124096940000001	0.3804199280000001	2.98952626	0.24414062	0.061035156	-0.061035156	1.7501709260000002	9.47341304	2.8088867800000004	0	-0.061035156	-0.061035156	0.7010253600000002	9.62893071	-1.5707275360000001	0	-0.12207031	0.061035156	1550088296.505
-9.57749002	-1.792041034	-1.8231445680000002	0	-0.061035156	-0.061035156	3.2072509000000005	-8.4900634	0.1208251996	-0.12207031	0.30517578	-0.4272461	5.075854532	9.43752446	0.8673096040000001	0.18310547	0	0.24414062	-9.138451980000001	0.417504892	2.960815396	0.12207031	0.061035156	-0.061035156	1.7094971040000002	9.481787140000002	2.7550537140000007	0	0	0	0.7393066100000001	9.579882788	-1.6114013580000002	0.061035156	-0.18310547	0	1550088296.545
-9.5104982	-1.83151857	-1.720263678	0	0	0	3.1474366000000003	-8.503222840000001	0.1387695288	-0.18310547	0.18310547	-0.30517578	5.075854532	9.43752446	0.8673096040000001	0.061035156	0.061035156	0.24414062	-9.130077880000002	0.516796875	2.9392822480000005	0.061035156	0.061035156	0	1.66403804	9.47341304	2.6940429320000003	-0.061035156	0.061035156	0	0.8637207068000001	9.624145468	-1.58388678	0	-0.12207031	0	1550088296.585
-9.52963858	-1.7884521760000003	-1.7824707460000002	-0.061035156	-0.061035156	-0.061035156	3.0959961060000003	-8.47929712	0.1806396466	-0.24414062	0.061035156	-0.24414062	4.990917932	9.412402160000001	0.8230468750000001	-0.061035156	0.061035156	0.18310547	-9.131274460000002	0.569433606	2.9392822480000005	0	0.061035156	0	1.64011232	9.455468750000001	2.67370607	-0.061035156	0.061035156	0.061035156	0.9474609620000001	9.60261232	-1.56953125	0	-0.061035156	0	1550088296.625
-9.52485324	-1.7752929320000002	-1.7752929320000002	-0.061035156	0	-0.061035156	3.093603534	-8.456567392	0.27275390380000003	-0.24414062	0.061035156	-0.24414062	4.8988037140000005	9.33344748	0.5778076080000001	-0.12207031	0	0.12207031	-9.120507788000001	0.5993408246	2.9141601440000002	-0.061035156	0	0	1.599438498	9.447094748	2.665332068	-0.061035156	0.12207031	0.12207031	0.9295165740000001	9.584667932	-1.604223642	0	0	0	1550088296.665
-9.55117212	-1.796826178	-1.8267334260000003	-0.12207031	-0.061035156	-0.061035156	3.125903354	-8.467334260000001	0.3959716754	-0.36621094	0.061035156	0.12207031	4.8988037140000005	9.33344748	0.5778076080000001	-0.18310547	0.061035156	0.061035156	-9.138451980000001	0.6017333966	2.8962158540000003	-0.12207031	0	0	1.540820288	9.471020468	2.6713134000000003	-0.061035156	0.12207031	0.12207031	0.878076178	9.575097840000002	-1.6305420320000001	0	0	0	1550088296.705
-9.52963858	-1.8530517180000001	-1.7872558900000002	-0.18310547	0	-0.061035156	3.161792032	-8.539111420000001	0.5048339856	-0.36621094	0.061035156	0.12207031	4.88205571	9.33942842	0.4438232428	-0.18310547	0.061035156	0	-9.133667032	0.6340332068000001	2.9129637600000002	-0.18310547	0	0	1.5121094240000001	9.49016124	2.646191394	-0.061035156	0.12207031	0.12207031	0.893627896	9.595434800000001	-1.6544677520000002	0	0	0	1550088296.745
