# Supplementary material for: A deep learning approach for lower back-pain risk prediction during manual lifting
Source: PLoS One. 2021 Feb 19;16(2):e0247162. doi: 10.1371/journal.pone.0247162 (PMC7894914; doi:10.1371/journal.pone.0247162)
Supplement: S1 Data — (ZIP) [file pone.0247162.s001.zip › source-used/Subject_03_P2_Zone04_T1.csv]

Side_A_x	Side_A_y	Side_A_z	Side_G_x	Side_G_y	Side_G_z	LtWt_A_x	LtWt_A_y	LtWt_A_z	LtWt_G_x	LtWt_G_y	LtWt_G_z	RtWt_A_x	RtWt_A_y	RtWt_A_z	RtWt_G_x	RtWt_G_y	RtWt_G_z	Back_A_x	Back_A_y	Back_A_z	Back_G_x	Back_G_y	Back_G_z	UArm_A_x	UArm_A_y	UArm_A_z	UArm_G_x	UArm_G_y	UArm_G_z	Thig_A_x	Thig_A_y	Thig_A_z	Thig_G_x	Thig_G_y	Thig_G_z	Time_stp
-9.29636232	-1.6484863220000001	-2.934497104	0	0	-0.061035156	3.5517822480000003	-8.682665740000001	0.41152344240000005	0.12207031	0.061035156	-0.48828125	4.8342040740000005	9.34541034	0.154321286	-0.12207031	-0.12207031	0.18310547	-9.301147660000002	0.75964357	2.45	0.061035156	-0.061035156	0	0.9378906250000001	9.515283246000001	2.77180162	0	-0.061035156	0.061035156	0.44980469240000004	9.523657248000001	-2.0145507200000004	-0.061035156	0	0	1550087369.652
-9.343017572	-1.641308606	-2.9440673920000004	-0.061035156	0	0	3.41301268	-8.652759080000001	0.3576904254	0.12207031	0.061035156	-0.5493164	4.774389676	9.35617662	0.1256103534	-0.061035156	-0.061035156	0.12207031	-9.297558606	0.7955322480000001	2.47871106	0	0	-0.061035156	0.9486572480000001	9.528442392	2.7729980040000006	0	0.061035156	0.061035156	0.4342529254	9.503320288000001	-2.026513678	-0.061035156	0	0	1550087369.692
-9.34541034	-1.6472900360000002	-2.942871106	-0.061035156	-0.061035156	-0.061035156	3.293383786	-8.633618210000002	0.30744628600000007	0.061035156	0.061035156	-0.61035156	4.733715854000001	9.38847644	0.1399658246	0	-0.061035156	0.12207031	-9.314306610000001	0.7967285340000001	2.496655252	0	0	-0.061035156	0.9187500000000001	9.559545926	2.7813721040000003	0	0.061035156	0	0.46535643000000004	9.517675720000002	-1.990625	0	0	0	1550087369.731
-9.362158246000002	-1.638916034	-2.920141574	-0.061035156	-0.061035156	-0.061035156	3.1761474640000005	-8.6001223	0.27993163940000004	0	0	-0.5493164	4.716967752	9.412402160000001	0.17944336060000002	0.061035156	0	0	-9.31669928	0.8062988220000001	2.483496106	0	0	0	0.8972167932	9.58586412	2.777783246	0.061035156	0.061035156	0	0.47851562500000006	9.57150908	-1.9607177520000003	-0.061035156	0	0	1550087369.772
-9.341821580000001	-1.6329346040000001	-2.9010009000000005	-0.061035156	0	0	3.1175292540000004	-8.559448380000001	0.27395019960000005	-0.061035156	0	-0.4272461	4.71816394	9.447094748	0.2428466754	0.061035156	0	0	-9.290380890000002	0.8374023560000001	2.477514676	0	0	-0.061035156	0.88046875	9.60859375	2.7706054320000004	0.061035156	0.061035156	-0.061035156	0.47851562500000006	9.57150908	-1.9607177520000003	-0.061035156	0	0	1550087369.812
-9.341821580000001	-1.6317382200000001	-2.920141574	0	0	0	3.0601074280000002	-8.539111420000001	0.309838858	-0.12207031	0.061035156	-0.30517578	4.724145468000001	9.45427266	0.29667969240000003	0.061035156	0	0	-9.27004393	0.855346646	2.4655516200000003	0	0	-0.061035156	0.8433837860000001	9.61936052	2.75983876	0	0.061035156	-0.061035156	0.46535643000000004	9.548779254000001	-1.967895468	-0.061035156	0	0	1550087369.851
-9.325073380000001	-1.6496826080000002	-2.899804712	0	0	0	3.0337889400000004	-8.534326080000001	0.364868161	-0.18310547	0.061035156	-0.12207031	4.73132338	9.485375900000001	0.36606445680000005	0	0	-0.061035156	-9.28798822	0.8541503600000001	2.4655516200000003	0	0	-0.061035156	0.8015136780000001	9.61816394	2.749072284	0	0	-0.061035156	0.44980469240000004	9.536816394	-1.9978027160000003	-0.061035156	0	0	1550087369.892
-9.341821580000001	-1.650878894	-2.95363768	0	-0.061035156	-0.061035156	3.029003894	-8.528344748	0.4103271466	-0.18310547	0	0	4.743286240000001	9.49016124	0.4067382788	0	0	-0.061035156	-9.305932608	0.8218505890000001	2.47631839	0	0	-0.061035156	0.7728027160000001	9.6217527	2.7586425720000003	-0.061035156	-0.061035156	-0.061035156	0.44980469240000004	9.536816394	-1.9978027160000003	0	0	0	1550087369.931
-9.329858426000001	-1.641308606	-2.9500489200000004	0	0	0	3.06848143	-8.570214660000001	0.4605712860000001	-0.18310547	0	0.18310547	4.751660144000001	9.47460962	0.38640135800000003	-0.061035156	-0.061035156	-0.061035156	-9.30952176	0.8266357428000001	2.47392572	0	0	-0.061035156	0.808691394	9.609789840000001	2.7538574280000003	-0.061035156	-0.12207031	-0.12207031	0.501245108	9.55117212	-1.967895468	-0.061035156	-0.061035156	0	1550087369.971
-9.340625000000001	-1.6305420320000001	-2.956030252	0.061035156	-0.061035156	-0.061035156	3.1558105040000006	-8.61926268	0.4821044928	-0.18310547	-0.061035156	0.30517578	4.786352536	9.439917032	0.379223642	-0.12207031	-0.061035156	-0.18310547	-9.29277356	0.802709964	2.4404297120000003	0	0.061035156	-0.061035156	0.8744873200000001	9.60859375	2.777783246	-0.061035156	-0.12207031	-0.12207031	0.5239746106000001	9.557153060000001	-1.9559326080000001	-0.061035156	-0.061035156	0	1550087370.011
-9.326269568	-1.617382788	-2.9500489200000004	0	0	0	3.2921875000000003	-8.61328125	0.5443115216000001	-0.18310547	0	0.36621094	4.82941893	9.404028060000002	0.33615722840000006	-0.12207031	-0.061035156	-0.18310547	-9.286792032000001	0.802709964	2.3794189300000004	0	0	-0.061035156	0.8720947480000001	9.58347194	2.775390576	-0.12207031	-0.061035156	-0.12207031	0.5239746106000001	9.557153060000001	-1.9559326080000001	-0.061035156	-0.061035156	0	1550087370.051
-9.3573732	-1.6149902160000003	-2.9644042540000006	0	0	0	3.369946286	-8.589355432000001	0.5479003894	-0.18310547	0.061035156	0.36621094	4.842578076	9.4171875	0.25480957460000003	-0.12207031	0	-0.18310547	-9.278417932000002	0.7955322480000001	2.3806152160000003	0	0	-0.061035156	0.7883544928000001	9.548779254000001	2.7311278960000003	-0.12207031	-0.061035156	-0.061035156	0.5132080072	9.52963858	-1.9786621400000002	-0.061035156	-0.061035156	0	1550087370.091
-9.33464357	-1.6125976440000003	-2.9620117800000005	0	-0.061035156	0	3.40942392	-8.61567392	0.571826178	-0.061035156	0	0.36621094	4.885644568	9.408813400000001	0.1985839856	-0.12207031	-0.12207031	-0.061035156	-9.31191394	0.7680175720000001	2.421289038	0	-0.061035156	-0.061035156	0.763232428	9.560742212000001	2.73830571	-0.061035156	-0.12207031	-0.061035156	0.5239746106000001	9.555957068	-2.000195288	-0.061035156	0	0	1550087370.131
-9.305932608	-1.6269530760000002	-2.9225341460000003	-0.061035156	0.061035156	0	3.475219748	-8.644384980000002	0.5251708966	0	-0.12207031	0.24414062	4.909570288	9.406420926000001	0.1411621106	-0.12207031	-0.12207031	-0.061035156	-9.293969748	0.7668212860000001	2.428466754	0	-0.061035156	-0.061035156	0.80988768	9.594238220000001	2.7813721040000003	-0.061035156	-0.12207031	-0.061035156	0.5239746106000001	9.555957068	-2.000195288	-0.061035156	0	0	1550087370.171
-9.340625000000001	-1.6616454680000001	-2.9620117800000005	-0.061035156	-0.061035156	0	3.58288588	-8.66950679	0.46416014400000005	0	-0.12207031	0.18310547	4.878466754000001	9.325073380000001	0.14714355040000002	-0.061035156	-0.061035156	-0.061035156	-9.31669928	0.745288089	2.4296630400000003	0	-0.061035156	-0.061035156	0.86850589	9.58347194	2.7933349640000005	-0.061035156	-0.12207031	-0.061035156	0.4689453076	9.540405252000001	-2.007373004	-0.061035156	0	-0.061035156	1550087370.211
-9.325073380000001	-1.6520751800000002	-2.951245108	-0.061035156	-0.061035156	0	3.6068116	-8.6599366	0.416308606	0	0	0	4.8617187500000005	9.303539840000001	0.19619140380000002	0	0	-0.061035156	-9.31191394	0.770410144	2.41770018	-0.061035156	-0.061035156	-0.061035156	0.907983426	9.522461060000001	2.7825683900000002	-0.061035156	0	-0.061035156	0.49406739200000005	9.54399411	-1.9930175720000003	-0.061035156	0	-0.061035156	1550087370.251
-9.335839660000001	-1.6460937500000001	-2.94765625	-0.061035156	0	0	3.585278354	-8.640795926000001	0.40075683900000003	0	0	-0.12207031	4.878466754000001	9.33942842	0.21413574280000003	0	0	-0.061035156	-9.31669928	0.7572509980000001	2.418896466	-0.061035156	0	-0.061035156	0.907983426	9.49494658	2.7550537140000007	0	0.061035156	0	0.49406739200000005	9.54399411	-1.9930175720000003	-0.061035156	0	-0.061035156	1550087370.291
-9.337036240000002	-1.6269530760000002	-2.9620117800000005	-0.061035156	-0.061035156	0	3.5158935700000002	-8.637207068	0.39836425720000007	0	0	-0.18310547	4.87368161	9.399243210000002	0.211743161	0	0.061035156	0	-9.314306610000001	0.7560547120000001	2.422485324	-0.061035156	0	0	0.846972644	9.523657248000001	2.7646241	0.061035156	0.061035156	0	0.5287597644	9.554760880000002	-1.96669928	-0.061035156	0	0	1550087370.331
-9.32148462	-1.62575679	-2.93330072	-0.061035156	-0.061035156	0	3.435742212	-8.633618210000002	0.3804199280000001	0	-0.061035156	-0.24414062	4.872485324	9.441113220000002	0.24763183900000002	0.061035156	0	0.061035156	-9.304736420000001	0.7692138580000001	2.4200927520000004	-0.061035156	0	0	0.8134765380000001	9.563134980000001	2.7993163940000003	0	0.061035156	0	0.5191894568000001	9.55117212	-1.961914038	-0.061035156	0	0	1550087370.371
-9.329858426000001	-1.6329346040000001	-2.91535643	-0.061035156	-0.061035156	0	3.393872104	-8.62763678	0.3828125	0	0	-0.24414062	4.794726440000001	9.451879892000001	0.3014648462	0.061035156	0	0.061035156	-9.305932608	0.7692138580000001	2.43803714	-0.061035156	0	0	0.8158691100000001	9.56672374	2.798120108	0	0.061035156	0	0.5191894568000001	9.55117212	-1.961914038	-0.061035156	0	-0.061035156	1550087370.411
-9.3322509	-1.6341308900000002	-2.9033935700000004	-0.061035156	0	0	3.301757788	-8.61926268	0.3911865216	0	0	-0.24414062	4.736108426	9.45786142	0.35529785340000003	0.061035156	0	0.061035156	-9.301147660000002	0.775195288	2.4356445680000003	-0.061035156	0	0	0.805102536	9.57150908	2.789746106	0	0.061035156	0	0.48090820680000007	9.55117212	-1.949951178	-0.061035156	0	0	1550087370.451
-9.335839660000001	-1.641308606	-2.920141574	-0.061035156	-0.061035156	0	3.2228027160000003	-8.61926268	0.3959716754	0	0	-0.24414062	4.709790036	9.455468750000001	0.37802735600000004	0	0	0	-9.307128894	0.7871582068	2.447607428	-0.061035156	0	0	0.8158691100000001	9.579882788	2.7825683900000002	0	0	0	0.501245108	9.55117212	-1.9511474640000002	-0.061035156	0	0	1550087370.491
-9.335839660000001	-1.64011232	-2.8902344240000004	0	0	0	3.1845214660000005	-8.62763678	0.3959716754	-0.061035156	-0.061035156	-0.12207031	4.705004892000001	9.451879892000001	0.346923822	0	0	0	-9.305932608	0.778784146	2.4655516200000003	-0.061035156	-0.061035156	0	0.811083966	9.58586412	2.775390576	0	0	0	0.501245108	9.55117212	-1.9511474640000002	-0.061035156	0	-0.061035156	1550087370.531
-9.331054712	-1.6329346040000001	-2.8902344240000004	0	-0.061035156	0	3.185717752	-8.601318390000001	0.3959716754	-0.061035156	0	-0.061035156	4.705004892000001	9.444701980000001	0.32180175720000004	-0.061035156	0	0	-9.293969748	0.764428714	2.4595702880000005	0	-0.061035156	0	0.8074951080000001	9.59782698	2.7729980040000006	-0.061035156	0	0	0.48569336060000007	9.547582968	-1.9607177520000003	-0.061035156	-0.061035156	0	1550087370.571
-9.33942842	-1.6341308900000002	-2.8902344240000004	0	-0.061035156	0	3.185717752	-8.584570288	0.41271972840000004	-0.061035156	0	0	4.713378894000001	9.426757788000002	0.3002685504	-0.061035156	-0.061035156	-0.061035156	-9.322680710000002	0.7716064300000001	2.4846923920000004	0	-0.061035156	0	0.7871582068	9.57749002	2.807690396	-0.061035156	-0.061035156	0	0.5275634784000001	9.547582968	-1.9164550720000002	-0.061035156	0	-0.061035156	1550087370.611
-9.366943390000001	-1.6125976440000003	-2.8986084260000005	0	-0.061035156	0	3.2275878600000003	-8.62045926	0.42229003600000004	-0.061035156	-0.061035156	0.061035156	4.70859375	9.447094748	0.27275390380000003	-0.061035156	-0.061035156	-0.061035156	-9.301147660000002	0.7907471040000001	2.4811035340000003	0	-0.061035156	-0.061035156	0.808691394	9.573901260000001	2.778979532	-0.061035156	-0.061035156	-0.061035156	0.5275634784000001	9.547582968	-1.9164550720000002	-0.061035156	-0.061035156	0	1550087370.651
-9.351391574	-1.6185790740000001	-2.8651123200000006	0	0	0	3.302954074	-8.6348143	0.4342529254	-0.061035156	-0.061035156	0.12207031	4.743286240000001	9.4171875	0.27395019960000005	-0.061035156	-0.061035156	-0.061035156	-9.325073380000001	0.7500732428000001	2.4667480040000003	0	0	0	0.8661132788	9.609789840000001	2.798120108	-0.061035156	-0.061035156	-0.061035156	0.5251708966	9.563134980000001	-1.9164550720000002	-0.061035156	0	0	1550087370.691
-9.34541034	-1.62575679	-2.9177491	-0.061035156	-0.061035156	-0.061035156	3.361572284	-8.59892572	0.4378417932	-0.061035156	0	0.12207031	4.7803711060000005	9.407617212	0.24763183900000002	-0.061035156	-0.061035156	-0.12207031	-9.301147660000002	0.7728027160000001	2.447607428	-0.061035156	0	-0.061035156	0.8374023560000001	9.5703125	2.79213858	-0.061035156	-0.061035156	-0.061035156	0.5084228534	9.5619384	-1.9320067900000002	-0.061035156	-0.061035156	0	1550087370.731
-9.33942842	-1.65805661	-2.886645468	0	0	0	3.3962646760000004	-8.58815944	0.423486322	0	-0.061035156	0.12207031	4.830615216000001	9.413598740000001	0.23686523560000003	-0.061035156	-0.061035156	-0.12207031	-9.3155027	0.7488769568000001	2.45	0	0	-0.061035156	0.8278320288	9.567919928000002	2.775390576	-0.061035156	-0.061035156	-0.061035156	0.5084228534	9.5619384	-1.9320067900000002	-0.061035156	-0.061035156	0	1550087370.771
-9.326269568	-1.644897464	-2.89382338	0	-0.061035156	0	3.42736821	-8.572607428000001	0.38400878600000005	0	-0.12207031	0.061035156	4.894018570000001	9.439917032	0.2344726538	-0.061035156	-0.061035156	-0.12207031	-9.303539840000001	0.754858426	2.4619628600000003	-0.061035156	0	-0.061035156	0.8613281250000001	9.58586412	2.81486821	-0.061035156	-0.061035156	-0.061035156	0.5036376800000001	9.557153060000001	-1.9260253600000001	-0.061035156	-0.061035156	0	1550087370.811
-9.3322509	-1.6520751800000002	-2.8962158540000003	0	0	0	3.5003417540000004	-8.57978534	0.339746106	-0.061035156	-0.061035156	0	4.90717752	9.431542932000001	0.2763427716	0	0	-0.061035156	-9.326269568	0.754858426	2.4751221040000004	0	0	-0.061035156	0.8565429712000001	9.60261232	2.8064941100000005	-0.061035156	-0.061035156	-0.061035156	0.5036376800000001	9.564331070000001	-1.947558606	-0.061035156	-0.061035156	0	1550087370.851
-9.33464357	-1.642504892	-2.91535643	0	0	0	3.507519568	-8.596533246000002	0.35649413939999997	-0.12207031	0.061035156	0	4.88803714	9.39086911	0.3194091754	0	0	-0.061035156	-9.310717752	0.745288089	2.45358876	0	0	-0.061035156	0.8577392572	9.567919928000002	2.8064941100000005	-0.061035156	-0.061035156	-0.061035156	0.5036376800000001	9.564331070000001	-1.947558606	-0.061035156	-0.061035156	0	1550087370.891
-9.341821580000001	-1.6329346040000001	-2.9117675720000005	0	0	0	3.4919677520000003	-8.606103240000001	0.38879393000000007	-0.12207031	0.061035156	-0.061035156	4.87368161	9.407617212	0.33854982	0	0	0	-9.32148462	0.7464843750000001	2.45358876	0	0	-0.061035156	0.8744873200000001	9.54160144	2.8064941100000005	-0.061035156	0	0	0.5359375000000001	9.558349640000001	-1.9020996400000003	-0.061035156	0	0	1550087370.931
-9.351391574	-1.610205072	-2.8890380400000004	0	0	0	3.476416034	-8.6001223	0.4486083966	-0.061035156	0.061035156	-0.061035156	4.850952176000001	9.406420926000001	0.32060547120000005	-0.061035156	0	0	-9.299951080000001	0.7393066100000001	2.442822284	0	0	-0.061035156	0.86850589	9.54160144	2.787353534	-0.061035156	0	0	0.538330072	9.563134980000001	-1.905688498	-0.061035156	0	0	1550087370.971
-9.354980432000001	-1.58388678	-2.8986084260000005	0	0	0	3.4321533540000004	-8.633618210000002	0.48330077880000005	-0.061035156	0.061035156	-0.12207031	4.82941893	9.41120607	0.309838858	-0.061035156	0	0	-9.29516574	0.7369140380000001	2.428466754	0	0	0	0.860131839	9.559545926	2.82084964	-0.061035156	0	0	0.538330072	9.563134980000001	-1.905688498	-0.061035156	-0.061035156	0	1550087371.011
-9.368139480000002	-1.561157248	-2.89382338	0	-0.061035156	0	3.387890576	-8.66472194	0.47014160340000005	-0.061035156	0	-0.12207031	4.79113768	9.406420926000001	0.29667969240000003	-0.061035156	0	0	-9.286792032000001	0.7512695288	2.433251996	0	0	0	0.8314209260000001	9.540405252000001	2.802905252	-0.061035156	0	0	0.5658447284000001	9.547582968	-1.9176513580000003	-0.061035156	0	0	1550087371.051
-9.35617662	-1.5587646760000002	-2.9010009000000005	-0.061035156	0	0	3.34841304	-8.63959964	0.477319339	0	0.061035156	-0.12207031	4.736108426	9.4255616	0.2942871106	-0.061035156	0	0	-9.310717752	0.732128894	2.43803714	0	0	0	0.8015136780000001	9.54399411	2.8064941100000005	-0.061035156	0	0	0.5479003894	9.564331070000001	-1.9200439300000003	-0.061035156	0	0	1550087371.091
-9.3489991	-1.58149411	-2.918945288	-0.061035156	0	0	3.2945800720000005	-8.637207068	0.47373047120000006	0	0.061035156	-0.061035156	4.730126996	9.4255616	0.27275390380000003	-0.061035156	-0.061035156	0	-9.31191394	0.735717752	2.460766574	0	-0.061035156	0	0.7991211060000001	9.57749002	2.8088867800000004	0	-0.061035156	0	0.5479003894	9.564331070000001	-1.9200439300000003	-0.061035156	-0.061035156	0	1550087371.131
-9.33344748	-1.580297824	-2.8902344240000004	0	0	0	3.261083966	-8.65036592	0.417504892	0	0	-0.061035156	4.73132338	9.395654254	0.27395019960000005	-0.061035156	-0.061035156	0	-9.29277356	0.7668212860000001	2.4595702880000005	0	0	0	0.832617212	9.572705072	2.802905252	-0.061035156	-0.061035156	0	0.5873779254	9.564331070000001	-1.8793701080000003	-0.061035156	0	0	1550087371.171
-9.33942842	-1.567138678	-2.8962158540000003	0	-0.061035156	0	3.2814209260000005	-8.630029254	0.4091308606000001	0	0.061035156	0	4.744482428	9.376513580000001	0.26318359620000004	0	0	0	-9.29636232	0.775195288	2.442822284	0	0	0	0.8637207068000001	9.54638678	2.7969239200000002	-0.061035156	-0.061035156	-0.061035156	0.60651857	9.55117212	-1.874584964	-0.061035156	0	0	1550087371.211
-9.354980432000001	-1.5360351440000002	-2.906982428	0	0	0	3.2957762600000002	-8.596533246000002	0.40793457460000004	0	0.061035156	0	4.78276358	9.404028060000002	0.25959472840000003	-0.061035156	0	-0.061035156	-9.304736420000001	0.7440917932000001	2.4308594240000003	0	0	0	0.8445800720000001	9.536816394	2.77419429	0	0	-0.061035156	0.60651857	9.55117212	-1.874584964	-0.061035156	0	0	1550087371.25
-9.35617662	-1.55158696	-2.9165527160000004	-0.061035156	-0.061035156	0	3.267065396	-8.58217752	0.416308606	0	0	0	4.813867212	9.406420926000001	0.270361322	-0.061035156	-0.061035156	-0.061035156	-9.305932608	0.7500732428000001	2.4308594240000003	0	0	0	0.8062988220000001	9.557153060000001	2.7945312500000004	0	-0.061035156	-0.061035156	0.5802001800000001	9.54997554	-1.9296142180000002	-0.061035156	0	0	1550087371.29
-9.35258786	-1.5731201080000001	-2.902197284	0	0	0	3.29816893	-8.62404802	0.381616214	0	0	0	4.797119110000001	9.418384080000001	0.28471679320000004	0	-0.061035156	0	-9.31311052	0.778784146	2.4643554320000005	0	-0.061035156	0	0.8290283540000001	9.56552716	2.805297824	0	-0.061035156	-0.061035156	0.5598632788000001	9.553564300000001	-1.923632788	-0.061035156	0	0	1550087371.33
-9.34421376	-1.579101538	-2.9177491	0	-0.061035156	-0.061035156	3.34243161	-8.63601088	0.385205072	-0.061035156	0	0	4.83540036	9.423168930000001	0.33256836060000006	0	-0.061035156	-0.061035156	-9.3155027	0.745288089	2.45598143	0	0	0	0.9043945288	9.603808606000001	2.805297824	0	-0.061035156	-0.061035156	0.5598632788000001	9.553564300000001	-1.923632788	-0.061035156	0	0	1550087371.37
-9.337036240000002	-1.56953125	-2.928515576	0	0	0	3.3496094240000005	-8.62524411	0.43066405760000004	-0.061035156	0	0	4.862915036	9.372924820000001	0.3373535144	0	0	-0.061035156	-9.29277356	0.7775878600000001	2.4356445680000003	0	0	0	0.8888427520000001	9.552368210000001	2.7909423920000003	0	0	-0.061035156	0.5550781250000001	9.56911592	-1.89013678	0	-0.061035156	0	1550087371.41
-9.3489991	-1.553979532	-2.9213378600000004	-0.061035156	-0.061035156	0	3.3352538940000005	-8.6001223	0.48330077880000005	0	0	0	4.872485324	9.408813400000001	0.3289794928	0	0	-0.061035156	-9.31191394	0.7692138580000001	2.436840854	0	-0.061035156	0	0.849365216	9.518872300000002	2.77419429	-0.061035156	-0.061035156	0	0.6029296924	9.559545926	-1.89013678	0	-0.061035156	0	1550087371.45
-9.350195288	-1.5360351440000002	-2.910571286	-0.061035156	0	0	3.3376464660000003	-8.5917482	0.49526367800000004	0	-0.061035156	0	4.890429712	9.433935700000001	0.2918945288	-0.061035156	-0.061035156	0	-9.317895468000001	0.763232428	2.441625998	0	-0.061035156	0	0.8589355432	9.57150908	2.795727536	0	0	0	0.6029296924	9.559545926	-1.89013678	-0.061035156	-0.061035156	0	1550087371.49
-9.35258786	-1.5599609620000003	-2.9129637600000002	-0.061035156	0	0	3.4058349640000003	-8.621655252000002	0.4521972644	0	0	0	4.87607428	9.413598740000001	0.26677246400000004	-0.061035156	-0.061035156	0	-9.3155027	0.770410144	2.4667480040000003	-0.061035156	0	0	0.8828613220000001	9.594238220000001	2.795727536	0	0	0	0.61848143	9.558349640000001	-1.8817626800000002	-0.061035156	0	0	1550087371.53
-9.343017572	-1.56354982	-2.9117675720000005	-0.061035156	0	0	3.4166014400000004	-8.618066394000001	0.4450195288	0	0	0	4.87607428	9.413598740000001	0.26677246400000004	0	0	0	-9.3155027	0.770410144	2.4667480040000003	0	0	0	0.8876464660000001	9.567919928000002	2.7885498200000005	0	0	0	0.6208740020000001	9.57629393	-1.872192392	-0.061035156	0	0	1550087371.572
-9.354980432000001	-1.5456054320000001	-2.920141574	-0.061035156	-0.061035156	-0.061035156	3.3854980040000004	-8.596533246000002	0.44143066100000006	0	0	-0.061035156	4.804296924000001	9.371728240000001	0.250024411	0	0	0	-9.32866214	0.7859619110000001	2.445214856	-0.061035156	0	0	0.90678714	9.535620108000002	2.7729980040000006	0	0	0	0.5885742212	9.558349640000001	-1.868603534	-0.061035156	0	0	1550087371.61
-9.3573732	-1.532446286	-2.9045898560000003	-0.061035156	0	-0.061035156	3.3735351440000003	-8.58098143	0.45698242800000005	0	0	-0.061035156	4.809082068	9.399243210000002	0.248828125	0	0	0	-9.307128894	0.7811767572	2.4308594240000003	-0.061035156	0	0	0.909179712	9.552368210000001	2.7646241	0	0.061035156	0	0.5813964856000001	9.558349640000001	-1.8697998200000001	-0.061035156	0	0	1550087371.65
-9.363354532	-1.55158696	-2.9368896760000003	-0.061035156	-0.061035156	-0.061035156	3.3376464660000003	-8.58217752	0.454589856	0	0	-0.061035156	4.80310054	9.404028060000002	0.25959472840000003	0	0	0	-9.307128894	0.7811767572	2.4308594240000003	-0.061035156	0	0	0.88046875	9.563134980000001	2.7825683900000002	0	0	0	0.5849853534	9.579882788	-1.8757812500000002	-0.061035156	0	0	1550087371.69
-9.341821580000001	-1.5432128600000001	-2.895019568	-0.061035156	0	-0.061035156	3.3268798920000004	-8.61447734	0.4426269568000001	0	-0.061035156	-0.061035156	4.7803711060000005	9.407617212	0.2895019568	0.061035156	0	0	-9.301147660000002	0.811083966	2.445214856	-0.061035156	0	0	0.8517577880000001	9.563134980000001	2.7933349640000005	0	0	-0.061035156	0.5849853534	9.579882788	-1.8757812500000002	-0.061035156	0	-0.061035156	1550087371.73
-9.34780252	-1.5336425720000002	-2.91535643	-0.061035156	-0.061035156	-0.061035156	3.3065429320000006	-8.60251448	0.462963858	-0.061035156	-0.061035156	-0.061035156	4.757641574	9.40163588	0.2942871106	0	0	0	-9.305932608	0.8062988220000001	2.445214856	-0.061035156	0	0	0.840991214	9.54399411	2.757446286	0	0	-0.061035156	0.5981445288	9.56552716	-1.868603534	0	0	0	1550087371.77
-9.350195288	-1.528857428	-2.89382338	-0.061035156	-0.061035156	-0.061035156	3.2718505400000004	-8.59294429	0.45100097840000003	-0.061035156	-0.061035156	0	4.757641574	9.40163588	0.2942871106	0	-0.061035156	0	-9.305932608	0.8062988220000001	2.445214856	0	0	0	0.8517577880000001	9.563134980000001	2.7586425720000003	0	0	-0.061035156	0.6041259784	9.555957068	-1.8530517180000001	0	0	-0.061035156	1550087371.81
-9.376513580000001	-1.550390576	-2.9117675720000005	-0.061035156	0	-0.061035156	3.2682617800000004	-8.59055162	0.45100097840000003	-0.061035156	-0.061035156	0	4.78515625	9.410009980000002	0.2811279254	0	0	-0.061035156	-9.314306610000001	0.794335962	2.442822284	0	0	0	0.8589355432	9.58347194	2.76821286	0	0	-0.061035156	0.5909667932	9.554760880000002	-1.868603534	0	0	-0.061035156	1550087371.85
-9.351391574	-1.5551757200000003	-2.89382338	-0.061035156	-0.061035156	-0.061035156	3.3065429320000006	-8.6001223	0.46416014400000005	-0.061035156	-0.061035156	0.061035156	4.781567392	9.427954074	0.270361322	0	0	-0.061035156	-9.310717752	0.805102536	2.44401857	0	0	0	0.849365216	9.58347194	2.757446286	0	0	-0.061035156	0.5981445288	9.560742212000001	-1.8805663940000001	0	0	-0.061035156	1550087371.89
-9.354980432000001	-1.5551757200000003	-2.8854492800000004	0	0	-0.061035156	3.33645018	-8.61567392	0.458178714	-0.061035156	-0.061035156	0	4.7887451080000005	9.414794928000001	0.2763427716	0	-0.061035156	-0.061035156	-9.310717752	0.805102536	2.44401857	0	0	0	0.840991214	9.567919928000002	2.7502685700000002	0	-0.061035156	-0.061035156	0.617285144	9.557153060000001	-1.886547824	0	0	-0.061035156	1550087371.93
-9.3489991	-1.550390576	-2.895019568	0	-0.061035156	-0.061035156	3.34841304	-8.612085160000001	0.45339357	-0.061035156	-0.061035156	0	4.797119110000001	9.412402160000001	0.27155761780000004	0	-0.061035156	-0.061035156	-9.29516574	0.808691394	2.43803714	0	0	0	0.8577392572	9.5451902	2.74069838	0	0	-0.061035156	0.617285144	9.557153060000001	-1.886547824	0	0	0	1550087371.97
-9.35856929	-1.547998004	-2.9117675720000005	0	-0.061035156	-0.061035156	3.361572284	-8.575000000000001	0.439038089	-0.061035156	-0.061035156	0	4.800707968	9.412402160000001	0.2428466754	0	-0.061035156	-0.061035156	-9.303539840000001	0.808691394	2.441625998	0	0	0	0.8254394568000001	9.5619384	2.74428714	0	0	-0.061035156	0.6208740020000001	9.554760880000002	-1.8602295320000002	0	0	-0.061035156	1550087372.01
-9.34421376	-1.5396240020000003	-2.8734864200000003	-0.061035156	-0.061035156	-0.061035156	3.343627896	-8.55466304	0.4342529254	-0.061035156	-0.061035156	0	4.797119110000001	9.39326178	0.2380615216	0	-0.061035156	-0.061035156	-9.303539840000001	0.808691394	2.441625998	0	0	0	0.805102536	9.56911592	2.7502685700000002	0	-0.061035156	-0.061035156	0.61848143	9.54399411	-1.8757812500000002	0	0	-0.061035156	1550087372.05
-9.3489991	-1.5085204680000002	-2.85075679	-0.061035156	-0.061035156	-0.12207031	3.354394568	-8.6001223	0.419897464	-0.061035156	-0.061035156	0	4.769604532000001	9.405224640000002	0.21533202880000002	0	-0.061035156	-0.061035156	-9.301147660000002	0.79194339	2.47392572	0	0	0	0.849365216	9.554760880000002	2.7323242800000003	0	-0.061035156	-0.12207031	0.61848143	9.54399411	-1.8757812500000002	0	0	-0.061035156	1550087372.09
-9.254492212	-1.4953613220000002	-2.810082968	-0.12207031	-0.12207031	-0.18310547	3.3496094240000005	-8.59892572	0.41511232	-0.061035156	-0.061035156	0	4.797119110000001	9.383691394000001	0.25959472840000003	0	-0.061035156	-0.061035156	-9.248510880000001	0.7058105432	2.4811035340000003	0	0	0	0.9366943390000001	9.5870607	2.778979532	0	-0.061035156	-0.12207031	0.613696286	9.53920926	-1.833911142	0	0	-0.061035156	1550087372.13
-9.220996106000001	-1.4869873200000001	-2.654565396	-0.30517578	-0.12207031	-0.24414062	3.3376464660000003	-8.577392572	0.43664550720000006	-0.12207031	-0.061035156	0	4.797119110000001	9.383691394000001	0.25959472840000003	0.061035156	-0.061035156	-0.12207031	-9.248510880000001	0.7058105432	2.4811035340000003	0	0.061035156	-0.061035156	0.9043945288	9.535620108000002	2.8316162140000003	0	0	-0.12207031	0.594555661	9.523657248000001	-1.7681152160000002	-0.061035156	0.061035156	-0.061035156	1550087372.17
-9.448290740000001	-1.494165036	-2.55288089	-0.36621094	-0.48828125	-0.36621094	3.2874023560000003	-8.500830072	0.4761230432	-0.061035156	0	0.061035156	4.7157714660000005	9.207836960000002	0.3672607428	0.061035156	-0.061035156	-0.061035156	-9.18391124	0.5873779254	2.496655252	0	0	-0.061035156	0.8649169928000001	9.377710160000001	2.895019568	0	-0.061035156	-0.18310547	0.8170653959999999	9.44350589	-1.4929687500000002	-0.12207031	0.24414062	0	1550087372.21
-9.469824280000001	-1.485791034	-2.192797824	-0.5493164	-0.48828125	-0.4272461	3.24433606	-8.44819339	0.46774902160000004	0	-0.12207031	0.12207031	4.712182608	9.351391574	0.45100097840000003	0.12207031	-0.18310547	-0.061035156	-9.407617212	0.2942871106	2.7251464660000004	0	0.061035156	0	1.0192382788	9.368139480000002	2.996704074	0.061035156	-0.061035156	-0.18310547	0.9390869110000001	9.614575180000001	-1.39008786	-0.18310547	0.48828125	0.061035156	1550087372.25
-9.650463760000001	-1.7226562500000002	-1.9726807100000001	-0.5493164	0.12207031	-0.30517578	3.3651612400000004	-8.56303714	0.3600830072	0.061035156	-0.12207031	0.24414062	4.712182608	9.351391574	0.45100097840000003	0.18310547	-0.12207031	-0.18310547	-9.407617212	0.2942871106	2.7251464660000004	0	0.18310547	0	1.2058593750000002	9.564331070000001	3.1905028960000004	0.061035156	0.12207031	-0.30517578	0.718969748	9.58586412	-1.4786132200000002	-0.061035156	0.48828125	0.12207031	1550087372.29
-9.57749002	-1.9810547120000002	-2.1114501800000003	-0.7324219	-0.4272461	-0.5493164	3.4907714660000004	-8.72692842	0.1866210962	0	-0.18310547	0.36621094	4.7803711060000005	9.506909440000001	0.7811767572	0.30517578	0	-0.24414062	-9.51169429	0.10168457460000001	2.85673822	-0.061035156	0.18310547	-0.061035156	1.175952176	9.59782698	3.39506839	0.061035156	0.12207031	-0.36621094	0.5335449280000001	9.72224092	-1.427172824	0	0.4272461	0.061035156	1550087372.33
-9.297558606	-2.13776857	-1.623364218	-0.5493164	-0.061035156	-0.48828125	3.6151855040000007	-8.766406250000001	0.07177734424	0	-0.18310547	0.36621094	4.7803711060000005	9.506909440000001	0.7811767572	0.36621094	0.061035156	-0.24414062	-9.398047120000001	0.025122070680000004	2.757446286	-0.061035156	0.30517578	-0.061035156	1.123315396	9.522461060000001	3.4453125000000004	0	0.12207031	-0.4272461	0.4426269568000001	9.77248552	-1.358984424	0.061035156	0.18310547	0.18310547	1550087372.37
-9.346606430000001	-2.1569091460000003	-1.8040038940000003	-0.36621094	0.24414062	-0.4272461	3.593652356	-8.61328125	0.0	0	-0.18310547	0.36621094	4.716967752	9.412402160000001	0.984545926	0.36621094	0	-0.24414062	-9.398047120000001	0.025122070680000004	2.757446286	0	0.4272461	-0.061035156	1.100585962	9.322680710000002	3.4907714660000004	0	0.18310547	-0.5493164	0.3935791034	9.53322734	-1.3242920320000002	0.18310547	0.30517578	0.18310547	1550087372.41
-9.46503894	-2.013354532	-2.24423822	-0.5493164	-1.0986328	-0.91552734	3.4512939300000003	-8.37163089	-0.046655271600000006	0	-0.24414062	0.36621094	4.596142572000001	9.343017572	1.1352783540000002	0.30517578	0.061035156	-0.30517578	-9.372924820000001	-0.01674804712	2.5564697480000005	-0.061035156	0.5493164	-0.061035156	1.0551269568000001	9.220996106000001	3.5888672120000003	0.061035156	0.36621094	-0.5493164	0.1866210962	9.532031250000001	-1.3984619600000001	0.36621094	0.18310547	0.18310547	1550087372.45
-9.169555710000001	-2.165283246	-1.6867675720000002	-0.061035156	-0.061035156	-0.5493164	3.363964856	-8.335742212000001	-0.06340332068	0	-0.48828125	0.61035156	4.596142572000001	9.343017572	1.1352783540000002	0.24414062	0.061035156	-0.36621094	-9.329858426000001	-0.007177734620000001	2.5050292540000005	0	0.6713867	0	0.8577392572	9.27602536	3.5792969240000003	0.061035156	0.4272461	-0.48828125	0.4426269568000001	9.614575180000001	-1.3577880400000002	0.36621094	0.30517578	0.12207031	1550087372.489
-9.189892572	-2.12341304	-1.8937255400000002	0.7324219	1.2817383	-0.12207031	3.2909912140000004	-8.59055162	-0.007177734620000001	0.12207031	-0.7324219	0.6713867	4.377221646000001	9.410009980000002	1.0120605432	0.18310547	0	-0.36621094	-9.329858426000001	-0.007177734620000001	2.5050292540000005	-0.061035156	0.7324219	0	0.649584964	9.3238768	3.50393071	0	0.24414062	-0.5493164	0.5203857428	9.43632788	-1.6305420320000001	0.18310547	0.061035156	0.061035156	1550087372.53
-9.2808107	-1.792041034	-3.267065396	0.7324219	0.18310547	-0.6713867	3.24433606	-8.78076178	0.052636719240000004	0.24414062	-1.2817383	0.5493164	4.2958741	9.230566394	0.8170653959999999	0.12207031	-0.12207031	-0.36621094	-9.40163588	0.324194339	2.31481929	-0.12207031	0.79345703	0.12207031	0.5909667932	9.24013678	3.3101317900000002	-0.061035156	-0.061035156	-0.61035156	0.5203857428	9.43632788	-1.6305420320000001	0.30517578	-0.24414062	0	1550087372.57
-9.165966754000001	-1.5958496400000002	-3.216821286	0.5493164	-0.61035156	-0.5493164	3.2562989200000003	-8.89440944	0.12919922120000002	0.36621094	-1.5258789	0.4272461	4.2958741	9.230566394	0.8170653959999999	0	-0.18310547	-0.4272461	-9.278417932000002	0.879272464	2.2645751800000005	-0.36621094	0.8544922	0.24414062	0.7393066100000001	9.19348143	2.9572264400000003	-0.12207031	-0.18310547	-0.6713867	0.7859619110000001	9.48776857	-2.094702176	0.5493164	-0.5493164	-0.12207031	1550087372.609
-9.3155027	-1.374536142	-3.343627896	0.91552734	0.61035156	-0.4272461	3.213232428	-8.91235324	0.25480957460000003	0.36621094	-1.4648438	0.36621094	4.274340854	9.098974640000002	0.5323486420000001	-0.12207031	-0.12207031	-0.79345703	-9.278417932000002	0.879272464	2.2645751800000005	-0.36621094	0.8544922	0.4272461	0.9127685700000001	9.226977340000001	2.536132788	-0.12207031	0	-0.61035156	1.1328857428	9.407617212	-2.2944824280000002	0.61035156	-0.18310547	0	1550087372.65
-9.61936052	-1.03359375	-3.78984375	0	-0.6713867	-0.48828125	3.109155252	-8.875268570000001	0.379223642	0.24414062	-1.4648438	0.18310547	4.4322509000000005	9.14682608	0.12202148560000001	-0.24414062	0.12207031	-1.159668	-9.35617662	1.37214357	2.213134784	-0.36621094	0.8544922	0.48828125	0.900805661	9.4423098	2.054028354	-0.061035156	0.12207031	-0.61035156	1.1328857428	9.407617212	-2.2944824280000002	0.61035156	-0.36621094	-0.18310547	1550087372.69
-9.62773462	-1.1627929712000002	-2.8328125	0.61035156	0.91552734	0.061035156	3.0947998200000004	-8.883642572	0.6220702880000001	0.24414062	-1.4648438	0.18310547	4.67629393	9.46503894	-0.385205072	-0.4272461	0.12207031	-1.4648438	-9.450683606	1.714282248	2.3351562500000003	-0.18310547	0.7324219	0.4272461	0.9031982428000002	9.89211412	1.7274413940000002	0	0.061035156	-0.5493164	1.4044433900000002	9.404028060000002	-2.4595702880000005	0.36621094	-1.2817383	-0.12207031	1550087372.729
-9.640893570000001	-0.4904785144	-3.2048584260000004	0.24414062	1.5258789	0.18310547	3.081640576	-8.980542032	1.0048827880000002	-0.36621094	-0.4272461	0.36621094	5.402441394	9.98063948	-1.4116211060000001	-0.4272461	0.12207031	-1.5258789	-9.609789840000001	1.8506591460000001	2.4308594240000003	-0.12207031	0.5493164	0.36621094	0.907983426	10.345508180000001	1.7214599640000001	0.18310547	0	-0.61035156	1.9559326080000001	9.3920652	-2.8447753600000003	0.36621094	-2.1362305	-0.12207031	1550087372.77
-9.414794928000001	-0.6089111420000001	-3.4417237400000005	-0.24414062	0.6713867	-0.24414062	3.081640576	-8.980542032	1.0048827880000002	-0.36621094	-0.4272461	0.36621094	5.735009980000001	9.56552716	-1.5360351440000002	-0.18310547	-0.18310547	-1.3427734	-9.040356430000001	1.8159667540000002	2.4021484620000004	-0.24414062	0.5493164	0.24414062	0.898413089	10.538110520000002	1.9810547120000002	0.18310547	-0.061035156	-0.79345703	1.9559326080000001	9.3920652	-2.8447753600000003	0.61035156	-1.7089844	-0.48828125	1550087372.81
-8.935082968000001	-1.07785643	-3.228784146	0.12207031	0.91552734	-0.4272461	2.805297824	-8.86210962	1.9140625000000002	-0.4272461	0.12207031	0.61035156	5.735009980000001	9.56552716	-1.5360351440000002	0.36621094	-0.18310547	-0.8544922	-8.83220198	2.0145507200000004	2.104272464	-0.4272461	0.48828125	0.24414062	0.8888427520000001	10.05361322	1.987036142	0.12207031	-0.12207031	-0.91552734	2.15571286	9.231762680000001	-2.8495605040000003	0.79345703	-0.8544922	-0.79345703	1550087372.849
-9.04155252	-1.299169928	-3.31252446	0.30517578	0.6713867	-0.24414062	2.628247104	-8.31660144	2.10546875	-0.12207031	-0.4272461	0.6713867	5.849853240000001	8.792724640000001	-0.8876464660000001	0.91552734	0.12207031	-0.48828125	-8.83220198	2.0145507200000004	2.104272464	-0.4272461	0.6713867	0.24414062	0.9977050720000001	9.477001800000002	1.7190673920000001	-0.061035156	0.24414062	-0.8544922	1.547998004	9.11452626	-2.369848642	0.7324219	-0.6713867	-0.91552734	1550087372.89
-8.994897660000001	-1.038378894	-3.417797824	0.30517578	0.61035156	-0.48828125	2.670117212	-7.881152160000001	2.0731689300000005	0.061035156	-0.61035156	0.7324219	5.660839660000001	8.83100589	-0.6077148560000001	0.9765625	0.8544922	-0.30517578	-8.662329074	2.198779254	1.8446777160000003	-0.36621094	0.61035156	0.12207031	0.8924316100000002	9.155200180000001	1.449902356	0	0.91552734	-0.5493164	1.547998004	9.11452626	-2.369848642	0.6713867	-0.6713867	-0.79345703	1550087372.929
-9.207836960000002	-1.0742675720000001	-3.7001221040000005	0.36621094	0.4272461	-0.7324219	2.7945312500000004	-7.725634980000001	1.9032959260000002	0.12207031	-0.6713867	0.79345703	5.660839660000001	8.83100589	-0.6077148560000001	0.7324219	1.159668	-0.18310547	-8.63122554	2.6796875	1.915258786	-0.12207031	0.36621094	-0.061035156	0.5502929712000001	9.207836960000002	1.2608886780000002	0.18310547	1.2817383	-0.12207031	1.137670926	9.152807608000002	-2.5265625000000003	0.48828125	-0.7324219	-0.8544922	1550087372.969
-9.521264480000001	-1.5121094240000001	-4.008764676	0.7324219	-0.18310547	-0.36621094	2.9464599640000007	-7.845263580000001	1.6712158540000002	0.12207031	-0.6713867	0.79345703	5.496948380000001	9.20544429	-0.5144042932	0.4272461	0.8544922	0.061035156	-8.63122554	2.6796875	1.915258786	0.061035156	0.18310547	-0.12207031	0.153125	9.60141574	1.15441893	0.24414062	0.9765625	0.18310547	0.7883544928000001	9.18271466	-2.7945312500000004	0.48828125	-1.159668	-1.0986328	1550087373.009
-9.472216754	-1.42836911	-3.8400878600000006	1.0986328	0.24414062	0	3.1151367800000003	-8.049829074	1.5360351440000002	-0.12207031	-0.5493164	0.6713867	5.157201980000001	10.1481205	-0.5658447284000001	0.12207031	0.18310547	0.4272461	-8.95063498	2.49426268	2.1030761780000002	0.18310547	0.12207031	-0.24414062	0.0992919928	10.152904860000001	1.2285888580000002	0.24414062	0.30517578	0.24414062	0.808691394	9.555957068	-2.7538574280000003	0.4272461	-1.3427734	-1.0986328	1550087373.049
-9.60620108	-1.025219748	-3.9142577880000005	1.0986328	0.4272461	0.4272461	3.289794928	-8.229272660000001	1.5145019960000001	-0.30517578	-0.30517578	0.6713867	5.157201980000001	10.1481205	-0.5658447284000001	0	-0.48828125	0.7324219	-9.181518570000001	2.293286142	2.245434604	0.12207031	0	-0.4272461	0.40554199280000003	10.601513579999999	1.4570800720000001	0.061035156	0	0.12207031	0.765625	9.667211960000001	-2.9524413940000005	0.18310547	-1.5869141	-1.0375977	1550087373.089
-9.788037140000002	-0.6675292932	-4.029101440000001	0.7324219	0.91552734	0.6713867	3.39746106	-8.383593750000001	1.542016574	-0.30517578	-0.30517578	0.6713867	5.096191394000001	10.473510880000001	-0.5335449280000001	-0.061035156	-0.61035156	0.79345703	-9.228173920000001	2.3746337860000004	2.235864218	0	-0.18310547	-0.7324219	0.5790038940000001	10.98671924	1.670019568	-0.24414062	0	0.061035156	0.984545926	9.78444838	-2.942871106	-0.12207031	-1.7700195	-0.91552734	1550087373.129
-10.081127700000001	-0.43066405760000004	-4.953832968	-0.6713867	1.7089844	0.4272461	3.44890126	-8.73171376	1.585082968	-0.48828125	-0.18310547	0.12207031	4.91555162	11.852832460000002	-0.2225097644	-0.18310547	-0.12207031	0.5493164	-9.76889676	2.3243896760000005	2.1796386780000003	0.12207031	-1.4038086	-0.7324219	0.33137207460000007	11.69252896	1.720263678	-0.8544922	-0.24414062	0.24414062	2.0564209260000004	10.10864218	-2.7502685700000002	-0.30517578	-1.4648438	-0.79345703	1550087373.169
-11.49873004	-1.7226562500000002	-5.735009980000001	-1.4038086	-1.3427734	0.7324219	3.521875	-9.341821580000001	1.588671924	-0.4272461	-0.24414062	0.061035156	4.91555162	11.852832460000002	-0.2225097644	-0.36621094	0.30517578	0.36621094	-10.681664840000002	1.489379892	2.24064946	-0.18310547	-2.2583008	-0.91552734	-0.0095703125	12.10166034	2.2609863220000004	-1.2207031	-1.0375977	0	2.74069838	11.09558058	-1.8602295320000002	-1.2207031	-0.61035156	-0.61035156	1550087373.209
-10.248608720000002	-2.74428714	-5.157201980000001	-1.8310547	-2.8076172	1.0986328	3.7120849640000007	-10.005761780000002	1.5216797120000003	-0.30517578	-0.18310547	0.12207031	4.54589856	11.850439300000001	-0.21054687500000002	-0.30517578	0.36621094	0.48828125	-11.448486420000002	0.8242431610000001	2.3028564300000003	-0.18310547	0.4272461	-0.91552734	-0.22490234620000002	11.71286592	3.1940917540000004	-1.159668	-1.159668	-0.30517578	3.6570557100000003	12.4449955	-0.4868896466	-2.9296875	0.4272461	-0.12207031	1550087373.249
-8.8728759	-3.953735324	-2.48229982	-1.6479492	-2.1972656	0.79345703	4.176245108	-10.58715854	1.374536142	0	0.12207031	-0.24414062	4.340136780000001	10.1481205	0.052636719240000004	-0.12207031	0.9765625	0.5493164	-10.398144960000002	1.0515380890000001	1.102978534	-0.24414062	0.5493164	-0.7324219	-0.702221646	10.6673098	3.4369384000000003	-1.6479492	-0.48828125	-0.24414062	4.085327176000001	12.1231929	0.9965087860000001	-4.699707	2.0141602	1.2817383	1550087373.289
-9.213818390000002	-3.58647464	-1.6317382200000001	0.12207031	-1.6479492	1.159668	4.512402356	-10.32995558	1.053930661	0.30517578	0.79345703	-1.4038086	4.340136780000001	10.1481205	0.052636719240000004	-0.061035156	2.0141602	0.91552734	-9.758129892000001	0.9953125	0.11843261780000001	0.61035156	-0.5493164	-0.8544922	-1.757348642	9.0176268	3.4381347840000003	-1.953125	-0.36621094	0.12207031	2.56245108	10.57519568	0.16030273560000002	-4.211426	1.953125	2.9907227	1550087373.329
-10.079932100000002	-1.9595214660000002	-2.8675048920000004	-0.91552734	-2.8686523	0	4.099682608	-9.96867662	0.7608398560000001	0.48828125	1.0986328	-2.6245117	3.4883788940000002	9.572705072	0.1040771466	-0.36621094	1.2817383	1.5258789	-9.8	-0.0980957068	0.153125	0.5493164	-0.24414062	-0.79345703	-2.192797824	8.383593750000001	3.637915036	-1.6479492	-0.7324219	0.30517578	0.8529540740000001	11.32526808	-2.6031250000000004	-2.6855469	2.1362305	3.6621094	1550087373.369
-9.423168930000001	-2.454785144	-2.74428714	-1.2817383	-3.479004	0	3.5003417540000004	-9.95910692	0.5335449280000001	1.159668	0.8544922	-3.112793	2.802905252	9.2808107	0.40314941100000007	-0.91552734	-0.6713867	1.8920898	-9.8	-0.6890625	0.3146240216	-0.061035156	-0.8544922	-0.5493164	-1.7633300720000002	8.38478984	4.0338867800000004	-0.4272461	-1.0986328	0.24414062	-0.47971191100000005	11.70808058	-2.958422824	-2.9907227	1.4648438	3.7841797	1550087373.409
-8.224487320000001	-2.6390135800000003	-1.3924804320000002	-0.79345703	-1.8920898	0.61035156	2.85673822	-9.90407698	0.11604003600000001	1.8310547	0.061035156	-3.1738281	2.802905252	9.2808107	0.40314941100000007	-1.2207031	-1.953125	1.7700195	-9.53442392	-0.855346646	1.0455566100000002	-0.061035156	-0.36621094	-0.30517578	-0.9020019568000001	8.50441893	4.222900360000001	0.061035156	-1.159668	0.061035156	-0.2572021466	11.02978534	-3.0792480040000005	-2.0141602	0.91552734	4.699707	1550087373.449
-7.90388179	-1.8410888580000002	-1.1879150360000001	-0.91552734	-1.3427734	0.48828125	2.524169928	-9.4686277	-0.4342529254	2.1362305	-0.91552734	-3.2348633	3.2527099640000006	8.752050720000002	0.5861816394	-0.9765625	-1.5869141	1.3427734	-8.86210962	-1.0192382788	1.1340820288	-0.18310547	-0.48828125	-0.24414062	-0.096899411	8.23286142	4.440625000000001	0	-1.0375977	0	-0.12321777160000001	10.24023462	-1.600634784	-1.4648438	1.8310547	4.638672	1550087373.489
-7.86679712	-1.4199951080000002	-1.276440396	-1.2207031	-1.953125	-0.24414062	2.446411142	-8.737695288000001	-0.915161142	2.1362305	-0.91552734	-3.2348633	3.5565673920000003	8.094091754	0.8122802520000001	-0.48828125	-0.30517578	0.6713867	-8.484082068000001	-0.8888427520000001	1.3458251800000003	-0.12207031	-0.48828125	-0.18310547	0.3911865216	7.82253444	4.39995108	-0.61035156	-0.6713867	0.061035156	0.02990722644	8.89321286	-1.1986816100000002	-0.48828125	2.746582	4.0283203	1550087373.529
-7.481591754	-1.32189946	-0.22968750000000002	-0.79345703	-0.6713867	-0.4272461	2.5744139400000003	-8.120410340000001	-1.211840854	1.8920898	-1.5258789	-3.2958984	3.5290527160000003	7.658642572	1.0898193390000002	-0.18310547	0.48828125	0	-8.310620108	-0.7213623200000001	1.6664307100000002	0.061035156	-0.4272461	0	0.5813964856000001	7.54738768	4.17026358	-0.79345703	-0.5493164	0.12207031	-0.24763183900000002	8.10366214	-1.287207068	0.18310547	3.6010742	2.9296875	1550087373.569
-7.756738220000001	-0.8254394568000001	0.153125	-0.5493164	1.159668	-0.12207031	2.55048822	-7.571313400000001	-1.31352536	0.8544922	-0.24414062	-2.5024414	3.363964856	7.5772949280000015	1.216625998	-0.30517578	0.30517578	-0.5493164	-8.502026260000001	-0.8840576080000001	2.0097655760000004	-0.061035156	0	0.36621094	0.7464843750000001	7.504321580000001	4.240844748000001	-0.48828125	-0.4272461	-0.061035156	-0.8577392572	7.411010880000001	-0.9821533540000001	0.5493164	2.6855469	1.953125	1550087373.609
-8.844164840000001	-0.379223642	-0.2260986322	-1.0375977	0.9765625	-0.061035156	2.237060504	-7.260278060000001	-1.3051513580000003	0.36621094	0.30517578	-1.6479492	3.37233876	7.769897660000001	1.2656738220000001	-0.48828125	-0.48828125	-1.0375977	-8.74606929	-1.46665036	2.45598143	-0.36621094	0.061035156	0.30517578	0.966601538	7.799804712	4.43464357	0	-0.061035156	-0.24414062	-0.5239746106000001	6.333154254	-0.419897464	0.9765625	0.91552734	1.0986328	1550087373.649
-9.96030252	-0.028710937500000002	-0.42109375000000004	-0.7324219	1.0986328	0.12207031	1.8817626800000002	-7.24592302	-1.197485324	0.061035156	0.061035156	-0.48828125	3.619970746	8.11083966	1.2321777160000003	-0.61035156	-1.0375977	-1.5258789	-8.69103984	-1.4953613220000002	2.646191394	-0.6713867	-0.30517578	0.30517578	1.1269042932	8.10246556	4.5614501800000005	0.36621094	-0.18310547	-0.48828125	1.5396240020000003	6.46953125	-0.06699218750000001	1.4648438	-0.61035156	0.4272461	1550087373.689
-10.64816942	-0.27993163940000004	-1.414013678	-1.2207031	0.61035156	-0.5493164	1.7812744600000001	-7.373925720000001	-1.000097644	-0.24414062	-0.36621094	0.79345703	4.0494384000000005	8.271142572	1.181933606	-0.36621094	-1.0375977	-2.0141602	-8.7963134	-1.2608886780000002	2.733520468	-0.91552734	0.061035156	0.7324219	1.3111327879999999	8.2520018	4.724145468000001	0.36621094	-0.30517578	-0.61035156	4.27553714	7.5414062500000005	0.2978759784	1.8920898	0.7324219	-0.48828125	1550087373.729
-12.2834964	-0.7823730432	-0.37204589660000004	-0.48828125	-2.0751953	-1.3427734	1.947558606	-7.852441394	-0.773999002	-0.4272461	-0.7324219	2.0751953	4.49924321	8.53073732	1.222607428	0	-0.61035156	-2.4414062	-8.942260880000001	-0.860131839	2.971582068	-1.0375977	-0.18310547	0.8544922	1.3254882200000002	8.508007788	4.66672374	0.30517578	0	-0.4272461	7.556957968000001	11.35397914	3.8508545320000005	0.4272461	4.5776367	-0.7324219	1550087373.769
-13.053905760000001	-2.73830571	-0.6842773560000001	0	0.24414062	-0.61035156	2.2430420320000004	-8.5917482	-0.5490966754000001	-0.61035156	-0.79345703	3.2348633	4.883251996	9.23654802	1.1723632788	0.12207031	-0.18310547	-2.6855469	-9.399243210000002	-0.38999023560000007	2.7729980040000006	-1.159668	-1.3427734	1.159668	1.00129393	9.138451980000001	4.48847644	0.36621094	0.30517578	-0.24414062	7.27702626	11.395849640000002	4.566235324	0.8544922	2.9907227	0.4272461	1550087373.809
-11.41857878	-3.371142572	-2.1473388580000004	0	-1.4648438	-0.61035156	2.528955072	-9.89809604	-0.36367187500000003	-0.8544922	-0.9765625	4.4555664	4.84975589	10.81564946	0.7213623200000001	-0.12207031	-0.5493164	-2.746582	-11.51547824	0.270361322	3.6833741	-1.4038086	-1.7700195	1.159668	0.6711181610000001	10.8886232	4.155908246	0.7324219	0.061035156	-0.12207031	0.793139676	10.844360520000002	0.1435546875	1.3427734	-1.3427734	-0.6713867	1550087373.848
-9.553564300000001	-3.785058606	-0.36845702880000003	-1.4648438	-0.8544922	0.61035156	3.048144568	-11.839673020000001	-0.0885253894	-1.159668	-1.0986328	5.554199	5.29836412	12.57539038	0.27155761780000004	-0.36621094	-1.159668	-2.6855469	-11.69851088	0.9486572480000001	3.7025146760000003	-0.12207031	1.2207031	1.159668	0.29069824280000006	12.16984874	4.429858426	1.5869141	0.4272461	-0.061035156	3.5625489200000002	13.379297120000002	2.064794928	-2.9907227	0.4272461	-1.0375977	1550087373.888
-8.07495108	-3.6845702880000006	-1.39606929	0.18310547	3.2958984	1.159668	4.254003894	-12.446191100000002	0.6292480432	-1.6479492	-0.4272461	5.7373047	6.413305710000001	12.80986322	-0.007177734620000001	0.12207031	-0.36621094	-1.6479492	-11.231958360000002	0.8254394568000001	1.906884784	-0.36621094	-0.4272461	0.4272461	-0.693847644	12.149511780000001	4.69663089	0.9765625	1.2207031	0.18310547	-2.7275389400000005	6.653759980000001	-2.483496106	1.7700195	-2.9296875	-1.4648438	1550087373.929
-8.85253894	-2.356689496	-4.245629892	1.0375977	1.8310547	-0.36621094	5.456274460000001	-11.675780760000002	1.7274413940000002	-1.8310547	1.3427734	4.699707	7.010253894000001	12.001172120000001	0.173461911	0.9765625	1.7700195	0.30517578	-10.639795320000001	1.2178222840000001	1.44870607	-0.79345703	0.91552734	0.36621094	-1.5372314300000003	11.074048020000001	4.01713858	0.12207031	0.6713867	0.36621094	1.3853027160000002	9.02839357	-3.9070800720000003	2.6245117	-4.211426	-0.9765625	1550087373.968
-8.718554712000001	-3.104370108	-3.8664062500000003	-0.91552734	-0.061035156	-0.12207031	5.28999002	-10.09907248	2.185620108	-1.2207031	1.8920898	2.5024414	6.263769568	11.0584964	0.32539062500000004	1.0986328	2.4414062	2.1972656	-9.66242662	1.9535400360000001	0.73332518	-0.9765625	0.36621094	0.61035156	-1.7118896760000002	9.955517180000001	3.0983885800000004	-0.5493164	0.5493164	0.6713867	3.0947998200000004	10.1660643	-3.1282959260000003	1.8920898	-0.79345703	-2.1972656	1550087374.008
-7.9971923920000005	-3.2993652160000004	-2.288500998	-0.61035156	2.5024414	1.0375977	3.9908202880000005	-8.883642572	2.038476538	0	-0.12207031	0.24414062	5.158398560000001	10.36464856	0.37802735600000004	0.4272461	1.7700195	3.2958984	-9.331054712	2.27893071	0.4892822284000001	-0.5493164	-0.18310547	0.4272461	-1.542016574	9.170751800000001	2.22629393	-0.6713867	0.7324219	1.2817383	1.4176025360000002	9.69233426	-2.7048096040000003	2.0141602	0.18310547	-2.319336	1550087374.048
-8.330957068	-2.6103027160000005	-2.682080072	1.0375977	3.540039	0.9765625	3.5206787140000007	-8.425463760000001	1.987036142	1.0375977	-2.380371	-1.4038086	4.33535144	10.05959514	0.19140625	-0.5493164	0.91552734	3.540039	-9.441113220000002	2.013354532	1.1053711060000002	-0.24414062	0	-0.12207031	-0.954638678	9.026000900000001	1.847070288	-0.12207031	1.159668	1.8920898	-0.75964357	8.915942392	-2.7502685700000002	2.4414062	-2.5634766	-1.8310547	1550087374.088
-8.62404802	-1.670019568	-4.00517572	0.79345703	1.0986328	0.7324219	3.6151855040000007	-8.162280252	1.5767089660000002	1.5869141	-2.9907227	-2.4414062	3.9525389400000006	9.666015380000001	-0.309838858	-1.159668	0.24414062	3.2958984	-8.713769568	1.8099853240000001	1.214233426	-0.48828125	-0.36621094	-0.30517578	-0.41152344240000005	8.93747554	2.100683606	0.8544922	1.2817383	1.8920898	1.0802490020000002	9.77368161	-2.87707518	1.953125	-3.6010742	-1.7089844	1550087374.128
-8.18500998	-1.4415283540000001	-3.07805162	1.953125	-0.36621094	0.36621094	3.6080077880000005	-7.546191394000001	1.0455566100000002	1.5258789	-2.380371	-3.112793	3.800610324	8.948242212	-0.9043945288	-1.0986328	0	3.112793	-8.05222194	2.27294928	1.53125	-0.36621094	-0.12207031	-0.36621094	-0.23566894960000004	8.72932158	2.3746337860000004	1.159668	1.6479492	1.953125	2.204760782	9.329858426000001	-2.4751221040000004	1.5258789	-2.746582	-1.7089844	1550087374.168
-7.603613220000001	-0.657958966	-3.47163089	1.4038086	1.4038086	-0.061035156	3.5182862400000006	-7.028198380000001	0.8134765380000001	0.91552734	-1.0375977	-3.2348633	3.8783691100000004	8.69941394	-1.193896466	-0.5493164	-0.12207031	2.9907227	-7.955322480000001	2.140161142	1.7621337860000001	0.061035156	0	-0.36621094	-0.057421875000000004	8.73410643	2.185620108	0.36621094	1.4038086	1.953125	2.390185504	8.807080072	-2.268164038	1.4038086	-2.2583008	-1.4038086	1550087374.208
-8.565429712	-0.734521466	-3.3472167540000006	1.4648438	1.5869141	-0.36621094	3.282617212	-6.882250900000001	0.8565429712000001	0.30517578	0.4272461	-2.746582	4.12241214	8.55585962	-1.184326178	0	0.61035156	2.8076172	-7.8967040740000005	1.9128662140000001	1.9044922120000003	0.12207031	0.36621094	-0.36621094	0.0478515625	8.52954074	2.142553714	0.061035156	1.159668	1.6479492	2.40573732	8.81665036	-1.4953613220000002	1.0375977	-1.6479492	-1.2817383	1550087374.248
-9.29516574	-0.48330077880000005	-3.976464856	1.2817383	-0.7324219	-0.48828125	2.6605469240000006	-6.88583966	0.7979248200000001	-0.061035156	0.91552734	-2.1972656	3.9860351440000006	8.266357428000001	-1.1627929712000002	0.30517578	1.0986328	2.5634766	-7.82133786	2.0372802520000004	2.1162353240000003	0.5493164	0.24414062	-0.30517578	0.2033691394	8.405126800000001	1.963110324	-0.061035156	0.8544922	1.3427734	1.7812744600000001	8.902783246	-1.8650146760000001	0.79345703	-1.5258789	-0.9765625	1550087374.288
-9.42436502	-0.594555661	-3.2658691100000006	1.5869141	0.30517578	-0.30517578	2.245434604	-7.048535340000001	0.8254394568000001	-0.24414062	0.61035156	-1.6479492	3.7384033540000003	8.28430162	-1.0192382788	0.36621094	0.9765625	2.0751953	-8.073754892	2.051635782	2.410522464	0.79345703	-0.061035156	-0.36621094	0.4354492212	8.740087860000001	1.7776855040000001	-0.12207031	0.36621094	1.0375977	0.35649413939999997	9.138451980000001	-2.38540036	0.61035156	-2.1972656	-1.0986328	1550087374.328
-9.55117212	-0.6304443390000001	-4.027905252	1.953125	0.5493164	0.12207031	2.185620108	-7.428955072	0.9725830072	-0.5493164	0.5493164	-0.9765625	3.5577635800000005	8.5498777	-0.9295165740000001	0.30517578	0.4272461	1.2817383	-8.461352340000001	1.9224365020000003	2.7765869600000004	0.91552734	-0.4272461	-0.61035156	0.765625	9.433935700000001	1.695141574	0.18310547	-0.061035156	0.5493164	0.570629892	9.503320288000001	-2.64738768	0.5493164	-2.6855469	-1.2817383	1550087374.368
-9.523657248000001	0.11604003600000001	-4.69423822	1.5258789	-0.48828125	0.061035156	2.310034146	-7.9158447480000005	1.152026358	-0.8544922	0.7324219	-0.30517578	3.4919677520000003	8.920727340000001	-0.8565429712000001	0.12207031	-0.4272461	0.4272461	-8.76042482	1.7310302520000003	3.170166034	1.0375977	-0.48828125	-0.61035156	1.1304931610000002	10.039258180000001	1.8697998200000001	0.24414062	-0.6713867	-0.18310547	1.4798096040000002	9.60739766	-2.9225341460000003	0.12207031	-2.319336	-1.3427734	1550087374.408
-9.91484424	0.3600830072	-4.092504892000001	1.7089844	-0.061035156	1.0986328	2.44401857	-8.28190944	1.3613769960000002	-1.0986328	0.91552734	0.30517578	3.6845702880000006	9.11213408	-0.6459961060000001	0.12207031	-1.2207031	-0.48828125	-8.88842752	1.599438498	3.43334964	0.8544922	-0.5493164	-0.6713867	1.393676718	10.40532248	2.23227536	0	-1.3427734	-0.91552734	1.982250998	10.054809800000001	-2.53254393	-0.61035156	-2.380371	-1.159668	1550087374.448
-9.572705072	-0.1411621106	-4.7253417540000004	-1.3427734	-0.4272461	1.159668	2.5636474640000007	-8.53671875	1.5719238220000002	-1.2207031	0.91552734	0.7324219	4.181030252	9.33464357	-0.1315917932	0.36621094	-1.0986328	-1.5258789	-8.886035340000001	2.168872104	3.0553222840000003	0.48828125	-1.7089844	-0.61035156	1.373339856	10.72951628	2.277734424	-0.6713867	-2.0141602	-1.3427734	3.3579834260000005	10.74985324	-1.1855224640000002	-1.6479492	-2.4414062	-0.7324219	1550087374.488
-10.838378600000002	-1.7621337860000001	-4.026708966	-2.1362305	-0.8544922	2.1972656	2.7347167540000004	-8.9326902	1.8398925720000001	-1.4038086	0.91552734	1.3427734	4.813867212	10.291674819999999	0.5993408246	0.36621094	-0.30517578	-2.746582	-10.96757788	1.81716304	3.10317392	2.0141602	-1.953125	-0.48828125	1.33984375	11.414990020000001	2.682080072	-1.0986328	-2.319336	-1.0986328	5.879760880000001	11.2379393	-0.14235839660000002	-3.540039	-0.79345703	0.061035156	1550087374.528
-10.51777356	-2.256201178	-4.902392572	-2.9296875	-2.746582	0.79345703	3.0995849640000004	-10.56921376	2.19997554	-1.0986328	1.0375977	2.4414062	5.27563498	11.50471196	1.0288086060000001	-0.18310547	0.18310547	-3.7231445	-12.33732878	-0.659155252	3.2874023560000003	1.159668	0.24414062	-0.6713867	1.5934570680000002	11.613574280000002	3.7874510800000003	-0.5493164	-2.2583008	-1.4648438	6.1214112400000005	12.278711060000001	0.13398437500000002	-4.699707	2.746582	1.4648438	1550087374.568
-11.44011232	-5.421582068	-1.81716304	-0.36621094	-2.6855469	0.48828125	3.830517572	-11.998778960000001	2.127001996	0	0.5493164	2.746582	5.40722644	11.419775360000001	1.2034667932	-0.48828125	-0.8544922	-3.540039	-11.49992662	-0.9390869110000001	1.874584964	0.18310547	1.0375977	-0.48828125	1.39606929	10.67807608	4.810278354	-0.18310547	-1.4648438	-1.7700195	3.96330571	12.254785340000002	-1.4116211060000001	-4.5166016	3.90625	2.746582	1550087374.608
-11.328857820000001	-4.1499266200000005	-1.0946044928	1.7089844	-1.159668	1.4648438	4.649975540000001	-11.917432100000003	1.46665036	0.91552734	0.48828125	1.159668	6.115429712	10.844360520000002	1.5970459260000003	-0.18310547	-1.4038086	-2.746582	-11.448486420000002	-0.113647464	1.1675781250000001	0.4272461	-0.12207031	-0.12207031	0.419897464	9.992602340000001	4.878466754000001	-0.61035156	0	-1.0375977	0.5072265576	11.706884980000002	-3.9836425720000004	-2.6855469	4.1503906	3.479004	1550087374.648
-10.04045378	-0.9965087860000001	-2.85314946	-1.2817383	-2.319336	-0.061035156	4.655957068	-12.20334514	0.7763915740000001	0.91552734	0.48828125	1.159668	7.10117212	11.087207460000002	1.8614257200000002	-0.30517578	0.30517578	-1.8310547	-11.12429164	-0.5060302716	1.1604003600000001	0.36621094	-0.18310547	-0.24414062	-0.5598632788000001	10.102661240000002	4.391577176	-0.79345703	-0.24414062	-0.48828125	-2.1880126800000004	13.86020468	-3.8831542540000004	-2.8686523	2.6245117	4.0283203	1550087374.688
-8.756836060000001	-1.0958007788	-1.9810547120000002	-1.7089844	-1.7700195	-0.48828125	3.77548822	-11.9700679	-0.050244139400000006	1.7700195	0.6713867	-1.2207031	6.459961060000001	10.920923020000002	1.5145019960000001	-0.8544922	0.30517578	-0.5493164	-9.8263179	-0.5215820288	1.355395468	0.061035156	0.30517578	-0.12207031	-0.6890625	9.70429712	4.22648912	-0.5493164	-1.2817383	-0.48828125	-3.8891358800000004	11.35278354	-1.9583251800000003	-2.5024414	0.24414062	4.1503906	1550087374.728
-7.517480432000001	-1.7214599640000001	-1.146044928	-1.7089844	-1.3427734	-0.36621094	3.152221646	-10.16486772	-0.6041259784	2.5634766	-2.2583008	-4.333496	5.48378894	9.4004393	1.1962890380000002	-0.8544922	-1.5869141	0.91552734	-9.000878894000001	-0.6627441100000001	1.312329074	-0.061035156	0.18310547	0.24414062	-0.27993163940000004	8.487670926	4.0877197480000005	-0.6713867	-1.5258789	-0.4272461	-2.524169928	9.394457968000001	-1.0419677520000001	-0.9765625	0.30517578	4.0283203	1550087374.768
-7.546191394000001	-1.745385782	-0.44143066100000006	-0.7324219	-0.18310547	-0.12207031	3.092407248	-8.575000000000001	-0.7476806610000001	2.0141602	-1.953125	-4.5776367	5.3821045320000005	8.182617212	1.118530252	-0.6713867	-1.953125	1.7089844	-8.43383786	-0.991723642	1.2058593750000002	-0.30517578	0	0.061035156	0.32539062500000004	7.527050720000001	3.741992212	-0.79345703	-1.2817383	-0.18310547	-1.046752896	8.56184056	-1.0826415740000002	-0.5493164	0.7324219	2.9296875	1550087374.808
-8.26875	-1.189111322	-0.876879892	-0.8544922	-0.5493164	-0.30517578	3.160595746	-7.696923920000001	-0.8744873200000001	1.6479492	-0.36621094	-3.9672852	5.504125900000001	7.571313400000001	0.9881347840000001	-0.5493164	-0.48828125	1.8310547	-8.23645018	-0.9020019568000001	1.3171142180000002	-0.5493164	0	0.18310547	0.961816394	7.218408246000001	3.73122554	-0.61035156	-0.61035156	0	-0.03229980432	8.009155252000001	-0.248828125	-0.48828125	2.6855469	1.8920898	1550087374.848
-8.786743210000001	-0.88645018	-0.3911865216	-1.2207031	-0.4272461	-0.24414062	2.783764676	-7.358374100000001	-1.1328857428	1.6479492	-0.36621094	-3.9672852	5.20983876	7.352392572	0.7895507788	-0.4272461	0.5493164	1.5869141	-8.3453125	-0.693847644	1.5372314300000003	-0.6713867	0.061035156	0.36621094	1.312329074	7.39904802	3.9250244600000004	-0.24414062	0.18310547	0.18310547	0.6364257788	7.832104532000001	0.1208251996	-0.24414062	4.0893555	1.0986328	1550087374.888
-8.992504892	-0.955834964	-0.17465820680000002	-0.91552734	0.79345703	-0.30517578	2.818457068	-7.308129892	-1.3984619600000001	1.0986328	-0.48828125	-2.9907227	5.078247300000001	7.6060058900000005	0.6531738220000001	-0.12207031	0.5493164	1.3427734	-8.53671875	-0.679492212	1.933203076	-0.7324219	-0.18310547	0.4272461	1.239355432	7.986425720000001	4.202563400000001	0.18310547	0.8544922	0.48828125	1.156811502	7.8548342600000005	0.13757324280000002	0	3.7841797	0.48828125	1550087374.928
-9.57150908	-0.8230468750000001	-0.6663330072	-0.91552734	0.4272461	-0.4272461	3.3651612400000004	-7.379907248	-1.6185790740000001	0.4272461	-1.4038086	-2.8686523	5.535229532000001	8.327368210000001	0.717773462	0.24414062	0.61035156	1.3427734	-8.72214357	-0.5479003894	2.304052716	-0.8544922	-0.61035156	0.30517578	0.8816650360000001	8.62045926	4.471728534	0.36621094	0.9765625	0.5493164	1.5216797120000003	7.786645468000001	-0.1985839856	0.7324219	1.5869141	0	1550087374.968
-9.60261232	-0.8529540740000001	-0.9127685700000001	-1.5258789	0.18310547	-0.48828125	3.9609130400000003	-7.275830072	-1.733422824	-0.24414062	-1.8310547	-2.6855469	5.9347898400000005	8.91235324	0.893627896	0.48828125	0.8544922	1.6479492	-8.907568390000002	-0.5048339856	2.682080072	-0.9765625	-0.79345703	0.4272461	0.6926513580000001	8.90996106	4.5243652160000005	0.30517578	0.36621094	0.36621094	1.9726807100000001	8.72692842	1.3230957460000001	0.18310547	1.2207031	-0.91552734	1550087375.008
-9.697119110000001	-0.925927716	-0.1315917932	-0.9765625	0.12207031	-0.48828125	4.6882567900000005	-6.875073380000001	-1.2608886780000002	-0.79345703	-2.0751953	-2.1972656	5.9371826080000005	8.9829348	1.1627929712000002	0.7324219	0.8544922	2.0751953	-8.963793930000001	-0.387597644	3.0959961060000003	-0.8544922	-0.24414062	0.5493164	0.88645018	8.911157248	4.51120607	0.12207031	-0.12207031	0.12207031	4.3700439300000005	11.0417482	4.821044928	-0.61035156	0.30517578	0.48828125	1550087375.048
-9.993798920000001	-0.25839844240000004	0.33137207460000007	-0.91552734	-0.18310547	-0.12207031	5.532836960000001	-6.3822019800000005	-0.36606445680000005	-0.7324219	-2.0751953	-1.8310547	5.8354982	8.7795652	1.5085204680000002	0.91552734	0.79345703	2.0141602	-8.95183107	-0.20217285340000002	3.0218260800000003	-0.7324219	-0.36621094	0.5493164	1.264477536	8.89321286	4.514794928000001	-0.061035156	0.12207031	0.12207031	4.344921924	10.40053714	3.6773925720000005	-0.7324219	1.159668	1.3427734	1550087375.088
-9.770092752000002	-0.724951178	0.6077148560000001	-2.380371	0.9765625	-0.18310547	6.39895018	-5.860620108000001	0.47971191100000005	-0.24414062	-2.2583008	-1.4648438	5.803198380000001	8.64558107	1.6664307100000002	0.8544922	1.0986328	1.7089844	-8.689843750000001	-0.47851562500000006	3.277832068	-0.8544922	-0.24414062	0.5493164	1.4953613220000002	8.99728984	4.5243652160000005	-0.061035156	0.30517578	0.061035156	1.1723632788	6.127392572	1.0575195288	1.2207031	1.2207031	-0.36621094	1550087375.128
-12.09926718	-3.5326415740000003	-2.6533691100000003	-0.61035156	1.4648438	-1.4038086	7.598827880000001	-5.62136232	1.41640625	0.12207031	-1.5258789	-1.159668	5.776879892	8.467334260000001	1.656860324	0.8544922	1.3427734	1.3427734	-9.130077880000002	-0.8170653959999999	2.7048096040000003	-1.5258789	-1.5258789	0.36621094	1.622167932	9.16835962	4.57341304	-0.12207031	0.12207031	-0.061035156	-0.025122070680000004	6.1441403800000005	-0.38999023560000007	2.5634766	0.061035156	-1.8310547	1550087375.168
-11.84445836	-4.157104532	-3.7503662140000005	0.4272461	-4.699707	-1.2207031	8.500830072	-6.05202626	1.971484424	0.7324219	-1.4038086	-1.2207031	5.768505890000001	8.915942392	1.4929687500000002	0.8544922	1.0375977	0.48828125	-11.39824182	-0.0980957068	3.99919429	-2.5024414	-1.4038086	0.5493164	1.622167932	9.16835962	4.57341304	-0.12207031	0.12207031	-0.061035156	3.410620108	13.815942000000001	2.0695800720000004	1.8920898	-1.4038086	-0.79345703	1550087375.208
-8.752050720000002	-3.2646728240000003	0.014355469240000002	0.79345703	0.79345703	0.91552734	9.42915036	-7.230371106000001	1.971484424	1.4648438	-1.7700195	-1.2817383	6.574804712000001	10.078735520000002	1.211840854	0.6713867	0.91552734	-0.61035156	-10.95800818	1.4570800720000001	3.7563476440000003	-1.2207031	0.79345703	0.7324219	1.622167932	9.16835962	4.57341304	-0.12207031	0.12207031	-0.061035156	5.17873552	13.8494384	3.3448242800000005	-1.2817383	1.7700195	-0.4272461	1550087375.247
-8.880053420000001	-0.9677978240000001	-2.57680661	-0.9765625	3.112793	0.30517578	9.91364766	-7.5964357	1.57551268	2.0141602	-1.8310547	-1.7700195	7.680175720000001	10.6074955	0.3828125	0.48828125	1.159668	-0.12207031	-10.48786592	1.642504892	2.3925780760000004	-0.61035156	-0.061035156	0.5493164	-0.32658691100000004	10.93288588	4.15830072	-0.24414062	1.4648438	0	-0.227294928	7.838086060000001	-0.893627896	0.8544922	-0.36621094	-0.061035156	1550087375.287
-9.503320288000001	-1.0934082068000002	-6.17763678	-1.4038086	-0.12207031	-1.7089844	9.96030252	-6.6489746400000005	1.5898682100000001	1.7089844	-1.3427734	-2.5024414	7.57849092	10.631421220000002	-0.47971191100000005	0.79345703	0.24414062	1.4648438	-10.7522464	1.2513183900000002	2.350707968	-1.2207031	1.6479492	0.24414062	-1.374536142	10.707983720000001	3.6187744600000005	-0.91552734	0.7324219	-0.12207031	2.1341797120000003	9.614575180000001	-2.8017089660000005	1.953125	-0.061035156	-0.24414062	1550087375.327
-9.721044928000001	-3.660644568	-4.672705072	-1.0375977	-0.9765625	-0.5493164	10.077538940000002	-6.23984375	1.5599609620000003	1.4038086	0.24414062	-3.0517578	7.78186052	10.5153804	-1.1245117212000002	0.91552734	-0.91552734	2.5634766	-9.862207460000002	2.154516574	1.3290771760000002	-1.3427734	0.5493164	0.48828125	-1.752563498	10.5225589	3.16298822	-0.9765625	0.061035156	-0.30517578	1.469042932	9.82871106	-2.62944339	1.7089844	-0.30517578	-0.7324219	1550087375.367
-8.61567392	-3.4189941100000003	-2.749072284	-0.79345703	0.12207031	0.61035156	9.375317392	-6.281713760000001	1.300366214	1.4648438	0.6713867	-3.7841797	8.152710160000002	9.89809604	-1.9559326080000001	0.91552734	-0.6713867	3.4179688	-9.87775908	2.7418945679999998	1.66403804	-1.0375977	0.9765625	0.7324219	-1.733422824	10.173241820000001	2.918945288	-0.9765625	-0.24414062	-0.36621094	2.5397216460000003	10.34790036	-2.05522464	1.2817383	0.91552734	-0.9765625	1550087375.407
-8.359667932	-2.104272464	-2.8112792540000004	-0.30517578	1.8920898	0	8.468530252	-6.001782248	0.994116214	1.3427734	0.12207031	-4.0283203	8.192187500000001	9.152807608000002	-2.7131836060000003	1.0375977	-1.2207031	4.3945312	-9.56911592	2.6964355040000005	1.680786142	-0.48828125	1.2207031	0.48828125	-1.4403320680000002	9.8179438	2.8220459260000004	-0.9765625	0	-0.36621094	1.4199951080000002	9.5021241	-2.229882788	1.5258789	0.5493164	-0.91552734	1550087375.447
-9.024804712	-2.215527356	-3.968090854	-0.24414062	-0.12207031	-0.30517578	8.19816893	-5.176342752000001	1.032397464	0.8544922	0.48828125	-3.7231445	8.17185054	8.274731430000001	-3.124707068	1.2817383	-2.0141602	5.065918	-9.0176268	2.6150878600000005	1.526464856	-0.24414062	0.9765625	0.24414062	-1.341040036	9.36933606	3.01225589	-0.6713867	0.061035156	-0.30517578	0.9414794928000001	9.1791259	-1.9176513580000003	1.5258789	-0.48828125	-0.7324219	1550087375.487
-8.47451178	-2.436840854	-3.33645018	0.24414062	0.061035156	-0.24414062	7.852441394	-4.15471196	1.4546875000000001	0.36621094	2.0751953	-3.3569336	8.0306884	7.302148560000001	-3.0230224640000003	1.4648438	-1.7089844	5.493164	-8.54628894	2.7825683900000002	1.331469748	0.12207031	1.2817383	0.30517578	-1.3482177520000003	8.70898462	2.9572264400000003	-0.30517578	0.24414062	-0.30517578	1.685571286	9.765307608	-1.44870607	0.91552734	-1.0986328	-0.8544922	1550087375.527
-8.61328125	-2.174853534	-3.46086412	0.61035156	0.9765625	0.12207031	7.068872300000001	-3.0218260800000003	1.795629892	0.061035156	2.2583008	-2.9907227	7.657446580000001	6.44440944	-2.6964355040000005	1.4038086	-1.8310547	5.554199	-8.552270468000001	2.8041014400000006	1.0347900360000002	0.18310547	0.9765625	0.24414062	-1.276440396	8.30822734	2.8902344240000004	-0.36621094	0.24414062	0.18310547	2.860327176	9.491357428	-1.156811502	0.6713867	0.30517578	-0.6713867	1550087375.567
-9.262865920000001	-2.366259784	-3.5769042540000004	0.91552734	0.12207031	0	6.621460160000001	-2.0336913940000003	1.9966064300000002	-0.30517578	1.5869141	-2.5024414	7.899096940000001	5.8953125	-1.9511474640000002	1.4038086	-1.3427734	4.8217773	-8.76401358	3.1952880400000003	0.94506839	0.6713867	0.9765625	0.18310547	-1.020434604	8.682665740000001	2.8758788940000004	0.061035156	0.30517578	0.30517578	2.48588858	9.46264676	-1.123315396	0.30517578	0.30517578	-0.30517578	1550087375.607
-9.375317392	-2.140161142	-3.24194339	1.8920898	0.30517578	0.12207031	7.004272660000001	-1.5743163940000002	1.8052001800000002	-0.7324219	0.79345703	-1.8920898	8.125195288	5.40961911	-1.5958496400000002	1.0986328	0.36621094	4.0893555	-8.9326902	3.39267572	0.9331054712000001	1.2817383	1.2207031	0.12207031	-0.9522461060000001	9.100170926	3.0325927520000002	0.061035156	0.18310547	0.48828125	1.695141574	9.80358876	-1.052734375	0.061035156	-0.12207031	0.061035156	1550087375.647
-9.368139480000002	-1.314721646	-3.8664062500000003	1.4648438	0	-0.12207031	7.522265380000001	-1.435546924	1.51928714	-1.2207031	0.36621094	-1.4648438	8.44938948	5.17395018	-1.6341308900000002	0.7324219	0.61035156	3.479004	-9.22338858	2.976367212	1.03957518	1.7700195	1.2817383	0	-1.000097644	9.3322509	3.3292724640000007	-0.12207031	0.12207031	0.5493164	1.19270018	9.778466754	-1.592260782	-0.12207031	-1.2207031	0.061035156	1550087375.687
-9.33344748	-1.540820288	-3.7204589660000003	0.9765625	-0.61035156	-0.061035156	8.255590560000002	-1.6460937500000001	1.3386474640000001	-1.953125	0.61035156	-1.0375977	8.781957968	5.0016848000000005	-1.715478534	0.36621094	0.79345703	2.6855469	-9.258081070000001	2.5409179320000006	0.88046875	1.4038086	0.5493164	-0.18310547	-1.199877896	9.632519568000001	3.56613768	-0.061035156	-0.24414062	0.36621094	2.24423822	9.5619384	-1.7441894960000002	0	-1.4038086	-0.12207031	1550087375.727
-9.253295926000002	-2.231079074	-2.4356445680000003	1.2817383	-0.4272461	0.48828125	8.315405252000001	-1.9559326080000001	1.494165036	-2.8076172	1.0986328	-0.61035156	8.866894568000001	4.627246106	-1.75495607	0.061035156	0.7324219	1.7089844	-9.38608426	2.825634784	0.793139676	1.5869141	0.30517578	0	-1.100585962	9.67558606	3.591259784	-0.18310547	-1.0986328	0.18310547	3.6211670320000002	9.70310054	-1.1651855432	-0.5493164	-0.30517578	0.18310547	1550087375.767
-9.34780252	-1.715478534	-2.0193359620000004	1.3427734	0.9765625	0.5493164	8.18500998	-2.4727295320000002	1.7094971040000002	-3.2348633	2.1972656	0.061035156	8.90517572	4.2109375	-1.717871106	-0.24414062	0.4272461	0.9765625	-9.997387680000001	2.036083966	0.9462646760000001	2.2583008	0.61035156	-0.24414062	-0.41152344240000005	9.651660340000001	3.9250244600000004	-0.18310547	-1.2207031	-0.12207031	2.2657714660000003	9.596630890000002	-1.0347900360000002	-0.79345703	-0.48828125	0.48828125	1550087375.807
-9.750951980000002	-1.431957968	-2.5947509	1.0375977	0.24414062	0.061035156	7.756738220000001	-2.942871106	1.9367920320000003	-3.3569336	1.7700195	0.61035156	9.36933606	4.029101440000001	-1.547998004	-0.48828125	0.24414062	0.30517578	-10.06198732	0.8278320288	0.9989013580000001	1.6479492	0.6713867	-0.4272461	0.2177246106	9.925610520000001	4.5901612400000005	0.30517578	-0.6713867	-0.91552734	1.00129393	9.377710160000001	-1.7609375	-0.61035156	-1.0375977	0.061035156	1550087375.847
-9.61816394	-1.8255371400000002	-2.289697284	1.0986328	-0.48828125	-0.12207031	7.77228984	-3.2275878600000003	1.770507788	-3.3569336	-0.48828125	0.5493164	9.22338858	3.79223642	-1.355395468	-0.8544922	-0.30517578	0.061035156	-9.82751448	0.7680175720000001	0.8218505890000001	1.2207031	0.7324219	-0.24414062	0.33137207460000007	9.624145468	4.9	0.4272461	-0.61035156	-1.4038086	1.6460937500000001	9.58347194	-1.5707275360000001	-0.18310547	-0.9765625	-0.18310547	1550087375.887
-9.477001800000002	-1.923632788	-1.53125	1.159668	-0.12207031	-0.12207031	8.451782248	-3.4237792540000007	1.65805661	-3.0517578	-1.5869141	0.061035156	9.69233426	3.267065396	-0.669921875	-0.8544922	-0.48828125	0.24414062	-9.567919928000002	0.773999002	0.419897464	1.159668	0.6713867	-0.24414062	0.17824707460000003	8.96259784	4.671508786	0.12207031	-0.91552734	-1.4038086	1.81118161	9.81914038	-0.8170653959999999	-0.18310547	-0.24414062	-0.30517578	1550087375.927
-9.360961960000001	-1.681982428	-1.4403320680000002	0.91552734	0.30517578	-0.18310547	8.595336960000001	-2.810082968	1.9894287140000002	-2.1362305	-1.5258789	-0.36621094	10.4723143	2.5744139400000003	-0.49885253600000007	-0.6713867	0.061035156	0.18310547	-9.60141574	0.47373047120000006	-0.01315917932	0.8544922	0.48828125	-0.24414062	0.47851562500000006	9.18630342	4.81147464	-0.4272461	-0.9765625	-0.8544922	1.5432128600000001	9.450683606	-0.52995607	0	-0.7324219	-0.4272461	1550087375.99
-9.67438948	-1.84946286	-1.6867675720000002	0.6713867	0.061035156	-0.18310547	8.595336960000001	-2.810082968	1.9894287140000002	-1.2817383	-1.5258789	-0.18310547	10.4723143	2.5744139400000003	-0.49885253600000007	-0.6713867	0.061035156	0.18310547	-9.60141574	0.47373047120000006	-0.01315917932	0.8544922	0.48828125	-0.24414062	0.47851562500000006	9.18630342	4.81147464	-0.4272461	-0.9765625	-0.8544922	1.5432128600000001	9.450683606	-0.52995607	0	-0.7324219	-0.4272461	1550087376.007
-9.666015380000001	-1.906884784	-1.58149411	0.61035156	-0.30517578	-0.18310547	8.679076980000001	-2.588769568	1.6281494600000002	-0.9765625	-2.1362305	0.061035156	10.461548020000002	2.4571777160000003	-0.6304443390000001	-0.7324219	0.4272461	0.061035156	-9.62055661	0.4426269568000001	-0.07536621106000001	0.6713867	0.36621094	-0.30517578	0.5335449280000001	9.222192392	4.953832968	-0.48828125	-0.61035156	-0.7324219	1.7788817900000002	9.677978240000002	-0.270361322	-0.061035156	-0.7324219	-0.4272461	1550087376.048
-9.341821580000001	-1.7274413940000002	-1.2154297120000002	0.48828125	0.061035156	-0.12207031	8.89680162	-2.4727295320000002	0.648388678	-1.2207031	-2.746582	0.30517578	10.624242720000002	2.377026358	-0.71538089	-0.61035156	0.36621094	0.061035156	-9.60620108	0.37084961060000005	-0.17106933900000001	0.48828125	0.36621094	-0.30517578	0.32778320680000006	9.011645468000001	4.84736322	-0.5493164	-0.5493164	-0.48828125	1.98464357	9.90527356	-0.16389160340000003	-0.18310547	-0.5493164	-0.30517578	1550087376.087
-9.53442392	-1.58747554	-1.534838858	0.18310547	0.24414062	-0.18310547	9.477001800000002	-2.4081298920000003	-0.2069580072	-1.6479492	-2.5634766	0.12207031	10.97954074	2.2944824280000002	-0.8158691100000001	-0.30517578	0.91552734	0.12207031	-9.56911592	0.3600830072	-0.24404297120000001	0.30517578	0.18310547	-0.30517578	0.1674804712	8.814257788	4.8892334260000005	-0.61035156	-0.36621094	-0.24414062	1.892529254	9.508105432	-0.20217285340000002	0	-0.18310547	-0.30517578	1550087376.127
-9.636108426000002	-1.796826178	-1.5743163940000002	0.12207031	0.12207031	-0.18310547	9.999779860000002	-2.386596646	-0.855346646	-1.8310547	-1.7700195	-0.12207031	10.635009980000001	2.263378894	-0.641210962	0.061035156	1.159668	0	-9.590649460000002	0.419897464	-0.21533202880000002	0.18310547	0.061035156	-0.24414062	0.1303955072	8.76042482	4.822241214000001	-0.4272461	-0.24414062	-0.061035156	1.8267334260000003	9.538012680000001	-0.36606445680000005	0.061035156	-0.18310547	-0.36621094	1550087376.167
-9.69951178	-1.8650146760000001	-1.792041034	0.12207031	-0.24414062	-0.061035156	9.86699182	-2.3997558900000002	-0.5993408246	-1.3427734	-0.48828125	-0.18310547	10.3790036	2.3160155760000003	-0.7680175720000001	0.24414062	0.7324219	0.061035156	-9.673193390000002	0.401953125	-0.24045410340000004	0.061035156	-0.061035156	-0.12207031	0.062207030760000004	8.548681610000001	4.92751448	-0.36621094	-0.12207031	0	2.0659912140000003	9.858617720000002	-0.07775878600000001	-0.18310547	-0.061035156	-0.30517578	1550087376.207
-9.49016124	-1.8410888580000002	-1.490576178	0	0.24414062	0.12207031	9.33942842	-2.4356445680000003	-0.3828125	-1.0986328	-1.4648438	-0.30517578	10.41489218	2.41770018	-0.9354980432000001	0.18310547	0.061035156	0.18310547	-9.596630890000002	0.5335449280000001	-0.0885253894	-0.061035156	-0.12207031	-0.12207031	0.025122070680000004	8.628832968000001	4.91196286	-0.061035156	0.18310547	0	1.4786132200000002	9.90766574	-0.06340332068	-0.18310547	-0.24414062	-0.30517578	1550087376.247
-9.615771760000001	-1.6532714660000003	-1.8398925720000001	0	-0.12207031	0.24414062	10.091894960000001	-2.178442392	0.2811279254	0	-0.9765625	-0.7324219	10.9735598	2.4392334260000004	-0.7141846040000002	-0.061035156	-1.2817383	0.4272461	-9.625341754	0.6101074280000001	0.052636719240000004	-0.061035156	-0.24414062	0	-0.193798822	8.78435054	4.85214856	0.18310547	0	-0.061035156	1.8793701080000003	9.60141574	-0.339746106	-0.061035156	-0.36621094	-0.12207031	1550087376.287
-9.504516574	-1.5934570680000002	-1.5025390379999999	0.061035156	0.12207031	0.12207031	11.203247300000001	-1.874584964	0.24045410340000004	0.36621094	-2.0141602	-1.5258789	11.730810700000001	2.213134784	-1.008471646	0.061035156	-2.2583008	0.8544922	-9.669604532000001	0.6089111420000001	0.10886230040000001	-0.24414062	-0.18310547	-0.12207031	-0.22849121400000003	8.96499002	4.777978534	0.18310547	-0.30517578	0.12207031	1.85544429	9.7066893	-0.265576178	-0.12207031	-0.30517578	-0.12207031	1550087376.327
-9.56672374	-1.5432128600000001	-1.726245108	-0.061035156	-0.12207031	0	11.871972840000002	-1.8805663940000001	0.419897464	0.48828125	-1.7089844	-2.0141602	12.255981920000002	1.924829074	-0.846972644	-0.061035156	-1.953125	1.3427734	-9.560742212000001	0.916357428	0.1112548822	-0.12207031	-0.30517578	-0.18310547	0.10766601440000001	8.917138580000001	4.809082068	0.24414062	-0.24414062	0.30517578	1.9774658540000003	9.644482428000002	-0.2512207068	-0.061035156	-0.18310547	-0.12207031	1550087376.367
-9.58227536	-1.7860596040000003	-1.6317382200000001	-0.12207031	0.18310547	0.061035156	11.638696580000001	-1.7274413940000002	-0.387597644	0.36621094	-0.79345703	-2.1972656	12.55505342	1.6281494600000002	-1.1400634980000002	0.24414062	-0.61035156	1.8920898	-9.575097840000002	0.9020019568000001	0.24165038940000003	0.061035156	-0.4272461	-0.12207031	0.38400878600000005	9.00686052	4.671508786	0	-0.30517578	0.5493164	1.622167932	9.625341754	-0.34931639400000003	0	0.061035156	-0.18310547	1550087376.407
-9.609789840000001	-1.9415771760000002	-1.7621337860000001	-0.061035156	0.061035156	0.18310547	11.73559604	-1.679589856	-0.6352294928000001	0	0.91552734	-2.1972656	12.11242662	1.4606689300000002	-1.7501709260000002	0.5493164	-0.5493164	2.2583008	-9.591845746	0.7117919928	0.33615722840000006	0	-0.5493164	-0.061035156	0.531152356	8.93867212	4.77558606	-0.24414062	-0.24414062	0.9765625	1.3793212860000001	9.713867212	-0.42229003600000004	0.061035156	-0.061035156	-0.18310547	1550087376.447
-9.57150908	-1.801611322	-1.79921875	-0.061035156	0.061035156	0.18310547	11.225976440000002	-1.61977536	-0.56823732	-0.18310547	0.8544922	-2.380371	11.998778960000001	1.29558107	-2.02292482	0.91552734	-0.79345703	2.5024414	-9.661230432000002	0.7572509980000001	0.5108154254	0.12207031	-0.7324219	-0.12207031	0.5969482428	9.15041484	4.779174820000001	-0.4272461	-0.18310547	1.159668	1.297973642	9.79401857	-0.4103271466	0	-0.18310547	-0.18310547	1550087376.487
-9.559545926	-1.6281494600000002	-1.7800780760000001	0.061035156	0.12207031	0.12207031	10.7450679	-1.506127896	-1.0742675720000001	-0.36621094	0.7324219	-2.6855469	11.778662140000002	1.282421924	-2.0061767180000003	1.159668	0.24414062	2.6245117	-9.631323380000001	0.8242431610000001	0.6543701080000001	0	-0.8544922	-0.061035156	0.534741214	9.319091754	4.77080072	-0.61035156	-0.30517578	1.2207031	1.391284146	9.77248552	-0.45578614200000006	0.061035156	-0.30517578	-0.12207031	1550087376.527
-9.527246106	-1.564746106	-1.9403808900000001	0	0.12207031	0.061035156	9.426757788000002	-1.062304712	-1.0144531250000002	-0.061035156	1.8920898	-2.6245117	10.784546220000001	1.1269042932	-1.6484863220000001	1.0375977	0.8544922	2.4414062	-9.66003444	0.850561502	0.73332518	0.12207031	-0.91552734	-0.061035156	0.6244628600000001	8.97575679	4.801904254000001	-0.5493164	-0.48828125	1.2207031	1.50493161	9.750951980000002	-0.5048339856	0.12207031	-0.24414062	-0.12207031	1550087376.567
-9.514086960000002	-1.6520751800000002	-2.004980432	-0.061035156	0.12207031	0.12207031	7.77348642	-0.38400878600000005	-1.222607428	0.36621094	1.4648438	-2.0141602	9.645678420000001	0.679492212	-1.3948730040000001	0.91552734	0.8544922	1.7089844	-9.62294928	0.8218505890000001	0.832617212	0.061035156	-0.79345703	-0.12207031	1.031201178	8.762817392	4.7995117800000004	-0.5493164	-0.5493164	1.0986328	1.415209964	9.700707968000001	-0.5897705072	0.12207031	-0.30517578	-0.18310547	1550087376.607
-9.4686277	-1.6999267180000002	-2.1329834260000005	-0.061035156	0.12207031	0.18310547	6.932495108000001	0.3194091754	-1.6927490020000002	0.24414062	0.48828125	-1.4038086	8.850146760000001	0.40434570680000004	-1.129296875	0.8544922	0.4272461	1.0986328	-9.62893071	0.9283202880000001	1.0048827880000002	0.061035156	-0.7324219	-0.061035156	1.2788329680000001	8.65036592	4.94904802	-0.30517578	-0.12207031	0.7324219	1.594653354	9.688745108	-0.6101074280000001	0.061035156	-0.36621094	-0.18310547	1550087376.646
-9.41599092	-1.6544677520000002	-2.128198282	-0.061035156	0.061035156	0	6.86669928	0.80390625	-1.5527832460000002	0.30517578	0.5493164	-0.91552734	9.27602536	0.2560058606	-0.592163089	0.30517578	0.36621094	0.9765625	-9.6983152	0.84816893	1.1699707068	-0.061035156	-0.48828125	-0.061035156	1.1735596040000003	8.618066394000001	4.901196580000001	-0.061035156	0.061035156	0.24414062	1.592260782	9.721044928000001	-0.6017333966	0.12207031	-0.24414062	-0.12207031	1550087376.686
-9.484179712000001	-1.670019568	-2.1341797120000003	0	0.12207031	0	7.87995607	1.225	-0.763232428	0.48828125	0.12207031	-0.79345703	9.87177716	-0.1866210962	-0.5120117212	0	0.30517578	0.6713867	-9.688745108	0.800317392	1.178344748	-0.12207031	-0.30517578	-0.061035156	1.0886230432000001	8.740087860000001	4.6703125000000005	0.061035156	-0.4272461	0.061035156	1.4558837860000002	9.69592302	-0.707006839	0.12207031	-0.061035156	-0.061035156	1550087376.726
-9.532031250000001	-1.69633786	-2.227490216	-0.061035156	0	0	8.902783246	1.681982428	-0.269165036	0.48828125	0.12207031	-0.79345703	9.945947480000001	-0.6986327880000001	-0.7225586060000001	-0.12207031	0.4272461	0.30517578	-9.661230432000002	0.976171875	1.1807373200000002	-0.12207031	-0.36621094	-0.061035156	1.5384277160000002	8.777173020000001	4.836596646	0	-0.36621094	0.061035156	1.431957968	9.707885880000001	-0.75964357	0.061035156	0.061035156	-0.061035156	1550087376.766
-9.527246106	-1.757348642	-2.1604980040000004	-0.061035156	0	-0.061035156	9.485375900000001	2.018139676	0.0693847644	0.4272461	-0.18310547	-0.5493164	10.103857820000002	-0.9510498200000002	-1.000097644	-0.061035156	-0.061035156	0	-9.673193390000002	1.0288086060000001	1.262084964	0	-0.24414062	-0.061035156	1.7944336060000001	8.78435054	4.9	0	0.061035156	0.061035156	1.3039550720000002	9.73061502	-0.8876464660000001	0.061035156	0	-0.12207031	1550087376.806
-9.46623552	-1.7441894960000002	-2.135375998	0	0.061035156	-0.061035156	9.707885880000001	2.104272464	0.3517089856000001	0.4272461	-0.18310547	-0.5493164	10.724731920000002	-0.8924316100000002	-1.0455566100000002	0.061035156	0.12207031	0	-9.682763580000001	0.9378906250000001	1.33386232	0	-0.12207031	0	1.550390576	8.755639480000001	4.800707968	-0.061035156	0.061035156	0.061035156	1.2321777160000003	9.789233426000001	-0.839794928	0.061035156	0	-0.061035156	1550087376.846
-9.53322734	-1.7035155760000003	-2.180834964	0	-0.061035156	-0.061035156	9.80717752	1.8578369600000002	0.40434570680000004	-0.061035156	0.24414062	0.061035156	10.763012680000001	-0.8218505890000001	-0.9510498200000002	0.061035156	0.30517578	0	-9.613378894	1.0240234620000002	1.3302734620000003	0.061035156	-0.12207031	-0.061035156	1.302758786	8.693432608	4.6882567900000005	-0.12207031	-0.12207031	0.12207031	1.246533246	9.73898912	-0.80988768	0	-0.12207031	-0.061035156	1550087376.886
-9.506909440000001	-1.75495607	-2.142553714	0.061035156	-0.061035156	-0.061035156	9.90766574	1.4977538940000001	0.0490478534	-0.12207031	0.30517578	0.12207031	10.52614766	-0.75366214	-1.106567392	-0.061035156	0.24414062	0	-9.581079074	1.1472412140000001	1.3422363220000002	0.18310547	-0.12207031	-0.061035156	1.369750998	8.70061052	4.681079074	0	-0.12207031	0.061035156	1.23696286	9.750951980000002	-0.7979248200000001	0	0	-0.061035156	1550087376.926
-9.477001800000002	-1.7669189300000003	-2.14973143	0.12207031	0.061035156	-0.061035156	9.95073282	1.312329074	-0.31342773560000003	-0.24414062	0.5493164	0	10.639795320000001	-0.6208740020000001	-1.189111322	-0.18310547	0.061035156	0	-9.63969748	1.063500998	1.378125	0.24414062	-0.061035156	-0.061035156	1.33386232	8.78076178	4.713378894000001	0.18310547	0	-0.12207031	1.216625998	9.72224092	-0.916357428	0.061035156	-0.12207031	-0.061035156	1550087376.969
-9.51169429	-1.7083007200000002	-2.27055661	0.12207031	-0.12207031	-0.061035156	9.521264480000001	1.2919922120000003	-0.0729736322	-0.18310547	0.36621094	-0.061035156	10.763012680000001	-0.573022464	-1.085034146	-0.30517578	0	0.12207031	-9.64208966	0.9283202880000001	1.3577880400000002	0.18310547	0	-0.061035156	1.259692392	8.871679712	4.73132338	0.18310547	-0.18310547	-0.30517578	1.331469748	9.744970746000002	-0.794335962	0	-0.061035156	-0.061035156	1550087377.006
-9.43034694	-1.7477783540000003	-2.0899170320000002	0.061035156	-0.061035156	-0.061035156	9.38488768	1.2285888580000002	0.07177734424	-0.061035156	0	0	10.7450679	-0.678295926	-1.0862304712000002	-0.30517578	-0.18310547	0	-9.595434800000001	0.9307128600000001	1.29558107	0.12207031	0.061035156	-0.061035156	1.4056396760000003	8.92551268	4.856933606	0.12207031	-0.18310547	-0.30517578	1.312329074	9.77248552	-0.7428955072	0	-0.18310547	0	1550087377.046
-9.3920652	-1.79323732	-2.144946286	0	-0.12207031	-0.061035156	9.62055661	1.223803714	-0.002392578076	-0.061035156	0.061035156	-0.061035156	10.82761232	-0.7763915740000001	-0.9402832068000001	-0.18310547	-0.061035156	-0.061035156	-9.62055661	0.954638678	1.280029254	0.18310547	0.061035156	-0.061035156	1.5683349640000002	8.858520468	4.87128894	0	-0.061035156	-0.24414062	1.4678466460000001	9.6983152	-0.723754892	0	-0.061035156	0.061035156	1550087377.086
-9.414794928000001	-1.7657226440000002	-1.8985107820000002	0	-0.12207031	0.061035156	9.676782248	1.297973642	0.04306640576	-0.061035156	0.061035156	-0.061035156	10.835986420000001	-0.8194580072000001	-0.8708984620000001	-0.12207031	0.061035156	-0.12207031	-9.596630890000002	0.7500732428000001	1.2285888580000002	0.12207031	0.18310547	0	1.610205072	8.86210962	4.86411142	-0.12207031	-0.061035156	-0.24414062	1.6365234620000002	9.76770018	-0.47971191100000005	-0.12207031	0.061035156	0.18310547	1550087377.126
-9.472216754	-1.53125	-1.698730432	-0.18310547	-0.12207031	0.12207031	9.505712860000001	1.350610324	0.153125	-0.12207031	0.061035156	0.12207031	10.64457968	-0.8816650360000001	-0.8972167932	0	-0.061035156	-0.24414062	-9.590649460000002	0.5191894568000001	1.08383786	0	0.18310547	-0.061035156	1.5910644960000002	8.65515126	4.95263678	-0.12207031	0.12207031	-0.18310547	1.5934570680000002	9.668408246	-0.48569336060000007	-0.24414062	0.12207031	0.36621094	1550087377.166
-9.560742212000001	-1.240551718	-1.6616454680000001	-0.36621094	0	0.061035156	9.42436502	1.2489257200000001	0.1196289038	-0.061035156	-0.061035156	0.24414062	10.676879500000002	-0.8541503600000001	-1.0503417932	0.12207031	-0.12207031	-0.30517578	-9.610986420000001	0.34213867800000003	1.038378894	-0.12207031	0.24414062	-0.061035156	1.5719238220000002	8.49365216	5.02441394	0	0.30517578	-0.12207031	1.9415771760000002	9.62055661	-0.44980469240000004	-0.12207031	0.18310547	0.4272461	1550087377.206
-9.682763580000001	-1.1508300720000002	-1.57551268	-0.8544922	-0.12207031	-0.12207031	9.713867212	0.991723642	-0.04067382788	0.12207031	-0.061035156	0.24414062	10.758227340000001	-0.8194580072000001	-1.035986322	0.30517578	-0.12207031	-0.24414062	-9.630126800000001	0.096899411	1.073071286	-0.30517578	0.30517578	0	1.5898682100000001	8.450586060000001	5.11652806	0.12207031	0.4272461	-0.12207031	1.783667032	9.70310054	-0.3349609424	-0.18310547	0.48828125	0.36621094	1550087377.246
-9.69472644	-1.3302734620000003	-1.5085204680000002	-1.159668	-0.30517578	-0.24414062	9.997387680000001	0.6818847840000001	-0.21652832460000004	0.4272461	0.061035156	0.061035156	10.626635880000002	-0.8445800720000001	-0.8374023560000001	0.48828125	-0.30517578	-0.18310547	-9.686352340000001	-0.1686767572	1.0874267572	-0.5493164	0.30517578	0.12207031	1.735815396	8.39316394	5.1895018	0.24414062	0.61035156	-0.12207031	1.6532714660000003	9.62773462	-0.32060547120000005	-0.061035156	0.61035156	0.30517578	1550087377.286
-9.667211960000001	-1.5396240020000003	-1.3661621400000001	-1.3427734	-0.18310547	-0.4272461	9.997387680000001	0.6818847840000001	-0.21652832460000004	0.4272461	0.061035156	0.061035156	10.474707460000001	-1.0120605432	-0.659155252	0.7324219	-0.36621094	-0.24414062	-9.743774460000001	-0.3995605432	1.128100589	-0.91552734	0.30517578	0.18310547	2.042065396	8.334545926	5.22180162	0.30517578	0.8544922	-0.061035156	1.5216797120000003	9.661230432000002	-0.3971679712	0	0.79345703	0.24414062	1550087377.326
-9.668408246	-1.6496826080000002	-1.4546875000000001	-1.5869141	-0.24414062	-0.61035156	9.89211412	0.32539062500000004	-0.3529052716	1.0375977	0.12207031	0.061035156	10.5225589	-1.234570288	-0.716577176	1.159668	-0.5493164	-0.4272461	-9.82033696	-0.40793457460000004	1.1723632788	-1.2817383	0.36621094	0.24414062	2.3172119600000003	8.40153804	5.260082968000001	0.30517578	1.2817383	0.061035156	1.2692626800000002	9.676782248	-0.458178714	0.12207031	0.79345703	0.12207031	1550087377.366
-9.64328624	-1.7346191100000001	-1.451098642	-1.7089844	-0.18310547	-0.8544922	9.76889676	0.21413574280000003	-0.3194091754	1.2817383	0.12207031	0.24414062	10.77736772	-1.343432608	-0.8218505890000001	1.5258789	-0.6713867	-0.48828125	-9.86699182	-0.324194339	1.195092752	-1.5869141	0.48828125	0.36621094	2.337548822	8.52595198	5.21223143	0.30517578	1.6479492	0.18310547	1.268066394	9.74736322	-0.44980469240000004	0.24414062	1.0375977	0.061035156	1550087377.406
-9.687548920000001	-1.526464856	-1.4965576080000003	-1.5258789	0.30517578	-1.2207031	9.62055661	0.1112548822	-0.2069580072	1.2817383	0.12207031	0.24414062	10.97116664	-1.3063476440000001	-0.9175537140000001	1.953125	-0.48828125	-0.5493164	-9.835888579999999	-0.2428466754	1.181933606	-1.8920898	0.61035156	0.4272461	2.192797824	8.570214660000001	5.10217302	0.24414062	2.0141602	0.4272461	1.0802490020000002	9.755737320000001	-0.5526855432	0.36621094	0.9765625	0	1550087377.446
-9.77128894	-1.2668701080000002	-2.0301025360000002	-1.6479492	0.12207031	-1.7700195	9.657641574000001	0.0490478534	-0.265576178	2.0141602	0.18310547	0.5493164	10.835986420000001	-1.2261962860000002	-1.2178222840000001	2.319336	-0.48828125	-0.5493164	-9.9710688	-0.1435546875	1.1855224640000002	-2.2583008	0.7324219	0.48828125	2.173657248	8.675488220000002	4.961010880000001	0.18310547	2.319336	0.61035156	0.7967285340000001	9.87058058	-0.770410144	0	0.79345703	-0.36621094	1550087377.486
-9.54997554	-1.1245117212000002	-2.64738768	-2.319336	0.4272461	-1.8920898	9.73659694	0.0490478534	-0.32180175720000004	2.0141602	0.18310547	0.5493164	10.71755342	-1.2297851440000003	-1.476220746	2.6245117	-0.61035156	-0.6713867	-10.097875900000002	0.03947753894	1.294384784	-2.8076172	0.8544922	0.61035156	2.112646466	9.011645468000001	4.7803711060000005	0.30517578	2.746582	0.6713867	0.0095703125	9.677978240000002	-1.128100589	0.36621094	0.12207031	-0.7324219	1550087377.526
-9.12888179	-1.19270018	-3.3053466460000003	-2.8686523	0.36621094	-1.8920898	10.054809800000001	-0.062207030760000004	-0.2033691394	2.8686523	0	0.48828125	10.80607878	-1.3446288940000002	-1.833911142	2.8686523	-0.7324219	-0.8544922	-10.0213134	0.5108154254	1.408032248	-2.8076172	0.8544922	0.61035156	2.027709964	9.46145018	4.3425292540000004	0.24414062	2.9296875	0.61035156	0.6256591459999999	9.648071580000002	-1.51928714	1.2207031	-0.30517578	-0.9765625	1550087377.566
-8.994897660000001	-1.4044433900000002	-3.55058606	-3.1738281	0.4272461	-1.7089844	10.344311600000001	-0.3146240216	0.02990722644	3.2348633	0	0.36621094	10.78334964	-1.51330571	-2.158105432	3.1738281	-0.61035156	-0.9765625	-9.777270468000001	1.100585962	1.320703076	-3.1738281	0.91552734	0.61035156	1.8638183900000003	9.45666484	3.8831542540000004	0.24414062	3.1738281	0.7324219	2.55527356	9.553564300000001	-1.4822021760000001	1.2817383	0.7324219	-0.9765625	1550087377.606
-8.985326980000002	-1.469042932	-4.080542032	-3.6010742	-0.061035156	-1.7700195	10.13735324	-0.42109375000000004	0.477319339	3.479004	0.24414062	0.4272461	10.4543705	-1.701123004	-2.62346196	3.6010742	-0.61035156	-1.0375977	-9.56672374	1.3853027160000002	1.156811502	-3.7231445	1.0986328	0.6713867	1.6927490020000002	9.32028804	3.42736821	0.24414062	3.479004	0.9765625	3.045751996	9.39086911	-1.5085204680000002	0.9765625	1.4038086	-0.8544922	1550087377.646
-8.9326902	-1.66044928	-4.240844748000001	-3.7231445	0	-1.7700195	9.846654860000001	-0.38999023560000007	0.8816650360000001	3.6010742	0.24414062	0.61035156	10.30722644	-1.7896484620000002	-3.237158246	3.9672852	-0.6713867	-1.159668	-9.33344748	1.64011232	1.0946044928	-3.7231445	1.0986328	0.6713867	1.600634784	9.372924820000001	3.052929712	0.30517578	3.90625	1.159668	2.837597644	9.512890380000002	-1.4798096040000002	0.91552734	1.7089844	-0.9765625	1550087377.686
-8.99609375	-1.6365234620000002	-4.587768570000001	-3.8452148	-0.61035156	-1.7700195	9.81555162	-0.5263671924000001	0.923535144	3.90625	0.24414062	0.79345703	10.50820288	-1.7106933900000003	-3.570922824	4.333496	-0.61035156	-1.0375977	-9.18391124	2.076757788	0.9905273560000001	-4.0283203	1.0986328	0.6713867	1.27524411	9.52604982	2.7909423920000003	0.36621094	4.211426	1.4038086	2.5337402160000004	9.5451902	-1.4331542540000002	0.79345703	1.8920898	-1.159668	1550087377.726
-8.979345746000002	-1.6329346040000001	-4.67629393	-3.9672852	-0.5493164	-1.7089844	9.9698732	-0.764428714	0.7488769568000001	4.0893555	0.36621094	0.7324219	10.851538040000001	-1.4833984620000003	-3.5960449280000004	4.5166016	-0.5493164	-0.8544922	-9.11213408	2.55288089	0.88645018	-4.272461	0.6713867	0.6713867	0.783569339	9.71147464	2.528955072	0.30517578	4.272461	1.6479492	2.7706054320000004	9.5703125	-1.6544677520000002	0.7324219	2.2583008	-1.2207031	1550087377.766
-9.03796376	-1.6532714660000003	-4.99211412	-4.0283203	-0.91552734	-1.7700195	9.98422824	-0.8146728240000001	0.740502896	4.211426	0.48828125	0.5493164	10.95322284	-1.312329074	-3.741992212	4.5776367	-0.30517578	-0.6713867	-8.914746106	2.87707518	0.784765625	-4.272461	0.7324219	0.8544922	0.3995605432	9.87177716	2.360278354	0.30517578	4.0283203	2.0141602	2.3806152160000003	9.505712860000001	-1.9978027160000003	0.4272461	2.1362305	-1.3427734	1550087377.806
-8.858520468	-1.885351538	-5.09738768	-4.1503906	-1.0986328	-1.6479492	9.789233426000001	-0.6663330072	0.7883544928000001	4.333496	0.36621094	0.48828125	10.723535340000002	-1.258496106	-3.9226317900000005	4.638672	-0.12207031	-0.6713867	-9.07504892	2.83879393	0.773999002	-4.3945312	0.7324219	0.7324219	0.3732421924	10.04404254	2.3243896760000005	0.24414062	3.90625	2.1972656	2.4906739200000003	9.536816394	-2.140161142	0.36621094	2.5024414	-1.6479492	1550087377.846
-8.62524411	-2.086328076	-5.184716754	-4.0283203	-1.0375977	-1.4648438	9.76411142	-0.6256591459999999	0.8170653959999999	4.333496	0.36621094	0.48828125	10.563232820000001	-1.252514676	-4.112841754000001	4.5776367	-0.18310547	-0.5493164	-9.09060054	2.940478534	0.9426757788	-4.4555664	0.61035156	0.5493164	0.515600589	10.222289840000002	2.3423339660000004	0.4272461	4.0283203	2.319336	2.359082068	9.55117212	-2.24423822	0.24414062	3.112793	-1.7089844	1550087377.886
-8.399145468	-2.1305908540000003	-5.421582068	-3.7231445	-0.8544922	-1.5258789	9.88732878	-0.7476806610000001	0.860131839	4.5776367	0.36621094	0.12207031	10.614673020000001	-1.258496106	-4.23725589	4.638672	-0.24414062	-0.48828125	-8.987719748	2.960815396	1.178344748	-4.699707	0.48828125	0.48828125	0.6292480432	10.317992720000001	2.336352536	0.48828125	4.0893555	2.1972656	1.7944336060000001	9.49255342	-2.54689946	-0.061035156	3.2348633	-1.7089844	1550087377.926
-8.24841304	-2.076757788	-5.746972840000001	-3.3569336	-1.0986328	-1.6479492	9.713867212	-0.7967285340000001	0.9283202880000001	4.699707	0.4272461	-0.061035156	10.603905760000002	-1.33386232	-4.08652356	4.699707	-0.061035156	-0.4272461	-8.8979982	3.170166034	1.3864990020000003	-4.8828125	0.36621094	0.4272461	0.6890625	10.20314946	2.233471646	0.61035156	4.0893555	2.2583008	1.2884033540000002	9.47460962	-2.851953076	-0.4272461	2.9296875	-1.7700195	1550087377.966
-8.28190944	-2.368652356	-5.70510234	-3.2958984	-1.2817383	-1.6479492	9.198266574	-0.6017333966	0.9175537140000001	4.8217773	0.4272461	-0.061035156	10.43164038	-1.516894568	-3.8460692900000004	4.699707	0.061035156	-0.4272461	-8.68864766	3.5721191100000005	1.4235839660000003	-5.004883	0.30517578	0.48828125	0.7680175720000001	10.163672120000001	1.9176513580000003	0.48828125	4.0283203	2.380371	1.1771484620000001	9.463842752000001	-2.9081787140000004	-0.8544922	3.112793	-1.7700195	1550087378.006
-8.274731430000001	-2.1305908540000003	-5.578295926000001	-3.1738281	-1.7089844	-1.5869141	8.86210962	-0.287109375	0.9223388580000002	4.8217773	0.12207031	0	10.34670378	-1.7214599640000001	-3.9226317900000005	4.5166016	0.061035156	-0.5493164	-8.609692392	3.964501996	1.459472644	-4.8828125	0.24414062	0.4272461	0.7979248200000001	10.2773188	1.6867675720000002	0.24414062	3.8452148	2.6245117	0.5562744110000001	9.399243210000002	-2.7478759000000004	-1.0986328	3.0517578	-1.7700195	1550087378.046
-8.301049820000001	-2.10546875	-5.343823380000001	-3.479004	-1.159668	-1.4648438	8.865698380000001	-0.04306640576	1.0969971040000002	4.699707	0.12207031	0	10.54409146	-1.655664038	-4.03986821	4.4555664	0.4272461	-0.5493164	-8.990112320000001	4.1152344240000005	1.4546875000000001	-4.5776367	0.24414062	0.30517578	0.7381103240000001	10.43522914	1.6927490020000002	-0.12207031	3.6621094	2.746582	0.45100097840000003	9.5104982	-2.368652356	-1.4038086	2.746582	-1.8310547	1550087378.085
-8.257983426000001	-1.469042932	-5.700317392	-3.9672852	-1.2207031	-0.5493164	8.935082968000001	0.1818359424	1.4367432100000002	4.5776367	-0.061035156	0	10.608691100000001	-1.3673584260000002	-4.31381839	4.4555664	0.4272461	-0.5493164	-9.285595746	3.47163089	1.600634784	-4.272461	0.5493164	0.12207031	0.762036142	10.58117662	2.1114501800000003	-0.12207031	3.479004	2.6245117	0.8362060700000001	9.58825679	-2.2203125000000004	-1.5258789	2.8076172	-1.7700195	1550087378.125
-7.984033246000001	-1.358984424	-5.56035144	-4.5166016	-0.79345703	-0.91552734	8.935082968000001	0.1818359424	1.4367432100000002	4.5776367	-0.061035156	0	10.36823732	-1.0120605432	-4.104467752000001	4.4555664	0.24414062	-0.4272461	-9.048730432000001	2.5086182100000003	1.4367432100000002	-4.760742	0.5493164	0.061035156	0.8720947480000001	10.023705580000001	2.7167724640000004	0.30517578	3.7231445	2.1972656	1.451098642	9.85622554	-1.8757812500000002	-2.1362305	3.7841797	-1.5869141	1550087378.165
-9.46623552	-2.1760498200000002	-5.17753894	-4.272461	-1.953125	-0.61035156	10.014135880000001	0.1878173822	1.0551269568000001	4.699707	-0.24414062	-0.36621094	10.35507788	-0.8146728240000001	-3.37473143	4.3945312	0.061035156	-0.24414062	-8.720947480000001	2.35549321	1.061108426	-4.760742	0	0.12207031	0.7428955072	9.377710160000001	3.00627446	0.7324219	3.8452148	2.1362305	2.1305908540000003	10.684058	-0.30744628600000007	-3.540039	4.638672	-1.159668	1550087378.205
-9.7748777	-1.9966064300000002	-5.31152356	-4.760742	-3.6621094	-0.18310547	10.383788940000002	0.2069580072	0.30505371400000003	4.638672	0.12207031	-0.7324219	10.92810054	-0.7416992212000001	-2.7227538940000002	4.333496	0.12207031	0.12207031	-9.43632788	1.732226538	1.008471646	-4.333496	-0.4272461	0.36621094	0.4294677716	9.011645468000001	3.4536866	0.6713867	3.3569336	2.6245117	3.584082068	11.843261780000002	1.0144531250000002	-4.9438477	6.8969727	-0.79345703	1550087378.245
-10.387377700000002	-3.466845746	-3.4213867800000006	-5.1879883	-2.9907227	-1.159668	10.845557100000002	0.230883786	-0.23686523560000003	4.760742	0.5493164	-0.9765625	11.58845198	-0.5802001800000001	-2.396167032	4.333496	0.061035156	0.61035156	-10.19836412	1.073071286	1.2860107820000002	-4.5776367	-0.7324219	0.4272461	0.5993408246	8.895605432000002	4.385595746	1.2817383	3.2348633	2.9296875	3.228784146	12.155492720000002	0.8194580072000001	-4.638672	7.080078	-0.48828125	1550087378.285
-11.008251800000002	-3.58647464	-4.1786376800000005	-4.9438477	-4.0283203	-1.3427734	10.9998777	0.34453125	-0.90678714	4.760742	0.5493164	-0.9765625	11.27861322	-0.22968750000000002	-2.454785144	4.4555664	-0.12207031	0.6713867	-11.1266848	0.846972644	1.6664307100000002	-4.638672	-0.5493164	0.48828125	1.637719748	9.38967302	4.95263678	1.7700195	3.540039	2.6245117	2.180834964	10.3275634	-0.4486083966	-2.8076172	5.493164	-0.24414062	1550087378.325
-9.47460962	-2.89741214	-3.24194339	-4.8217773	-3.8452148	-1.4038086	10.40891124	0.5072265576	-1.4953613220000002	5.126953	0.5493164	-0.6713867	10.66611322	0.1686767572	-2.400952176	4.5776367	-0.61035156	0.061035156	-11.380298020000001	0.73332518	1.945166034	-4.638672	-0.5493164	0.48828125	2.162890576	10.04882788	5.29836412	1.8310547	4.699707	2.0751953	1.8566405760000002	8.7963134	-1.118530252	-1.4038086	5.3710938	1.5869141	1550087378.365
-7.950537140000001	-2.3028564300000003	-2.9368896760000003	-5.6152344	-2.8686523	-0.91552734	10.40891124	0.5072265576	-1.4953613220000002	5.126953	0.5493164	-0.6713867	10.57519568	0.668725589	-2.21433107	4.699707	-0.9765625	-0.7324219	-10.178027160000001	0.7213623200000001	1.7250488220000002	-4.8828125	0.79345703	0.61035156	1.6915527160000003	10.03207968	5.037573380000001	1.2817383	4.9438477	1.7700195	2.634228534	7.537817392	-2.516992212	1.0375977	4.211426	3.4179688	1550087378.405
-7.141845746	-2.077954074	-2.65576178	-6.286621	-2.0141602	-0.7324219	9.22338858	0.48330077880000005	-1.5384277160000002	4.9438477	-0.12207031	0.4272461	10.577587860000001	0.9378906250000001	-1.7597412140000002	4.9438477	-0.5493164	-1.159668	-9.372924820000001	0.5610595746000001	1.546801718	-4.8828125	0.79345703	0.4272461	1.111352536	9.27004393	4.65476088	0.61035156	4.760742	1.8310547	2.5421141200000004	9.447094748	-3.29816893	1.2817383	7.080078	2.746582	1550087378.445
-7.622753894000001	-2.306445288	-2.4571777160000003	-5.79834	-2.380371	-0.79345703	9.057104532	0.5885742212	-1.3793212860000001	4.699707	0.18310547	0.5493164	10.25817842	0.7871582068	-1.6317382200000001	5.065918	-0.12207031	-1.159668	-8.907568390000002	0.4342529254	1.61977536	-4.8828125	0.6713867	0.36621094	0.8972167932	8.5151857	4.19060054	0.18310547	4.5776367	1.953125	3.487182608	9.242529254	-2.746679712	1.3427734	8.7890625	3.8452148	1550087378.485
-8.813061600000001	-2.1437500000000003	-2.8890380400000004	-4.699707	-2.6855469	-0.7324219	9.011645468000001	0.8541503600000001	-1.506127896	4.5166016	0.4272461	0.48828125	9.6983152	0.4342529254	-1.698730432	5.065918	-0.061035156	-1.0375977	-8.914746106	0.48330077880000005	1.8458740020000002	-4.9438477	0.6713867	0.4272461	1.18671875	8.1838134	3.830517572	0.18310547	4.3945312	1.8310547	3.277832068	10.6589357	-3.8197509000000003	2.1362305	9.765625	3.6010742	1550087378.525
-9.341821580000001	-1.4427246400000002	-2.8017089660000005	-5.065918	-3.112793	-0.8544922	8.83698732	1.1556152160000002	-1.7226562500000002	4.699707	0.36621094	0.36621094	9.522461060000001	-0.0095703125	-1.6843750000000002	4.760742	-0.61035156	-1.0986328	-9.24492212	0.492871106	2.195190396	-5.004883	0.7324219	0.48828125	1.18671875	8.1838134	3.830517572	0.18310547	4.3945312	1.8310547	0.860131839	11.71286592	-4.4705322480000005	1.7089844	8.605957	3.9672852	1550087378.565
-9.30952176	-1.193896466	-2.819653354	-5.79834	-1.2817383	-1.2207031	8.86809056	1.427172824	-1.753759784	5.065918	-0.18310547	0.30517578	9.98063948	-0.40554199280000003	-1.66044928	4.4555664	-0.9765625	-1.0986328	-9.304736420000001	0.57421875	2.45598143	-5.126953	0.6713867	0.61035156	1.18671875	8.1838134	3.830517572	0.18310547	4.3945312	1.8310547	-0.32658691100000004	10.97954074	-3.7431884000000006	1.8920898	8.728027	3.2348633	1550087378.605
-9.682763580000001	-1.70471196	-2.68327626	-5.859375	-2.1362305	-1.2817383	9.24492212	1.680786142	-1.526464856	5.493164	-0.61035156	0.18310547	10.57280252	-0.6531738220000001	-1.6365234620000002	4.3945312	-0.9765625	-0.91552734	-9.11572284	0.734521466	2.6916503600000006	-5.126953	0.79345703	0.8544922	1.7406005400000002	8.6766848	3.6666259000000005	1.2817383	4.4555664	1.159668	-0.686669928	10.340722840000002	-3.0050780759999998	1.6479492	8.666992	2.0141602	1550087378.645
-9.066674820000001	-1.943969748	-1.4678466460000001	-5.065918	-2.1362305	-0.79345703	9.87177716	1.9296142180000002	-1.1209228240000002	5.7373047	-0.7324219	0.061035156	10.940063400000001	-0.8720947480000001	-1.58747554	4.4555664	-0.8544922	-0.7324219	-8.886035340000001	1.040771466	2.6198730040000004	-4.8828125	0.48828125	0.8544922	1.8040038940000003	8.766406250000001	3.640307608	1.159668	4.333496	1.4038086	-0.976171875	9.58227536	-2.118627896	1.5258789	7.3242188	0.6713867	1550087378.685
-8.90876448	-1.3661621400000001	-1.3470214660000002	-4.699707	-1.3427734	-0.61035156	10.58476538	2.177246106	-0.71538089	5.554199	-0.18310547	-0.12207031	11.161376800000001	-1.0072753600000002	-1.58149411	4.638672	-0.48828125	-0.5493164	-8.70061052	0.9462646760000001	2.55048822	-4.638672	0.18310547	0.8544922	1.859033246	8.76401358	3.6821777160000004	0.91552734	4.272461	1.7700195	-0.8062988220000001	8.57858876	-0.846972644	1.953125	6.225586	0	1550087378.725
-9.39086911	-1.605419928	-1.6437011780000002	-4.638672	-1.159668	-0.79345703	10.654150360000001	2.588769568	-0.47492675720000005	5.065918	0.4272461	-0.12207031	11.156591460000001	-1.0240234620000002	-1.58388678	4.8217773	-0.30517578	-0.24414062	-8.694628894000001	0.6627441100000001	2.5995362400000004	-4.638672	0.24414062	0.91552734	1.909277356	8.686254892000001	3.7695067900000003	0.91552734	4.1503906	2.0751953	0.5108154254	8.5498777	0.3002685504	2.4414062	6.3476562	-0.5493164	1550087378.765
-9.354980432000001	-1.19270018	-0.83022464	-4.211426	-1.7089844	0.12207031	10.227075180000002	2.91535643	-0.647192392	4.5166016	0.9765625	0.061035156	10.89580072	-0.835009784	-1.606616214	4.8828125	-0.12207031	-0.12207031	-8.6766848	0.7775878600000001	2.47033696	-4.4555664	0.24414062	0.8544922	1.8542480040000002	8.653955072	3.818554712	0.91552734	4.211426	2.319336	3.6821777160000004	10.076342360000002	2.3794189300000004	1.7089844	7.2631836	-0.4272461	1550087378.805
-10.12180162	-0.961816394	-0.38999023560000007	-4.699707	0.4272461	0	9.71625998	2.7861572480000003	-0.9737792932	4.5166016	0.9765625	0.061035156	10.70917932	-0.42707518000000005	-1.5862792540000001	4.8217773	-0.18310547	-0.061035156	-8.608496106	0.6376221040000001	2.3531005400000002	-4.211426	-0.18310547	0.7324219	1.6245605040000002	8.793920926	3.9621094240000003	0.91552734	4.272461	2.5024414	3.966894568	8.372826980000001	0.211743161	2.2583008	2.6245117	0.9765625	1550087378.845
-11.063280760000001	-2.557666034	-4.398754892	-3.9672852	-0.24414062	-2.5634766	9.7150634	2.1604980040000004	-1.02761232	4.0893555	1.159668	0.24414062	11.00466304	-0.15551757200000002	-1.50493161	4.5166016	-0.30517578	-0.061035156	-10.37182608	0.716577176	2.6760987400000005	-4.8217773	-1.5869141	0.61035156	1.46665036	9.61816394	4.176245108	1.0986328	3.90625	2.380371	4.062597644	7.328466754	-3.5326415740000003	3.7231445	5.7373047	-1.2817383	1550087378.885
-10.63620558	-4.4334472840000005	-3.399853534	-3.112793	-2.8686523	-0.9765625	10.18759784	1.7406005400000002	-1.0886230432000001	4.3945312	0.7324219	0.12207031	12.12797824	-0.19020996400000004	-1.739404254	3.9672852	-0.79345703	-0.18310547	-11.089599640000001	1.3793212860000001	3.726440396	-4.9438477	0	1.159668	1.5767089660000002	11.16616214	4.094897464000001	1.0986328	3.4179688	1.7089844	0.5203857428	14.172436600000001	2.024121106	-0.061035156	4.5166016	-2.1362305	1550087378.925
-7.684961060000001	-2.5098144959999997	-2.5971435700000005	-4.1503906	1.6479492	0.30517578	10.82402356	1.5276611420000001	-1.4068359620000002	4.638672	0	0	12.40551718	-0.4892822284000001	-2.451196286	3.7841797	-0.61035156	-0.36621094	-10.34909694	1.9379882200000003	3.4154052520000002	-4.4555664	0.61035156	1.4038086	1.8566405760000002	11.59084514	3.7025146760000003	1.0986328	3.2958984	1.2817383	-2.545703076	10.316797120000002	-3.447705072	-0.12207031	1.2207031	-1.7089844	1550087378.965
-8.80109874	-2.5995362400000004	-5.32228984	-3.4179688	1.4648438	-1.7089844	10.82402356	1.5276611420000001	-1.4068359620000002	4.638672	0	0	10.9484375	-0.708203125	-2.9572264400000003	4.211426	-0.18310547	-0.79345703	-10.06796924	2.1138427520000005	2.109057608	-5.004883	0.36621094	0.9765625	1.7872558900000002	10.453173920000001	3.31611322	0.4272461	3.8452148	1.3427734	-1.4451172120000002	8.187402160000001	-4.112841754000001	3.112793	-1.2207031	-1.953125	1550087379.005
-9.222192392	-4.189404254	-4.055419928	-3.2958984	-0.7324219	-0.61035156	9.760522660000001	1.118530252	0.75366214	4.638672	-0.24414062	-0.36621094	10.34790036	-0.7895507788	-3.2479248200000006	4.4555664	0	-1.2817383	-9.79401857	3.4955566100000004	2.333959964	-4.211426	0.91552734	1.0375977	0.9905273560000001	10.19836412	2.721557608	-0.061035156	4.1503906	1.8920898	1.2788329680000001	10.412500000000001	-3.084033246	1.8920898	-0.18310547	-2.319336	1550087379.045
-8.2771241	-3.261083966	-3.00986322	-2.6245117	1.3427734	1.159668	9.120507788000001	1.040771466	1.31352536	3.8452148	0.18310547	0.36621094	11.063280760000001	-0.56823732	-3.535034146	4.272461	0	-1.2817383	-9.201855432	3.6929442900000002	2.2107422120000004	-3.479004	0.30517578	0.79345703	0.31701660340000004	10.612279860000001	2.263378894	-0.61035156	3.7841797	2.0751953	1.5934570680000002	10.04045378	-2.8064941100000005	1.8920898	0.9765625	-2.380371	1550087379.085
-7.66940944	-1.216625998	-3.5063233800000004	-2.0751953	1.6479492	-0.7324219	9.661230432000002	0.9462646760000001	1.0718750000000001	3.540039	0.18310547	0.6713867	11.33364218	-0.33615722840000006	-3.40942392	3.8452148	0.12207031	-0.61035156	-8.984130890000001	3.188110324	2.545703076	-2.9907227	0.8544922	0.6713867	0.13398437500000002	10.088306200000002	2.390185504	-0.12207031	3.4179688	1.7089844	0.0980957068	9.32148462	-3.2479248200000006	1.7700195	-1.7089844	-1.8310547	1550087379.125
-8.815454074	-1.4522949280000002	-4.600927716	-2.1972656	0.30517578	-0.91552734	9.590649460000002	1.3673584260000002	0.839794928	3.3569336	0.30517578	0.48828125	10.20673822	-0.30625	-2.7610351440000005	3.2958984	0.12207031	-0.12207031	-8.37641574	2.93808606	2.46794429	-2.8686523	0.91552734	0.4272461	0.13398437500000002	10.088306200000002	2.390185504	-0.12207031	3.4179688	1.7089844	1.24294429	9.553564300000001	-2.568432608	1.2207031	-1.4038086	-1.8310547	1550087379.165
-8.432641574	-1.6329346040000001	-3.887939496	-2.1362305	-0.6713867	-0.30517578	8.5666259	2.001391574	0.6340332068000001	3.0517578	0.18310547	0.24414062	8.87766124	-0.43186035340000006	-2.237060504	2.8076172	-0.18310547	-0.30517578	-8.181420926000001	2.9464599640000007	2.16767572	-2.8076172	0.8544922	0.48828125	0.13398437500000002	10.088306200000002	2.390185504	-0.12207031	3.4179688	1.7089844	1.9260253600000001	9.4171875	-2.277734424	0.9765625	-0.5493164	-2.0751953	1550087379.205
-7.52106929	-0.8649169928000001	-3.8269287140000006	-1.8310547	1.5869141	-0.7324219	8.036669928	2.3303711060000003	0.6304443390000001	2.8076172	-0.18310547	0.12207031	8.559448380000001	-0.5622558606000001	-2.100683606	2.380371	-0.48828125	-0.6713867	-8.017529254000001	2.975170926	2.24423822	-2.6245117	1.0375977	0.24414062	0.6759033540000001	8.48647464	2.313623004	0.36621094	2.380371	0.79345703	1.2333740020000001	8.864501800000001	-2.5337402160000004	1.2207031	0.91552734	-2.1972656	1550087379.245
-8.29506839	-0.949853534	-4.6786866	-1.953125	1.7089844	-1.7089844	8.226879892	2.300463858	1.12211911	2.8076172	-0.18310547	0.12207031	9.33344748	-0.6232665740000001	-2.173657248	1.8920898	-0.61035156	-0.6713867	-7.78544928	3.2862060700000004	2.4165038940000003	-2.1972656	0.61035156	0.12207031	0.61848143	8.735302520000001	2.5540771760000003	0.7324219	2.4414062	0.48828125	0.45937500000000003	8.50441893	-2.956030252	1.2207031	1.2207031	-2.380371	1550087379.285
-9.11452626	-1.665234424	-5.02441394	-0.9765625	-0.18310547	-1.3427734	8.226879892	2.300463858	1.12211911	2.6245117	-0.4272461	0	10.317992720000001	-0.734521466	-2.183227536	1.4648438	-0.48828125	-0.24414062	-7.923022660000001	3.58647464	2.47871106	-1.7089844	0.24414062	0.12207031	0.3517089856000001	8.990112320000001	2.368652356	0.7324219	1.6479492	0.30517578	-0.461767572	9.157592752000001	-3.1306884000000004	1.0375977	0.8544922	-2.6245117	1550087379.325
-9.630126800000001	-1.8937255400000002	-5.004076980000001	-0.061035156	-0.18310547	-0.8544922	9.02839357	2.6485839660000003	1.610205072	1.8920898	-0.30517578	0	10.67807608	-0.9331054712000001	-1.945166034	0.9765625	-0.30517578	0	-8.497240920000001	3.7072998200000002	2.4356445680000003	-1.2207031	0.18310547	0.061035156	0.3935791034	9.41120607	2.2813232820000002	0.48828125	0.79345703	0.30517578	-0.4426269568000001	9.81435504	-2.6916503600000006	0.79345703	-0.12207031	-2.319336	1550087379.365
-9.49375	-0.707006839	-5.226586960000001	-0.36621094	-1.5869141	-0.30517578	9.572705072	2.975170926	1.717871106	1.2207031	-0.061035156	0.061035156	10.702001800000001	-1.070678714	-1.9044922120000003	0.48828125	-0.24414062	0	-8.994897660000001	3.428564496	2.3973632200000004	-0.91552734	0.18310547	-0.12207031	0.8457763580000002	9.928002700000002	2.5229737400000003	0.30517578	0.4272461	0.12207031	1.191503894	10.542895860000002	-1.7860596040000003	0.061035156	-0.4272461	-1.8310547	1550087379.405
-9.753344748	-0.7440917932000001	-4.71816394	-0.6713867	1.4648438	0.48828125	10.28330072	3.0134521760000004	1.886547824	1.2207031	-0.061035156	0.061035156	11.222387680000002	-1.1651855432	-2.1102538940000004	0.12207031	-0.30517578	-0.061035156	-9.37890625	3.591259784	2.310034146	-0.6713867	-0.48828125	-0.30517578	1.146044928	10.601513579999999	3.1414550720000003	0.30517578	0.36621094	-0.061035156	2.64379892	10.58476538	-1.415209964	-0.8544922	0.4272461	-1.3427734	1550087379.445
-10.485473740000002	-1.2309814300000002	-6.51379393	-2.8686523	-0.79345703	0.9765625	10.96877446	3.02661142	1.7752929320000002	0.61035156	0.061035156	0	12.836182100000002	-1.015649411	-2.251416034	-0.061035156	-0.24414062	0.12207031	-10.459154860000002	2.51459964	2.27294928	0.18310547	-1.0986328	-0.12207031	1.2094482428000002	11.302538940000002	4.013549820000001	0	0.24414062	-0.18310547	3.85444339	11.34560504	-1.2656738220000001	-1.8310547	1.3427734	-0.8544922	1550087379.484
-10.42565944	-3.01464856	-5.624951080000001	-3.2958984	-2.0141602	1.2817383	12.4366214	2.975170926	1.5204834260000002	0.18310547	0.24414062	-0.61035156	13.87934604	-0.9307128600000001	-2.077954074	0	-0.24414062	0.61035156	-11.62553714	0.7129882787999999	2.633032248	-0.6713867	-2.0751953	-0.18310547	1.362573282	11.46164586	5.3821045320000005	0.8544922	-0.24414062	-0.30517578	4.46455072	12.51557608	-0.5574707068000001	-4.272461	2.1362305	0.30517578	1550087379.524
-10.68046924	-4.393969748000001	-4.147534146	-2.319336	-3.2348633	0.5493164	13.610181200000001	2.4655516200000003	0.5215820288	0.18310547	0.30517578	-0.8544922	13.41398912	-0.5371337860000001	-1.8506591460000001	0.4272461	0.24414062	0.5493164	-11.798999100000001	0.45100097840000003	2.003784146	-0.12207031	1.3427734	-0.48828125	1.7059082460000001	10.7606205	5.8833496400000005	0.6713867	0.36621094	-0.18310547	3.782666034	12.762011780000002	0.5622558606000001	-5.3710938	2.9907227	1.953125	1550087379.564
-10.668505399999999	-3.9884277160000003	-1.9487548920000002	-0.61035156	-3.2958984	-0.18310547	12.614867720000001	1.43076178	-0.668725589	-0.18310547	1.0375977	-0.79345703	11.72363318	0.3373535144	-1.079052716	1.0375977	0.6713867	0.18310547	-10.58476538	0.92473143	0.2380615216	0.061035156	-0.061035156	0	0.734521466	9.27124002	5.778076080000001	-0.5493164	0.5493164	0.79345703	2.7765869600000004	10.003369600000001	-0.885253894	-3.6010742	4.333496	3.1738281	1550087379.604
-10.02729532	-2.66174321	-1.8817626800000002	-1.5869141	-0.8544922	0.061035156	10.21152356	0.5885742212	-0.86850589	-0.36621094	1.159668	-0.4272461	10.71276808	1.1627929712000002	-0.5574707068000001	0.9765625	0.5493164	-0.12207031	-10.835986420000001	0.08015136780000001	0.7895507788	-0.24414062	0	0.24414062	0.0657958966	8.728125	5.87138678	-0.7324219	0.4272461	0.9765625	0.44980469240000004	12.520361420000002	-2.592358426	-1.8920898	3.7231445	3.6010742	1550087379.644
-9.521264480000001	-2.69523912	-2.4165038940000003	-2.0751953	-2.4414062	0.061035156	9.185107428000002	0.19738769960000002	-1.35419928	-0.36621094	1.159668	-0.4272461	10.65654254	1.3637695680000002	-0.709399411	0.4272461	-0.18310547	-0.36621094	-9.8933107	-0.07058105432	0.994116214	-0.24414062	0.36621094	0.30517578	0.17465820680000002	9.11452626	5.603417932000001	-0.24414062	0.36621094	0.30517578	-0.4868896466	12.59333516	-4.946655252000001	-1.8920898	3.0517578	4.8828125	1550087379.684
-7.7459719400000004	-2.8088867800000004	-1.509716754	-0.9765625	-2.0141602	0.12207031	9.015234620000001	0.1256103534	-1.8913329680000002	-0.36621094	0.36621094	0.4272461	10.5835688	0.9031982428000002	-0.7117919928	0.18310547	-0.4272461	-0.061035156	-8.86091304	-0.30744628600000007	1.0168457068	-0.36621094	0.30517578	0.30517578	0.2895019568	8.182617212	5.206250000000001	0.18310547	0.061035156	-0.061035156	-1.5216797120000003	11.464038040000002	-2.9045898560000003	-1.5869141	3.479004	5.2490234	1550087379.724
-6.44440944	-2.03488768	-1.0993896760000001	-1.159668	-1.3427734	0.12207031	8.646777160000001	0.56823732	-1.240551718	-0.36621094	0.36621094	0.4272461	9.96030252	0.2823242212	-0.4821044928	0.30517578	0.061035156	0.18310547	-8.1754393	-0.4378417932	1.0826415740000002	-0.30517578	0.061035156	0.061035156	0.5825927716	7.2231933900000005	4.721752896	0	-0.061035156	0.061035156	-2.3495117800000003	10.0895018	-1.81716304	-1.159668	1.6479492	5.3100586	1550087379.764
-6.92172824	-1.39606929	-1.143652356	-0.7324219	-0.30517578	-0.18310547	8.140747300000001	1.1735596040000003	-0.3002685504	0.48828125	0.12207031	-0.36621094	9.067871106	-0.21533202880000002	-0.26677246400000004	0.4272461	0.12207031	0.24414062	-7.755542032000001	-0.3804199280000001	1.1017822480000001	-0.4272461	-0.18310547	-0.061035156	1.204663089	6.671704074	4.512402356	-0.12207031	0	0.24414062	-1.491772464	7.946948380000001	-1.0515380890000001	0.12207031	1.3427734	4.3945312	1550087379.804
-7.47082518	-1.378125	-1.1017822480000001	-1.2207031	-0.79345703	-0.30517578	7.65146466	1.7071045320000002	-0.1208251996	0.7324219	0.061035156	-0.61035156	8.735302520000001	-0.5909667932	-0.19619140380000002	0.48828125	0	0.18310547	-7.762719748	-0.3947753894	1.2537109620000002	-0.5493164	-0.18310547	0.12207031	1.617382788	6.452783246000001	4.57341304	0.24414062	0.30517578	0.24414062	-0.9354980432000001	7.1310790740000005	-0.6340332068000001	1.2817383	2.5634766	3.112793	1550087379.844
-7.537817392	-1.240551718	0.36606445680000005	-0.4272461	1.4038086	0.30517578	7.52106929	2.172460962	-0.2775390576	0.79345703	0	-0.6713867	9.01403804	-0.7716064300000001	-0.02990722644	0.4272461	-0.24414062	0.24414062	-8.137158246	-0.3229980432	1.638916034	-0.5493164	-0.24414062	0.24414062	1.7083007200000002	6.63701178	4.587768570000001	0.61035156	0.61035156	0.36621094	-1.0503417932	7.030590560000001	-0.5622558606000001	0.8544922	3.3569336	1.5869141	1550087379.884
-8.844164840000001	-0.3947753894	-0.192602536	-0.4272461	1.953125	0.7324219	7.89191893	2.5803954680000003	-0.22968750000000002	0.79345703	-0.18310547	-0.4272461	9.6552491	-0.7560547120000001	0.062207030760000004	0.24414062	-0.5493164	0.24414062	-8.432641574	-0.5323486420000001	2.1604980040000004	-0.48828125	-0.4272461	0	1.859033246	7.431347840000001	4.78276358	0.8544922	0.6713867	0.30517578	-0.5490966754000001	6.15610324	-0.23327636780000002	1.159668	-0.18310547	1.0986328	1550087379.924
-10.31201178	0.1435546875	-1.7776855040000001	-0.9765625	1.7700195	0.18310547	8.793920926	2.77180162	-0.2260986322	0.79345703	-0.36621094	-0.18310547	10.480688400000002	-0.71538089	0.061010742800000003	0.18310547	-0.79345703	0.36621094	-8.66352536	-0.61848143	2.400952176	-0.79345703	-0.6713867	0.18310547	2.060009784	7.841674820000001	5.010058606	1.0375977	0.36621094	0.061035156	2.04086911	6.500634980000001	0.10168457460000001	2.0141602	-1.4038086	0.6713867	1550087379.964
-12.378002700000001	-0.1614990216	-1.7298339660000002	0.061035156	-1.6479492	-0.79345703	9.853833360000001	2.818457068	-0.1447509784	0.79345703	-0.36621094	-0.18310547	11.025	-0.9462646760000001	0.2189208966	0.36621094	-0.48828125	0.6713867	-9.07385234	-0.339746106	2.7526612400000006	-0.79345703	-0.6713867	0.5493164	2.2657714660000003	8.03786592	5.02680661	0.91552734	0.12207031	0.12207031	6.312817392	10.21391574	2.356689496	1.0375977	2.0751953	-0.18310547	1550087380.004
-12.092089660000001	-0.2189208966	0.1447509784	-1.4648438	-1.2207031	-0.18310547	10.547681200000001	3.025415036	0.01674804712	0.61035156	0.12207031	-0.18310547	11.328857820000001	-1.259692392	0.1112548822	0.61035156	-0.24414062	0.7324219	-8.8561277	-0.1256103534	2.94765625	-0.6713867	-0.6713867	0.79345703	2.4165038940000003	8.47092302	4.934692392	0.4272461	0	0.4272461	9.6983152	12.153100540000002	5.64648462	0.12207031	2.9907227	0.79345703	1550087380.044
-11.67338858	-3.5314452880000005	-2.288500998	-2.0141602	0.36621094	-0.36621094	10.9747554	3.289794928	0.2452392572	0.5493164	0.7324219	-0.5493164	11.615966460000001	-1.681982428	-0.20935058900000003	0.7324219	-0.30517578	0.7324219	-10.297655760000001	-0.011962890380000002	2.8675048920000004	-1.159668	-3.112793	0.48828125	2.613891574	9.44350589	4.98015126	0.30517578	-0.24414062	0.7324219	2.51101088	7.175341754000001	1.3230957460000001	3.0517578	-0.9765625	0.12207031	1550087380.084
-11.876758180000001	-5.974267572	-4.91315944	0.4272461	-2.6855469	-0.12207031	11.632714660000001	3.352001996	0.5431152356000001	0.5493164	0.79345703	-0.61035156	12.65195288	-2.219116214	-0.855346646	0.48828125	-0.48828125	0.5493164	-12.997681200000002	0.7728027160000001	3.7982177520000002	-0.7324219	-1.0986328	0.36621094	3.0361816100000003	11.5525634	5.0016848000000005	0.5493164	-0.061035156	0.5493164	1.2549072479999999	11.5011232	-2.344726538	-0.12207031	0	-2.380371	1550087380.124
-8.35129393	-4.486083966000001	-0.925927716	0.79345703	-2.319336	0.9765625	11.8324955	3.255102536	0.346923822	0.5493164	0.79345703	-0.61035156	14.621045320000002	-1.885351538	-2.250219748	0.30517578	-0.61035156	0.48828125	-12.098071580000001	1.6843750000000002	3.170166034	-0.48828125	2.9296875	0.7324219	2.5265625000000003	12.48686502	5.195483426000001	1.2207031	0.9765625	0.4272461	2.306445288	13.571899460000001	1.449902356	-2.0141602	1.2817383	-0.61035156	1550087380.164
-7.9792482	-2.372241214	-2.7119873200000004	0.91552734	6.8969727	0.4272461	10.914941100000002	2.6378173920000005	-0.11723633180000001	-0.061035156	0.4272461	-0.061035156	13.80158696	-0.6723144568000001	-2.5397216460000003	0.8544922	0.6713867	0.6713867	-10.83359424	2.1616942900000002	0.5072265576	-0.30517578	-0.18310547	0.36621094	0.570629892	11.222387680000002	4.7995117800000004	0.24414062	1.0986328	1.2817383	-2.304052716	6.654956070000001	-4.43703624	1.0986328	-4.1503906	-0.9765625	1550087380.204
-9.81555162	-2.331567392	-5.64528804	-0.5493164	-1.2817383	-0.61035156	9.66003444	1.52526857	0.647192392	0.061035156	0.18310547	0	12.368433	0.501245108	-2.03488768	0.91552734	1.2207031	0.36621094	-10.97595198	2.910571286	1.002490216	-0.18310547	0.18310547	0.12207031	-0.6125	10.990308	4.230078076	-1.0375977	0.4272461	1.953125	1.983447284	10.851538040000001	-4.426269568	1.5869141	-2.1972656	-1.3427734	1550087380.244
-9.1193116	-3.71926268	-3.085229532	-0.61035156	1.8310547	1.8310547	9.676782248	0.6304443390000001	0.9366943390000001	0.12207031	-0.36621094	-0.061035156	11.57648912	0.8888427520000001	-2.042065396	0.12207031	1.159668	0	-9.97465854	2.5540771760000003	1.2082519568	0.5493164	0.24414062	-0.36621094	-0.7141846040000002	10.80847194	3.8364991	-1.159668	-0.30517578	1.5258789	0.6651367212000001	9.594238220000001	-2.7634277160000003	1.8310547	-1.0986328	-2.0141602	1550087380.284
-7.61796875	-2.751464856	-2.013354532	1.7700195	3.0517578	1.5869141	9.8263179	0.3529052716	0.10766601440000001	-0.12207031	-0.61035156	-0.24414062	10.59553264	0.5754150360000001	-2.5947509	-0.30517578	0.7324219	0.18310547	-9.06069339	1.848266574	1.2907959260000001	0.5493164	-0.12207031	-0.61035156	-0.1363769568	9.596630890000002	3.726440396	-0.36621094	-0.61035156	0.7324219	0.6089111420000001	9.50930162	-3.25988768	2.0141602	-2.746582	-2.0141602	1550087380.324
-7.55935054	-1.1807373200000002	-3.129492212	2.8686523	3.7231445	0.4272461	9.303539840000001	0.73332518	-0.057421875000000004	-0.48828125	-0.4272461	-0.30517578	9.42436502	0.08015136780000001	-2.31481929	-0.6713867	0.24414062	0.4272461	-8.296264480000001	1.790844748	1.314721646	0.48828125	0	-0.61035156	0.2918945288	8.409912140000001	3.3854980040000004	0	-0.5493164	0.12207031	1.0048827880000002	8.99728984	-3.1869139400000006	2.0141602	-4.272461	-1.6479492	1550087380.364
-8.59414038	-0.8122802520000001	-4.587768570000001	1.7700195	0	-0.061035156	8.24003894	1.443920926	0.7823730432	-0.5493164	-0.30517578	-0.36621094	8.674292032	-0.3672607428	-1.7944336060000001	-0.91552734	0.36621094	0.36621094	-7.80458966	1.8949219240000001	1.3817138580000001	0.79345703	-0.12207031	-0.5493164	0.5993408246	7.5545652	2.996704074	0.18310547	-0.61035156	-0.061035156	2.604321286	9.171948380000002	-2.4523925720000004	1.5258789	-3.4179688	-1.7700195	1550087380.404
-8.194580072	-1.0455566100000002	-3.8975097840000004	2.1362305	-0.36621094	0.24414062	7.6789795320000005	1.9762695680000002	1.0168457068	-0.5493164	-0.4272461	-0.36621094	8.334545926	-0.8445800720000001	-1.6783935700000001	-0.8544922	0.24414062	0.30517578	-7.856030252000001	1.758544928	1.47263179	0.9765625	0	-0.48828125	1.0862304712000002	7.20166034	2.9045898560000003	0.061035156	-0.7324219	0	2.7729980040000006	8.85493161	-2.0743652160000003	1.2207031	-2.4414062	-1.6479492	1550087380.444
-7.8703858800000015	-0.5610595746000001	-3.8975097840000004	1.4648438	1.2207031	-0.5493164	7.607201980000001	2.3255859620000003	0.7393066100000001	-0.6713867	-0.5493164	-0.36621094	8.482885880000001	-1.1053711060000002	-1.28361821	-1.0375977	0.24414062	0.18310547	-7.945751800000001	1.81118161	1.7597412140000002	1.2207031	0	-0.4272461	1.5898682100000001	7.436132788000001	2.9799560700000005	0.061035156	-0.4272461	-0.12207031	2.568432608	8.942260880000001	-1.6748047120000003	0.9765625	-1.7089844	-1.3427734	1550087380.484
-9.02241214	-0.7680175720000001	-4.018334964	1.7700195	0.48828125	-0.61035156	7.9158447480000005	2.524169928	0.6304443390000001	-0.6713867	-0.8544922	-0.24414062	9.154003894	-1.264477536	-1.032397464	-1.3427734	0.18310547	0.061035156	-8.156298920000001	2.0097655760000004	2.1258057100000003	1.5258789	-0.12207031	-0.36621094	1.8063964660000003	8.189794928000001	2.8088867800000004	0.12207031	-0.5493164	-0.36621094	1.9918212860000002	8.955419928000001	-1.61977536	0.5493164	-1.6479492	-0.9765625	1550087380.524
-9.21979982	-0.6232665740000001	-4.06379393	1.7089844	-0.8544922	-0.36621094	8.553466754	2.5564697480000005	0.6926513580000001	-0.91552734	-0.8544922	-0.061035156	9.945947480000001	-1.4798096040000002	-1.081445288	-1.6479492	0.18310547	0	-8.49365216	1.8386962860000002	2.3578857820000003	1.6479492	-0.18310547	-0.4272461	1.8386962860000002	8.69941394	2.6796875	-0.061035156	-1.0986328	-0.4272461	1.5180908540000002	9.298754892	-1.8602295320000002	0.24414062	-2.2583008	-0.8544922	1550087380.564
-8.988915740000001	-0.07416992212000001	-4.422680710000001	1.7700195	0.061035156	0.061035156	9.131274460000002	2.516992212	0.805102536	-1.2817383	-0.79345703	0.061035156	10.40292932	-1.7130859620000003	-1.24294429	-1.8310547	0.18310547	0.12207031	-8.735302520000001	1.3948730040000001	2.377026358	1.5258789	-0.18310547	-0.5493164	2.192797824	9.076245108	2.8579346040000004	-0.18310547	-1.4648438	-0.5493164	1.58388678	9.24372554	-2.3614746400000004	0	-2.380371	-0.79345703	1550087380.604
-9.491357428	-0.0813476538	-4.094897464000001	1.0375977	-0.6713867	0.24414062	9.60141574	2.4583741	0.8972167932	-1.5258789	-0.48828125	-0.061035156	10.62304712	-2.0061767180000003	-1.4331542540000002	-1.7700195	0.24414062	0.12207031	-8.637207068	1.137670926	2.409326178	1.0986328	-0.12207031	-0.7324219	2.680883786	9.298754892	3.2503173920000004	-0.18310547	-1.4648438	-0.6713867	2.08752446	9.28798822	-2.8639160340000003	-0.4272461	-2.0141602	-0.8544922	1550087380.644
-9.53083516	-1.020434604	-3.794628894	1.0375977	0.4272461	1.4648438	9.93039586	2.4200927520000004	0.7500732428000001	-1.5869141	-0.36621094	-0.36621094	11.09797374	-2.30883786	-1.5276611420000001	-1.5258789	0.61035156	0	-8.967382788	1.867407248	2.153320288	0.91552734	-1.5869141	-0.7324219	2.72036142	9.53322734	3.4321533540000004	-0.30517578	-1.2817383	-0.36621094	2.1712646760000003	9.80717752	-1.7800780760000001	-1.0375977	-2.4414062	-0.6713867	1550087380.684
-10.217504500000002	-2.05522464	-4.44660643	-0.5493164	-0.24414062	1.953125	10.377808	2.424877896	0.6244628600000001	-1.5258789	-0.36621094	-0.61035156	12.094482820000001	-2.172460962	-1.561157248	-1.4648438	0.6713867	-0.24414062	-10.56801718	1.6927490020000002	2.595947284	1.7089844	-1.7700195	-0.61035156	2.78496106	10.7438723	3.6139891200000003	-0.91552734	-1.2207031	0.18310547	4.739697284	10.489062500000001	-0.832617212	-1.8920898	-1.7089844	-0.12207031	1550087380.724
-11.320483720000002	-2.0911132200000004	-4.877270468000001	-0.18310547	-2.8076172	2.1972656	11.28459514	2.4356445680000003	0.379223642	-1.2817383	-0.5493164	-0.48828125	12.830200180000002	-1.509716754	-1.199877896	-1.3427734	0.7324219	-0.30517578	-11.5872554	0.22849121400000003	3.2790283540000003	1.3427734	-0.79345703	-0.8544922	2.95363768	11.136254500000001	4.371240216	-1.2817383	-1.8920898	-0.24414062	5.806787140000001	11.79421376	0.643603534	-3.479004	1.0986328	0.9765625	1550087380.764
-10.85871556	-2.5301512600000002	-2.8244384000000005	-0.9765625	-3.6010742	0.61035156	11.764307100000002	2.21433107	-0.0897216754	-1.2207031	-0.6713867	-0.4272461	12.5131839	-1.0072753600000002	-0.6830810700000001	-1.3427734	0.48828125	0	-11.52146016	-0.29069824280000006	2.7311278960000003	1.2817383	0.24414062	-0.7324219	2.9943116	9.96867662	5.467040740000001	-0.48828125	-1.6479492	-0.6713867	4.858129892000001	13.571899460000001	0.19499511780000003	-4.8828125	1.953125	2.1972656	1550087380.804
-11.2881839	-3.5206787140000007	-0.6890625	1.159668	-1.0986328	1.5869141	11.302538940000002	2.128198282	-0.8278320288	-1.4038086	-0.061035156	-0.24414062	11.8588134	-0.8649169928000001	-0.516796875	-1.159668	0.4272461	0.12207031	-11.13864766	-0.5670410144	1.8375000000000001	1.0986328	0.12207031	-0.5493164	2.72395018	9.03916034	5.693139480000001	-0.24414062	-0.7324219	-0.5493164	1.7310302520000003	12.43422824	-2.4021484620000004	-3.6621094	2.746582	3.2348633	1550087380.843
-10.17204622	-1.7980224640000002	-1.3195067900000002	0.4272461	-1.159668	0.30517578	10.686450180000001	2.100683606	-1.418798822	-1.5869141	0.18310547	0.12207031	11.383886780000001	-0.5993408246	-0.381616214	-0.9765625	0.18310547	-0.061035156	-10.401733720000001	-1.003686502	1.8267334260000003	0.8544922	-0.12207031	-0.6713867	2.2035644960000003	8.903979532000001	5.632128894	-0.24414062	-0.36621094	-0.18310547	-1.553979532	12.655541640000001	-3.3005616	-2.9907227	1.4038086	4.0283203	1550087380.883
-9.136059800000002	-0.9139648560000001	-2.3758300720000003	-0.61035156	-1.7700195	-0.24414062	10.309619600000001	1.5958496400000002	-1.238159146	-1.2817383	0.12207031	0.30517578	11.083617720000001	-0.31342773560000003	-0.10288086060000001	-0.91552734	0.061035156	-0.12207031	-9.6636232	-0.878076178	2.158105432	0.36621094	-0.12207031	-0.4272461	2.0169433900000002	8.83220198	5.278027160000001	-0.18310547	-0.79345703	-0.36621094	-2.3208007200000003	11.17453624	-1.75495607	-1.953125	-0.4272461	3.9672852	1550087380.923
-7.9026857	-1.3996582460000002	-1.046752896	-0.5493164	-1.8310547	-0.36621094	9.835888579999999	1.138867212	-1.1723632788	-0.8544922	-0.061035156	0.061035156	10.468725540000001	-0.5371337860000001	0.0035888672120000004	-0.6713867	0.18310547	0	-8.73171376	-0.6711181610000001	2.051635782	0.5493164	-0.12207031	-0.12207031	2.16408696	7.881152160000001	4.809082068	-0.30517578	-1.0986328	-0.4272461	-2.095898462	9.3920652	-0.961816394	-1.2817383	-1.7089844	3.4179688	1550087380.963
-7.528247300000001	-1.312329074	-0.1411621106	0.4272461	0.24414062	-0.30517578	8.80349092	1.264477536	-1.1269042932	-0.5493164	0	-0.18310547	9.637304712	-1.062304712	0.2081542932	-0.4272461	0.30517578	0.12207031	-8.51398912	-1.003686502	1.947558606	0.4272461	0	-0.18310547	2.46794429	6.873876800000001	4.52316893	-0.30517578	-0.79345703	-0.30517578	-0.5455078076000001	8.084521760000001	-0.287109375	-0.24414062	-0.24414062	2.8686523	1550087381.003
-8.43981929	-0.793139676	-0.869702176	-0.18310547	-0.91552734	-0.61035156	7.834497300000001	1.888940396	-0.9307128600000001	-0.30517578	0.061035156	-0.061035156	9.100170926	-1.43076178	0.1435546875	-0.30517578	0.24414062	0.12207031	-8.523559800000001	-1.0096679712	2.080346646	0.24414062	0	-0.12207031	2.795727536	6.7063967600000005	4.3150146760000005	-0.061035156	-0.36621094	-0.12207031	0.7823730432	7.638305710000001	-0.955834964	0.48828125	1.6479492	1.7700195	1550087381.043
-8.89680162	-0.37204589660000004	0.16508788940000002	-0.4272461	-0.061035156	-0.36621094	7.809375	2.3303711060000003	-0.7775878600000001	-0.30517578	0.061035156	-0.061035156	9.18869658	-1.4953613220000002	0.16628417539999998	-0.30517578	0.061035156	-0.061035156	-8.644384980000002	-1.040771466	2.293286142	0.12207031	0.12207031	0.12207031	3.08881839	7.1502197480000005	4.421484424000001	0.18310547	0	-0.18310547	0.3732421924	7.035375900000001	-0.8529540740000001	0.30517578	2.1362305	0.24414062	1550087381.083
-9.584667932	-0.17106933900000001	0.2763427716	0	1.2817383	0.12207031	8.43503444	2.327978534	-0.5215820288	0.061035156	-0.30517578	0.30517578	9.640893570000001	-1.4403320680000002	0.2452392572	-0.12207031	-0.24414062	-0.18310547	-8.987719748	-1.3482177520000003	2.45358876	-0.12207031	0.30517578	0.24414062	3.1689697480000003	7.485180710000001	4.9083741000000005	0.5493164	0.18310547	-0.36621094	0.38879393000000007	7.225586060000001	-0.07416992212000001	0.7324219	3.479004	-1.0375977	1550087381.123
-10.054809800000001	0.0825439496	-0.8744873200000001	-0.7324219	1.3427734	-0.4272461	9.249707068000001	2.2669677520000002	-0.5120117212	0.30517578	-0.24414062	0.4272461	10.34670378	-1.409228534	0.1818359424	0.12207031	-0.4272461	-0.30517578	-8.920727340000001	-1.4199951080000002	2.5803954680000003	-0.61035156	0.24414062	0.36621094	3.1534179320000004	8.01872554	5.278027160000001	0.7324219	0.6713867	-0.36621094	0.773999002	7.558154254000001	-0.4474121106000001	2.5634766	-0.18310547	-0.91552734	1550087381.163
-10.13376448	-0.265576178	-1.3577880400000002	-1.953125	-1.5869141	-0.5493164	10.227075180000002	2.180834964	-0.717773462	0.4272461	-0.061035156	0.48828125	11.032177520000001	-1.199877896	0.3828125	0.48828125	-0.36621094	-0.30517578	-8.89440944	-1.0108642572	2.64140625	-0.79345703	-0.18310547	0.5493164	2.805297824	8.31660144	4.95622554	0.4272461	0.30517578	-0.18310547	5.479003894000001	10.42446286	1.9044922120000003	1.8310547	0.7324219	-1.4648438	1550087381.203
-10.2079348	-1.524072284	0.642407248	-1.2207031	-0.6713867	-0.24414062	10.5907473	1.9595214660000002	-0.6675292932	0.4272461	-0.061035156	0.48828125	11.094384980000001	-1.1340820288	0.6280517572	0.7324219	-0.12207031	0.061035156	-8.6001223	-0.8062988220000001	2.356689496	-0.7324219	-0.30517578	0.6713867	2.5134033540000003	7.911059800000001	4.604516574	0.061035156	-0.18310547	0.061035156	5.996997300000001	10.489062500000001	3.1940917540000004	1.0986328	3.1738281	-0.5493164	1550087381.243
-9.69951178	-1.447509784	-1.0587158540000001	-1.159668	0.48828125	-0.7324219	10.085913040000001	2.020532248	-0.4868896466	0.61035156	0.5493164	0	10.655346940000001	-1.391284146	0.2835205072	0.8544922	0.12207031	0.24414062	-9.558349640000001	-0.540722644	2.560058606	-1.159668	-1.0986328	0.61035156	2.72395018	8.00197734	4.5088134	0.24414062	0.061035156	0.24414062	2.942871106	8.91235324	-0.01315917932	2.0141602	0.36621094	0	1550087381.283
-11.2714357	-3.31611322	-2.004980432	0.12207031	0.4272461	-1.2817383	9.683960160000002	2.363867212	-0.6053222644	0.6713867	0.8544922	0.061035156	10.396948380000001	-1.408032248	-0.5048339856	0.8544922	-0.30517578	-0.12207031	-10.386182100000001	0.1303955072	2.45358876	-1.0375977	-0.30517578	0.6713867	3.0469483800000003	9.152807608000002	4.353295926	0.061035156	0.4272461	0.061035156	1.315917932	10.7606205	1.1723632788	0.30517578	0.36621094	-1.7089844	1550087381.323
-9.7832518	-2.9620117800000005	-1.90808107	-0.6713867	-1.159668	-0.5493164	9.646875000000001	2.3219971040000003	-0.43066405760000004	0.8544922	0.6713867	0.24414062	11.0429438	-1.315917932	-0.9343017572	0.61035156	-1.0375977	-0.7324219	-11.58127446	0.5479003894	3.6474853240000003	-1.3427734	0.5493164	0.7324219	2.988330072	10.73310504	4.632031250000001	0.79345703	0.9765625	-0.36621094	1.6927490020000002	12.12558606	-0.570629892	-0.30517578	-0.36621094	-0.18310547	1550087381.363
-8.797509980000001	-1.8422851440000003	-2.0564209260000004	-0.6713867	3.8452148	-0.4272461	9.938769960000002	2.004980432	-0.1866210962	0.8544922	0.6713867	0.24414062	12.27751448	-0.7416992212000001	-1.655664038	0.5493164	-0.9765625	-1.0986328	-10.34909694	0.7811767572	2.299267572	-1.0986328	1.7089844	0.5493164	2.51459964	11.370727340000002	4.251611420000001	0.48828125	1.2817383	-0.8544922	-0.10168457460000001	9.418384080000001	-2.319604532	0.9765625	-0.48828125	-0.61035156	1550087381.403
-9.477001800000002	-1.9164550720000002	-4.95024411	-1.2817383	-0.24414062	-1.5869141	10.217504500000002	1.3111327879999999	0.1866210962	1.0986328	-0.5493164	0.61035156	12.149511780000001	-0.42827148560000006	-1.7094971040000002	1.0986328	-0.5493164	-0.91552734	-10.00217302	1.119726538	1.847070288	-1.8920898	0.91552734	0.5493164	1.588671924	10.32636682	4.0494384000000005	0.12207031	1.159668	-0.6713867	0.4330566394	9.343017572	-2.7729980040000006	1.5258789	-0.6713867	-1.159668	1550087381.443
-8.90517572	-3.411816394	-3.1964844240000003	-0.4272461	0.30517578	-0.79345703	9.8179438	0.8673096040000001	0.6842773560000001	1.159668	-0.24414062	0.48828125	11.617163040000001	-0.4844970746000001	-1.644897464	1.4038086	0.4272461	-0.91552734	-9.38608426	2.75625	0.9378906250000001	-1.4648438	0.6713867	0.5493164	0.7668212860000001	9.682763580000001	3.31850589	-0.61035156	1.159668	0	1.9762695680000002	9.80717752	-2.454785144	1.2817383	0.24414062	-1.2817383	1550087381.483
-9.10734874	-3.15461412	-3.2467285340000003	0.18310547	0.91552734	0.36621094	9.632519568000001	0.7680175720000001	0.48808594240000003	0.8544922	-0.061035156	0.48828125	11.343212860000001	-0.40075683900000003	-2.0671875	1.2817383	0.4272461	-0.91552734	-9.579882788	3.2539062500000004	0.9570312500000001	-0.5493164	0.6713867	0.36621094	0.17465820680000002	9.8418705	2.7502685700000002	-1.2817383	0.8544922	0.7324219	1.650878894	9.603808606000001	-2.369848642	1.159668	-0.4272461	-0.91552734	1550087381.523
-8.8046875	-1.6317382200000001	-3.057714856	0.18310547	1.5258789	0.061035156	9.724634080000001	0.6711181610000001	0.42109375000000004	0.8544922	-0.061035156	0.48828125	11.319287140000002	-0.0227294928	-2.4392334260000004	0.79345703	0.18310547	-0.7324219	-9.298754892	2.528955072	1.1711669928000001	-0.36621094	0.7324219	0.12207031	-0.052636719240000004	10.005761780000002	2.837597644	-0.8544922	0.7324219	0.4272461	1.276440396	9.48776857	-2.336352536	0.9765625	-1.2817383	-0.5493164	1550087381.563
-9.169555710000001	-1.3984619600000001	-3.6821777160000004	0.24414062	1.0375977	-0.30517578	9.778466754	0.740502896	0.687866214	0.36621094	-0.4272461	0.8544922	10.960400360000001	0.23686523560000003	-2.61867662	0.4272461	-0.061035156	-0.12207031	-8.81186502	2.4488037140000003	1.0515380890000001	-0.30517578	0.48828125	0	-0.27275390380000003	9.21979982	3.21203624	0.12207031	0.48828125	-0.061035156	1.8219482820000001	9.4423098	-2.08513179	0.8544922	-1.4038086	-0.6713867	1550087381.603
-9.20544429	-1.544409146	-3.7671141200000005	0.36621094	0.12207031	-0.18310547	9.82392572	1.0551269568000001	0.778784146	0.24414062	-0.36621094	0.61035156	10.317992720000001	0.21054687500000002	-2.30883786	0.18310547	-0.061035156	0.24414062	-8.476904254	2.6079101440000003	0.778784146	0.061035156	0.36621094	-0.061035156	-0.3612792932	8.717358426	2.969189496	0.36621094	0.24414062	-0.12207031	2.66174321	9.478198380000002	-1.79323732	0.7324219	-0.36621094	-0.7324219	1550087381.643
-9.011645468000001	-1.7477783540000003	-3.6367187500000004	0.9765625	-0.12207031	-0.18310547	9.87058058	1.43076178	0.6830810700000001	0.24414062	-0.36621094	0.61035156	10.0631839	0.17944336060000002	-1.8052001800000002	-0.12207031	0.18310547	0.36621094	-8.20415036	2.866308606	0.477319339	0.24414062	0.24414062	0	-0.43664550720000006	8.533129892	2.7275389400000005	0.24414062	-0.12207031	0.18310547	2.65576178	9.504516574	-1.701123004	0.4272461	-0.061035156	-0.61035156	1550087381.683
-9.289184800000001	-2.2286865020000004	-3.7527587860000002	1.5258789	-0.30517578	0.24414062	9.780859620000001	1.701123004	0.5227783246000001	-0.24414062	0	-0.36621094	10.370629500000001	0.17106933900000001	-1.650878894	-0.61035156	0.18310547	0.48828125	-8.187402160000001	3.39746106	0.30625	0.7324219	-0.5493164	-0.061035156	-0.540722644	8.753247300000002	2.70839856	0.36621094	-0.48828125	0.48828125	2.3423339660000004	9.418384080000001	-1.52526857	0.061035156	-0.61035156	-0.36621094	1550087381.723
-9.500927520000001	-2.359082068	-3.4632567900000004	0.79345703	-0.61035156	0.7324219	9.682763580000001	1.6783935700000001	0.37204589660000004	-0.6713867	0	-0.61035156	11.05729982	0.250024411	-1.947558606	-1.0986328	0.24414062	0.7324219	-9.82990764	3.521875	0.687866214	1.7089844	-1.0986328	-0.12207031	-0.37443847840000005	9.4423098	2.710791034	0.24414062	-0.91552734	0.7324219	2.296875	9.8083741	-1.6736084260000001	-0.4272461	-1.2207031	0.061035156	1550087381.763
-9.285595746	-1.3482177520000003	-2.7909423920000003	-0.18310547	1.2207031	1.3427734	9.94355432	1.4056396760000003	0.33017577880000004	-1.159668	0.12207031	-0.4272461	11.452075180000001	0.2560058606	-2.142553714	-1.5869141	-0.30517578	0.61035156	-10.59433606	1.4403320680000002	1.9690917540000001	1.953125	0.061035156	-0.5493164	0.8146728240000001	11.009448380000002	3.410620108	0.4272461	-0.91552734	0.30517578	1.8793701080000003	9.636108426000002	-2.5098144959999997	-0.36621094	-1.2817383	0.36621094	1550087381.803
-8.94584964	-1.28361821	-3.3268798920000004	0.36621094	1.4648438	0.18310547	10.8036866	0.8230468750000001	0.2930908246	-1.159668	0.12207031	0.061035156	11.36115764	0.2129394568	-1.681982428	-1.5869141	-0.61035156	0.36621094	-9.32028804	0.17944336060000002	1.971484424	0.61035156	-0.79345703	-0.91552734	1.71667482	10.79292032	4.40234375	0.8544922	-0.91552734	-1.3427734	0.6041259784	9.171948380000002	-2.598339856	-0.061035156	-1.0375977	0.061035156	1550087381.843
-9.132470746000001	-2.6150878600000005	-3.8041992800000006	0.61035156	-0.4272461	-0.24414062	10.605102340000002	0.3935791034	0.22011719240000002	-1.159668	0	-0.12207031	10.40891124	-0.4067382788	-0.6125	-0.9765625	-0.30517578	0.18310547	-9.469824280000001	1.000097644	1.6999267180000002	0.61035156	-0.6713867	-0.18310547	2.34113768	8.960205072	4.28151857	0.6713867	-1.0986328	-1.159668	1.207055661	9.0176268	-3.14265126	0.18310547	-0.48828125	-0.7324219	1550087381.883
-9.0176268	-2.7167724640000004	-2.7251464660000004	0.48828125	-0.61035156	0.30517578	9.374121106	0.8960205072	-0.135180661	-0.9765625	0.4272461	-0.30517578	10.126586960000001	-1.337451178	0.053833007200000005	-0.36621094	0.4272461	-0.36621094	-9.53083516	0.679492212	1.5683349640000002	0.7324219	-0.18310547	0	2.6174804320000002	8.431445288	3.665429712	-1.159668	-1.0986328	-0.061035156	1.429565396	9.49853534	-2.360278354	0.30517578	1.0375977	-0.79345703	1550087381.923
-9.113330072	-1.8063964660000003	-2.222705072	0.91552734	1.2817383	0.061035156	8.972167932000001	1.358984424	-0.6627441100000001	-0.9765625	0.4272461	-0.30517578	10.687646760000002	-1.6114013580000002	-0.24045410340000004	-0.4272461	0.4272461	-0.61035156	-9.7150634	0.3612792932	1.732226538	0.30517578	-0.12207031	-0.18310547	2.7299316100000004	8.58696286	3.7838623200000003	-1.0375977	-0.79345703	0.4272461	-0.173461911	9.5870607	-1.5719238220000002	0.12207031	0	-0.30517578	1550087381.963
-10.039258180000001	-1.7501709260000002	-3.17495108	0.5493164	-0.7324219	-0.24414062	9.016430710000002	1.32788089	-0.7105957068000001	-0.7324219	-0.18310547	-0.12207031	11.25827626	-1.204663089	-1.020434604	-0.5493164	0.18310547	-0.24414062	-9.6217527	0.6232665740000001	1.832714856	0.4272461	0	-0.12207031	2.3483153960000003	9.024804712	3.966894568	-0.24414062	-0.18310547	0.12207031	-0.03828125	9.573901260000001	-1.8602295320000002	0	-1.0375977	-0.4272461	1550087382.003
-9.49016124	-1.5456054320000001	-2.06120607	0.18310547	0	0.18310547	9.11452626	1.0646972840000002	-0.31342773560000003	-0.4272461	-0.30517578	0.061035156	11.379101440000001	-0.6890625	-1.258496106	-0.48828125	-0.12207031	0.24414062	-9.61816394	0.56823732	1.89611821	0.4272461	-0.061035156	-0.12207031	1.6592528960000001	9.0092527	4.013549820000001	0.12207031	-0.24414062	-0.12207031	0.9642089660000001	9.94833966	-1.7214599640000001	0.061035156	-1.0375977	-0.48828125	1550087382.043
-9.201855432	-1.4774170320000002	-2.031298822	0.30517578	1.0375977	-0.18310547	9.57150908	1.008471646	0.1495361322	-0.24414062	-0.36621094	0.12207031	11.203247300000001	-0.454589856	-0.764428714	-0.5493164	0	0.4272461	-9.4423098	0.517993161	1.888940396	0.36621094	-0.24414062	-0.30517578	1.465454074	9.063086060000002	3.92023912	0.12207031	-0.5493164	-0.061035156	1.4199951080000002	9.591845746	-1.5982422120000002	0.12207031	0.061035156	-0.61035156	1550087382.083
-9.43513179	-2.1162353240000003	-2.884252896	0.24414062	-0.4272461	-0.18310547	10.2091304	1.129296875	0.095703125	-0.18310547	-0.24414062	0	10.6074955	-0.5634521466	-0.5897705072	-0.4272461	0.12207031	0.24414062	-9.377710160000001	0.5359375000000001	1.867407248	0.36621094	-0.24414062	-0.18310547	2.0911132200000004	8.980542032	4.072167932	-0.061035156	-0.6713867	-0.061035156	0.7811767572	9.412402160000001	-1.606616214	0.24414062	-0.061035156	-0.6713867	1550087382.123
-9.24611821	-2.051635782	-2.4392334260000004	0.36621094	-0.18310547	0.12207031	10.2163089	1.47263179	-0.227294928	-0.30517578	0.061035156	-0.24414062	10.398144960000002	-0.778784146	-0.5670410144	-0.24414062	0.12207031	0	-9.448290740000001	0.31223143000000003	1.905688498	0.24414062	-0.18310547	-0.18310547	2.5134033540000003	8.81665036	4.29946286	-0.12207031	-0.18310547	-0.12207031	0.5562744110000001	9.682763580000001	-1.4235839660000003	0.12207031	-0.5493164	-0.4272461	1550087382.163
-9.27602536	-1.6688232820000002	-2.491870108	0.24414062	0.18310547	0.12207031	9.846654860000001	1.733422824	-0.2775390576	-0.30517578	0.24414062	-0.30517578	10.54528804	-0.90678714	-0.381616214	-0.12207031	0.12207031	-0.18310547	-9.43034694	0.45339357	1.89611821	0.061035156	-0.12207031	-0.18310547	2.366259784	8.798706070000001	4.057812500000001	-0.18310547	0	0	1.0072753600000002	9.646875000000001	-1.3649658540000003	-0.061035156	-0.48828125	-0.18310547	1550087382.202
-9.371728240000001	-1.6460937500000001	-2.6892577880000004	0.18310547	-0.061035156	0	9.472216754	1.735815396	-0.14833984620000001	-0.24414062	-0.12207031	-0.18310547	10.798901260000001	-0.8972167932	-0.4354492212	-0.18310547	0.12207031	-0.18310547	-9.399243210000002	0.6340332068000001	1.9930175720000003	0.061035156	-0.12207031	-0.18310547	2.10546875	8.847753894	3.9393798920000007	-0.18310547	-0.061035156	0.12207031	1.119726538	9.48776857	-1.606616214	-0.061035156	-0.18310547	-0.12207031	1550087382.243
-9.304736420000001	-1.7788817900000002	-2.593554712	0.12207031	-0.061035156	-0.061035156	9.319091754	1.641308606	-0.15551757200000002	-0.18310547	-0.12207031	-0.061035156	11.0501223	-0.7907471040000001	-0.6029296924	-0.18310547	0.12207031	0	-9.515283246000001	0.617285144	2.1712646760000003	0.12207031	-0.12207031	-0.18310547	2.042065396	8.914746106	3.9369873200000005	-0.12207031	-0.12207031	0.061035156	0.80390625	9.584667932	-1.723852536	-0.12207031	-0.061035156	-0.12207031	1550087382.282
-9.220996106000001	-1.909277356	-2.633032248	0.12207031	0.18310547	-0.061035156	9.27602536	1.65805661	-0.1196289038	-0.12207031	-0.18310547	0	10.90178264	-0.784765625	-0.5024413940000001	-0.24414062	0.18310547	0.061035156	-9.56911592	0.6507812500000001	2.3243896760000005	0.12207031	0	-0.18310547	2.23227536	9.05471196	3.93339856	-0.12207031	-0.18310547	-0.061035156	0.6268554712000001	9.512890380000002	-1.8075927520000004	-0.061035156	-0.12207031	-0.12207031	1550087382.322
-9.301147660000002	-1.9954101440000003	-2.8232422120000003	0.12207031	0	-0.12207031	9.317895468000001	1.771704074	-0.01076660144	-0.061035156	-0.24414062	0.061035156	10.49624002	-0.88046875	-0.2930908246	-0.24414062	0.30517578	-0.18310547	-9.656445288	0.6747070288	2.43205571	0.12207031	0	-0.18310547	2.4571777160000003	9.012841754	3.9022949280000003	-0.12207031	-0.12207031	-0.18310547	0.5825927716	9.506909440000001	-1.83151857	-0.12207031	-0.12207031	-0.061035156	1550087382.362
-9.32028804	-2.02292482	-2.906982428	0.12207031	-0.061035156	-0.18310547	9.1791259	1.9164550720000002	0.05981445288	-0.12207031	-0.24414062	0.24414062	10.070361420000001	-0.9486572480000001	-0.09331054320000001	-0.24414062	0.4272461	-0.61035156	-9.7066893	0.6986327880000001	2.4727295320000002	0.12207031	0.30517578	-0.18310547	2.573217752	8.88723143	3.858032248	-0.18310547	0	-0.30517578	0.573022464	9.572705072	-1.8099853240000001	-0.12207031	0	0	1550087382.402
-9.29516574	-2.0899170320000002	-2.89741214	0	-0.30517578	-0.30517578	8.80947284	2.03488768	0.14235839660000002	-0.18310547	-0.18310547	0.48828125	9.837085159999999	-0.9283202880000001	0.1495361322	-0.36621094	0.8544922	-1.159668	-9.743774460000001	0.7476806610000001	2.496655252	0.12207031	0.5493164	-0.12207031	2.5397216460000003	8.80109874	3.7503662140000005	-0.061035156	0.12207031	-0.48828125	0.48090820680000007	9.62893071	-1.9104736420000001	-0.18310547	0.061035156	0	1550087382.442
-9.258081070000001	-2.1258057100000003	-2.7933349640000005	0.12207031	-0.30517578	-0.4272461	8.33933107	2.0755615020000002	0.3911865216	-0.12207031	0.061035156	0.91552734	9.790429712	-0.7500732428000001	0.31701660340000004	-0.48828125	2.2583008	-1.8310547	-9.816748200000001	0.7464843750000001	2.5098144959999997	0.18310547	0.91552734	-0.12207031	2.595947284	8.740087860000001	3.652270468	0	0.30517578	-0.6713867	0.4689453076	9.62294928	-1.89611821	-0.18310547	0.061035156	0.061035156	1550087382.482
-9.207836960000002	-2.082739218	-2.767016574	0.061035156	-0.5493164	-0.7324219	8.11083966	1.9320067900000002	0.4426269568000001	0	0.7324219	1.4648438	9.329858426000001	-0.5837890576	0.4139160144	-0.4272461	2.6855469	-2.5634766	-9.845459260000002	0.6806884980000001	2.4344482820000004	0.12207031	1.3427734	-0.061035156	2.6880616	8.67070288	3.7025146760000003	0.12207031	0.61035156	-0.91552734	0.5287597644	9.614575180000001	-1.8542480040000002	-0.18310547	0.18310547	0.12207031	1550087382.522
-9.231762680000001	-2.295678714	-2.634228534	0.12207031	-0.36621094	-0.91552734	7.992407248	1.74299321	0.24165038940000003	0	0.7324219	1.4648438	9.05231929	-0.539526358	0.5526855432	-0.4272461	2.6855469	-2.5634766	-9.838280760000002	0.6747070288	2.3112304320000003	0.18310547	1.7089844	-0.061035156	2.79213858	8.66352536	3.7683105040000004	0.24414062	1.0986328	-1.0375977	0.5144042932	9.584667932	-1.8913329680000002	-0.24414062	0.30517578	0.12207031	1550087382.562
-9.185107428000002	-2.4356445680000003	-2.60671376	0.18310547	-0.4272461	-1.0986328	7.909863220000001	1.564746106	0.32180175720000004	0	1.0375977	2.0141602	8.84296875	-0.3576904254	0.7763915740000001	0.061035156	3.479004	-3.8452148	-9.780859620000001	0.69504393	2.045654254	0.18310547	2.0751953	-0.061035156	2.8411866	8.523559800000001	3.7336182100000004	0.24414062	1.7089844	-0.8544922	0.4103271466	9.66003444	-1.8817626800000002	-0.18310547	0.36621094	0.12207031	1550087382.602
-9.1109375	-2.47631839	-2.5433105040000004	0.30517578	-0.48828125	-1.3427734	7.909863220000001	1.564746106	0.32180175720000004	-0.18310547	1.0986328	2.5634766	8.61328125	-0.01076660144	1.2261962860000002	0.4272461	2.1972656	-4.1503906	-9.661230432000002	0.663940396	1.667626996	0.12207031	2.319336	0	2.76223143	8.33933107	3.658251996	0.48828125	2.1972656	-0.6713867	0.41511232	9.667211960000001	-1.905688498	-0.24414062	0.36621094	0.18310547	1550087382.642
-9.069067392000001	-2.5409179320000006	-2.372241214	0.36621094	-0.5493164	-1.5258789	8.031884980000001	1.0646972840000002	0.5490966754000001	-0.7324219	3.2348633	3.7231445	8.84296875	0.6519775360000001	1.676000998	0.4272461	1.4038086	-4.3945312	-9.54160144	0.6244628600000001	1.207055661	0.061035156	2.5634766	0	2.3303711060000003	8.118017572	3.4931639400000005	0.8544922	2.380371	-0.61035156	0.6029296924	9.687548920000001	-1.8434814300000002	-0.24414062	0.36621094	0.24414062	1550087382.682
-9.1193116	-2.62705072	-2.21433107	0.48828125	-0.4272461	-1.5258789	8.114428420000001	0.364868161	0.765625	-1.159668	2.9296875	3.9672852	9.0858152	1.4044433900000002	1.8434814300000002	0.4272461	0.7324219	-4.4555664	-9.448290740000001	0.708203125	0.71538089	0.12207031	3.112793	0.12207031	1.885351538	8.01872554	3.15461412	1.4038086	2.5024414	-0.48828125	0.7728027160000001	9.661230432000002	-1.6688232820000002	-0.18310547	0.4272461	0.30517578	1550087382.722
-9.11572284	-2.477514676	-2.0564209260000004	0.4272461	-0.36621094	-1.7089844	8.26755342	-0.22849121400000003	1.0670898560000002	-1.4038086	1.3427734	3.7841797	9.48776857	2.3208007200000003	1.812377896	0.30517578	0	-4.3945312	-9.314306610000001	0.7261474640000001	0.12321777160000001	0.061035156	2.9296875	0	1.3075439300000002	8.041455072	2.9620117800000005	2.0751953	2.2583008	-0.18310547	0.900805661	9.60620108	-1.5587646760000002	-0.24414062	0.30517578	0.30517578	1550087382.762
-9.24013678	-2.64140625	-2.04326178	0.24414062	-0.4272461	-1.7089844	8.38957518	-0.876879892	1.792041034	-1.4648438	0.4272461	4.0893555	9.992602340000001	3.2072509000000005	1.8829589660000003	0.30517578	0	-4.3945312	-9.24492212	0.7680175720000001	-0.3612792932	0.12207031	2.8076172	0.061035156	0.724951178	8.576196580000001	2.8136719240000003	2.0141602	1.8920898	0.18310547	1.214233426	9.58825679	-1.388891574	-0.24414062	0.24414062	0.30517578	1550087382.802
-9.241332968	-2.895019568	-1.8434814300000002	0.061035156	-0.48828125	-1.6479492	8.577392572	-1.867407248	1.7489746400000001	-1.2207031	-0.5493164	4.272461	10.614673020000001	3.966894568	1.7944336060000001	0.4272461	-1.7089844	-4.0283203	-9.21860324	0.660351538	-0.8266357428000001	0.24414062	2.9296875	0.061035156	0.34931639400000003	8.979345746000002	2.5995362400000004	2.0751953	1.0375977	0.5493164	1.5276611420000001	9.6552491	-1.0922119110000001	-0.24414062	0.30517578	0.30517578	1550087382.842
-9.1791259	-3.0325927520000002	-1.670019568	0.061035156	-0.30517578	-1.5258789	8.673095746000001	-2.8878417540000005	1.6736084260000001	-0.91552734	-1.0986328	4.272461	11.002270860000001	5.03278804	1.299169928	0.48828125	-0.8544922	-3.4179688	-9.201855432	0.709399411	-1.375732428	0.30517578	2.8076172	0.061035156	0.5371337860000001	9.463842752000001	2.427270468	2.0141602	0.6713867	0.61035156	1.717871106	9.613378894	-0.9821533540000001	-0.24414062	0.24414062	0.30517578	1550087382.882
-9.131274460000002	-3.2180175720000004	-1.756152356	-0.24414062	-0.61035156	-1.4648438	8.957812500000001	-4.22648912	1.425976538	-0.5493164	-2.2583008	4.333496	10.103857820000002	5.79243161	1.143652356	0.4272461	-1.4648438	-2.9296875	-9.1791259	0.649584964	-2.0480469240000003	-0.061035156	3.0517578	0	0.7488769568000001	9.92919928	2.4930663940000004	1.8310547	0.91552734	0.5493164	1.7310302520000003	9.60141574	-0.9725830072	-0.18310547	0.24414062	0.30517578	1550087382.922
-9.13725589	-3.599633786	-1.534838858	-0.30517578	-0.6713867	-1.2817383	8.358471940000001	-5.343823380000001	0.687866214	-0.061035156	-3.3569336	3.7841797	9.65883786	6.54011232	1.1855224640000002	0.18310547	-1.0986328	-2.4414062	-9.100170926	0.6507812500000001	-2.42368161	-0.24414062	2.0141602	-0.12207031	0.949853534	10.184009080000001	2.168872104	2.0141602	1.4038086	0.36621094	1.95234375	9.552368210000001	-0.7728027160000001	-0.18310547	0.36621094	0.30517578	1550087382.962
-9.09060054	-3.9046875	-1.41042482	0	-0.6713867	-1.159668	9.04992662	-6.04724092	0.693847644	0.30517578	-1.953125	3.479004	9.838280760000002	7.194482428000001	0.8015136780000001	0	-1.2817383	-2.1362305	-9.069067392000001	0.7608398560000001	-3.0002929320000002	-0.30517578	2.746582	-0.12207031	0.571826178	10.149316100000002	1.983447284	1.7089844	1.5258789	0.24414062	2.229882788	9.661230432000002	-0.46535643000000004	-0.061035156	0.79345703	0.30517578	1550087383.002
-9.103759980000001	-4.023120108	-1.369750998	0	-0.5493164	-0.9765625	8.59055162	-6.59992662	0.6818847840000001	0.48828125	-1.0986328	3.479004	9.725830072	7.455273560000001	0.7967285340000001	0.12207031	-0.6713867	-1.7089844	-9.07504892	0.891235324	-3.323291034	-0.4272461	1.5258789	-0.18310547	0.0992919928	10.25578624	1.7417969240000002	1.7089844	0.9765625	0.30517578	1.7669189300000003	9.80717752	-0.7716064300000001	-0.12207031	0.18310547	0.4272461	1550087383.042
-9.029589660000001	-4.179833966	-1.4415283540000001	-0.18310547	-0.48828125	-0.7324219	8.44938948	-7.638305710000001	0.24045410340000004	0.48828125	-1.8310547	2.8076172	8.99609375	7.765112320000001	1.0563232428000002	0.061035156	-0.9765625	-1.7700195	-9.11691893	1.107763678	-3.5242675720000003	-0.12207031	1.7700195	-0.30517578	0.3804199280000001	10.62185054	1.3924804320000002	1.4648438	1.0375977	0.24414062	1.562353534	9.67080072	-1.063500998	-0.18310547	-0.18310547	0.36621094	1550087383.09
-8.8728759	-4.468139676000001	-1.44870607	-0.12207031	-0.7324219	-0.6713867	8.238842752000002	-7.7878417540000004	0.5885742212	0.36621094	-1.3427734	2.2583008	8.57858876	8.080932608000001	0.9175537140000001	0.061035156	-0.9765625	-1.7700195	-9.00327176	0.9606201080000001	-3.9549316100000005	-0.12207031	1.0375977	-0.30517578	0.765625	10.68046924	1.256103534	1.2817383	1.0375977	0.24414062	1.7860596040000003	9.609789840000001	-0.907983426	0.061035156	0	0.24414062	1550087383.128
-8.740087860000001	-4.587768570000001	-1.356591754	0.24414062	-0.30517578	-0.36621094	7.81655252	-7.55576178	0.4868896466	0.18310547	-1.159668	2.0751953	8.52714856	8.299853240000001	0.7285400360000001	-0.12207031	-0.9765625	-1.8310547	-8.90517572	0.9725830072	-4.112841754000001	-0.12207031	0.79345703	-0.30517578	0.4844970746000001	10.6421875	1.1771484620000001	0.8544922	0.7324219	0.18310547	1.9978027160000003	9.7401857	-0.9594238220000001	-0.12207031	0.12207031	0.24414062	1550087383.162
-8.6264402	-4.393969748000001	-1.50732428	0.36621094	-0.36621094	-0.36621094	7.803393570000001	-7.70170926	-0.0478515625	0.061035156	-0.36621094	1.7089844	8.638403060000002	8.357275360000001	0.7058105432	0	-0.61035156	-1.7089844	-8.895605432000002	1.0443603240000001	-4.177441394000001	-0.061035156	0.7324219	-0.24414062	0.385205072	10.411303420000001	1.09819339	0.5493164	0.6713867	0.12207031	1.967895468	9.719848740000002	-1.043164038	-0.30517578	-0.061035156	0.30517578	1550087383.202
-8.509204074000001	-4.431054712	-1.5707275360000001	0.36621094	-0.36621094	-0.4272461	7.580884080000001	-7.7459719400000004	-0.153125	0	-0.061035156	1.0375977	8.39794928	8.333349640000002	0.6316406250000001	0.061035156	-0.61035156	-1.2207031	-8.90996106	0.811083966	-4.225292932	0.18310547	1.2817383	-0.12207031	0.5251708966	10.1911866	0.9821533540000001	0.30517578	0.61035156	0	2.086328076	9.43273912	-1.1472412140000001	-0.24414062	-0.30517578	0.30517578	1550087383.242
-8.65634784	-4.647582968	-1.6532714660000003	0.18310547	-0.24414062	-0.18310547	7.17055661	-7.6167726600000005	0.2081542932	-0.12207031	-0.061035156	0.5493164	8.214917032	8.23166484	0.678295926	-0.061035156	-0.48828125	-0.8544922	-8.793920926	0.6352294928000001	-4.544702176	-0.18310547	0.48828125	-0.12207031	0.43186035340000006	10.029687500000001	0.9474609620000001	0.24414062	0.36621094	-0.12207031	2.337548822	9.410009980000002	-1.350610324	-0.18310547	-0.18310547	0.4272461	1550087383.282
-8.53671875	-4.7062010800000005	-1.534838858	0.24414062	-0.18310547	0	6.85473642	-7.49714357	0.1818359424	-0.061035156	-0.061035156	0.48828125	8.234057608	8.13117662	0.5359375000000001	-0.061035156	-0.36621094	-0.6713867	-8.76042482	0.709399411	-4.669116214000001	-0.18310547	0.48828125	-0.12207031	0.6005371106	9.9100589	0.762036142	0.12207031	-0.061035156	0	2.4906739200000003	9.52963858	-1.4774170320000002	-0.30517578	0.12207031	0.36621094	1550087383.322
-8.5151857	-4.702612320000001	-1.5336425720000002	0.30517578	-0.12207031	0.061035156	6.55805661	-7.411010880000001	0.057421875000000004	-0.061035156	-0.12207031	0.4272461	8.2520018	8.3536866	0.3756347644	-0.18310547	-0.18310547	-0.24414062	-8.728125	0.976171875	-4.809082068	-0.061035156	0.12207031	0.061035156	0.454589856	10.06198732	0.619677716	0	-0.18310547	0.061035156	2.19638678	9.56911592	-1.199877896	-0.48828125	0.061035156	0.36621094	1550087383.362
-8.5068116	-4.716967752	-1.55158696	0.36621094	0	0.18310547	6.737500000000001	-7.351196580000001	0.3756347644	-0.24414062	-0.061035156	0.48828125	7.94335962	8.412304712000001	0.4713378894	-0.24414062	-0.4272461	0	-8.73410643	1.156811502	-4.733715854000001	0.18310547	0	0.12207031	0.27873535340000005	10.155298020000002	0.45100097840000003	0	-0.12207031	0.18310547	2.00258786	9.426757788000002	-1.2309814300000002	-0.4272461	-0.18310547	0.36621094	1550087383.402
-8.565429712	-4.689453076	-1.582690396	0.48828125	0.18310547	0.18310547	7.084423920000001	-7.335644568	0.2990722644	-0.61035156	0.061035156	0.24414062	8.084521760000001	8.4733152	0.4294677716	-0.48828125	-0.4272461	0.18310547	-8.6001223	1.238159146	-4.932299820000001	0.30517578	-0.30517578	0.18310547	0.39836425720000007	10.26296376	0.3911865216	-0.12207031	-0.4272461	0.30517578	2.3351562500000003	9.478198380000002	-1.3099365020000002	-0.48828125	-0.4272461	0.4272461	1550087383.442
-8.589355432000001	-4.8533447480000005	-1.6688232820000002	0.6713867	0.12207031	0.30517578	7.153808606	-7.437329074000001	-0.05144042932000001	-0.5493164	0.5493164	0	8.084521760000001	8.4733152	0.4294677716	-0.48828125	-0.4272461	0.18310547	-8.65874002	1.349414038	-4.865307608	0.48828125	-0.61035156	0.18310547	0.4605712860000001	10.483080580000001	0.5215820288	-0.36621094	-0.7324219	0.4272461	2.390185504	9.503320288000001	-1.207055661	-0.6713867	-0.18310547	0.24414062	1550087383.482
-8.553466754	-4.90478534	-1.7035155760000003	0.9765625	0.30517578	0.5493164	7.001879892	-7.7687010800000005	-0.04426269568	-0.36621094	0.8544922	-0.36621094	8.084521760000001	8.4733152	0.4294677716	-0.48828125	-0.4272461	0.18310547	-8.59294429	1.431957968	-4.8892334260000005	0.5493164	-0.8544922	0.24414062	0.5132080072	10.778564300000001	0.4486083966	-1.0375977	-0.91552734	0.36621094	2.204760782	9.553564300000001	-1.161596646	-0.7324219	-0.4272461	0.24414062	1550087383.522
-8.597729532	-4.95263678	-1.7106933900000003	1.2817383	0.36621094	0.79345703	6.6358152	-7.96130342	0.046655271600000006	-0.24414062	1.0375977	-0.48828125	7.634716754	9.469824280000001	0.25959472840000003	-0.79345703	0.12207031	0.36621094	-8.496044928000002	1.6867675720000002	-4.743286240000001	0.5493164	-0.8544922	0.24414062	0.1208251996	10.868286240000002	0.5849853534	-1.2817383	-0.91552734	0.30517578	2.16767572	9.500927520000001	-1.146044928	-0.91552734	-0.79345703	0.24414062	1550087383.562
-8.6515625	-4.836596646	-1.714282248	1.5258789	0.36621094	1.0375977	6.3630616	-8.09528804	0.1303955072	-0.061035156	2.1972656	-0.5493164	6.878662140000001	10.033276260000001	0.762036142	-0.79345703	0.12207031	0.36621094	-8.748461960000002	1.848266574	-4.48129892	0.9765625	-1.7700195	0.24414062	-0.0992919928	11.32526808	0.33256836060000006	-2.1362305	-1.2817383	0.24414062	2.39138179	9.581079074	-1.1125488220000002	-1.0986328	-0.91552734	0.24414062	1550087383.601
-8.766406250000001	-4.794726440000001	-1.7597412140000002	1.7700195	0.5493164	1.0986328	5.506518570000001	-8.406323380000002	0.8230468750000001	0.30517578	3.4179688	-0.36621094	6.18122554	10.40053714	0.8732910340000001	-1.159668	0.24414062	-0.18310547	-9.04155252	2.094702176	-4.26357428	1.6479492	-1.953125	0.18310547	-0.5574707068000001	11.379101440000001	0.6842773560000001	-2.319336	-1.953125	-0.18310547	2.42607428	9.584667932	-1.070678714	-1.2207031	-1.0986328	0.24414062	1550087383.642
-8.939868210000002	-5.073461960000001	-1.93439946	1.8920898	0.61035156	0.9765625	4.721752896	-8.265161240000001	1.0969971040000002	0.12207031	3.0517578	-0.12207031	5.544799820000001	10.43283696	0.762036142	-1.159668	0.48828125	-0.5493164	-9.207836960000002	2.233471646	-3.9322021760000005	2.0141602	-2.0751953	0.24414062	-0.9821533540000001	11.12309604	1.1269042932	-2.5634766	-2.8686523	-0.6713867	2.00258786	9.676782248	-1.1735596040000003	-1.2207031	-1.3427734	0.18310547	1550087383.681
-8.96977536	-5.8271241	-1.7645263580000001	2.1972656	0.7324219	0.91552734	4.209741214	-8.00795926	1.141259784	-0.4272461	2.8076172	0.48828125	5.0698732	10.52614766	0.492871106	-1.0986328	0.36621094	-1.0375977	-9.733007788	2.29089357	-3.4776123200000004	2.5634766	-2.1362305	0.30517578	-0.8637207068000001	11.09199182	1.069482428	-3.112793	-3.540039	-1.0986328	1.43076178	10.11701628	-1.2022705072	-1.2207031	-1.5258789	-0.061035156	1550087383.722
-9.015234620000001	-6.227880890000001	-1.546801718	2.746582	1.5258789	1.0375977	3.8448730040000005	-7.7459719400000004	0.9977050720000001	-0.4272461	2.8076172	0.48828125	4.7612304320000005	10.59313948	0.01315917932	-1.0986328	-0.36621094	-1.7089844	-10.395751800000001	2.422485324	-2.83640126	3.2958984	-2.0751953	0.24414062	-0.71538089	11.080028960000002	1.21901857	-3.2348633	-4.0893555	-1.6479492	0.49645996400000003	10.565625	-1.4068359620000002	-1.159668	-2.0141602	-0.12207031	1550087383.762
-9.351391574	-5.872582968000001	-1.1125488220000002	3.479004	1.7700195	0.6713867	3.71088858	-7.633520468	0.732128894	-2.1972656	3.2958984	2.2583008	4.792333966	10.772583360000002	-0.6208740020000001	-1.4648438	-0.79345703	-2.2583008	-10.877856920000001	2.1305908540000003	-2.0755615020000002	4.1503906	-1.5869141	0.12207031	-0.553881839	11.160181200000002	1.3805175720000002	-3.1738281	-4.4555664	-2.380371	-0.7728027160000001	10.83120108	-1.7417969240000002	-0.91552734	-3.0517578	-0.30517578	1550087383.801
-9.175537140000001	-4.489672824	-0.7500732428000001	3.540039	1.8310547	0.7324219	3.5541748200000005	-7.88234874	0.5359375000000001	-3.112793	3.6621094	3.3569336	4.843774460000001	10.711572480000001	-0.974975589	-1.953125	-1.8310547	-2.746582	-10.266552520000001	1.227392572	-1.6437011780000002	4.699707	-1.0986328	-0.12207031	-0.3182128894	11.173339660000002	1.638916034	-3.112793	-4.9438477	-3.1738281	-1.5001464660000001	10.627832460000002	-2.1844238220000003	-0.4272461	-4.5166016	-0.6713867	1550087383.841
-8.13356929	-3.78027356	-0.01674804712	2.5024414	2.380371	1.2817383	3.4883788940000002	-8.07734375	0.5622558606000001	-3.112793	3.6621094	3.3569336	5.183520468	10.1325679	-1.002490216	-2.1972656	-3.2348633	-3.0517578	-8.999682608	0.1244140625	-1.6843750000000002	4.8828125	-1.2817383	-0.30517578	-0.42707518000000005	10.43642572	1.886547824	-2.9296875	-5.493164	-3.90625	-0.27993163940000004	9.516479532	-2.124609424	0.12207031	-4.638672	-1.4038086	1550087383.882
-8.4733152	-4.536328076	-0.2607910144	3.6010742	2.319336	0.79345703	3.785058606	-8.03547374	0.643603534	-5.3100586	3.7841797	5.3100586	5.422778060000001	9.125292932	-0.8972167932	-2.380371	-3.90625	-2.9907227	-8.755639480000001	-0.7201660340000001	-1.66403804	4.760742	-1.5258789	-0.30517578	-0.6447998200000001	9.283202880000001	2.3028564300000003	-2.746582	-6.164551	-3.9672852	1.070678714	9.24492212	-0.6220702880000001	-0.18310547	-5.7373047	-0.91552734	1550087383.921
-8.57978534	-3.9800537140000007	-1.05991214	3.8452148	0.24414062	0.48828125	4.347314496	-7.869189300000001	0.6029296924	-5.92041	4.5166016	5.7373047	5.618969748	8.462548920000001	-0.9630126800000001	-2.380371	-3.90625	-2.9907227	-8.947045926000001	-0.976171875	-1.353002896	4.699707	-1.3427734	-0.5493164	-0.401953125	8.73171376	2.613891574	-2.5024414	-6.591797	-3.6010742	1.6114013580000002	10.1481205	-0.6244628600000001	-0.12207031	-9.094238	1.0375977	1550087383.961
-7.77109375	-3.7683105040000004	-0.24045410340000004	4.3945312	1.7089844	0.91552734	4.62963858	-8.274731430000001	0.27514648560000005	-5.6762695	5.493164	5.6152344	6.113037140000001	8.301049820000001	-0.925927716	-2.6245117	-4.0893555	-2.8686523	-8.791528060000001	-1.3637695680000002	-1.299169928	4.638672	-1.6479492	-0.61035156	0.1268066394	8.675488220000002	3.0337889400000004	-2.0751953	-6.4086914	-3.4179688	1.0347900360000002	9.232959260000001	-0.9426757788	-0.36621094	-9.82666	0.12207031	1550087384.001
-7.796215560000001	-3.4967528960000003	-0.6017333966	4.8828125	3.2348633	1.0375977	4.385595746	-8.85253894	-0.48808594240000003	-4.4555664	5.3710938	5.004883	6.396557608000001	7.9936032400000006	-0.7058105432	-2.5634766	-4.0893555	-2.6855469	-8.766406250000001	-1.8602295320000002	-1.24294429	4.4555664	-2.0141602	-0.48828125	0.34094239200000004	8.266357428000001	3.6510742800000004	-1.7089844	-5.6762695	-3.1738281	1.9559326080000001	9.24013678	0.1495361322	-1.159668	-7.2631836	-0.4272461	1550087384.041
-8.76401358	-3.387890576	-1.39606929	3.8452148	1.3427734	0.91552734	4.2240966460000005	-9.027197480000002	-0.8182617212000002	-2.9907227	4.4555664	4.0283203	6.42407248	7.580884080000001	-0.4713378894	-2.2583008	-4.272461	-2.1972656	-9.026000900000001	-2.1844238220000003	-0.9893310700000001	4.4555664	-1.8920898	-0.36621094	0.2045654254	7.7244384	4.1415527160000005	-1.159668	-5.1879883	-2.6855469	1.5109130400000002	9.38488768	0.057421875000000004	-1.4038086	-5.79834	-0.18310547	1550087384.081
-8.814257788	-3.466845746	-0.8134765380000001	3.479004	2.6855469	1.2207031	4.482495108	-9.04633786	-0.46416014400000005	-1.7700195	3.7841797	2.8686523	6.473120108000001	7.315307608000001	-0.23566894960000004	-1.8920898	-4.272461	-1.7089844	-9.1875	-2.327978534	-0.5144042932	4.211426	-2.380371	-0.24414062	0.135180661	7.446899460000001	4.286303714000001	-0.7324219	-5.065918	-2.2583008	0.14714355040000002	9.45307608	-0.3971679712	-1.4648438	-4.1503906	-0.7324219	1550087384.121
-8.564233426000001	-4.003979532000001	-0.7512695288	3.7841797	3.4179688	1.2207031	4.482495108	-9.04633786	-0.46416014400000005	-1.7700195	3.7841797	2.8686523	6.459961060000001	7.21003444	0.001196289038	-1.5869141	-4.272461	-1.159668	-9.486572480000001	-2.345922824	-0.08732910340000001	4.0893555	-2.1972656	-0.12207031	0.2512207068	7.39067392	4.43464357	-0.24414062	-5.126953	-1.953125	-1.4235839660000003	10.033276260000001	-1.003686502	-2.5634766	-3.8452148	-1.7089844	1550087384.161
-8.436230432	-4.396362320000001	-0.9989013580000001	3.90625	2.8076172	1.5869141	5.03398462	-9.27961412	-0.3612792932	-1.7700195	3.7841797	2.8686523	6.32836911	7.18371556	0.230883786	-1.5869141	-4.272461	-1.159668	-9.65883786	-2.1521240020000003	0.34453125	4.272461	-1.8920898	-0.061035156	0.49526367800000004	7.39067392	4.7062010800000005	0.30517578	-4.760742	-1.7700195	-1.8841552520000002	10.078735520000002	-1.3302734620000003	-1.8920898	-5.6152344	-1.5869141	1550087384.201
-8.08811052	-4.147534146	-0.8433837860000001	4.1503906	3.540039	2.0141602	5.234961060000001	-9.366943390000001	-0.6304443390000001	0	3.479004	0.36621094	6.245825180000001	7.230371106000001	0.5036376800000001	-1.0375977	-4.4555664	-0.18310547	-9.559545926	-2.004980432	0.516796875	4.333496	-1.3427734	-0.12207031	0.613696286	7.47561052	4.8533447480000005	0.7324219	-4.211426	-1.4648438	-1.076660144	9.56911592	-2.0887207460000004	-1.0986328	-6.958008	-0.9765625	1550087384.241
-7.97565944	-3.6211670320000002	-1.25729982	4.5166016	3.6010742	2.2583008	4.720556610000001	-9.30832518	-1.2297851440000003	1.2207031	3.2958984	-1.7700195	6.20515126	7.428955072	0.8744873200000001	-1.0375977	-4.4555664	-0.18310547	-9.341821580000001	-1.808789038	0.7524658540000001	4.5166016	-1.2207031	-0.24414062	0.45339357	7.415795926	5.06508786	1.0986328	-3.540039	-1.0375977	1.1711669928000001	8.78554712	-1.485791034	-0.5493164	-8.056641	-0.18310547	1550087384.281
-8.963793930000001	-2.8447753600000003	-2.183227536	4.333496	1.7700195	1.953125	4.304248004000001	-9.23535144	-1.6736084260000001	1.7089844	3.540039	-2.1972656	6.12619658	8.009155252000001	1.2417480040000002	-0.48828125	-3.7231445	0.7324219	-9.197070288	-1.534838858	0.8840576080000001	4.5166016	-1.2207031	-0.24414062	0.1614990216	7.52106929	5.02561052	1.0986328	-3.112793	-0.79345703	3.04455571	8.517577880000001	0.27155761780000004	0.4272461	-7.751465	0.9765625	1550087384.321
-9.68515625	-1.81118161	-2.12341304	4.211426	-0.8544922	1.6479492	3.8053954680000004	-9.030786240000001	-2.20236821	2.1362305	3.7231445	-2.319336	5.6405027	8.718554712000001	1.332666034	-0.61035156	-3.540039	1.4038086	-9.60141574	-1.1340820288	1.320703076	4.8217773	-0.91552734	0	-0.32180175720000004	7.8847409200000005	4.8617187500000005	0.9765625	-3.112793	-0.7324219	5.567529254	8.28669429	1.2919922120000003	1.2207031	-4.3945312	2.1362305	1550087384.361
-10.52614766	-2.183227536	-1.924829074	3.3569336	0.36621094	0.7324219	3.3197021760000003	-9.02839357	-2.805297824	2.380371	3.479004	-2.0751953	4.9933107	9.319091754	0.9474609620000001	-0.61035156	-3.540039	1.4038086	-9.962695680000001	-0.9510498200000002	1.4367432100000002	4.5776367	-0.91552734	-0.12207031	-0.6651367212000001	8.662329074	4.441821286	1.0986328	-3.540039	-0.79345703	2.7502685700000002	9.858617720000002	0.0765625	0.91552734	-2.6245117	1.2207031	1550087384.401
-9.89809604	-3.640307608	-2.4619628600000003	2.9907227	1.2207031	1.7700195	3.104370108	-9.451879892000001	-3.42497554	2.380371	3.479004	-2.0751953	4.883251996	9.87536592	0.2560058606	-1.0375977	-3.90625	1.6479492	-10.462744600000002	-0.10168457460000001	2.162890576	4.5776367	-0.91552734	-0.12207031	-0.5120117212	10.13017572	3.7455810700000005	1.3427734	-4.0893555	-0.79345703	2.58278804	10.71755342	0.25839844240000004	1.3427734	-1.4038086	1.3427734	1550087384.441
-8.828613220000001	-3.62236322	-2.5002441100000006	5.004883	5.065918	3.3569336	3.1127441100000004	-10.02729532	-3.9322021760000005	1.953125	2.380371	-1.6479492	5.64648462	10.328759980000001	-0.11604003600000001	-1.5258789	-4.272461	1.0986328	-10.126586960000001	0.387597644	2.8555420320000002	4.8217773	-1.7089844	-0.5493164	0.1626953076	11.308520860000002	2.975170926	1.2817383	-4.8217773	-0.91552734	0.36606445680000005	10.04763228	-1.503735324	1.953125	-4.8828125	1.5869141	1550087384.481
-8.328564300000002	-2.4488037140000003	-6.299658246000001	3.112793	-1.2817383	0.48828125	3.3555908540000003	-9.987817000000001	-4.0506347840000005	0.9765625	2.746582	-2.0751953	6.347509980000001	10.06198732	-0.19738769960000002	-1.953125	-4.0893555	0.24414062	-9.676782248	0.8577392572	2.77180162	5.065918	-0.7324219	-0.5493164	0.4821044928	11.19726538	2.3746337860000004	0.4272461	-5.1879883	-1.159668	-0.5191894568000001	9.86699182	-2.3255859620000003	2.319336	-5.6152344	1.5258789	1550087384.521
-7.489965560000001	-4.48129892	-3.2730469240000004	8.544922	4.4555664	3.7231445	3.3197021760000003	-9.207836960000002	-3.3496094240000005	-0.5493164	4.0283203	-2.6855469	6.212329074	9.27722194	-0.18422851440000002	-1.8310547	-4.5166016	-0.18310547	-9.749755890000001	1.75495607	2.76821286	5.065918	-0.7324219	-0.5493164	0.43066405760000004	10.55964308	1.739404254	-0.5493164	-5.6762695	-1.159668	-0.2895019568	9.433935700000001	-2.978759784	1.953125	-5.493164	0.9765625	1550087384.561
-7.065283246000001	-2.4081298920000003	-7.206445288	5.432129	5.7373047	2.2583008	3.140258786	-8.46972644	-2.65935054	-0.5493164	4.0283203	-2.6855469	6.6011232	8.979345746000002	-0.33256836060000006	-2.1362305	-4.699707	-0.12207031	-9.98901358	1.886547824	2.8627197480000004	5.6762695	-0.18310547	-0.79345703	0.6507812500000001	10.31201178	1.302758786	-1.0375977	-5.432129	-0.9765625	1.138867212	9.337036240000002	-3.37233876	1.7089844	-4.3945312	1.4648438	1550087384.601
-9.05471196	-1.9786621400000002	-6.919336060000001	6.7749023	1.0986328	3.9672852	2.8136719240000003	-8.297461060000002	-2.058813498	-2.746582	6.3476562	-2.5634766	7.207641574	9.036767572	-0.60651857	-2.1362305	-4.699707	-0.12207031	-10.09428714	1.8757812500000002	3.052929712	6.0424805	0.061035156	-1.0375977	0.7608398560000001	10.272534440000001	1.29558107	-0.7324219	-4.8828125	-0.91552734	1.35419928	9.45427266	-3.9908202880000005	1.6479492	-4.272461	1.2817383	1550087384.641
-7.47082518	-1.6185790740000001	-6.27932158	7.3242188	3.479004	2.746582	2.2657714660000003	-8.228076080000001	-1.58149411	-3.1738281	7.1411133	-1.5258789	7.180126800000001	9.07385234	-0.974975589	-3.0517578	-4.272461	-0.18310547	-9.609789840000001	1.65805661	3.129492212	6.0424805	0.061035156	-1.0375977	0.6615478240000001	10.18640126	1.2895996400000003	-0.4272461	-4.760742	-1.0375977	1.378125	9.154003894	-4.215722644	1.5258789	-4.8828125	1.3427734	1550087384.681
-8.57380342	-1.8195557100000002	-6.494653060000001	7.873535	3.112793	3.0517578	1.874584964	-8.048632788	-0.9402832068000001	-3.6010742	7.3242188	-0.061035156	6.737500000000001	8.80109874	-1.1903076080000001	-4.272461	-5.859375	0.8544922	-9.209033246	1.3984619600000001	3.19768071	6.4086914	0.30517578	-0.91552734	0.5431152356000001	9.858617720000002	1.21303714	-0.24414062	-5.3100586	-1.2207031	1.605419928	9.24492212	-3.8807617800000003	1.2817383	-5.432129	1.4038086	1550087384.721
-8.535522660000002	-0.6519775360000001	-6.626245108000001	7.8125	0.91552734	3.2348633	1.872192392	-8.04025908	-0.1626953076	-4.0283203	7.3242188	1.159668	6.376220746	8.467334260000001	-1.369750998	-4.272461	-5.859375	0.8544922	-9.02241214	1.128100589	3.23596196	6.4086914	0.30517578	-0.91552734	0.732128894	9.62055661	1.0718750000000001	-0.24414062	-5.859375	-1.4038086	1.9487548920000002	9.15161142	-3.6510742800000004	0.91552734	-5.554199	1.5258789	1550087384.761
-8.323779254	0.9486572480000001	-5.91086412	6.652832	2.0141602	2.2583008	2.144946286	-8.23046875	0.5610595746000001	-4.0893555	7.873535	1.8920898	6.00417482	8.192187500000001	-1.6317382200000001	-4.638672	-7.507324	1.3427734	-8.924316394	0.7907471040000001	3.255102536	6.652832	0.4272461	-1.0375977	1.2333740020000001	9.58227536	0.9354980432000001	-0.18310547	-6.225586	-1.5258789	2.185620108	8.93388678	-3.734814496	0.7324219	-6.652832	1.8310547	1550087384.801
-9.015234620000001	1.1101562500000002	-5.553173920000001	6.0424805	1.6479492	1.953125	2.3028564300000003	-8.47929712	0.775195288	-3.540039	7.8125	2.2583008	5.772094748	8.0390625	-1.96669928	-4.699707	-7.6293945	1.0375977	-8.70061052	0.42827148560000006	3.1773437500000004	6.3476562	0.4272461	-0.8544922	1.7824707460000002	9.729418930000001	1.046752896	-0.061035156	-6.225586	-1.8310547	3.160595746	8.790332068	-3.3627685700000005	0.6713867	-6.0424805	1.5869141	1550087384.841
-9.095385880000002	1.223803714	-5.315112320000001	5.493164	0.4272461	2.0141602	2.2430420320000004	-8.7364991	0.6256591459999999	-2.319336	6.591797	2.4414062	5.736206070000001	7.833300720000001	-2.227490216	-4.699707	-7.6293945	1.0375977	-8.571411240000002	-0.10048827880000001	3.04455571	5.859375	0.18310547	-0.79345703	2.2250976440000003	9.77607428	1.3709472839999999	-0.12207031	-6.225586	-2.1362305	4.0602050720000005	8.86330571	-3.1474366000000003	0.61035156	-5.3100586	1.2817383	1550087384.881
-8.500830072	1.4810058900000003	-4.627246106	4.638672	0.6713867	1.4038086	2.424877896	-8.781957968	0.3756347644	-1.0986328	5.065918	2.1362305	5.85822734	7.5019284200000005	-2.2083496400000002	-4.272461	-7.019043	-0.12207031	-8.441015380000001	-0.461767572	2.9033935700000004	5.859375	0.18310547	-0.79345703	2.5564697480000005	9.723437500000001	1.605419928	-0.5493164	-6.164551	-2.380371	3.8221435700000006	8.675488220000002	-3.03020018	0.6713867	-4.333496	1.0375977	1550087384.921
-8.44819339	0.8529540740000001	-4.274340854	4.0283203	1.8310547	0.6713867	2.8914307100000003	-8.62285144	0.270361322	-0.18310547	4.333496	1.4648438	6.15729982	7.146630890000001	-2.018139676	-3.6010742	-5.7373047	-1.159668	-8.24003894	-0.3971679712	2.7119873200000004	4.4555664	-0.24414062	-0.6713867	2.8088867800000004	9.504516574	1.564746106	-1.0375977	-6.286621	-2.5024414	2.5564697480000005	8.400341754000001	-3.1330810700000002	0.4272461	-4.211426	0.79345703	1550087384.961
-9.4423098	0.005981445288000001	-4.65834964	4.3945312	0.18310547	0.91552734	3.1916992800000004	-8.40153804	0.03349609424	0.4272461	3.540039	0.6713867	6.377417032	6.956420926000001	-1.89013678	-3.6010742	-5.7373047	-1.159668	-8.357275360000001	-0.0681884784	2.551684604	3.8452148	-0.48828125	-0.61035156	2.9249266200000004	9.248510880000001	1.51330571	-1.5258789	-6.164551	-2.5024414	2.183227536	8.545092752	-3.3400389400000003	0.5493164	-4.3945312	0.6713867	1550087385.001
-9.38967302	0.17824707460000003	-4.1499266200000005	3.7231445	-1.4038086	0.9765625	3.3173096040000005	-7.9242187500000005	-0.2452392572	0.4272461	3.540039	0.6713867	6.48149411	7.382299820000001	-1.9583251800000003	-2.5634766	-3.9672852	-3.2348633	-8.829809800000001	0.0681884784	2.447607428	3.8452148	-0.48828125	-0.61035156	3.00986322	9.603808606000001	1.5109130400000002	-2.0141602	-5.7373047	-2.380371	1.516894568	9.089404254	-2.8639160340000003	0.12207031	-4.333496	0.5493164	1550087385.041
-9.067871106	0.38999023560000007	-3.6510742800000004	3.6621094	1.4038086	1.3427734	3.3771241	-7.582080072	-0.47253417540000003	0.61035156	2.5634766	-0.24414062	6.92292482	8.49125998	-1.9607177520000003	-2.5024414	-3.2348633	-4.0283203	-9.132470746000001	0.27275390380000003	2.3052490020000005	2.9296875	-1.0375977	-0.9765625	2.8890380400000004	10.418481920000001	1.801611322	-2.319336	-4.8217773	-2.380371	1.927221646	9.31311052	-2.2944824280000002	-0.30517578	-4.5166016	0.5493164	1550087385.081
-10.35148912	-1.256103534	-4.946655252000001	0.61035156	2.0141602	1.2207031	3.5792969240000003	-7.528247300000001	-0.647192392	0.18310547	1.8920898	-1.159668	6.9384764400000005	10.151709260000002	-1.9140625000000002	-2.5024414	-3.2348633	-4.0283203	-10.835986420000001	0.20097655760000002	2.3973632200000004	2.2583008	-3.6010742	-1.159668	2.34711911	11.270239120000001	2.767016574	-1.4038086	-3.6621094	-2.1362305	4.076953076	9.58825679	-2.62944339	-0.30517578	-3.90625	0.6713867	1550087385.12
-11.371923920000002	-1.60183107	-5.656054712	0.8544922	-0.18310547	1.6479492	3.6331298920000004	-8.86330571	-0.83022464	0	1.7089844	-1.0375977	6.580786240000001	11.830102340000002	-2.050439496	-2.9907227	-3.90625	-5.065918	-12.78474092	-0.3337646466	3.581689496	2.2583008	-3.6010742	-1.159668	1.7800780760000001	11.9604982	3.302954074	-0.24414062	-3.9672852	-2.1362305	4.518383786	11.43532698	-1.451098642	-2.0751953	-2.6245117	1.953125	1550087385.161
-10.69482428	-2.636621106	-5.914452880000001	-0.5493164	-3.0517578	0.5493164	3.8556396760000005	-10.608691100000001	-1.3230957460000001	0.12207031	0.91552734	-0.7324219	6.737500000000001	11.638696580000001	-1.7944336060000001	-2.4414062	-4.760742	-4.5166016	-11.57648912	-0.381616214	1.7489746400000001	2.6245117	3.2958984	-1.0375977	1.39606929	10.919726440000002	4.568627896000001	0.48828125	-3.6010742	-2.319336	3.5481933900000002	13.717846940000001	0.42827148560000006	-4.8828125	-2.1972656	2.380371	1550087385.201
-10.790527160000002	-5.450292932000001	-2.4153076080000004	2.9296875	-2.2583008	2.0751953	4.634423920000001	-10.52016574	-1.8028076080000002	-0.30517578	0.8544922	-1.0375977	7.379907248	10.64338408	-0.855346646	-2.4414062	-4.760742	-4.5166016	-10.2342527	0.4844970746000001	-0.07416992212000001	2.8686523	-1.0986328	-0.91552734	-0.0992919928	9.5619384	4.923925720000001	-0.61035156	-1.7700195	-1.3427734	1.0922119110000001	12.89121106	-0.965405252	-5.126953	-2.2583008	3.1738281	1550087385.24
-9.73659694	-3.08881839	-2.9524413940000005	2.5634766	-2.0751953	1.0375977	5.459863220000001	-10.52495108	-1.418798822	-1.2207031	3.2958984	-1.8310547	7.261474640000001	10.44958516	-0.1040771466	-0.24414062	-0.7324219	-1.5869141	-10.56442842	0.026318359620000002	0.8134765380000001	2.8686523	-1.0986328	-0.91552734	-1.5025390379999999	9.0594973	4.177441394000001	-1.4648438	-1.8310547	-0.61035156	-0.0909179712	13.038354140000001	-2.6581542540000003	-4.333496	-1.8310547	4.0893555	1550087385.28
-10.16726088	-1.9415771760000002	-2.7825683900000002	1.8920898	-2.8686523	-0.12207031	5.188305710000001	-11.538208360000002	-1.3685547120000001	-1.5258789	5.6152344	-3.112793	5.898901260000001	10.294067000000002	0.11604003600000001	-0.48828125	-0.9765625	0.18310547	-9.852636780000001	-0.6244628600000001	0.833813498	3.112793	-0.061035156	-0.5493164	-1.506127896	9.11213408	4.24682608	-0.48828125	-3.0517578	-0.91552734	-0.6615478240000001	12.255981920000002	-1.8817626800000002	-3.540039	-1.6479492	4.272461	1550087385.321
-8.52236322	-1.9032959260000002	-2.7526612400000006	1.5258789	-3.6010742	-0.48828125	4.00158696	-11.776269960000002	-1.7250488220000002	-1.159668	5.126953	-4.333496	4.54589856	9.33942842	-0.052636719240000004	-0.48828125	-0.9765625	0.18310547	-9.325073380000001	-0.6507812500000001	1.2549072479999999	3.112793	0.48828125	-0.24414062	-1.0072753600000002	8.60251448	3.9968016200000003	-0.061035156	-3.6010742	-0.91552734	-1.459472644	11.702099640000002	-1.7824707460000002	-3.0517578	-2.0141602	4.4555664	1550087385.36
-7.4074221200000006	-1.599438498	-0.49765625	2.0141602	-1.8920898	-0.12207031	2.851953076	-10.776172120000002	-1.5599609620000003	-0.91552734	3.2348633	-5.126953	4.628442392	8.408715560000001	0.3576904254	-1.0375977	-5.2490234	2.380371	-8.57858876	-1.2537109620000002	1.144848642	3.112793	0.48828125	-0.24414062	-0.1985839856	7.8261232000000005	3.7659179320000007	0	-3.540039	-0.8544922	-0.265576178	10.300048920000002	-1.315917932	-2.8686523	-1.0986328	4.211426	1550087385.4
-7.645483426000001	-0.9055908540000002	-0.40793457460000004	2.5024414	-0.12207031	-0.061035156	2.557666034	-9.48896466	-1.216625998	-0.9765625	2.6245117	-5.1879883	4.856933606	7.8703858800000015	0.60651857	-0.8544922	-3.8452148	2.746582	-8.28669429	-1.6460937500000001	1.0096679712	2.319336	0.12207031	-0.30517578	0.7728027160000001	7.424169928000001	3.9369873200000005	0.24414062	-2.9296875	-0.91552734	0.18303222840000002	7.94335962	-1.046752896	-2.319336	-0.9765625	2.9296875	1550087385.44
-7.987622300000001	-0.49765625	-0.613696286	0.5493164	-1.5869141	-0.24414062	2.3399413940000002	-8.47211911	-1.168774411	-0.91552734	2.8076172	-4.5776367	4.640405252	7.63232428	0.7416992212000001	-0.8544922	-3.8452148	2.746582	-8.299853240000001	-1.8219482820000001	1.2022705072	1.8920898	-0.061035156	-0.12207031	1.6269530760000002	7.5796875	4.191796924	0.061035156	-2.0751953	-0.91552734	1.2788329680000001	6.799707068	-0.961816394	-0.9765625	1.159668	2.1972656	1550087385.48
-7.54379892	-0.35529785340000003	0.686669928	0.30517578	0.79345703	0.061035156	1.927221646	-7.88234874	-1.223803714	-0.79345703	2.6855469	-3.6621094	4.453784146	7.762719748	1.119726538	-0.48828125	-2.1972656	2.319336	-8.61926268	-1.94636232	1.4367432100000002	1.8920898	-0.061035156	-0.12207031	2.158105432	8.12160643	4.39038089	0.061035156	-1.2817383	-0.7324219	0.531152356	5.97785643	-1.13647464	0.12207031	1.7700195	1.2207031	1550087385.52
-8.369238220000002	-0.0227294928	0.4761230432	-0.24414062	1.953125	0.36621094	1.55158696	-7.7878417540000004	-1.256103534	-0.5493164	1.7089844	-2.5634766	4.482495108	8.028295926	1.5743163940000002	0.48828125	0.18310547	-0.12207031	-8.70898462	-2.0121582460000003	1.683178714	0.48828125	-0.30517578	0.12207031	2.312426718	8.497240920000001	4.7062010800000005	0	-0.61035156	-0.5493164	0.10766601440000001	5.02441394	-1.337451178	0.91552734	1.0986328	0.30517578	1550087385.56
-9.683960160000002	-0.31223143000000003	-0.5467041034000001	-0.48828125	1.4648438	0.48828125	1.42836911	-7.75075679	-1.3422363220000002	-0.48828125	0.36621094	-1.6479492	4.48847644	8.235253894000001	1.9547363220000002	0.48828125	0.18310547	-0.12207031	-8.86928714	-1.9200439300000003	1.9690917540000001	-0.24414062	-0.36621094	0.12207031	2.299267572	8.564233426000001	4.91555162	0	-0.36621094	-0.36621094	2.807690396	5.886938400000001	-0.8254394568000001	1.0375977	-0.36621094	-0.36621094	1550087385.6
-10.310815200000002	-0.8972167932	-0.8828613220000001	-0.9765625	0.61035156	-0.36621094	1.6281494600000002	-7.8967040740000005	-1.3075439300000002	-0.5493164	-0.4272461	-0.79345703	4.627246106	8.559448380000001	2.3937744600000004	0.9765625	1.0375977	-1.6479492	-8.86928714	-1.9200439300000003	1.9690917540000001	-0.24414062	-0.36621094	0.12207031	2.020532248	8.462548920000001	4.787548920000001	-0.24414062	-0.061035156	-0.24414062	6.191992212000001	8.49484874	1.128100589	0.36621094	-0.30517578	-0.6713867	1550087385.64
-11.35876448	-0.49406739200000005	0.025122070680000004	0.48828125	-1.4038086	-0.8544922	1.81357428	-8.12878444	-1.1735596040000003	-0.61035156	-0.61035156	0	4.591357428	8.992504892	2.34113768	0.9765625	1.0375977	-1.6479492	-9.522461060000001	-0.764428714	2.42368161	-0.79345703	-0.30517578	0.6713867	1.449902356	8.444604532000001	4.62604982	-0.12207031	0.24414062	-0.18310547	10.30722644	12.16386682	5.638110520000001	-1.2817383	4.760742	0.18310547	1550087385.68
-11.399438400000001	-0.34453125	1.235766574	-1.3427734	-0.5493164	-0.061035156	1.8386962860000002	-8.291479532	-0.9462646760000001	-0.91552734	-0.6713867	1.0986328	4.32817392	9.661230432000002	1.685571286	0.5493164	0.5493164	-1.8310547	-9.32148462	-0.925927716	2.503832968	-0.91552734	-0.4272461	0.6713867	1.062304712	9.03916034	4.5889648560000005	0.24414062	0.12207031	-0.18310547	5.32348642	9.508105432	3.741992212	1.4648438	1.7089844	1.159668	1550087385.72
-12.151903960000002	-2.418896466	-0.8756836060000002	-0.8544922	1.4038086	0.061035156	2.0145507200000004	-8.70061052	-0.462963858	-1.3427734	-0.30517578	2.6855469	4.502832068	10.39934056	1.25729982	-0.6713867	-1.4038086	-1.7089844	-10.7438723	-0.8218505890000001	2.427270468	-0.91552734	-0.4272461	0.6713867	1.1304931610000002	9.843066100000001	4.6164795320000005	0.5493164	-0.24414062	-0.24414062	0.27514648560000005	6.087914840000001	-0.0693847644	3.4179688	-1.2817383	-0.12207031	1550087385.76
-12.3600589	-3.953735324	-3.334057608	-0.4272461	-1.5869141	-1.0375977	2.0145507200000004	-8.70061052	-0.462963858	-1.3427734	-0.30517578	2.6855469	4.998095746000001	11.322875900000001	0.9881347840000001	-0.6713867	-1.4038086	-1.7089844	-12.528735520000001	0.1040771466	3.2060547120000003	-1.5258789	0.36621094	0.7324219	1.4702392180000001	10.924511780000001	4.512402356	0.8544922	0.24414062	-0.12207031	2.698828076	11.155395860000002	-2.721557608	1.6479492	-3.479004	-2.2583008	1550087385.8
-9.423168930000001	-5.21342752	-1.184326178	-0.79345703	-1.5869141	0.8544922	2.66174321	-10.960400360000001	0.7967285340000001	-2.1972656	1.3427734	6.591797	6.21711412	12.27751448	0.8577392572	-0.7324219	-1.7700195	-2.0751953	-11.927001800000001	0.860131839	1.9284179320000001	-1.5258789	0.36621094	0.7324219	1.5384277160000002	11.8324955	4.634423920000001	1.2207031	1.8920898	0.36621094	4.507617212	13.591039840000002	3.6283447480000004	-4.272461	2.2583008	-2.1362305	1550087385.84
-7.316503894	-3.32089856	-1.302758786	0.4272461	3.3569336	1.4648438	2.851953076	-12.36364766	1.002490216	-1.8310547	-0.12207031	7.6904297	7.436132788000001	12.041846040000001	0.7010253600000002	-0.48828125	2.319336	-1.5869141	-10.4304438	0.5802001800000001	0.3289794928	-1.0375977	0.91552734	0.79345703	0.10048827880000001	11.456860520000001	4.403540036	0.61035156	3.112793	0.8544922	-1.6437011780000002	8.291479532	-3.505126996	2.2583008	-2.746582	-0.61035156	1550087385.88
-8.86210962	-1.4606689300000002	-4.82941893	-0.30517578	2.6245117	-0.48828125	3.964501996	-12.306225540000002	1.318310504	-1.0986328	-1.8310547	7.2021484	6.69802266	10.78813498	0.4868896466	-0.48828125	2.319336	-1.5869141	-9.750951980000002	1.0946044928	-0.2619873004	-2.0751953	-0.12207031	0.36621094	-1.81118161	10.1146241	3.7886474640000007	-0.36621094	2.380371	1.0986328	2.30883786	9.04992662	-3.39267572	1.4648438	-2.1362305	-1.2817383	1550087385.92
-9.289184800000001	-3.399853534	-5.02441394	-1.3427734	-2.5634766	-1.159668	5.164379892	-10.867089660000001	1.5575683900000001	-0.4272461	-1.4648438	4.9438477	5.08063948	10.43403354	0.007177734620000001	0	3.7841797	0.61035156	-9.335839660000001	2.70600589	-0.05981445288	-2.0751953	-0.12207031	0.36621094	-2.9177491	9.27602536	2.8986084260000005	-1.2817383	1.5258789	1.7089844	2.8818603240000003	9.8933107	-2.633032248	1.5869141	0.7324219	-1.8310547	1550087385.96
-8.067773560000001	-3.935791034	-2.0923096040000004	-0.36621094	1.3427734	0.9765625	4.9849366	-9.791625900000001	1.214233426	0.18310547	-1.0375977	1.8920898	3.9621094240000003	10.993896760000002	-0.5514892572000001	-1.2207031	0.9765625	4.0893555	-9.49375	2.65935054	0.132788089	-1.4648438	-0.18310547	0.4272461	-2.9679932100000004	9.36455072	2.219116214	-1.3427734	0.6713867	2.1972656	0.6555663939999999	9.70310054	-2.5181884000000005	1.2207031	-0.061035156	-1.6479492	1550087386.0
-8.25678714	-2.5181884000000005	-2.560058606	0.79345703	3.2348633	0.48828125	4.17265625	-9.57629393	0.6340332068000001	1.0375977	-2.4414062	-0.61035156	3.3771241	10.81804164	-1.1699707068	-1.2207031	0.9765625	4.0893555	-9.25090306	1.94636232	0.417504892	-0.8544922	-0.18310547	0	-2.24423822	9.478198380000002	2.2573974640000003	-0.12207031	0	2.0141602	-0.31103514400000004	9.076245108	-2.73830571	1.5258789	-2.8076172	-1.159668	1550087386.04
-9.10974092	-1.848266574	-4.33535144	0.36621094	0.30517578	-0.24414062	3.85444339	-9.098974640000002	0.27873535340000005	1.5869141	-3.6010742	-2.0751953	3.0134521760000004	9.865796220000002	-1.6078125	-2.0751953	-0.8544922	4.638672	-8.851342752	2.274145468	0.6220702880000001	-0.8544922	-0.18310547	0	-1.4618652160000003	9.09179712	2.592358426	0.8544922	-0.061035156	1.6479492	1.331469748	9.518872300000002	-2.409326178	1.0986328	-2.746582	-1.2207031	1550087386.08
-8.531933606	-1.758544928	-3.311328076	0.12207031	-0.4272461	0.061035156	3.976464856	-7.8943116	0.2930908246	1.5869141	-3.6010742	-2.0751953	3.1390625	9.089404254	-1.546801718	-1.159668	-2.5634766	4.5776367	-8.4900634	2.424877896	0.6268554712000001	-0.6713867	-0.061035156	0.061035156	-0.8900390380000001	8.698217752000001	2.7119873200000004	0.8544922	0.18310547	1.6479492	2.086328076	9.402832068	-2.6031250000000004	0.79345703	-2.1972656	-1.159668	1550087386.12
-8.00676268	-1.4965576080000003	-2.8088867800000004	0.8544922	2.0751953	-0.061035156	3.976464856	-7.8943116	0.2930908246	1.2817383	-3.3569336	-2.746582	3.1390625	9.089404254	-1.546801718	-1.159668	-2.5634766	4.5776367	-8.42067842	2.2071533540000003	0.5371337860000001	-0.12207031	0.4272461	0.18310547	-0.534741214	8.62285144	2.680883786	0.8544922	0.18310547	1.6479492	2.662939496	8.8728759	-2.5875733800000003	0.79345703	-1.0986328	-1.2207031	1550087386.16
-9.125292932	-1.655664038	-4.006372104	0.79345703	0.79345703	-0.18310547	3.8376952880000004	-6.55327176	0.57421875	-0.24414062	0.7324219	-2.0141602	3.4632567900000004	8.93388678	-1.1962890380000002	-0.18310547	-1.2817383	3.8452148	-8.585766574	2.451196286	0.7716064300000001	0	-0.061035156	0	-0.35888672120000004	8.884838760000001	2.6533691100000003	0.24414062	0.48828125	1.5258789	2.004980432	8.77358426	-2.5349366	0.8544922	-0.5493164	-1.0375977	1550087386.2
-9.169555710000001	-1.9032959260000002	-3.9154540740000003	0.5493164	-0.7324219	-0.30517578	3.262280252	-6.869091754	0.5443115216000001	-0.61035156	1.7089844	-1.4648438	3.192895468	9.149218750000001	-1.0144531250000002	0.6713867	0.9765625	1.953125	-8.850146760000001	2.6306396760000004	1.1675781250000001	0.4272461	0.12207031	-0.061035156	-0.230883786	9.41599092	2.64140625	0.061035156	0.61035156	1.2817383	1.4056396760000003	9.441113220000002	-2.100683606	0.6713867	-1.2817383	-0.79345703	1550087386.24
-8.88842752	-1.756152356	-3.208447284	1.3427734	1.0375977	0.18310547	2.8112792540000004	-7.769897660000001	0.6304443390000001	-0.7324219	1.5258789	-1.2817383	3.170166034	9.43034694	-0.6735107428000001	0.6713867	0.9765625	1.953125	-9.247314300000001	2.3255859620000003	1.4570800720000001	1.159668	-0.24414062	-0.4272461	-0.10048827880000001	9.80478534	2.46794429	0.18310547	0.36621094	0.7324219	1.2501221040000001	9.503320288000001	-2.038476538	0.061035156	-1.7089844	-0.48828125	1550087386.28
-9.532031250000001	-1.1986816100000002	-3.905883786	0.9765625	0.24414062	-0.061035156	2.6916503600000006	-8.66472194	0.735717752	-0.7324219	1.5258789	-1.2817383	3.152221646	9.5451902	-0.41870117800000006	0.61035156	1.0375977	0.9765625	-9.234155252	1.9128662140000001	1.75495607	1.159668	-0.24414062	-0.4272461	0.10527343750000001	10.10505342	2.50622554	0.24414062	-0.12207031	-0.061035156	1.5898682100000001	9.3322509	-2.381811502	0.061035156	-1.5869141	-0.36621094	1550087386.32
-9.4004393	-1.332666034	-3.9860351440000006	0.79345703	-0.61035156	0	2.787353534	-9.03317842	0.9522461060000001	-0.9765625	1.2207031	-1.5869141	3.2874023560000003	9.351391574	-0.1579101538	0.30517578	-0.36621094	-0.8544922	-8.990112320000001	1.7776855040000001	1.8949219240000001	1.159668	-0.30517578	-0.61035156	0.4378417932	10.1660643	2.8399902160000003	0.12207031	-0.5493164	-0.8544922	1.8159667540000002	9.567919928000002	-2.3423339660000004	-0.24414062	-1.0986328	-0.30517578	1550087386.36
-8.88723143	-1.830322284	-3.514697284	0.36621094	-0.36621094	0.18310547	2.787353534	-9.145629892	1.2297851440000003	-1.0375977	1.8310547	-1.6479492	3.7527587860000002	9.145629892	0.3146240216	0.30517578	-0.36621094	-0.8544922	-9.19946286	2.168872104	1.8602295320000002	1.0375977	-0.9765625	-0.6713867	0.60651857	10.028490920000001	2.65935054	-0.4272461	-1.3427734	-1.2817383	2.1329834260000005	9.645678420000001	-1.7465820680000002	-0.79345703	-0.9765625	-0.18310547	1550087386.4
-9.230566394	-2.519384784	-3.6104003600000003	0.5493164	-0.24414062	0.8544922	2.45598143	-9.11213408	1.2895996400000003	-1.0375977	1.8310547	-1.6479492	4.197778354	9.455468750000001	0.775195288	0.36621094	-0.4272461	-1.8920898	-10.48188498	2.068383786	1.7609375	1.0375977	-0.9765625	-0.6713867	0.8625244110000001	10.149316100000002	2.5492920320000003	-0.79345703	-1.8310547	-1.3427734	2.75983876	9.57150908	-1.3230957460000001	-1.159668	-0.48828125	0.36621094	1550087386.439
-10.86469748	-2.256201178	-4.2061523560000005	0.4272461	-2.0141602	0.6713867	1.9044922120000003	-9.131274460000002	1.159204074	-0.48828125	1.159668	-1.2207031	4.368847644000001	10.33713408	0.7991211060000001	0.24414062	-0.061035156	-3.0517578	-11.326464660000001	0.362475589	2.3016601440000004	1.5869141	-1.159668	-0.7324219	1.4953613220000002	10.8036866	3.134277356	-0.4272461	-1.5869141	-1.5869141	3.5960449280000004	10.66372104	-0.5825927716	-2.5024414	0.36621094	1.2817383	1550087386.48
-10.834789840000001	-2.496655252	-4.344921924	-0.24414062	-4.3945312	0.12207031	1.9044922120000003	-9.131274460000002	1.159204074	-0.48828125	1.159668	-1.2207031	4.368847644000001	10.33713408	0.7991211060000001	-0.24414062	-0.4272461	-4.211426	-10.13017572	0.12202148560000001	0.9821533540000001	1.6479492	0.79345703	-0.79345703	1.622167932	10.50222194	4.038671924000001	-0.4272461	-1.5869141	-1.5869141	3.0218260800000003	12.65314946	-0.24643554320000002	-3.90625	1.5258789	1.7700195	1550087386.52
-9.185107428000002	-4.091308606	-1.1340820288	0.5493164	-3.7231445	0.18310547	1.8231445680000002	-9.532031250000001	1.032397464	-0.24414062	0.061035156	-0.18310547	5.776879892	10.376611420000001	1.3972655760000001	-0.61035156	-1.4038086	-4.8828125	-9.759326080000001	0.6842773560000001	0.5622558606000001	0.61035156	0.24414062	-0.61035156	0.5251708966	9.53322734	4.231274460000001	-0.12207031	-0.48828125	-1.2817383	0.7763915740000001	12.655541640000001	-0.6125	-4.699707	0.7324219	1.6479492	1550087386.559
-8.466137680000001	-3.41301268	-0.01674804712	0.6713867	-0.5493164	0.48828125	2.4404297120000003	-9.35617662	0.7608398560000001	-0.061035156	-0.24414062	0.9765625	6.62504892	10.47829622	1.899707068	-0.48828125	-1.3427734	-4.5776367	-10.008153960000001	-0.34213867800000003	0.7213623200000001	1.4038086	-0.12207031	-0.48828125	-0.48330077880000005	9.029589660000001	4.19299321	-0.6713867	-0.7324219	-0.79345703	-0.7309326080000002	10.552465560000002	-1.8159667540000002	-3.112793	-0.5493164	2.2583008	1550087386.6
-9.88134784	-2.7143798920000006	-1.246533246	1.159668	-0.4272461	-0.48828125	3.5027344240000007	-9.49973143	-0.03229980432	0.30517578	1.7089844	1.159668	6.059204074	10.68046924	1.464257788	-0.30517578	-0.12207031	-3.479004	-10.412500000000001	-0.6340332068000001	1.03957518	1.5258789	-0.12207031	-0.79345703	-0.67709964	9.351391574	4.50163588	-0.48828125	-1.3427734	-0.79345703	-0.7129882787999999	9.58586412	-2.4117187500000004	-2.1362305	-0.24414062	2.319336	1550087386.64
-9.451879892000001	-2.65935054	-1.259692392	0.48828125	-2.0751953	-0.8544922	3.243139676	-9.780859620000001	-0.611303714	0.30517578	1.7089844	1.159668	5.457470746	10.479491820000002	1.108959964	-0.5493164	-0.4272461	-1.7700195	-9.90527356	-0.45578614200000006	1.11613768	1.0375977	-0.36621094	-0.79345703	-0.15910644960000003	9.700707968000001	4.66433107	-0.48828125	-1.8310547	-0.8544922	-1.0946044928	10.231860520000001	-2.0289062500000004	-1.5258789	-0.7324219	1.8920898	1550087386.679
-8.181420926000001	-2.128198282	-0.0885253894	0.6713867	-0.36621094	-0.18310547	3.0959961060000003	-9.60141574	-1.1604003600000001	1.159668	-0.6713867	-0.30517578	5.679980432000001	9.667211960000001	1.375732428	-0.6713867	-2.2583008	0.79345703	-9.58347194	-1.138867212	1.043164038	1.159668	0.18310547	-0.4272461	0.343334964	9.174340560000001	4.526757788	-0.48828125	-1.7700195	-0.8544922	-0.729736322	9.096582068	-1.6437011780000002	-0.48828125	-0.61035156	0.91552734	1550087386.72
-8.39316394	-1.256103534	-0.02990722644	0.061035156	0.30517578	-0.61035156	3.234765576	-9.0092527	-1.547998004	1.0986328	-1.4038086	-0.91552734	5.684765380000001	8.63601088	1.408032248	-0.6713867	-2.2583008	0.79345703	-9.088207968	-1.318310504	0.716577176	0.4272461	0.30517578	-0.24414062	0.745288089	8.30463858	4.347314496	-0.61035156	-1.5869141	-0.6713867	1.015649411	7.294970746000001	-1.47263179	0.8544922	1.5258789	0.12207031	1550087386.76
-8.78435054	-1.431957968	-0.324194339	-0.5493164	-0.9765625	-0.24414062	3.43334964	-8.321386780000001	-1.693945288	0.6713867	-0.79345703	-1.2207031	5.32348642	7.912255890000001	1.335058606	-0.36621094	-1.159668	1.2817383	-8.923120108	-1.546801718	0.5203857428	0.4272461	0.30517578	-0.24414062	1.183129892	7.7041014400000005	4.3700439300000005	-0.61035156	-0.79345703	-0.24414062	0.6806884980000001	7.67180162	-0.8840576080000001	0.8544922	4.5776367	-1.4648438	1550087386.799
-8.39794928	-1.832714856	0.553881839	-0.5493164	1.4648438	0.18310547	3.484790036	-8.12878444	-1.599438498	0.24414062	0.36621094	-1.0986328	4.917944289999999	7.693335160000001	1.25729982	-0.12207031	-0.12207031	1.2817383	-9.124096940000001	-1.9583251800000003	0.5574707068000001	0.18310547	0.24414062	-0.061035156	1.489379892	7.590454074	4.603320288000001	-0.12207031	0.30517578	0.18310547	-1.129296875	7.02341304	-0.71538089	2.0751953	1.953125	-1.8920898	1550087386.839
-9.206640380000001	-1.8757812500000002	-0.9606201080000001	-0.91552734	1.2817383	-0.4272461	3.1378662140000007	-8.4733152	-1.4750244600000002	0.061035156	0.36621094	-0.91552734	4.917944289999999	7.693335160000001	1.25729982	0.12207031	0.4272461	0.9765625	-9.363354532	-1.8434814300000002	0.8206542932	-0.18310547	-0.18310547	0	1.6149902160000003	8.011548020000001	4.701416034	-0.12207031	0.30517578	0.18310547	0.45937500000000003	8.93029802	-0.4091308606000001	3.2348633	1.7089844	-2.0751953	1550087386.879
-9.505712860000001	-2.422485324	-0.22849121400000003	-1.6479492	-0.18310547	0.18310547	2.8962158540000003	-9.09060054	-1.4786132200000002	0.061035156	0.36621094	-0.91552734	4.848559604	8.596533246000002	1.1245117212000002	0.36621094	0.6713867	0.48828125	-9.247314300000001	-1.349414038	0.88046875	-0.91552734	-0.12207031	0.24414062	1.2895996400000003	8.47929712	4.569824280000001	0.7324219	1.4648438	0.8544922	1.2321777160000003	10.184009080000001	0.953442392	1.7089844	0.9765625	-1.953125	1550087386.919
-10.398144960000002	-3.2945800720000005	-0.01794433606	0.30517578	3.479004	0.91552734	2.8758788940000004	-9.264062500000001	-1.391284146	0.4272461	-0.9765625	-1.2207031	4.848559604	8.596533246000002	1.1245117212000002	0.61035156	0.9765625	0.24414062	-10.088306200000002	-0.6735107428000001	1.179541034	-1.159668	-0.24414062	0.5493164	0.8254394568000001	8.91354982	4.536328076	0.8544922	1.7700195	1.0986328	1.015649411	9.6385009	0.002392578076	1.953125	-2.0751953	-0.9765625	1550087386.959
-10.766601440000002	-1.89013678	-3.464453076	-0.12207031	-0.4272461	-0.18310547	2.83879393	-9.293969748	-1.318310504	0.4272461	-0.9765625	-1.2207031	5.090210160000001	10.461548020000002	1.08383786	0.8544922	1.2817383	0.36621094	-10.18640126	0.5467041034000001	1.6592528960000001	-1.3427734	-0.7324219	0.61035156	0.2811279254	9.863403060000001	4.042260880000001	0.79345703	2.0141602	1.3427734	2.3997558900000002	12.38996556	-1.4738280760000002	1.7089844	-2.0751953	-0.91552734	1550087386.999
-9.46743161	-2.177246106	-0.9223388580000002	-1.0375977	-0.48828125	0.36621094	2.83879393	-9.293969748	-1.318310504	0.4272461	-0.9765625	-1.2207031	4.872485324	10.74267572	0.832617212	0.6713867	1.5258789	0.48828125	-9.100170926	1.0742675720000001	1.5527832460000002	-1.5258789	-0.4272461	0.7324219	-0.5060302716	10.2091304	3.5481933900000002	0.79345703	0.9765625	1.2817383	3.5792969240000003	11.42216754	1.0718750000000001	0.4272461	1.0375977	-0.79345703	1550087387.039
-8.40153804	-1.971484424	-0.9115722840000001	-0.24414062	2.6245117	0.36621094	2.9249266200000004	-8.755639480000001	-0.75366214	0	-1.2817383	-1.2207031	4.872485324	10.74267572	0.832617212	0.24414062	1.0986328	1.159668	-9.258081070000001	0.8242431610000001	1.449902356	-0.91552734	-0.7324219	0.79345703	-0.6017333966	9.54160144	3.3328614200000004	0.5493164	-0.061035156	0.9765625	0.869702176	9.41599092	-0.7907471040000001	0.9765625	0.7324219	-0.7324219	1550087387.079
-9.594238220000001	-1.4403320680000002	-3.282617212	-0.6713867	0.24414062	-0.61035156	3.051733426	-7.74836412	-0.1124511682	-0.6713867	-0.4272461	-0.7324219	4.274340854	9.54997554	0.492871106	0.18310547	0.061035156	1.953125	-9.630126800000001	0.9366943390000001	1.6903564300000002	-0.79345703	-1.0375977	0.5493164	0.028710937500000002	9.170751800000001	2.942871106	0.24414062	-0.12207031	0.8544922	0.48330077880000005	9.164770468	-2.1258057100000003	0.7324219	-0.8544922	-0.36621094	1550087387.119
-9.786840560000002	-2.1509277160000004	-3.034985324	-0.9765625	-0.79345703	-0.48828125	3.1175292540000004	-7.517480432000001	0.758447284	-2.380371	3.112793	1.0986328	4.056616214000001	9.516479532	0.1854248004	0.18310547	-0.36621094	2.0751953	-9.589452880000001	1.388891574	1.930810504	-0.9765625	-0.5493164	0.36621094	0.7991211060000001	9.522461060000001	2.6976317900000004	0.4272461	0	0.7324219	1.1879150360000001	10.030884080000002	-1.02761232	0.4272461	-0.18310547	-0.61035156	1550087387.159
-9.122900360000001	-2.259790036	-2.3985596040000003	-0.8544922	0.5493164	0.12207031	2.8878417540000005	-7.966088760000001	1.4929687500000002	-2.4414062	3.7841797	1.953125	4.056616214000001	9.516479532	0.1854248004	-0.061035156	-0.18310547	1.5869141	-9.59782698	1.315917932	2.051635782	-0.91552734	-0.48828125	0.5493164	1.3362548920000001	9.953125	2.600732428	0.61035156	0.4272461	0.48828125	1.6149902160000003	9.859814300000002	-1.752563498	0.4272461	0.5493164	-0.36621094	1550087387.199
-9.337036240000002	-1.9702880400000002	-2.7275389400000005	-0.79345703	0.48828125	-0.18310547	2.386596646	-8.681469748	1.6783935700000001	-2.4414062	3.7841797	1.953125	3.8807617800000003	9.44350589	-0.11723633180000001	-0.24414062	-0.24414062	0.79345703	-9.59782698	1.315917932	2.051635782	-0.79345703	-0.12207031	0.48828125	1.3996582460000002	9.917236420000002	2.4978514400000003	0.61035156	0.4272461	0.48828125	0.8565429712000001	9.431542932000001	-2.204760782	0.30517578	0.79345703	-0.30517578	1550087387.239
-9.335839660000001	-2.1258057100000003	-2.9943116	-0.9765625	-0.12207031	-0.24414062	2.4165038940000003	-9.09060054	1.8817626800000002	-1.7089844	2.0141602	2.4414062	4.32578125	9.15161142	-0.22011719240000002	-0.12207031	-0.061035156	-0.061035156	-9.54399411	1.5336425720000002	2.2801269960000004	-0.91552734	-0.12207031	0.30517578	1.2788329680000001	9.780859620000001	2.4523925720000004	0.36621094	0.91552734	0.24414062	0.132788089	9.681567392	-1.930810504	0.4272461	0.18310547	-0.30517578	1550087387.279
-9.175537140000001	-2.15571286	-2.710791034	-0.6713867	0.30517578	-0.24414062	2.902197284	-9.375317392	2.3028564300000003	-0.7324219	-0.30517578	2.1972656	4.32578125	9.15161142	-0.22011719240000002	0.12207031	0.5493164	-0.7324219	-9.477001800000002	1.4235839660000003	2.300463858	-0.79345703	0	0.36621094	1.128100589	9.81555162	2.3925780760000004	0.30517578	0.8544922	0	0.500048822	9.53083516	-2.1569091460000003	0.30517578	0.18310547	-0.24414062	1550087387.319
-9.371728240000001	-1.9559326080000001	-2.82084964	-0.79345703	0.061035156	-0.30517578	2.902197284	-9.375317392	2.3028564300000003	0.061035156	-1.4038086	1.5258789	4.417895468	9.25209964	-0.37084961060000005	0.30517578	0.79345703	-1.159668	-9.477001800000002	1.4235839660000003	2.300463858	-0.8544922	0.061035156	0.30517578	1.128100589	9.81555162	2.3925780760000004	0.30517578	0.8544922	0	0.500048822	9.53083516	-2.1569091460000003	0.30517578	0.18310547	-0.24414062	1550087387.359
-9.35258786	-1.9595214660000002	-2.828027356	-0.79345703	0	-0.24414062	3.7994139400000004	-9.29277356	1.7035155760000003	1.2207031	-1.8920898	0.48828125	4.783959964000001	9.34541034	-0.265576178	0.4272461	0.6713867	-1.3427734	-9.4686277	1.4546875000000001	2.195190396	-0.91552734	0.18310547	0.30517578	1.0503417932	9.68515625	2.4523925720000004	0.24414062	0.91552734	-0.4272461	0.500048822	9.53083516	-2.1569091460000003	0.30517578	0.18310547	-0.24414062	1550087387.399
-9.322680710000002	-1.9954101440000003	-2.8316162140000003	-0.6713867	0.18310547	-0.24414062	3.813769568	-8.97695288	1.234570288	1.2817383	-1.7089844	0.30517578	4.783959964000001	9.34541034	-0.265576178	0.5493164	0.6713867	-1.3427734	-9.406420926000001	1.4822021760000001	2.081542932	-0.7324219	0.36621094	0.24414062	0.8122802520000001	9.683960160000002	2.47392572	0.24414062	0.9765625	-0.48828125	0.500048822	9.53083516	-2.1569091460000003	0.30517578	0.18310547	-0.24414062	1550087387.439
-9.326269568	-1.963110324	-2.777783246	-0.7324219	-0.061035156	-0.18310547	3.829321286	-8.793920926	0.8266357428000001	1.2207031	-1.5869141	0.12207031	5.1895018	9.584667932	0.015551758180000002	0.61035156	0.8544922	-1.2817383	-9.406420926000001	1.4822021760000001	2.081542932	-0.6713867	0.36621094	0.24414062	0.5514892572000001	9.68515625	2.47631839	0.24414062	0.79345703	-0.4272461	0.500048822	9.53083516	-2.1569091460000003	0.30517578	0.18310547	-0.24414062	1550087387.479
-9.293969748	-1.9284179320000001	-2.721557608	-0.48828125	0.30517578	-0.12207031	3.8329101440000004	-8.60371106	0.46535643000000004	1.2207031	-1.5869141	0.12207031	5.2146241	9.631323380000001	0.1614990216	0.6713867	0.8544922	-1.0375977	-9.30832518	1.494165036	1.95234375	-0.48828125	0.30517578	0.18310547	0.46416014400000005	9.65285643	2.57082518	0.18310547	0.6713867	-0.4272461	0.500048822	9.53083516	-2.1569091460000003	0.30517578	0.18310547	-0.24414062	1550087387.519
-9.35378444	-1.949951178	-2.7729980040000006	-0.4272461	-0.061035156	-0.18310547	3.8018066100000003	-8.41708966	0.2189208966	0.8544922	-1.0986328	-0.24414062	5.2146241	9.631323380000001	0.1614990216	0.6713867	0.61035156	-0.61035156	-9.27602536	1.4235839660000003	1.89611821	-0.36621094	0.30517578	0.18310547	0.440234375	9.676782248	2.62944339	0.18310547	0.5493164	-0.30517578	0.500048822	9.53083516	-2.1569091460000003	0.30517578	0.18310547	-0.24414062	1550087387.559
-9.38488768	-1.9571288940000002	-2.692846646	-0.18310547	0.12207031	-0.061035156	3.7527587860000002	-8.2771241	0.1196289038	0.5493164	-0.61035156	-0.36621094	5.203857428000001	9.707885880000001	0.45339357	0.61035156	0.4272461	-0.24414062	-9.27602536	1.4235839660000003	1.89611821	-0.24414062	0.24414062	0.12207031	0.41870117800000006	9.683960160000002	2.642602536	0.18310547	0.5493164	-0.30517578	0.732128894	9.426757788000002	-2.15571286	0.30517578	0.18310547	-0.24414062	1550087387.599
-9.399243210000002	-1.8650146760000001	-2.7048096040000003	-0.12207031	0	0	3.62236322	-8.234057608	0.0765625	0.24414062	-0.24414062	-0.4272461	5.1296875	9.705493210000002	0.60651857	0.4272461	0.36621094	0.061035156	-9.289184800000001	1.3015625000000002	1.868603534	-0.18310547	0.12207031	0.061035156	0.501245108	9.689941394000002	2.6713134000000003	0.12207031	0.24414062	-0.061035156	0.707006839	9.557153060000001	-2.0193359620000004	0	0.30517578	-0.061035156	1550087387.641
-9.431542932000001	-1.8650146760000001	-2.7012207459999997	0	0.061035156	0	3.4907714660000004	-8.25678714	0.046655271600000006	0	-0.12207031	-0.48828125	5.1296875	9.705493210000002	0.60651857	0.30517578	0.24414062	0.30517578	-9.2724366	1.282421924	1.8817626800000002	-0.12207031	0.061035156	0	0.5610595746000001	9.669604532000001	2.70839856	0.061035156	0.18310547	0.061035156	0.707006839	9.557153060000001	-2.0193359620000004	0	0.30517578	-0.061035156	1550087387.679
-9.40163588	-1.8195557100000002	-2.644995108	0	-0.061035156	0	3.379516574	-8.32497554	0.10886230040000001	-0.18310547	0	-0.48828125	4.9	9.609789840000001	0.660351538	0.12207031	0.18310547	0.4272461	-9.2724366	1.282421924	1.8817626800000002	-0.061035156	-0.061035156	0	0.5658447284000001	9.6217527	2.72036142	0	0.061035156	0.18310547	0.60651857	9.603808606000001	-1.96430661	-0.061035156	0.061035156	-0.061035156	1550087387.719
-9.42915036	-1.783667032	-2.604321286	0.12207031	0.12207031	0.061035156	3.3244873200000002	-8.45417482	0.22849121400000003	-0.36621094	0.12207031	-0.4272461	4.730126996	9.555957068	0.5658447284000001	0	0.12207031	0.5493164	-9.34541034	1.1747558900000001	1.9978027160000003	0	-0.12207031	0	0.5909667932	9.575097840000002	2.70361322	-0.061035156	-0.061035156	0.24414062	0.6986327880000001	9.579882788	-1.8913329680000002	-0.061035156	-0.061035156	0	1550087387.759
-9.43752446	-1.756152356	-2.66772464	0.061035156	-0.12207031	0	3.2945800720000005	-8.559448380000001	0.38640135800000003	-0.48828125	0.36621094	-0.30517578	4.730126996	9.555957068	0.5658447284000001	-0.18310547	-0.061035156	0.61035156	-9.36455072	1.0958007788	2.060009784	0.061035156	-0.12207031	-0.061035156	0.7285400360000001	9.591845746	2.739501996	-0.061035156	-0.18310547	0.18310547	0.7967285340000001	9.610986420000001	-1.874584964	-0.061035156	-0.061035156	0	1550087387.799
-9.410009980000002	-1.7980224640000002	-2.5720214660000003	0.12207031	0.12207031	0.061035156	3.2383545320000002	-8.61328125	0.576611322	-0.48828125	0.36621094	-0.30517578	4.526757788	9.408813400000001	0.3337646466	-0.24414062	-0.24414062	0.5493164	-9.36455072	1.0958007788	2.060009784	0.12207031	-0.12207031	0	0.8374023560000001	9.600219748	2.7550537140000007	-0.061035156	-0.18310547	0.18310547	0.7440917932000001	9.599023560000001	-1.8650146760000001	-0.12207031	0	-0.061035156	1550087387.839
-9.406420926000001	-1.7812744600000001	-2.62944339	0.12207031	-0.061035156	0.061035156	3.1641846040000003	-8.65634784	0.7512695288	-0.61035156	0.61035156	-0.18310547	4.5243652160000005	9.36933606	0.24404297120000001	-0.24414062	-0.30517578	0.36621094	-9.39086911	1.0419677520000001	2.1305908540000003	0.12207031	-0.12207031	-0.061035156	0.9378906250000001	9.612182608000001	2.75983876	-0.061035156	-0.18310547	0.12207031	0.734521466	9.591845746	-1.8351074280000002	-0.12207031	-0.061035156	0	1550087387.879
-9.395654254	-1.783667032	-2.573217752	0.12207031	0	0.061035156	3.0876221040000003	-8.69941394	0.898413089	-0.48828125	0.6713867	0.061035156	4.5243652160000005	9.36933606	0.24404297120000001	-0.24414062	-0.24414062	0.18310547	-9.4255616	1.0120605432	2.1485351440000002	0.12207031	-0.12207031	-0.061035156	1.002490216	9.615771760000001	2.79213858	-0.061035156	-0.18310547	0	0.793139676	9.57749002	-1.77290036	-0.061035156	-0.12207031	0	1550087387.918
-9.39685054	-1.757348642	-2.5445067900000002	0.12207031	0	0.061035156	3.069677716	-8.70061052	0.966601538	-0.48828125	0.6713867	0.061035156	4.604516574	9.33942842	0.16030273560000002	-0.18310547	-0.12207031	-0.061035156	-9.4255616	1.0120605432	2.1485351440000002	0.12207031	-0.061035156	-0.061035156	0.9881347840000001	9.60141574	2.798120108	-0.12207031	-0.18310547	-0.061035156	0.832617212	9.58347194	-1.7465820680000002	-0.12207031	-0.061035156	0.061035156	1550087387.959
-9.41599092	-1.7106933900000003	-2.545703076	0.12207031	0	0.061035156	3.12111821	-8.737695288000001	0.985742212	-0.12207031	0.18310547	0.12207031	4.652368210000001	9.319091754	0.20217285340000002	-0.12207031	-0.12207031	-0.18310547	-9.4171875	0.9965087860000001	2.1712646760000003	0.12207031	-0.061035156	-0.061035156	0.9211425720000002	9.572705072	2.78496106	-0.12207031	-0.24414062	-0.18310547	0.7811767572	9.563134980000001	-1.8004150360000002	-0.12207031	0	0.061035156	1550087387.998
-9.451879892000001	-1.739404254	-2.5492920320000003	0.12207031	0	0	3.21921376	-8.738891574	0.9115722840000001	0	0.061035156	0.18310547	4.652368210000001	9.319091754	0.20217285340000002	-0.061035156	-0.12207031	-0.30517578	-9.4255616	0.9737792932	2.1341797120000003	0.12207031	0	-0.061035156	0.954638678	9.573901260000001	2.81486821	-0.12207031	-0.24414062	-0.24414062	0.71538089	9.563134980000001	-1.8004150360000002	-0.12207031	-0.061035156	0	1550087388.038
-9.43273912	-1.7406005400000002	-2.5098144959999997	0.12207031	0	0	3.325683606	-8.70898462	0.7991211060000001	0	0.061035156	0.18310547	4.858129892000001	9.354980432000001	0.33137207460000007	-0.061035156	-0.18310547	-0.36621094	-9.4255616	0.9737792932	2.1341797120000003	0.12207031	0	-0.12207031	0.9869384980000001	9.564331070000001	2.81726088	-0.061035156	-0.24414062	-0.24414062	0.7117919928	9.59782698	-1.790844748	-0.061035156	-0.061035156	0	1550087388.079
-9.42436502	-1.7286376800000003	-2.5612548920000004	0.061035156	0	0	3.40703125	-8.675488220000002	0.6627441100000001	0.061035156	0.061035156	0.18310547	4.94785144	9.350195288	0.40075683900000003	-0.061035156	-0.12207031	-0.4272461	-9.405224640000002	0.9522461060000001	2.0935058900000003	0.18310547	0	-0.12207031	0.9989013580000001	9.53442392	2.8411866	-0.12207031	-0.24414062	-0.24414062	0.6747070288	9.573901260000001	-1.8255371400000002	0	-0.12207031	0	1550087388.118
-9.410009980000002	-1.801611322	-2.5337402160000004	0.061035156	0	0	3.4572753600000006	-8.62285144	0.5514892572000001	0.12207031	0.061035156	0.12207031	5.036376800000001	9.39086911	0.47253417540000003	-0.061035156	-0.12207031	-0.4272461	-9.402832068	0.9402832068000001	2.095898462	0.18310547	0	-0.12207031	0.9893310700000001	9.540405252000001	2.8495605040000003	-0.12207031	-0.18310547	-0.18310547	0.6830810700000001	9.581079074	-1.8004150360000002	-0.061035156	-0.12207031	-0.061035156	1550087388.163
-9.4255616	-1.8219482820000001	-2.5540771760000003	0.061035156	-0.061035156	0	3.4812010800000004	-8.57858876	0.462963858	0.12207031	0	0	5.114135880000001	9.408813400000001	0.5060302716	-0.061035156	-0.12207031	-0.4272461	-9.402832068	0.9402832068000001	2.095898462	0.18310547	0	-0.12207031	0.9893310700000001	9.54160144	2.86870108	-0.061035156	-0.18310547	-0.18310547	0.794335962	9.60620108	-1.6903564300000002	-0.061035156	-0.061035156	0	1550087388.201
-9.40163588	-1.848266574	-2.427270468	0.061035156	-0.061035156	0.061035156	3.5087158540000005	-8.55585962	0.3612792932	0.12207031	-0.061035156	-0.061035156	5.14284694	9.42197284	0.5144042932	-0.12207031	-0.12207031	-0.30517578	-9.49494658	0.855346646	2.054028354	0.12207031	0	-0.12207031	1.0072753600000002	9.53322734	2.9225341460000003	-0.061035156	-0.061035156	-0.12207031	0.8206542932	9.603808606000001	-1.6999267180000002	-0.12207031	-0.061035156	0	1550087388.238
-9.46743161	-1.7860596040000003	-2.381811502	-0.061035156	0	0	3.4812010800000004	-8.537914840000001	0.287109375	0.061035156	0	-0.12207031	5.14284694	9.42197284	0.5144042932	-0.12207031	-0.12207031	-0.18310547	-9.5451902	0.6902587860000001	2.0253173920000003	0.12207031	0.061035156	-0.12207031	1.0563232428000002	9.605004892	2.9990966460000004	-0.061035156	0.061035156	-0.12207031	0.8206542932	9.62893071	-1.610205072	-0.18310547	-0.061035156	0.061035156	1550087388.278
-9.55117212	-1.693945288	-2.293286142	-0.30517578	-0.061035156	-0.12207031	3.417797824	-8.58696286	0.270361322	0.061035156	0	-0.12207031	5.161987320000001	9.47460962	0.4904785144	-0.061035156	0	-0.12207031	-9.5451902	0.6902587860000001	2.0253173920000003	0.12207031	0.12207031	-0.12207031	1.1472412140000001	9.63969748	3.1199219240000007	-0.061035156	0.061035156	-0.12207031	0.8134765380000001	9.66242662	-1.509716754	-0.18310547	-0.061035156	0.12207031	1550087388.318
-9.43752446	-1.665234424	-2.1880126800000004	-0.61035156	0	-0.18310547	3.343627896	-8.665917932000001	0.27275390380000003	0.061035156	-0.12207031	-0.24414062	5.1296875	9.480590560000001	0.4844970746000001	0	0.061035156	-0.061035156	-9.81196286	0.05502929712000001	2.09948732	-0.061035156	0.18310547	-0.12207031	1.3853027160000002	9.625341754	3.275439496	-0.061035156	0.30517578	-0.18310547	0.732128894	9.6983152	-1.56953125	-0.12207031	-0.061035156	0.12207031	1550087388.358
-9.433935700000001	-1.564746106	-2.0935058900000003	-0.91552734	0.36621094	-0.30517578	3.2311766200000003	-8.781957968	0.2823242212	0.18310547	-0.36621094	-0.30517578	5.067480432000001	9.414794928000001	0.48090820680000007	0.18310547	0.30517578	-0.12207031	-9.839477340000002	-0.3804199280000001	2.080346646	-0.24414062	0.30517578	-0.12207031	1.7489746400000001	9.579882788	3.458471646	-0.061035156	0.6713867	-0.36621094	0.5957519568	9.53442392	-1.6305420320000001	0	0.12207031	0.061035156	1550087388.398
-9.418384080000001	-1.5958496400000002	-2.4153076080000004	-1.3427734	0.061035156	-0.6713867	3.085229532	-8.954223740000002	0.2572021466	0.4272461	-0.91552734	-0.4272461	5.042358426000001	9.04992662	0.717773462	0.4272461	0.6713867	-0.30517578	-9.839477340000002	-0.3804199280000001	2.080346646	-0.6713867	0.5493164	-0.061035156	1.990625	9.39685054	3.5888672120000003	-0.061035156	0.6713867	-0.36621094	0.5024413940000001	9.55117212	-1.65805661	0.12207031	0.36621094	-0.12207031	1550087388.438
-9.21501448	-1.9535400360000001	-2.2621826080000003	-1.4038086	0.18310547	-0.79345703	2.9644042540000006	-9.05231929	0.21652832460000004	0.79345703	-1.5258789	-0.6713867	5.042358426000001	9.04992662	0.717773462	0.6713867	1.2207031	-0.5493164	-9.792822480000002	-0.7046142572	1.8351074280000002	-1.159668	0.7324219	0.061035156	2.0121582460000003	9.10495607	3.585278354	-0.061035156	1.6479492	-0.48828125	0.41511232	9.555957068	-1.51928714	0.18310547	0.36621094	-0.24414062	1550087388.478
-9.16716304	-1.8937255400000002	-2.363867212	-1.5258789	0.4272461	-0.91552734	2.8411866	-9.08222644	0.08493652160000001	1.0986328	-2.0751953	-0.8544922	5.04953624	8.823827880000001	0.8756836060000002	0.91552734	1.8310547	-0.79345703	-9.846654860000001	-0.7428955072	1.7812744600000001	-1.5869141	0.91552734	0.24414062	1.965502896	8.914746106	3.4919677520000003	0	2.319336	-0.4272461	0.4294677716	9.542798020000001	-1.5180908540000002	0.24414062	0.36621094	-0.18310547	1550087388.518
-9.089404254	-1.540820288	-2.6497802520000002	-1.7700195	0.4272461	-1.2207031	2.6976317900000004	-9.212622300000001	-0.10288086060000001	1.0986328	-2.0751953	-0.8544922	5.055517572	8.766406250000001	0.9414794928000001	0.9765625	2.319336	-1.0375977	-9.846654860000001	-0.7428955072	1.7812744600000001	-2.0141602	1.159668	0.4272461	1.7693115020000003	8.86210962	3.379516574	0	2.319336	-0.4272461	0.6041259784	9.48776857	-1.62575679	0.30517578	0.4272461	-0.12207031	1550087388.558
-9.04992662	-1.4606689300000002	-3.084033246	-2.1362305	0.30517578	-1.5869141	2.6976317900000004	-9.212622300000001	-0.10288086060000001	1.4038086	-2.5634766	-0.9765625	5.05910643	8.789135880000002	0.83022464	1.0375977	2.5634766	-1.0986328	-9.780859620000001	-0.6830810700000001	1.695141574	-2.4414062	1.3427734	0.61035156	1.46665036	8.845361420000001	3.216821286	0.36621094	3.2348633	-0.30517578	0.9031982428000002	9.3657473	-1.8410888580000002	0.36621094	0.6713867	-0.30517578	1550087388.598
-8.927905252	-1.447509784	-3.523071286	-2.5024414	-0.061035156	-2.0141602	2.57680661	-9.338232428000001	-0.324194339	1.5869141	-2.9296875	-0.91552734	5.05910643	8.792724640000001	0.5993408246	1.0986328	2.746582	-0.9765625	-9.780859620000001	-0.6830810700000001	1.695141574	-2.9296875	1.5258789	0.8544922	1.2453369600000002	8.80588408	2.95363768	0.36621094	3.3569336	-0.30517578	1.3063476440000001	9.34421376	-1.9798584260000003	0.36621094	1.4648438	-0.48828125	1550087388.638
-8.65634784	-1.52526857	-3.859228534	-2.9907227	-0.30517578	-2.4414062	2.414111322	-9.38967302	-0.5897705072	1.6479492	-3.0517578	-0.36621094	4.8617187500000005	8.685058606	-0.001196289038	1.2817383	2.9907227	-0.8544922	-9.65405252	-0.4474121106000001	1.6329346040000001	-3.3569336	1.7700195	1.159668	1.1424560700000002	8.81066893	2.5564697480000005	0.36621094	3.3569336	-0.30517578	1.207055661	9.414794928000001	-2.10546875	0.36621094	2.319336	-0.5493164	1550087388.678
-8.621655252000002	-1.9403808900000001	-4.09848642	-3.3569336	-0.12207031	-2.5634766	2.27653804	-9.35976538	-0.6376221040000001	1.6479492	-3.0517578	-0.36621094	4.8617187500000005	8.685058606	-0.001196289038	1.3427734	3.2348633	-0.8544922	-9.57150908	-0.08015136780000001	1.516894568	-3.90625	1.953125	1.4038086	1.068286142	9.081030252000001	1.9810547120000002	0.36621094	3.540039	-0.30517578	0.324194339	9.370532248	-2.16767572	0.36621094	2.1972656	-0.5493164	1550087388.718
-8.710180710000001	-2.1437500000000003	-4.560253894000001	-3.7841797	-0.7324219	-2.5634766	2.180834964	-9.370532248	-0.5490966754000001	1.4648438	-2.8686523	0.6713867	4.745678714	8.93747554	-0.362475589	1.3427734	3.4179688	-0.9765625	-9.50930162	0.5120117212	1.4810058900000003	-4.211426	1.8920898	1.6479492	0.793139676	9.480590560000001	1.3793212860000001	0.30517578	4.0283203	-0.061035156	0.49167482	9.54160144	-2.239453076	0.36621094	2.1362305	-0.48828125	1550087388.758
-8.61926268	-2.366259784	-4.5327391200000005	-3.7231445	-0.5493164	-2.5024414	2.180834964	-9.370532248	-0.5490966754000001	1.4648438	-2.8686523	0.6713867	4.691845746	9.21501448	-0.7524658540000001	1.2207031	3.6621094	-1.159668	-9.197070288	1.143652356	1.3362548920000001	-4.699707	2.0141602	1.6479492	0.3229980432	9.8	0.9582275360000001	0.30517578	4.0283203	-0.061035156	1.1245117212000002	9.559545926	-2.5134033540000003	0.18310547	2.5024414	-0.5493164	1550087388.798
-8.89919429	-2.68566893	-4.895214856	-3.4179688	-0.79345703	-2.319336	2.16767572	-9.000878894000001	-0.1495361322	1.0986328	-2.6245117	1.7089844	4.71457518	9.463842752000001	-1.153222644	1.0986328	3.9672852	-1.159668	-8.81784694	2.1258057100000003	0.9175537140000001	-4.9438477	1.7089844	1.6479492	-0.364868161	10.075146760000003	0.5275634784000001	0.24414062	4.211426	0.12207031	1.7609375	9.48776857	-2.4667480040000003	0.24414062	2.6245117	-0.7324219	1550087388.838
-8.918335160000002	-2.843579074	-4.998095746000001	-3.7841797	-0.91552734	-1.8920898	2.1616942900000002	-8.756836060000001	0.113647464	0.8544922	-2.5024414	2.0751953	4.846167032	9.8263179	-1.4678466460000001	0.91552734	4.333496	-0.9765625	-8.72214357	3.334057608	0.6160888580000001	-4.8217773	1.2817383	1.6479492	-1.1675781250000001	10.49265126	0.0729736322	-0.18310547	4.8217773	1.159668	2.1305908540000003	9.503320288000001	-2.593554712	0.12207031	3.1738281	-0.91552734	1550087388.878
-8.858520468	-2.837597644	-4.774389676	-3.90625	-0.8544922	-1.2817383	2.168872104	-8.825024460000002	0.38640135800000003	0.7324219	-2.6855469	2.380371	4.655957068	11.100365920000002	-2.463159146	0.5493164	4.699707	-0.61035156	-9.016430710000002	4.103271466000001	0.49526367800000004	-4.272461	1.0375977	1.4038086	-1.7597412140000002	11.0417482	0.03828125	-0.18310547	4.8217773	1.159668	1.656860324	9.540405252000001	-2.64379892	0.18310547	2.9296875	-0.91552734	1550087388.918
-8.72214357	-2.956030252	-4.712182608	-3.6010742	-0.6713867	-1.159668	2.2490234620000003	-8.959009080000001	0.6507812500000001	0.7324219	-3.112793	2.6855469	4.655957068	11.100365920000002	-2.463159146	0.12207031	4.4555664	0.061035156	-8.76879892	3.8759764400000005	0.4139160144	-4.0893555	0.91552734	0.91552734	-2.000195288	11.24152806	0.492871106	0.12207031	3.3569336	1.4038086	1.1639892572000001	9.559545926	-2.495458966	0.061035156	2.0141602	-0.91552734	1550087388.958
