# Supplementary material for: A deep learning approach for lower back-pain risk prediction during manual lifting
Source: PLoS One. 2021 Feb 19;16(2):e0247162. doi: 10.1371/journal.pone.0247162 (PMC7894914; doi:10.1371/journal.pone.0247162)
Supplement: S1 Data — (ZIP) [file pone.0247162.s001.zip › source-used/Subject_03_P2_Zone04_T2.csv]

Side_A_x	Side_A_y	Side_A_z	Side_G_x	Side_G_y	Side_G_z	LtWt_A_x	LtWt_A_y	LtWt_A_z	LtWt_G_x	LtWt_G_y	LtWt_G_z	RtWt_A_x	RtWt_A_y	RtWt_A_z	RtWt_G_x	RtWt_G_y	RtWt_G_z	Back_A_x	Back_A_y	Back_A_z	Back_G_x	Back_G_y	Back_G_z	UArm_A_x	UArm_A_y	UArm_A_z	UArm_G_x	UArm_G_y	UArm_G_z	Thig_A_x	Thig_A_y	Thig_A_z	Thig_G_x	Thig_G_y	Thig_G_z	Time_stp
-9.431542932000001	-1.2094482428000002	-2.8675048920000004	-0.061035156	-0.061035156	0	3.7240478240000003	-8.445800720000001	0.8206542932	-0.061035156	-0.061035156	-0.061035156	4.920336960000001	9.413598740000001	0.419897464	0	0	0	-9.061889480000001	0.9055908540000002	3.125903354	-0.061035156	-0.061035156	0	1.1807373200000002	9.613378894	2.4595702880000005	0	0	0	0.4713378894	9.594238220000001	-1.8255371400000002	-0.061035156	0	0	1550085819.416
-9.42436502	-1.19270018	-2.86870108	-0.061035156	-0.061035156	0	3.737207068	-8.4733152	0.8457763580000002	-0.061035156	-0.061035156	-0.061035156	4.94067392	9.4004393	0.385205072	0	0	0	-9.07026358	0.8972167932	3.1366699280000003	-0.061035156	-0.12207031	0	1.149633786	9.624145468	2.4523925720000004	0	0	0	0.46535643000000004	9.596630890000002	-1.8530517180000001	-0.061035156	0	0	1550085819.456
-9.4255616	-1.1986816100000002	-2.8818603240000003	-0.12207031	-0.061035156	0	3.734814496	-8.467334260000001	0.8577392572	0	-0.061035156	-0.061035156	4.953832968	9.395654254	0.35888672120000004	0	0	0	-9.064282248	0.8948242212000002	3.1390625	-0.061035156	-0.061035156	0	1.1699707068	9.62653804	2.4488037140000003	0	-0.061035156	0	0.4330566394	9.60141574	-1.8697998200000001	0	0	0	1550085819.496
-9.419580072	-1.240551718	-2.85673822	-0.061035156	-0.061035156	0	3.7228514400000003	-8.456567392	0.869702176	0	-0.061035156	-0.061035156	4.943066394000001	9.374121106	0.34812010800000004	0	0	0	-9.065478240000001	0.9020019568000001	3.1390625	-0.061035156	-0.061035156	0	1.1699707068	9.62653804	2.4488037140000003	0	-0.061035156	0	0.4438232428	9.603808606000001	-1.8410888580000002	0	0	0	1550085819.536
-9.419580072	-1.227392572	-2.834008786	-0.061035156	-0.061035156	0	3.721655252	-8.462548920000001	0.8625244110000001	0	-0.061035156	-0.061035156	4.946655252000001	9.366943390000001	0.33017577880000004	0	0	0	-9.058300720000002	0.925927716	3.14265126	-0.061035156	-0.061035156	0	1.1747558900000001	9.609789840000001	2.43205571	0	0	0	0.4139160144	9.593042032000001	-1.8566405760000002	-0.061035156	0	0	1550085819.576
-9.423168930000001	-1.21901857	-2.86152356	-0.061035156	-0.061035156	0	3.7288329680000003	-8.446997300000001	0.83022464	0	-0.061035156	-0.061035156	4.93947734	9.374121106	0.3002685504	0	0	0	-9.058300720000002	0.925927716	3.14265126	-0.061035156	-0.061035156	0	1.1747558900000001	9.609789840000001	2.43205571	0	0	0	0.40075683900000003	9.595434800000001	-1.8626221040000002	-0.061035156	0	0	1550085819.616
-9.433935700000001	-1.199877896	-2.854345746	-0.061035156	-0.061035156	0	3.708496106	-8.4135009	0.800317392	0	-0.12207031	-0.061035156	4.932299820000001	9.366943390000001	0.2823242212	0	0	0	-9.08342302	0.915161142	3.1713623200000005	-0.061035156	-0.061035156	0	1.1604003600000001	9.62055661	2.44401857	0	0	0	0.45698242800000005	9.60620108	-1.8410888580000002	-0.061035156	0	0	1550085819.656
-9.42436502	-1.2094482428000002	-2.8411866	-0.061035156	-0.061035156	-0.061035156	3.7096923920000004	-8.461352340000001	0.762036142	0	-0.061035156	-0.061035156	4.91196286	9.374121106	0.2954833966	0	0	0	-9.05471196	0.9414794928000001	3.1797364200000002	-0.061035156	-0.061035156	0	1.2082519568	9.610986420000001	2.428466754	0	0	0	0.4438232428	9.600219748	-1.8422851440000003	-0.061035156	0	0	1550085819.696
-9.418384080000001	-1.2082519568	-2.85314946	0	-0.061035156	0	3.7324219240000005	-8.42905252	0.7680175720000001	-0.061035156	-0.061035156	0	4.90478534	9.377710160000001	0.30505371400000003	0	0	0	-9.05351538	0.900805661	3.1534179320000004	0	-0.061035156	0	1.2082519568	9.610986420000001	2.428466754	0	0	0	0.44143066100000006	9.60859375	-1.848266574	-0.061035156	-0.061035156	0	1550085819.736
-9.4255616	-1.197485324	-2.866308606	-0.061035156	-0.061035156	0	3.7395996400000002	-8.409912140000001	0.7895507788	-0.061035156	-0.061035156	0	4.910766574	9.38129892	0.32658691100000004	-0.061035156	0	0	-9.024804712	0.9199462860000001	3.1498290740000003	-0.061035156	-0.061035156	0	1.0946044928	9.599023560000001	2.4081298920000003	0	0	0	0.4689453076	9.584667932	-1.8267334260000003	-0.061035156	0	0	1550085819.776
-9.423168930000001	-1.195092752	-2.86152356	-0.061035156	-0.061035156	0	3.7288329680000003	-8.408715560000001	0.79194339	0	0	0	4.90598143	9.407617212	0.31223143000000003	-0.061035156	-0.061035156	0	-9.0427491	0.910375998	3.1438476440000005	-0.061035156	-0.061035156	0	1.114941394	9.62893071	2.4165038940000003	0	-0.061035156	0	0.4713378894	9.5870607	-1.8626221040000002	-0.061035156	0	0	1550085819.816
-9.407617212	-1.178344748	-2.82922374	0	-0.061035156	0	3.7659179320000007	-8.431445288	0.778784146	0	-0.061035156	-0.061035156	4.8988037140000005	9.38967302	0.309838858	-0.061035156	-0.061035156	0	-9.036767572	0.8960205072	3.1366699280000003	-0.061035156	-0.061035156	0	1.114941394	9.62893071	2.4165038940000003	0	-0.061035156	0	0.49406739200000005	9.594238220000001	-1.836303714	-0.061035156	0	0	1550085819.856
-9.426757788000002	-1.1604003600000001	-2.8423827880000005	0	-0.061035156	0	3.78984375	-8.436230432	0.7428955072	0	0	-0.061035156	4.8796630400000005	9.35258786	0.3289794928	0	-0.061035156	0	-9.04155252	0.915161142	3.1689697480000003	-0.061035156	-0.061035156	0	1.1472412140000001	9.615771760000001	2.4356445680000003	-0.061035156	-0.061035156	0	0.47373047120000006	9.581079074	-1.8410888580000002	-0.061035156	0	0	1550085819.896
-9.410009980000002	-1.152026358	-2.8352050720000004	0	-0.061035156	-0.061035156	3.770703076	-8.424267572	0.7811767572	-0.061035156	0	-0.061035156	4.878466754000001	9.3322509	0.3014648462	-0.061035156	-0.061035156	-0.061035156	-9.04633786	0.916357428	3.16777356	0	-0.061035156	0	1.159204074	9.56672374	2.406933606	-0.061035156	-0.061035156	0	0.5024413940000001	9.5870607	-1.8506591460000001	-0.061035156	0	0	1550085819.935
-9.444701980000001	-1.143652356	-2.8423827880000005	-0.061035156	-0.061035156	0	3.7587402160000005	-8.42905252	0.80390625	-0.061035156	0	-0.061035156	4.9	9.34780252	0.27873535340000005	-0.061035156	-0.061035156	-0.061035156	-9.04753444	0.900805661	3.1761474640000005	0	-0.061035156	0	1.159204074	9.56672374	2.406933606	0	-0.061035156	0	0.492871106	9.59782698	-1.8578369600000002	-0.12207031	0	0	1550085819.975
-9.451879892000001	-1.1400634980000002	-2.825634784	-0.061035156	-0.061035156	0	3.7563476440000003	-8.45776358	0.800317392	0	0	-0.061035156	4.9263183900000005	9.350195288	0.269165036	-0.061035156	-0.061035156	-0.061035156	-9.04753444	0.900805661	3.1761474640000005	0	-0.061035156	0	1.168774411	9.603808606000001	2.404541034	0	-0.061035156	-0.061035156	0.492871106	9.59782698	-1.8578369600000002	-0.12207031	0	0	1550085820.015
-9.448290740000001	-1.1328857428	-2.8220459260000004	-0.061035156	-0.061035156	0	3.7336182100000004	-8.462548920000001	0.808691394	0	0	-0.061035156	4.93947734	9.317895468000001	0.287109375	0	-0.061035156	-0.061035156	-9.015234620000001	0.900805661	3.1964844240000003	-0.061035156	-0.061035156	0	1.2022705072	9.56672374	2.403344748	0	-0.061035156	-0.061035156	0.501245108	9.60859375	-1.7944336060000001	-0.12207031	0	-0.061035156	1550085820.055
-9.42915036	-1.1400634980000002	-2.82084964	-0.061035156	-0.12207031	-0.061035156	3.71088858	-8.46015625	0.8206542932	0	0	-0.061035156	4.9622070680000006	9.29516574	0.2990722644	0	-0.061035156	-0.061035156	-9.02241214	0.9271240020000001	3.20366214	-0.061035156	-0.061035156	0	1.2022705072	9.56672374	2.403344748	0	-0.061035156	-0.061035156	0.517993161	9.599023560000001	-1.7872558900000002	-0.12207031	0	-0.061035156	1550085820.095
-9.460253894000001	-1.156811502	-2.8124755400000003	-0.061035156	-0.061035156	0	3.6881591460000003	-8.44819339	0.8374023560000001	0	0	-0.061035156	4.998095746000001	9.310717752	0.2835205072	0	0	-0.061035156	-9.02241214	0.9331054712000001	3.215625	-0.061035156	-0.061035156	0	1.2034667932	9.554760880000002	2.38540036	0	-0.061035156	-0.061035156	0.515600589	9.609789840000001	-1.7214599640000001	-0.061035156	0	0	1550085820.135
-9.46623552	-1.1173339660000001	-2.783764676	0	-0.061035156	0	3.6917480040000004	-8.431445288	0.8170653959999999	0	0	0	5.01245108	9.329858426000001	0.248828125	0	0	-0.061035156	-9.00686052	0.9354980432000001	3.234765576	-0.061035156	-0.061035156	0	1.227392572	9.60739766	2.39138179	0	-0.061035156	0	0.5371337860000001	9.62055661	-1.723852536	-0.061035156	-0.061035156	0	1550085820.175
-9.45666484	-1.0934082068000002	-2.7909423920000003	-0.061035156	-0.061035156	0	3.694140576	-8.424267572	0.8158691100000001	0	-0.061035156	0	5.03398462	9.354980432000001	0.2619873004	0	-0.061035156	0	-9.00686052	0.9426757788	3.2407471040000004	0	-0.061035156	0	1.227392572	9.60739766	2.39138179	0	0	0	0.5251708966	9.610986420000001	-1.745385782	-0.061035156	-0.061035156	0	1550085820.215
-9.45786142	-1.128100589	-2.8088867800000004	-0.061035156	-0.061035156	0	3.7336182100000004	-8.409912140000001	0.8206542932	0	0	0	5.03398462	9.354980432000001	0.2619873004	0	-0.061035156	0	-9.00207518	0.9414794928000001	3.23596196	0	-0.061035156	0	1.2058593750000002	9.605004892	2.35549321	0	-0.061035156	0	0.5479003894	9.61936052	-1.7226562500000002	-0.061035156	-0.061035156	0	1550085820.255
-9.439917032	-1.1173339660000001	-2.775390576	-0.061035156	-0.061035156	0	3.7395996400000002	-8.38598642	0.8170653959999999	0	0	0	5.0016848000000005	9.35258786	0.30505371400000003	0	-0.061035156	0	-9.004467752000002	0.925927716	3.24194339	0	-0.061035156	0	1.2417480040000002	9.594238220000001	2.3710449280000003	0	-0.061035156	0	0.5287597644	9.62773462	-1.745385782	-0.061035156	0	0	1550085820.295
-9.444701980000001	-1.0826415740000002	-2.7765869600000004	-0.061035156	-0.061035156	0	3.770703076	-8.391967752000001	0.80988768	0	-0.061035156	0	4.98015126	9.331054712	0.3182128894	0	-0.061035156	0	-9.023608426000001	0.9414794928000001	3.2634764400000003	-0.061035156	-0.061035156	0	1.2417480040000002	9.594238220000001	2.3710449280000003	0	-0.061035156	0	0.553881839	9.612182608000001	-1.7023192900000002	-0.061035156	0	0	1550085820.335
-9.45307608	-1.05991214	-2.7729980040000006	-0.061035156	-0.061035156	0	3.81616214	-8.42067842	0.8015136780000001	0	-0.061035156	0	4.96459964	9.371728240000001	0.3158203076	0	0	0	-9.00805661	0.9343017572	3.2814209260000005	0	-0.061035156	0	1.259692392	9.584667932	2.3794189300000004	0	0	0	0.553881839	9.616967752	-1.73701178	-0.061035156	0	0	1550085820.375
-9.46623552	-1.0934082068000002	-2.7825683900000002	-0.061035156	-0.061035156	-0.061035156	3.8149658540000004	-8.39077176	0.850561502	0	0	-0.061035156	4.974169928000001	9.36933606	0.30625	0	0	0	-9.0092527	0.9127685700000001	3.2646728240000003	0	-0.061035156	0	1.2154297120000002	9.609789840000001	2.368652356	0	0	0	0.5239746106000001	9.610986420000001	-1.74299321	0	0	-0.061035156	1550085820.415
-9.46743161	-1.100585962	-2.7765869600000004	-0.061035156	-0.061035156	0	3.7671141200000005	-8.37163089	0.8720947480000001	0	0	-0.061035156	4.987329074000001	9.3657473	0.3014648462	0	0	-0.061035156	-9.0092527	0.9594238220000001	3.2586913940000004	-0.061035156	-0.061035156	0	1.2154297120000002	9.609789840000001	2.368652356	0	0	0	0.4892822284000001	9.60859375	-1.7597412140000002	0	0	-0.061035156	1550085820.455
-9.45666484	-1.119726538	-2.775390576	-0.061035156	-0.061035156	0	3.7635253600000005	-8.400341754000001	0.8457763580000002	0	-0.061035156	-0.061035156	4.98254393	9.382495108	0.2775390576	-0.061035156	-0.061035156	0	-9.02241214	0.9582275360000001	3.2730469240000004	-0.061035156	-0.061035156	0	1.193896466	9.62055661	2.3578857820000003	0	-0.061035156	0	0.516796875	9.610986420000001	-1.75495607	-0.061035156	0	-0.061035156	1550085820.495
-9.447094748	-1.1017822480000001	-2.769409146	0	-0.061035156	-0.061035156	3.7659179320000007	-8.42905252	0.784765625	0	-0.12207031	-0.061035156	4.978955072	9.375317392	0.2524169928	-0.061035156	-0.061035156	0	-9.0176268	0.9713867212000001	3.2790283540000003	-0.061035156	-0.061035156	0	1.2261962860000002	9.62294928	2.345922824	0	-0.061035156	0	0.5239746106000001	9.615771760000001	-1.7298339660000002	0	0	0	1550085820.535
-9.459057608	-1.114941394	-2.76821286	0	-0.061035156	-0.061035156	3.741992212	-8.38957518	0.770410144	-0.061035156	0	-0.061035156	4.96459964	9.32746556	0.26796875000000003	0	-0.061035156	0	-9.0176268	0.974975589	3.2874023560000003	-0.061035156	0	0	1.2261962860000002	9.62294928	2.345922824	0	-0.061035156	-0.061035156	0.5239746106000001	9.60620108	-1.733422824	-0.061035156	0	0	1550085820.575
-9.4686277	-1.1125488220000002	-2.77180162	0	-0.061035156	-0.061035156	3.708496106	-8.366845746000001	0.8182617212000002	-0.061035156	0	0	4.9514401999999995	9.329858426000001	0.2524169928	-0.061035156	-0.061035156	-0.061035156	-9.0176268	0.976171875	3.2634764400000003	0	0	0	1.2417480040000002	9.5870607	2.3399413940000002	0	-0.061035156	-0.061035156	0.5120117212	9.614575180000001	-1.752563498	0	0	-0.061035156	1550085820.615
-9.46503894	-1.1173339660000001	-2.73830571	0	-0.061035156	-0.061035156	3.7395996400000002	-8.387182608000002	0.840991214	-0.061035156	0	0	4.95622554	9.36933606	0.22131347840000004	-0.061035156	-0.061035156	-0.061035156	-9.021215560000002	0.9785644568000001	3.2718505400000004	0	0	0	1.2178222840000001	9.640893570000001	2.3351562500000003	0	0	-0.061035156	0.531152356	9.61936052	-1.7298339660000002	-0.061035156	-0.061035156	0	1550085820.655
-9.455468750000001	-1.1101562500000002	-2.76223143	-0.061035156	0	-0.061035156	3.75754393	-8.425463760000001	0.8529540740000001	-0.061035156	0	0	4.963403060000001	9.377710160000001	0.23686523560000003	0	0	-0.061035156	-9.011645468000001	0.9689941100000001	3.24194339	0	0	0	1.2178222840000001	9.640893570000001	2.3351562500000003	0	0	-0.061035156	0.5287597644	9.62055661	-1.723852536	-0.061035156	0	0	1550085820.695
-9.45307608	-1.113745108	-2.75983876	-0.061035156	-0.061035156	0	3.7671141200000005	-8.445800720000001	0.8661132788	-0.061035156	0	0	4.968188400000001	9.366943390000001	0.27395019960000005	0	0	-0.061035156	-9.011645468000001	0.9689941100000001	3.24194339	0	0	-0.061035156	1.2202148560000001	9.649267572	2.3519042540000004	0	0	-0.061035156	0.5479003894	9.62055661	-1.7083007200000002	-0.061035156	0	0	1550085820.735
-9.45307608	-1.0898193390000002	-2.7454834260000003	-0.061035156	-0.061035156	0	3.7455810700000005	-8.43503444	0.8828613220000001	-0.061035156	0	0	4.9765625	9.368139480000002	0.29069824280000006	0	0	-0.061035156	-9.00207518	0.9881347840000001	3.208447284	0	0.061035156	-0.061035156	1.179541034	9.60739766	2.326782248	-0.061035156	0	-0.061035156	0.571826178	9.62055661	-1.745385782	-0.061035156	0	0	1550085820.775
-9.46503894	-1.08383786	-2.7658202880000005	-0.061035156	0	0	3.7156739200000004	-8.42307158	0.9020019568000001	-0.061035156	0	0	4.990917932	9.38608426	0.287109375	-0.061035156	0	-0.061035156	-9.020019568	0.984545926	3.2072509000000005	0	0.061035156	-0.061035156	1.179541034	9.60739766	2.326782248	-0.061035156	0	-0.061035156	0.5455078076000001	9.6217527	-1.7441894960000002	0	-0.061035156	0	1550085820.815
-9.472216754	-1.0670898560000002	-2.75983876	0	0	0	3.7288329680000003	-8.43742662	0.899609375	-0.061035156	0	0	5.01245108	9.404028060000002	0.2835205072	-0.061035156	0	-0.061035156	-9.020019568	0.984545926	3.2072509000000005	0	0.061035156	-0.061035156	1.18671875	9.62055661	2.3542969240000002	-0.061035156	0	-0.061035156	0.5275634784000001	9.624145468	-1.738207968	-0.061035156	-0.061035156	0	1550085820.855
-9.46264676	-1.079052716	-2.78496106	0	0	0	3.753955072	-8.444604532000001	0.88645018	-0.061035156	0	0	4.99211412	9.39086911	0.2954833966	-0.061035156	0	-0.061035156	-9.020019568	0.9677978240000001	3.1773437500000004	0	0	-0.061035156	1.1723632788	9.631323380000001	2.337548822	-0.061035156	0	-0.061035156	0.5431152356000001	9.60739766	-1.74299321	0	0	-0.061035156	1550085820.895
-9.449487320000001	-1.0969971040000002	-2.7861572480000003	-0.061035156	0	0	3.749169928	-8.445800720000001	0.878076178	0	0	-0.061035156	4.97177716	9.368139480000002	0.29667969240000003	-0.061035156	0	0	-9.024804712	0.961816394	3.1821288940000003	0	0	-0.061035156	1.1723632788	9.631323380000001	2.337548822	-0.061035156	-0.061035156	0	0.5490966754000001	9.610986420000001	-1.7226562500000002	0	0	-0.061035156	1550085820.935
-9.45786142	-1.08383786	-2.769409146	0	0	0	3.7360108800000003	-8.42905252	0.8565429712000001	0	0	-0.061035156	4.95742212	9.351391574	0.2775390576	-0.12207031	0	-0.061035156	-9.024804712	0.961816394	3.1821288940000003	0	0	-0.061035156	1.2022705072	9.605004892	2.3483153960000003	-0.12207031	-0.061035156	0	0.5897705072	9.60739766	-1.7214599640000001	0	0	0	1550085820.975
-9.451879892000001	-1.0670898560000002	-2.775390576	-0.061035156	0	-0.061035156	3.71328125	-8.406323380000002	0.8062988220000001	0	0	-0.061035156	4.953832968	9.34780252	0.2512207068	-0.12207031	0	-0.061035156	-9.031982428000001	0.9773681610000001	3.1558105040000006	0	0	-0.061035156	1.2010742212	9.600219748	2.3578857820000003	-0.061035156	0	0	0.5873779254	9.605004892	-1.733422824	0	-0.061035156	0	1550085821.015
-9.455468750000001	-1.091015625	-2.818457068	-0.061035156	0	-0.061035156	3.7072998200000002	-8.405126800000001	0.7883544928000001	-0.061035156	0	-0.061035156	4.95742212	9.3573732	0.227294928	-0.061035156	0	-0.061035156	-9.03916034	0.976171875	3.1534179320000004	-0.061035156	0	-0.061035156	1.2010742212	9.600219748	2.3578857820000003	-0.061035156	0	0	0.570629892	9.60739766	-1.7501709260000002	0	0	-0.061035156	1550085821.055
-9.46145018	-1.0934082068000002	-2.7861572480000003	0	0	0	3.696533246	-8.39316394	0.800317392	-0.061035156	0	-0.061035156	4.93828125	9.351391574	0.21533202880000002	-0.061035156	0	0	-9.03916034	0.976171875	3.1534179320000004	-0.061035156	0	-0.061035156	1.1484375	9.603808606000001	2.3483153960000003	-0.061035156	0	0	0.5670410144	9.62055661	-1.74299321	-0.061035156	0	0	1550085821.095
-9.431542932000001	-1.0922119110000001	-2.789746106	-0.061035156	0	-0.061035156	3.6642334260000005	-8.400341754000001	0.7823730432	-0.061035156	-0.061035156	-0.061035156	4.895214856	9.32148462	0.22131347840000004	-0.061035156	0	0	-9.069067392000001	0.949853534	3.17495108	-0.061035156	0	-0.061035156	1.191503894	9.575097840000002	2.3758300720000003	-0.061035156	0	0	0.54191893	9.609789840000001	-1.7657226440000002	0	0	-0.061035156	1550085821.135
-9.447094748	-1.09819339	-2.8017089660000005	-0.061035156	0	-0.061035156	3.6714112400000003	-8.4386232	0.7763915740000001	-0.061035156	-0.061035156	-0.061035156	4.866503894	9.35856929	0.26796875000000003	0	0	0	-9.05351538	0.9713867212000001	3.1905028960000004	-0.061035156	0	-0.061035156	1.191503894	9.575097840000002	2.3758300720000003	-0.061035156	0	-0.061035156	0.611303714	9.625341754	-1.7274413940000002	-0.061035156	0	-0.061035156	1550085821.175
-9.451879892000001	-1.107763678	-2.7945312500000004	0	0	-0.061035156	3.6714112400000003	-8.45297824	0.7955322480000001	-0.12207031	0	0	4.91196286	9.35378444	0.3229980432	-0.061035156	0	-0.061035156	-9.05351538	0.9713867212000001	3.1905028960000004	0	0.061035156	-0.061035156	1.256103534	9.62773462	2.372241214	-0.061035156	0	-0.061035156	0.611303714	9.625341754	-1.7274413940000002	-0.061035156	0	-0.061035156	1550085821.215
-9.455468750000001	-1.08383786	-2.8220459260000004	-0.061035156	0	-0.061035156	3.6618408540000003	-8.42307158	0.833813498	-0.12207031	0	0	4.91196286	9.35378444	0.3229980432	0	0.061035156	-0.12207031	-9.058300720000002	0.915161142	3.1438476440000005	-0.061035156	0.061035156	-0.061035156	1.1879150360000001	9.595434800000001	2.4165038940000003	-0.061035156	0.061035156	-0.061035156	0.5203857428	9.62055661	-1.7417969240000002	0	0	0	1550085821.254
-9.455468750000001	-1.1101562500000002	-2.8112792540000004	-0.061035156	0	0	3.6773925720000005	-8.42067842	0.8732910340000001	-0.061035156	0	0	4.9311032400000006	9.38608426	0.3229980432	-0.061035156	0	-0.061035156	-9.069067392000001	0.9307128600000001	3.104370108	-0.061035156	0	-0.061035156	1.123315396	9.56552716	2.3997558900000002	-0.061035156	0.061035156	-0.061035156	0.611303714	9.62294928	-1.7286376800000003	-0.061035156	-0.061035156	-0.061035156	1550085821.294
-9.450683606	-1.091015625	-2.8017089660000005	0	0	0	3.708496106	-8.467334260000001	0.8445800720000001	-0.061035156	-0.061035156	0	4.9311032400000006	9.38608426	0.3229980432	-0.061035156	0	-0.061035156	-9.069067392000001	0.9307128600000001	3.104370108	-0.061035156	0	-0.061035156	1.1173339660000001	9.600219748	2.381811502	-0.061035156	0	0	0.6101074280000001	9.62055661	-1.745385782	-0.061035156	-0.061035156	-0.061035156	1550085821.334
-9.460253894000001	-1.0874267572	-2.810082968	0	0	-0.061035156	3.7563476440000003	-8.46972644	0.8074951080000001	-0.061035156	-0.061035156	0	4.902392572	9.354980432000001	0.2954833966	-0.061035156	-0.061035156	0	-9.0594973	0.9307128600000001	3.1127441100000004	-0.061035156	0	-0.061035156	1.178344748	9.579882788	2.410522464	-0.061035156	0	-0.061035156	0.5275634784000001	9.61816394	-1.771704074	-0.061035156	-0.061035156	-0.061035156	1550085821.374
-9.46264676	-1.1017822480000001	-2.8495605040000003	-0.061035156	-0.061035156	-0.061035156	3.7455810700000005	-8.425463760000001	0.778784146	-0.061035156	0	0	4.866503894	9.322680710000002	0.29667969240000003	-0.061035156	0	-0.061035156	-9.07026358	0.9307128600000001	3.101977536	0	0	-0.061035156	1.178344748	9.579882788	2.410522464	-0.061035156	0	-0.061035156	0.5239746106000001	9.61816394	-1.7645263580000001	0	-0.061035156	-0.061035156	1550085821.414
-9.449487320000001	-1.118530252	-2.8220459260000004	-0.061035156	-0.061035156	-0.061035156	3.7407959260000005	-8.408715560000001	0.7668212860000001	-0.061035156	0	0	4.892822284	9.368139480000002	0.27993163940000004	-0.061035156	0	-0.061035156	-9.07026358	0.9307128600000001	3.101977536	-0.061035156	0	-0.061035156	1.15441893	9.5619384	2.404541034	-0.061035156	0	-0.061035156	0.5670410144	9.631323380000001	-1.7489746400000001	0	0	-0.061035156	1550085821.454
-9.44350589	-1.107763678	-2.8268310700000003	-0.061035156	0	-0.061035156	3.7479737400000004	-8.42905252	0.7763915740000001	-0.061035156	0	0	4.8796630400000005	9.38129892	0.2607910144	-0.061035156	0	-0.061035156	-9.07983426	0.898413089	3.116332968	0	0	-0.061035156	1.1472412140000001	9.62294928	2.4356445680000003	0	0	-0.061035156	0.5467041034000001	9.603808606000001	-1.7645263580000001	0	-0.061035156	-0.061035156	1550085821.494
-9.4171875	-1.07785643	-2.83640126	-0.061035156	-0.061035156	-0.061035156	3.741992212	-8.43742662	0.758447284	-0.061035156	-0.061035156	-0.061035156	4.86411142	9.34541034	0.288305661	0	0	-0.061035156	-9.04633786	0.8708984620000001	3.122314496	0	0	-0.061035156	1.1472412140000001	9.62294928	2.4356445680000003	-0.061035156	0	-0.061035156	0.5598632788000001	9.596630890000002	-1.7250488220000002	0	0	-0.061035156	1550085821.534
-9.351391574	-0.9582275360000001	-2.6916503600000006	-0.18310547	-0.061035156	-0.12207031	3.726440396	-8.4386232	0.7572509980000001	-0.061035156	0	-0.061035156	4.843774460000001	9.29636232	0.33256836060000006	0	0	-0.061035156	-9.04633786	0.8708984620000001	3.122314496	0	0.061035156	-0.061035156	1.175952176	9.58825679	2.460766574	-0.061035156	0	-0.12207031	0.75964357	9.552368210000001	-1.5910644960000002	-0.061035156	0.061035156	-0.061035156	1550085821.574
-9.402832068	-0.855346646	-2.56245108	-0.36621094	-0.18310547	-0.18310547	3.685766574	-8.38478984	0.7967285340000001	-0.061035156	-0.061035156	0	4.842578076	9.286792032000001	0.41152344240000005	0	0	-0.061035156	-9.012841754	0.7572509980000001	3.1593994600000004	0	0	-0.061035156	1.284814496	9.516479532	2.62346196	0	0	-0.12207031	0.9175537140000001	9.553564300000001	-1.388891574	-0.12207031	0.30517578	0	1550085821.614
-9.614575180000001	-0.7763915740000001	-2.5433105040000004	-0.4272461	-0.30517578	-0.30517578	3.645092752	-8.347705072	0.79194339	-0.061035156	-0.061035156	0	4.838989120000001	9.266455072	0.540722644	0.061035156	0	-0.12207031	-9.08461911	0.5191894568000001	3.31850589	-0.061035156	0.061035156	-0.061035156	1.284814496	9.516479532	2.62346196	0	0	-0.18310547	0.839794928	9.615771760000001	-1.435546924	-0.12207031	0.48828125	0.061035156	1550085821.654
-9.644482428000002	-0.965405252	-2.27893071	-0.5493164	-0.36621094	-0.4272461	3.645092752	-8.31899411	0.693847644	0	-0.12207031	0.12207031	4.87128894	9.32148462	0.6519775360000001	0.12207031	0	-0.18310547	-9.08461911	0.5191894568000001	3.31850589	-0.061035156	0.12207031	0	1.3649658540000003	9.49255342	2.7454834260000003	0	0	-0.18310547	0.6723144568000001	9.7318116	-1.3577880400000002	0	0.4272461	0	1550085821.694
-9.460253894000001	-1.070678714	-2.01096196	-0.7324219	-0.12207031	-0.36621094	3.7635253600000005	-8.415893570000001	0.5574707068000001	0	-0.061035156	0.24414062	4.920336960000001	9.374121106	0.7428955072	0.12207031	0	-0.24414062	-9.176733426	0.4844970746000001	3.446508786	-0.061035156	0.12207031	-0.061035156	1.489379892	9.542798020000001	2.8902344240000004	0	0	-0.24414062	0.800317392	9.796411240000001	-1.062304712	0	0.30517578	0.12207031	1550085821.734
-9.500927520000001	-1.191503894	-1.8063964660000003	-0.7324219	0	-0.36621094	3.881957968	-8.502026260000001	0.46416014400000005	-0.061035156	-0.12207031	0.30517578	4.885644568	9.189892572	0.833813498	0.18310547	0	-0.30517578	-9.055908246000001	0.19619140380000002	3.440527356	0	0.24414062	-0.061035156	1.489379892	9.542798020000001	2.8902344240000004	0	0	-0.30517578	0.754858426	9.554760880000002	-1.1580077880000001	-0.061035156	0.4272461	0.24414062	1550085821.774
-9.57629393	-1.356591754	-1.947558606	-0.79345703	-0.12207031	-0.48828125	3.9704834260000004	-8.323779254	0.49885253600000007	-0.12207031	-0.12207031	0.30517578	4.848559604	9.1109375	0.9438721040000001	0.18310547	-0.061035156	-0.24414062	-9.055908246000001	0.19619140380000002	3.440527356	0.061035156	0.24414062	-0.061035156	1.491772464	9.329858426000001	3.0206298920000005	0	0	-0.4272461	0.7105957068000001	9.590649460000002	-1.2261962860000002	-0.061035156	0.36621094	0.18310547	1550085821.814
-9.67558606	-1.7884521760000003	-1.6999267180000002	-0.6713867	-0.6713867	-0.5493164	3.94895018	-8.182617212	0.5550781250000001	-0.12207031	-0.12207031	0.30517578	4.848559604	9.1109375	0.9438721040000001	0.24414062	0	-0.36621094	-9.125292932	0.025122070680000004	3.366357428	-0.061035156	0.4272461	-0.061035156	1.6030273560000001	9.24013678	3.1486327880000005	0.061035156	0.18310547	-0.4272461	0.33137207460000007	9.71745607	-0.974975589	-0.061035156	0.36621094	0.18310547	1550085821.854
-9.43632788	-1.790844748	-1.5156982820000002	-0.4272461	0.12207031	-0.48828125	3.96569838	-8.271142572	0.46535643000000004	0.061035156	-0.24414062	0.48828125	4.862915036	9.395654254	1.000097644	0.24414062	0.18310547	-0.48828125	-9.377710160000001	-0.172265625	3.2874023560000003	-0.061035156	0.48828125	-0.061035156	1.5587646760000002	9.30832518	3.2706542540000005	0.12207031	0.48828125	-0.4272461	0.14235839660000002	9.60261232	-1.3817138580000001	0.18310547	0.12207031	0.18310547	1550085821.894
-9.49255342	-1.580297824	-2.0157471040000003	-0.30517578	0.18310547	-0.7324219	3.966894568	-8.461352340000001	0.32658691100000004	0.12207031	-0.4272461	0.48828125	4.862915036	9.395654254	1.000097644	0.30517578	0.18310547	-0.4272461	-9.377710160000001	-0.172265625	3.2874023560000003	-0.12207031	0.61035156	-0.061035156	1.3769287140000002	9.46503894	3.408227536	0.18310547	0.61035156	-0.48828125	0.20935058900000003	9.567919928000002	-1.5910644960000002	0.4272461	0.4272461	-0.061035156	1550085821.934
-9.49375	-1.7645263580000001	-2.460766574	0	-0.12207031	-0.8544922	3.83171376	-8.65634784	0.24643554320000002	0.24414062	-0.6713867	0.4272461	4.78515625	9.5451902	1.0479492212000001	0.4272461	0.18310547	-0.36621094	-9.413598740000001	-0.16987304320000002	3.228784146	-0.30517578	0.8544922	0	1.1723632788	9.57150908	3.402246106	0.12207031	0.5493164	-0.5493164	0.05502929712000001	9.753344748	-1.5779052520000003	0.4272461	0.4272461	-0.061035156	1550085821.974
-9.175537140000001	-1.832714856	-2.469140576	0.36621094	-0.12207031	-0.8544922	3.5242675720000003	-8.84296875	0.2177246106	0.4272461	-1.0986328	0.4272461	4.476513580000001	9.376513580000001	1.0826415740000002	0.4272461	0.24414062	-0.30517578	-9.399243210000002	0.3600830072	2.906982428	-0.36621094	0.91552734	0.18310547	1.0347900360000002	9.4423098	3.215625	0	0.36621094	-0.61035156	-0.1411621106	9.648071580000002	-1.588671924	0.5493164	-0.12207031	-0.30517578	1550085822.014
-9.247314300000001	-1.5085204680000002	-2.7813721040000003	0.5493164	0.4272461	-0.6713867	3.2144287140000003	-8.83579074	0.2177246106	0.48828125	-1.4648438	0.48828125	4.476513580000001	9.376513580000001	1.0826415740000002	0.30517578	0.24414062	-0.36621094	-9.399243210000002	0.3600830072	2.906982428	-0.36621094	0.9765625	0.24414062	0.9989013580000001	9.31669928	2.8962158540000003	-0.061035156	0.36621094	-0.6713867	0.5873779254	9.38847644	-2.0935058900000003	0.6713867	-0.12207031	-0.30517578	1550085822.054
-9.1791259	-1.0993896760000001	-3.3866942900000003	0.48828125	0.24414062	-0.61035156	3.0397704680000004	-8.903979532000001	0.2990722644	0.48828125	-1.8310547	0.48828125	4.24323732	9.305932608	0.37443847840000005	0.061035156	0.18310547	-0.6713867	-9.47341304	0.660351538	2.8328125	-0.36621094	0.9765625	0.24414062	1.015649411	9.46264676	2.15571286	0	0.48828125	-0.61035156	1.264477536	9.273632788	-2.441625998	0.7324219	-0.18310547	-0.24414062	1550085822.094
-9.536816394	-0.8146728240000001	-3.830517572	0.4272461	0.061035156	-0.6713867	3.03020018	-8.96977536	0.570629892	0.48828125	-2.0751953	0.48828125	4.28391124	9.089404254	-0.09211425720000001	-0.061035156	0.18310547	-0.9765625	-9.210229532000001	0.9785644568000001	2.728735324	-0.5493164	1.159668	0.48828125	1.015649411	9.46264676	2.15571286	0.061035156	0.4272461	-0.6713867	1.5121094240000001	9.41599092	-2.3399413940000002	0.7324219	0.061035156	-0.24414062	1550085822.134
-9.4171875	-1.0491455072	-3.379516574	0.18310547	-0.12207031	-0.4272461	3.011059604	-8.74367662	0.9055908540000002	0.48828125	-2.1972656	0.36621094	4.28391124	9.089404254	-0.09211425720000001	-0.061035156	0.24414062	-1.2817383	-9.08222644	1.4068359620000002	2.59116214	-0.6713867	1.2817383	0.6713867	1.02163089	9.338232428000001	1.8279297120000002	0.061035156	0.24414062	-0.6713867	1.343432608	9.527246106	-2.369848642	0.4272461	-0.91552734	-0.24414062	1550085822.174
-9.71027806	-1.0096679712	-2.777783246	0.7324219	1.0375977	0.061035156	3.1139403960000003	-8.52954074	1.2321777160000003	0.36621094	-1.8920898	0.4272461	4.77558606	9.455468750000001	-0.86850589	-0.12207031	0.4272461	-1.5258789	-8.978149460000001	1.885351538	2.4811035340000003	-0.48828125	0.9765625	0.6713867	0.9366943390000001	9.790429712	1.18671875	0.12207031	0.6713867	-0.6713867	1.431957968	9.491357428	-2.27653804	0.36621094	-1.5258789	-0.18310547	1550085822.214
-9.53920926	-0.1674804712	-3.0613037140000006	-0.12207031	0.7324219	-0.36621094	3.2790283540000003	-8.58217752	1.6161865020000004	0.061035156	-0.9765625	0.7324219	4.892822284	9.640893570000001	-1.31352536	-0.18310547	0.7324219	-1.7089844	-9.04155252	2.0528320680000003	2.5421141200000004	-0.36621094	0.9765625	0.5493164	0.9366943390000001	9.790429712	1.18671875	0.18310547	0.8544922	-0.61035156	1.3242920320000002	9.408813400000001	-2.586376996	0.61035156	-1.3427734	-0.48828125	1550085822.254
-9.124096940000001	-0.416308606	-3.1593994600000004	-0.24414062	0.79345703	-0.6713867	3.210839856	-8.66711412	1.987036142	-0.061035156	-0.36621094	1.0375977	4.892822284	9.640893570000001	-1.31352536	-0.061035156	0.4272461	-1.5869141	-8.798706070000001	2.080346646	2.665332068	-0.36621094	0.6713867	0.36621094	0.5897705072	10.04763228	1.2537109620000002	0.30517578	0.5493164	-0.61035156	1.47263179	9.226977340000001	-2.6378173920000005	0.79345703	-0.7324219	-0.91552734	1550085822.294
-8.990112320000001	-0.9031982428000002	-3.0134521760000004	-0.18310547	0.48828125	-0.6713867	3.0768554320000003	-8.3536866	2.205957068	0	-0.30517578	1.2207031	5.17873552	9.23654802	-1.465454074	0.30517578	-0.12207031	-1.0986328	-8.756836060000001	2.24423822	2.65935054	-0.36621094	0.6713867	0.4272461	0.773999002	9.637304712	1.32788089	0.36621094	0.061035156	-0.79345703	1.4367432100000002	9.122900360000001	-2.5086182100000003	0.91552734	-0.6713867	-1.0375977	1550085822.334
-8.641992212	-0.9821533540000001	-2.7167724640000004	-0.12207031	0.9765625	-0.36621094	3.06608876	-7.84646016	2.201171924	0.061035156	-0.61035156	1.3427734	5.16796875	8.980542032	-1.2082519568	0.7324219	-0.12207031	-0.61035156	-8.649169928000001	2.098291034	2.47392572	-0.36621094	0.8544922	0.30517578	0.773999002	9.637304712	1.32788089	0.24414062	0.061035156	-0.9765625	1.833911142	8.815454074	-2.3387451080000004	0.9765625	-0.4272461	-0.9765625	1550085822.374
-9.222192392	-0.8565429712000001	-3.257495108	0.18310547	0.9765625	-0.6713867	3.228784146	-7.35478534	1.9212402160000002	0.061035156	-0.5493164	1.3427734	5.16796875	8.980542032	-1.2082519568	0.9765625	0.30517578	-0.4272461	-8.528344748	2.1473388580000004	2.24064946	-0.36621094	0.8544922	0	1.0969971040000002	9.34780252	1.2692626800000002	0.24414062	0.61035156	-1.0375977	1.50493161	9.1109375	-2.1162353240000003	0.8544922	-0.061035156	-0.8544922	1550085822.414
-9.63371556	-0.8649169928000001	-3.428564496	0.30517578	0	-0.5493164	3.3567871400000002	-7.206445288	1.564746106	-0.061035156	-0.5493164	1.2207031	5.023217752000001	9.45307608	-0.660351538	1.0375977	0.7324219	-0.48828125	-8.61926268	2.38540036	2.100683606	-0.30517578	0.8544922	-0.12207031	0.7285400360000001	9.8	1.0288086060000001	0.36621094	1.3427734	-0.79345703	0.3612792932	9.4171875	-2.41770018	0.79345703	-0.91552734	-0.91552734	1550085822.454
-9.346606430000001	-0.784765625	-3.78984375	0.18310547	0.36621094	-0.12207031	3.4812010800000004	-7.5114991	1.2477295320000001	-0.24414062	-0.5493164	1.0375977	5.079443390000001	10.05122104	-0.48090820680000007	0.8544922	1.0375977	-0.61035156	-8.601318390000001	2.4799072480000004	2.0755615020000002	-0.24414062	0.61035156	-0.18310547	0.7285400360000001	9.8	1.0288086060000001	0.4272461	1.5869141	-0.48828125	0.5969482428	9.38129892	-2.8986084260000005	0.8544922	-1.4648438	-1.159668	1550085822.494
-9.445898560000002	-1.293188498	-3.927417032	0.6713867	0.30517578	0.061035156	3.6462889400000003	-7.987622300000001	1.073071286	-0.4272461	-0.61035156	0.79345703	5.079443390000001	10.05122104	-0.48090820680000007	0.7324219	1.0375977	-0.48828125	-8.73410643	2.288500998	2.24423822	-0.18310547	0.36621094	-0.36621094	0.346923822	10.309619600000001	1.0742675720000001	0.24414062	1.2207031	-0.24414062	0.9343017572	9.475805710000001	-2.9416748200000002	0.6713867	-1.4038086	-1.159668	1550085822.534
-9.441113220000002	-0.9893310700000001	-4.018334964	1.159668	0.48828125	0.24414062	3.8424804320000003	-8.278320288000002	1.1173339660000001	-0.6713867	-0.5493164	0.4272461	4.978955072	10.50820288	0.13757324280000002	0.61035156	0.61035156	0	-8.96499002	2.2609863220000004	2.336352536	-0.30517578	0.061035156	-0.4272461	0.2344726538	10.557250900000001	1.199877896	0	0.5493164	-0.24414062	0.7381103240000001	9.666015380000001	-2.8495605040000003	0.36621094	-1.8310547	-0.9765625	1550085822.574
-9.8514402	-0.5072265576	-4.492065396	0.36621094	1.159668	-0.18310547	3.8963134000000004	-8.57978534	1.3482177520000003	-0.6713867	-0.5493164	0.4272461	4.978955072	10.50820288	0.13757324280000002	0.36621094	0.30517578	0.30517578	-9.394457968000001	2.45598143	2.3758300720000003	-0.12207031	-0.12207031	-0.48828125	0.2344726538	10.557250900000001	1.199877896	-0.30517578	0.18310547	-0.12207031	0.4844970746000001	9.928002700000002	-3.4142089660000003	0.061035156	-1.7700195	-1.0986328	1550085822.614
-10.938866820000001	-1.2285888580000002	-5.60102536	-0.6713867	1.2817383	0.061035156	3.8652099640000004	-9.20065944	1.6484863220000001	-0.91552734	-0.30517578	-0.12207031	4.862915036	11.2044429	0.27395019960000005	-0.18310547	0.30517578	0.24414062	-10.26176718	2.1030761780000002	2.4870849640000006	-0.18310547	-0.36621094	-0.4272461	0.27275390380000003	11.389867720000002	1.294384784	-0.48828125	0	0.18310547	0.723754892	10.82761232	-3.7276367800000005	0.061035156	-1.7700195	-1.0986328	1550085822.653
-11.782250900000001	-1.7130859620000003	-5.532836960000001	-0.79345703	-0.48828125	0.61035156	4.015942392	-10.36584514	2.001391574	-0.91552734	0.061035156	0.061035156	4.635620108	12.65075728	-0.5275634784000001	-0.61035156	0	0.12207031	-11.562134080000002	1.4929687500000002	2.24423822	0.061035156	-2.746582	-0.91552734	-0.2177246106	12.58376448	2.306445288	-0.79345703	-0.6713867	0.24414062	1.9224365020000003	12.092089660000001	-2.85913089	-1.4648438	-0.91552734	-0.36621094	1550085822.694
-11.40422374	-2.3076415740000003	-5.40961911	-0.4272461	-1.8920898	0.36621094	4.288696286	-11.41259784	2.2286865020000004	-0.5493164	0.36621094	0.061035156	4.635620108	12.65075728	-0.5275634784000001	-0.4272461	0.61035156	0.30517578	-11.50471196	1.443920926	2.442822284	-0.4272461	2.5634766	-0.24414062	-0.2177246106	12.58376448	2.306445288	-1.0986328	-1.0986328	-0.12207031	3.025415036	13.280004500000002	-0.44980469240000004	-1.4648438	-0.91552734	-0.36621094	1550085822.733
-9.22458516	-3.6474853240000003	-3.302954074	-1.4648438	-4.0893555	0.9765625	4.59375	-11.20683606	2.077954074	-0.30517578	0.9765625	-0.6713867	4.376025360000001	11.676977340000002	-0.8290283540000001	0.061035156	1.8310547	0.79345703	-9.919628600000001	2.512207068	0.48090820680000007	-0.30517578	-0.79345703	-0.5493164	-1.2513183900000002	11.43652356	2.7945312500000004	-1.5869141	0.18310547	-0.061035156	3.352001996	11.763110520000001	1.418798822	-4.760742	0.61035156	1.7700195	1550085822.773
-7.43852536	-3.7288329680000003	-1.0180419928000002	-0.30517578	-1.7700195	1.0375977	4.50163588	-10.33713408	1.967895468	-0.18310547	2.0751953	-1.6479492	2.6760987400000005	9.8263179	-0.4486083966	-0.061035156	2.2583008	1.5869141	-9.376513580000001	2.9823487400000004	0.12919922120000002	1.8310547	-0.7324219	-0.5493164	-3.9908202880000005	8.22089856	1.923632788	-2.4414062	0.30517578	0.36621094	2.9010009000000005	9.9698732	0.15073241820000002	-3.8452148	1.7700195	3.6621094	1550085822.813
-10.071558	-3.0744628600000006	-1.128100589	1.2207031	-0.91552734	0.6713867	3.7671141200000005	-9.03317842	1.6281494600000002	0.061035156	2.746582	-2.0751953	2.6760987400000005	9.8263179	-0.4486083966	-0.8544922	0.12207031	2.6855469	-9.4171875	0.364868161	-0.1447509784	1.7089844	-0.30517578	-0.8544922	-3.9908202880000005	8.22089856	1.923632788	-1.6479492	-2.1362305	0.61035156	0.49406739200000005	11.0501223	-2.2944824280000002	-2.9296875	1.7700195	4.0893555	1550085822.853
-9.73659694	-2.05522464	-4.701416034	-1.2207031	-4.4555664	0.24414062	3.1737548920000003	-8.12878444	1.2477295320000001	0.5493164	2.8076172	-1.7089844	2.0923096040000004	9.19467752	-0.1411621106	-1.5258789	-3.112793	3.479004	-9.310717752	-0.611303714	-0.22849121400000003	0.79345703	-1.0375977	-0.79345703	-2.749072284	7.802197480000001	2.9129637600000002	0.12207031	-2.6855469	0.48828125	-0.850561502	11.71884784	-3.0744628600000006	-3.2348633	0.48828125	4.3945312	1550085822.893
-7.92661142	-2.872290036	-1.1879150360000001	-0.36621094	-3.3569336	0.36621094	3.0589112400000005	-8.26276857	0.6531738220000001	1.2817383	2.746582	-1.0986328	2.5445067900000002	9.108544928	0.16628417539999998	-1.8310547	-3.9672852	3.4179688	-9.60620108	-0.401953125	0.6842773560000001	0.6713867	-0.6713867	-0.36621094	-0.899609375	8.338134980000001	3.7647216460000004	0.8544922	-1.4648438	0.4272461	-0.40075683900000003	10.707983720000001	-2.7885498200000005	-3.2348633	0.48828125	4.3945312	1550085822.933
-7.930200180000001	-1.9547363220000002	-0.8948242212000002	0.36621094	0.4272461	1.0375977	3.0720702880000004	-9.206640380000001	-0.23686523560000003	2.1362305	1.7089844	-0.9765625	3.101977536	9.11691893	0.35649413939999997	-1.5869141	-2.6855469	2.5024414	-9.25688498	-0.9055908540000002	0.9295165740000001	0.4272461	-0.7324219	-0.30517578	0.31223143000000003	8.948242212	3.9417724640000005	0.48828125	-1.0375977	0.30517578	-0.47851562500000006	9.926807100000001	-1.6712158540000002	-1.4648438	2.1972656	4.8217773	1550085822.973
-8.35009784	-0.9343017572	-1.988232428	-1.2207031	-2.8076172	-0.4272461	3.0493408540000004	-9.668408246	-1.264477536	2.6245117	-0.91552734	-2.1362305	3.3854980040000004	8.498437500000001	0.5909667932	-0.7324219	-0.5493164	1.2817383	-8.851342752	-0.8194580072000001	1.3482177520000003	0.24414062	-0.061035156	-0.061035156	0.9366943390000001	8.749658246000001	4.218115216	-0.24414062	-0.79345703	0.18310547	-0.14714355040000002	9.061889480000001	-1.453491214	-0.61035156	3.479004	3.8452148	1550085823.013
-7.16098642	-1.166381839	-0.1435546875	-0.91552734	-0.061035156	-0.5493164	3.1869139400000006	-9.14682608	-1.74299321	2.1362305	-2.8076172	-3.6010742	3.15461412	7.454076980000001	1.12211911	0.061035156	0.79345703	0.12207031	-8.56901857	-0.7117919928	1.7106933900000003	0.36621094	-0.18310547	0.18310547	1.015649411	7.765112320000001	3.7407959260000005	-0.9765625	-0.36621094	0.18310547	-1.23696286	7.644287140000001	-1.656860324	0.30517578	3.3569336	2.4414062	1550085823.053
-7.5796875	-0.984545926	-0.062207030760000004	-1.0375977	1.0986328	-0.36621094	3.2957762600000002	-8.50561502	-1.9044922120000003	1.3427734	-2.8076172	-4.211426	3.15461412	7.454076980000001	1.12211911	0.061035156	1.0986328	-0.79345703	-8.5582518	-1.02163089	1.945166034	0.12207031	-0.12207031	0.18310547	1.015649411	7.765112320000001	3.7407959260000005	-0.8544922	-0.12207031	0	-1.7118896760000002	6.499438400000001	-0.9929199280000001	0.30517578	3.3569336	2.4414062	1550085823.093
-8.3536866	-0.724951178	-0.2081542932	-1.4038086	1.0986328	-0.18310547	3.213232428	-7.967285340000001	-1.832714856	0.5493164	-0.9765625	-3.90625	2.9990966460000004	7.564135880000001	1.138867212	-0.36621094	0.30517578	-1.4038086	-8.59055162	-1.238159146	2.142553714	-0.36621094	0	0.18310547	0.794335962	7.751952880000001	3.6355224640000006	-0.30517578	0	-0.30517578	-0.538330072	5.986230432000001	-0.611303714	1.0986328	2.8686523	1.2207031	1550085823.133
-9.835888579999999	-0.34572753600000006	-0.27395019960000005	-1.0375977	0.6713867	0.36621094	2.636621106	-7.589257788	-1.642504892	-0.061035156	0.61035156	-3.0517578	3.6056152160000003	8.259179712	0.900805661	-0.61035156	-0.91552734	-1.953125	-8.719750900000001	-1.1424560700000002	2.3399413940000002	-0.79345703	0.061035156	0.18310547	0.7285400360000001	8.027099640000001	3.829321286	0.30517578	-0.30517578	-0.48828125	2.789746106	6.772192392	-0.346923822	1.7089844	-0.4272461	0.18310547	1550085823.173
-10.33474092	-0.2763427716	-1.2309814300000002	-1.0375977	1.159668	-0.5493164	1.8662109620000003	-7.445702880000001	-1.37214357	-0.61035156	0.7324219	-1.8310547	3.6056152160000003	8.259179712	0.900805661	-0.5493164	-1.3427734	-2.5634766	-8.72214357	-0.898413089	2.5086182100000003	-0.9765625	-0.061035156	0.4272461	1.02163089	8.42785643	4.0661866	0.61035156	-0.4272461	-0.5493164	6.321191394	9.24611821	2.40573732	1.2817383	1.6479492	-0.36621094	1550085823.213
-11.802587860000001	-0.2895019568	-0.27155761780000004	0.061035156	-1.2207031	-1.4038086	1.4522949280000002	-7.4791992800000004	-0.916357428	-0.9765625	0.36621094	-0.24414062	4.383203076	8.68864766	0.909179712	-0.18310547	-0.7324219	-3.112793	-8.96140126	-0.52995607	2.61867662	-1.3427734	-0.12207031	0.7324219	1.19270018	8.710180710000001	4.2109375	0.48828125	-0.12207031	-0.5493164	6.321191394	9.24611821	2.40573732	1.2817383	1.6479492	-0.36621094	1550085823.253
-12.931884980000001	-2.93808606	-0.8218505890000001	-1.2207031	-0.30517578	-0.79345703	1.287207068	-7.767504892	-0.3541015576	-1.159668	-0.061035156	1.5258789	5.1464357	10.845557100000002	0.5646484424	0.18310547	0.18310547	-3.2348633	-9.130077880000002	-0.1579101538	2.463159146	-1.4038086	-0.7324219	1.159668	0.88046875	9.040356430000001	4.130786240000001	0.24414062	0.12207031	-0.4272461	2.6103027160000005	8.475707968	1.0670898560000002	1.6479492	0.5493164	0.12207031	1550085823.293
-12.1985598	-4.920336960000001	-3.4381347840000003	0.061035156	-2.1972656	-0.91552734	1.3972655760000001	-8.7364991	0.248828125	-1.2817383	-0.48828125	3.479004	5.1464357	10.845557100000002	0.5646484424	0.30517578	0.36621094	-3.0517578	-11.5525634	0.364868161	2.8675048920000004	-1.7089844	-2.746582	0.7324219	0.611303714	10.627832460000002	3.80778804	0.36621094	0.12207031	-0.24414062	1.7752929320000002	13.898486420000003	-0.43066405760000004	-1.7089844	-2.319336	-1.159668	1550085823.333
-9.869384980000001	-4.621264676	-0.44980469240000004	-0.12207031	-0.79345703	1.2817383	1.8602295320000002	-10.96997104	0.808691394	-1.4038086	-0.79345703	5.6152344	5.456274460000001	13.380492720000001	0.00837402356	0.061035156	0.061035156	-2.8686523	-12.491650360000001	1.349414038	3.6558594240000004	-0.7324219	0.9765625	0.9765625	0.050244139400000006	13.068261780000002	3.3197021760000003	0.79345703	0.12207031	-0.24414062	0.5108154254	11.564526260000001	-0.47492675720000005	-1.7089844	-2.319336	-1.159668	1550085823.373
-8.082128894	-2.5995362400000004	-1.582690396	-0.36621094	3.4179688	1.3427734	2.9273192900000002	-12.6579348	1.7023192900000002	-1.6479492	-0.7324219	6.8359375	6.3594728400000005	12.398339660000001	-0.7811767572	0.24414062	0.4272461	-1.6479492	-11.71286592	1.681982428	2.245434604	-0.4272461	0	0.36621094	-0.8254394568000001	13.675976440000001	3.6714112400000003	0.91552734	0.4272461	-0.36621094	-2.1569091460000003	6.268554712	-4.32817392	2.5024414	-4.699707	-1.7700195	1550085823.413
-8.260375900000001	-2.153320288	-5.074658246	-0.4272461	1.2817383	-0.6713867	4.354492212	-12.230859620000002	2.7825683900000002	-1.6479492	-0.18310547	6.225586	6.3594728400000005	12.398339660000001	-0.7811767572	1.2817383	1.6479492	0.4272461	-10.774975540000002	1.429565396	1.006079074	-1.2207031	1.2207031	-0.061035156	-1.425976538	12.07653804	3.81616214	0.18310547	1.159668	-0.5493164	3.17495108	10.73071286	-3.63432608	2.4414062	-1.0375977	-1.953125	1550085823.453
-8.859716754	-3.9094726440000005	-3.9836425720000004	-1.2207031	0.61035156	0.36621094	4.929907248	-10.49863318	2.726342752	-0.8544922	0.061035156	4.0283203	5.8953125	10.97116664	-0.30385742800000004	1.8310547	2.8686523	2.0751953	-9.80598192	2.11982428	0.3541015576	-1.2207031	0.061035156	0	-1.90808107	10.242626800000002	2.477514676	-0.9765625	1.159668	-0.061035156	1.3864990020000003	9.89809604	-2.4356445680000003	2.4414062	-1.0375977	-1.953125	1550085823.493
-7.838086060000001	-3.9453614200000002	-2.726342752	-0.9765625	1.8310547	2.319336	4.34851088	-9.326269568	1.7621337860000001	0.36621094	-0.9765625	1.6479492	4.965795926	10.230663940000001	0.23327636780000002	1.159668	3.2958984	2.8076172	-9.286792032000001	2.369848642	0.11843261780000001	-0.79345703	-0.24414062	-0.061035156	-1.7645263580000001	9.22458516	1.7513672120000003	-1.2817383	1.2817383	0.6713867	-0.423486322	9.102563400000001	-2.6390135800000003	2.0141602	0.36621094	-2.319336	1550085823.533
-7.5138915740000005	-2.4200927520000004	-2.1892089660000003	1.7700195	3.7841797	1.2207031	3.8843505400000002	-8.915942392	1.1807373200000002	0.36621094	-0.9765625	1.6479492	3.8209472840000003	9.58825679	0.34094239200000004	-0.061035156	2.1972656	2.746582	-8.880053420000001	1.899707068	0.5778076080000001	-0.61035156	0.18310547	-0.36621094	-1.1699707068	8.69702176	1.378125	-0.6713867	1.7089844	1.3427734	0.37084961060000005	9.076245108	-2.7072021760000005	2.4414062	-3.7231445	-1.4648438	1550085823.573
-8.649169928000001	-1.184326178	-4.60930162	1.4038086	1.2817383	0.61035156	3.591259784	-8.067773560000001	0.4438232428	2.1362305	-4.699707	-1.8310547	3.2921875000000003	8.85253894	0.19140625	-1.0986328	0.9765625	2.5024414	-8.35129393	1.6078125	0.7728027160000001	-0.9765625	-0.061035156	-0.36621094	-0.9606201080000001	8.278320288000002	1.5456054320000001	0.061035156	1.5869141	1.6479492	1.8949219240000001	9.631323380000001	-2.4153076080000004	2.4414062	-3.7231445	-1.4648438	1550085823.613
-8.706591754	-0.88645018	-3.6008300720000004	1.4038086	-1.7700195	0.8544922	3.813769568	-6.945654254	-0.002392578076	1.6479492	-4.5166016	-2.5634766	3.23955072	8.24482428	-0.2344726538	-1.4648438	0.18310547	2.319336	-7.78903804	2.366259784	1.181933606	-0.36621094	-0.24414062	-0.36621094	-0.860131839	7.795019568000001	1.8159667540000002	0.5493164	1.7700195	1.953125	1.9212402160000002	8.980542032	-2.62944339	1.7700195	-2.6245117	-1.5258789	1550085823.653
-7.6060058900000005	-0.379223642	-3.2060547120000003	1.8310547	0.5493164	0.24414062	4.000390576	-6.38698732	-0.019140625	0.61035156	-2.1972656	-2.2583008	3.6331298920000004	8.222094748	-0.643603534	-1.4038086	0.18310547	2.1362305	-7.829711960000001	2.198779254	1.509716754	0.30517578	0.18310547	-0.36621094	-0.7058105432	7.956518570000001	1.7980224640000002	0.4272461	1.5869141	2.1972656	2.2215087860000002	8.661132788000002	-2.27653804	1.4648438	-1.5869141	-1.3427734	1550085823.693
-7.919433606	-0.57421875	-3.2658691100000006	1.3427734	3.0517578	-0.6713867	3.6750000000000003	-6.340332068	-0.00478515625	-0.4272461	0.18310547	-1.2207031	3.9022949280000003	8.65036592	-1.106567392	-1.2207031	0.30517578	2.2583008	-8.029492212000001	1.774096646	1.79921875	0.30517578	0.24414062	-0.30517578	-0.613696286	8.61926268	1.89013678	0.061035156	1.0986328	2.0751953	1.2453369600000002	8.88842752	-2.24663089	1.4648438	-1.5869141	-1.3427734	1550085823.733
-9.656445288	-0.9390869110000001	-4.244433606	1.8920898	0.24414062	-0.30517578	3.152221646	-6.62385234	0.27993163940000004	-1.2207031	1.3427734	-0.18310547	3.5888672120000003	9.10734874	-1.3984619600000001	-0.8544922	0	2.4414062	-8.00197734	1.930810504	2.2167236420000003	0.7324219	-0.061035156	-0.4272461	-0.553881839	8.80947284	2.0659912140000003	0	0.4272461	1.6479492	0.3541015576	9.27722194	-2.3255859620000003	0.9765625	-2.746582	-1.159668	1550085823.773
-9.521264480000001	-0.40434570680000004	-4.0338867800000004	1.8920898	-1.3427734	0.18310547	3.07805162	-7.202856430000001	0.9020019568000001	-1.2207031	1.3427734	-0.18310547	3.5888672120000003	9.10734874	-1.3984619600000001	-0.48828125	-0.6713867	2.319336	-8.49963408	1.8937255400000002	2.537329074	1.2817383	-0.36621094	-0.48828125	-0.1818359424	9.2808107	1.83151857	-0.061035156	-0.24414062	1.159668	0.8362060700000001	9.46264676	-2.656957968	0.9765625	-2.746582	-1.159668	1550085823.813
-8.694628894000001	0.43186035340000006	-4.55546875	1.5869141	0.79345703	-0.24414062	3.14504393	-7.97565944	1.58388678	-1.953125	2.319336	0.61035156	3.4967528960000003	9.3322509	-1.2860107820000002	-0.30517578	-0.9765625	1.8920898	-8.70778804	1.449902356	2.767016574	1.159668	-0.24414062	-0.48828125	0.2942871106	9.70310054	1.8195557100000002	-0.061035156	-0.7324219	0.5493164	1.623364218	9.273632788	-3.3579834260000005	0.6713867	-3.4179688	-0.9765625	1550085823.853
-10.394556200000002	-0.1866210962	-3.9477538940000003	1.2207031	0.18310547	0.6713867	3.16777356	-8.47929712	2.063598642	-1.6479492	2.319336	0.5493164	3.25151358	9.18869658	-0.7225586060000001	-0.18310547	-1.159668	1.2207031	-9.1193116	1.276440396	2.82084964	0.9765625	-0.30517578	-0.48828125	0.6926513580000001	9.8418705	2.077954074	0.061035156	-1.4038086	-0.24414062	1.528857428	10.1325679	-2.5385253600000004	-0.48828125	-2.6855469	-0.91552734	1550085823.893
-9.532031250000001	0.1411621106	-4.8342040740000005	0.18310547	-0.48828125	1.2817383	2.969189496	-8.93867212	2.22629393	-1.0986328	1.4648438	0.18310547	3.25151358	9.18869658	-0.7225586060000001	0.061035156	-1.4038086	0.12207031	-8.786743210000001	1.5396240020000003	2.7813721040000003	0.8544922	-0.79345703	-0.6713867	1.214233426	10.387377700000002	2.1305908540000003	-0.30517578	-1.4648438	-0.79345703	3.3531983800000003	10.473510880000001	-1.7860596040000003	-0.48828125	-2.6855469	-0.91552734	1550085823.933
-10.158886780000001	-1.833911142	-4.23725589	-1.8920898	1.2207031	1.2817383	2.9739746400000002	-9.6217527	2.241845746	-0.48828125	0.5493164	-0.18310547	3.667822284	10.004565200000002	-0.0897216754	0.061035156	-0.79345703	-1.5258789	-10.370629500000001	1.89611821	2.8064941100000005	1.5258789	-1.5869141	-0.36621094	1.114941394	11.251098740000002	2.094702176	-0.6713867	-1.6479492	-0.79345703	5.1356689300000005	11.467626800000001	-0.30744628600000007	-1.5258789	-2.6245117	-0.5493164	1550085823.972
-11.26545378	-2.205957068	-5.807983426000001	-0.9765625	-2.9296875	1.4038086	3.37233876	-11.013037140000002	2.3351562500000003	0.12207031	0.36621094	0.12207031	4.035082968	11.21401358	0.423486322	-0.30517578	-0.30517578	-2.9907227	-12.066967360000001	0.401953125	2.8878417540000005	1.4038086	-1.0375977	-0.5493164	0.758447284	11.90307608	2.795727536	-0.5493164	-2.5634766	-0.8544922	4.72893071	13.42236322	0.7416992212000001	-3.6621094	-0.7324219	0.5493164	1550085824.013
-10.83120108	-3.8747802520000003	-3.2814209260000005	-1.4038086	-3.7231445	-0.4272461	3.8975097840000004	-11.80498004	1.8973144960000001	0.79345703	0.24414062	0.30517578	4.29348143	11.50830072	0.7895507788	-0.5493164	-0.9765625	-3.3569336	-11.95571286	-0.42109375000000004	1.98464357	1.0375977	0.8544922	-0.6713867	0.7488769568000001	11.375512680000002	3.89272464	0.12207031	-1.8920898	-1.2207031	2.951245108	12.32417032	-1.8375000000000001	-4.5166016	2.0751953	2.9907227	1550085824.052
-11.26545378	-4.40832518	-0.976171875	1.5869141	-1.5258789	1.2817383	4.632031250000001	-11.50710414	1.207055661	1.159668	1.0986328	-0.48828125	5.014843750000001	11.094384980000001	1.282421924	-0.4272461	-1.7089844	-2.9296875	-11.30971646	0.423486322	0.660351538	1.0986328	0	-0.18310547	-0.019140625	10.401733720000001	4.322192392000001	-0.24414062	-0.5493164	-1.159668	0.47373047120000006	12.638794420000002	-3.6187744600000005	-4.5166016	2.0751953	2.9907227	1550085824.092
-10.31201178	-1.9020996400000003	-2.15571286	0.6713867	-1.2207031	0.6713867	4.5255616000000005	-11.58486322	0.6292480432	1.5258789	2.0141602	-1.8920898	5.804394568	11.160181200000002	1.46665036	-0.6713867	-0.36621094	-2.0751953	-11.04892572	-0.025122070680000004	0.693847644	1.5869141	0.4272461	-0.36621094	-1.3242920320000002	10.09907248	3.7049072480000005	-0.7324219	-0.6713867	-0.61035156	-2.7586425720000003	12.81584514	-2.8064941100000005	-2.9296875	2.6245117	3.479004	1550085824.133
-9.564331070000001	-0.60651857	-3.0553222840000003	-0.8544922	-2.319336	-0.4272461	3.4812010800000004	-11.686548020000002	-0.1399658246	2.0751953	0.8544922	-3.112793	5.280419928000001	11.304932100000002	1.166381839	-1.159668	-0.6713867	-1.0986328	-10.199560700000001	-0.6352294928000001	1.006079074	1.0375977	0.061035156	-0.4272461	-1.489379892	10.3622554	3.7790771760000004	-0.36621094	-1.5258789	-0.4272461	-3.234765576	10.71396466	-1.905688498	-1.4038086	-0.4272461	4.3945312	1550085824.172
-7.955322480000001	-1.369750998	-1.886547824	-1.5869141	-2.8686523	-0.48828125	2.80051268	-10.624242720000002	-0.6735107428000001	2.4414062	-0.5493164	-4.0283203	4.77319339	10.28928264	0.8720947480000001	-1.159668	-2.6245117	0.061035156	-9.242529254	-0.8577392572	1.043164038	0.5493164	-0.18310547	0	-1.062304712	9.60739766	3.8257324280000002	-0.24414062	-2.4414062	-0.5493164	-1.790844748	9.34541034	-0.9905273560000001	-1.4038086	-0.4272461	4.3945312	1550085824.212
-6.96599092	-1.859033246	-0.287109375	-0.48828125	0.4272461	0.12207031	2.5815917540000006	-9.09060054	-0.835009784	2.2583008	-1.0375977	-4.272461	4.925122300000001	8.705395468	0.740502896	-0.79345703	-2.8686523	0.8544922	-8.55466304	-1.1269042932	1.102978534	0.24414062	-0.24414062	0	-0.2237060504	8.338134980000001	3.6462889400000003	-0.48828125	-2.746582	-0.5493164	0.2572021466	8.342919928	-1.252514676	-0.7324219	0.36621094	3.7841797	1550085824.252
-7.852441394	-1.225	-0.961816394	-0.061035156	-0.91552734	-0.12207031	2.5433105040000004	-7.97565944	-0.9977050720000001	1.953125	-0.4272461	-3.9672852	5.087817392	7.63710962	0.7500732428000001	-0.4272461	-1.159668	0.9765625	-8.193384080000001	-1.184326178	1.252514676	-0.061035156	-0.30517578	-0.061035156	0.8888427520000001	7.491162140000001	3.6104003600000003	-0.61035156	-1.7700195	-0.48828125	0.46774902160000004	7.55097644	-0.9031982428000002	-0.12207031	4.211426	1.5258789	1550085824.292
-8.1072509	-0.3026611322	-0.4330566394	-0.8544922	-0.5493164	-0.18310547	2.442822284	-7.48278804	-1.252514676	1.6479492	0.18310547	-3.3569336	4.786352536	7.17773462	0.7225586060000001	-0.18310547	0.18310547	0.6713867	-8.151513580000001	-0.7716064300000001	1.4678466460000001	-0.24414062	-0.30517578	0.12207031	1.403247104	7.31889676	3.5182862400000006	-0.48828125	-0.61035156	-0.4272461	0.0897216754	7.257885880000001	-0.44143066100000006	-0.12207031	4.211426	1.5258789	1550085824.332
-8.612085160000001	-0.13757324280000002	-0.27395019960000005	-1.3427734	1.2207031	-0.5493164	2.41770018	-7.262670926	-1.5109130400000002	1.159668	0	-2.9296875	4.667919928	7.2339601600000005	0.7046142572	0.061035156	0.18310547	0.30517578	-8.51398912	-0.723754892	1.9140625000000002	-0.18310547	-0.4272461	0.36621094	1.362573282	7.564135880000001	3.58647464	0	0	-0.30517578	0.4844970746000001	7.303344748	0.12321777160000001	0	3.7841797	-0.12207031	1550085824.372
-9.77128894	-0.540722644	-0.9570312500000001	-0.9765625	0.18310547	-0.18310547	2.56484375	-7.256689300000001	-1.449902356	0.5493164	-0.36621094	-2.380371	5.035180710000001	7.809375	0.659155252	0.18310547	-0.12207031	0.24414062	-8.884838760000001	-1.0180419928000002	2.4117187500000004	-0.61035156	-0.36621094	0.4272461	1.264477536	8.24243161	3.8735839660000004	0.36621094	0.061035156	-0.12207031	1.75495607	7.8548342600000005	0.379223642	0.61035156	0.91552734	-0.4272461	1550085824.412
-9.16835962	-0.8146728240000001	-1.0180419928000002	-2.0141602	0.36621094	-0.36621094	2.860327176	-7.284204074000001	-1.235766574	0.12207031	-1.3427734	-1.7089844	5.7027101600000005	8.421875	0.80390625	0.48828125	-0.061035156	0.4272461	-8.880053420000001	-0.7883544928000001	2.7323242800000003	-0.79345703	-0.30517578	0.61035156	1.3039550720000002	8.802294928000002	4.020727536	0.5493164	0.18310547	-0.18310547	3.048144568	8.999682608	2.180834964	0.61035156	0.91552734	-0.4272461	1550085824.452
-9.80478534	-1.00129393	-0.0729736322	-0.9765625	0.7324219	-0.12207031	3.5589599640000005	-7.12629393	-0.6340332068000001	-0.24414062	-2.2583008	-1.2207031	6.194384980000001	8.67788089	0.98334964	0.8544922	0.4272461	0.8544922	-8.8979982	-0.5969482428	2.940478534	-0.8544922	-0.36621094	0.7324219	1.32788089	8.980542032	4.047045926	0.36621094	0.18310547	-0.24414062	4.896411240000001	11.010644960000002	4.097290036	-0.30517578	1.4038086	0.4272461	1550085824.492
-10.04284694	0.09211425720000001	0.05144042932000001	-1.5258789	-0.30517578	0	4.640405252	-6.84995108	0.027514648560000004	-0.24414062	-2.5024414	-0.91552734	6.3630616	8.81186502	1.2513183900000002	1.0986328	0.9765625	1.159668	-8.97695288	-0.49167482	2.9943116	-0.91552734	0.18310547	0.79345703	1.356591754	9.066674820000001	4.042260880000001	0.12207031	0.48828125	-0.24414062	3.0565185700000006	8.791528060000001	2.0839355040000003	0.79345703	0.6713867	0.6713867	1550085824.532
-10.64577626	-1.451098642	-0.09331054320000001	-2.1972656	0.7324219	-0.48828125	5.8953125	-6.56044928	0.9199462860000001	-0.18310547	-2.2583008	-0.7324219	6.29128444	8.93867212	1.443920926	1.159668	1.3427734	1.2207031	-8.38239766	-0.6160888580000001	2.874682608	-1.2207031	0.12207031	0.79345703	1.221411142	9.1875	4.0877197480000005	0.061035156	0.79345703	-0.12207031	0.8362060700000001	5.91325679	0.14833984620000001	0.79345703	0.6713867	0.6713867	1550085824.572
-12.456958360000002	-4.181030252	-4.020727536	0	0.24414062	-1.8920898	7.346411240000001	-6.6669189300000005	2.032495108	0.061035156	-1.4038086	-0.6713867	6.24103984	9.382495108	1.391284146	1.159668	1.4648438	1.3427734	-9.91484424	-0.57421875	2.5181884000000005	-2.5024414	-3.1738281	0.36621094	0.9295165740000001	9.790429712	3.9860351440000006	-0.18310547	0.6713867	0.12207031	1.2477295320000001	11.5011232	-1.4678466460000001	0.24414062	-2.1972656	-2.5024414	1550085824.612
-11.227173020000002	-4.298266574	-2.668920926	0.8544922	-3.112793	-0.7324219	8.301049820000001	-7.7687010800000005	2.6605469240000006	0.79345703	-1.4038086	-0.79345703	6.5042237400000005	11.06208516	1.2489257200000001	0.91552734	1.4038086	0.9765625	-11.97963858	0.9881347840000001	3.841284146	-2.2583008	-0.79345703	0.6713867	0.8433837860000001	11.705688400000001	3.581689496	-0.30517578	0.79345703	0.36621094	4.49924321	13.618554320000001	3.90827626	-3.0517578	2.9907227	-0.79345703	1550085824.652
-8.503222840000001	-2.5947509	-0.6711181610000001	-0.36621094	1.2207031	1.0375977	9.1109375	-8.742480432	2.68327626	1.8310547	-2.8076172	-1.2817383	7.333251800000001	12.46533246	0.6902587860000001	0.36621094	1.8310547	0.9765625	-11.1697509	2.5205810700000004	3.5769042540000004	-1.0375977	1.4648438	1.0375977	-0.227294928	12.662720140000001	3.435742212	0.12207031	0.91552734	0.30517578	-1.95234375	7.2231933900000005	-1.6125976440000003	-3.0517578	2.9907227	-0.79345703	1550085824.692
-8.58098143	-0.8744873200000001	-4.795922824	-1.0986328	4.0893555	-0.6713867	9.869384980000001	-8.126391574000001	2.605517572	2.0141602	-2.9296875	-2.2583008	7.4660398400000005	12.0466304	-0.36965332460000005	0.24414062	1.2207031	2.5024414	-11.0417482	1.680786142	1.726245108	-0.6713867	0.12207031	0.12207031	-1.534838858	11.672192000000003	3.417797824	-0.7324219	0.91552734	-0.061035156	3.0218260800000003	9.755737320000001	-3.31611322	2.319336	0.48828125	-0.36621094	1550085824.732
-9.657641574000001	-2.3423339660000004	-6.561645468	-1.4648438	-1.4038086	-1.953125	10.054809800000001	-6.730322480000001	2.5540771760000003	1.5258789	-1.2817383	-2.9907227	7.342822480000001	11.181713760000001	-0.9211425720000002	0.5493164	-0.061035156	4.0893555	-10.43283696	2.30883786	1.8075927520000004	-1.2817383	2.5634766	0.4272461	-2.1664795320000003	10.5225589	2.8041014400000006	-1.2817383	0.12207031	-0.12207031	1.21901857	9.919628600000001	-2.65935054	1.5258789	-0.18310547	-0.7324219	1550085824.772
-9.21860324	-4.571020468	-4.079345746	-0.4272461	-0.7324219	0.24414062	9.76411142	-6.270947480000001	1.8781738220000002	1.4648438	0	-3.6010742	7.66342752	10.56801718	-1.9104736420000001	0.5493164	-0.48828125	4.8828125	-9.47341304	2.906982428	0.8876464660000001	-1.2817383	0	0.79345703	-2.295678714	10.10505342	2.165283246	-1.4648438	-0.48828125	0	1.418798822	10.51179164	-1.7094971040000002	1.5258789	-0.18310547	-0.7324219	1550085824.812
-7.73640126	-2.64379892	-2.051635782	0	1.159668	0.6713867	9.06069339	-6.231469748	1.235766574	1.5258789	-0.24414062	-4.272461	8.10844748	9.920825180000001	-3.226391574	0.6713867	-1.0375977	5.9814453	-9.71625998	2.9524413940000005	1.412817392	-0.36621094	1.5258789	0.6713867	-2.04326178	9.918433	2.112646466	-1.4648438	-0.9765625	0	1.137670926	9.04633786	-2.365063498	0.8544922	0.30517578	-0.8544922	1550085824.852
-8.74606929	-1.0946044928	-3.8652099640000004	0.5493164	1.953125	-0.79345703	8.53073732	-5.819946580000001	0.8266357428000001	0.9765625	-0.9765625	-4.5776367	8.08930661	9.015234620000001	-3.992016574	1.0986328	-1.953125	7.080078	-9.04633786	2.668920926	0.954638678	-0.4272461	0.6713867	0.24414062	-1.6137939300000002	9.482983426	2.19638678	-1.0986328	-0.5493164	-0.18310547	1.641308606	9.35856929	-1.715478534	1.4038086	-0.4272461	-0.61035156	1550085824.892
-9.130077880000002	-1.96430661	-4.099682608	-0.24414062	-1.159668	-0.9765625	8.269946580000001	-4.82702626	0.925927716	0	-0.12207031	-4.5166016	8.109643570000001	7.833300720000001	-4.238452176	1.5869141	-2.1362305	7.6904297	-8.66352536	3.0876221040000003	1.081445288	-0.12207031	0.91552734	0.36621094	-1.579101538	9.03317842	2.4523925720000004	-0.7324219	0.061035156	-0.061035156	1.679589856	9.88134784	-0.9869384980000001	1.4038086	-0.4272461	-0.61035156	1550085824.932
-8.668310700000001	-2.3578857820000003	-3.1498290740000003	0.4272461	0.7324219	-0.12207031	7.44211412	-3.7742920320000004	1.207055661	-0.79345703	0.9765625	-4.211426	7.839282248	6.682470746000001	-3.8018066100000003	2.0141602	-1.3427734	7.446289	-8.66352536	3.0876221040000003	1.081445288	-0.12207031	0.91552734	0.36621094	-1.6437011780000002	8.571411240000002	2.2753417540000003	-0.12207031	0.12207031	0.36621094	2.7371094240000002	9.51169429	-1.2154297120000002	0.6713867	0.12207031	-0.6713867	1550085824.972
-8.959009080000001	-1.872192392	-3.79223642	0.18310547	0.30517578	-0.4272461	6.522167932	-2.816064496	1.3853027160000002	-1.2817383	1.2207031	-3.3569336	7.573706070000001	5.82233876	-3.034985324	2.2583008	-0.30517578	6.4086914	-8.66352536	3.0876221040000003	1.081445288	-0.12207031	0.91552734	0.36621094	-1.350610324	8.802294928000002	2.3243896760000005	0.24414062	-0.30517578	0.6713867	2.6354248200000003	9.558349640000001	-1.25729982	0.4272461	0.61035156	-0.48828125	1550085825.012
-9.18630342	-2.6760987400000005	-3.4154052520000002	0.9765625	-0.18310547	-0.12207031	6.25898462	-2.34113768	1.2058593750000002	-1.5258789	1.0986328	-2.4414062	6.867895468	4.93828125	-2.1138427520000005	1.6479492	1.953125	4.272461	-8.78554712	3.1773437500000004	0.6759033540000001	0.6713867	0.9765625	0	-0.6244628600000001	9.177929712000001	2.463159146	0.4272461	0.061035156	0.6713867	1.408032248	9.66481929	-1.008471646	0.4272461	0.61035156	-0.48828125	1550085825.052
-9.121704074	-1.9415771760000002	-3.561352536	1.2817383	-0.18310547	-0.061035156	6.437231430000001	-2.2215087860000002	1.2106445288	-1.7700195	1.4038086	-1.5869141	6.2924804320000005	4.055419928	-1.259692392	0.9765625	2.4414062	1.953125	-8.616870108	3.517089856	0.8170653959999999	1.4038086	0.8544922	-0.061035156	-0.27395019960000005	9.07385234	2.719165036	0.36621094	1.0375977	0.7324219	2.154516574	9.64208966	-1.1962890380000002	0.061035156	-0.48828125	-0.24414062	1550085825.092
-9.27004393	-0.8744873200000001	-3.953735324	0.4272461	-0.79345703	-0.6713867	6.532934800000001	-2.165283246	1.1675781250000001	-2.1362305	1.3427734	-0.79345703	6.97915036	3.90827626	-0.931909146	0.8544922	1.4648438	0.6713867	-9.10974092	2.8244384000000005	0.954638678	1.4648438	0.61035156	0.12207031	-0.8206542932	8.99609375	2.971582068	0.061035156	1.0375977	0.79345703	3.6331298920000004	9.632519568000001	-1.4833984620000003	-0.18310547	-1.0375977	-0.12207031	1550085825.132
-9.011645468000001	-1.0670898560000002	-3.5589599640000005	-0.30517578	-0.61035156	-0.8544922	7.3248777	-2.4978514400000003	1.3242920320000002	-2.6245117	1.4038086	-0.30517578	7.698120108000001	4.249218750000001	-1.106567392	0.061035156	0.6713867	0.5493164	-9.192285340000002	1.933203076	1.222607428	1.0375977	0.79345703	-0.12207031	-0.6627441100000001	9.953125	2.9667969240000005	-0.36621094	0.061035156	0.12207031	3.6307373200000006	9.38967302	-1.4786132200000002	-0.30517578	-0.061035156	-0.18310547	1550085825.172
-9.36933606	-2.802905252	-3.1474366000000003	0.24414062	-0.9765625	-0.6713867	7.973266574	-2.85075679	1.735815396	-2.6855469	1.5258789	-0.4272461	9.301147660000002	4.244433606	-0.5359375000000001	-0.5493164	-0.061035156	0.61035156	-9.201855432	2.018139676	0.9390869110000001	0.5493164	0.48828125	-0.18310547	-0.6711181610000001	10.04882788	3.2742432100000003	-0.061035156	-0.24414062	-1.159668	1.792041034	9.527246106	-1.204663089	-0.7324219	1.7089844	-0.061035156	1550085825.212
-8.96977536	-2.837597644	-1.9188476440000002	0.61035156	-1.0986328	0.36621094	8.25319838	-2.8818603240000003	2.00258786	-2.5024414	0.8544922	-0.79345703	9.82871106	3.81616214	-0.27395019960000005	-1.0986328	-0.48828125	0.18310547	-9.73540036	2.5433105040000004	0.9271240020000001	0.8544922	0.5493164	-0.12207031	-0.9331054712000001	10.2773188	3.1641846040000003	-0.4272461	-1.159668	-1.2207031	1.2202148560000001	9.88732878	-0.8708984620000001	-1.159668	-0.061035156	0.30517578	1550085825.252
-9.3238768	-1.349414038	-1.6544677520000002	0.5493164	0.61035156	0.36621094	8.247216754	-2.854345746	1.930810504	-2.319336	-0.18310547	-0.61035156	10.370629500000001	3.523071286	-0.30744628600000007	-1.4038086	-0.61035156	-0.30517578	-9.92441394	2.141357428	0.718969748	1.0986328	0.6713867	-0.4272461	-0.668725589	10.613476440000001	3.62236322	-0.9765625	-1.6479492	-1.4648438	1.6281494600000002	8.99609375	-1.0144531250000002	-1.159668	-0.061035156	0.30517578	1550085825.292
-9.916039840000002	-1.490576178	-2.3387451080000004	0.18310547	0.4272461	-0.24414062	8.36325679	-2.63183606	1.418798822	-2.746582	-1.2207031	-0.30517578	10.90776358	3.3531983800000003	-0.754858426	-1.5258789	-1.5869141	-0.30517578	-9.89929164	1.4451172120000002	0.570629892	1.0986328	0.8544922	-0.5493164	-0.4438232428	10.43283696	4.630834964000001	-0.6713867	-1.7089844	-1.7700195	1.8506591460000001	9.46743161	-0.762036142	-0.24414062	-0.6713867	-0.24414062	1550085825.332
-10.140942000000003	-2.8136719240000003	-2.0121582460000003	0.61035156	-0.12207031	0	9.19946286	-2.3423339660000004	1.252514676	-3.2348633	-1.2207031	0	11.35158696	2.9237304320000006	-0.833813498	-1.159668	-1.5869141	-0.12207031	-9.884936600000001	1.031201178	0.288305661	0.79345703	0.4272461	-0.48828125	-0.2954833966	10.149316100000002	5.115332068	-0.8544922	-1.4038086	-1.6479492	1.64011232	10.01174272	-0.735717752	-0.12207031	0.061035156	-0.6713867	1550085825.371
-9.69472644	-3.0361816100000003	-1.6520751800000002	0.5493164	0.24414062	0.91552734	10.030884080000002	-2.1162353240000003	0.955834964	-2.8076172	-0.61035156	-0.36621094	11.034570680000002	2.560058606	-0.985742212	-0.5493164	0.36621094	-0.6713867	-10.16247554	0.953442392	0.21054687500000002	0.79345703	0.18310547	-0.5493164	-0.15551757200000002	9.87058058	4.97775908	-1.4648438	-1.5869141	-1.0986328	0.8756836060000002	10.10505342	-0.60651857	-0.12207031	0.061035156	-0.6713867	1550085825.411
-9.07504892	-2.363867212	-1.476220746	0.9765625	0.6713867	0.5493164	10.251000900000001	-1.9176513580000003	0.9426757788	-2.1362305	-0.79345703	-0.48828125	10.50461412	2.2621826080000003	-0.8649169928000001	-0.24414062	0.7324219	-1.0986328	-9.79880342	0.6842773560000001	0.19619140380000002	0.6713867	0.24414062	-0.7324219	0.42587889400000006	9.625341754	4.94785144	-1.7089844	-1.2207031	-0.91552734	0.6053222644	9.70310054	-0.0825439496	0.12207031	-1.0375977	-0.8544922	1550085825.451
-9.28200679	-2.2980712860000003	-2.0336913940000003	1.2207031	0.5493164	0.36621094	9.837085159999999	-1.9020996400000003	1.193896466	-1.6479492	-1.5258789	-0.5493164	10.462744600000002	2.29089357	-0.571826178	-0.36621094	0.30517578	-1.2817383	-9.475805710000001	0.860131839	0.07895508180000001	0.5493164	0.061035156	-0.48828125	0.2524169928	8.89440944	4.981347840000001	-1.4038086	-0.5493164	-0.8544922	0.6053222644	9.70310054	-0.0825439496	0.12207031	-1.0375977	-0.8544922	1550085825.491
-9.394457968000001	-2.34113768	-2.128198282	1.159668	-0.061035156	0.6713867	9.605004892	-1.8279297120000002	1.343432608	-1.4038086	-0.48828125	-0.48828125	11.0501223	2.6581542540000003	-0.3505126800000001	-0.7324219	0.12207031	-1.0986328	-9.41120607	1.002490216	0.1459472644	0.79345703	0.061035156	-0.4272461	-0.5849853534	8.356079074	4.787548920000001	-1.5869141	-0.91552734	-0.4272461	1.6616454680000001	9.864599640000002	-0.2536132788	0.18310547	-1.4038086	-0.8544922	1550085825.531
-9.438720746000001	-2.219116214	-1.774096646	1.5258789	-0.061035156	0.5493164	9.11572284	-1.7346191100000001	0.9785644568000001	-1.7089844	-0.61035156	-0.18310547	11.1960688	2.8244384000000005	-0.4521972644	-0.7324219	0.36621094	-0.7324219	-9.491357428	0.7572509980000001	0.023925780760000005	0.7324219	0.24414062	-0.4272461	-0.7859619110000001	8.17902806	5.0016848000000005	-1.5869141	-1.6479492	-0.061035156	0.7464843750000001	9.9710688	-0.037084961060000005	0	-1.159668	-0.61035156	1550085825.571
-9.455468750000001	-2.198779254	-1.223803714	1.2817383	0.24414062	0.5493164	9.46145018	-1.679589856	0.462963858	-2.0141602	-0.48828125	-0.12207031	10.43403354	2.9237304320000006	-1.1699707068	-0.48828125	0	-0.48828125	-9.69951178	0.7416992212000001	-0.096899411	0.9765625	0.24414062	-0.4272461	-0.34931639400000003	8.0905027	5.51967752	-1.4648438	-1.2817383	0.12207031	0.8122802520000001	9.697119110000001	-0.26796875000000003	-0.061035156	-1.0375977	-0.5493164	1550085825.611
-9.648071580000002	-2.18203125	-1.5862792540000001	0.9765625	0.6713867	0.36621094	9.89570288	-1.732226538	0.43664550720000006	-1.8310547	0.24414062	0.12207031	10.21272014	2.948852536	-1.284814496	-0.18310547	-0.061035156	-0.12207031	-9.69233426	0.5849853534	-0.2392578076	1.0375977	0.12207031	-0.4272461	-0.16987304320000002	7.9134519800000005	6.062792932000001	-1.2207031	-0.4272461	0.24414062	1.129296875	10.01652806	-0.4091308606000001	0.18310547	-2.0751953	-0.061035156	1550085825.651
-9.81435504	-1.94636232	-1.58149411	0.36621094	-0.061035156	0.6713867	9.97585414	-1.8004150360000002	0.4486083966	-1.8310547	0.24414062	0.12207031	11.105151260000001	3.051733426	-0.8421875000000001	-0.24414062	0.8544922	-0.30517578	-9.865796220000002	-0.01674804712	-0.19619140380000002	0.9765625	0.061035156	-0.36621094	-0.3146240216	8.07973642	6.078344748	-0.30517578	0	0.12207031	1.403247104	9.935181200000002	-0.47971191100000005	0.12207031	-1.4038086	-0.18310547	1550085825.691
-9.563134980000001	-1.7848632200000003	-1.435546924	0.48828125	0.5493164	0.61035156	11.252295320000002	-1.7872558900000002	0.5658447284000001	-1.4038086	-1.4648438	-0.12207031	10.5835688	2.9057862400000003	-0.5909667932	-0.24414062	-0.30517578	0.18310547	-9.69951178	-0.30625	-0.29069824280000006	0.6713867	0.061035156	-0.36621094	-0.265576178	7.8261232000000005	5.921630890000001	-0.12207031	-0.61035156	0.30517578	1.403247104	9.935181200000002	-0.47971191100000005	0	-0.6713867	-0.30517578	1550085825.731
-9.329858426000001	-1.610205072	-1.8638183900000003	0.30517578	0	0.061035156	10.49145468	-1.579101538	-0.05981445288	-0.9765625	-0.18310547	-0.36621094	10.841967360000002	3.0493408540000004	-0.193798822	-0.18310547	-0.9765625	0.79345703	-9.613378894	-0.3804199280000001	-0.3158203076	0.48828125	-0.12207031	-0.18310547	-0.01076660144	7.5952391200000005	6.340332068	0.12207031	-0.61035156	0.4272461	0.8421875000000001	9.734204074	-0.6543701080000001	0.5493164	0.18310547	-0.48828125	1550085825.771
-9.16118161	-1.5934570680000002	-1.4068359620000002	0.18310547	-0.061035156	0.061035156	10.681664840000002	-1.567138678	-0.37683107	-0.18310547	-0.18310547	-1.4038086	12.035864120000001	3.160595746	-0.3146240216	-0.18310547	-1.3427734	1.7700195	-9.512890380000002	-0.24404297120000001	-0.16987304320000002	0.36621094	-0.24414062	-0.061035156	-0.019140625	7.8488523400000005	6.373827880000001	0.12207031	-0.6713867	0.5493164	1.08383786	9.609789840000001	-0.2392578076	0.24414062	-0.30517578	-0.36621094	1550085825.811
-9.63371556	-1.74299321	-1.8386962860000002	0.5493164	0.61035156	0.36621094	11.03935504	-1.47263179	-0.39836425720000007	-0.12207031	-0.79345703	-2.0141602	11.58845198	2.82922374	-0.5084228534	-0.18310547	-2.5024414	1.8920898	-9.463842752000001	-0.211743161	-0.1854248004	0.18310547	-0.4272461	0	0.19020996400000004	8.170654254	6.073559800000001	-0.18310547	-1.159668	0.9765625	1.0934082068000002	9.90048822	0.17944336060000002	0.24414062	-0.30517578	-0.36621094	1550085825.851
-9.62653804	-1.5145019960000001	-1.830322284	0.18310547	-0.9765625	0.12207031	10.44240764	-1.431957968	-0.34931639400000003	0.18310547	-0.30517578	-2.0141602	11.240332460000001	2.74428714	-0.7034179712000002	-0.18310547	-1.4648438	1.5869141	-9.83110324	-0.135180661	0.1315917932	0	-0.30517578	0.061035156	1.02163089	8.34411592	6.227880890000001	-0.5493164	-1.0986328	1.0986328	0.79194339	9.9794429	-0.15551757200000002	0.061035156	0	-0.30517578	1550085825.891
-9.377710160000001	-1.2417480040000002	-1.44870607	0.4272461	0.79345703	0.30517578	10.180420320000001	-1.4211913940000003	-0.6220702880000001	0.061035156	0.6713867	-1.8920898	10.81086412	2.75625	-0.8218505890000001	0.12207031	-0.30517578	1.4038086	-9.6385009	0.16389160340000003	0.22849121400000003	-0.061035156	-0.24414062	0.061035156	0.8924316100000002	8.394360520000001	6.3307617800000004	-0.5493164	-0.7324219	0.91552734	1.19270018	9.671997300000001	-0.34094239200000004	-0.061035156	-0.30517578	-0.061035156	1550085825.931
-9.656445288	-1.0802490020000002	-1.909277356	-0.061035156	-0.18310547	0.18310547	9.410009980000002	-1.5156982820000002	-0.21413574280000003	0	0.6713867	-1.6479492	10.50461412	2.7610351440000005	-1.1125488220000002	0	-0.48828125	1.2207031	-9.648071580000002	0.417504892	0.42109375000000004	0	-0.4272461	0.061035156	0.5526855432	8.20534694	6.221899460000001	-0.6713867	-1.0986328	0.9765625	1.19270018	9.671997300000001	-0.34094239200000004	0.061035156	-0.6713867	0.12207031	1550085825.971
-9.69951178	-1.032397464	-1.8626221040000002	-0.18310547	0.18310547	0.061035156	8.96499002	-1.107763678	-0.00837402356	-0.18310547	-0.4272461	-1.3427734	10.25578624	2.2849121400000003	-2.0289062500000004	0.12207031	-1.6479492	1.2207031	-9.713867212	0.3947753894	0.5562744110000001	0	-0.4272461	0.061035156	0.994116214	8.176635880000001	6.1931884	-0.7324219	-1.2207031	0.8544922	1.3577880400000002	9.77248552	-0.4378417932	-0.061035156	-0.12207031	0.12207031	1550085826.011
-9.6385009	-1.181933606	-2.0169433900000002	-0.4272461	-0.30517578	-0.18310547	9.027197480000002	-0.48090820680000007	-0.5861816394	-0.5493164	-0.12207031	-1.0986328	10.71396466	1.758544928	-2.5875733800000003	0.61035156	0.24414062	1.4648438	-9.8	0.379223642	0.539526358	-0.061035156	-0.30517578	0.061035156	1.594653354	8.009155252000001	6.14294429	-0.7324219	-0.61035156	0.61035156	1.008471646	9.789233426000001	-0.6507812500000001	0.12207031	0.12207031	0	1550085826.051
-9.58227536	-1.378125	-1.9140625000000002	-0.18310547	0.18310547	-0.12207031	9.76291484	-0.11484375000000001	-0.40314941100000007	-0.30517578	0.7324219	-1.2207031	10.4723143	1.335058606	-2.2071533540000003	0.8544922	0.48828125	1.4648438	-9.759326080000001	0.42587889400000006	0.3995605432	-0.18310547	-0.30517578	0.061035156	1.546801718	7.760326980000001	5.941967752000001	-0.4272461	-0.18310547	0.6713867	0.898413089	9.8	-0.5825927716	0.12207031	0.12207031	0	1550085826.091
-9.563134980000001	-1.4331542540000002	-2.180834964	-0.30517578	-0.30517578	-0.12207031	9.765307608	0.14235839660000002	0.4521972644	-0.12207031	0.7324219	-1.4648438	10.13854982	0.965405252	-1.617382788	0.91552734	0.24414062	1.2817383	-9.721044928000001	0.57421875	0.39238280760000005	-0.12207031	-0.4272461	0.061035156	1.44870607	7.895507788000001	5.83669429	-0.30517578	-0.4272461	0.79345703	0.86850589	9.865796220000002	-0.5909667932	0.18310547	0.061035156	0.061035156	1550085826.131
-9.38967302	-1.414013678	-2.0468505400000003	-0.36621094	0.12207031	-0.12207031	9.56672374	0.23566894960000004	0.21652832460000004	-0.18310547	-0.7324219	-1.4648438	10.023705580000001	0.7668212860000001	-1.963110324	1.2207031	0.24414062	1.159668	-9.73659694	0.48330077880000005	0.47971191100000005	-0.30517578	-0.30517578	0.061035156	1.874584964	7.87995607	5.9886232	-0.24414062	-0.5493164	0.7324219	1.123315396	9.63491214	-0.88046875	0.12207031	0	0.061035156	1550085826.171
-9.613378894	-1.403247104	-2.40573732	-0.48828125	0	-0.061035156	9.402832068	0.4378417932	-0.5825927716	0.18310547	1.2207031	-1.159668	10.184009080000001	0.641210962	-2.4643554320000005	1.4038086	-0.8544922	0.8544922	-9.69592302	0.5060302716	0.5275634784000001	-0.4272461	-0.24414062	0.061035156	2.23227536	7.828515380000001	6.243432608000001	-0.12207031	0.18310547	0.61035156	1.221411142	9.700707968000001	-0.9953125	0.061035156	0.061035156	0.061035156	1550085826.211
-9.39326178	-1.225	-2.180834964	-0.4272461	0.24414062	-0.12207031	9.11691893	0.5849853534	-0.10886230040000001	0.36621094	0.91552734	-0.8544922	10.079932100000002	0.5263671924000001	-1.84946286	1.4038086	0.18310547	0.6713867	-9.62653804	0.7871582068	0.6232665740000001	-0.48828125	-0.36621094	0.12207031	1.909277356	7.82133786	6.160888580000001	0.12207031	0.91552734	0.48828125	1.0503417932	9.677978240000002	-1.0264160340000001	0.12207031	0.36621094	0.061035156	1550085826.251
-9.557153060000001	-1.184326178	-2.3219971040000003	-0.5493164	-0.30517578	-0.36621094	8.96259784	0.7261474640000001	0.270361322	0.8544922	0.79345703	-0.79345703	10.58476538	0.4438232428	-1.7298339660000002	1.2817383	-0.24414062	0.6713867	-9.535620108000002	0.8900390380000001	0.571826178	-0.4272461	-0.61035156	0.12207031	1.629345746	7.830908246000001	5.897705072	-0.061035156	0.36621094	0.61035156	1.2608886780000002	9.62773462	-0.9390869110000001	0.061035156	0.48828125	-0.061035156	1550085826.291
-9.589452880000001	-1.246533246	-2.390185504	-0.4272461	-0.36621094	-0.61035156	9.19467752	1.128100589	0.2177246106	0.8544922	0.79345703	-0.79345703	10.943652160000001	0.12202148560000001	-1.9978027160000003	1.0986328	-0.18310547	1.0986328	-9.590649460000002	0.833813498	0.6675292932	-0.5493164	-0.7324219	0.12207031	1.5384277160000002	7.676586960000001	5.74338408	0.12207031	-0.061035156	0.79345703	1.1735596040000003	9.75214856	-1.06589357	0.061035156	0.48828125	-0.061035156	1550085826.331
-9.589452880000001	-1.238159146	-2.528955072	-0.4272461	0.061035156	-0.30517578	8.96977536	1.8422851440000003	0.2512207068	1.0986328	0.24414062	-1.0986328	10.867089660000001	-0.3182128894	-1.9978027160000003	0.9765625	-0.18310547	1.5258789	-9.594238220000001	0.9893310700000001	0.8732910340000001	-0.5493164	-0.61035156	0.18310547	1.85544429	7.769897660000001	5.860620108000001	0.4272461	-0.061035156	0.91552734	1.2860107820000002	9.733007788	-1.1484375	0.061035156	0.5493164	-0.18310547	1550085826.371
-9.535620108000002	-1.41042482	-2.6378173920000005	-0.4272461	0.061035156	0	8.921923920000001	2.326782248	0.39238280760000005	1.0986328	-0.24414062	-1.4038086	10.706787140000001	-0.67709964	-2.05522464	0.6713867	-0.24414062	1.4038086	-9.451879892000001	1.204663089	1.008471646	-0.6713867	-0.8544922	0.24414062	2.191601538	8.01513678	5.72185054	0.79345703	-0.061035156	0.9765625	1.516894568	9.780859620000001	-0.9881347840000001	0.24414062	0.48828125	-0.18310547	1550085826.411
-9.419580072	-1.5109130400000002	-2.5205810700000004	-0.24414062	0	0.061035156	9.31669928	2.48588858	0.346923822	1.0375977	-0.18310547	-0.8544922	10.33713408	-0.846972644	-1.7944336060000001	0.5493164	-0.36621094	1.0375977	-9.431542932000001	1.449902356	1.3362548920000001	-0.48828125	-0.8544922	0.24414062	2.3889892180000003	8.17304712	5.660839660000001	0.8544922	-0.24414062	0.9765625	1.516894568	9.780859620000001	-0.9881347840000001	0.18310547	0.5493164	-0.12207031	1550085826.451
-9.431542932000001	-1.5300537140000001	-2.5253662140000004	-0.18310547	0.061035156	0.061035156	9.480590560000001	2.3794189300000004	0.7979248200000001	1.0375977	-0.18310547	-0.8544922	10.219897659999999	-0.7058105432	-1.7513672120000003	0.4272461	0	0.79345703	-9.412402160000001	1.522875998	1.4977538940000001	-0.30517578	-0.6713867	0.24414062	2.5803954680000003	8.158691394	5.577099640000001	0.6713867	-0.12207031	0.8544922	1.068286142	9.609789840000001	-1.24294429	0	0.24414062	-0.061035156	1550085826.491
-9.460253894000001	-1.4786132200000002	-2.5181884000000005	-0.18310547	0.18310547	0.061035156	9.50930162	2.35549321	0.925927716	0.79345703	-0.061035156	-0.61035156	10.070361420000001	-0.619677716	-2.0061767180000003	0.36621094	0	0.48828125	-9.589452880000001	1.435546924	1.679589856	-0.24414062	-0.5493164	0.24414062	2.60671376	8.1838134	5.538818390000001	0.5493164	-0.18310547	0.6713867	1.1855224640000002	9.7401857	-1.178344748	0.12207031	-0.061035156	-0.061035156	1550085826.531
-9.590649460000002	-1.451098642	-2.578002896	-0.24414062	0.061035156	-0.061035156	9.51169429	2.356689496	0.7464843750000001	0.24414062	0.18310547	-0.12207031	10.04045378	-0.5909667932	-2.205957068	0.24414062	-0.061035156	0.24414062	-9.614575180000001	1.459472644	1.776489218	-0.18310547	-0.30517578	0.18310547	2.642602536	8.39316394	5.53642572	0.4272461	0	0.36621094	1.0371826080000002	9.77966304	-1.1269042932	0	0	0	1550085826.571
-9.553564300000001	-1.528857428	-2.501440396	-0.30517578	0	-0.18310547	9.560742212000001	2.282519568	0.7895507788	0.061035156	0.18310547	0.061035156	10.26296376	-0.5969482428	-1.9942138580000002	0.061035156	-0.061035156	0.061035156	-9.578686600000001	1.4630615020000002	1.7609375	-0.061035156	-0.24414062	0.24414062	2.528955072	8.38957518	5.457470746	0.4272461	0	0.12207031	0.9522461060000001	9.79880342	-1.2058593750000002	0	0.12207031	-0.061035156	1550085826.611
-9.496142572	-1.561157248	-2.48588858	-0.30517578	0.061035156	-0.24414062	9.448290740000001	2.2215087860000002	0.762036142	0	0.18310547	0.12207031	10.396948380000001	-0.723754892	-2.107861322	-0.061035156	0	0	-9.572705072	1.3063476440000001	1.7190673920000001	-0.061035156	-0.18310547	0.18310547	2.5134033540000003	8.327368210000001	5.3761232	0.30517578	-0.24414062	-0.061035156	0.9414794928000001	9.7485598	-1.2082519568	0.061035156	0.18310547	-0.18310547	1550085826.651
-9.44350589	-1.733422824	-2.427270468	-0.18310547	-0.061035156	-0.18310547	9.60739766	2.1880126800000004	0.454589856	-0.061035156	0.30517578	0.061035156	10.704394960000002	-0.891235324	-2.2980712860000003	-0.061035156	0.18310547	0.061035156	-9.542798020000001	1.3673584260000002	1.7346191100000001	-0.12207031	-0.24414062	0.12207031	2.628247104	8.292675720000002	5.42995607	0.30517578	-0.12207031	-0.12207031	0.923535144	9.750951980000002	-1.0946044928	0.061035156	0.18310547	-0.18310547	1550085826.691
-9.414794928000001	-1.770507788	-2.3614746400000004	0.12207031	0	0	9.614575180000001	2.1569091460000003	0.5670410144	-0.061035156	0.36621094	-0.061035156	10.87546376	-1.0096679712	-2.1712646760000003	-0.061035156	0.12207031	0.24414062	-9.521264480000001	1.4570800720000001	1.7298339660000002	0.061035156	-0.12207031	0.12207031	2.6354248200000003	8.34172374	5.386889480000001	0.30517578	-0.12207031	-0.18310547	0.9869384980000001	9.7318116	-1.0048827880000002	0	0.12207031	-0.12207031	1550085826.731
-9.402832068	-1.5719238220000002	-2.421289038	0.12207031	0.061035156	0	9.382495108	2.162890576	0.718969748	0	0.24414062	-0.061035156	10.86110872	-1.1053711060000002	-2.027709964	-0.12207031	0	0.24414062	-9.49853534	1.3386474640000001	1.698730432	0.061035156	-0.061035156	0.061035156	2.6581542540000003	8.3201902	5.359375	0.18310547	-0.24414062	-0.18310547	0.9869384980000001	9.66481929	-1.076660144	-0.061035156	0	-0.061035156	1550085826.771
-9.469824280000001	-1.5216797120000003	-2.418896466	0.12207031	-0.061035156	-0.061035156	9.32746556	2.21433107	0.57421875	-0.061035156	0.18310547	0	10.757030760000001	-1.1651855432	-2.00258786	-0.12207031	0.061035156	0.24414062	-9.451879892000001	1.3087402160000001	1.6664307100000002	0.061035156	-0.12207031	0	2.743090854	8.301049820000001	5.397656250000001	0.12207031	-0.24414062	-0.12207031	1.0670898560000002	9.71027806	-1.0168457068	-0.061035156	-0.18310547	-0.061035156	1550085826.81
-9.481787140000002	-1.5156982820000002	-2.3985596040000003	0.18310547	-0.12207031	-0.12207031	9.329858426000001	2.201171924	0.5993408246	-0.12207031	0.061035156	-0.061035156	10.65773912	-1.09819339	-1.8422851440000003	-0.18310547	0.18310547	0.12207031	-9.423168930000001	1.3709472839999999	1.6544677520000002	0.061035156	-0.061035156	0	2.7131836060000003	8.323779254	5.37492662	0.12207031	-0.061035156	-0.12207031	1.123315396	9.69113768	-1.03359375	-0.061035156	-0.18310547	0	1550085826.85
-9.463842752000001	-1.5396240020000003	-2.55048822	0.18310547	-0.18310547	-0.12207031	9.303539840000001	2.1975829680000003	0.716577176	-0.12207031	0	-0.12207031	10.540502700000001	-1.05991214	-1.9176513580000003	-0.30517578	0.12207031	0	-9.43752446	1.39008786	1.6484863220000001	0.061035156	-0.061035156	-0.12207031	2.628247104	8.3620607	5.25170926	0	-0.18310547	-0.12207031	1.085034146	9.753344748	-1.053930661	-0.18310547	-0.061035156	-0.12207031	1550085826.891
-9.45666484	-1.5743163940000002	-2.51459964	0.30517578	-0.061035156	-0.061035156	9.410009980000002	2.2203125000000004	0.686669928	-0.12207031	0.061035156	-0.12207031	10.483080580000001	-1.0993896760000001	-2.080346646	-0.36621094	0.061035156	0	-9.407617212	1.5145019960000001	1.6748047120000003	0.061035156	-0.061035156	-0.12207031	2.569628894	8.38478984	5.14763179	-0.061035156	-0.18310547	-0.18310547	1.128100589	9.71027806	-1.0862304712000002	-0.18310547	-0.061035156	-0.12207031	1550085826.93
-9.505712860000001	-1.58149411	-2.593554712	0.24414062	-0.12207031	0	9.410009980000002	2.2203125000000004	0.686669928	-0.12207031	0.061035156	-0.12207031	10.58715854	-1.1352783540000002	-2.127001996	-0.4272461	0.061035156	0.061035156	-9.40163588	1.565942392	1.680786142	0.12207031	-0.061035156	-0.12207031	2.47871106	8.357275360000001	5.023217752000001	0.061035156	-0.12207031	-0.24414062	1.128100589	9.71027806	-1.0862304712000002	-0.18310547	-0.12207031	-0.12207031	1550085826.97
-9.472216754	-1.55158696	-2.390185504	0.36621094	-0.061035156	0.061035156	9.4686277	2.19997554	0.9689941100000001	-0.18310547	-0.12207031	-0.24414062	10.655346940000001	-1.2094482428000002	-2.183227536	-0.48828125	0.18310547	0.12207031	-9.426757788000002	1.604223642	1.7406005400000002	0.18310547	0	-0.18310547	2.42607428	8.40273462	4.86411142	0.061035156	-0.36621094	-0.24414062	0.9737792932	9.73540036	-0.8828613220000001	-0.24414062	-0.30517578	0	1550085827.011
-9.567919928000002	-1.387695288	-2.4308594240000003	0.4272461	0	0	9.484179712000001	2.2035644960000003	1.052734375	-0.24414062	-0.18310547	-0.12207031	10.565625	-1.280029254	-2.1892089660000003	-0.5493164	0.12207031	0.12207031	-9.402832068	1.5731201080000001	1.757348642	0.30517578	-0.061035156	-0.18310547	2.519384784	8.46972644	4.91315944	0.12207031	-0.4272461	-0.30517578	1.02163089	9.743774460000001	-1.0419677520000001	-0.24414062	-0.30517578	0	1550085827.05
-9.54997554	-1.3482177520000003	-2.56245108	0.30517578	0	-0.061035156	9.686352340000001	2.174853534	0.994116214	-0.30517578	-0.12207031	-0.12207031	10.58835414	-1.28361821	-2.185620108	-0.61035156	0	0.12207031	-9.439917032	1.443920926	1.79323732	0.30517578	-0.061035156	-0.24414062	2.62346196	8.4900634	4.978955072	0.18310547	-0.36621094	-0.36621094	1.0670898560000002	9.77368161	-1.063500998	-0.24414062	-0.48828125	0	1550085827.09
-9.49375	-1.415209964	-2.483496106	0.36621094	-0.061035156	0	9.786840560000002	2.1880126800000004	0.92473143	-0.36621094	-0.061035156	-0.12207031	10.71875	-1.320703076	-2.115039038	-0.5493164	0.061035156	0.18310547	-9.38488768	1.4223876800000002	1.7848632200000003	0.24414062	-0.061035156	-0.18310547	2.662939496	8.496044928000002	4.959814300000001	0.12207031	-0.36621094	-0.36621094	1.193896466	9.8	-0.846972644	-0.18310547	-0.30517578	-0.12207031	1550085827.131
-9.517675720000002	-1.4020507200000003	-2.368652356	0.36621094	-0.30517578	0.061035156	9.713867212	2.250219748	0.9582275360000001	-0.36621094	-0.061035156	-0.12207031	10.74147914	-1.3649658540000003	-1.9894287140000002	-0.5493164	0.30517578	0.18310547	-9.3322509	1.378125	1.7465820680000002	0.30517578	-0.12207031	-0.18310547	2.6641358800000003	8.5068116	4.896411240000001	0	-0.4272461	-0.30517578	1.193896466	9.8	-0.846972644	-0.18310547	-0.30517578	-0.12207031	1550085827.177
-9.38488768	-1.282421924	-2.3973632200000004	0.24414062	-0.12207031	0.061035156	9.555957068	2.3243896760000005	0.955834964	-0.36621094	-0.061035156	-0.18310547	10.69003894	-1.3793212860000001	-1.9966064300000002	-0.5493164	0.36621094	0.061035156	-9.305932608	1.341040036	1.7286376800000003	0.30517578	-0.18310547	-0.24414062	2.6772949280000002	8.502026260000001	4.9083741000000005	-0.061035156	-0.4272461	-0.24414062	1.369750998	9.6552491	-0.90678714	-0.24414062	-0.36621094	-0.12207031	1550085827.211
-9.366943390000001	-1.195092752	-2.7347167540000004	0.24414062	-0.36621094	0	9.46145018	2.3937744600000004	0.8421875000000001	-0.36621094	-0.061035156	-0.18310547	10.547681200000001	-1.2860107820000002	-2.001391574	-0.5493164	0.30517578	0.061035156	-9.18630342	1.3853027160000002	1.771704074	0.30517578	-0.18310547	-0.24414062	2.6174804320000002	8.539111420000001	4.859326080000001	-0.18310547	-0.4272461	-0.24414062	1.429565396	9.69113768	-0.7871582068	-0.18310547	-0.30517578	-0.18310547	1550085827.251
-9.230566394	-1.53125	-2.9859375000000004	0.36621094	-0.48828125	-0.12207031	9.206640380000001	2.436840854	0.879272464	-0.4272461	-0.12207031	-0.24414062	10.484277160000001	-1.085034146	-1.8075927520000004	-0.6713867	0.36621094	0	-9.100170926	1.70471196	1.644897464	0.30517578	-0.24414062	-0.30517578	2.3925780760000004	8.557055710000002	4.7073974640000005	-0.36621094	-0.48828125	-0.30517578	1.35419928	9.76889676	-0.7393066100000001	-0.36621094	-0.18310547	-0.24414062	1550085827.29
-9.38129892	-2.0480469240000003	-3.0565185700000006	0.8544922	-0.36621094	0.061035156	9.012841754	2.6019287140000005	0.832617212	-0.7324219	-0.24414062	-0.24414062	10.51897014	-0.885253894	-1.9176513580000003	-0.91552734	0.4272461	-0.12207031	-9.25090306	2.081542932	1.66403804	0.4272461	-0.24414062	-0.30517578	2.0480469240000003	8.758032248000001	4.5518798920000005	-0.61035156	-0.7324219	-0.30517578	0.835009784	9.87536592	-0.9606201080000001	-0.48828125	-0.12207031	-0.24414062	1550085827.33
-9.198266574	-2.2645751800000005	-3.2228027160000003	0.8544922	-0.12207031	0.12207031	9.057104532	2.8352050720000004	0.7560547120000001	-1.0375977	-0.30517578	-0.24414062	10.704394960000002	-0.5825927716	-2.1114501800000003	-1.2817383	0.24414062	-0.18310547	-9.49255342	2.40573732	1.7597412140000002	0.6713867	-0.24414062	-0.36621094	1.830322284	9.206640380000001	4.58178714	-0.79345703	-1.0375977	-0.4272461	0.38400878600000005	9.864599640000002	-1.274047824	-0.61035156	-0.36621094	-0.18310547	1550085827.37
-9.03916034	-2.733520468	-3.0361816100000003	1.159668	0.061035156	0.24414062	9.258081070000001	2.9679932100000004	0.9211425720000002	-1.3427734	-0.4272461	-0.30517578	10.97116664	-0.2536132788	-2.289697284	-1.7089844	0.18310547	-0.12207031	-9.646875000000001	2.63183606	1.93439946	1.0375977	-0.12207031	-0.5493164	1.5743163940000002	9.479394568	4.58178714	-0.91552734	-1.3427734	-0.79345703	0.37204589660000004	10.029687500000001	-1.053930661	-0.61035156	-1.159668	-0.061035156	1550085827.41
-9.048730432000001	-3.228784146	-2.7371094240000002	1.5869141	0	0.24414062	9.307128894	2.9261230040000004	1.0958007788	-1.3427734	-0.4272461	-0.30517578	10.96398912	0.05981445288	-2.3243896760000005	-2.1362305	0.48828125	-0.061035156	-9.693530252	2.7586425720000003	1.9128662140000001	1.6479492	0.12207031	-0.79345703	1.33984375	9.42915036	4.542309604000001	-1.159668	-1.6479492	-1.0986328	0.37204589660000004	10.029687500000001	-1.053930661	-0.91552734	-1.3427734	0.18310547	1550085827.45
-9.481787140000002	-3.867602536	-2.6210692900000003	2.0751953	0.12207031	-0.24414062	9.036767572	3.007470746	1.031201178	-2.0751953	-0.61035156	-0.36621094	10.71875	0.23566894960000004	-2.368652356	-2.5634766	0.5493164	0	-9.89091754	2.680883786	1.8602295320000002	2.2583008	0.30517578	-0.9765625	1.3290771760000002	9.195874100000001	4.742089856000001	-1.3427734	-2.1362305	-1.2817383	-0.9474609620000001	10.4388179	-1.1556152160000002	-1.2817383	-1.8310547	0.5493164	1550085827.49
-9.864599640000002	-4.03986821	-2.282519568	2.9296875	0.4272461	-0.6713867	8.661132788000002	3.3819091460000004	0.4868896466	-2.5634766	-0.8544922	-0.18310547	10.698413040000002	0.4378417932	-2.463159146	-2.9907227	0.61035156	-0.12207031	-10.079932100000002	2.4081298920000003	2.0707763580000003	2.8076172	0.6713867	-1.159668	1.451098642	9.24492212	5.15361322	-1.2207031	-2.0751953	-1.6479492	-1.8028076080000002	10.90417482	-1.3099365020000002	-1.3427734	-2.4414062	0.79345703	1550085827.53
-9.91484424	-3.3914795320000004	-2.064794928	3.6010742	0.061035156	-0.91552734	8.712573380000002	3.58049321	-0.1268066394	-2.9296875	-1.4648438	0.061035156	10.6421875	0.7716064300000001	-2.154516574	-3.540039	0.36621094	-0.30517578	-10.152904860000001	1.7106933900000003	2.118627896	3.479004	0.91552734	-1.3427734	1.561157248	9.20065944	5.498144568	-1.159668	-2.1362305	-2.2583008	-1.8028076080000002	10.90417482	-1.3099365020000002	-1.7089844	-3.2348633	1.0375977	1550085827.57
-9.615771760000001	-2.783764676	-1.18671875	3.6010742	0.5493164	-0.79345703	9.23774411	3.517089856	-0.500048822	-3.2348633	-1.6479492	0.18310547	10.554858720000002	1.070678714	-1.8159667540000002	-4.0893555	0.061035156	-0.48828125	-9.852636780000001	0.7991211060000001	1.8422851440000003	4.0893555	1.5869141	-1.5258789	1.670019568	8.858520468	5.85942392	-0.9765625	-2.1972656	-2.6855469	-0.65676268	10.16486772	-0.7500732428000001	-1.7089844	-3.7841797	1.2207031	1550085827.61
-10.126586960000001	-2.656957968	-1.1639892572000001	3.6010742	0.24414062	-0.061035156	9.560742212000001	3.54580072	-0.923535144	-3.479004	-1.5869141	0.061035156	10.66611322	1.079052716	-1.74299321	-4.0893555	0.061035156	-0.6713867	-9.58347194	-0.10886230040000001	1.1340820288	4.0893555	1.2207031	-1.5258789	1.7406005400000002	8.37641574	6.187207068	-1.159668	-2.2583008	-2.8686523	-0.2607910144	9.31311052	-0.339746106	-1.2817383	-2.9907227	0.9765625	1550085827.65
-9.581079074	-2.6210692900000003	-1.4558837860000002	3.2348633	0.48828125	0.36621094	9.6983152	3.5266601440000005	-1.3685547120000001	-3.6621094	-1.7089844	-0.061035156	11.13266574	0.9893310700000001	-1.7226562500000002	-4.0283203	0.30517578	-0.79345703	-9.62893071	-0.735717752	0.8206542932	3.8452148	0.91552734	-1.5869141	1.714282248	8.274731430000001	6.567626800000001	-1.159668	-2.1362305	-2.6855469	0.7476806610000001	9.16118161	-0.8900390380000001	-0.48828125	-2.746582	0.7324219	1550085827.69
-8.935082968000001	-2.7909423920000003	-1.113745108	3.540039	0.79345703	0.061035156	9.865796220000002	3.2527099640000006	-1.7693115020000003	-3.7231445	-1.7700195	-0.12207031	11.651855040000001	1.0264160340000001	-1.565942392	-4.0893555	0.12207031	-0.79345703	-9.07026358	-0.9953125	0.6041259784	3.90625	0.6713867	-1.5258789	1.6030273560000001	8.535522660000002	6.55207518	-1.4038086	-2.1972656	-2.6245117	0.7883544928000001	9.4423098	-1.1017822480000001	0.36621094	-4.8828125	0.9765625	1550085827.73
-8.464941394	-2.519384784	-1.4391357820000001	4.0283203	1.4648438	0.18310547	10.015332460000002	2.8244384000000005	-2.222705072	-3.7231445	-1.7700195	-0.12207031	11.93178714	1.102978534	-1.35419928	-3.90625	0.48828125	-0.48828125	-8.67189946	-1.332666034	0.33854982	3.8452148	0	-1.5258789	1.294384784	8.058202880000001	6.51140126	-1.5869141	-2.6245117	-2.380371	0.7883544928000001	9.4423098	-1.1017822480000001	-0.36621094	-6.4086914	0.24414062	1550085827.77
-8.93747554	-2.350707968	-1.7896484620000002	4.0283203	1.159668	0.5493164	9.766503894000001	2.5397216460000003	-2.527758786	-3.8452148	-1.5869141	-0.24414062	11.93178714	1.102978534	-1.35419928	-3.90625	0.48828125	-0.48828125	-8.825024460000002	-1.56354982	0.3002685504	3.7231445	-0.30517578	-1.3427734	1.08383786	7.446899460000001	6.442016574	-1.5869141	-3.0517578	-1.953125	1.7130859620000003	9.26047374	0.47492675720000005	-0.8544922	-7.385254	-0.36621094	1550085827.81
-9.0594973	-2.463159146	-1.4822021760000001	4.0283203	0.79345703	0.30517578	9.4423098	2.6713134000000003	-2.7502685700000002	-3.90625	-1.3427734	-0.30517578	11.93178714	1.102978534	-1.35419928	-3.90625	0.48828125	-0.48828125	-9.07983426	-1.733422824	0.4354492212	3.7231445	-0.5493164	-1.0986328	1.1304931610000002	7.187304712	6.298461960000001	-1.5869141	-3.2958984	-1.6479492	1.240551718	9.360961960000001	0.6352294928000001	-1.2207031	-7.9956055	-0.79345703	1550085827.85
-8.9829348	-2.910571286	-1.331469748	4.211426	2.0141602	0.5493164	9.581079074	2.9679932100000004	-3.0720702880000004	-3.7231445	-1.2207031	-0.30517578	10.722338760000001	1.315917932	-0.8194580072000001	-3.7841797	0.61035156	0.4272461	-9.24492212	-1.7896484620000002	0.6507812500000001	3.7841797	-0.7324219	-0.8544922	1.025219748	6.90856929	6.42407248	-1.2817383	-3.3569336	-1.5869141	-0.2763427716	9.7832518	0.2835205072	-1.7089844	-6.1035156	-1.3427734	1550085827.89
-9.02839357	-3.428564496	-1.7286376800000003	4.333496	1.7089844	0.36621094	9.76889676	3.1378662140000007	-3.0601074280000002	-3.540039	-1.4648438	-0.36621094	10.5141848	1.592260782	-0.49765625	-4.0893555	0.4272461	0.7324219	-9.338232428000001	-1.774096646	0.8374023560000001	3.90625	-0.7324219	-0.6713867	1.006079074	6.78535144	6.186010880000001	-0.91552734	-3.6621094	-1.6479492	-0.2763427716	9.7832518	0.2835205072	-0.91552734	-3.3569336	-1.8310547	1550085827.93
-9.00566394	-3.849658246	-1.642504892	4.1503906	0.7324219	0.5493164	9.77966304	3.2909912140000004	-2.9033935700000004	-3.4179688	-1.3427734	-0.4272461	10.291674819999999	1.720263678	-0.593359375	-4.1503906	0.5493164	0.9765625	-9.480590560000001	-1.7417969240000002	0.9390869110000001	4.0893555	-0.61035156	-0.5493164	1.081445288	6.6358152	6.225488220000001	-0.6713867	-3.9672852	-1.7089844	-1.03359375	10.36345198	-0.06699218750000001	-1.4038086	-2.5634766	-2.2583008	1550085827.97
-8.53073732	-4.006372104	-0.718969748	4.5776367	1.5869141	0.8544922	9.60261232	3.5876709260000004	-2.9010009000000005	-3.6621094	-1.159668	-0.30517578	10.097875900000002	1.83151857	-0.7213623200000001	-4.272461	0.30517578	1.0375977	-9.645678420000001	-1.7035155760000003	1.1245117212000002	4.3945312	-0.4272461	-0.4272461	1.225	6.846362320000001	6.4061277	-0.48828125	-3.8452148	-1.8310547	-1.0969971040000002	10.243823380000002	-0.0861328125	-0.9765625	-3.6621094	-2.2583008	1550085828.01
-8.246020468000001	-3.262280252	-0.611303714	4.8217773	2.9907227	1.159668	9.3322509	3.8424804320000003	-2.93569339	-4.0283203	-0.9765625	0	10.0895018	2.021728534	-0.5778076080000001	-4.5776367	0	0.9765625	-9.542798020000001	-1.833911142	1.2477295320000001	4.638672	-0.24414062	-0.5493164	1.294384784	7.255493210000001	6.55686052	-0.30517578	-3.7841797	-2.0751953	0.24763183900000002	9.62773462	-0.026318359620000002	-0.8544922	-4.3945312	-1.7089844	1550085828.05
-8.364452880000002	-2.2490234620000003	-0.9725830072	4.272461	2.5024414	1.159668	9.197070288	3.9345947480000003	-2.9632079680000003	-4.5166016	-0.6713867	0.36621094	10.26176718	2.177246106	-0.4330566394	-4.760742	-0.12207031	0.8544922	-9.18869658	-1.947558606	1.27763678	4.760742	-0.18310547	-0.5493164	1.24294429	7.40622554	6.5592527	-0.30517578	-3.90625	-2.319336	1.0587158540000001	8.46015625	-0.06459961060000001	-0.91552734	-4.9438477	-0.7324219	1550085828.09
-8.5666259	-1.7896484620000002	-0.899609375	3.6010742	2.9296875	1.0986328	8.93747554	3.94895018	-3.2467285340000003	-4.9438477	-0.4272461	0.5493164	10.41010782	2.0935058900000003	-0.501245108	-4.760742	0	0.8544922	-8.90996106	-2.0935058900000003	1.1508300720000002	4.8828125	-0.24414062	-0.48828125	1.1699707068	7.2483152	6.498242212	-0.5493164	-4.211426	-2.2583008	1.0587158540000001	8.46015625	-0.06459961060000001	-0.36621094	-6.286621	-0.061035156	1550085828.129
-10.685253600000001	-2.4200927520000004	-1.943969748	3.7841797	0.48828125	1.4648438	8.900390380000001	3.8197509000000003	-3.5553711060000004	-5.3100586	-0.24414062	0.48828125	10.43283696	1.60183107	-0.716577176	-4.760742	0	0.9765625	-9.479394568	-2.372241214	1.2489257200000001	4.5776367	-0.48828125	-0.4272461	1.33984375	7.120312500000001	6.440820288	-0.5493164	-4.333496	-2.0751953	2.8818603240000003	8.64558107	0.019140625	1.0986328	-6.652832	0.61035156	1550085828.169
-10.724731920000002	-3.7563476440000003	-2.1030761780000002	3.6010742	0.8544922	0.8544922	9.37890625	3.5469971040000003	-3.6869628600000004	-5.2490234	-0.18310547	0.4272461	10.6421875	0.9366943390000001	-1.1580077880000001	-4.9438477	-0.36621094	1.0375977	-9.868188400000001	-1.8781738220000002	1.4116211060000001	4.4555664	-0.5493164	-0.36621094	1.6736084260000001	7.763915740000001	6.196777160000001	-0.18310547	-4.211426	-2.0751953	3.829321286	11.09797374	1.792041034	2.4414062	-6.286621	1.5258789	1550085828.21
-9.63969748	-3.2251952880000005	-2.1712646760000003	4.4555664	-0.5493164	2.746582	10.006958360000002	2.9775634	-3.4058349640000003	-5.2490234	-0.18310547	0.4272461	11.29177266	0.16389160340000003	-1.94636232	-5.2490234	-0.91552734	1.159668	-10.325171220000001	-0.5467041034000001	2.135375998	4.333496	-0.7324219	-0.5493164	1.8757812500000002	8.69582518	5.70390625	0.30517578	-4.0893555	-1.953125	3.829321286	11.09797374	1.792041034	1.4648438	-4.211426	0.7324219	1550085828.249
-7.696923920000001	-1.7633300720000002	-1.8028076080000002	5.126953	4.699707	2.4414062	10.2091304	2.2573974640000003	-2.5313476440000002	-4.0283203	-0.7324219	-0.12207031	11.6973143	-0.2895019568	-2.70361322	-5.1879883	-1.2207031	1.5869141	-9.18391124	0.27275390380000003	2.1329834260000005	5.3710938	-1.0375977	-0.61035156	1.89611821	9.5104982	4.7983153960000005	0.36621094	-3.8452148	-1.8920898	1.238159146	9.12648912	-1.3063476440000001	1.3427734	-3.8452148	1.953125	1550085828.289
-8.616870108	-2.1162353240000003	-5.359375	5.3100586	2.5024414	2.0751953	9.61936052	1.89013678	-1.2692626800000002	-3.479004	-1.0986328	-0.5493164	11.59802266	-0.6125	-3.064892572	-4.699707	-0.061035156	1.8920898	-9.486572480000001	0.534741214	2.404541034	4.8217773	-1.7089844	-0.6713867	1.8410888580000002	9.447094748	3.8257324280000002	0.18310547	-4.272461	-1.5258789	-0.1112548822	9.718652160000001	-1.5779052520000003	1.8920898	-5.1879883	2.0141602	1550085828.33
-8.993701080000001	-3.4166014400000004	-4.749267572000001	5.493164	1.7700195	2.9907227	9.1276857	2.250219748	-0.647192392	-3.479004	-1.0986328	-0.5493164	11.00585962	-0.9570312500000001	-3.366357428	-4.638672	0.48828125	1.8310547	-9.80239218	1.113745108	2.996704074	4.9438477	-1.2817383	-0.6713867	2.1844238220000003	9.82990764	2.95363768	-0.36621094	-4.638672	-1.2207031	-0.1112548822	9.718652160000001	-1.5779052520000003	1.6479492	-5.859375	1.7089844	1550085828.369
-8.234057608	-2.021728534	-4.986132788000001	6.286621	4.211426	2.9296875	9.49494658	2.6880616	-0.45578614200000006	-3.8452148	-1.3427734	-0.18310547	10.57160692	-1.2895996400000003	-3.4979492800000003	-4.8828125	0.18310547	1.6479492	-10.285692899999999	1.053930661	3.19768071	4.9438477	-1.3427734	-0.8544922	2.87707518	10.252197480000001	2.5744139400000003	-0.4272461	-4.5776367	-1.5258789	1.0264160340000001	9.689941394000002	-3.5362304320000004	1.5869141	-5.92041	1.5258789	1550085828.409
-9.24611821	-0.8840576080000001	-6.111840560000001	5.432129	2.6855469	2.9296875	10.073950180000002	2.64379892	-0.42827148560000006	-4.333496	-1.2817383	0.12207031	10.155298020000002	-1.4056396760000003	-3.6510742800000004	-5.065918	-0.18310547	1.3427734	-10.63859874	0.953442392	3.817358426	5.004883	-0.12207031	-1.0986328	3.2096435700000003	10.28928264	2.682080072	-0.18310547	-4.211426	-1.953125	2.222705072	9.77248552	-3.887939496	1.4648438	-5.79834	1.5258789	1550085828.45
-8.865698380000001	-0.9043945288	-5.94555661	5.3710938	3.2958984	2.8686523	10.26057158	2.3208007200000003	-0.2045654254	-4.5166016	-1.0986328	0.5493164	10.13017572	-1.375732428	-3.823339856	-5.004883	-0.12207031	1.0375977	-10.039258180000001	1.1747558900000001	3.4931639400000005	5.126953	0.36621094	-0.9765625	3.12709964	10.29646016	2.8471679320000005	-0.18310547	-3.7841797	-2.2583008	2.222705072	9.77248552	-3.887939496	1.7089844	-4.8217773	0.9765625	1550085828.489
-8.70180661	-0.9426757788	-6.2087400200000005	6.164551	2.746582	2.6855469	10.157690200000001	2.0372802520000004	0.015551758180000002	-4.638672	-0.61035156	0.91552734	10.140942000000003	-1.3996582460000002	-3.7599366	-4.699707	0.061035156	0.7324219	-9.514086960000002	1.05991214	3.43334964	5.1879883	0.61035156	-0.8544922	2.777783246	9.95192842	2.7179687500000003	-0.4272461	-3.7841797	-2.1972656	1.464257788	9.630126800000001	-3.830517572	1.8920898	-4.0283203	0.5493164	1550085828.529
-8.44938948	-0.9031982428000002	-6.0101562500000005	6.225586	1.0375977	2.380371	9.6983152	1.906884784	-0.11723633180000001	-4.638672	-0.61035156	0.91552734	9.89689946	-1.449902356	-3.5027344240000007	-4.3945312	0.24414062	0.5493164	-8.78435054	0.8374023560000001	2.975170926	4.9438477	0.4272461	-0.6713867	2.65935054	9.30832518	2.491870108	-0.8544922	-3.9672852	-2.0751953	1.435546924	9.268847840000001	-3.5960449280000004	1.8310547	-4.760742	0.4272461	1550085828.569
-8.016332968	-0.2835205072	-5.446704074	6.3476562	1.4648438	2.0141602	9.0092527	1.9367920320000003	-0.39238280760000005	-4.638672	-0.4272461	1.0375977	9.5619384	-1.641308606	-3.2455322480000004	-4.211426	0.30517578	0.5493164	-8.48527806	0.885253894	2.8112792540000004	4.8828125	0.4272461	-0.6713867	2.65935054	8.60371106	2.418896466	-0.9765625	-3.90625	-1.8920898	1.435546924	9.268847840000001	-3.5960449280000004	1.6479492	-5.554199	0.5493164	1550085828.609
-8.47451178	0.14714355040000002	-5.44790036	5.92041	1.159668	1.8920898	8.415893570000001	1.9918212860000002	-0.7010253600000002	-4.5776367	-0.4272461	0.9765625	9.450683606	-1.796826178	-3.0708741	-4.0893555	0.4272461	0.61035156	-8.342919928	1.0108642572	2.75625	4.8828125	0.36621094	-0.6713867	2.5803954680000003	8.189794928000001	2.336352536	-0.91552734	-3.7231445	-1.7089844	2.592358426	9.0427491	-3.1414550720000003	1.4648438	-5.79834	0.8544922	1550085828.649
-8.545092752	1.079052716	-5.15600589	5.493164	0	1.5869141	8.20773912	2.007373004	-0.6735107428000001	-4.4555664	-0.4272461	0.91552734	9.593042032000001	-1.8099853240000001	-2.910571286	-4.1503906	0.30517578	0.7324219	-8.26755342	1.11613768	2.819653354	5.004883	0.36621094	-0.6713867	2.4727295320000002	8.254394568	2.2346679320000002	-0.79345703	-3.7231445	-1.5258789	3.1390625	8.70180661	-2.9440673920000004	0.9765625	-5.493164	1.0986328	1550085828.689
-8.43503444	1.3769287140000002	-4.37961412	4.5776367	0.8544922	1.159668	8.19697284	2.095898462	-0.5215820288	-4.211426	-0.8544922	0.79345703	9.868188400000001	-1.776489218	-2.8902344240000004	-4.272461	0.12207031	0.8544922	-8.255590560000002	0.7440917932000001	2.902197284	5.004883	0.24414062	-0.6713867	2.636621106	8.5917482	2.337548822	-0.61035156	-3.7841797	-1.4648438	3.1390625	8.70180661	-2.9440673920000004	0.4272461	-5.065918	1.0986328	1550085828.729
-9.05351538	0.869702176	-4.064990216	4.5166016	1.8920898	1.0375977	8.571411240000002	2.2669677520000002	-0.492871106	-3.9672852	-0.9765625	0.61035156	10.224683	-1.7406005400000002	-2.8411866	-4.272461	0.30517578	0.8544922	-8.23645018	0.3529052716	2.9057862400000003	4.5776367	-0.061035156	-0.91552734	2.9249266200000004	8.95183107	2.604321286	-0.48828125	-3.7231445	-1.5258789	3.213232428	8.497240920000001	-3.2096435700000003	0.61035156	-4.1503906	0.7324219	1550085828.769
-9.63491214	0.54191893	-4.70859375	4.333496	-0.7324219	1.159668	9.00566394	2.372241214	-0.5275634784000001	-3.90625	-1.159668	0.24414062	10.33354532	-1.7286376800000003	-2.7275389400000005	-4.211426	0.24414062	0.79345703	-8.225683606	0.41271972840000004	2.9500489200000004	4.1503906	-0.36621094	-1.0986328	3.1869139400000006	9.34780252	2.7634277160000003	-0.6713867	-3.540039	-1.5869141	1.6724121400000003	9.11572284	-2.9093750000000003	0.5493164	-3.9672852	0.48828125	1550085828.809
-9.0427491	0.5885742212	-4.24323732	3.2958984	-0.7324219	0.91552734	9.478198380000002	2.35549321	-0.5586669928	-3.90625	-1.159668	0.24414062	10.6170652	-1.756152356	-2.4583741	-4.0893555	0.6713867	0.5493164	-8.403930710000001	0.5048339856	2.8878417540000005	3.7231445	-0.61035156	-1.0986328	3.334057608	9.578686600000001	2.726342752	-1.2207031	-3.7841797	-1.4648438	1.6724121400000003	9.11572284	-2.9093750000000003	0.48828125	-4.211426	0.18310547	1550085828.849
-9.402832068	0.23566894960000004	-3.8041992800000006	3.4179688	0.4272461	1.3427734	9.512890380000002	2.2382567900000003	-0.45698242800000005	-3.8452148	-0.9765625	-0.30517578	10.779760880000001	-1.9535400360000001	-2.312426718	-3.90625	1.0375977	0.36621094	-8.705395468	0.65676268	2.749072284	3.3569336	-0.9765625	-1.4648438	3.3986572480000006	9.431542932000001	2.674902356	-1.7700195	-4.0893555	-1.2817383	2.879467752	9.780859620000001	-1.7310302520000003	0.36621094	-3.7231445	0.18310547	1550085828.889
-10.222289840000002	-0.02153320288	-4.615283246	0.30517578	1.7089844	1.953125	9.36455072	2.263378894	-0.5646484424	-3.8452148	-0.8544922	-0.8544922	11.1697509	-2.082739218	-2.87109375	-3.9672852	1.0375977	0.18310547	-10.629028060000001	0.7225586060000001	2.9392822480000005	3.3569336	-1.5258789	-1.3427734	3.563745108	9.792822480000002	3.12351088	-1.5869141	-3.7841797	-0.91552734	5.40961911	10.3790036	-1.9989990020000004	-0.4272461	-4.5166016	0.8544922	1550085828.929
-11.260669420000001	-0.79194339	-5.731420926	-0.24414062	-0.24414062	0.79345703	10.072753600000002	2.51459964	-1.013256839	-3.540039	-1.2817383	-0.6713867	11.80617662	-1.27763678	-3.0732665740000003	-4.0283203	0.61035156	-0.12207031	-11.80976538	-1.550390576	3.3041503600000004	3.2348633	-0.48828125	-1.5869141	3.8664062500000003	11.385083360000001	4.041064496	-1.5869141	-3.2958984	-1.5258789	5.40961911	10.3790036	-1.9989990020000004	-1.0375977	-2.319336	1.4038086	1550085828.969
-10.941259980000002	-3.726440396	-4.685864120000001	-0.24414062	-2.8686523	0.79345703	11.834887680000001	2.004980432	-1.6496826080000002	-3.2348633	-1.4038086	0	12.05739766	-0.5897705072	-2.665332068	-4.0283203	0	-0.12207031	-11.66860324	-1.836303714	2.3495117800000003	1.7700195	1.3427734	-1.2817383	3.487182608	10.615869600000002	4.974169928000001	-0.7324219	-3.7231445	-2.319336	1.542016574	13.070653960000001	-1.3063476440000001	-3.1738281	-0.48828125	2.0141602	1550085829.009
-10.14333516	-4.8318116	-2.8352050720000004	1.7700195	0.91552734	1.3427734	12.452173020000002	1.4570800720000001	-2.0528320680000003	-3.2348633	-1.4038086	0	12.131567000000002	-0.22490234620000002	-2.403344748	-3.6010742	-0.18310547	0.061035156	-11.19128444	-0.385205072	1.085034146	2.5634766	-0.30517578	-0.91552734	2.710791034	9.29157698	5.462255890000001	-0.24414062	-2.4414062	-1.8920898	0.24643554320000002	12.662720140000001	-2.5851807100000004	-4.0283203	-1.2207031	2.746582	1550085829.049
-11.016625900000001	-3.0337889400000004	-4.189404254	2.5024414	-3.540039	1.2817383	12.233251800000001	1.03957518	-2.4200927520000004	-3.6010742	-0.4272461	0.12207031	12.02988318	0.14235839660000002	-2.39138179	-2.9907227	-0.061035156	0.36621094	-10.778564300000001	-0.679492212	1.3769287140000002	2.6245117	0	-0.5493164	1.5336425720000002	8.8046875	5.188305710000001	-1.0375977	-2.319336	-0.79345703	-1.0563232428000002	13.1185054	-1.677197284	-3.7841797	-1.159668	3.9672852	1550085829.089
-9.82871106	-2.02292482	-3.7384033540000003	2.5024414	-3.479004	-0.4272461	11.50351538	0.6447998200000001	-2.183227536	-3.4179688	0.18310547	0.30517578	11.754736420000002	0.5275634784000001	-2.3255859620000003	-2.6855469	0.18310547	0.79345703	-10.25458966	-0.7823730432	1.284814496	2.6245117	-0.30517578	-0.48828125	0.9127685700000001	8.758032248000001	4.86770018	-0.91552734	-2.6855469	-0.5493164	-2.359082068	12.844556200000001	-1.1735596040000003	-3.2958984	-1.953125	4.3945312	1550085829.129
-8.1838134	-1.7071045320000002	-2.122216754	1.7089844	-3.2958984	-0.4272461	10.256982820000001	0.8649169928000001	-1.7752929320000002	-3.0517578	-0.061035156	0.36621094	10.917334260000002	0.6352294928000001	-2.387792932	-2.5634766	0.18310547	1.0986328	-9.266455072	-0.6926513580000001	1.484594748	2.8076172	0.12207031	-0.30517578	1.211840854	8.56303714	4.766015576	-0.48828125	-2.6855469	-0.7324219	-1.403247104	11.19128444	-1.069482428	-3.2958984	-2.8076172	4.760742	1550085829.169
-7.412207068000001	-0.794335962	-0.6304443390000001	2.5634766	-1.0986328	0	8.927905252	1.50493161	-1.732226538	-2.746582	-0.30517578	0.48828125	9.845459260000002	0.45578614200000006	-2.0336913940000003	-2.319336	0.24414062	1.2207031	-8.303442392000001	-1.1604003600000001	1.2907959260000001	2.8076172	0.061035156	-0.12207031	1.287207068	7.762719748	4.489672824	-0.4272461	-2.5024414	-0.79345703	0.095703125	8.78435054	-0.9773681610000001	-3.6010742	-2.8686523	4.4555664	1550085829.209
-7.046142572	-0.25480957460000003	-0.42707518000000005	1.7700195	-1.3427734	-0.12207031	8.027099640000001	2.027709964	-1.676000998	-2.6855469	-0.4272461	0.48828125	9.012841754	0.2081542932	-1.2154297120000002	-2.2583008	0.4272461	1.159668	-7.622753894000001	-1.516894568	1.168774411	2.6245117	0	-0.12207031	1.4989501800000002	6.82602536	4.19060054	-0.36621094	-2.6245117	-0.7324219	2.063598642	6.69802266	-1.03359375	-2.9907227	-1.8310547	3.2958984	1550085829.249
-7.335644568	-0.18901367800000002	0.14833984620000001	1.4038086	-0.24414062	-0.061035156	7.887134080000001	2.256201178	-1.5910644960000002	-2.746582	-0.30517578	0.30517578	8.52236322	-0.17106933900000001	-0.649584964	-2.380371	0.18310547	1.0986328	-7.5796875	-1.5743163940000002	1.3099365020000002	2.2583008	-0.4272461	0	1.8422851440000003	6.274536240000001	4.194189496	-0.18310547	-2.380371	-0.61035156	1.0108642572	5.541211060000001	-1.08383786	-1.8310547	1.2817383	2.2583008	1550085829.289
-7.431347840000001	0.30744628600000007	0.8900390380000001	0.36621094	0.7324219	0.061035156	8.21132788	2.3614746400000004	-1.594653354	-2.746582	-0.061035156	0.061035156	8.69941394	-0.6914550720000001	-0.6364257788	-2.380371	-0.12207031	0.9765625	-7.900292932000001	-1.8446777160000003	1.7250488220000002	1.953125	-0.5493164	0.061035156	2.4296630400000003	6.585571580000001	4.330566394000001	-0.12207031	-2.1362305	-0.5493164	0.0825439496	4.58178714	-1.9320067900000002	-0.7324219	3.0517578	1.2207031	1550085829.329
-8.74606929	0.113647464	0.75366214	0.36621094	2.2583008	0.61035156	8.846557608000001	2.2801269960000004	-1.6544677520000002	-2.5024414	0.12207031	-0.30517578	9.36933606	-1.27524411	-0.805102536	-2.2583008	-0.61035156	0.79345703	-8.27353534	-2.1258057100000003	2.192797824	1.159668	-0.61035156	0.12207031	3.1151367800000003	7.336840560000001	4.571020468	0.24414062	-2.1362305	-0.6713867	2.85913089	5.10576178	-0.7273437500000001	0.24414062	2.746582	0.6713867	1550085829.369
-10.370629500000001	-0.1674804712	-0.8661132788	0.12207031	0.79345703	1.0986328	9.341821580000001	2.153320288	-1.32189946	-1.953125	0.24414062	-0.7324219	10.27971196	-1.8506591460000001	-0.9295165740000001	-1.953125	-0.79345703	0.79345703	-8.39794928	-1.8650146760000001	2.4978514400000003	0.6713867	-0.6713867	0.30517578	3.6905516200000004	7.756738220000001	4.763623004	0.30517578	-1.8310547	-0.6713867	4.15231929	7.08801268	1.94636232	0.48828125	1.3427734	-0.18310547	1550085829.409
-11.24392122	-0.899609375	0.27275390380000003	0.36621094	-0.6713867	-0.30517578	9.4423098	2.121020468	-0.7393066100000001	-1.2817383	0.36621094	-1.0375977	10.97714856	-2.337548822	-1.119726538	-1.2207031	-0.30517578	0.91552734	-8.69103984	-1.4558837860000002	2.7323242800000003	0.30517578	-0.9765625	0.48828125	3.79223642	7.682568390000001	4.83540036	0.24414062	-1.7089844	-0.18310547	8.89321286	12.16745558	6.577197480000001	0.5493164	-1.0375977	-0.8544922	1550085829.449
-11.52026358	-0.32060547120000005	1.1173339660000001	-0.7324219	-0.5493164	-0.5493164	9.43752446	2.2657714660000003	-0.32060547120000005	-0.6713867	0.61035156	-1.0375977	11.229565200000001	-2.48828125	-1.418798822	-0.61035156	0.12207031	1.0986328	-8.827417032000001	-0.9582275360000001	3.1306884000000004	0.30517578	-1.2817383	0.7324219	3.773095746	7.8512451080000005	4.5518798920000005	0.061035156	-1.5869141	0.4272461	8.89321286	12.16745558	6.577197480000001	-0.8544922	2.746582	-0.36621094	1550085829.488
-12.685449280000002	-3.803002896	-0.308642572	0.30517578	0.5493164	-0.061035156	9.71745607	2.5086182100000003	-0.12800292540000002	-0.36621094	0.48828125	-0.79345703	11.032177520000001	-2.4523925720000004	-1.6712158540000002	-0.30517578	-0.061035156	1.0986328	-10.36345198	-0.9127685700000001	2.981152356	-0.36621094	-4.1503906	0.24414062	3.982446286	8.52714856	4.494457968	0.12207031	-1.5258789	0.48828125	-1.665234424	7.55935054	-0.7524658540000001	1.0986328	3.112793	0.4272461	1550085829.528
-12.48327626	-5.1715576080000005	-3.034985324	1.953125	-2.380371	0.30517578	10.437622300000001	2.8423827880000005	-0.03828125	-0.24414062	0.48828125	-0.36621094	11.19367662	-2.390185504	-2.154516574	-0.61035156	-0.61035156	0.5493164	-12.87207068	0.40075683900000003	4.8533447480000005	-0.18310547	0	0.48828125	4.344921924	10.40532248	4.248022464000001	0.7324219	-1.2817383	0.12207031	-1.665234424	7.55935054	-0.7524658540000001	1.5869141	-4.4555664	-0.36621094	1550085829.569
-9.034375	-3.9190429320000004	-0.48330077880000005	0.91552734	0.30517578	1.7700195	11.12548822	3.017041034	0.173461911	-0.18310547	0.18310547	0.30517578	12.229663040000002	-2.045654254	-3.5158935700000002	-1.2817383	-1.4038086	-0.30517578	-12.05141574	1.1484375	3.77189946	0.6713867	1.8920898	0.5493164	4.1786376800000005	12.69741214	4.355688400000001	1.4648438	-0.24414062	-0.5493164	-3.19768071	8.52954074	-1.680786142	-2.4414062	-3.6010742	-0.18310547	1550085829.608
-8.085717752	-2.3219971040000003	-2.692846646	1.2817383	5.2490234	0.79345703	11.4760009	2.654565396	0.5371337860000001	-0.24414062	-0.061035156	0.61035156	13.28120108	-1.113745108	-4.538720746	-0.6713867	-1.0375977	-0.36621094	-10.8886232	0.5550781250000001	1.6783935700000001	0.061035156	0	0	2.9667969240000005	12.57658696	4.257592752	0.8544922	0.5493164	-0.61035156	-0.6400146760000001	8.004370108000002	-4.359277356000001	0.36621094	-2.380371	-0.61035156	1550085829.648
-9.108544928	-1.6999267180000002	-5.40722644	0.7324219	-0.24414062	-0.61035156	10.95800818	1.836303714	1.0455566100000002	-0.18310547	-0.061035156	0.30517578	12.909154860000001	-0.5024413940000001	-3.753955072	0.24414062	0.61035156	-0.061035156	-10.925708360000002	1.469042932	1.4606689300000002	-0.79345703	0.5493164	-0.12207031	1.5934570680000002	11.02619658	3.584082068	0	0.18310547	0	4.002783246	10.54528804	-3.361572284	2.9907227	-5.9814453	-1.5869141	1550085829.689
-9.22458516	-3.1390625	-3.0792480040000005	0.36621094	2.319336	1.4038086	10.199560700000001	1.195092752	1.070678714	-0.18310547	-0.061035156	0.30517578	11.472412140000001	-0.5526855432	-3.60202626	0.36621094	1.5258789	-0.12207031	-9.9447509	2.4117187500000004	1.2261962860000002	0.12207031	0.4272461	-0.12207031	1.05991214	10.382592360000002	2.810082968	-1.0375977	-0.12207031	0.79345703	4.002783246	10.54528804	-3.361572284	1.2817383	-1.0986328	-1.7089844	1550085829.728
-8.68745108	-2.3052490020000005	-3.192895468	0.91552734	2.4414062	1.7089844	9.778466754	0.7883544928000001	0.13757324280000002	-0.24414062	0.61035156	-0.4272461	10.6170652	-0.54191893	-4.08173822	0.30517578	0.9765625	-0.24414062	-9.000878894000001	1.735815396	1.2704589660000003	0.061035156	0.061035156	-0.36621094	1.1807373200000002	10.078735520000002	2.7347167540000004	-1.2207031	0.24414062	0.9765625	0.4605712860000001	9.5870607	-2.1796386780000003	1.7700195	-1.7700195	-1.8920898	1550085829.768
-8.32617212	-1.318310504	-3.257495108	2.380371	1.7089844	0.36621094	9.297558606	0.540722644	-0.12919922120000002	-0.18310547	0.30517578	-0.36621094	9.98063948	-0.458178714	-3.8209472840000003	0.30517578	0.79345703	0.12207031	-8.322582968	1.7310302520000003	1.3386474640000001	-0.12207031	-0.12207031	-0.30517578	1.000097644	9.000878894000001	2.60671376	-0.7324219	0.30517578	0.6713867	0.4605712860000001	9.5870607	-2.1796386780000003	1.953125	-3.6010742	-1.7089844	1550085829.808
-8.60251448	-0.762036142	-3.8759764400000005	2.0141602	0.30517578	0.4272461	8.188598740000002	0.79194339	0.5634521466	0.061035156	-0.5493164	-0.24414062	9.1193116	-0.613696286	-3.1127441100000004	0.18310547	0.7324219	0.48828125	-7.98044429	2.042065396	1.3685547120000001	0.4272461	-0.24414062	-0.18310547	0.7369140380000001	7.7041014400000005	2.24423822	-0.30517578	0.061035156	0.7324219	1.09819339	9.56911592	-2.491870108	1.6479492	-5.004883	-1.4038086	1550085829.848
-8.092895468	-0.3672607428	-3.420190396	1.5869141	-0.79345703	0.30517578	7.58686502	1.3099365020000002	0.9020019568000001	0.12207031	-0.48828125	-0.061035156	8.497240920000001	-0.9677978240000001	-2.872290036	0.12207031	0.8544922	0.5493164	-7.8620117800000004	1.9164550720000002	1.4247802520000001	0.6713867	-0.24414062	-0.18310547	1.0240234620000002	7.346411240000001	1.9989990020000004	-0.36621094	-0.12207031	1.0375977	2.7347167540000004	8.6264402	-2.233471646	1.2817383	-3.3569336	-1.5869141	1550085829.888
-7.658642572	-0.33137207460000007	-3.2228027160000003	1.2817383	1.4648438	-0.30517578	7.806982428000001	1.8375000000000001	0.92473143	-0.061035156	-0.30517578	0.061035156	8.463745108000001	-1.259692392	-2.775390576	0	0.48828125	0.48828125	-7.8428711060000005	1.5360351440000002	1.7980224640000002	0.6713867	-0.24414062	-0.24414062	1.90808107	7.594042932000001	2.19638678	-0.18310547	0.12207031	0.9765625	2.229882788	8.647973740000001	-1.9044922120000003	1.159668	-2.1972656	-1.3427734	1550085829.928
-8.89680162	-0.45578614200000006	-3.9441650360000002	0.9765625	0.7324219	-0.6713867	8.41828624	2.24663089	1.0288086060000001	0	-0.5493164	-0.061035156	8.463745108000001	-1.259692392	-2.775390576	0	0.48828125	0.48828125	-8.10246556	1.3972655760000001	2.1975829680000003	0.5493164	-0.24414062	-0.24414062	2.5421141200000004	7.7974121400000005	2.4021484620000004	0.12207031	0.4272461	0.6713867	1.259692392	8.95063498	-2.11982428	0.9765625	-1.6479492	-1.2207031	1550085829.968
-9.231762680000001	-0.49167482	-3.8939209260000003	1.2207031	-1.159668	-0.30517578	8.81066893	2.54689946	1.2860107820000002	0	-0.6713867	-0.18310547	8.463745108000001	-1.259692392	-2.775390576	0	0.48828125	0.48828125	-8.302246106	1.4522949280000002	2.56484375	0.48828125	-0.18310547	-0.24414062	3.03020018	8.17185054	2.445214856	0.24414062	0.4272461	0.5493164	0.9199462860000001	9.11691893	-2.3435302520000003	0.7324219	-2.0751953	-1.159668	1550085830.008
-8.86330571	-0.2237060504	-3.694140576	0.6713867	0.36621094	-0.5493164	9.14204074	2.7765869600000004	1.4929687500000002	0	-0.6713867	-0.18310547	8.463745108000001	-1.259692392	-2.775390576	0	0.48828125	0.48828125	-8.557055710000002	1.5001464660000001	2.851953076	0.48828125	-0.24414062	-0.36621094	3.31611322	8.48647464	2.3734375	0.18310547	0.30517578	0.5493164	1.2860107820000002	9.185107428000002	-2.69523912	0.7324219	-2.1362305	-1.0986328	1550085830.048
-9.46264676	-0.02990722644	-3.8532471040000003	0.61035156	-0.5493164	-0.30517578	9.376513580000001	2.9129637600000002	1.605419928	0.061035156	-0.30517578	-0.30517578	8.463745108000001	-1.259692392	-2.775390576	0	0.48828125	0.48828125	-8.793920926	1.393676718	3.16298822	0.24414062	-0.30517578	-0.36621094	3.6211670320000002	8.814257788	2.41770018	0.061035156	0.12207031	0.48828125	1.2860107820000002	9.185107428000002	-2.69523912	0.4272461	-1.8920898	-1.4038086	1550085830.088
-9.71625998	0.2619873004	-2.99191893	0.6713867	-0.18310547	1.0375977	9.63371556	2.987133786	1.4798096040000002	0.061035156	-0.24414062	-0.4272461	8.463745108000001	-1.259692392	-2.775390576	0	0.48828125	0.48828125	-8.728125	1.3386474640000001	3.366357428	0.18310547	-0.24414062	-0.6713867	3.9453614200000002	9.07026358	2.634228534	0.061035156	0.12207031	0.24414062	1.216625998	9.70429712	-2.4488037140000003	0.061035156	-1.5869141	-1.4648438	1550085830.128
-8.682665740000001	0.8565429712000001	-3.890332068	0.30517578	0.8544922	1.0375977	9.756933606	3.0720702880000004	1.1879150360000001	0.061035156	-0.24414062	-0.4272461	8.463745108000001	-1.259692392	-2.775390576	0	0.48828125	0.48828125	-8.585766574	1.7477783540000003	3.269457968	-0.12207031	-0.9765625	-0.6713867	3.8376952880000004	9.370532248	2.7909423920000003	-0.12207031	0.24414062	0.18310547	1.216625998	9.70429712	-2.4488037140000003	-0.30517578	-2.1362305	-1.3427734	1550085830.168
-9.624145468	-0.7273437500000001	-4.750463760000001	-2.380371	1.8310547	0.5493164	9.72224092	3.262280252	1.114941394	-0.12207031	-0.061035156	-0.79345703	8.740087860000001	-1.582690396	-2.613891574	-0.061035156	0.12207031	0.4272461	-10.33474092	1.8793701080000003	3.215625	0.61035156	-1.3427734	-0.48828125	3.5900634000000005	9.71027806	2.9632079680000003	-0.24414062	-0.18310547	0.36621094	3.0493408540000004	9.922021760000002	-1.7800780760000001	-1.0375977	-2.380371	-1.159668	1550085830.208
-12.17224092	-2.1437500000000003	-6.068774460000001	-1.5258789	-1.159668	2.0751953	10.150512680000002	3.5960449280000004	0.735717752	0	-0.36621094	-0.6713867	8.740087860000001	-1.582690396	-2.613891574	-0.061035156	0.12207031	0.4272461	-12.062183	0.061010742800000003	3.3412353240000003	0.48828125	-0.18310547	-0.48828125	3.79582518	10.67329074	3.4728271760000005	-0.24414062	-0.6713867	0.18310547	5.780468750000001	13.07424272	0.1495361322	-2.4414062	-0.18310547	-0.5493164	1550085830.248
-10.319189300000001	-2.469140576	-5.08063948	-1.953125	-6.4697266	-0.48828125	11.230761780000002	3.2682617800000004	-0.1579101538	0.12207031	-0.61035156	-0.4272461	11.968872300000001	-1.6724121400000003	-2.5229737400000003	-0.4272461	0.12207031	-0.24414062	-11.21401358	-0.6364257788	2.5217773560000003	-0.91552734	0.6713867	-0.4272461	3.71926268	10.4208741	4.129589856	-0.12207031	-0.6713867	-0.5493164	5.780468750000001	13.07424272	0.1495361322	-4.5166016	3.2958984	1.2207031	1550085830.288
-9.91364766	-4.4334472840000005	-0.1866210962	-0.5493164	-0.12207031	0.61035156	11.659033540000001	2.3758300720000003	-1.000097644	-0.12207031	-0.061035156	-0.4272461	11.62673372	-0.4521972644	-2.095898462	-0.30517578	0.12207031	0.061035156	-11.42934604	1.2477295320000001	1.1651855432	0.24414062	0.24414062	-0.18310547	2.74428714	9.191088760000001	4.459765576	0.30517578	0.12207031	-0.36621094	3.0876221040000003	12.4366214	-1.0670898560000002	-4.5776367	2.6855469	2.4414062	1550085830.328
-11.55375998	-2.051635782	-1.5599609620000003	1.3427734	1.0986328	1.2817383	11.23674272	1.915258786	-1.284814496	-0.4272461	0.18310547	-0.30517578	11.468823380000002	0.17465820680000002	-2.333959964	-0.30517578	0.061035156	-0.061035156	-10.90417482	-0.052636719240000004	1.388891574	1.0375977	0.24414062	-0.30517578	1.8410888580000002	9.725830072	4.5327391200000005	-0.061035156	0.91552734	0.24414062	-0.8517577880000001	13.096972840000001	-3.243139676	-2.8686523	3.6621094	3.1738281	1550085830.368
-11.07165486	0.1435546875	-5.395263580000001	-2.6245117	-4.0893555	-0.8544922	11.23674272	1.915258786	-1.284814496	-0.4272461	0.18310547	-0.30517578	11.465234620000002	0.8900390380000001	-2.4930663940000004	-0.24414062	-0.30517578	-0.12207031	-10.540502700000001	-0.9989013580000001	1.680786142	-0.4272461	0.12207031	-0.12207031	1.35180661	10.29646016	4.719360324	0.061035156	0.48828125	-0.18310547	-0.8517577880000001	13.096972840000001	-3.243139676	-2.5024414	2.9907227	4.0893555	1550085830.408
-8.714965560000001	-1.137670926	-2.038476538	-2.380371	-3.4179688	-0.79345703	10.542895860000002	1.106567392	-1.1209228240000002	-0.48828125	0.5493164	0.12207031	10.79770468	0.7464843750000001	-1.93439946	0	-0.36621094	-0.30517578	-9.651660340000001	-0.6842773560000001	1.753759784	-0.4272461	0.30517578	0.30517578	1.7190673920000001	9.724634080000001	4.482495108	-0.061035156	-0.79345703	-0.8544922	-2.6725097840000003	12.00715306	-2.557666034	-1.5869141	0.5493164	4.4555664	1550085830.448
-6.773388580000001	-1.528857428	-0.7967285340000001	-2.746582	0.7324219	-0.61035156	9.43513179	1.1771484620000001	-1.272851538	-0.061035156	0.30517578	0.12207031	9.792822480000002	-0.1985839856	-1.284814496	0.24414062	0	-0.5493164	-8.758032248000001	-0.846972644	1.5372314300000003	-0.4272461	0.30517578	0.30517578	2.3806152160000003	8.36086412	4.31142572	-0.4272461	-0.61035156	-0.91552734	0.387597644	8.82023912	-1.4116211060000001	-0.7324219	0.91552734	4.1503906	1550085830.488
-8.234057608	-1.485791034	-1.375732428	-1.159668	-0.7324219	-0.5493164	8.34411592	1.490576178	-1.341040036	0.061035156	0.5493164	0.18310547	9.35258786	-0.916357428	-1.144848642	0.30517578	0.061035156	-0.7324219	-8.321386780000001	-0.718969748	1.4415283540000001	-0.91552734	0.061035156	0.18310547	2.6354248200000003	7.31770018	3.8640135800000004	-0.6713867	-0.12207031	-0.61035156	0.387597644	8.82023912	-1.4116211060000001	-0.12207031	3.479004	3.2958984	1550085830.528
-8.12160643	-0.9965087860000001	-1.1580077880000001	-1.4648438	-1.953125	-0.7324219	8.34411592	1.490576178	-1.341040036	0.061035156	0.5493164	0.18310547	9.289184800000001	-1.1771484620000001	-1.33984375	0.36621094	-0.24414062	-0.7324219	-8.36086412	-0.6304443390000001	1.561157248	-0.8544922	0.12207031	0.36621094	2.66772464	7.110742212000001	3.4512939300000003	-0.6713867	0	-0.36621094	0.02153320288	8.005566394	-1.6317382200000001	0.4272461	5.493164	1.5258789	1550085830.568
-8.14313948	-0.5120117212	-0.5479003894	-1.8310547	0.61035156	-0.6713867	7.694531250000001	1.9583251800000003	-0.38999023560000007	0.4272461	0.24414062	0.4272461	9.491357428	-1.184326178	-1.5719238220000002	0.48828125	-0.4272461	-0.6713867	-8.334545926	-0.708203125	1.6748047120000003	-1.2817383	-0.30517578	0.48828125	2.72395018	7.117919928000001	3.8341064300000003	-0.4272461	0.061035156	-0.30517578	-0.19738769960000002	7.18969748	-0.03349609424	0	4.8828125	0.48828125	1550085830.608
-9.399243210000002	-0.708203125	-1.0969971040000002	-1.953125	0.48828125	-0.8544922	8.098876800000001	2.239453076	-0.20217285340000002	0.8544922	-0.18310547	0.48828125	9.76770018	-1.09819339	-1.7884521760000003	0.6713867	-0.48828125	-0.61035156	-8.62285144	-0.8613281250000001	2.327978534	-1.5869141	-0.30517578	0.4272461	2.802905252	7.63710962	4.33535144	0.18310547	0.5493164	-0.36621094	-0.19738769960000002	7.18969748	-0.03349609424	0.4272461	4.8217773	-0.48828125	1550085830.648
-9.71625998	-1.223803714	-1.4403320680000002	-2.5634766	-0.61035156	-0.7324219	9.11213408	2.446411142	-0.339746106	1.159668	-0.18310547	0.4272461	10.236645860000001	-0.9570312500000001	-1.7752929320000002	0.79345703	-0.61035156	-0.6713867	-8.798706070000001	-0.5144042932	2.48588858	-1.7700195	-0.061035156	0.5493164	3.0002929320000002	8.19099092	4.23964856	0.30517578	0.7324219	-0.5493164	2.5229737400000003	9.27124002	1.6269530760000002	0.91552734	2.1362305	-0.79345703	1550085830.688
-9.62893071	-1.8375000000000001	-0.24643554320000002	-1.5869141	0.12207031	-0.4272461	9.58825679	2.6844726440000004	-0.27395019960000005	1.3427734	-0.18310547	0.18310547	10.71396466	-0.916357428	-1.60183107	0.8544922	-0.61035156	-0.5493164	-9.020019568	-0.06340332068	2.778979532	-1.4038086	-0.24414062	0.61035156	2.7646241	8.257983426000001	4.191796924	0.30517578	0.6713867	-0.4272461	3.541015576	10.44479982	2.7454834260000003	0.9765625	1.5258789	-0.9765625	1550085830.728
-9.552368210000001	-0.8661132788	-0.1447509784	-1.3427734	0.061035156	0.12207031	9.645678420000001	2.95363768	-0.1866210962	1.4038086	-0.24414062	0.12207031	10.916137680000002	-0.8756836060000002	-1.679589856	0.9765625	-0.4272461	-0.48828125	-9.00327176	-0.17944336060000002	2.9081787140000004	-1.159668	0.12207031	0.5493164	2.719165036	8.55585962	4.17265625	0.18310547	0.6713867	-0.24414062	3.541015576	10.44479982	2.7454834260000003	0.79345703	2.2583008	0.12207031	1550085830.768
-10.02609874	-0.7129882787999999	0.2954833966	-1.8920898	1.159668	0.24414062	9.63371556	3.131884784	-0.1315917932	1.2207031	0.12207031	0.24414062	10.918529860000001	-0.802709964	-1.820751996	1.159668	-0.4272461	-0.4272461	-8.5666259	-0.48808594240000003	2.709594748	-1.2207031	0.18310547	0.5493164	2.7945312500000004	8.616870108	4.39038089	0.12207031	0.6713867	-0.24414062	2.128198282	6.574804712000001	-0.693847644	1.2207031	0.24414062	1.2207031	1550085830.808
-10.794115920000001	-2.300463858	-3.0409667540000003	-1.6479492	1.3427734	-1.5869141	9.584667932	3.1665771760000005	0.001196289038	1.0375977	0.4272461	0.30517578	10.85991214	-0.8649169928000001	-1.9726807100000001	1.3427734	-0.4272461	-0.48828125	-9.61816394	-0.5634521466	2.77180162	-1.8310547	-1.4038086	0.36621094	2.830419928	8.57858876	4.6427978240000005	0.30517578	0.8544922	-0.12207031	-0.5969482428	10.704394960000002	-1.2261962860000002	2.9907227	0.5493164	0.061035156	1550085830.847
-11.385083360000001	-3.6642334260000005	-3.8747802520000003	-0.36621094	-2.746582	-1.4038086	9.9961911	2.983544928	-0.12202148560000001	1.159668	0.61035156	0.36621094	11.13386232	-0.7393066100000001	-2.595947284	1.2817383	-0.4272461	-0.91552734	-11.4245607	0.2619873004	3.447705072	-2.1972656	0.061035156	0.61035156	2.94765625	10.140942000000003	4.42028804	0.12207031	1.0375977	-0.061035156	-0.5969482428	10.704394960000002	-1.2261962860000002	1.5258789	-0.8544922	-3.3569336	1550085830.887
-8.713769568	-3.15102536	-0.75366214	-0.4272461	1.159668	0.4272461	10.509399460000001	2.363867212	-0.39836425720000007	1.4038086	0.36621094	0.4272461	11.834887680000001	-0.2930908246	-3.323291034	1.159668	-0.6713867	-1.3427734	-10.467528960000001	1.2489257200000001	3.1007812500000003	-1.4038086	1.953125	0.8544922	2.7634277160000003	11.453271760000002	4.196582068	0	1.2817383	-0.36621094	-1.294384784	8.194580072	-1.447509784	-1.953125	2.9296875	-1.0375977	1550085830.928
-9.18391124	-1.2501221040000001	-4.500439496	-0.8544922	2.8686523	-0.7324219	10.565625	1.490576178	-0.19140625	1.6479492	-0.18310547	0.30517578	12.10166034	-0.04306640576	-3.4453125000000004	1.4648438	-0.30517578	-1.2207031	-10.80727536	0.717773462	1.81118161	-2.0751953	-0.30517578	0.24414062	2.12341304	10.65773912	4.023120108	-0.061035156	1.6479492	-0.5493164	3.2228027160000003	10.023705580000001	-2.5588623200000002	0.9765625	-1.8920898	-0.24414062	1550085830.967
-10.06198732	-1.8040038940000003	-5.7505616	-1.4038086	-1.159668	-1.953125	10.083520860000002	1.1855224640000002	0.135180661	1.7700195	-0.4272461	0.24414062	11.703296220000002	0.10886230040000001	-3.561352536	1.6479492	0.24414062	-1.0986328	-10.222289840000002	1.9164550720000002	1.8410888580000002	-2.0751953	2.5024414	0.6713867	1.062304712	10.107446580000001	3.5326415740000003	-0.4272461	1.953125	-0.061035156	3.2228027160000003	10.023705580000001	-2.5588623200000002	1.5869141	0.24414062	-0.30517578	1550085831.007
-9.293969748	-3.65944838	-4.301855432000001	-1.2207031	-0.30517578	-0.12207031	10.072753600000002	1.1484375	0.05861816394	1.5258789	-0.30517578	0.4272461	11.13864766	0.42707518000000005	-3.5158935700000002	1.4648438	0.4272461	-0.9765625	-9.46503894	2.8926269959999997	0.7512695288	-1.6479492	-0.5493164	0.8544922	0.172265625	9.919628600000001	2.82922374	-0.9765625	1.3427734	0.48828125	1.0575195288	9.789233426000001	-2.372241214	0.8544922	1.8310547	-1.0986328	1550085831.047
-7.89790036	-2.7418945679999998	-2.7179687500000003	-0.8544922	0.7324219	-0.061035156	10.416088760000001	0.8565429712000001	-0.0095703125	1.0375977	-0.12207031	0.5493164	10.56921376	0.7225586060000001	-3.694140576	0.9765625	0.24414062	-0.6713867	-9.858617720000002	2.312426718	1.6496826080000002	-0.79345703	1.7089844	0.5493164	-0.1411621106	9.718652160000001	2.6533691100000003	-0.8544922	0.8544922	0.5493164	0.2942871106	9.222192392	-2.378222644	0.9765625	0.9765625	-0.7324219	1550085831.087
-8.81186502	-1.7800780760000001	-3.7671141200000005	0.24414062	1.5258789	-1.0986328	10.40292932	0.833813498	0.3182128894	0.61035156	0.12207031	0.5493164	9.94355432	0.805102536	-4.047045926	0.79345703	0.12207031	-0.24414062	-9.125292932	2.2621826080000003	1.13647464	-0.79345703	0.36621094	0.18310547	-0.18422851440000002	9.211425720000001	2.81486821	-0.48828125	0.61035156	0.12207031	0.2942871106	9.222192392	-2.378222644	1.2817383	-0.36621094	-0.61035156	1550085831.127
-9.01882338	-2.036083966	-3.9561278960000004	-0.5493164	-1.0375977	-0.8544922	9.734204074	1.1472412140000001	0.9055908540000002	0.4272461	0.36621094	0.61035156	9.23535144	0.6651367212000001	-4.111645468	0.6713867	-0.061035156	-0.061035156	-8.858520468	2.674902356	1.100585962	-0.12207031	1.5258789	0.4272461	-0.18303222840000002	8.740087860000001	2.9943116	0.12207031	0.5493164	-0.12207031	2.0911132200000004	9.589452880000001	-1.5898682100000001	1.0986328	-0.91552734	-0.79345703	1550085831.167
-8.595336960000001	-1.9858398560000001	-3.1534179320000004	0.12207031	1.0986328	-0.36621094	9.11572284	1.4211913940000003	1.1316894568000002	0.48828125	0.12207031	0.5493164	9.012841754	0.49645996400000003	-3.9728759000000005	0.61035156	-0.12207031	-0.12207031	-8.802294928000002	2.6485839660000003	0.642407248	0.061035156	0.91552734	0.24414062	-0.1303955072	8.65515126	2.9907226440000003	0.24414062	0.48828125	-0.061035156	2.7311278960000003	9.431542932000001	-1.4989501800000002	1.0375977	-0.30517578	-0.79345703	1550085831.207
-9.232959260000001	-2.101879892	-4.02551268	0.12207031	0.061035156	-0.61035156	8.92551268	1.637719748	0.8900390380000001	0.5493164	0	0.36621094	9.232959260000001	0.592163089	-3.708496106	0.24414062	-0.24414062	-0.18310547	-8.766406250000001	2.634228534	0.6543701080000001	0.12207031	0.91552734	0	-0.0729736322	8.96259784	3.10676268	0.5493164	0.7324219	-0.12207031	2.7311278960000003	9.431542932000001	-1.4989501800000002	0.79345703	0.79345703	-0.7324219	1550085831.247
-9.21979982	-2.7072021760000005	-3.581689496	0.79345703	-0.4272461	-0.061035156	8.923120108	1.662841754	0.5203857428	0.4272461	-0.4272461	0.24414062	9.96748004	0.9486572480000001	-3.5194824280000003	-0.18310547	-0.4272461	-0.061035156	-8.807080072	2.9500489200000004	0.6220702880000001	0.48828125	0.12207031	0	-0.27514648560000005	9.325073380000001	3.1079589660000004	0.7324219	0.6713867	-0.18310547	1.137670926	9.81555162	-1.252514676	0.61035156	0.61035156	-0.61035156	1550085831.287
-9.20065944	-2.004980432	-3.40942392	1.5258789	0.12207031	0.061035156	9.24013678	1.5145019960000001	0.25480957460000003	0.18310547	-0.5493164	0.18310547	10.67089856	1.1807373200000002	-3.4680420320000005	-0.48828125	-0.30517578	0.30517578	-8.833398560000001	2.6844726440000004	0.6328369110000001	0.48828125	0.12207031	0	-0.49526367800000004	9.527246106	3.178540036	0.6713867	0.12207031	-0.24414062	1.137670926	9.81555162	-1.252514676	0.18310547	-0.6713867	-0.30517578	1550085831.327
-9.746167032	-1.9786621400000002	-3.8353027160000006	0.91552734	-0.8544922	-0.30517578	9.594238220000001	1.318310504	0.2512207068	-0.24414062	-0.36621094	0.12207031	11.007056200000001	1.09819339	-3.2479248200000006	-0.7324219	0.061035156	0.6713867	-9.410009980000002	2.719165036	0.458178714	0.8544922	-1.159668	-0.12207031	-0.5670410144	9.53083516	3.3053466460000003	0.6713867	-0.4272461	-0.18310547	1.74299321	9.649267572	-1.4678466460000001	0.12207031	-0.7324219	-0.18310547	1550085831.367
-9.173144568	-2.112646466	-2.5026367800000004	0.30517578	0.6713867	0.7324219	9.72822284	1.522875998	0.21533202880000002	-0.5493164	-0.5493164	0.12207031	10.89938948	0.839794928	-3.3197021760000003	-1.0986328	0	0.61035156	-10.27971196	1.7872558900000002	1.4331542540000002	1.8920898	0.30517578	-0.24414062	0.16030273560000002	10.11821286	3.3567871400000002	0.61035156	-0.8544922	-0.18310547	1.1986816100000002	9.76291484	-1.6305420320000001	0.12207031	-0.4272461	-0.4272461	1550085831.407
-9.266455072	-1.75495607	-2.9225341460000003	0.7324219	1.2817383	0.6713867	10.606298920000002	1.77290036	-0.27993163940000004	-0.8544922	-0.48828125	0.30517578	10.847949280000002	0.5191894568000001	-3.2096435700000003	-1.2207031	-0.4272461	0.36621094	-9.64328624	0.3182128894	1.085034146	0.9765625	-0.61035156	-0.5493164	1.1556152160000002	10.68046924	4.026708966	0.7324219	-0.79345703	-0.91552734	0.98334964	9.35856929	-1.868603534	0.12207031	-0.61035156	-0.18310547	1550085831.447
-9.45307608	-2.23227536	-3.1282959260000003	0.7324219	-0.6713867	0.24414062	11.35158696	1.7118896760000002	-0.5024413940000001	-1.0375977	0.061035156	0.18310547	10.88383786	0.1459472644	-2.4811035340000003	-0.9765625	-0.5493164	0.24414062	-9.24013678	0.5873779254	0.9366943390000001	0.7324219	-0.61035156	-0.24414062	1.39008786	9.625341754	4.38200679	1.0986328	-0.6713867	-1.0986328	0.98334964	9.35856929	-1.868603534	0.5493164	-1.2207031	-0.36621094	1550085831.487
-9.101367212000001	-2.6031250000000004	-2.2107422120000004	0.8544922	-0.12207031	0.4272461	10.79172374	1.6592528960000001	-0.3828125	-1.0375977	0.18310547	-0.24414062	10.83120108	-0.2978759784	-1.8973144960000001	-0.6713867	0.061035156	0.12207031	-9.267651260000001	0.762036142	0.860131839	1.0375977	-0.6713867	0	1.2489257200000001	8.883642572	3.890332068	0	-1.0986328	-0.24414062	0.6627441100000001	9.737792932000001	-1.3230957460000001	0.36621094	-1.0986328	-0.5493164	1550085831.527
-9.1276857	-2.3303711060000003	-2.140161142	0.7324219	0.4272461	0.4272461	10.107446580000001	1.676000998	-0.7464843750000001	-1.0375977	0.48828125	-0.5493164	10.96997104	-0.458178714	-2.162890576	-0.5493164	0.18310547	0.12207031	-9.5021241	0.37084961060000005	1.0802490020000002	0.8544922	-0.7324219	-0.18310547	1.4463134979999999	8.915942392	3.8221435700000006	-0.48828125	-1.0375977	0.48828125	0.0765625	9.673193390000002	-1.234570288	0.24414062	-0.8544922	-0.6713867	1550085831.567
-9.39326178	-2.61867662	-2.27893071	0.91552734	0.4272461	0.61035156	9.63371556	1.617382788	-1.1053711060000002	-1.0375977	0.48828125	-0.5493164	11.231958360000002	-0.288305661	-2.5636474640000007	-0.6713867	-0.24414062	0.48828125	-9.54638678	0.44621582460000003	1.3661621400000001	0.79345703	-0.6713867	-0.24414062	1.4929687500000002	9.248510880000001	3.92023912	0	-0.61035156	0.36621094	0.0765625	9.673193390000002	-1.234570288	0.24414062	-1.3427734	-0.48828125	1550085831.607
-9.18869658	-2.2573974640000003	-2.1796386780000003	0.79345703	0.36621094	0.8544922	9.39326178	1.4211913940000003	-1.100585962	-0.91552734	0.061035156	-0.5493164	11.247509980000002	-0.11604003600000001	-2.6581542540000003	-0.79345703	-0.30517578	0.79345703	-9.49973143	0.5251708966	1.5204834260000002	0.91552734	-0.61035156	-0.30517578	1.284814496	9.3489991	3.8245362400000005	0.30517578	-0.61035156	0.24414062	1.195092752	9.673193390000002	-1.544409146	0.30517578	-2.0141602	-0.30517578	1550085831.647
-8.95661592	-1.7477783540000003	-2.021728534	1.0375977	0.9765625	0.4272461	9.181518570000001	1.293188498	-0.7895507788	-0.79345703	0	-0.48828125	11.064477340000002	-0.0454589856	-2.45	-0.6713867	0.061035156	0.8544922	-9.375317392	0.387597644	1.5216797120000003	0.7324219	-0.79345703	-0.4272461	1.282421924	9.25927716	3.8520507200000003	0.18310547	-0.6713867	0.4272461	0.9020019568000001	9.49375	-1.294384784	0.24414062	-1.3427734	-0.24414062	1550085831.687
-9.372924820000001	-1.7274413940000002	-2.7646241	0.7324219	0.30517578	0.30517578	9.07983426	1.293188498	-0.49167482	-0.6713867	-0.061035156	-0.4272461	10.794115920000001	-0.053833007200000005	-2.299267572	-0.4272461	0.4272461	0.7324219	-9.413598740000001	0.31342773560000003	1.667626996	0.6713867	-0.79345703	-0.36621094	1.56354982	9.175537140000001	3.9561278960000004	-0.12207031	-0.7324219	0.5493164	0.9020019568000001	9.49375	-1.294384784	0.18310547	-0.6713867	-0.36621094	1550085831.727
-9.329858426000001	-1.9858398560000001	-2.56245108	0.61035156	0.24414062	0.5493164	9.15041484	1.4750244600000002	-0.4438232428	-0.48828125	-0.12207031	-0.48828125	10.49982878	-0.1674804712	-2.295678714	-0.30517578	0.48828125	0.36621094	-9.542798020000001	0.1268066394	1.9415771760000002	0.48828125	-0.7324219	-0.30517578	1.9571288940000002	9.310717752	3.99919429	-0.4272461	-0.61035156	0.5493164	0.71538089	9.721044928000001	-1.3948730040000001	0.18310547	-0.91552734	-0.30517578	1550085831.767
-9.304736420000001	-1.7083007200000002	-2.6079101440000003	0.4272461	0.30517578	0.6713867	9.29636232	1.670019568	-0.6352294928000001	-0.36621094	-0.30517578	-0.4272461	10.28808606	-0.29667969240000003	-2.231079074	-0.24414062	0.4272461	0.061035156	-9.49255342	0.0897216754	2.0935058900000003	0.24414062	-0.5493164	-0.30517578	2.162890576	9.289184800000001	3.9345947480000003	-0.5493164	-0.5493164	0.36621094	0.925927716	9.650463760000001	-1.3266846040000002	0.061035156	-0.9765625	-0.12207031	1550085831.807
-9.3155027	-1.3972655760000001	-2.751464856	0.36621094	0.12207031	0.30517578	9.47460962	1.6867675720000002	-0.57421875	-0.30517578	-0.24414062	-0.30517578	10.26296376	-0.46535643000000004	-2.100683606	-0.24414062	0.4272461	0	-9.447094748	0.269165036	2.19638678	0.18310547	-0.5493164	-0.24414062	2.1485351440000002	9.004467752000002	3.7838623200000003	-0.5493164	-0.5493164	0.24414062	0.925927716	9.650463760000001	-1.3266846040000002	-0.12207031	-0.48828125	0	1550085831.847
-9.439917032	-1.526464856	-2.920141574	0.24414062	0	0.12207031	9.49853534	1.693945288	-0.42109375000000004	-0.30517578	-0.24414062	-0.24414062	10.23784146	-0.668725589	-2.1796386780000003	-0.24414062	0.30517578	0	-9.5021241	0.36606445680000005	2.363867212	0.18310547	-0.5493164	-0.24414062	2.1521240020000003	8.741284440000001	3.6391114200000003	-0.48828125	-0.48828125	0.24414062	0.0346923822	9.689941394000002	-1.735815396	-0.061035156	-0.061035156	-0.061035156	1550085831.887
-9.363354532	-1.6891601440000001	-2.928515576	0.18310547	0.12207031	0.30517578	9.471020468	1.859033246	-0.27275390380000003	-0.24414062	-0.12207031	-0.061035156	10.20554164	-0.860131839	-2.2657714660000003	-0.30517578	0.18310547	0	-9.555957068	0.401953125	2.53254393	0.12207031	-0.36621094	-0.12207031	2.32319339	8.756836060000001	3.5697264400000006	-0.30517578	-0.48828125	0.12207031	0.3935791034	9.693530252	-1.685571286	-0.061035156	-0.48828125	-0.12207031	1550085831.927
-9.335839660000001	-1.547998004	-2.843579074	0.24414062	-0.061035156	0.12207031	9.54160144	2.0121582460000003	-0.1363769568	-0.18310547	-0.18310547	0.12207031	10.219897659999999	-1.0240234620000002	-2.337548822	-0.24414062	-0.061035156	0	-9.527246106	0.424682608	2.6641358800000003	0.18310547	-0.12207031	-0.061035156	2.5971435700000005	8.802294928000002	3.5900634000000005	-0.061035156	-0.30517578	0	0.3935791034	9.693530252	-1.685571286	-0.061035156	-0.5493164	-0.061035156	1550085831.967
-9.341821580000001	-1.3111327879999999	-2.8447753600000003	0.12207031	0	0	9.66003444	2.146142572	-0.0035888672120000004	-0.12207031	-0.18310547	0.18310547	10.3012455	-1.1041748200000001	-2.3160155760000003	-0.12207031	-0.061035156	0	-9.459057608	0.461767572	2.63183606	0.12207031	0.061035156	-0.061035156	2.6964355040000005	8.74606929	3.5972412140000003	0	-0.061035156	-0.061035156	0.37204589660000004	9.61936052	-1.7465820680000002	-0.061035156	-0.24414062	0.061035156	1550085832.007
-9.383691394000001	-1.27524411	-2.956030252	0	0.061035156	-0.061035156	9.66003444	2.2573974640000003	0.046655271600000006	-0.061035156	-0.061035156	0.24414062	10.398144960000002	-1.063500998	-2.231079074	-0.061035156	-0.061035156	-0.061035156	-9.408813400000001	0.4868896466	2.5995362400000004	0.12207031	0.061035156	0	2.646191394	8.777173020000001	3.6187744600000005	0.12207031	0.12207031	0	0.47373047120000006	9.58347194	-1.7489746400000001	-0.12207031	-0.30517578	0	1550085832.047
-9.402832068	-1.32788089	-2.91535643	-0.061035156	-0.061035156	-0.12207031	9.65883786	2.2813232820000002	0.0095703125	0	0.12207031	0.24414062	10.41967752	-0.94506839	-2.185620108	-0.061035156	-0.061035156	-0.12207031	-9.408813400000001	0.5323486420000001	2.642602536	0.061035156	0.12207031	0.061035156	2.5492920320000003	8.91235324	3.6104003600000003	0.18310547	0.18310547	0	0.47373047120000006	9.58347194	-1.7489746400000001	0	-0.24414062	-0.061035156	1550085832.087
-9.337036240000002	-1.3685547120000001	-2.82922374	-0.061035156	0	-0.18310547	9.668408246	2.222705072	-0.10527343750000001	0.061035156	0.12207031	0.24414062	10.4292482	-0.832617212	-2.177246106	0	-0.12207031	-0.24414062	-9.38488768	0.576611322	2.65576178	0	0.18310547	0.061035156	2.5385253600000004	9.027197480000002	3.60441893	0.18310547	0.24414062	-0.061035156	0.6615478240000001	9.6385009	-1.683178714	0	0	-0.12207031	1550085832.127
-9.354980432000001	-1.374536142	-2.8399902160000003	-0.061035156	0	-0.18310547	9.646875000000001	2.100683606	-0.11604003600000001	0.12207031	0.061035156	0.18310547	10.47709964	-0.763232428	-2.159301718	0	-0.18310547	-0.24414062	-9.366943390000001	0.642407248	2.5899658540000003	0	0.18310547	0.061035156	2.47631839	9.035571580000001	3.5924560700000003	0.12207031	0.30517578	-0.12207031	0.5502929712000001	9.591845746	-1.637719748	0	0	-0.12207031	1550085832.167
-9.370532248	-1.3362548920000001	-2.854345746	-0.061035156	0	-0.18310547	9.646875000000001	2.100683606	-0.11604003600000001	0.12207031	0.061035156	0.18310547	10.560839660000001	-0.6723144568000001	-2.158105432	-0.061035156	-0.12207031	-0.30517578	-9.35856929	0.6519775360000001	2.5433105040000004	0	0.30517578	0.061035156	2.3399413940000002	9.02241214	3.521875	0.12207031	0.30517578	-0.18310547	0.5502929712000001	9.591845746	-1.637719748	-0.061035156	-0.061035156	-0.061035156	1550085832.207
-9.39685054	-1.3685547120000001	-2.8064941100000005	-0.12207031	-0.061035156	-0.24414062	9.408813400000001	1.9547363220000002	-0.12800292540000002	0.12207031	0.061035156	0.30517578	10.50222194	-0.6148925720000001	-2.115039038	-0.061035156	-0.061035156	-0.30517578	-9.37890625	0.657958966	2.489477536	-0.061035156	0.30517578	0.061035156	2.24663089	9.055908246000001	3.5135009000000004	0.12207031	0.24414062	-0.18310547	0.6316406250000001	9.645678420000001	-1.5982422120000002	0	0	-0.061035156	1550085832.246
-9.39326178	-1.4451172120000002	-2.7969239200000002	-0.061035156	0	-0.24414062	9.363354532	1.930810504	-0.11843261780000001	0.12207031	0.061035156	0.4272461	10.4041259	-0.5550781250000001	-2.004980432	-0.12207031	0.18310547	-0.4272461	-9.395654254	0.7393066100000001	2.4296630400000003	-0.061035156	0.36621094	0	2.269360324	9.11213408	3.507519568	0.12207031	0.24414062	-0.24414062	0.57421875	9.63371556	-1.64011232	0	0.12207031	-0.061035156	1550085832.286
-9.4255616	-1.4810058900000003	-2.8675048920000004	-0.12207031	0	-0.30517578	9.23774411	1.9284179320000001	-0.0657958966	0.18310547	0.12207031	0.5493164	10.231860520000001	-0.5359375000000001	-1.697534146	-0.18310547	0.7324219	-0.6713867	-9.41599092	0.763232428	2.372241214	-0.061035156	0.36621094	0	2.23227536	9.149218750000001	3.5386230040000006	0.18310547	0.24414062	-0.30517578	0.57421875	9.63371556	-1.64011232	0.061035156	0.18310547	-0.061035156	1550085832.326
-9.40163588	-1.55158696	-2.9321045320000003	-0.12207031	0.061035156	-0.30517578	8.77597644	1.9044922120000003	0.2129394568	0.18310547	0.5493164	0.8544922	9.9698732	-0.43186035340000006	-1.2010742212	-0.30517578	1.7089844	-1.0986328	-9.44350589	0.723754892	2.2382567900000003	-0.061035156	0.30517578	0	2.127001996	9.094189300000002	3.458471646	0.18310547	0.24414062	-0.30517578	0.4067382788	9.64328624	-1.8255371400000002	0.12207031	0.24414062	-0.12207031	1550085832.366
-9.31311052	-1.655664038	-2.9990966460000004	-0.18310547	-0.12207031	-0.4272461	8.31779802	1.7944336060000001	0.668725589	0.36621094	1.5258789	1.4038086	9.926807100000001	-0.23566894960000004	-1.070678714	-0.48828125	3.9672852	-1.7089844	-9.49016124	0.6747070288	2.1305908540000003	-0.18310547	0.36621094	0	2.192797824	8.9829348	3.3986572480000006	0.24414062	0.30517578	-0.24414062	0.31342773560000003	9.60620108	-1.859033246	0.12207031	0.18310547	-0.18310547	1550085832.406
-9.267651260000001	-1.906884784	-2.971582068	-0.18310547	-0.18310547	-0.4272461	8.38239766	1.5180908540000002	0.67709964	0.30517578	2.9296875	2.0751953	9.408813400000001	-0.07058105432	-1.08383786	-0.30517578	5.004883	-2.380371	-9.56552716	0.7309326080000002	2.136572284	-0.24414062	0.5493164	0	2.306445288	8.978149460000001	3.4297608800000003	0.24414062	0.5493164	-0.18310547	0.31342773560000003	9.60620108	-1.859033246	0.12207031	0.18310547	-0.18310547	1550085832.446
-9.192285340000002	-1.9918212860000002	-2.9117675720000005	-0.12207031	-0.061035156	-0.4272461	8.67189946	0.8015136780000001	0.7608398560000001	0.24414062	3.4179688	2.6855469	9.264062500000001	0.2954833966	-0.758447284	-0.061035156	3.7231445	-2.8076172	-9.615771760000001	0.808691394	2.13178714	-0.18310547	0.7324219	0	2.27055661	8.96499002	3.3460204680000003	0.36621094	1.2817383	-0.30517578	0.2260986322	9.61936052	-1.796826178	0.061035156	0.12207031	-0.12207031	1550085832.51
-9.210229532000001	-1.9738769960000002	-3.011059604	-0.12207031	-0.12207031	-0.5493164	8.67189946	0.8015136780000001	0.7608398560000001	-0.12207031	3.2958984	3.2958984	9.95432158	0.6220702880000001	-0.1256103534	0.30517578	3.6621094	-3.2958984	-9.61816394	0.794335962	2.0707763580000003	-0.12207031	0.91552734	-0.061035156	2.27055661	8.96499002	3.3460204680000003	0.48828125	1.3427734	-0.4272461	0.19499511780000003	9.560742212000001	-1.848266574	0.061035156	0.12207031	-0.12207031	1550085832.526
-9.231762680000001	-2.051635782	-3.017041034	-0.18310547	-0.24414062	-0.6713867	8.528344748	0.576611322	1.199877896	-0.12207031	3.2958984	3.2958984	10.12897914	0.9977050720000001	0.3935791034	0.48828125	3.7231445	-3.7841797	-9.688745108	0.805102536	1.9954101440000003	-0.061035156	1.0986328	0	2.1341797120000003	9.03796376	3.129492212	0.48828125	1.4648438	-0.30517578	0.19499511780000003	9.560742212000001	-1.848266574	0	0.12207031	-0.12207031	1550085832.566
-9.18391124	-2.1712646760000003	-2.9620117800000005	-0.12207031	-0.12207031	-0.6713867	8.10844748	0.29069824280000006	1.51330571	-1.3427734	1.159668	4.1503906	9.62893071	1.43076178	0.7464843750000001	0.79345703	1.7089844	-4.272461	-9.651660340000001	0.7608398560000001	1.726245108	-0.061035156	1.3427734	0	2.165283246	8.88723143	3.14265126	0.8544922	1.8920898	-0.30517578	0.1626953076	9.609789840000001	-1.9379882200000003	0	0.24414062	-0.12207031	1550085832.606
-9.165966754000001	-2.2980712860000003	-3.019433606	-0.18310547	-0.24414062	-0.7324219	7.803393570000001	-0.12202148560000001	1.6736084260000001	-1.7089844	-1.0986328	4.211426	9.65405252	2.0887207460000004	0.885253894	0.8544922	0.8544922	-4.1503906	-9.688745108	0.7141846040000002	1.5491942900000002	0	1.5258789	0.061035156	2.1569091460000003	8.75444339	3.0469483800000003	1.0375977	1.8920898	-0.18310547	0.13398437500000002	9.599023560000001	-1.95234375	0.061035156	0.30517578	-0.12207031	1550085832.646
-9.061889480000001	-2.418896466	-2.9416748200000002	-0.061035156	-0.30517578	-0.79345703	8.299853240000001	-0.6555663939999999	1.665234424	-1.7089844	0	4.333496	9.656445288	2.62705072	1.21303714	0.91552734	0.18310547	-4.0893555	-9.66481929	0.6519775360000001	1.252514676	-0.12207031	1.7089844	0	2.068383786	8.66950679	2.9464599640000007	1.2207031	2.1972656	-0.24414062	0.13398437500000002	9.599023560000001	-1.95234375	0.061035156	0.24414062	-0.061035156	1550085832.686
-8.993701080000001	-2.5720214660000003	-2.9667969240000005	-0.061035156	-0.30517578	-0.91552734	8.113232428000002	-1.3482177520000003	2.054028354	-1.8310547	0.6713867	4.8217773	9.705493210000002	3.282617212	1.3972655760000001	0.8544922	-0.61035156	-4.3945312	-9.72702626	0.8062988220000001	1.0646972840000002	-0.24414062	1.953125	0	1.965502896	8.682665740000001	2.7933349640000005	1.3427734	2.5024414	-0.12207031	0.2225097644	9.58227536	-1.9320067900000002	0	0.24414062	-0.061035156	1550085832.726
-8.93388678	-2.834008786	-2.8806639400000003	0.12207031	-0.36621094	-1.0986328	8.39794928	-2.733520468	1.6341308900000002	-1.8310547	0.79345703	4.9438477	10.028490920000001	4.194189496	1.2202148560000001	1.0986328	0.061035156	-4.3945312	-9.80478534	0.965405252	1.068286142	0.061035156	2.5024414	0	1.71667482	9.030786240000001	2.5564697480000005	1.5258789	2.380371	0.061035156	0.29069824280000006	9.60620108	-1.923632788	-0.061035156	0.30517578	0.061035156	1550085832.766
-8.883642572	-2.86152356	-2.8411866	0.30517578	-0.30517578	-1.3427734	8.60371106	-4.011157248000001	1.4965576080000003	-1.8310547	0.61035156	4.699707	9.563134980000001	5.112939300000001	0.915161142	1.0986328	-0.12207031	-4.1503906	-9.69233426	0.9570312500000001	0.5813964856000001	-0.061035156	2.5024414	-0.061035156	1.3099365020000002	9.56672374	2.2669677520000002	1.4038086	1.953125	0.18310547	0.29069824280000006	9.60620108	-1.923632788	-0.061035156	0.30517578	0.12207031	1550085832.806
-8.920727340000001	-2.895019568	-2.702417032	0.48828125	-0.30517578	-1.5869141	7.655053420000001	-5.01245108	1.5779052520000003	-1.6479492	-0.12207031	4.272461	9.368139480000002	6.114233426	1.1484375	0.79345703	-0.8544922	-3.7841797	-9.581079074	0.8732910340000001	0.0885253894	-0.061035156	2.6245117	-0.061035156	1.0551269568000001	9.508105432	2.1509277160000004	1.3427734	1.7700195	0.24414062	0.1268066394	9.681567392	-1.9284179320000001	-0.18310547	0.12207031	0.24414062	1550085832.846
-9.065478240000001	-2.9907226440000003	-2.654565396	0.4272461	-0.36621094	-1.5258789	7.78903804	-6.269750900000001	1.9942138580000002	-1.159668	-1.0986328	3.7231445	9.24013678	6.8308107	1.1855224640000002	0.4272461	-0.79345703	-3.2348633	-9.51169429	0.9677978240000001	-0.25480957460000003	0.24414062	3.479004	0	0.6747070288	9.408813400000001	2.03488768	1.8920898	1.7089844	-0.24414062	0.21413574280000003	9.62773462	-1.801611322	-0.30517578	0.12207031	0.30517578	1550085832.886
-9.05351538	-3.084033246	-2.48588858	0.5493164	-0.30517578	-1.5258789	7.873974640000001	-7.09160144	1.83151857	-0.7324219	-1.0986328	3.1738281	8.8728759	7.51867662	1.022827176	0.18310547	-1.7700195	-2.9296875	-9.2808107	0.9582275360000001	-1.15441893	0.24414062	2.1972656	-0.12207031	0.288305661	9.449487320000001	1.906884784	1.5869141	1.4648438	0.061035156	0.21413574280000003	9.62773462	-1.801611322	-0.24414062	0.061035156	0.30517578	1550085832.926
-9.1791259	-3.116332968	-2.4523925720000004	0.4272461	-0.30517578	-1.4038086	7.37751448	-7.49953624	1.5982422120000002	-0.5493164	-0.79345703	2.6245117	8.8728759	7.51867662	1.022827176	0.18310547	-1.7700195	-2.9296875	-9.394457968000001	0.8015136780000001	-1.490576178	0.4272461	2.8076172	-0.061035156	0.031103515380000002	9.780859620000001	1.638916034	1.5869141	0.7324219	0	0.8421875000000001	9.689941394000002	-1.5575683900000001	-0.18310547	0	0.24414062	1550085832.966
-9.22578125	-3.262280252	-2.32319339	0.36621094	-0.24414062	-1.159668	6.993505890000001	-7.8943116	1.2668701080000002	-0.48828125	-1.4038086	2.1972656	8.604907248	8.14672824	0.8266357428000001	0.061035156	-1.4648438	-2.4414062	-9.25090306	0.6447998200000001	-2.15571286	0.12207031	2.1362305	-0.12207031	-0.019140625	10.1313723	1.623364218	1.4038086	0.30517578	0	0.8421875000000001	9.689941394000002	-1.5575683900000001	-0.12207031	-0.18310547	0.24414062	1550085833.006
-9.1109375	-3.47402356	-2.241845746	0.36621094	-0.30517578	-1.0375977	7.206445288	-8.323779254	1.079052716	-0.48828125	-1.159668	1.4648438	8.2938723	8.808276260000001	0.5096191394	-0.18310547	-1.2817383	-1.6479492	-9.29516574	0.679492212	-2.3734375	0.36621094	2.6245117	-0.061035156	0.0095703125	10.231860520000001	1.6712158540000002	1.159668	0	-0.24414062	0.985742212	9.697119110000001	-1.443920926	-0.18310547	-0.24414062	0.18310547	1550085833.046
-8.935082968000001	-3.6367187500000004	-2.2286865020000004	0.24414062	-0.30517578	-0.91552734	7.09997554	-8.37761232	0.9474609620000001	-0.36621094	-0.30517578	0.91552734	8.059399460000002	8.991308606	0.5215820288	-0.12207031	-1.3427734	-1.3427734	-9.0858152	0.5455078076000001	-3.0541259000000003	0.30517578	1.2817383	0	0.2823242212	10.315600540000002	1.592260782	0.9765625	0.36621094	-0.48828125	1.256103534	9.60859375	-1.540820288	-0.18310547	-0.24414062	0.18310547	1550085833.086
-8.886035340000001	-3.9010987400000006	-2.09948732	0.24414062	-0.24414062	-0.8544922	6.7542482	-8.285498200000001	0.9462646760000001	-0.24414062	-0.30517578	0.6713867	7.97446286	8.8561277	0.4438232428	0	-0.6713867	-0.8544922	-9.15639676	0.42229003600000004	-3.267065396	0.12207031	1.3427734	0	0.1040771466	10.40053714	1.50732428	0.5493164	0	-0.6713867	1.0754638580000002	9.64328624	-1.4522949280000002	-0.24414062	-0.24414062	0.061035156	1550085833.126
-8.846557608000001	-4.16308606	-2.100683606	0.12207031	-0.24414062	-0.61035156	6.385790740000001	-8.016332968	0.9965087860000001	-0.12207031	-0.48828125	0.5493164	7.702905252000001	8.545092752	0.5275634784000001	0.12207031	-0.30517578	-0.8544922	-9.092993210000001	0.5084228534	-3.584082068	0.12207031	1.3427734	0	0.154321286	10.18759784	1.3446288940000002	0.30517578	-0.18310547	-0.61035156	1.0754638580000002	9.64328624	-1.4522949280000002	-0.30517578	-0.061035156	0	1550085833.166
-8.689843750000001	-4.250415036	-2.001391574	0.12207031	-0.24414062	-0.48828125	6.27333966	-7.61796875	0.88046875	-0.24414062	-0.30517578	0.61035156	7.467236420000001	8.42067842	0.423486322	0.24414062	-0.4272461	-0.91552734	-9.096582068	0.47851562500000006	-3.7742920320000004	0.061035156	1.0375977	0	0.362475589	10.076342360000002	1.211840854	0.18310547	-0.061035156	-0.5493164	1.020434604	9.719848740000002	-1.33984375	-0.30517578	-0.18310547	0	1550085833.206
-8.58815944	-4.3233885800000005	-1.8973144960000001	0.18310547	-0.12207031	-0.4272461	6.28530252	-7.391870108000001	0.7225586060000001	-0.36621094	-0.12207031	0.7324219	7.36196286	8.421875	0.1686767572	0.18310547	-0.18310547	-0.8544922	-9.076245108	0.5479003894	-3.776684604	0.24414062	1.3427734	0.12207031	0.3194091754	10.064379500000001	1.113745108	0.18310547	-0.18310547	-0.4272461	1.020434604	9.719848740000002	-1.33984375	-0.30517578	-0.061035156	0.061035156	1550085833.246
-8.58098143	-4.409521466	-1.89013678	0.24414062	0	-0.4272461	6.32597644	-7.347607428000001	0.6125	-0.4272461	0.12207031	0.61035156	7.436132788000001	8.51638179	0.1818359424	0.12207031	0.18310547	-0.6713867	-8.954223740000002	0.611303714	-4.120019568	0.12207031	0.61035156	0.061035156	0.19140625	10.05002446	1.006079074	0.12207031	-0.061035156	-0.36621094	0.876879892	9.625341754	-1.3075439300000002	-0.36621094	-0.12207031	0.061035156	1550085833.286
-8.575000000000001	-4.45258786	-1.9858398560000001	0.12207031	-0.18310547	-0.4272461	6.278125	-7.391870108000001	0.702221646	-0.36621094	0.4272461	0.5493164	7.3320557100000014	8.56901857	0.1854248004	0.12207031	0	-0.48828125	-8.9326902	0.5467041034000001	-4.17504892	0.12207031	0.5493164	0.061035156	0.1196289038	10.10864218	0.9965087860000001	0.061035156	-0.061035156	-0.30517578	0.838598642	9.625341754	-1.2608886780000002	-0.24414062	-0.24414062	0.061035156	1550085833.326
-8.56901857	-4.605712860000001	-1.9738769960000002	0.061035156	-0.18310547	-0.30517578	6.01613768	-7.500732428000001	0.8637207068000001	-0.18310547	-0.12207031	0.4272461	7.315307608000001	8.58098143	0.1363769568	0.18310547	-0.061035156	-0.30517578	-8.9326902	0.47373047120000006	-4.277929712	0	0.4272461	0	0.07775878600000001	10.04404254	1.1316894568000002	0	-0.24414062	-0.30517578	1.013256839	9.713867212	-1.2106445288	-0.18310547	-0.12207031	0.061035156	1550085833.366
-8.445800720000001	-4.6882567900000005	-1.8949219240000001	0.061035156	-0.061035156	-0.18310547	5.9635009000000005	-7.582080072	0.876879892	0	-0.24414062	0.36621094	7.25429712	8.488867212	0.1303955072	0.18310547	-0.061035156	-0.30517578	-8.92670926	0.5323486420000001	-4.30783696	0	0.4272461	0	0.13757324280000002	10.0213134	1.069482428	0	-0.18310547	-0.24414062	1.013256839	9.713867212	-1.2106445288	-0.18310547	0	0.12207031	1550085833.406
-8.414697480000001	-4.76481929	-1.9188476440000002	0.12207031	-0.061035156	-0.18310547	5.995800720000001	-7.645483426000001	0.83022464	0.12207031	-0.18310547	0.24414062	7.16098642	8.359667932	0.0693847644	0.061035156	-0.12207031	-0.061035156	-8.8728759	0.6089111420000001	-4.3700439300000005	0.061035156	0.24414062	0.061035156	0.18303222840000002	9.97346196	0.9522461060000001	0	0	-0.18310547	0.949853534	9.6983152	-1.2178222840000001	-0.18310547	0	0.18310547	1550085833.446
-8.4135009	-4.766015576	-1.8781738220000002	0.18310547	-0.061035156	-0.18310547	5.935986420000001	-7.633520468	0.702221646	0.18310547	-0.36621094	0.18310547	7.13227536	8.27233876	0.03349609424	0	-0.061035156	-0.061035156	-8.886035340000001	0.6304443390000001	-4.38439946	0.061035156	0.24414062	0.061035156	0.19738769960000002	9.89689946	0.8948242212000002	0.061035156	-0.061035156	0	0.8266357428000001	9.72822284	-1.2010742212	-0.18310547	0	0.24414062	1550085833.486
-8.52595198	-4.716967752	-1.8973144960000001	0.18310547	0	-0.12207031	5.986230432000001	-7.589257788	0.642407248	0.18310547	-0.30517578	0.061035156	7.0951902	8.21970198	0.04067382788	-0.061035156	-0.18310547	-0.12207031	-8.895605432000002	0.5658447284000001	-4.426269568	0.061035156	0.18310547	0.061035156	0.3026611322	9.82272914	0.8888427520000001	0.18310547	-0.061035156	0.061035156	0.8266357428000001	9.72822284	-1.2010742212	-0.18310547	-0.18310547	0.30517578	1550085833.526
-8.52714856	-4.703808606	-1.870996106	0.061035156	-0.061035156	-0.12207031	5.915649460000001	-7.546191394000001	0.6029296924	0.12207031	0.061035156	0.061035156	6.889428420000001	8.238842752000002	0.0035888672120000004	-0.12207031	-0.18310547	-0.24414062	-8.942260880000001	0.573022464	-4.43703624	0	0.12207031	0.061035156	0.3971679712	9.858617720000002	0.90678714	0.24414062	-0.061035156	0.18310547	0.9115722840000001	9.661230432000002	-1.2884033540000002	-0.12207031	-0.24414062	0.24414062	1550085833.566
-8.609692392	-4.67390126	-1.81118161	0	0.061035156	-0.061035156	5.74338408	-7.59165036	0.5431152356000001	0.12207031	0.061035156	0.061035156	6.93967302	8.436230432	-0.062207030760000004	-0.061035156	-0.30517578	-0.18310547	-8.943457068	0.573022464	-4.48847644	-0.061035156	0.12207031	0.061035156	0.48090820680000007	9.945947480000001	0.931909146	0.18310547	0	0.24414062	0.9821533540000001	9.661230432000002	-1.280029254	-0.12207031	-0.18310547	0.18310547	1550085833.605
-8.64558107	-4.695434604000001	-1.8398925720000001	-0.061035156	0	0.061035156	5.712280252000001	-7.751952880000001	0.539526358	0.12207031	0.061035156	0.061035156	7.230371106000001	8.649169928000001	0.05144042932000001	-0.12207031	-0.18310547	-0.12207031	-8.96499002	0.6232665740000001	-4.50522464	-0.061035156	0.061035156	0	0.36845702880000003	10.11582068	0.9223388580000002	0.12207031	0.12207031	0.24414062	0.9821533540000001	9.661230432000002	-1.280029254	-0.061035156	-0.12207031	0.12207031	1550085833.645
-8.5917482	-4.614086960000001	-1.701123004	-0.061035156	0.061035156	0.12207031	5.610595746	-7.755542032000001	0.5467041034000001	0.12207031	0.5493164	0.18310547	7.05571286	8.756836060000001	0.0227294928	-0.12207031	-0.18310547	-0.12207031	-8.86809056	0.6244628600000001	-4.565038940000001	-0.12207031	-0.061035156	0	0.248828125	10.175634980000002	0.7512695288	0.12207031	0.061035156	0.24414062	1.0862304712000002	9.693530252	-1.204663089	0	0	0	1550085833.685
-8.698217752000001	-4.476513580000001	-1.6688232820000002	-0.18310547	-0.12207031	0.12207031	5.28161592	-7.84646016	0.6376221040000001	0.18310547	0.061035156	0.24414062	7.01503894	8.882446580000002	-0.07058105432	-0.061035156	-0.24414062	0.061035156	-8.83100589	0.56823732	-4.61767572	-0.12207031	-0.061035156	0	0.3194091754	10.227075180000002	0.849365216	0	0.061035156	0.24414062	1.2106445288	9.6983152	-0.9354980432000001	0	0.12207031	0.061035156	1550085833.725
-8.771191394	-4.445410144	-1.5599609620000003	-0.30517578	-0.12207031	0.18310547	5.5723143	-8.03547374	0.775195288	0.18310547	0.061035156	0.24414062	7.13586412	9.11452626	-0.053833007200000005	-0.12207031	0.061035156	0.24414062	-8.88723143	0.5610595746000001	-4.527954074	-0.18310547	-0.24414062	-0.12207031	0.25959472840000003	10.35747104	0.879272464	-0.12207031	0.061035156	0.12207031	1.2106445288	9.6983152	-0.9354980432000001	0	0	0.061035156	1550085833.765
-8.882446580000002	-4.312622104000001	-1.4176025360000002	-0.4272461	-0.24414062	0.24414062	5.71586911	-8.51040036	0.88046875	0.4272461	0.7324219	0.24414062	7.175341754000001	9.169555710000001	0.07895508180000001	-0.24414062	0.48828125	0.30517578	-8.8046875	0.458178714	-4.57341304	-0.30517578	-0.48828125	-0.18310547	0.193798822	10.3622554	0.839794928	-0.30517578	0.18310547	0.061035156	1.3075439300000002	9.69592302	-0.8170653959999999	0.12207031	0.061035156	0	1550085833.805
-8.957812500000001	-4.213330072000001	-1.2895996400000003	-0.61035156	-0.24414062	0.30517578	5.426367212000001	-9.01882338	1.1340820288	0.61035156	0.36621094	-0.061035156	7.086816394	9.134863220000002	0.3194091754	-0.36621094	0.48828125	0.5493164	-8.81784694	0.2895019568	-4.495654254000001	-0.30517578	-0.48828125	-0.18310547	0.1363769568	10.245019960000002	1.022827176	-0.4272461	-0.061035156	-0.061035156	1.4630615020000002	9.6983152	-0.6555663939999999	0.18310547	0.30517578	0	1550085833.845
-8.99848642	-4.085327176000001	-1.27524411	-0.79345703	-0.4272461	0.4272461	4.933496106000001	-9.52485324	1.33984375	0.6713867	-0.18310547	-0.4272461	7.166967752000001	9.173144568	0.4294677716	-0.4272461	0.8544922	0.79345703	-8.8561277	0.057421875000000004	-4.3520996400000005	-0.5493164	-0.9765625	-0.24414062	0.096899411	10.35866664	1.1041748200000001	-0.5493164	-0.18310547	-0.12207031	1.4630615020000002	9.6983152	-0.6555663939999999	0.30517578	0.4272461	-0.061035156	1550085833.885
-9.095385880000002	-3.92861322	-1.378125	-1.0986328	-0.4272461	0.5493164	4.44660643	-9.85622554	1.2608886780000002	0.6713867	-0.061035156	-0.7324219	7.30573732	9.030786240000001	0.5287597644	-0.30517578	0.9765625	1.0375977	-8.89919429	-0.3014648462	-4.194189496	-0.9765625	-1.0986328	-0.24414062	0.24763183900000002	10.377808	1.3685547120000001	-0.79345703	-0.4272461	-0.24414062	1.362573282	9.65285643	-0.649584964	0.4272461	0.48828125	-0.12207031	1550085833.925
-9.07026358	-3.7683105040000004	-1.4798096040000002	-1.4038086	-0.6713867	0.6713867	3.7467773560000004	-9.733007788	1.1735596040000003	0.7324219	0.30517578	-0.79345703	7.428955072	8.72453624	0.5263671924000001	0	1.2207031	1.4038086	-8.917138580000001	-0.3002685504	-3.946557608	-0.9765625	-1.0986328	-0.24414062	0.2954833966	10.30602986	1.714282248	-1.0375977	-0.4272461	-0.30517578	1.409228534	9.63969748	-0.773999002	0.6713867	0.48828125	-0.18310547	1550085833.965
-8.921923920000001	-3.5673339660000005	-1.4630615020000002	-1.5869141	-0.4272461	0.91552734	3.125903354	-9.547582968	0.7728027160000001	0.7324219	0.061035156	-0.4272461	7.239941394000001	8.2520018	0.3995605432	0.4272461	1.5258789	1.5869141	-8.89321286	-0.14235839660000002	-3.6869628600000004	-1.5258789	-1.5258789	-0.30517578	0.576611322	10.33713408	1.8422851440000003	-1.4648438	-0.30517578	-0.30517578	1.409228534	9.63969748	-0.773999002	0.8544922	0.4272461	-0.18310547	1550085834.005
-8.923120108	-3.3555908540000003	-1.610205072	-1.4648438	-0.36621094	0.9765625	2.5803954680000003	-9.248510880000001	0.07416992212000001	0.8544922	-0.7324219	0.18310547	6.955224640000001	7.638305710000001	0.44621582460000003	0.6713867	1.7700195	1.7700195	-8.906372300000001	-0.192602536	-3.47163089	-1.7700195	-1.7700195	-0.18310547	0.8828613220000001	10.05122104	2.1293945680000004	-1.5869141	0.061035156	-0.18310547	1.81716304	9.5870607	-0.8828613220000001	1.0375977	1.0986328	-0.12207031	1550085834.045
-8.8896241	-2.6509764400000004	-1.74299321	-1.7089844	0	1.0375977	2.24064946	-8.67070288	-0.33854982	0.91552734	-1.5869141	1.0986328	7.2925778800000005	7.336840560000001	0.8948242212000002	0.6713867	1.7700195	1.7700195	-9.057104532	-0.2512207068	-3.051733426	-1.7700195	-1.7700195	-0.18310547	1.043164038	9.846654860000001	2.295678714	-1.7700195	0.6713867	0	1.9918212860000002	9.71027806	-0.910375998	0.79345703	1.4648438	0.061035156	1550085834.085
-9.433935700000001	-2.5433105040000004	-2.568432608	-2.2583008	0.30517578	0.91552734	2.013354532	-8.31779802	-0.765625	0.91552734	-2.6245117	2.319336	7.35358876	7.166967752000001	0.717773462	1.4648438	1.4648438	0.79345703	-9.249707068000001	-0.230883786	-2.5612548920000004	-2.5024414	-2.1972656	-0.061035156	0.910375998	9.64208966	2.446411142	-1.6479492	1.0375977	0	2.121020468	9.154003894	-1.412817392	0.18310547	0.4272461	-0.061035156	1550085834.125
-9.56552716	-2.76223143	-3.07805162	-2.9296875	-0.4272461	1.0375977	2.112646466	-8.302246106	-1.294384784	0.9765625	-3.8452148	3.540039	7.5414062500000005	7.0222167540000004	0.723754892	1.8920898	1.4648438	0.30517578	-9.56672374	0.01794433606	-1.88774411	-2.8686523	-2.319336	0.12207031	0.855346646	9.49733876	2.6258545320000004	-1.4648438	1.0375977	0.061035156	1.58149411	9.120507788000001	-1.9547363220000002	0.6713867	0.48828125	-0.36621094	1550085834.165
-8.97336412	-2.578002896	-2.8878417540000005	-3.1738281	0.6713867	1.0986328	2.605517572	-8.607299820000001	-1.735815396	1.2207031	-4.699707	4.5166016	7.778271760000001	6.86669928	0.7440917932000001	2.1972656	2.5634766	0.24414062	-9.567919928000002	0.2392578076	-1.3111327879999999	-2.8686523	-2.319336	0.12207031	0.9606201080000001	9.36455072	2.656957968	-1.3427734	1.0986328	-0.061035156	1.47263179	9.3238768	-2.851953076	0.36621094	0.8544922	-0.7324219	1550085834.205
-8.890820288	-2.613891574	-3.6702148560000003	-3.3569336	0.24414062	0.4272461	3.092407248	-8.859716754	-2.09948732	1.5869141	-4.760742	4.9438477	7.70649411	6.664526260000001	0.7010253600000002	2.380371	2.8076172	0.24414062	-9.74736322	0.5981445288	-0.5813964856000001	-3.479004	-2.2583008	0.30517578	1.183129892	9.157592752000001	2.5253662140000004	-1.0986328	1.2207031	-0.24414062	1.47263179	9.3238768	-2.851953076	0.5493164	1.0986328	-0.9765625	1550085834.245
-8.503222840000001	-2.7418945679999998	-3.800610324	-3.1738281	0	0	3.514697284	-9.021215560000002	-2.201171924	1.7089844	-4.8217773	4.8217773	7.702905252000001	6.413305710000001	0.716577176	2.5634766	2.8076172	0.061035156	-9.724634080000001	0.9354980432000001	-0.0861328125	-3.90625	-2.319336	0.4272461	1.4211913940000003	9.021215560000002	2.57082518	-0.8544922	1.6479492	-0.48828125	0.8876464660000001	9.418384080000001	-3.01225589	0.7324219	0.8544922	-1.159668	1550085834.285
-8.517577880000001	-2.6258545320000004	-4.064990216	-2.9907227	0.24414062	-0.18310547	3.8975097840000004	-9.057104532	-2.173657248	1.3427734	-4.760742	4.5166016	7.986425720000001	6.129785340000001	0.8122802520000001	2.5634766	2.8076172	0.061035156	-9.869384980000001	1.2417480040000002	0.4474121106000001	-3.90625	-2.319336	0.4272461	1.425976538	8.9326902	2.516992212	-0.4272461	1.8920898	-0.7324219	-0.3541015576	9.53442392	-2.8124755400000003	0.61035156	1.0375977	-1.0986328	1550085834.325
-8.134765380000001	-2.04326178	-4.409521466	-3.1738281	-0.24414062	-0.7324219	4.165478534	-8.963793930000001	-1.830322284	0.7324219	-4.1503906	4.272461	8.12878444	5.993408246	0.6507812500000001	2.9907227	3.4179688	-0.24414062	-9.9866214	1.5276611420000001	0.898413089	-3.90625	-0.8544922	0.5493164	1.3972655760000001	8.9661866	2.263378894	-0.18310547	1.8920898	-0.79345703	-0.3541015576	9.53442392	-2.8124755400000003	0.18310547	0.12207031	-0.8544922	1550085834.365
-8.49963408	-1.81716304	-4.98254393	-3.3569336	0.24414062	-1.159668	4.251611420000001	-8.87766124	-1.6185790740000001	0.7324219	-4.1503906	4.272461	8.45776358	6.005371106	0.46416014400000005	3.4179688	3.2348633	-0.36621094	-10.224683	1.808789038	1.2441405760000002	-4.0893555	-0.79345703	0.61035156	1.5934570680000002	9.290380890000002	2.0887207460000004	-0.18310547	2.1362305	-0.8544922	-0.3541015576	9.53442392	-2.8124755400000003	0.18310547	0.12207031	-0.8544922	1550085834.405
-8.719750900000001	-2.121020468	-5.3557862400000005	-3.7841797	-0.5493164	-1.3427734	4.336547824	-8.881250000000001	-1.415209964	-0.061035156	-3.9672852	3.4179688	9.0427491	6.2530027	0.24045410340000004	3.6621094	3.1738281	-0.5493164	-10.26894568	2.1437500000000003	1.5121094240000001	-4.0893555	-0.79345703	0.61035156	1.680786142	9.76411142	2.003784146	-0.24414062	2.8076172	-0.79345703	-0.3541015576	9.53442392	-2.8124755400000003	0.18310547	0.12207031	-0.8544922	1550085834.445
-8.661132788000002	-2.3519042540000004	-5.2110353400000005	-3.90625	-0.30517578	-1.2207031	4.453784146	-8.827417032000001	-1.100585962	-0.30517578	-4.1503906	2.8076172	9.56672374	6.507812500000001	0.0657958966	3.9672852	3.4179688	-0.5493164	-10.112231920000001	2.45598143	1.400854532	-4.333496	0.8544922	0.7324219	1.4235839660000003	10.096679320000002	1.8638183900000003	-0.4272461	3.4179688	-0.61035156	-0.3541015576	9.53442392	-2.8124755400000003	0.18310547	0.12207031	-0.8544922	1550085834.485
-8.752050720000002	-2.427270468	-4.961010880000001	-3.7841797	-0.61035156	-1.2207031	4.649975540000001	-8.755639480000001	-0.6830810700000001	-0.61035156	-4.211426	1.8920898	9.80598192	6.721948380000001	0.1064697284	4.1503906	3.540039	-0.48828125	-9.680371106	2.8136719240000003	1.299169928	-4.333496	1.159668	0.6713867	0.8374023560000001	10.36464856	1.617382788	-0.6713867	3.9672852	-0.30517578	-0.3541015576	9.53442392	-2.8124755400000003	0.18310547	0.12207031	-0.8544922	1550085834.525
-8.589355432000001	-2.4583741	-4.73132338	-3.2348633	-0.48828125	-1.3427734	4.8150634000000005	-8.60251448	-0.0992919928	-0.9765625	-3.6621094	0.7324219	9.8263179	6.810473740000001	0.1686767572	4.0893555	3.7841797	-0.061035156	-9.040356430000001	3.3783202880000003	0.8278320288	-4.333496	1.159668	0.6713867	0.0657958966	10.1146241	1.50493161	-0.6713867	4.4555664	0.12207031	-0.3541015576	9.53442392	-2.8124755400000003	0.18310547	0.12207031	-0.8544922	1550085834.565
-8.67070288	-2.032495108	-4.756445288	-2.8686523	-0.9765625	-1.2207031	4.59973143	-8.43503444	0.517993161	-0.9765625	-3.6621094	0.7324219	9.55117212	6.82961412	0.1040771466	3.7841797	4.0283203	0.36621094	-8.9326902	3.726440396	0.5479003894	-3.9672852	0.9765625	0.36621094	-0.724951178	9.8514402	1.3171142180000002	-0.91552734	4.5776367	0.79345703	-0.3541015576	9.53442392	-2.8124755400000003	0.18310547	0.12207031	-0.8544922	1550085834.605
-8.920727340000001	-1.7681152160000002	-4.559057608	-2.8076172	-0.8544922	-1.0986328	4.05422374	-8.23764676	1.0347900360000002	-1.3427734	-2.0141602	-1.4648438	9.37890625	6.88583966	-0.0035888672120000004	3.7841797	4.0283203	0.36621094	-8.83100589	3.721655252	0.2954833966	-3.7231445	0.79345703	0.12207031	-1.369750998	9.77368161	1.181933606	-0.9765625	4.3945312	1.4648438	0.4904785144	9.18391124	-2.7586425720000003	-0.18310547	0.30517578	-0.6713867	1550085834.645
-8.994897660000001	-1.43435054	-5.023217752000001	-2.8686523	-0.91552734	-1.0375977	3.3041503600000004	-8.15390625	1.4056396760000003	-1.2817383	-1.8310547	-2.0751953	9.22458516	7.103564300000001	-0.3002685504	2.4414062	3.8452148	0.7324219	-8.72214357	3.6474853240000003	0.34931639400000003	-3.7231445	0.79345703	0.12207031	-1.7286376800000003	9.902880399999999	1.0563232428000002	-0.7324219	4.0893555	2.0141602	1.7059082460000001	9.535620108000002	-2.4117187500000004	-0.7324219	2.1972656	-0.61035156	1550085834.685
-8.584570288	-1.2692626800000002	-5.4431150200000005	-2.9907227	-0.9765625	-1.159668	2.54689946	-8.40153804	1.5180908540000002	-0.91552734	-1.8310547	-2.1972656	9.04633786	7.278222840000001	-0.7524658540000001	1.5869141	3.3569336	0.9765625	-8.89321286	3.5242675720000003	0.5885742212	-3.540039	0.30517578	-0.18310547	-1.7776855040000001	10.09907248	1.0754638580000002	-0.7324219	3.6621094	2.380371	1.408032248	9.431542932000001	-2.8651123200000006	-0.91552734	1.8310547	-0.6713867	1550085834.725
-8.51159694	-1.179541034	-5.725439300000001	-3.112793	-1.0986328	-1.4038086	1.6329346040000001	-8.972167932000001	1.7441894960000002	-0.12207031	-2.2583008	-2.1362305	8.718554712000001	7.2052491000000005	-1.1723632788	1.5869141	3.3569336	0.9765625	-9.043945288000002	3.2790283540000003	0.745288089	-3.6010742	0.36621094	-0.18310547	-1.522875998	10.030884080000002	1.2860107820000002	-0.30517578	3.0517578	2.319336	1.408032248	9.431542932000001	-2.8651123200000006	-1.0986328	2.0141602	-0.7324219	1550085834.765
-8.749658246000001	-0.9713867212000001	-5.624951080000001	-3.1738281	-1.0986328	-1.5869141	1.550390576	-9.624145468	2.007373004	0.79345703	-0.12207031	-1.2817383	8.424267572	6.957617212000001	-1.3793212860000001	0.7324219	2.1362305	1.0986328	-8.97097194	3.0134521760000004	0.833813498	-3.6010742	0.36621094	-0.18310547	-0.8565429712000001	10.04404254	1.2022705072	0.18310547	2.5024414	1.8920898	1.4116211060000001	9.340625000000001	-3.3962646760000004	-1.5258789	2.746582	-0.79345703	1550085834.805
-8.66711412	-0.6830810700000001	-5.85703125	-3.2958984	-1.4648438	-1.8310547	-0.8517577880000001	-9.689941394000002	1.9403808900000001	0.7324219	0.5493164	-0.24414062	8.023510880000002	6.63222644	-1.50493161	0.8544922	2.0751953	0.7324219	-8.7448732	3.027807608	0.8924316100000002	-4.0893555	0.24414062	-0.061035156	-0.20576172120000003	10.103857820000002	0.9689941100000001	-0.061035156	2.6855469	1.5258789	1.4116211060000001	9.340625000000001	-3.3962646760000004	-1.5258789	3.4179688	-0.9765625	1550085834.845
-8.302246106	-0.8637207068000001	-5.992211960000001	-3.4179688	-1.7700195	-1.5258789	-2.60910643	-9.408813400000001	0.9797607428000001	0.36621094	-2.4414062	-0.36621094	7.795019568000001	6.379809800000001	-1.4211913940000003	0.8544922	2.0751953	0.7324219	-8.848950180000001	3.4297608800000003	1.0192382788	-4.211426	0.061035156	0	0.062207030760000004	10.076342360000002	0.9929199280000001	-0.30517578	3.1738281	1.5258789	1.3769287140000002	9.38967302	-3.210839856	-1.4648438	4.1503906	-1.3427734	1550085834.885
-8.260375900000001	-0.9773681610000001	-5.766113220000001	-4.0283203	-1.2207031	-1.0375977	-2.4655516200000003	-9.40163588	0.4438232428	0.61035156	-6.3476562	-0.8544922	7.873974640000001	6.40014676	-1.2453369600000002	1.5869141	3.1738281	-0.79345703	-9.09179712	3.111547824	1.015649411	-4.211426	0.061035156	0	0.0035888672120000004	10.223486420000002	0.9414794928000001	-0.61035156	3.4179688	1.7089844	1.3195067900000002	10.029687500000001	-1.7118896760000002	-1.8920898	4.211426	-1.5258789	1550085834.925
-8.742480432	-0.343334964	-5.660839660000001	-4.3945312	-2.0141602	-0.91552734	-0.707006839	-9.4423098	-0.0765625	0.8544922	-8.605957	-1.5869141	7.956518570000001	6.7482665740000005	-1.1508300720000002	1.953125	3.6010742	-1.3427734	-9.43632788	2.0193359620000004	1.0563232428000002	-4.272461	0	0.061035156	-0.025122070680000004	10.392163040000002	1.1017822480000001	-0.9765625	3.2958984	1.8310547	1.3195067900000002	10.029687500000001	-1.7118896760000002	-2.6245117	3.0517578	-0.9765625	1550085834.964
-8.828613220000001	-0.20576172120000003	-5.897705072	-6.225586	-2.5024414	-0.4272461	0.9977050720000001	-9.49255342	-0.5562744110000001	1.4038086	-8.728027	-1.7089844	7.689746106	6.932495108000001	-0.9175537140000001	1.953125	3.6010742	-1.3427734	-9.5021241	0.5885742212	1.2022705072	-5.065918	-0.18310547	0.30517578	0.132788089	10.01652806	2.245434604	-0.6713867	3.0517578	1.7700195	2.628247104	10.801294420000001	-0.9223388580000002	-3.7231445	4.5776367	-0.61035156	1550085835.005
-9.191088760000001	-1.8578369600000002	-4.165478534	-6.0424805	-2.2583008	-0.48828125	2.8447753600000003	-9.62773462	-0.6735107428000001	1.953125	-7.019043	-1.2817383	7.35478534	6.9133545320000005	-0.47253417540000003	2.5634766	2.319336	-1.6479492	-9.19946286	0.5514892572000001	1.0898193390000002	-5.065918	-0.18310547	0.30517578	0.40793457460000004	9.54399411	3.2814209260000005	0.48828125	3.540039	1.5258789	3.9405760800000005	11.381494600000002	-0.31342773560000003	-5.065918	7.2631836	-0.48828125	1550085835.044
-10.328759980000001	-2.604321286	-3.7395996400000002	-6.0424805	-3.1738281	-0.91552734	3.410620108	-9.32148462	-0.9055908540000002	1.953125	-7.019043	-1.2817383	7.202856430000001	7.0581054320000005	-0.0693847644	2.9907227	2.6245117	-1.7089844	-10.174438400000001	0.6806884980000001	1.2034667932	-5.6762695	-1.2207031	0.6713867	0.5802001800000001	8.987719748	3.4512939300000003	0.6713867	4.5166016	1.7700195	3.9405760800000005	11.381494600000002	-0.31342773560000003	-4.9438477	9.460449	-0.6713867	1550085835.084
-10.47111772	-2.55048822	-3.716870108	-5.92041	-3.4179688	-1.6479492	2.819653354	-8.968579074	-0.7572509980000001	2.9907227	-4.638672	-0.79345703	6.820043930000001	7.92541484	0.22490234620000002	2.9907227	2.6245117	-1.7089844	-11.1697509	0.955834964	2.027709964	-5.6762695	-1.2207031	0.6713867	0.5969482428	9.278417932000002	3.3962646760000004	0.4272461	5.432129	2.380371	3.32089856	8.630029254	-1.7298339660000002	-2.1972656	8.605957	-0.48828125	1550085835.124
-9.553564300000001	-2.00856929	-3.8508545320000005	-6.225586	-3.6621094	-1.8310547	2.409326178	-9.53083516	-0.974975589	2.9907227	-4.638672	-0.79345703	6.244628894000001	9.43513179	0.33137207460000007	3.0517578	3.112793	-2.319336	-11.1697509	0.955834964	2.027709964	-5.6762695	-0.18310547	0.7324219	0.734521466	10.33713408	3.257495108	0.91552734	6.286621	2.5024414	3.3041503600000004	6.73151857	-4.277929712	0.7324219	7.3242188	0.6713867	1550085835.164
-8.269946580000001	-1.9547363220000002	-3.5984375	-7.080078	-2.1972656	-1.5258789	2.7646241	-9.98422824	-1.79323732	4.0283203	-7.9345703	-0.79345703	5.815161240000001	10.227075180000002	0.30505371400000003	2.4414062	2.380371	-2.2583008	-10.12897914	0.6806884980000001	1.9607177520000003	-5.493164	0.48828125	0.79345703	0.44143066100000006	10.57998004	3.0720702880000004	1.159668	6.958008	1.953125	3.3041503600000004	6.73151857	-4.277929712	3.3569336	6.1035156	1.4648438	1550085835.204
-7.6311277	-2.3531005400000002	-3.399853534	-7.3242188	-1.4648438	-1.0986328	3.6750000000000003	-9.29157698	-2.141357428	3.6621094	-7.6293945	-1.159668	5.492163039999999	10.2091304	0.2990722644	2.4414062	2.380371	-2.2583008	-9.65285643	0.6089111420000001	2.256201178	-5.493164	0.48828125	0.79345703	-0.516796875	9.9794429	2.802905252	0.4272461	6.652832	1.5258789	2.12341304	11.3826902	-4.603320288000001	1.4648438	11.779785	1.3427734	1550085835.244
-8.335742212000001	-1.7681152160000002	-2.9093750000000003	-6.7749023	-1.6479492	-0.9765625	4.347314496	-8.693432608	-1.6544677520000002	2.6855469	-5.126953	-1.4648438	5.191894568	10.030884080000002	0.1997802716	1.953125	2.5634766	-1.5869141	-9.16716304	0.8278320288	2.25859375	-5.554199	1.2207031	0.6713867	-1.0802490020000002	9.58586412	2.4978514400000003	-0.12207031	5.3710938	1.2207031	2.58278804	12.08132338	-5.07106929	1.0986328	13.122559	3.3569336	1550085835.284
-9.07146016	-1.0347900360000002	-3.7180663940000005	-5.6762695	-2.4414062	-1.4648438	4.002783246	-8.31899411	-1.335058606	1.7700195	-3.2958984	-1.5869141	4.700219748	9.609789840000001	0.0490478534	1.0986328	3.7231445	-0.61035156	-9.121704074	1.1580077880000001	2.45598143	-5.6152344	1.159668	0.8544922	-0.9905273560000001	9.4004393	2.568432608	-0.24414062	4.5166016	0.91552734	2.58278804	12.08132338	-5.07106929	2.2583008	11.230469	3.7841797	1550085835.324
-9.048730432000001	-1.5491942900000002	-3.563745108	-5.7373047	-2.0751953	-1.7700195	3.18332518	-8.364452880000002	-1.33984375	1.4648438	-3.1738281	-1.6479492	4.188207968	9.232959260000001	-0.15671386780000002	1.0986328	3.7231445	-0.61035156	-9.121704074	1.1580077880000001	2.45598143	-5.6152344	1.159668	0.8544922	-0.46655273560000005	9.414794928000001	2.50622554	-0.4272461	4.211426	0.7324219	-0.6555663939999999	12.387573380000001	-5.25410144	1.7089844	10.681152	4.0283203	1550085835.364
-9.563134980000001	-2.471533246	-3.3149170320000003	-5.6152344	-2.8076172	-1.5869141	2.53254393	-8.260375900000001	-1.418798822	1.5869141	-4.0893555	-1.4038086	4.08413089	9.04155252	-0.3146240216	0.9765625	2.8076172	-1.2207031	-9.19946286	1.341040036	2.698828076	-5.432129	1.0986328	0.91552734	-0.0490478534	9.450683606	2.48229982	-0.36621094	4.211426	0.5493164	-1.013256839	10.849145860000002	-3.65944838	0.79345703	9.70459	3.112793	1550085835.404
-9.301147660000002	-2.6772949280000002	-2.2346679320000002	-5.432129	-2.1972656	-0.8544922	2.4356445680000003	-8.028295926	-1.3685547120000001	1.5869141	-4.760742	-0.6713867	4.318603534	8.979345746000002	-0.362475589	0.9765625	3.1738281	-1.7700195	-8.967382788	1.599438498	2.7155760800000004	-5.3100586	1.159668	0.91552734	0.0992919928	9.52963858	2.372241214	-0.36621094	4.1503906	0.48828125	-1.013256839	10.849145860000002	-3.65944838	0.24414062	8.544922	2.6855469	1550085835.444
-8.321386780000001	-2.263378894	-1.4678466460000001	-4.9438477	-1.159668	-1.2817383	2.656957968	-7.911059800000001	-1.21901857	1.2817383	-4.699707	0.36621094	4.633227536	8.9494384	-0.31223143000000003	0.9765625	3.1738281	-1.7700195	-8.967382788	1.599438498	2.7155760800000004	-5.004883	1.0986328	0.8544922	0.04306640576	9.42436502	2.277734424	-0.30517578	4.1503906	0.61035156	-1.3817138580000001	9.85622554	-2.48828125	0.9765625	6.8969727	2.2583008	1550085835.484
-8.10246556	-2.0695800720000004	-0.8194580072000001	-4.333496	-0.91552734	-1.2207031	3.084033246	-7.7495607	-0.9713867212000001	0.6713867	-4.0283203	1.4648438	4.84736322	9.021215560000002	-0.18422851440000002	0.8544922	4.211426	-2.1362305	-8.52236322	2.2753417540000003	2.6150878600000005	-4.699707	0.8544922	0.8544922	-0.24404297120000001	9.232959260000001	2.296875	-0.18310547	4.211426	0.7324219	-1.035986322	7.589257788	-1.3075439300000002	1.5258789	5.493164	1.0986328	1550085835.524
-8.443408246	-1.5707275360000001	-0.06459961060000001	-3.540039	-0.12207031	-0.24414062	3.5242675720000003	-7.702905252000001	-0.6519775360000001	-0.061035156	-2.9907227	2.380371	5.019628894	9.234155252	-0.0729736322	0.61035156	3.7841797	-1.5869141	-8.342919928	2.233471646	2.48229982	-4.1503906	0.48828125	0.6713867	-0.7058105432	9.06069339	2.4153076080000004	-0.061035156	4.0283203	0.91552734	-1.035986322	7.589257788	-1.3075439300000002	1.3427734	3.7231445	0.12207031	1550085835.564
-8.661132788000002	-0.9989013580000001	-1.6090087860000002	-3.90625	0.8544922	-0.4272461	3.8963134000000004	-7.66223143	-0.33256836060000006	-0.061035156	-2.9907227	2.380371	5.041162140000001	9.50930162	-0.0478515625	0.61035156	3.7841797	-1.5869141	-8.342919928	2.233471646	2.48229982	-3.3569336	0.6713867	0.36621094	-1.0503417932	9.081030252000001	2.8088867800000004	0.12207031	3.540039	0.91552734	0.4354492212	6.561645468	-1.1101562500000002	2.1972656	2.0751953	0.12207031	1550085835.604
-10.217504500000002	-0.642407248	-1.717871106	-2.380371	-0.91552734	-0.79345703	4.0661866	-7.620361420000001	-0.10168457460000001	-0.79345703	-2.1362305	3.540039	4.996899460000001	9.71027806	0.11005859620000001	0.48828125	2.9907227	-0.5493164	-8.7963134	1.650878894	2.418896466	-2.9296875	0.30517578	0.061035156	-1.1257080072	9.210229532000001	3.363964856	0.12207031	2.8686523	0.79345703	6.951635880000001	11.003466460000002	2.6306396760000004	2.380371	3.540039	0.30517578	1550085835.644
-10.7366938	0.31223143000000003	-0.47851562500000006	-2.8686523	-0.61035156	-0.6713867	4.34611821	-7.8237304320000005	0.03229980432	-0.79345703	-2.5024414	3.9672852	4.91555162	9.8514402	0.30744628600000007	0.6713867	1.6479492	1.4038086	-8.41708966	1.2058593750000002	2.53254393	-2.6855469	0.24414062	0	-0.915161142	9.35378444	3.6546630400000004	0.061035156	2.1362305	0.79345703	6.951635880000001	11.003466460000002	2.6306396760000004	1.2817383	3.8452148	1.4038086	1550085835.684
-11.145825180000001	-2.4129150360000002	-3.514697284	-2.8686523	1.8920898	-0.9765625	4.9370851600000005	-8.641992212	0.22490234620000002	-0.48828125	-2.6855469	4.333496	4.653564496	9.9698732	0.42827148560000006	0.6713867	1.6479492	1.4038086	-10.103857820000002	1.100585962	2.16767572	-2.2583008	0.48828125	0.36621094	-0.346923822	9.512890380000002	3.7862548920000005	-0.061035156	1.2817383	0.7324219	3.257495108	7.20405252	0.7560547120000001	3.2958984	1.5869141	1.0986328	1550085835.724
-12.994091460000002	-5.70629892	-4.709790036	-0.4272461	-2.5634766	-2.2583008	5.5579592600000005	-10.50820288	0.3995605432	0.061035156	-3.2348633	4.1503906	4.457373004000001	10.71635782	0.458178714	0.8544922	1.5869141	1.5869141	-12.331347840000001	1.592260782	3.2048584260000004	-2.9296875	-3.0517578	0.4272461	0.5144042932	10.542895860000002	3.452490216	0.12207031	1.159668	1.0375977	6.267358426	15.769482820000002	1.008471646	3.479004	0.48828125	-2.380371	1550085835.764
-9.00686052	-4.191796924	-1.0587158540000001	-1.3427734	-1.4648438	0.79345703	5.8953125	-12.528735520000001	0.03828125	0.7324219	-4.8828125	2.8076172	4.71816394	11.724828780000001	0.20935058900000003	0.24414062	1.4648438	-0.18310547	-11.95092752	2.25261232	3.10317392	-2.6855469	-1.2817383	0.79345703	1.146044928	11.798999100000001	3.4548827880000004	1.0375977	2.319336	1.2207031	6.267358426	15.769482820000002	1.008471646	-2.1362305	0.91552734	-1.2817383	1550085835.804
-7.73161592	-1.53125	-1.667626996	-1.4648438	4.9438477	-0.061035156	6.37263179	-13.093384080000002	0.028710937500000002	0.91552734	-5.1879883	0.4272461	5.469433606	11.151807100000001	-0.028710937500000002	0.24414062	1.4648438	-0.18310547	-11.95092752	2.25261232	3.10317392	-1.5258789	3.1738281	1.4038086	0.37443847840000005	11.632714660000001	3.3986572480000006	0.8544922	3.7841797	1.0986328	-2.080346646	8.32976088	-1.4403320680000002	1.6479492	-0.30517578	-0.8544922	1550085835.844
-10.04523912	-1.6317382200000001	-5.93120108	-2.746582	-1.3427734	-2.0141602	6.802099640000001	-10.90417482	0.974975589	0	-1.4648438	-2.2583008	5.494555710000001	10.11701628	-0.16508788940000002	0.30517578	2.380371	0.061035156	-9.76291484	1.7896484620000002	0.250024411	-2.4414062	1.5258789	0.91552734	-1.114941394	10.06079074	3.1797364200000002	0.061035156	3.6621094	1.2817383	2.9620117800000005	10.070361420000001	-2.528955072	1.7089844	-1.0375977	-1.3427734	1550085835.884
-8.81186502	-3.8735839660000004	-3.5625489200000002	-3.2958984	0.12207031	-0.061035156	5.5974366	-9.73540036	1.8351074280000002	-0.24414062	2.1972656	-4.3945312	4.858129892000001	10.387377700000002	-0.5586669928	0.79345703	3.9672852	1.2207031	-9.0858152	2.433251996	-0.1363769568	-3.1738281	0.9765625	0.6713867	-1.9284179320000001	9.65285643	2.414111322	-0.6713867	3.1738281	1.7700195	2.9620117800000005	10.070361420000001	-2.528955072	0.9765625	2.5024414	-2.6855469	1550085835.924
-7.835693390000001	-3.7120849640000007	-2.85673822	-2.746582	0.91552734	1.0375977	3.122314496	-10.32995558	1.859033246	-0.24414062	2.1972656	-4.3945312	4.350903354000001	10.620653960000002	-0.910375998	0.6713867	4.1503906	1.953125	-9.077441394000001	2.42368161	0.31223143000000003	-2.9296875	0.30517578	0.5493164	-1.5767089660000002	10.19716754	1.867407248	-0.4272461	2.746582	2.0751953	-0.3517089856000001	9.07983426	-2.5397216460000003	2.0141602	0.30517578	-2.5024414	1550085835.964
-7.966088760000001	-2.2250976440000003	-3.1378662140000007	-1.7089844	1.8920898	-0.36621094	1.0455566100000002	-10.27492662	0.9187500000000001	3.3569336	-2.4414062	-6.286621	4.13796376	10.069164840000001	-1.29558107	0.12207031	3.2348633	2.0141602	-9.077441394000001	2.42368161	0.31223143000000003	-2.8686523	0.24414062	0.30517578	-1.204663089	10.1241938	1.886547824	0.12207031	2.746582	1.953125	1.770507788	9.438720746000001	-2.5421141200000004	2.2583008	-1.7700195	-1.8310547	1550085836.004
-9.03916034	-2.5385253600000004	-3.9250244600000004	-1.6479492	0.30517578	-0.12207031	1.0455566100000002	-10.27492662	0.9187500000000001	3.3569336	-2.4414062	-6.286621	4.230078076	9.447094748	-1.5683349640000002	-0.12207031	2.319336	2.1362305	-8.303442392000001	2.920141574	0.860131839	-2.8686523	0.24414062	0.12207031	-1.1639892572000001	9.53442392	1.982250998	0.24414062	2.4414062	1.8920898	1.770507788	9.438720746000001	-2.5421141200000004	1.7089844	-0.30517578	-2.1362305	1550085836.044
-8.3620607	-2.57082518	-3.487182608	-0.9765625	-0.24414062	0.61035156	1.264477536	-8.451782248	0.6268554712000001	3.6621094	-4.0893555	-6.164551	4.383203076	9.095385880000002	-1.491772464	-0.061035156	1.8310547	2.380371	-8.303442392000001	2.920141574	0.860131839	-2.6245117	0.12207031	0.12207031	-1.282421924	9.096582068	2.007373004	0.12207031	2.1972656	2.0751953	0.37204589660000004	9.45427266	-2.805297824	1.3427734	-0.9765625	-2.0751953	1550085836.084
-7.78066394	-1.872192392	-3.50991214	-0.4272461	0.61035156	0.24414062	1.6927490020000002	-7.574902160000001	1.0515380890000001	3.6621094	-4.0893555	-6.164551	4.28151857	8.935082968000001	-1.4427246400000002	0.24414062	1.8920898	2.6245117	-8.303442392000001	2.920141574	0.860131839	-2.6245117	0.12207031	0.12207031	-1.1316894568000002	8.75444339	2.000195288	0.18310547	1.953125	2.0751953	0.966601538	9.319091754	-2.7251464660000004	1.159668	-1.3427734	-2.1972656	1550085836.124
-8.033081070000001	-1.629345746	-3.9477538940000003	-0.36621094	0.61035156	-0.12207031	1.393676718	-6.763818390000001	1.3195067900000002	1.4648438	0.48828125	-2.6245117	4.00158696	8.859716754	-1.447509784	0.5493164	1.7089844	2.8076172	-7.9936032400000006	3.101977536	1.5491942900000002	-2.6245117	0.12207031	0.12207031	-0.7871582068	8.66950679	1.927221646	0.18310547	1.5869141	1.8310547	1.565942392	8.931494110000001	-2.5445067900000002	1.159668	-0.36621094	-1.8310547	1550085836.164
-8.557055710000002	-1.79921875	-3.7431884000000006	0.61035156	0.61035156	-0.5493164	0.648388678	-6.10585962	1.37214357	0.36621094	0.7324219	-0.4272461	3.7336182100000004	8.657543930000001	-1.2895996400000003	0.6713867	1.2817383	2.9296875	-7.9792482	3.1952880400000003	1.7118896760000002	-0.9765625	-0.12207031	-0.18310547	-0.5526855432	8.66950679	1.8913329680000002	0.30517578	1.159668	1.4038086	0.571826178	8.83220198	-2.64738768	0.9765625	-0.48828125	-1.7089844	1550085836.204
-9.382495108	-1.464257788	-4.044653354	1.3427734	0.061035156	-0.5493164	0.22849121400000003	-5.63452176	1.43435054	0.36621094	0.7324219	-0.4272461	3.476416034	8.661132788000002	-1.085034146	0.7324219	0.79345703	2.8076172	-8.222094748	3.499145468	1.983447284	-0.48828125	-0.24414062	-0.24414062	-0.4450195288	8.73171376	1.814770468	0.4272461	0.6713867	1.0375977	-0.39238280760000005	9.62055661	-2.4930663940000004	0.8544922	-0.6713867	-1.5869141	1550085836.244
-9.2389402	-1.085034146	-4.39277356	1.5258789	-0.8544922	0.36621094	0.539526358	-5.574707068	1.6915527160000003	-1.0986328	-1.0375977	3.540039	3.311328076	9.015234620000001	-0.8445800720000001	0.79345703	0.18310547	2.319336	-8.69582518	2.9727783540000003	2.3016601440000004	0.18310547	-0.48828125	-0.24414062	-0.1435546875	9.267651260000001	1.667626996	0.4272461	0.12207031	0.7324219	-0.39238280760000005	9.62055661	-2.4930663940000004	0.7324219	-1.7089844	-1.4648438	1550085836.284
-8.455371106000001	-0.4378417932	-4.367651260000001	-0.12207031	0.24414062	0.4272461	1.1173339660000001	-6.114233426	1.9702880400000002	-1.5258789	-1.0986328	5.554199	3.23955072	9.40163588	-0.5825927716	0.6713867	-0.36621094	1.5869141	-9.705493210000002	2.3255859620000003	2.386596646	0.7324219	-0.61035156	-0.30517578	0.540722644	10.10983876	1.915258786	0.4272461	-0.6713867	-0.18310547	0.477319339	9.60141574	-2.636621106	0.30517578	-1.7089844	-1.4648438	1550085836.324
-9.79401857	-1.0670898560000002	-4.844970746	-1.0986328	1.7700195	1.5869141	1.1173339660000001	-6.114233426	1.9702880400000002	-1.5258789	-1.0986328	5.554199	3.27663588	10.246215560000001	-0.2189208966	0.61035156	-0.7324219	0.4272461	-11.320483720000002	1.7980224640000002	2.7347167540000004	0.7324219	-0.6713867	-0.7324219	1.297973642	11.187695680000001	2.5815917540000006	0.36621094	-0.4272461	-1.0375977	1.465454074	9.503320288000001	-2.489477536	-0.5493164	-1.5258789	-1.0986328	1550085836.363
-11.1864991	-1.9798584260000003	-5.574707068	-1.7089844	0.12207031	2.0141602	3.0182373200000003	-10.04165036	2.051635782	-1.5258789	-2.9907227	7.9345703	3.8484619600000003	11.321679320000001	0.3146240216	0.61035156	-0.79345703	-1.2207031	-11.562134080000002	0.716577176	2.5397216460000003	0.8544922	-1.0986328	-0.7324219	2.0707763580000003	12.661523560000001	3.68098143	0.30517578	-0.61035156	-1.8310547	3.4692382200000003	10.57519568	-2.135375998	-1.8310547	-1.159668	-0.30517578	1550085836.403
-11.614770860000002	-3.0038817900000003	-5.51130342	-1.0375977	-4.5776367	0.9765625	4.86770018	-14.057592360000001	1.60183107	0	-2.8076172	7.751465	5.096191394000001	11.12429164	1.5575683900000001	0.79345703	-0.24414062	-3.2958984	-11.074048020000001	1.5551757200000003	1.1472412140000001	0	0.5493164	-0.48828125	1.6592528960000001	12.185400360000001	4.427465854	0.12207031	-0.24414062	-1.8920898	5.349804712	12.301440200000002	-0.1686767572	-4.0893555	1.0375977	1.2207031	1550085836.444
-9.88134784	-3.6881591460000003	-1.617382788	-0.30517578	-3.2348633	0.7324219	7.297363220000001	-14.769384980000002	0.31223143000000003	1.4648438	-2.0141602	5.2490234	6.1333741	10.789330580000001	2.9368896760000003	1.4648438	1.3427734	-5.065918	-10.52734424	1.459472644	-0.03229980432	0.12207031	-0.48828125	-0.4272461	0.1040771466	10.2844973	4.057812500000001	-1.0986328	0	-0.8544922	2.551684604	11.702099640000002	-1.3422363220000002	-5.065918	2.5024414	2.380371	1550085836.483
-9.96508786	-2.30883786	-0.5586669928	-0.5493164	0.24414062	0.5493164	7.524658246	-12.558642180000001	0.7668212860000001	0.91552734	0.36621094	0.91552734	5.796020468	10.80249002	3.12111821	1.953125	3.2348633	-5.126953	-10.52734424	1.459472644	-0.03229980432	1.4038086	0.18310547	-0.30517578	-1.1424560700000002	8.911157248	4.238452176	-1.159668	0.30517578	-0.6713867	2.551684604	11.702099640000002	-1.3422363220000002	-3.3569336	3.0517578	3.3569336	1550085836.523
-11.24272464	-1.7094971040000002	-3.487182608	-1.2207031	-2.0141602	0.48828125	6.044848740000001	-11.04533696	1.3015625000000002	0.91552734	0.36621094	0.91552734	4.161889676	10.98073732	1.818359424	1.0986328	3.0517578	-3.4179688	-10.536913940000002	-0.9175537140000001	0.517993161	1.2817383	-0.18310547	-0.61035156	-1.9427734620000003	9.069067392000001	4.477709964000001	-0.30517578	-0.36621094	-0.8544922	-0.869702176	12.48925818	-2.9500489200000004	-2.4414062	3.7841797	3.7841797	1550085836.563
-8.96259784	-2.16767572	-2.211938498	-1.7700195	-2.9907227	-0.061035156	5.096191394000001	-10.64099092	0.693847644	1.0375977	1.3427734	-3.9672852	4.078149460000001	10.69602086	1.387695288	-0.5493164	-0.6713867	-1.5869141	-9.723437500000001	-1.1400634980000002	0.7201660340000001	0.5493164	-0.24414062	-0.4272461	-1.51928714	9.62294928	4.33176268	0.061035156	-1.953125	-0.91552734	-2.646191394	10.50461412	-2.4200927520000004	-2.1972656	1.6479492	4.3945312	1550085836.603
-7.44211412	-2.293286142	-1.003686502	-1.2817383	-0.18310547	0.24414062	4.2970702880000005	-10.076342360000002	-0.13757324280000002	2.380371	-0.24414062	-4.5776367	5.150024460000001	9.395654254	1.610205072	-1.8310547	-4.333496	-0.30517578	-9.723437500000001	-1.1400634980000002	0.7201660340000001	0.12207031	-0.24414062	-0.12207031	-0.3600830072	9.045141574	4.3700439300000005	0.24414062	-2.6245117	-0.91552734	-2.646191394	10.50461412	-2.4200927520000004	-1.4648438	0.12207031	4.1503906	1550085836.643
-7.425365920000001	-1.8805663940000001	-1.1101562500000002	-1.3427734	-0.36621094	-0.36621094	3.243139676	-9.22578125	-0.534741214	3.0517578	-1.2817383	-5.2490234	5.914452880000001	8.214917032	1.756152356	-1.8310547	-4.760742	0.4272461	-8.83100589	-0.7692138580000001	0.955834964	-0.4272461	-0.30517578	-0.12207031	1.0192382788	8.30583516	4.4059326080000005	-0.12207031	-1.7700195	-0.61035156	-1.987036142	8.80588408	-1.300366214	-0.5493164	0.61035156	3.7231445	1550085836.683
-8.24960962	-1.7190673920000001	-1.2022705072	-0.91552734	-0.48828125	-0.36621094	2.5301512600000002	-8.77358426	-0.7381103240000001	3.112793	-2.380371	-5.7373047	6.002978240000001	7.602417032000001	1.6281494600000002	-1.0986328	-2.319336	0.4272461	-8.51398912	-0.5490966754000001	0.991723642	-0.5493164	-0.12207031	-0.061035156	1.6269530760000002	7.84047824	4.2193116	-0.61035156	-0.4272461	-0.18310547	-0.39836425720000007	8.067773560000001	-1.491772464	0.61035156	2.5024414	2.9907227	1550085836.723
-8.6001223	-1.5372314300000003	-0.7225586060000001	-0.91552734	-0.24414062	-0.30517578	2.3112304320000003	-8.521167032000001	-1.0120605432	3.112793	-2.380371	-5.7373047	5.2828125	7.39904802	1.282421924	-0.4272461	0.6713867	0	-8.51398912	-0.5490966754000001	0.991723642	-0.48828125	0.061035156	0.12207031	1.5276611420000001	7.565332068	4.094897464000001	-0.7324219	0.4272461	0.18310547	-0.15910644960000003	7.8943116	-1.156811502	0.5493164	3.8452148	1.2207031	1550085836.763
-9.23654802	-1.3924804320000002	-0.531152356	-0.79345703	-0.18310547	0	2.35549321	-8.261572480000002	-1.1472412140000001	2.746582	-3.2348633	-5.7373047	4.841381790000001	7.71367212	1.0754638580000002	-0.061035156	1.5869141	-0.24414062	-9.03916034	-0.8374023560000001	1.3075439300000002	-0.7324219	0.061035156	0.30517578	1.166381839	7.63710962	4.1511230040000004	-0.36621094	1.0375977	0.4272461	0.15192871400000002	8.158691394	0.03947753894	-0.18310547	4.9438477	0.18310547	1550085836.803
-9.140844748000001	-0.893627896	-0.67709964	-0.91552734	0.5493164	0.061035156	2.3542969240000002	-8.328564300000002	-1.12211911	1.953125	-2.8076172	-5.2490234	4.841381790000001	7.71367212	1.0754638580000002	0	1.0986328	-0.12207031	-9.03916034	-0.8374023560000001	1.3075439300000002	-0.8544922	0.061035156	0.30517578	0.663940396	8.01035144	4.19299321	0.24414062	1.4648438	0.6713867	1.2106445288	8.09768071	0.03349609424	0.79345703	3.4179688	0.4272461	1550085836.843
-9.603808606000001	-0.9139648560000001	-0.955834964	-1.2817383	0.7324219	-0.061035156	2.142553714	-8.456567392	-1.002490216	0.4272461	0	-2.746582	4.8617187500000005	8.388378894	0.970190396	-0.061035156	0.5493164	0.18310547	-9.21979982	-0.6208740020000001	1.5731201080000001	-0.91552734	0.061035156	0.36621094	0.2954833966	8.5498777	4.337744110000001	0.79345703	1.2817383	0.6713867	1.685571286	8.188598740000002	0.37204589660000004	1.0375977	0.48828125	0.061035156	1550085836.883
-9.92441394	-0.98334964	-0.7273437500000001	-0.91552734	0.24414062	0.24414062	1.8662109620000003	-8.30822734	-0.716577176	0.4272461	0	-2.746582	4.858129892000001	8.993701080000001	0.61848143	0.061035156	0	0.6713867	-9.108544928	-0.648388678	1.9726807100000001	-0.8544922	-0.18310547	0.5493164	0.1997802716	8.76760234	4.4789062500000005	0.91552734	0.79345703	0.48828125	2.300463858	9.28798822	2.0923096040000004	0.61035156	1.2207031	-0.6713867	1550085836.923
-9.350195288	-0.36965332460000005	-0.11843261780000001	-0.8544922	0.61035156	0.4272461	1.5767089660000002	-7.89191893	-0.32060547120000005	-0.30517578	0.91552734	-1.159668	4.8916259	8.91953125	0.7680175720000001	0.5493164	-0.24414062	1.2207031	-8.714965560000001	-0.5634521466	2.146142572	-0.8544922	-0.18310547	0.6713867	0.416308606	8.769995108000002	4.615283246	0.8544922	0.6713867	0.36621094	2.66174321	9.82751448	2.7000244600000003	1.0375977	0.79345703	0.061035156	1550085836.963
-10.8551268	-1.2297851440000003	-0.44980469240000004	-0.91552734	1.8310547	-0.18310547	1.4929687500000002	-7.565332068	0.20217285340000002	-1.4038086	1.0986328	2.1972656	4.783959964000001	9.011645468000001	0.994116214	1.159668	0.24414062	1.4038086	-8.714965560000001	-0.5634521466	2.146142572	-0.91552734	-0.5493164	0.6713867	0.6029296924	8.80349092	4.4980469240000005	0.6713867	0.5493164	0.36621094	2.217919928	8.69941394	1.1723632788	1.8310547	-1.0986328	0.61035156	1550085837.003
-12.1901857	-2.9237304320000006	-3.09121106	-0.24414062	-0.8544922	-1.159668	1.6484863220000001	-7.718457068	0.6292480432	-1.5869141	0.6713867	3.8452148	4.43703624	9.889721940000001	1.222607428	1.5869141	0.9765625	1.2207031	-11.13386232	0.5885742212	3.226391574	-1.3427734	-2.8076172	0.7324219	0.899609375	9.532031250000001	4.06379393	0.7324219	0.4272461	0.5493164	1.412817392	7.796215560000001	-1.23696286	2.9296875	-1.2207031	-0.7324219	1550085837.043
-11.465234620000002	-2.9093750000000003	-2.54689946	1.7089844	-1.4038086	-0.5493164	1.79323732	-8.88723143	0.679492212	-1.2817383	-0.12207031	5.493164	4.362866214	11.143433	1.1711669928000001	1.5258789	1.0375977	0.7324219	-11.29296924	1.3470214660000002	2.879467752	-1.2817383	-0.24414062	0.9765625	1.1472412140000001	10.764209260000001	3.776684604	1.159668	0.8544922	0.61035156	3.04216304	13.536010880000001	0.765625	0.061035156	-2.5024414	-1.5869141	1550085837.083
-8.621655252000002	-1.8506591460000001	-0.8876464660000001	0	0.91552734	0.30517578	1.79323732	-8.88723143	0.679492212	-1.2817383	-0.12207031	5.493164	4.732519568	11.546582460000002	1.030004892	1.0375977	0.30517578	0	-11.29296924	1.3470214660000002	2.879467752	-0.79345703	0.18310547	1.2207031	0.5431152356000001	11.48557158	3.741992212	1.4038086	1.4038086	0.4272461	4.60930162	13.675976440000001	1.129296875	-1.7089844	1.0375977	-0.9765625	1550085837.123
-9.138451980000001	-1.5456054320000001	-3.31850589	-0.61035156	2.5024414	0.061035156	2.062402356	-10.49145468	0.27993163940000004	-0.79345703	-1.8310547	6.958008	5.02919928	11.13147014	1.0479492212000001	0.61035156	0.061035156	-0.061035156	-10.37302266	0.717773462	1.553979532	-0.12207031	0.30517578	0.9765625	-0.3229980432	11.03935504	3.5601562500000004	0.79345703	1.0986328	0.30517578	-0.2954833966	8.23764676	-1.388891574	1.5869141	-1.0375977	-0.8544922	1550085837.163
-9.00566394	-1.617382788	-4.550683606000001	-0.6713867	-0.30517578	-1.0375977	5.7385987400000005	-11.69372554	1.7130859620000003	-0.8544922	-2.9296875	7.6904297	4.840185504000001	10.339526260000001	1.00129393	0.6713867	0.7324219	0.4272461	-9.210229532000001	1.8542480040000002	0.8433837860000001	-0.79345703	0.48828125	0.48828125	-0.7225586060000001	10.28090854	3.0720702880000004	0.061035156	0.48828125	0.24414062	0.6280517572	9.451879892000001	-2.310034146	1.5869141	-1.2817383	-0.8544922	1550085837.203
-8.66352536	-3.0086670320000004	-3.8855469240000007	-0.061035156	0.61035156	-0.5493164	6.94086911	-10.95322284	2.56723642	-1.5258789	-0.9765625	7.2021484	4.27553714	9.593042032000001	0.7105957068000001	0.61035156	1.2817383	0.8544922	-9.210229532000001	1.8542480040000002	0.8433837860000001	-1.2207031	0.5493164	0.7324219	-1.043164038	9.407617212	2.237060504	-0.5493164	0	0.4272461	1.7884521760000003	9.87895468	-2.0695800720000004	1.159668	-1.2817383	-1.0375977	1550085837.243
-8.387182608000002	-2.805297824	-3.2742432100000003	-0.4272461	0.36621094	-0.061035156	5.389282248	-9.91245108	2.191601538	-1.4648438	2.4414062	1.5869141	3.714477536	9.34421376	0.26796875000000003	0.12207031	1.0375977	1.0375977	-9.46503894	2.7167724640000004	0.573022464	-0.7324219	-0.061035156	1.2207031	-1.022827176	9.095385880000002	1.565942392	-0.7324219	-0.24414062	0.6713867	2.6725097840000003	9.572705072	-2.124609424	1.0375977	0.61035156	-1.0986328	1550085837.283
-9.066674820000001	-2.241845746	-3.785058606	0.18310547	1.6479492	0.12207031	3.9322021760000005	-9.53920926	2.04924321	-0.30517578	0.12207031	-1.0375977	3.714477536	9.34421376	0.26796875000000003	-0.6713867	0.18310547	0.91552734	-9.444701980000001	2.7550537140000007	1.0551269568000001	-0.36621094	0	0.91552734	-0.7201660340000001	9.441113220000002	1.4056396760000003	-0.18310547	-0.061035156	0.8544922	1.0922119110000001	9.12888179	-2.548095746	1.159668	-0.4272461	-0.4272461	1550085837.323
-9.23774411	-2.11743161	-4.2240966460000005	-0.18310547	0.061035156	0	3.658251996	-9.455468750000001	2.2107422120000004	0.91552734	-1.2817383	-2.5024414	3.31611322	9.62773462	-1.427172824	-1.4648438	-0.91552734	0.4272461	-9.444701980000001	2.7550537140000007	1.0551269568000001	-0.30517578	0.4272461	0.6713867	-0.6160888580000001	9.859814300000002	1.662841754	0.7324219	0.061035156	0.6713867	0.5658447284000001	9.28798822	-2.783764676	1.0375977	-1.4648438	-0.4272461	1550085837.363
-8.7030027	-1.9858398560000001	-3.3735351440000003	0.4272461	0.6713867	-0.061035156	3.70131839	-8.881250000000001	2.204760782	1.4648438	-1.0986328	-3.112793	3.507519568	9.491357428	-2.062402356	-2.0141602	-2.0141602	0.18310547	-8.85373552	3.1438476440000005	1.119726538	-0.12207031	0.061035156	0.6713867	-0.8577392572	9.925610520000001	1.965502896	1.0375977	-0.24414062	0.5493164	1.27524411	9.459057608	-2.8806639400000003	0.91552734	-1.4038086	-0.6713867	1550085837.403
-8.878857428000002	-1.848266574	-3.440527356	0.48828125	0.6713867	-0.30517578	3.6283447480000004	-8.165869110000001	2.177246106	1.2207031	0.18310547	-3.2348633	3.507519568	9.491357428	-2.062402356	-1.7700195	-2.8076172	0.24414062	-8.76401358	3.289794928	0.9570312500000001	0.061035156	0.48828125	0.61035156	-0.849365216	9.87058058	1.9607177520000003	0.7324219	-0.48828125	0.36621094	1.833911142	9.37890625	-2.64379892	0.9765625	-0.6713867	-0.7324219	1550085837.443
-8.939868210000002	-2.0372802520000004	-3.637915036	0.5493164	0.4272461	-0.36621094	3.6283447480000004	-8.165869110000001	2.177246106	1.2207031	0.18310547	-3.2348633	4.504028354000001	9.591845746	-1.56953125	-0.8544922	-2.2583008	0.36621094	-8.76401358	3.289794928	0.9570312500000001	0.18310547	0.24414062	0.36621094	-0.724951178	9.89091754	1.8626221040000002	0.36621094	-0.4272461	0.061035156	1.6269530760000002	9.3238768	-2.363867212	0.8544922	-0.061035156	-0.7324219	1550085837.483
-8.95183107	-2.3303711060000003	-3.7300292540000006	0.79345703	0.61035156	-0.18310547	2.624658246	-8.01992212	1.915258786	0.61035156	1.8310547	-2.746582	4.179833966	9.80358876	-1.57551268	0.12207031	-0.6713867	0.24414062	-8.953027160000001	3.794628894	1.137670926	0.7324219	0.30517578	0.12207031	-0.7010253600000002	10.088306200000002	1.7597412140000002	0.12207031	-0.061035156	-0.12207031	1.2919922120000003	9.38967302	-2.3076415740000003	0.79345703	-0.18310547	-0.61035156	1550085837.523
-9.011645468000001	-2.1604980040000004	-3.847265576	0.9765625	0.24414062	-0.18310547	2.0923096040000004	-8.34650908	1.580297824	0.5493164	1.4648438	-2.4414062	4.179833966	9.80358876	-1.57551268	0.61035156	0	0.12207031	-9.10495607	3.5063233800000004	1.294384784	1.159668	0.18310547	-0.061035156	-0.7010253600000002	10.21511232	1.6281494600000002	0.12207031	-0.12207031	-0.36621094	1.0969971040000002	9.49016124	-2.2753417540000003	0.61035156	-0.48828125	-0.36621094	1550085837.563
-9.016430710000002	-2.027709964	-3.66303714	1.159668	0.36621094	-0.12207031	1.93439946	-8.508007788	1.36018071	0.4272461	1.2207031	-2.1362305	3.649877896	9.85742212	-1.0288086060000001	0.61035156	-0.18310547	0.12207031	-9.10495607	3.5063233800000004	1.294384784	1.4038086	0	-0.24414062	-0.6747070288	10.175634980000002	1.453491214	0.18310547	-0.8544922	-0.79345703	0.8266357428000001	9.48776857	-2.5540771760000003	0.36621094	-1.0986328	-0.061035156	1550085837.603
-9.16118161	-1.7657226440000002	-3.8843505400000002	1.159668	0.5493164	0.061035156	1.93439946	-8.508007788	1.36018071	0.4272461	1.2207031	-2.1362305	3.619970746	9.754540740000001	-0.7117919928	0.5493164	-0.8544922	0	-9.286792032000001	3.0828369600000003	1.280029254	1.5258789	0.18310547	-0.4272461	-0.29667969240000003	10.18520468	1.540820288	0.36621094	-1.159668	-1.0986328	1.2632812500000001	9.310717752	-2.82922374	0.24414062	-1.159668	-0.061035156	1550085837.642
-9.216211060000001	-1.8063964660000003	-3.9477538940000003	1.0986328	0.18310547	-0.12207031	1.8578369600000002	-8.26875	1.138867212	-0.12207031	1.4648438	-1.3427734	3.619970746	9.754540740000001	-0.7117919928	0.36621094	-1.4648438	-0.4272461	-9.02241214	2.8495605040000003	1.2202148560000001	1.4648438	0.12207031	-0.5493164	0.1303955072	10.219897659999999	1.64011232	0.24414062	-1.0986328	-1.2207031	1.599438498	9.32746556	-2.8806639400000003	0.30517578	-0.79345703	-0.12207031	1550085837.682
-9.242529254	-1.9571288940000002	-3.8400878600000006	1.2207031	-0.12207031	0.061035156	1.7944336060000001	-8.297461060000002	1.040771466	-0.30517578	1.2207031	-0.8544922	4.3520996400000005	9.58347194	-0.08493652160000001	0.18310547	-1.3427734	-1.159668	-9.02241214	2.8495605040000003	1.2202148560000001	1.4038086	0	-0.48828125	0.3289794928	10.13376448	1.6161865020000004	0	-1.0986328	-1.2817383	1.3577880400000002	9.366943390000001	-2.8758788940000004	0.24414062	-0.61035156	-0.12207031	1550085837.722
-9.231762680000001	-1.9176513580000003	-3.6845702880000006	1.2817383	-0.18310547	0.12207031	1.830322284	-8.301049820000001	0.891235324	-0.30517578	1.2207031	-0.8544922	4.3520996400000005	9.58347194	-0.08493652160000001	0	-0.6713867	-1.7700195	-8.91235324	2.7646241	1.2285888580000002	1.4038086	-0.18310547	-0.5493164	0.2930908246	9.961499100000001	1.50493161	-0.36621094	-1.2207031	-1.159668	1.0455566100000002	9.387280252000002	-2.7610351440000005	0.18310547	-0.9765625	-0.12207031	1550085837.762
-9.07504892	-1.610205072	-3.5194824280000003	1.159668	-0.24414062	0.18310547	1.9894287140000002	-8.192187500000001	0.8015136780000001	-0.7324219	0.79345703	-0.4272461	4.604516574	9.60739766	0.16628417539999998	-0.18310547	-0.18310547	-2.2583008	-9.10495607	2.789746106	1.235766574	1.4038086	-0.36621094	-0.61035156	0.29069824280000006	10.0560054	1.4211913940000003	-0.5493164	-1.2817383	-0.9765625	1.532446286	9.394457968000001	-2.6378173920000005	0.061035156	-0.9765625	-0.061035156	1550085837.802
-9.131274460000002	-1.25729982	-3.665429712	0.8544922	0.12207031	0.12207031	2.11743161	-8.224487320000001	0.8314209260000001	-0.7324219	0.79345703	-0.4272461	4.91315944	10.315600540000002	0.10527343750000001	-0.5493164	-0.36621094	-2.5634766	-9.25927716	2.6378173920000005	1.2417480040000002	1.4038086	-0.18310547	-0.7324219	0.2954833966	10.26894568	1.488183606	-0.48828125	-1.2817383	-0.8544922	1.8578369600000002	9.30832518	-2.64738768	-0.12207031	-0.6713867	0.12207031	1550085837.842
-9.249707068000001	-1.39008786	-3.782666034	0.48828125	-0.18310547	-0.12207031	2.11743161	-8.224487320000001	0.8314209260000001	-1.0986328	0.9765625	-0.12207031	5.18232428	10.35627446	-0.0885253894	-1.0986328	-0.9765625	-2.5634766	-9.42197284	1.886547824	1.240551718	1.159668	-0.24414062	-0.79345703	0.2452392572	10.28688948	1.7023192900000002	-0.4272461	-1.4038086	-0.79345703	1.7657226440000002	9.24372554	-2.721557608	-0.24414062	-0.36621094	0.061035156	1550085837.882
-9.325073380000001	-1.7812744600000001	-3.7611327880000003	0.30517578	-0.18310547	-0.18310547	2.215527356	-8.356079074	1.0587158540000001	-1.4038086	0.9765625	0.24414062	5.18232428	10.35627446	-0.0885253894	-1.4038086	-1.5258789	-2.1972656	-9.419580072	1.6460937500000001	1.1855224640000002	0.8544922	-0.18310547	-0.7324219	0.265576178	10.156494600000002	1.9379882200000003	-0.61035156	-1.5869141	-0.7324219	1.252514676	9.195874100000001	-3.07805162	-0.24414062	-0.30517578	-0.12207031	1550085837.922
-9.197070288	-2.186816394	-3.5553711060000004	0.12207031	-0.36621094	0	2.32319339	-8.718554712000001	1.2082519568	-1.4038086	0.61035156	0.9765625	5.897705072	9.80957068	-0.2260986322	-1.3427734	-1.4648438	-1.7089844	-9.419580072	1.6460937500000001	1.1855224640000002	0.48828125	-0.24414062	-0.7324219	0.36965332460000005	9.922021760000002	2.0743652160000003	-0.79345703	-1.5258789	-0.5493164	0.805102536	9.32028804	-3.093603534	-0.24414062	-0.4272461	-0.30517578	1550085837.962
-8.993701080000001	-2.3674560700000002	-3.21921376	0.5493164	0.061035156	0.18310547	2.428466754	-9.149218750000001	1.2321777160000003	-1.4038086	0.61035156	0.9765625	6.007763580000001	9.644482428000002	-0.32539062500000004	-1.159668	-0.9765625	-1.159668	-9.6217527	1.8099853240000001	1.234570288	0.36621094	-0.30517578	-0.6713867	0.477319339	9.78444838	2.1521240020000003	-0.79345703	-0.9765625	-0.18310547	0.647192392	9.329858426000001	-2.969189496	-0.24414062	-0.5493164	-0.36621094	1550085838.002
-9.10734874	-2.237060504	-3.2909912140000004	0.79345703	0.12207031	0.30517578	2.5433105040000004	-9.515283246000001	1.1747558900000001	-0.91552734	-0.30517578	0.79345703	6.007763580000001	9.644482428000002	-0.32539062500000004	-0.9765625	-0.4272461	-0.7324219	-9.6217527	1.8099853240000001	1.234570288	0.48828125	-0.24414062	-0.6713867	0.3911865216	9.713867212	2.3112304320000003	-0.61035156	-0.4272461	0.12207031	0.7500732428000001	9.285595746	-2.8902344240000004	-0.24414062	-0.6713867	-0.24414062	1550085838.042
-9.152807608000002	-1.9774658540000003	-3.2718505400000004	0.91552734	0.061035156	0.24414062	2.7993163940000003	-9.532031250000001	1.085034146	-0.8544922	-0.4272461	0.61035156	5.78764676	9.366943390000001	-0.458178714	-0.8544922	-0.30517578	-0.12207031	-9.522461060000001	1.8004150360000002	1.2692626800000002	0.5493164	-0.30517578	-0.6713867	0.05981445288	9.542798020000001	2.4643554320000005	-0.36621094	-0.30517578	0.36621094	0.9821533540000001	9.335839660000001	-2.83640126	-0.30517578	-0.79345703	-0.18310547	1550085838.082
-9.18869658	-1.758544928	-3.21921376	0.7324219	-0.061035156	0.12207031	3.0218260800000003	-9.2389402	1.0347900360000002	-0.8544922	-0.4272461	0.61035156	5.535229532000001	9.231762680000001	-0.40314941100000007	-0.5493164	-0.48828125	0.7324219	-9.4004393	1.3302734620000003	1.238159146	0.61035156	-0.30517578	-0.5493164	-0.037084961060000005	9.322680710000002	2.5564697480000005	-0.24414062	-0.36621094	0.5493164	0.954638678	9.38847644	-2.68327626	-0.36621094	-0.6713867	-0.18310547	1550085838.122
-9.268847840000001	-1.9320067900000002	-3.0625	0.61035156	0	0.18310547	3.1845214660000005	-8.967382788	1.0575195288	-0.9765625	0.5493164	0.79345703	5.535229532000001	9.231762680000001	-0.40314941100000007	-0.18310547	-0.5493164	1.5258789	-9.4004393	1.3302734620000003	1.238159146	0.5493164	-0.30517578	-0.5493164	0.172265625	9.24611821	2.65935054	-0.12207031	-0.12207031	0.61035156	0.8170653959999999	9.350195288	-2.56245108	-0.36621094	-0.7324219	-0.24414062	1550085838.162
-9.267651260000001	-2.0169433900000002	-2.9045898560000003	0.48828125	-0.061035156	0.36621094	3.1952880400000003	-8.83100589	1.1101562500000002	-0.8544922	0.91552734	0.9765625	4.946655252000001	9.3920652	-0.1770507788	0.061035156	-0.30517578	2.0141602	-9.4423098	1.197485324	1.2716552520000002	0.5493164	-0.30517578	-0.48828125	0.424682608	9.32746556	2.7371094240000002	0	0.24414062	0.61035156	0.8577392572	9.450683606	-2.3937744600000004	-0.36621094	-0.61035156	-0.24414062	1550085838.202
-9.241332968	-1.9571288940000002	-2.75625	0.5493164	0	0.36621094	3.1964844240000003	-8.906372300000001	1.1580077880000001	-0.61035156	0.79345703	0.9765625	4.701416034	9.431542932000001	-0.00837402356	0.30517578	-0.061035156	2.1972656	-9.413598740000001	1.0168457068	1.3063476440000001	0.5493164	-0.30517578	-0.4272461	0.4486083966	9.42915036	2.7909423920000003	0.12207031	0.48828125	0.6713867	0.762036142	9.482983426	-2.241845746	-0.36621094	-0.61035156	-0.18310547	1550085838.242
-9.242529254	-1.7884521760000003	-2.6665283540000004	0.4272461	-0.061035156	0.36621094	3.3053466460000003	-9.00327176	1.1304931610000002	-0.24414062	0.48828125	0.7324219	4.701416034	9.431542932000001	-0.00837402356	0.48828125	0.18310547	2.1972656	-9.413598740000001	1.0168457068	1.3063476440000001	0.48828125	-0.36621094	-0.36621094	0.424682608	9.480590560000001	2.9057862400000003	0.24414062	0.6713867	0.7324219	0.754858426	9.49375	-2.109057608	-0.4272461	-0.5493164	-0.12207031	1550085838.282
-9.226977340000001	-1.720263678	-2.528955072	0.4272461	0	0.36621094	3.4728271760000005	-9.0427491	1.0048827880000002	-0.24414062	0.48828125	0.7324219	4.409521466	9.482983426	0.4486083966	0.61035156	0.48828125	2.0141602	-9.35976538	0.92473143	1.358984424	0.48828125	-0.4272461	-0.36621094	0.41271972840000004	9.504516574	2.976367212	0.18310547	0.7324219	0.7324219	0.729736322	9.42077626	-2.095898462	-0.4272461	-0.4272461	-0.18310547	1550085838.322
-9.2556884	-1.7513672120000003	-2.5612548920000004	0.24414062	0	0.4272461	3.62236322	-8.972167932000001	0.8182617212000002	0.30517578	0.12207031	-0.24414062	4.244433606	9.48896466	0.6663330072	0.6713867	0.7324219	1.8310547	-9.383691394000001	0.770410144	1.4247802520000001	0.36621094	-0.4272461	-0.36621094	0.36965332460000005	9.508105432	3.064892572	0.12207031	0.6713867	0.61035156	0.735717752	9.387280252000002	-2.0336913940000003	-0.36621094	-0.30517578	-0.18310547	1550085838.362
-9.383691394000001	-1.735815396	-2.5791992800000005	0.30517578	-0.061035156	0.4272461	3.62236322	-8.972167932000001	0.8182617212000002	0.30517578	0.12207031	-0.24414062	4.244433606	9.48896466	0.6663330072	0.6713867	0.91552734	1.5869141	-9.42915036	0.6459961060000001	1.5360351440000002	0.30517578	-0.48828125	-0.36621094	0.37204589660000004	9.523657248000001	3.101977536	0	0.48828125	0.48828125	0.805102536	9.38847644	-1.9176513580000003	-0.30517578	0	-0.18310547	1550085838.402
-9.398047120000001	-1.6472900360000002	-2.578002896	0.18310547	-0.12207031	0.36621094	3.4955566100000004	-8.923120108	0.34094239200000004	0.48828125	0.12207031	-0.6713867	3.9453614200000002	9.335839660000001	0.9989013580000001	0.61035156	0.9765625	1.2207031	-9.471020468	0.5885742212	1.599438498	0.18310547	-0.4272461	-0.30517578	0.4091308606000001	9.49853534	3.1151367800000003	0	0.24414062	0.36621094	0.65676268	9.53083516	-1.8458740020000002	-0.30517578	0.24414062	-0.18310547	1550085838.442
-9.338232428000001	-1.662841754	-2.4404297120000003	0.12207031	0.061035156	0.30517578	3.4955566100000004	-8.923120108	0.34094239200000004	0.61035156	-0.061035156	-0.9765625	3.8987060700000002	9.24611821	1.108959964	0.48828125	0.7324219	0.7324219	-9.49016124	0.5550781250000001	1.685571286	0.18310547	-0.4272461	-0.24414062	0.5084228534	9.49255342	3.1055663940000002	-0.12207031	0.061035156	0.30517578	0.3002685504	9.56911592	-1.8422851440000003	-0.30517578	0.061035156	-0.18310547	1550085838.482
-9.36933606	-1.7788817900000002	-2.48588858	0.061035156	0	0.30517578	3.2455322480000004	-8.777173020000001	-0.08493652160000001	0.61035156	-0.18310547	-1.2207031	3.8987060700000002	9.24611821	1.108959964	0.30517578	0.48828125	0.18310547	-9.49494658	0.5670410144	1.81118161	0.12207031	-0.4272461	-0.24414062	0.5825927716	9.45427266	3.0792480040000005	-0.061035156	-0.061035156	0.12207031	0.1363769568	9.532031250000001	-1.83151857	-0.30517578	-0.061035156	-0.24414062	1550085838.522
-9.405224640000002	-1.8243408540000001	-2.5205810700000004	0.12207031	-0.12207031	0.24414062	3.1761474640000005	-8.66472194	-0.227294928	0.5493164	-0.24414062	-1.2817383	4.057812500000001	9.2389402	1.1245117212000002	0.061035156	0.24414062	-0.30517578	-9.5451902	0.5670410144	1.9212402160000002	0.12207031	-0.36621094	-0.18310547	0.6902587860000001	9.49494658	3.0601074280000002	-0.061035156	-0.18310547	0	0.135180661	9.538012680000001	-1.8075927520000004	-0.24414062	0	-0.24414062	1550085838.562
-9.427954074	-1.8099853240000001	-2.446411142	0.18310547	-0.12207031	0.18310547	3.085229532	-8.59414038	-0.24165038940000003	0.12207031	0.12207031	-1.159668	4.057812500000001	9.2389402	1.1245117212000002	-0.18310547	-0.061035156	-0.79345703	-9.49853534	0.5969482428	2.05522464	0.12207031	-0.24414062	-0.24414062	0.723754892	9.548779254000001	3.1103514400000005	-0.12207031	-0.30517578	-0.18310547	0.07177734424	9.62773462	-1.6927490020000002	-0.30517578	-0.12207031	-0.18310547	1550085838.602
-9.47460962	-1.8028076080000002	-2.3531005400000002	0.24414062	-0.061035156	0.12207031	2.9739746400000002	-8.49365216	-0.18422851440000002	0.12207031	0.12207031	-1.159668	4.254003894	9.303539840000001	1.0862304712000002	-0.36621094	-0.30517578	-1.159668	-9.49853534	0.5969482428	2.05522464	0.12207031	-0.18310547	-0.24414062	0.6962402160000001	9.596630890000002	3.1187255400000002	-0.12207031	-0.36621094	-0.24414062	0.04067382788	9.67558606	-1.5767089660000002	-0.30517578	-0.18310547	-0.12207031	1550085838.642
-9.517675720000002	-1.6724121400000003	-2.378222644	0.24414062	-0.061035156	0.24414062	2.9739746400000002	-8.49365216	-0.18422851440000002	-0.18310547	0.24414062	-0.91552734	4.758837860000001	9.54399411	0.9953125	-0.48828125	-0.36621094	-1.4648438	-9.48896466	0.5813964856000001	2.0671875	0.12207031	-0.18310547	-0.24414062	0.6459961060000001	9.600219748	3.158203076	-0.18310547	-0.48828125	-0.24414062	-0.005981445288000001	9.682763580000001	-1.6030273560000001	-0.30517578	-0.30517578	-0.12207031	1550085838.682
-9.4686277	-1.605419928	-2.312426718	0.30517578	0.061035156	0.18310547	2.874682608	-8.370434800000002	-0.062207030760000004	-0.36621094	0.36621094	-0.5493164	4.758837860000001	9.54399411	0.9953125	-0.5493164	-0.4272461	-1.5258789	-9.43273912	0.5084228534	2.1521240020000003	0.18310547	-0.18310547	-0.24414062	0.613696286	9.62294928	3.1905028960000004	-0.24414062	-0.61035156	-0.30517578	0.09331054320000001	9.687548920000001	-1.5910644960000002	-0.24414062	-0.36621094	-0.061035156	1550085838.722
-9.581079074	-1.64011232	-2.3626709260000003	0.36621094	-0.12207031	0.12207031	2.79213858	-8.32497554	0.0681884784	-0.4272461	0.36621094	-0.18310547	4.9622070680000006	9.616967752	0.931909146	-0.5493164	-0.48828125	-1.4038086	-9.43273912	0.5084228534	2.1521240020000003	0.18310547	-0.18310547	-0.24414062	0.569433606	9.60739766	3.18332518	-0.30517578	-0.79345703	-0.36621094	0.15910644960000003	9.661230432000002	-1.524072284	-0.24414062	-0.30517578	-0.061035156	1550085838.762
-9.53083516	-1.5707275360000001	-2.296875	0.36621094	0	0.18310547	2.98952626	-8.4135009	0.27275390380000003	-0.48828125	0.30517578	0.24414062	5.11652806	9.60141574	0.8756836060000002	-0.5493164	-0.5493164	-1.159668	-9.512890380000002	0.5227783246000001	2.2107422120000004	0.24414062	-0.24414062	-0.30517578	0.5981445288	9.613378894	3.178540036	-0.30517578	-0.91552734	-0.36621094	0.18422851440000002	9.733007788	-1.4606689300000002	-0.18310547	-0.36621094	-0.061035156	1550085838.802
-9.555957068	-1.485791034	-2.3806152160000003	0.4272461	0	0.12207031	3.15700679	-8.524755890000002	0.34094239200000004	-0.61035156	0.36621094	0.79345703	5.2229982	9.605004892	0.8206542932	-0.5493164	-0.6713867	-0.8544922	-9.449487320000001	0.538330072	2.213134784	0.30517578	-0.18310547	-0.24414062	0.6902587860000001	9.605004892	3.1593994600000004	-0.30517578	-0.9765625	-0.36621094	0.269165036	9.725830072	-1.42836911	-0.12207031	-0.30517578	0	1550085838.842
-9.484179712000001	-1.41640625	-2.4153076080000004	0.36621094	-0.061035156	0.12207031	3.3412353240000003	-8.5833741	0.4330566394	-0.61035156	0.36621094	0.79345703	5.3270751800000005	9.5104982	0.7979248200000001	-0.48828125	-0.6713867	-0.5493164	-9.4255616	0.5144042932	2.1892089660000003	0.36621094	-0.24414062	-0.24414062	0.729736322	9.47460962	3.12709964	-0.36621094	-0.9765625	-0.24414062	0.16987304320000002	9.733007788	-1.4403320680000002	-0.12207031	-0.36621094	0.061035156	1550085838.882
-9.506909440000001	-1.4738280760000002	-2.45598143	0.30517578	0.061035156	0.061035156	3.5158935700000002	-8.637207068	0.49406739200000005	-0.61035156	0.5493164	1.0375977	5.33544928	9.354980432000001	0.7560547120000001	-0.4272461	-0.6713867	-0.30517578	-9.410009980000002	0.49167482	2.2215087860000002	0.36621094	-0.24414062	-0.24414062	0.8457763580000002	9.372924820000001	3.0959961060000003	-0.30517578	-0.91552734	-0.18310547	0.16030273560000002	9.681567392	-1.484594748	-0.061035156	-0.36621094	0	1550085838.922
-9.431542932000001	-1.4702392180000001	-2.483496106	0.30517578	-0.061035156	0.061035156	3.6881591460000003	-8.718554712000001	0.540722644	-0.61035156	0.5493164	1.0375977	5.2828125	9.242529254	0.7285400360000001	-0.36621094	-0.6713867	-0.061035156	-9.441113220000002	0.440234375	2.237060504	0.36621094	-0.24414062	-0.24414062	1.0288086060000001	9.37890625	3.063696286	-0.24414062	-0.79345703	-0.12207031	0.153125	9.66003444	-1.516894568	0	-0.36621094	0	1550085838.962
-9.41599092	-1.38410643	-2.49426268	0.30517578	0.12207031	0.061035156	3.823339856	-8.807080072	0.553881839	-0.4272461	0.48828125	0.6713867	5.228979532	9.19348143	0.6711181610000001	-0.36621094	-0.61035156	0.061035156	-9.438720746000001	0.42587889400000006	2.299267572	0.30517578	-0.18310547	-0.18310547	1.15441893	9.34421376	3.063696286	-0.12207031	-0.5493164	-0.061035156	0.265576178	9.671997300000001	-1.4989501800000002	-0.061035156	-0.24414062	0.061035156	1550085839.001
-9.47460962	-1.27524411	-2.628247104	0.18310547	-0.061035156	0	3.935791034	-8.798706070000001	0.5455078076000001	-0.30517578	0.4272461	0.36621094	5.18710962	9.100170926	0.6244628600000001	-0.24414062	-0.48828125	0.061035156	-9.398047120000001	0.41870117800000006	2.289697284	0.30517578	-0.18310547	-0.18310547	1.1771484620000001	9.284399460000001	3.0565185700000006	-0.061035156	-0.30517578	0	0.2069580072	9.60141574	-1.5432128600000001	0	-0.30517578	0.061035156	1550085839.042
-9.431542932000001	-1.240551718	-2.593554712	0.12207031	0	-0.061035156	3.92861322	-8.771191394	0.5263671924000001	-0.30517578	0.4272461	0.36621094	5.13686502	9.077441394000001	0.5825927716	-0.12207031	-0.30517578	0.12207031	-9.419580072	0.3828125	2.313623004	0.18310547	-0.18310547	-0.12207031	1.1424560700000002	9.337036240000002	3.051733426	0.061035156	-0.12207031	0	0.26796875000000003	9.63969748	-1.567138678	0	-0.24414062	0.061035156	1550085839.082
