# Supplementary material for: A deep learning approach for lower back-pain risk prediction during manual lifting
Source: PLoS One. 2021 Feb 19;16(2):e0247162. doi: 10.1371/journal.pone.0247162 (PMC7894914; doi:10.1371/journal.pone.0247162)
Supplement: S1 Data — (ZIP) [file pone.0247162.s001.zip › source-used/Subject_03_P2_Zone04_T3.csv]

Side_A_x	Side_A_y	Side_A_z	Side_G_x	Side_G_y	Side_G_z	LtWt_A_x	LtWt_A_y	LtWt_A_z	LtWt_G_x	LtWt_G_y	LtWt_G_z	RtWt_A_x	RtWt_A_y	RtWt_A_z	RtWt_G_x	RtWt_G_y	RtWt_G_z	Back_A_x	Back_A_y	Back_A_z	Back_G_x	Back_G_y	Back_G_z	UArm_A_x	UArm_A_y	UArm_A_z	UArm_G_x	UArm_G_y	UArm_G_z	Thig_A_x	Thig_A_y	Thig_A_z	Thig_G_x	Thig_G_y	Thig_G_z	Time_stp
-9.39326178	-1.107763678	-3.152221646	-0.061035156	-0.061035156	-0.12207031	3.7695067900000003	-8.47211911	0.27993163940000004	0	-0.061035156	0.061035156	4.793530252	9.305932608	0.44980469240000004	0	0	0	-9.03796376	0.3600830072	3.3531983800000003	0	0	0.061035156	1.063500998	9.503320288000001	2.778979532	0	0.061035156	0	0.869702176	9.7150634	-1.128100589	0	-0.061035156	-0.061035156	1550086820.008
-9.368139480000002	-1.128100589	-3.1390625	0	-0.061035156	-0.12207031	3.7611327880000003	-8.508007788	0.2835205072	0	-0.061035156	0	4.768408246	9.35258786	0.42229003600000004	0	-0.061035156	-0.061035156	-9.045141574	0.3505126800000001	3.3866942900000003	0	0	0.061035156	1.063500998	9.503320288000001	2.778979532	0.061035156	0	-0.061035156	0.855346646	9.72224092	-1.1400634980000002	0.061035156	0	-0.061035156	1550086820.048
-9.354980432000001	-1.118530252	-3.10676268	0	-0.061035156	-0.18310547	3.776684604	-8.55466304	0.30744628600000007	0	-0.061035156	0	4.7995117800000004	9.371728240000001	0.439038089	0.061035156	-0.061035156	-0.061035156	-9.04753444	0.34931639400000003	3.3914795320000004	0	0	0.061035156	1.0443603240000001	9.5703125	2.8220459260000004	0.061035156	0	-0.061035156	0.8840576080000001	9.723437500000001	-1.1699707068	0	0	-0.12207031	1550086820.088
-9.329858426000001	-1.1711669928000001	-3.1151367800000003	0	0	-0.18310547	3.7407959260000005	-8.528344748	0.35888672120000004	0	-0.061035156	0	4.7995117800000004	9.371728240000001	0.439038089	0.12207031	-0.061035156	0	-9.05231929	0.3505126800000001	3.3603759000000006	0	0.061035156	0.061035156	1.0551269568000001	9.459057608	2.777783246	0.061035156	-0.061035156	-0.12207031	0.8242431610000001	9.69951178	-1.1771484620000001	0	-0.061035156	-0.12207031	1550086820.128
-9.34541034	-1.2178222840000001	-3.1151367800000003	0	0.061035156	-0.12207031	3.7407959260000005	-8.528344748	0.35888672120000004	0	-0.061035156	0	4.776782248000001	9.32746556	0.4844970746000001	0.061035156	-0.12207031	-0.061035156	-9.05231929	0.3505126800000001	3.3603759000000006	0	0.061035156	0.061035156	1.0551269568000001	9.459057608	2.777783246	0.061035156	-0.061035156	-0.12207031	0.846972644	9.69951178	-1.1269042932	0	0	-0.12207031	1550086820.168
-9.319091754	-1.235766574	-3.109155252	0	0.061035156	-0.12207031	3.71328125	-8.49484874	0.3517089856000001	0	0	0.061035156	4.800707968	9.325073380000001	0.401953125	0.061035156	-0.12207031	-0.061035156	-9.04992662	0.37084961060000005	3.3448242800000005	0.061035156	0.061035156	0.12207031	1.0802490020000002	9.460253894000001	2.7909423920000003	0.12207031	-0.061035156	-0.12207031	0.878076178	9.712670926000001	-1.0969971040000002	0.061035156	0	-0.12207031	1550086820.208
-9.371728240000001	-1.199877896	-3.12709964	0.061035156	0	-0.18310547	3.7240478240000003	-8.534326080000001	0.308642572	0	0.061035156	0.12207031	4.800707968	9.325073380000001	0.401953125	0.12207031	-0.12207031	-0.12207031	-9.04753444	0.3947753894	3.323291034	0.12207031	0.12207031	0.12207031	1.015649411	9.506909440000001	2.7275389400000005	0.12207031	-0.061035156	-0.12207031	0.86850589	9.71027806	-1.123315396	0.061035156	0	-0.061035156	1550086820.248
-9.35617662	-1.178344748	-3.1354737400000006	0	0	-0.18310547	3.716870108	-8.535522660000002	0.30385742800000004	0	0.061035156	0.12207031	4.82702626	9.3238768	0.34931639400000003	0.12207031	-0.12207031	-0.12207031	-9.03796376	0.38879393000000007	3.289794928	0.12207031	0.12207031	0.12207031	1.015649411	9.506909440000001	2.7275389400000005	0.12207031	-0.061035156	-0.12207031	0.83022464	9.713867212	-1.1580077880000001	0.061035156	-0.12207031	-0.061035156	1550086820.288
-9.340625000000001	-1.2333740020000001	-3.1438476440000005	0	-0.061035156	-0.18310547	3.7037110600000003	-8.534326080000001	0.3337646466	0	0.061035156	0.12207031	4.866503894	9.39086911	0.32060547120000005	0.12207031	-0.12207031	-0.061035156	-9.031982428000001	0.41152344240000005	3.24433606	0.061035156	0.061035156	0.12207031	0.9905273560000001	9.53322734	2.6916503600000006	0.18310547	-0.061035156	-0.12207031	0.832617212	9.72822284	-1.156811502	0.061035156	-0.061035156	-0.12207031	1550086820.328
-9.375317392	-1.223803714	-3.12351088	0.061035156	-0.12207031	-0.24414062	3.6714112400000003	-8.52236322	0.339746106	0	0.061035156	0.12207031	4.866503894	9.39086911	0.32060547120000005	0.18310547	-0.18310547	-0.061035156	-9.043945288000002	0.47014160340000005	3.2275878600000003	0.061035156	0.061035156	0.12207031	1.031201178	9.600219748	2.654565396	0.18310547	-0.12207031	-0.18310547	0.878076178	9.705493210000002	-1.11613768	0.061035156	0	-0.12207031	1550086820.368
-9.346606430000001	-1.2202148560000001	-3.08881839	0	-0.061035156	-0.24414062	3.6307373200000006	-8.51040036	0.339746106	0.061035156	-0.061035156	0.061035156	4.90478534	9.405224640000002	0.3146240216	0.18310547	-0.12207031	-0.12207031	-9.055908246000001	0.4713378894	3.21203624	0.061035156	0.061035156	0.12207031	1.031201178	9.600219748	2.654565396	0.12207031	-0.061035156	-0.12207031	0.8433837860000001	9.693530252	-1.1747558900000001	0.061035156	0.061035156	-0.12207031	1550086820.408
-9.360961960000001	-1.28361821	-3.0876221040000003	-0.061035156	0	-0.18310547	3.58049321	-8.518774460000001	0.34094239200000004	0.061035156	-0.061035156	0.061035156	4.92871106	9.433935700000001	0.3541015576	0.18310547	-0.061035156	-0.061035156	-9.07983426	0.48808594240000003	3.228784146	0	0.061035156	0.12207031	1.0264160340000001	9.60620108	2.633032248	0.18310547	-0.061035156	-0.12207031	0.8266357428000001	9.713867212	-1.1855224640000002	0.12207031	-0.061035156	-0.12207031	1550086820.448
-9.317895468000001	-1.302758786	-3.0720702880000004	-0.061035156	0.18310547	-0.18310547	3.5386230040000006	-8.54270018	0.3146240216	0.061035156	-0.061035156	0.061035156	4.92871106	9.433935700000001	0.3541015576	0.12207031	-0.061035156	-0.061035156	-9.064282248	0.534741214	3.21921376	-0.061035156	0.12207031	0.12207031	1.149633786	9.689941394000002	2.595947284	0.12207031	0	-0.12207031	0.839794928	9.700707968000001	-1.184326178	0.12207031	0	-0.12207031	1550086820.488
-9.34421376	-1.3458251800000003	-3.12111821	-0.061035156	0.18310547	-0.18310547	3.4393310700000006	-8.54389676	0.3505126800000001	0.061035156	-0.18310547	0	4.93947734	9.47341304	0.35649413939999997	0.12207031	0	-0.12207031	-9.07385234	0.5467041034000001	3.201269568	-0.061035156	0.12207031	0.12207031	1.149633786	9.689941394000002	2.595947284	0.061035156	0.061035156	-0.12207031	0.8421875000000001	9.693530252	-1.240551718	0.12207031	0	-0.12207031	1550086820.528
-9.32746556	-1.3637695680000002	-3.1653808900000002	-0.061035156	0.30517578	-0.18310547	3.3866942900000003	-8.559448380000001	0.4091308606000001	0.061035156	-0.18310547	0	5.005273560000001	9.482983426	0.3349609424	0.12207031	0.12207031	-0.18310547	-9.063086060000002	0.6208740020000001	3.158203076	-0.12207031	0.12207031	0.12207031	1.107763678	9.680371106	2.568432608	0.061035156	0.12207031	-0.12207031	0.740502896	9.71147464	-1.268066394	0.12207031	-0.061035156	-0.12207031	1550086820.568
-9.303539840000001	-1.4116211060000001	-3.262280252	-0.12207031	0.24414062	-0.18310547	3.39746106	-8.589355432000001	0.458178714	0.12207031	-0.36621094	0	5.005273560000001	9.482983426	0.3349609424	0.12207031	0.12207031	-0.12207031	-9.092993210000001	0.617285144	3.1665771760000005	-0.12207031	0.12207031	0.12207031	0.9642089660000001	9.69113768	2.5050292540000005	0	0.18310547	-0.061035156	0.724951178	9.697119110000001	-1.3087402160000001	0.18310547	0	-0.18310547	1550086820.608
-9.26047374	-1.451098642	-3.2945800720000005	-0.061035156	0.24414062	-0.18310547	3.4560790740000003	-8.589355432000001	0.45578614200000006	0.18310547	-0.4272461	0	5.004076980000001	9.49494658	0.2930908246	0.061035156	0.061035156	-0.061035156	-9.10974092	0.642407248	3.1486327880000005	-0.18310547	0.12207031	0.12207031	0.9642089660000001	9.69113768	2.5050292540000005	0	0.12207031	-0.061035156	0.7381103240000001	9.71147464	-1.3470214660000002	0.18310547	0	-0.18310547	1550086820.648
-9.266455072	-1.3948730040000001	-3.3508057100000004	-0.061035156	0.18310547	-0.24414062	3.4441162140000006	-8.548681610000001	0.4521972644	0.18310547	-0.36621094	0	4.93828125	9.38488768	0.227294928	0.061035156	0.12207031	-0.061035156	-9.088207968	0.6854736419999999	3.111547824	-0.18310547	0.18310547	0.12207031	1.0108642572	9.68515625	2.51459964	0	0.12207031	-0.061035156	0.729736322	9.70310054	-1.287207068	0.18310547	0.061035156	-0.12207031	1550086820.688
-9.22338858	-1.3685547120000001	-3.410620108	-0.18310547	0.12207031	-0.24414062	3.4441162140000006	-8.548681610000001	0.4521972644	0.18310547	-0.36621094	0	4.93828125	9.38488768	0.227294928	0.061035156	0.18310547	-0.061035156	-9.088207968	0.6854736419999999	3.111547824	-0.18310547	0.18310547	0.12207031	1.0455566100000002	9.610986420000001	2.483496106	0	0.24414062	-0.061035156	0.6125	9.700707968000001	-1.39008786	0.18310547	-0.12207031	-0.12207031	1550086820.728
-9.20065944	-1.4199951080000002	-3.428564496	-0.18310547	0.061035156	-0.12207031	3.499145468	-8.443408246	0.417504892	0.12207031	-0.18310547	0.12207031	4.86770018	9.383691394000001	0.1818359424	0	0.24414062	-0.061035156	-9.092993210000001	0.723754892	3.017041034	-0.18310547	0.12207031	0.061035156	0.9965087860000001	9.603808606000001	2.441625998	0	0.30517578	0	0.7440917932000001	9.69233426	-1.3637695680000002	0.061035156	-0.24414062	-0.12207031	1550086820.767
-9.171948380000002	-1.369750998	-3.42497554	-0.18310547	0	-0.12207031	3.5386230040000006	-8.482885880000001	0.38999023560000007	0.12207031	-0.18310547	0.12207031	4.813867212	9.407617212	0.10168457460000001	0	0.18310547	-0.061035156	-9.04753444	0.745288089	2.9799560700000005	-0.18310547	0.12207031	0.061035156	0.8888427520000001	9.645678420000001	2.4129150360000002	0	0.30517578	0	1.0515380890000001	9.66481929	-1.223803714	0.12207031	0	-0.061035156	1550086820.807
-9.22338858	-1.3924804320000002	-3.4429199280000002	-0.18310547	0.061035156	-0.12207031	3.52785643	-8.48647464	0.35529785340000003	0.061035156	-0.18310547	0.061035156	4.813867212	9.407617212	0.10168457460000001	0	0.18310547	0	-9.03916034	0.800317392	2.91535643	-0.24414062	0.12207031	0.061035156	0.8278320288	9.61936052	2.4392334260000004	-0.061035156	0.24414062	0	0.9737792932	9.636108426000002	-1.3111327879999999	0.061035156	0.18310547	-0.061035156	1550086820.847
-9.23774411	-1.400854532	-3.4955566100000004	-0.18310547	0.061035156	-0.12207031	3.48598642	-8.44938948	0.3541015576	0	-0.24414062	-0.061035156	4.756445288	9.370532248	0.0992919928	0	0.18310547	0	-9.07146016	0.8158691100000001	2.918945288	-0.24414062	0.061035156	0.061035156	0.835009784	9.57749002	2.4129150360000002	-0.061035156	0.30517578	0	0.7991211060000001	9.646875000000001	-1.437939496	0.061035156	0.12207031	-0.061035156	1550086820.887
-9.231762680000001	-1.447509784	-3.50991214	-0.18310547	0	-0.061035156	3.48598642	-8.44938948	0.3541015576	0	-0.24414062	-0.061035156	4.727734424	9.426757788000002	0.061010742800000003	0	0.24414062	-0.061035156	-9.07146016	0.8158691100000001	2.918945288	-0.24414062	0.061035156	0.061035156	0.7991211060000001	9.61936052	2.409326178	0	0.30517578	0	0.7213623200000001	9.667211960000001	-1.4618652160000003	0.061035156	0.061035156	-0.061035156	1550086820.927
-9.192285340000002	-1.453491214	-3.52785643	-0.18310547	0.061035156	-0.12207031	3.4166014400000004	-8.528344748	0.417504892	-0.061035156	-0.18310547	0	4.7349121400000005	9.45786142	0.062207030760000004	0.061035156	0.18310547	0	-9.092993210000001	0.84816893	2.9464599640000007	-0.18310547	0	0.061035156	0.794335962	9.65883786	2.4488037140000003	-0.061035156	0.18310547	0	0.6806884980000001	9.64208966	-1.546801718	0.061035156	0.061035156	-0.12207031	1550086820.99
-9.175537140000001	-1.476220746	-3.5697264400000006	-0.18310547	0.061035156	-0.12207031	3.4381347840000003	-8.55107428	0.47373047120000006	-0.061035156	-0.18310547	0	4.7349121400000005	9.45786142	0.062207030760000004	0.061035156	0.18310547	0	-9.092993210000001	0.84816893	2.9464599640000007	-0.18310547	0	0.061035156	0.794335962	9.65883786	2.4488037140000003	-0.061035156	0.18310547	0	0.6806884980000001	9.64208966	-1.546801718	0.061035156	0.061035156	-0.12207031	1550086821.007
-9.171948380000002	-1.491772464	-3.5697264400000006	-0.12207031	0.061035156	-0.061035156	3.42497554	-8.59414038	0.5634521466	-0.061035156	-0.18310547	0	4.695434604000001	9.445898560000002	0.10288086060000001	0	0.12207031	-0.061035156	-9.092993210000001	0.84816893	2.9464599640000007	-0.18310547	0	0.061035156	0.83022464	9.63969748	2.428466754	-0.061035156	0.18310547	0	0.6447998200000001	9.64328624	-1.5575683900000001	0.12207031	0	-0.12207031	1550086821.047
-9.12648912	-1.4989501800000002	-3.609204074	-0.18310547	0	-0.12207031	3.4261719240000006	-8.60251448	0.61848143	-0.061035156	-0.12207031	0	4.691845746	9.431542932000001	0.12919922120000002	0	0.12207031	-0.061035156	-9.092993210000001	0.84816893	2.9464599640000007	-0.18310547	0	0.061035156	0.879272464	9.6385009	2.48588858	0	0.12207031	0	0.6352294928000001	9.650463760000001	-1.5934570680000002	0	-0.061035156	-0.12207031	1550086821.089
-9.13725589	-1.5109130400000002	-3.599633786	-0.12207031	0	-0.061035156	3.4823974640000004	-8.56782248	0.6376221040000001	-0.061035156	-0.12207031	0.061035156	4.7349121400000005	9.42915036	0.12800292540000002	0	0.12207031	-0.061035156	-9.092993210000001	0.84816893	2.9464599640000007	-0.18310547	0	0.061035156	0.879272464	9.6385009	2.48588858	-0.061035156	0.12207031	-0.061035156	0.699829074	9.640893570000001	-1.5551757200000003	0.061035156	0	-0.12207031	1550086821.127
-9.121704074	-1.489379892	-3.62475589	-0.12207031	0	-0.061035156	3.4967528960000003	-8.584570288	0.6316406250000001	0	-0.12207031	0.061035156	4.76721196	9.423168930000001	0.15073241820000002	0	0.12207031	-0.061035156	-9.140844748000001	0.8254394568000001	2.978759784	-0.12207031	0.061035156	0	0.8613281250000001	9.614575180000001	2.4583741	-0.061035156	0.12207031	-0.061035156	0.7393066100000001	9.631323380000001	-1.565942392	0	0	-0.061035156	1550086821.167
-9.15639676	-1.485791034	-3.63432608	-0.12207031	-0.061035156	-0.061035156	3.4967528960000003	-8.584570288	0.6316406250000001	0	-0.061035156	0.061035156	4.758837860000001	9.402832068	0.15910644960000003	0	0.061035156	-0.061035156	-9.140844748000001	0.8254394568000001	2.978759784	-0.12207031	0.061035156	0	0.833813498	9.58825679	2.42607428	-0.061035156	0.12207031	-0.061035156	0.69504393	9.61936052	-1.5970459260000003	0	0	-0.061035156	1550086821.207
-9.14204074	-1.489379892	-3.581689496	-0.061035156	0	-0.061035156	3.50393071	-8.54270018	0.5359375000000001	0	-0.12207031	0.061035156	4.7528564300000005	9.408813400000001	0.1196289038	0	0.061035156	-0.061035156	-9.14802266	0.8374023560000001	2.928515576	-0.12207031	0.061035156	0	0.891235324	9.612182608000001	2.4344482820000004	0	0.12207031	-0.061035156	0.663940396	9.645678420000001	-1.5719238220000002	0	-0.061035156	-0.061035156	1550086821.247
-9.14323732	-1.469042932	-3.617578076	-0.061035156	0	-0.061035156	3.523071286	-8.531933606	0.4868896466	0	-0.12207031	0.061035156	4.787548920000001	9.43752446	0.0980957068	0	0.12207031	-0.12207031	-9.130077880000002	0.83022464	2.89741214	-0.12207031	0.061035156	0	0.8517577880000001	9.6385009	2.4655516200000003	0	0.12207031	-0.061035156	0.6507812500000001	9.63969748	-1.58747554	0	-0.061035156	-0.061035156	1550086821.287
-9.159985520000001	-1.4618652160000003	-3.6127929320000005	-0.061035156	-0.061035156	-0.061035156	3.476416034	-8.50441893	0.4689453076	0	0	0.061035156	4.77319339	9.38967302	0.05861816394	0.061035156	0.061035156	-0.061035156	-9.11691893	0.8457763580000002	2.8734864200000003	-0.061035156	0.061035156	0	0.7369140380000001	9.589452880000001	2.4344482820000004	0	0.12207031	-0.061035156	0.679492212	9.63969748	-1.58149411	0	-0.061035156	-0.061035156	1550086821.327
-9.157592752000001	-1.469042932	-3.561352536	-0.061035156	0	0	3.4536866	-8.53073732	0.4761230432	0	-0.061035156	0	4.746875	9.408813400000001	0.0837402356	0	0	0	-9.133667032	0.8194580072000001	2.854345746	-0.061035156	0.061035156	0	0.7369140380000001	9.589452880000001	2.4344482820000004	0	0.061035156	-0.061035156	0.6842773560000001	9.64328624	-1.5779052520000003	-0.061035156	-0.061035156	-0.061035156	1550086821.367
-9.19467752	-1.4451172120000002	-3.5565673920000003	0	0	-0.061035156	3.464453076	-8.55107428	0.4330566394	0	-0.061035156	0	4.724145468000001	9.42915036	0.0861328125	0	0	0	-9.1276857	0.802709964	2.878271466	-0.061035156	0.061035156	0	0.7500732428000001	9.6217527	2.45358876	0	0.061035156	0	0.723754892	9.64208966	-1.5551757200000003	-0.061035156	-0.061035156	0	1550086821.407
-9.164770468	-1.4546875000000001	-3.5745117800000004	-0.061035156	0	-0.061035156	3.4596679320000003	-8.56782248	0.439038089	-0.061035156	-0.061035156	0	4.720556610000001	9.45307608	0.095703125	0.061035156	0	0	-9.1276857	0.7955322480000001	2.8878417540000005	0	0	0	0.765625	9.657641574000001	2.5050292540000005	0	0	-0.061035156	0.6615478240000001	9.650463760000001	-1.588671924	0	0	0	1550086821.447
-9.169555710000001	-1.503735324	-3.593652356	0	0	-0.061035156	3.4393310700000006	-8.560644568	0.46416014400000005	-0.061035156	0	-0.061035156	4.684667932000001	9.438720746000001	0.132788089	0.061035156	-0.061035156	0	-9.140844748000001	0.7883544928000001	2.8675048920000004	0	0	0	0.758447284	9.624145468	2.495458966	0	0	-0.061035156	0.5897705072	9.646875000000001	-1.585082968	0	-0.061035156	-0.061035156	1550086821.487
-9.155200180000001	-1.5025390379999999	-3.563745108	0	0	-0.061035156	3.411816394	-8.54389676	0.49526367800000004	-0.061035156	0	-0.061035156	4.667919928	9.471020468	0.19499511780000003	0	-0.061035156	-0.061035156	-9.15639676	0.7692138580000001	2.8758788940000004	0	0	0	0.7811767572	9.63969748	2.48828125	0	-0.061035156	-0.061035156	0.6280517572	9.650463760000001	-1.5779052520000003	-0.061035156	0	-0.061035156	1550086821.527
-9.1623777	-1.50732428	-3.570922824	0	0	-0.061035156	3.4154052520000002	-8.54389676	0.5084228534	-0.061035156	0	-0.061035156	4.693042032	9.463842752000001	0.22968750000000002	0	0	-0.061035156	-9.1623777	0.7907471040000001	2.851953076	0	0	-0.061035156	0.7883544928000001	9.62653804	2.503832968	0	-0.061035156	-0.061035156	0.60651857	9.632519568000001	-1.585082968	0	-0.061035156	-0.061035156	1550086821.567
-9.165966754000001	-1.5300537140000001	-3.5876709260000004	0	0	-0.061035156	3.428564496	-8.564233426000001	0.477319339	-0.061035156	-0.061035156	-0.061035156	4.689453076	9.49016124	0.23327636780000002	0	-0.061035156	-0.061035156	-9.18271466	0.764428714	2.86870108	0	-0.061035156	-0.061035156	0.8015136780000001	9.646875000000001	2.524169928	0	0	-0.061035156	0.6029296924	9.637304712	-1.5934570680000002	0	-0.061035156	-0.061035156	1550086821.607
-9.15161142	-1.5491942900000002	-3.5781005400000003	0	-0.061035156	-0.061035156	3.4189941100000003	-8.5666259	0.4330566394	0	-0.061035156	-0.061035156	4.691845746	9.49733876	0.23327636780000002	-0.061035156	-0.061035156	-0.061035156	-9.192285340000002	0.75964357	2.879467752	0	-0.061035156	-0.061035156	0.763232428	9.65883786	2.4799072480000004	0	-0.061035156	-0.061035156	0.5825927716	9.656445288	-1.5743163940000002	0	-0.061035156	-0.061035156	1550086821.647
-9.14204074	-1.580297824	-3.5589599640000005	0	0	-0.061035156	3.402246106	-8.54389676	0.3911865216	-0.061035156	-0.061035156	-0.061035156	4.6990235600000005	9.480590560000001	0.19738769960000002	-0.061035156	-0.061035156	-0.061035156	-9.19946286	0.764428714	2.8818603240000003	0	0	-0.061035156	0.7883544928000001	9.646875000000001	2.5086182100000003	-0.061035156	-0.061035156	-0.061035156	0.5909667932	9.6552491	-1.58388678	0	-0.061035156	-0.061035156	1550086821.687
-9.134863220000002	-1.567138678	-3.5697264400000006	0	0	-0.061035156	3.3986572480000006	-8.533129892	0.34812010800000004	-0.061035156	-0.061035156	-0.061035156	4.685864120000001	9.459057608	0.15551757200000002	-0.061035156	-0.061035156	-0.061035156	-9.1875	0.7416992212000001	2.8914307100000003	0	0	-0.061035156	0.8242431610000001	9.637304712	2.5205810700000004	-0.061035156	0	-0.12207031	0.6101074280000001	9.65883786	-1.526464856	-0.061035156	0	-0.061035156	1550086821.727
-9.139648560000001	-1.550390576	-3.5601562500000004	0	-0.061035156	-0.061035156	3.39506839	-8.52954074	0.3194091754	-0.061035156	-0.061035156	-0.061035156	4.665527356	9.433935700000001	0.1315917932	-0.061035156	-0.061035156	-0.12207031	-9.185107428000002	0.732128894	2.872290036	0	0	-0.061035156	0.80390625	9.62055661	2.512207068	-0.061035156	0	-0.12207031	0.60651857	9.636108426000002	-1.5372314300000003	-0.061035156	-0.061035156	0	1550086821.767
-9.173144568	-1.56354982	-3.561352536	0	0	-0.061035156	3.399853534	-8.531933606	0.32180175720000004	-0.12207031	-0.061035156	-0.061035156	4.6798827880000005	9.44350589	0.10766601440000001	0	-0.061035156	-0.12207031	-9.18869658	0.71538089	2.86152356	0	0	-0.061035156	0.778784146	9.6385009	2.5074219240000004	-0.061035156	-0.061035156	-0.12207031	0.5897705072	9.63371556	-1.55158696	-0.061035156	-0.061035156	-0.061035156	1550086821.807
-9.157592752000001	-1.562353534	-3.5553711060000004	0	-0.061035156	-0.061035156	3.3962646760000004	-8.545092752	0.3146240216	-0.12207031	0	0	4.687060504000001	9.463842752000001	0.11843261780000001	0	-0.061035156	-0.12207031	-9.18271466	0.7046142572	2.85075679	0	0	-0.061035156	0.764428714	9.644482428000002	2.5337402160000004	0	0	-0.12207031	0.5813964856000001	9.65883786	-1.5683349640000002	-0.061035156	-0.061035156	-0.061035156	1550086821.847
-9.15041484	-1.5384277160000002	-3.5673339660000005	0	0	-0.061035156	3.4166014400000004	-8.56782248	0.30625	-0.12207031	-0.061035156	0	4.691845746	9.48776857	0.1363769568	0	-0.12207031	-0.12207031	-9.164770468	0.6902587860000001	2.845971646	0	0	-0.061035156	0.7416992212000001	9.65285643	2.51459964	0	-0.061035156	-0.12207031	0.5646484424	9.649267572	-1.5767089660000002	-0.061035156	-0.061035156	-0.061035156	1550086821.887
-9.15041484	-1.5456054320000001	-3.5469971040000003	0.061035156	0	-0.061035156	3.440527356	-8.607299820000001	0.3146240216	-0.18310547	-0.061035156	0	4.705004892000001	9.469824280000001	0.1997802716	0	-0.12207031	-0.061035156	-9.192285340000002	0.7273437500000001	2.8471679320000005	0	0	-0.061035156	0.7309326080000002	9.62055661	2.54689946	-0.061035156	-0.061035156	-0.12207031	0.5658447284000001	9.63371556	-1.57551268	0	-0.12207031	-0.061035156	1550086821.927
-9.16716304	-1.5384277160000002	-3.5733153960000004	0	-0.061035156	-0.061035156	3.4321533540000004	-8.62404802	0.339746106	-0.18310547	-0.061035156	0	4.672705072	9.460253894000001	0.21413574280000003	0	-0.12207031	-0.061035156	-9.18271466	0.693847644	2.8471679320000005	0	0	-0.061035156	0.75964357	9.60739766	2.524169928	0	-0.061035156	-0.12207031	0.6125	9.640893570000001	-1.553979532	-0.061035156	-0.12207031	-0.061035156	1550086821.966
-9.133667032	-1.567138678	-3.5769042540000004	0	0	-0.061035156	3.4656494600000003	-8.62763678	0.3756347644	-0.18310547	-0.061035156	0	4.6882567900000005	9.508105432	0.22849121400000003	-0.061035156	-0.061035156	-0.12207031	-9.18391124	0.6519775360000001	2.816064496	0	0	-0.061035156	0.7883544928000001	9.661230432000002	2.55527356	0	-0.061035156	-0.12207031	0.5897705072	9.661230432000002	-1.5396240020000003	0	-0.061035156	-0.061035156	1550086822.006
-9.14323732	-1.56953125	-3.5733153960000004	0	0	-0.061035156	3.464453076	-8.612085160000001	0.424682608	-0.18310547	0	0	4.727734424	9.46743161	0.21413574280000003	-0.061035156	-0.061035156	-0.12207031	-9.15639676	0.6675292932	2.81726088	0	0	-0.061035156	0.734521466	9.625341754	2.56245108	-0.061035156	-0.061035156	-0.061035156	0.5825927716	9.64208966	-1.57551268	0	-0.12207031	-0.061035156	1550086822.046
-9.15161142	-1.56953125	-3.5745117800000004	0	-0.061035156	-0.061035156	3.4620605040000005	-8.632422120000001	0.45937500000000003	-0.12207031	0	0	4.7349121400000005	9.451879892000001	0.1854248004	-0.061035156	-0.061035156	-0.061035156	-9.175537140000001	0.6459961060000001	2.828027356	0	0	-0.061035156	0.693847644	9.59782698	2.5349366	-0.061035156	-0.061035156	-0.061035156	0.6268554712000001	9.62653804	-1.5372314300000003	-0.061035156	-0.061035156	-0.061035156	1550086822.086
-9.144433606	-1.5575683900000001	-3.5469971040000003	0	0	-0.061035156	3.4620605040000005	-8.632422120000001	0.45937500000000003	-0.12207031	-0.061035156	0	4.709790036	9.451879892000001	0.15671386780000002	-0.061035156	-0.12207031	-0.061035156	-9.181518570000001	0.6519775360000001	2.8268310700000003	0	0	-0.061035156	0.7141846040000002	9.609789840000001	2.524169928	0	-0.061035156	-0.061035156	0.61848143	9.6552491	-1.524072284	0	-0.061035156	-0.061035156	1550086822.126
-9.15161142	-1.5767089660000002	-3.5577635800000005	0	0	-0.061035156	3.4704346040000003	-8.63122554	0.417504892	-0.061035156	-0.061035156	-0.061035156	4.716967752	9.45786142	0.1064697284	-0.061035156	-0.061035156	0	-9.181518570000001	0.6519775360000001	2.8268310700000003	0	0	-0.061035156	0.7285400360000001	9.6385009	2.5612548920000004	0	0	-0.061035156	0.6148925720000001	9.66003444	-1.540820288	-0.061035156	-0.061035156	-0.061035156	1550086822.166
-9.152807608000002	-1.580297824	-3.5649413940000003	0	-0.061035156	-0.061035156	3.4596679320000003	-8.628832968000001	0.32060547120000005	-0.061035156	-0.061035156	-0.061035156	4.691845746	9.431542932000001	0.1112548822	0	-0.061035156	0	-9.189892572	0.659155252	2.834008786	0	0	0	0.7261474640000001	9.60859375	2.5492920320000003	0	0	-0.061035156	0.6017333966	9.65285643	-1.5432128600000001	0	-0.061035156	-0.061035156	1550086822.206
-9.138451980000001	-1.5970459260000003	-3.5266601440000005	0	-0.061035156	-0.061035156	3.4596679320000003	-8.628832968000001	0.32060547120000005	-0.061035156	0	-0.061035156	4.667919928	9.43273912	0.10288086060000001	0	-0.061035156	0	-9.185107428000002	0.643603534	2.82922374	0	0	0	0.7273437500000001	9.60739766	2.519384784	0	0	-0.061035156	0.5909667932	9.65405252	-1.553979532	-0.061035156	-0.061035156	-0.061035156	1550086822.246
-9.16118161	-1.5910644960000002	-3.5517822480000003	0	0	-0.061035156	3.4046385800000003	-8.601318390000001	0.3014648462	0	0	-0.061035156	4.6703125000000005	9.438720746000001	0.1124511682	0	-0.061035156	0	-9.18391124	0.659155252	2.82084964	0	0	0	0.73332518	9.616967752	2.5349366	0	0	-0.061035156	0.5778076080000001	9.64328624	-1.534838858	-0.061035156	-0.061035156	-0.061035156	1550086822.286
-9.155200180000001	-1.6185790740000001	-3.5386230040000006	0	-0.061035156	-0.061035156	3.4046385800000003	-8.601318390000001	0.3014648462	0	-0.061035156	0	4.671508786	9.448290740000001	0.1124511682	0.061035156	0	0	-9.18391124	0.659155252	2.82084964	0	0	0	0.7261474640000001	9.612182608000001	2.55048822	0	0	-0.061035156	0.570629892	9.646875000000001	-1.5456054320000001	-0.061035156	-0.061035156	-0.061035156	1550086822.326
-9.14802266	-1.620971646	-3.55058606	0	0	-0.061035156	3.411816394	-8.60371106	0.2823242212	0	0	0	4.648779254000001	9.482983426	0.154321286	0	-0.061035156	0	-9.19946286	0.6747070288	2.8399902160000003	0	0	0	0.702221646	9.6385009	2.519384784	0	0	-0.061035156	0.5849853534	9.66242662	-1.4977538940000001	-0.061035156	-0.061035156	-0.061035156	1550086822.366
-9.136059800000002	-1.62575679	-3.5290527160000003	0	-0.061035156	-0.061035156	3.4034423920000005	-8.62045926	0.24763183900000002	0	0	0	4.645190396	9.49733876	0.15073241820000002	0	-0.061035156	0	-9.195874100000001	0.6723144568000001	2.83640126	0	0	0	0.6914550720000001	9.65285643	2.5409179320000006	0	0	-0.061035156	0.592163089	9.66481929	-1.5013427520000002	-0.061035156	-0.061035156	-0.061035156	1550086822.406
-9.154003894	-1.6185790740000001	-3.5481933900000002	0	-0.061035156	-0.061035156	3.3687500000000004	-8.57858876	0.2607910144	-0.061035156	0	0	4.660742212000001	9.49494658	0.154321286	0	-0.061035156	0	-9.201855432	0.6818847840000001	2.8124755400000003	0	0	0	0.6974365020000001	9.656445288	2.5445067900000002	0	0	-0.061035156	0.57421875	9.66242662	-1.5156982820000002	-0.061035156	-0.061035156	-0.061035156	1550086822.446
-9.1623777	-1.6149902160000003	-3.52546376	0	0	-0.061035156	3.39506839	-8.57978534	0.26796875000000003	-0.061035156	0	0	4.636816394	9.481787140000002	0.15551757200000002	0	0	-0.061035156	-9.198266574	0.6759033540000001	2.805297824	0	0	0	0.7034179712000002	9.644482428000002	2.5397216460000003	0	0	-0.061035156	0.5670410144	9.666015380000001	-1.491772464	-0.061035156	0	-0.061035156	1550086822.486
-9.16118161	-1.6269530760000002	-3.5481933900000002	-0.061035156	-0.061035156	-0.061035156	3.40942392	-8.597729532	0.270361322	-0.061035156	0	0	4.6427978240000005	9.49733876	0.154321286	0	-0.061035156	-0.061035156	-9.18630342	0.6747070288	2.783764676	0	0	0	0.6759033540000001	9.65405252	2.5026367800000004	0	0	-0.061035156	0.5550781250000001	9.673193390000002	-1.51330571	-0.061035156	-0.061035156	-0.061035156	1550086822.526
-9.15639676	-1.6532714660000003	-3.50991214	0	0	0	3.42497554	-8.606103240000001	0.26677246400000004	-0.061035156	0	0	4.652368210000001	9.484179712000001	0.1447509784	0	-0.061035156	-0.061035156	-9.1875	0.6986327880000001	2.77180162	0	0	0	0.6627441100000001	9.645678420000001	2.4978514400000003	0	0	-0.061035156	0.5598632788000001	9.65883786	-1.494165036	-0.061035156	0	-0.061035156	1550086822.566
-9.155200180000001	-1.6245605040000002	-3.5206787140000007	0	-0.061035156	0	3.42497554	-8.606103240000001	0.26677246400000004	-0.061035156	0	0	4.64638678	9.482983426	0.1303955072	0	0	-0.061035156	-9.171948380000002	0.7034179712000002	2.778979532	0	0	0	0.6675292932	9.64208966	2.48828125	0	0	0	0.5562744110000001	9.65883786	-1.471435504	-0.061035156	-0.061035156	0	1550086822.606
-9.14802266	-1.599438498	-3.5027344240000007	0	0	0	3.4166014400000004	-8.57380342	0.2823242212	0	-0.061035156	-0.061035156	4.6619384	9.482983426	0.10886230040000001	0	0	0	-9.181518570000001	0.7129882787999999	2.7969239200000002	0	0	0	0.6543701080000001	9.63969748	2.4870849640000006	0	0	0	0.5813964856000001	9.66242662	-1.4570800720000001	-0.061035156	-0.061035156	0	1550086822.646
-9.192285340000002	-1.6030273560000001	-3.541015576	-0.061035156	-0.061035156	-0.061035156	3.4166014400000004	-8.57380342	0.2823242212	0	-0.061035156	0	4.657153354	9.46264676	0.0980957068	0	-0.061035156	0	-9.181518570000001	0.7129882787999999	2.7969239200000002	0	-0.061035156	0	0.660351538	9.62893071	2.489477536	0	-0.061035156	0	0.5502929712000001	9.6385009	-1.503735324	-0.061035156	-0.061035156	0	1550086822.686
-9.16118161	-1.62575679	-3.5087158540000005	0	-0.061035156	-0.061035156	3.4429199280000002	-8.59294429	0.30625	-0.061035156	-0.061035156	0	4.648779254000001	9.51169429	0.11604003600000001	0	-0.061035156	0	-9.210229532000001	0.678295926	2.807690396	0	0	0	0.7129882787999999	9.67558606	2.4799072480000004	0	-0.061035156	0	0.5634521466	9.66481929	-1.4989501800000002	0	0	-0.061035156	1550086822.726
-9.140844748000001	-1.64011232	-3.523071286	0	0	-0.061035156	3.4321533540000004	-8.5917482	0.308642572	-0.061035156	0	0	4.665527356	9.485375900000001	0.10886230040000001	0	0	0	-9.1875	0.7129882787999999	2.798120108	0	-0.061035156	0	0.7141846040000002	9.668408246	2.49426268	0	0	0	0.52995607	9.666015380000001	-1.5085204680000002	0	-0.061035156	-0.061035156	1550086822.766
-9.145629892	-1.6460937500000001	-3.5493896760000005	-0.061035156	-0.061035156	0	3.43334964	-8.59294429	0.309838858	0	0	0	4.667919928	9.47460962	0.1244140625	0	0	0	-9.213818390000002	0.718969748	2.8112792540000004	0	-0.061035156	0	0.7034179712000002	9.646875000000001	2.4799072480000004	0	0	0	0.5610595746000001	9.65285643	-1.4977538940000001	0	-0.061035156	0	1550086822.806
-9.132470746000001	-1.6341308900000002	-3.521875	-0.061035156	-0.061035156	0	3.4225829680000004	-8.59055162	0.26318359620000004	0	-0.061035156	-0.061035156	4.6798827880000005	9.49733876	0.113647464	-0.061035156	-0.061035156	0	-9.197070288	0.7117919928	2.816064496	0	-0.061035156	0	0.69504393	9.66242662	2.4595702880000005	0	-0.061035156	0	0.5574707068000001	9.67438948	-1.494165036	0	0	0	1550086822.846
-9.14682608	-1.62575679	-3.5194824280000003	0	-0.061035156	-0.061035156	3.4225829680000004	-8.59055162	0.26318359620000004	0	-0.061035156	-0.061035156	4.68227536	9.505712860000001	0.0729736322	0	-0.061035156	0	-9.197070288	0.7117919928	2.816064496	0	0	0	0.6974365020000001	9.69592302	2.489477536	0	-0.061035156	0	0.5634521466	9.651660340000001	-1.476220746	0	0	0	1550086822.886
-9.139648560000001	-1.6149902160000003	-3.5027344240000007	0	-0.061035156	0	3.366357428	-8.5582518	0.24643554320000002	0	0	-0.061035156	4.672705072	9.451879892000001	0.07416992212000001	0	0	0	-9.18869658	0.7225586060000001	2.816064496	0	0	0	0.729736322	9.65405252	2.48828125	0	0	0	0.5455078076000001	9.657641574000001	-1.489379892	-0.061035156	-0.061035156	0	1550086822.926
-9.16118161	-1.620971646	-3.514697284	-0.061035156	-0.061035156	-0.061035156	3.3603759000000006	-8.5833741	0.26318359620000004	-0.061035156	0	0	4.6427978240000005	9.455468750000001	0.0897216754	0	0	-0.061035156	-9.20065944	0.699829074	2.834008786	0	0	0	0.729736322	9.65405252	2.48828125	0	0	0	0.539526358	9.64208966	-1.506127896	0	-0.061035156	0	1550086822.966
-9.155200180000001	-1.6161865020000004	-3.4823974640000004	-0.061035156	-0.061035156	-0.061035156	3.3603759000000006	-8.5833741	0.26318359620000004	-0.061035156	0	0	4.651171924000001	9.486572480000001	0.08732910340000001	0	0	-0.061035156	-9.20065944	0.699829074	2.834008786	0	0	0	0.729736322	9.65405252	2.48828125	0	0	0	0.553881839	9.65285643	-1.5013427520000002	0	-0.061035156	-0.061035156	1550086823.006
-9.15639676	-1.592260782	-3.4883788940000002	-0.061035156	0	-0.061035156	3.361572284	-8.606103240000001	0.287109375	-0.061035156	-0.061035156	0	4.659545926000001	9.484179712000001	0.08493652160000001	0	-0.061035156	-0.061035156	-9.210229532000001	0.6806884980000001	2.85075679	0	0	0	0.7225586060000001	9.68515625	2.5181884000000005	0	-0.061035156	-0.061035156	0.57421875	9.66003444	-1.47263179	0	-0.12207031	0	1550086823.046
-9.20065944	-1.605419928	-3.5063233800000004	-0.061035156	0	-0.061035156	3.3771241	-8.608496106	0.2990722644	-0.061035156	-0.12207031	0	4.6416014400000005	9.438720746000001	0.12919922120000002	0	0	-0.061035156	-9.228173920000001	0.6555663939999999	2.8627197480000004	-0.061035156	0	0	0.7680175720000001	9.624145468	2.51459964	0	0	-0.061035156	0.569433606	9.656445288	-1.4618652160000003	0	-0.12207031	-0.061035156	1550086823.086
-9.174340560000001	-1.60183107	-3.4500976440000004	-0.061035156	-0.061035156	-0.061035156	3.3771241	-8.608496106	0.2990722644	-0.061035156	-0.061035156	0	4.65834964	9.433935700000001	0.15073241820000002	0	0	-0.12207031	-9.20065944	0.65676268	2.8579346040000004	-0.061035156	0	0	0.7955322480000001	9.60859375	2.5002441100000006	0	0.061035156	-0.061035156	0.617285144	9.697119110000001	-1.4020507200000003	0	-0.061035156	-0.061035156	1550086823.126
-9.192285340000002	-1.5456054320000001	-3.4512939300000003	-0.061035156	-0.061035156	-0.061035156	3.417797824	-8.616870108	0.2835205072	-0.061035156	-0.061035156	0.061035156	4.700219748	9.477001800000002	0.1303955072	0	0	-0.12207031	-9.169555710000001	0.649584964	2.8495605040000003	-0.061035156	0.061035156	0	0.75964357	9.65405252	2.5086182100000003	0	0.061035156	-0.061035156	0.6148925720000001	9.67917482	-1.414013678	0	0.061035156	0	1550086823.166
-9.101367212000001	-1.5085204680000002	-3.39506839	-0.18310547	-0.18310547	-0.12207031	3.4453125000000004	-8.60371106	0.2572021466	0	-0.061035156	0.061035156	4.71816394	9.460253894000001	0.12919922120000002	0	0	-0.061035156	-9.09179712	0.6208740020000001	2.8675048920000004	-0.061035156	0	0	0.7225586060000001	9.63491214	2.5157959260000005	0	0.061035156	-0.061035156	0.5443115216000001	9.6385009	-1.51330571	0	-0.061035156	-0.061035156	1550086823.206
-8.881250000000001	-1.443920926	-3.0182373200000003	-0.36621094	-0.24414062	-0.061035156	3.4453125000000004	-8.60371106	0.2572021466	0	-0.12207031	0	4.712182608	9.423168930000001	0.1614990216	0	0	-0.061035156	-8.883642572	0.501245108	2.85673822	-0.061035156	0	-0.061035156	0.7141846040000002	9.590649460000002	2.545703076	0	0	-0.061035156	0.5754150360000001	9.57150908	-1.425976538	0.061035156	-0.061035156	-0.061035156	1550086823.246
-9.301147660000002	-1.564746106	-3.104370108	-0.5493164	-1.0375977	-0.12207031	3.34841304	-8.358471940000001	0.33017577880000004	0	-0.12207031	0	4.66672374	9.266455072	0.2524169928	0.061035156	-0.061035156	0	-9.072656250000001	0.29667969240000003	2.928515576	0.061035156	-0.061035156	-0.061035156	0.7141846040000002	9.43034694	2.6509764400000004	0	-0.061035156	-0.061035156	0.970190396	9.33464357	-0.984545926	0.061035156	0.36621094	0.061035156	1550086823.286
-9.624145468	-1.680786142	-2.644995108	-0.30517578	-1.2817383	-0.4272461	3.352001996	-8.271142572	0.33854982	0	-0.12207031	0.061035156	4.636816394	9.247314300000001	0.40554199280000003	0.12207031	-0.061035156	0	-9.25927716	0.24763183900000002	3.0601074280000002	0	-0.061035156	-0.12207031	0.8182617212000002	9.3573732	2.8471679320000005	0	0.061035156	-0.061035156	1.29558107	9.573901260000001	-0.8433837860000001	0	0.8544922	0.18310547	1550086823.325
-9.89689946	-1.7681152160000002	-2.6114991	-0.61035156	-2.0141602	-0.6713867	3.5900634000000005	-8.496044928000002	0.1878173822	0.061035156	-0.18310547	0.18310547	4.61767572	9.500927520000001	0.5215820288	0.12207031	0	0	-9.38010234	0.08015136780000001	3.24433606	0.12207031	0	-0.061035156	0.8708984620000001	9.5451902	2.9990966460000004	0.061035156	0.18310547	-0.061035156	0.8015136780000001	9.785644568	-1.1986816100000002	0.18310547	0.91552734	0.24414062	1550086823.365
-9.609789840000001	-2.071972644	-1.9547363220000002	-0.4272461	-2.4414062	-0.79345703	3.5900634000000005	-8.496044928000002	0.1878173822	0.12207031	-0.061035156	0.36621094	4.58178714	9.719848740000002	0.6759033540000001	0.12207031	-0.12207031	0	-9.31191394	0.0	3.269457968	0.12207031	0.12207031	-0.12207031	0.7979248200000001	9.750951980000002	3.1761474640000005	0.061035156	0	-0.12207031	0.1064697284	9.96030252	-1.400854532	0.36621094	0.61035156	0.12207031	1550086823.406
-9.177929712000001	-2.231079074	-1.693945288	-0.30517578	-1.4648438	-0.5493164	3.994409146	-8.705395468	-0.1435546875	0.061035156	-0.061035156	0.48828125	4.507617212	9.650463760000001	0.88046875	0.18310547	-0.18310547	0	-9.25688498	-0.007177734620000001	3.1474366000000003	0.12207031	0.12207031	-0.12207031	0.850561502	9.668408246	3.2562989200000003	0	-0.18310547	-0.24414062	-0.09331054320000001	9.82272914	-1.2094482428000002	0.4272461	0.18310547	-0.061035156	1550086823.446
-9.035571580000001	-2.241845746	-1.4810058900000003	-0.48828125	-0.8544922	-0.9765625	3.849658246	-8.425463760000001	-0.0693847644	0	-0.18310547	0.36621094	4.368847644000001	9.43513179	1.062304712	0.061035156	-0.12207031	-0.12207031	-9.2808107	-0.0346923822	3.03020018	0.12207031	0.30517578	-0.12207031	1.0180419928000002	9.42197284	3.2311766200000003	-0.061035156	-0.061035156	-0.36621094	0.0909179712	9.76889676	-0.98334964	0.4272461	0.18310547	-0.061035156	1550086823.485
-9.30234375	-2.293286142	-1.3087402160000001	0	-0.36621094	-0.5493164	3.4955566100000004	-8.36086412	0.053833007200000005	0.061035156	-0.36621094	0.18310547	4.201367212	9.35976538	1.062304712	-0.061035156	-0.061035156	-0.30517578	-9.27004393	-0.05981445288	3.0038817900000003	0.12207031	0.48828125	-0.12207031	1.0240234620000002	9.301147660000002	3.1821288940000003	-0.061035156	0.18310547	-0.36621094	0.3828125	9.521264480000001	-1.144848642	0.4272461	0	0.061035156	1550086823.525
-9.335839660000001	-2.060009784	-1.476220746	0.48828125	1.0986328	-0.061035156	3.1653808900000002	-8.46015625	0.1459472644	0.24414062	-0.6713867	0.18310547	4.117626996	9.445898560000002	0.8589355432	-0.12207031	0	-0.48828125	-9.23774411	-0.1256103534	2.978759784	0.061035156	0.6713867	-0.12207031	0.8756836060000002	9.406420926000001	3.12351088	-0.061035156	0.30517578	-0.48828125	0.83022464	9.43273912	-1.37214357	0.36621094	0.12207031	0.12207031	1550086823.565
-8.9410643	-1.9978027160000003	-2.0253173920000003	0.8544922	3.7231445	0.61035156	3.0050780759999998	-8.58815944	0.113647464	0.48828125	-1.0986328	0.24414062	4.03986821	9.423168930000001	0.5514892572000001	0	-0.12207031	-0.61035156	-9.149218750000001	0.028710937500000002	2.9249266200000004	-0.12207031	0.79345703	0	0.7668212860000001	9.480590560000001	3.0876221040000003	-0.12207031	0.061035156	-0.6713867	1.0168457068	9.427954074	-1.592260782	0.4272461	0.30517578	0.061035156	1550086823.605
-9.49853534	-1.3853027160000002	-3.0864257200000003	1.8310547	2.319336	0.12207031	3.0134521760000004	-8.6599366	0.14235839660000002	0.7324219	-1.4648438	0.30517578	4.015942392	9.177929712000001	0.34213867800000003	0.061035156	-0.12207031	-0.8544922	-9.145629892	0.5048339856	2.9464599640000007	-0.4272461	0.91552734	0.18310547	0.9271240020000001	9.31311052	2.9057862400000003	-0.18310547	-0.12207031	-0.8544922	1.081445288	9.540405252000001	-1.7693115020000003	0.48828125	0.4272461	0	1550086823.645
-9.46264676	-0.26318359620000004	-4.486083966000001	-0.30517578	-1.4648438	-0.7324219	3.0134521760000004	-8.6599366	0.14235839660000002	0.79345703	-1.8310547	0.30517578	4.082934604	9.03796376	0.1268066394	0.061035156	0.061035156	-1.2817383	-9.34780252	0.8589355432	3.0433594240000006	-0.48828125	0.8544922	0.4272461	1.1257080072	9.18391124	2.4846923920000004	-0.18310547	0	-0.9765625	1.0958007788	9.38129892	-1.9966064300000002	0.4272461	-0.18310547	-0.061035156	1550086823.685
-9.265259080000002	-0.423486322	-3.12709964	0.48828125	1.0375977	-0.24414062	3.04216304	-8.92910144	0.08732910340000001	0.8544922	-2.1362305	0.24414062	4.232470746	9.27004393	-0.17465820680000002	0	0.12207031	-1.7089844	-9.34780252	0.8589355432	3.0433594240000006	-0.48828125	0.8544922	0.48828125	1.2417480040000002	9.4686277	2.1102538940000004	-0.061035156	0.061035156	-1.0375977	1.7310302520000003	9.30234375	-2.172460962	0.36621094	-0.7324219	-0.061035156	1550086823.725
-9.97346196	-0.735717752	-3.71328125	0.18310547	0.79345703	-0.061035156	3.04216304	-8.92910144	0.08732910340000001	0.61035156	-1.8310547	0.30517578	4.639208966000001	9.578686600000001	-0.538330072	0	0.18310547	-2.0141602	-9.382495108	1.030004892	3.20366214	-0.48828125	0.9765625	0.61035156	1.2716552520000002	9.862207460000002	1.8841552520000002	0.12207031	-0.061035156	-1.0375977	1.967895468	9.371728240000001	-2.4153076080000004	0.30517578	-0.9765625	-0.18310547	1550086823.765
-9.563134980000001	-0.885253894	-3.21921376	-0.30517578	0.6713867	0.061035156	3.25988768	-9.274829074000001	1.1316894568000002	0.18310547	-1.2817383	0.5493164	5.01364766	9.62653804	-0.8589355432	0.18310547	0	-2.0751953	-9.05231929	1.490576178	3.257495108	-0.5493164	0.61035156	0.61035156	1.221411142	10.010547120000002	1.93439946	0.24414062	-0.061035156	-1.0986328	1.620971646	9.558349640000001	-2.501440396	0.48828125	-1.0986328	-0.4272461	1550086823.805
-8.93867212	-0.775195288	-3.1139403960000003	-0.12207031	1.4038086	-0.48828125	3.188110324	-9.22458516	1.7286376800000003	-0.30517578	-0.7324219	0.79345703	5.40722644	9.67438948	-0.879272464	0.36621094	-0.061035156	-1.8920898	-9.05231929	1.490576178	3.257495108	-0.4272461	0.7324219	0.5493164	1.2285888580000002	10.03686502	1.8973144960000001	0.24414062	0.36621094	-1.0375977	1.6030273560000001	9.53083516	-2.363867212	0.6713867	-0.61035156	-0.6713867	1550086823.845
-8.980542032	-0.9606201080000001	-3.3687500000000004	-0.061035156	0.36621094	-0.8544922	3.06608876	-8.81066893	2.136572284	-0.5493164	-0.12207031	1.0986328	5.72185054	9.40163588	-0.802709964	0.5493164	0.18310547	-1.4648438	-8.76521016	1.9894287140000002	2.8854492800000004	-0.48828125	0.5493164	0.48828125	0.878076178	9.661230432000002	1.637719748	0.30517578	0.061035156	-0.9765625	1.0922119110000001	9.2389402	-2.274145468	0.8544922	-0.6713867	-0.8544922	1550086823.885
-8.704199280000001	-0.9689941100000001	-3.301757788	0.061035156	1.2207031	-0.91552734	2.7945312500000004	-8.19816893	2.327978534	-0.4272461	0.18310547	1.159668	5.811572480000001	9.16716304	-0.6651367212000001	0.6713867	0.18310547	-0.91552734	-8.850146760000001	2.107861322	2.62705072	-0.30517578	0.6713867	0.48828125	0.7285400360000001	9.34421376	1.5372314300000003	0.24414062	0.18310547	-0.8544922	1.293188498	9.155200180000001	-2.3303711060000003	0.7324219	-0.5493164	-1.0375977	1550086823.925
-9.2389402	-1.137670926	-3.83171376	0	1.0375977	-0.8544922	2.837597644	-7.798608426	2.293286142	-0.24414062	-0.30517578	1.2817383	5.821142572	9.29277356	-0.5885742212	0.61035156	0.24414062	-0.4272461	-8.850146760000001	2.107861322	2.62705072	-0.30517578	0.8544922	0.36621094	0.7728027160000001	9.404028060000002	1.41640625	0.36621094	0.6713867	-0.61035156	1.550390576	9.058300720000002	-2.377026358	0.7324219	-0.30517578	-1.0375977	1550086823.965
-9.374121106	-1.375732428	-4.161889676	0.061035156	0.24414062	-0.61035156	3.14504393	-7.867993210000001	2.07915036	-0.18310547	-0.61035156	1.4648438	5.763720746000001	9.646875000000001	-0.6017333966	0.48828125	0.5493164	-0.12207031	-8.9410643	2.24663089	2.4344482820000004	-0.12207031	0.91552734	0.18310547	0.716577176	9.801196580000001	1.287207068	0.4272461	1.159668	-0.30517578	1.0886230432000001	9.331054712	-2.5791992800000005	0.7324219	-0.61035156	-1.0986328	1550086824.005
-9.095385880000002	-1.5013427520000002	-4.267163040000001	0.30517578	0.5493164	-0.4272461	3.4560790740000003	-8.134765380000001	1.7609375	-0.12207031	-0.48828125	1.6479492	5.559155252000001	9.998584260000001	-0.6447998200000001	0.4272461	0.61035156	0.18310547	-8.884838760000001	2.27653804	2.4117187500000004	-0.18310547	0.7324219	0	0.5502929712000001	10.22109424	1.3099365020000002	0.36621094	1.3427734	-0.061035156	0.8182617212000002	9.518872300000002	-2.87109375	0.7324219	-0.9765625	-1.2207031	1550086824.045
-9.29277356	-1.544409146	-4.521972644000001	0.91552734	0.36621094	-0.24414062	3.4560790740000003	-8.134765380000001	1.7609375	-0.12207031	-0.48828125	1.4648438	5.383300720000001	10.1828125	-0.6005371106	0.4272461	0.61035156	0.61035156	-8.884838760000001	2.27653804	2.4117187500000004	-0.18310547	0.61035156	-0.18310547	0.3194091754	10.388574280000002	1.3242920320000002	0.18310547	1.2207031	0.12207031	0.9390869110000001	9.469824280000001	-2.9081787140000004	0.6713867	-1.0375977	-1.2207031	1550086824.085
-9.234155252	-1.207055661	-4.538720746	1.0986328	0.18310547	-0.061035156	3.773095746	-8.342919928	1.491772464	-0.12207031	-0.48828125	1.4648438	5.09858426	10.155298020000002	-0.461767572	0.30517578	0.61035156	0.9765625	-8.647973740000001	2.62346196	2.211938498	-0.24414062	0.4272461	-0.24414062	0.11005859620000001	10.294067000000002	1.1986816100000002	-0.12207031	0.8544922	0.18310547	0.7464843750000001	9.712670926000001	-2.8124755400000003	0.24414062	-1.2817383	-1.2207031	1550086824.125
-9.405224640000002	-1.040771466	-4.527954074	0.61035156	0.79345703	0.061035156	3.7994139400000004	-8.412304712000001	1.282421924	-0.18310547	-0.36621094	0.9765625	4.781567392	10.146923920000003	-0.25959472840000003	0	0.4272461	1.159668	-8.647973740000001	2.62346196	2.211938498	-0.24414062	0.18310547	-0.24414062	-0.019140625	10.20195288	1.015649411	-0.48828125	0.4272461	0.30517578	0.763232428	9.840673920000002	-2.783764676	0.061035156	-1.7089844	-1.2207031	1550086824.165
-9.9949955	-0.7285400360000001	-5.194287140000001	-0.24414062	0.91552734	0.6713867	3.417797824	-8.52595198	1.3805175720000002	-0.4272461	-0.24414062	-0.4272461	4.46694339	10.706787140000001	-0.1411621106	-0.5493164	0.12207031	1.0986328	-9.521264480000001	3.00627446	2.1293945680000004	0.12207031	-0.30517578	-0.30517578	-0.10288086060000001	10.6673098	0.8374023560000001	-0.7324219	0.12207031	0.48828125	1.3709472839999999	9.96628444	-2.82084964	0.061035156	-1.5869141	-1.0375977	1550086824.205
-10.582373200000001	-1.02761232	-5.602221940000001	-1.159668	-0.36621094	0.061035156	3.417797824	-8.52595198	1.3805175720000002	-0.6713867	-0.061035156	-0.5493164	4.161889676	11.79421376	-0.20935058900000003	-1.2207031	-0.6713867	1.0375977	-10.87067842	1.2010742212	1.876977536	0.061035156	-0.7324219	-0.4272461	-0.553881839	11.709277160000001	1.19270018	-0.91552734	-0.48828125	0.6713867	2.195190396	10.721142180000001	-2.140161142	-0.6713867	-0.91552734	-0.79345703	1550086824.245
-10.64697284	-2.1700683900000004	-5.624951080000001	-1.159668	-2.0141602	0.7324219	3.77788089	-10.297655760000001	1.783667032	-0.48828125	0.79345703	-0.5493164	3.9393798920000007	11.95451628	-0.5443115216000001	-1.2817383	-1.4648438	1.3427734	-10.160083360000002	1.599438498	1.25729982	0.12207031	-0.91552734	-0.9765625	-0.9390869110000001	11.751147659999999	2.1521240020000003	-0.7324219	-1.6479492	0.4272461	2.7550537140000007	11.75234424	-1.223803714	-2.1362305	-0.12207031	-0.18310547	1550086824.285
-9.23535144	-3.4393310700000006	-4.191796924	-1.3427734	-2.6855469	1.2207031	3.77788089	-10.297655760000001	1.783667032	-0.48828125	0.79345703	-0.5493164	4.15231929	11.29057608	-0.5060302716	-0.79345703	-0.7324219	1.4648438	-10.160083360000002	1.599438498	1.25729982	-0.36621094	0.24414062	-0.48828125	-0.7799804712000001	11.20683606	2.7945312500000004	-1.0986328	-1.3427734	0.24414062	4.127197284	12.017920320000002	0.2045654254	-3.7231445	1.4648438	0.5493164	1550086824.325
-8.30583516	-4.076953076	-2.5612548920000004	-1.0375977	-1.5869141	0.9765625	3.9154540740000003	-10.538110520000002	1.6712158540000002	0	1.0375977	-1.2817383	4.2336670320000005	10.613476440000001	-0.2607910144	-0.61035156	1.0986328	1.5258789	-9.838280760000002	0.5598632788000001	0.501245108	0.30517578	-1.0986328	-0.6713867	-1.11613768	10.27014128	2.9392822480000005	-1.7089844	-0.30517578	0.4272461	3.15461412	11.088403060000001	0.8230468750000001	-4.333496	1.953125	1.8920898	1550086824.365
-9.52485324	-3.237158246	-2.11743161	0.36621094	-1.6479492	0.8544922	3.037377896	-9.753344748	1.040771466	0.48828125	1.159668	-2.1362305	3.5577635800000005	9.91364766	-0.026318359620000002	-0.6713867	1.0986328	1.8310547	-9.838280760000002	0.5598632788000001	0.501245108	0.48828125	-0.79345703	-0.61035156	-1.6783935700000001	9.177929712000001	3.0601074280000002	-1.5258789	-0.5493164	0.5493164	2.2573974640000003	10.375414840000001	-0.770410144	-3.2958984	1.953125	3.6010742	1550086824.405
-10.073950180000002	-2.477514676	-3.4596679320000003	-0.18310547	-3.4179688	-0.18310547	2.5851807100000004	-9.169555710000001	0.5096191394	1.0375977	0.91552734	-2.5634766	2.9990966460000004	9.340625000000001	0.25839844240000004	-0.9765625	-0.5493164	2.1972656	-9.693530252	-0.1770507788	0.6890625	0.30517578	-0.61035156	-0.5493164	-1.6078125	8.445800720000001	3.5697264400000006	-0.6713867	-0.79345703	0.48828125	0.2643798822	11.757128600000001	-2.958422824	-2.746582	1.6479492	3.9672852	1550086824.445
-8.570214660000001	-2.5492920320000003	-2.018139676	0	-3.479004	-0.30517578	2.469140576	-8.954223740000002	-0.10527343750000001	1.5258789	0.4272461	-2.4414062	3.01225589	9.171948380000002	0.47971191100000005	-1.0375977	-1.5258789	2.1362305	-9.922021760000002	-0.1256103534	1.1400634980000002	0.18310547	-0.61035156	-0.30517578	-1.0347900360000002	8.463745108000001	3.80778804	-0.30517578	-0.8544922	0.4272461	-0.3349609424	11.921020860000002	-2.9093750000000003	-2.6245117	0.48828125	4.638672	1550086824.485
-8.23286142	-2.0923096040000004	-1.4211913940000003	0.30517578	-0.7324219	0.61035156	2.516992212	-8.97695288	-0.80390625	1.8310547	0.061035156	-2.0141602	3.234765576	8.948242212	0.6220702880000001	-1.0375977	-1.2207031	1.6479492	-8.866894568000001	-0.3182128894	1.650878894	0.5493164	-0.24414062	-0.12207031	-0.41152344240000005	8.644384980000002	3.7061035340000004	-0.12207031	-1.0375977	0.24414062	0.21054687500000002	11.161376800000001	-2.071972644	-2.0751953	1.2207031	5.126953	1550086824.525
-8.537914840000001	-0.8158691100000001	-1.9415771760000002	-0.8544922	-2.6245117	-0.4272461	2.516992212	-8.97695288	-0.80390625	1.953125	-0.5493164	-1.7089844	3.2503173920000004	8.212524460000001	0.6232665740000001	-0.8544922	-0.7324219	1.0375977	-8.866894568000001	-0.3182128894	1.650878894	0.61035156	0	0	0.16508788940000002	8.299853240000001	3.84367662	-0.24414062	-1.0375977	0.061035156	-0.07775878600000001	9.962695680000001	-0.8314209260000001	-1.4648438	2.1362305	4.5166016	1550086824.565
-7.7615235600000005	-1.053930661	-0.649584964	-0.91552734	-0.79345703	-0.61035156	2.886645468	-7.99838858	-1.4176025360000002	1.5869141	-1.159668	-1.7700195	3.2323730040000007	7.653857428000001	0.693847644	-0.48828125	-0.48828125	0.18310547	-8.462548920000001	-0.6376221040000001	2.168872104	0.7324219	0.12207031	-0.12207031	0.613696286	7.99838858	3.8460692900000004	-0.36621094	-0.7324219	-0.061035156	-0.007177734620000001	8.6264402	-0.718969748	-0.18310547	3.3569336	3.479004	1550086824.605
-7.67419429	-1.052734375	-0.3541015576	-1.0986328	0	-0.18310547	2.886645468	-7.99838858	-1.4176025360000002	0.8544922	-0.91552734	-1.7089844	3.2909912140000004	7.531836060000001	0.7811767572	-0.30517578	-0.24414062	-0.6713867	-8.462548920000001	-0.6376221040000001	2.168872104	0.48828125	0	0	0.850561502	7.93618161	3.7862548920000005	-0.24414062	-0.6713867	-0.24414062	-0.6531738220000001	7.393066394000001	-0.8266357428000001	0.79345703	3.7231445	2.0141602	1550086824.644
-8.025903060000001	-0.8708984620000001	0.05144042932000001	-1.3427734	1.2207031	0.061035156	2.726342752	-7.571313400000001	-1.252514676	0.12207031	0.18310547	-1.3427734	3.37233876	7.661035340000001	0.8960205072	-0.24414062	-0.5493164	-1.4038086	-8.560644568	-0.923535144	2.387792932	0.18310547	-0.12207031	0.061035156	1.02761232	8.073754892	3.9405760800000005	0.061035156	-0.6713867	-0.48828125	-1.5910644960000002	5.925219748	-0.729736322	1.2817383	2.2583008	0.91552734	1550086824.685
-9.46145018	-0.6125	-0.4294677716	-1.4038086	1.0986328	0.18310547	2.2944824280000002	-7.583276260000001	-1.003686502	-0.36621094	1.0375977	-0.79345703	3.71328125	7.934985520000001	1.0718750000000001	-0.12207031	-0.79345703	-2.1362305	-8.565429712	-0.9977050720000001	2.5313476440000002	-0.18310547	-0.18310547	0.12207031	1.240551718	8.31660144	4.064990216	0.18310547	-0.7324219	-0.6713867	-0.07536621106000001	5.889331070000001	-0.34931639400000003	1.7089844	0.24414062	0.061035156	1550086824.725
-9.82990764	-0.56823732	-1.8099853240000001	-1.2207031	0.61035156	-0.12207031	2.1664795320000003	-7.65983876	-0.593359375	-0.6713867	0.7324219	-0.18310547	4.2193116	8.292675720000002	1.3254882200000002	0	-0.6713867	-2.746582	-9.03796376	-0.898413089	2.6354248200000003	-0.36621094	-0.24414062	0.36621094	1.449902356	8.49125998	4.268359424000001	0.30517578	-0.7324219	-0.79345703	3.0876221040000003	7.082031250000001	0.050244139400000006	1.8310547	-1.159668	-0.30517578	1550086824.765
-11.370727340000002	-0.8421875000000001	-0.5897705072	-0.12207031	-1.7089844	-1.0375977	2.255004892	-7.9373777	-0.24165038940000003	-0.79345703	0.18310547	0.48828125	4.769604532000001	8.7364991	1.5731201080000001	0.12207031	-0.36621094	-3.0517578	-9.03796376	-0.898413089	2.6354248200000003	-0.8544922	-0.18310547	0.48828125	1.464257788	8.61567392	4.386792032000001	0.30517578	-0.48828125	-0.79345703	8.15390625	11.063280760000001	3.7611327880000003	1.0986328	3.6010742	-0.36621094	1550086824.804
-11.907861420000001	-1.8506591460000001	-0.007177734620000001	-1.4648438	0.061035156	-0.24414062	2.255004892	-7.9373777	-0.24165038940000003	-0.7324219	-0.18310547	1.159668	5.26367212	9.5703125	1.7884521760000003	0.12207031	-0.12207031	-3.0517578	-8.96977536	-0.516796875	2.7610351440000005	-0.9765625	-0.30517578	0.8544922	1.225	9.097778060000001	4.374829074	0.24414062	-0.18310547	-0.7324219	8.229272660000001	11.831298920000002	4.377221646000001	0.12207031	4.5776367	0.48828125	1550086824.845
-12.368433	-3.8065917540000007	-2.548095746	-0.061035156	-0.5493164	0.12207031	2.3973632200000004	-8.70180661	0.011962890380000002	-0.5493164	-0.6713867	1.8310547	5.623754892	10.865893080000001	1.7788817900000002	0	-0.24414062	-2.746582	-11.64707068	0.8122802520000001	3.8891358800000004	-1.5869141	-2.319336	0.6713867	0.8637207068000001	10.156494600000002	4.202563400000001	0.24414062	-0.5493164	-0.48828125	1.05991214	8.37761232	1.526464856	2.2583008	-0.6713867	0.30517578	1550086824.885
-10.542895860000002	-3.7228514400000003	-1.4522949280000002	-0.79345703	-1.8310547	0.18310547	3.1845214660000005	-11.367138579999999	0.47253417540000003	-0.4272461	-1.2207031	2.5634766	6.043652160000001	12.230859620000002	1.5707275360000001	-0.36621094	-0.6713867	-2.380371	-11.64707068	0.8122802520000001	3.8891358800000004	-1.3427734	0.5493164	0.91552734	0.7010253600000002	11.487963760000001	3.7395996400000002	0.30517578	-0.61035156	-0.24414062	4.6164795320000005	13.169946580000001	-0.12202148560000001	-1.0375977	-2.6855469	-0.12207031	1550086824.924
-8.870483426000002	-3.84367662	-1.3075439300000002	-0.5493164	1.8310547	1.0375977	3.9441650360000002	-11.73559604	0.965405252	-0.4272461	-1.4648438	3.112793	6.043652160000001	12.230859620000002	1.5707275360000001	-0.36621094	-0.6713867	-2.380371	-11.20563948	1.141259784	2.5445067900000002	-0.7324219	-0.12207031	0.5493164	0.37802735600000004	12.297851440000002	4.09011232	0.79345703	0.24414062	0.24414062	-1.2860107820000002	9.289184800000001	-0.8362060700000001	-0.5493164	1.5258789	-1.2817383	1550086824.964
-8.212524460000001	-2.9823487400000004	-4.264770468	0.24414062	2.5634766	-0.061035156	3.9441650360000002	-11.73559604	0.965405252	-0.6713867	-1.2817383	3.112793	6.043652160000001	12.230859620000002	1.5707275360000001	-0.36621094	-0.6713867	-2.380371	-10.509399460000001	1.8829589660000003	1.193896466	-1.0986328	0.18310547	0.24414062	-0.47851562500000006	11.793017180000001	3.77189946	0.18310547	0.7324219	0.61035156	-1.637719748	8.137158246	-3.7120849640000007	2.8076172	-4.333496	-1.7089844	1550086825.004
-8.871679712	-3.201269568	-4.373632788	-0.7324219	0	-0.24414062	4.833007788000001	-10.8036866	1.670019568	-0.6713867	0.061035156	2.5634766	6.043652160000001	12.230859620000002	1.5707275360000001	-0.36621094	-0.6713867	-2.380371	-10.509399460000001	1.8829589660000003	1.193896466	-1.3427734	-0.30517578	0.24414062	-1.1472412140000001	10.381396760000001	2.9572264400000003	-0.6713867	0.4272461	1.0375977	2.593554712	10.78334964	-3.58647464	1.6479492	-1.3427734	-1.8920898	1550086825.044
-8.34411592	-3.6056152160000003	-3.10317392	-0.91552734	1.953125	1.4648438	3.6977295320000003	-8.58815944	1.585082968	-0.24414062	0.7324219	1.159668	6.043652160000001	12.230859620000002	1.5707275360000001	-0.36621094	-0.6713867	-2.380371	-9.9698732	2.5181884000000005	1.038378894	-0.7324219	0	0.18310547	-0.832617212	9.760522660000001	2.3949707460000003	-0.79345703	1.2817383	1.6479492	1.9140625000000002	9.7401857	-2.6354248200000003	2.319336	-0.24414062	-2.1972656	1550086825.084
-7.723242212000001	-2.9500489200000004	-2.3399413940000002	1.5869141	4.4555664	1.4038086	3.6977295320000003	-8.58815944	1.585082968	0.61035156	-0.7324219	-0.30517578	6.043652160000001	12.230859620000002	1.5707275360000001	-0.36621094	-0.6713867	-2.380371	-9.630126800000001	2.1892089660000003	1.258496106	-0.36621094	0.18310547	-0.12207031	-0.3935791034	9.593042032000001	1.9212402160000002	-0.18310547	2.1972656	2.2583008	0.1268066394	9.2556884	-2.8675048920000004	2.380371	-1.7700195	-2.1362305	1550086825.124
-8.59294429	-1.947558606	-4.559057608	2.0141602	2.1972656	0.6713867	3.325683606	-8.12160643	0.9020019568000001	1.2817383	-2.5634766	-1.2817383	6.043652160000001	12.230859620000002	1.5707275360000001	-0.36621094	-0.6713867	-2.380371	-8.777173020000001	1.818359424	1.471435504	-0.4272461	-0.12207031	-0.4272461	-0.34812010800000004	9.23535144	1.9535400360000001	0.24414062	1.7089844	2.380371	0.24643554320000002	9.557153060000001	-2.8734864200000003	2.380371	-3.7231445	-1.7089844	1550086825.164
-8.62404802	-1.2860107820000002	-4.1499266200000005	1.5869141	-1.5869141	0.8544922	3.430957068	-7.25429712	0.648388678	1.4648438	-3.1738281	-1.953125	6.834399460000001	12.829003600000002	1.239355432	-0.48828125	-0.48828125	-1.5258789	-8.062988220000001	2.154516574	1.60183107	-0.36621094	-0.18310547	-0.36621094	-0.6089111420000001	8.535522660000002	2.112646466	0.36621094	0.7324219	2.6245117	1.4989501800000002	9.862207460000002	-2.4751221040000004	1.7089844	-3.540039	-1.8310547	1550086825.204
-7.371533246000001	-0.7823730432	-3.4213867800000006	2.0751953	0.24414062	0.36621094	3.430957068	-7.25429712	0.648388678	0.91552734	-2.1972656	-2.1972656	6.834399460000001	12.829003600000002	1.239355432	-0.48828125	-0.48828125	-1.5258789	-7.85722644	2.19399411	1.7274413940000002	0.061035156	0	-0.36621094	-0.24763183900000002	8.1838134	2.0887207460000004	0.30517578	0.30517578	2.746582	2.25261232	8.89680162	-2.296875	1.5258789	-2.746582	-1.4038086	1550086825.244
-7.458862320000001	-0.5909667932	-3.4979492800000003	1.4648438	3.479004	-0.6713867	2.9775634	-6.652563400000001	0.773999002	0.12207031	-0.36621094	-1.953125	4.476513580000001	8.49484874	-1.5491942900000002	-0.48828125	-0.48828125	-1.5258789	-7.9026857	1.8458740020000002	1.923632788	0.30517578	0.12207031	-0.48828125	0.4426269568000001	8.187402160000001	1.8231445680000002	0.30517578	0.30517578	2.5634766	2.396167032	8.673095746000001	-2.000195288	1.2207031	-1.7089844	-1.2817383	1550086825.284
-9.554760880000002	-0.907983426	-4.5327391200000005	1.7700195	0.36621094	-0.48828125	2.4523925720000004	-6.927710160000001	0.9343017572	-0.48828125	1.0375977	-1.3427734	4.22888179	8.492456070000001	-1.4582763580000002	0.5493164	1.159668	3.9672852	-7.833300720000001	1.9571288940000002	2.237060504	0.48828125	0.12207031	-0.36621094	1.040771466	8.31779802	1.796826178	0.30517578	0.61035156	2.0141602	1.4020507200000003	8.88723143	-2.11982428	1.0375977	-1.5869141	-1.2207031	1550086825.324
-9.53442392	-0.4354492212	-4.43464357	1.6479492	-1.2817383	-0.24414062	2.4523925720000004	-6.927710160000001	0.9343017572	-0.6713867	1.2817383	-0.79345703	4.22888179	8.492456070000001	-1.4582763580000002	0.91552734	0.9765625	3.8452148	-8.18500998	1.9798584260000003	2.6210692900000003	0.79345703	0	-0.18310547	1.564746106	8.6515625	1.90808107	0.61035156	0.6713867	1.2817383	0.740502896	9.26047374	-2.219116214	0.6713867	-2.1972656	-1.0986328	1550086825.364
-8.87646466	-0.12800292540000002	-4.254003894	1.7089844	0.79345703	-0.36621094	2.333959964	-8.047436600000001	1.4403320680000002	-0.7324219	0.79345703	-0.24414062	4.146337860000001	8.685058606	-0.9809570288	1.0986328	0.36621094	3.4179688	-8.644384980000002	1.6724121400000003	2.976367212	0.79345703	0	-0.30517578	1.89013678	9.303539840000001	1.8279297120000002	0.5493164	0.48828125	0.61035156	0.893627896	9.64208966	-2.595947284	0.48828125	-2.6855469	-1.159668	1550086825.404
-9.591845746	0.06459961060000001	-4.71816394	0.8544922	-0.12207031	-0.4272461	2.333959964	-8.047436600000001	1.4403320680000002	-0.8544922	0.48828125	0.18310547	4.389184604	8.675488220000002	-0.5802001800000001	1.3427734	0	2.6855469	-8.80349092	1.38410643	3.234765576	0.7324219	-0.12207031	-0.4272461	2.19638678	9.754540740000001	1.8243408540000001	0.24414062	-0.061035156	-0.18310547	1.3458251800000003	9.43632788	-3.160595746	0.18310547	-2.0141602	-1.3427734	1550086825.444
-9.90407698	0.01315917932	-4.1331787140000005	1.5869141	0.061035156	1.3427734	2.5995362400000004	-8.40273462	1.7035155760000003	-0.91552734	0.5493164	0.4272461	4.389184604	8.675488220000002	-0.5802001800000001	1.4648438	0.12207031	1.6479492	-8.85732428	1.331469748	3.3819091460000004	0.36621094	-0.18310547	-0.48828125	2.548095746	9.957910340000002	2.319604532	-0.12207031	-0.36621094	-0.91552734	1.258496106	9.883740020000001	-2.94765625	-0.18310547	-2.2583008	-1.4038086	1550086825.484
-8.755639480000001	0.5203857428	-4.885644568	-0.91552734	0.24414062	0.36621094	2.7646241	-8.83220198	1.961914038	-0.8544922	0.61035156	0.5493164	5.18591304	8.725732428	0.8756836060000002	1.5258789	0.30517578	0.61035156	-8.425463760000001	1.7489746400000001	3.2790283540000003	0.24414062	-0.91552734	-0.48828125	2.4488037140000003	10.158886780000001	2.384204074	-0.7324219	-0.6713867	-1.3427734	2.3160155760000003	10.26296376	-2.1844238220000003	-0.79345703	-2.6245117	-1.159668	1550086825.524
-10.614673020000001	-1.41042482	-4.639208966000001	-2.1362305	1.3427734	1.2817383	2.866308606	-9.3489991	2.02292482	-0.6713867	0.30517578	0.61035156	5.59624002	9.591845746	1.335058606	1.4038086	0.6713867	-0.5493164	-9.96508786	2.192797824	3.226391574	1.2207031	-1.953125	-0.36621094	2.13178714	10.98073732	2.2346679320000002	-1.3427734	-1.5869141	-1.2207031	4.77319339	10.577587860000001	-1.2704589660000003	-2.2583008	-1.0375977	-0.61035156	1550086825.564
-11.038159440000001	-1.5575683900000001	-6.491064300000001	-2.1972656	-3.0517578	1.3427734	2.866308606	-9.3489991	2.02292482	-0.48828125	-0.18310547	0.91552734	6.102270468	10.49265126	1.546801718	0.91552734	0.7324219	-1.7700195	-11.694922120000001	0.3911865216	3.3496094240000005	1.0986328	-0.36621094	-0.36621094	1.930810504	11.586059800000001	3.2503173920000004	-1.0986328	-2.380371	-1.4648438	5.663232428000001	12.1052491	0.21413574280000003	-4.0893555	1.7089844	0.8544922	1550086825.604
-9.40163588	-3.6534667540000005	-3.77189946	-2.5634766	-3.7231445	0	3.31611322	-10.73190944	2.007373004	-0.12207031	-0.24414062	1.7089844	6.654956070000001	10.325171220000001	1.758544928	0.12207031	0.18310547	-2.5634766	-11.1350589	-0.5837890576	2.519384784	0.36621094	0.7324219	-0.5493164	1.642504892	10.727124100000001	4.232470746	-0.6713867	-1.7089844	-2.0141602	3.9154540740000003	12.9139402	-0.3146240216	-5.126953	2.5024414	2.0141602	1550086825.644
-9.734204074	-5.176342752000001	-0.9905273560000001	-0.24414062	1.2207031	0.8544922	4.2420410340000005	-11.16496556	1.680786142	-0.12207031	-0.24414062	1.7089844	6.654956070000001	10.325171220000001	1.758544928	-0.24414062	-0.6713867	-2.1972656	-10.906567000000003	0.2954833966	1.1400634980000002	0.36621094	-0.30517578	-0.12207031	0.954638678	9.754540740000001	4.439428714000001	-0.91552734	-0.8544922	-1.7089844	2.4081298920000003	10.05361322	-2.4990478240000003	-3.1738281	3.2348633	3.2348633	1550086825.684
-11.29057608	-2.56484375	-3.3986572480000006	1.2207031	-0.79345703	1.4648438	4.91315944	-10.81684604	1.2178222840000001	0.5493164	-0.061035156	1.7700195	7.102368210000001	9.91364766	1.717871106	-0.36621094	-0.9765625	-1.5258789	-11.07165486	-0.21413574280000003	1.3924804320000002	0.8544922	0.48828125	-0.24414062	0.37204589660000004	9.865796220000002	4.393969748000001	-1.159668	-0.36621094	-1.0375977	0.095703125	12.452173020000002	-3.2658691100000006	-2.380371	3.3569336	3.7841797	1550086825.724
-10.1828125	-0.6017333966	-4.2875000000000005	-1.6479492	-3.6621094	-0.79345703	4.786352536	-11.369530760000002	0.793139676	1.4038086	0.9765625	-1.2817383	7.297363220000001	10.012939300000001	1.2178222840000001	-0.7324219	-0.18310547	-1.2207031	-10.539307100000002	-0.7393066100000001	1.7106933900000003	-0.12207031	-0.5493164	-0.30517578	0.0729736322	10.10983876	4.32578125	-0.5493164	-1.0375977	-0.9765625	-2.3794189300000004	12.776366820000002	-3.39267572	-1.8920898	1.2207031	4.5776367	1550086825.764
-8.033081070000001	-1.300366214	-2.3626709260000003	-2.380371	-2.746582	-0.79345703	3.40942392	-10.0631839	-0.4892822284000001	2.1972656	-0.30517578	-2.6245117	7.1370607	9.09179712	1.000097644	-1.0986328	-0.48828125	-0.6713867	-9.66242662	-0.42707518000000005	1.7059082460000001	-0.12207031	0.061035156	0.30517578	0.11604003600000001	9.242529254	4.30783696	-0.4272461	-1.953125	-0.9765625	-2.6174804320000002	11.064477340000002	-1.564746106	-1.5258789	0.79345703	4.333496	1550086825.804
-7.021020468000001	-1.57551268	-1.234570288	-1.7700195	0	-0.4272461	3.40942392	-10.0631839	-0.4892822284000001	2.4414062	-1.6479492	-3.540039	7.1370607	9.09179712	1.000097644	-1.0375977	-1.5869141	0.36621094	-8.783154254000001	-0.6759033540000001	1.677197284	-0.18310547	0.12207031	0.36621094	0.515600589	8.092895468	4.1152344240000005	-0.7324219	-1.7700195	-0.91552734	-0.991723642	9.505712860000001	-1.25729982	-0.18310547	1.7700195	3.9672852	1550086825.844
-7.805786240000001	-1.667626996	-1.5456054320000001	-1.159668	-1.0375977	-0.61035156	3.9070800720000003	-8.061792032000001	-1.03957518	2.0141602	-1.8920898	-4.0283203	7.275830072	7.105957068	0.9462646760000001	-0.6713867	-1.953125	1.3427734	-8.13955072	-0.6962402160000001	1.6114013580000002	-0.36621094	-0.24414062	0.24414062	0.9929199280000001	7.3631594400000004	3.8018066100000003	-0.79345703	-1.2207031	-0.8544922	-0.48569336060000007	8.42307158	-0.961816394	-0.36621094	3.540039	2.2583008	1550086825.884
-8.151513580000001	-1.3362548920000001	-1.152026358	-0.91552734	-0.91552734	-0.48828125	4.020727536	-7.747167932000001	-1.070678714	1.4038086	-1.0986328	-4.211426	7.1310790740000005	6.57839357	0.7608398560000001	-0.61035156	-1.159668	1.8920898	-8.10366214	-0.5239746106000001	1.796826178	-0.4272461	-0.30517578	0.30517578	1.2010742212	7.224389480000001	3.6773925720000005	-0.5493164	-0.91552734	-0.7324219	-0.5108154254	7.774682608000001	-0.5885742212	-0.24414062	4.0283203	1.4038086	1550086825.924
-8.47092302	-0.970190396	-0.7213623200000001	-1.0986328	0.6713867	-0.48828125	4.020727536	-7.747167932000001	-1.070678714	0.9765625	-0.7324219	-4.5166016	7.5079103400000005	6.473120108000001	0.6077148560000001	-0.61035156	-1.0986328	2.319336	-8.2771241	-0.49167482	2.0887207460000004	-0.48828125	-0.24414062	0.48828125	1.3254882200000002	7.66342752	3.8556396760000005	-0.18310547	-0.7324219	-0.4272461	-0.4892822284000001	7.5880616000000005	-0.22849121400000003	0.061035156	4.5166016	0.48828125	1550086825.964
-9.266455072	-0.80988768	-1.3302734620000003	-0.79345703	0.79345703	-0.30517578	4.689453076	-7.408618210000001	-0.6519775360000001	0.79345703	-1.3427734	-4.760742	8.372826980000001	6.799707068	0.5048339856	-0.36621094	-1.5869141	2.5024414	-8.597729532	-0.516796875	2.48588858	-0.7324219	-0.79345703	0.4272461	1.5767089660000002	8.358471940000001	4.262377896	0.18310547	-0.30517578	-0.061035156	0.03588867212	7.4145996400000005	-0.423486322	0.61035156	1.6479492	0.061035156	1550086826.004
-9.176733426	-1.043164038	-1.9690917540000001	-1.6479492	0.30517578	-0.61035156	5.402441394	-7.1585937500000005	-0.31103514400000004	0.61035156	-1.953125	-4.760742	9.04753444	7.046142572	0.5335449280000001	-0.12207031	-1.3427734	2.6855469	-8.77597644	-0.501245108	3.019433606	-0.91552734	-0.4272461	0.5493164	1.905688498	8.9410643	4.572216754	0.24414062	0.061035156	0.061035156	1.5145019960000001	7.871582068	0.0657958966	1.2817383	-0.24414062	-0.48828125	1550086826.044
-9.53322734	-1.5563721040000003	-1.0048827880000002	-1.159668	0.48828125	-0.4272461	5.402441394	-7.1585937500000005	-0.31103514400000004	0.5493164	-1.8920898	-4.4555664	9.351391574	6.86191394	0.8637207068000001	0.36621094	-0.6713867	2.9296875	-8.705395468	-0.37204589660000004	3.2228027160000003	-1.0375977	-0.30517578	0.61035156	1.9726807100000001	8.828613220000001	4.563842752	0	0.24414062	0.12207031	3.2730469240000004	10.088306200000002	2.698828076	-0.12207031	1.953125	-1.2817383	1550086826.084
-9.94833966	-0.6902587860000001	-0.6459961060000001	-0.6713867	-0.24414062	-0.4272461	6.820043930000001	-5.744580072	0.7500732428000001	0.7324219	-1.8310547	-4.333496	9.14323732	6.4934570680000006	1.107763678	0.8544922	0.36621094	3.112793	-8.69103984	-0.0885253894	3.2718505400000004	-0.79345703	0.12207031	0.61035156	1.8434814300000002	8.49484874	4.42028804	-0.4272461	0.30517578	0.4272461	5.5651367800000004	11.727221940000002	4.013549820000001	-0.91552734	1.0986328	1.159668	1550086826.124
-10.069164840000001	-1.1257080072	-0.2428466754	-1.4038086	0.5493164	-0.30517578	7.603613220000001	-5.09140625	1.2261962860000002	0.7324219	-1.4038086	-3.9672852	8.77836911	6.25061052	1.0575195288	1.159668	1.2207031	3.112793	-8.531933606	-0.01794433606	3.27663588	-0.91552734	0.061035156	0.61035156	1.7059082460000001	8.476904254	4.431054712	-0.48828125	0.30517578	0.7324219	2.38540036	8.30463858	1.982250998	0.48828125	1.0375977	0.4272461	1550086826.164
-12.004760880000001	-3.6151855040000007	-3.0792480040000005	-0.36621094	0.6713867	-0.91552734	7.603613220000001	-5.09140625	1.2261962860000002	0.79345703	-0.30517578	-3.479004	8.69103984	6.25778804	0.7046142572	1.159668	1.2817383	3.0517578	-9.23774411	-0.10048827880000001	3.0493408540000004	-1.159668	-1.2207031	0.5493164	1.697534146	8.85253894	4.572216754	-0.4272461	0.18310547	0.8544922	-0.1495361322	5.5723143	-0.25959472840000003	2.1972656	0	-1.3427734	1550086826.203
-11.80976538	-4.026708966	-3.9956054320000005	1.159668	-2.6855469	-0.7324219	8.201757788	-4.722949280000001	1.683178714	0.91552734	0.30517578	-3.0517578	9.212622300000001	6.6394042540000004	-0.11005859620000001	1.0375977	0.61035156	2.8686523	-10.96159694	0.423486322	4.250415036	-1.6479492	0.18310547	0.5493164	1.812377896	10.35986322	4.476513580000001	0.061035156	0.4272461	0.6713867	1.7298339660000002	13.149609620000001	0.6806884980000001	1.2207031	-3.540039	-0.24414062	1550086826.243
-9.217407248	-2.5385253600000004	-1.7035155760000003	0.4272461	-0.6713867	0	9.485375900000001	-5.32109375	1.83151857	1.3427734	-0.18310547	-2.4414062	10.069164840000001	7.021020468000001	-1.178344748	0.8544922	-0.12207031	2.380371	-11.013037140000002	1.39008786	3.8197509000000003	-1.3427734	0.18310547	0.79345703	1.4702392180000001	11.321679320000001	4.410717752	0.5493164	0.61035156	0.24414062	4.8796630400000005	13.81713858	3.02421875	-1.953125	1.159668	-0.36621094	1550086826.283
-8.370434800000002	-1.2668701080000002	-2.8471679320000005	-1.3427734	2.746582	-0.24414062	9.485375900000001	-5.32109375	1.83151857	2.0141602	-0.4272461	-2.0751953	10.459154860000002	6.895410340000001	-1.7489746400000001	0.91552734	-1.0375977	2.1362305	-10.484277160000001	1.930810504	2.9165527160000004	-0.48828125	0.91552734	0.61035156	0.5873779254	11.013037140000002	4.244433606	0.12207031	1.2817383	0.12207031	-0.285913089	8.310620108	-0.9283202880000001	0.7324219	-0.9765625	-0.4272461	1550086826.323
-9.131274460000002	-1.96669928	-6.75305162	-0.8544922	0.48828125	-1.5258789	9.242529254	-4.459765576	2.0145507200000004	2.0751953	-0.5493164	-2.1362305	10.21272014	6.6489746400000005	-2.0301025360000002	1.3427734	-1.0375977	2.5024414	-10.413696580000002	1.7035155760000003	1.9032959260000002	-1.159668	0.5493164	0.18310547	-0.12321777160000001	10.655346940000001	3.71926268	-0.4272461	1.2817383	0.30517578	2.54689946	9.092993210000001	-2.830419928	2.1362305	0.7324219	-0.61035156	1550086826.363
-9.100170926	-3.84367662	-5.635717752000001	-0.7324219	-1.2817383	-0.6713867	8.923120108	-3.7599366	2.136572284	1.4038086	-0.5493164	-2.0751953	9.7401857	6.376220746	-2.460766574	1.7089844	-0.36621094	2.5024414	-10.47829622	2.3483153960000003	1.88774411	-1.0986328	1.0375977	0.4272461	-0.46416014400000005	10.5835688	3.3687500000000004	-0.6713867	0.9765625	0.36621094	1.4618652160000003	10.13854982	-2.816064496	1.7089844	0	-0.79345703	1550086826.403
-8.330957068	-3.6977295320000003	-3.5589599640000005	-0.4272461	0.18310547	0.6713867	8.923120108	-3.7599366	2.136572284	0.9765625	0	-2.0141602	9.405224640000002	5.9096679320000005	-2.733520468	1.7700195	-0.18310547	2.1362305	-9.89689946	2.568432608	1.832714856	-0.9765625	1.5258789	0.61035156	-0.573022464	10.556054320000001	3.2658691100000006	-0.5493164	0.79345703	0	1.5336425720000002	10.36345198	-1.9930175720000003	1.0986328	-0.18310547	-0.9765625	1550086826.443
-8.01274411	-2.001391574	-3.267065396	0.18310547	1.8920898	0	8.356079074	-3.803002896	1.738207968	0.91552734	0.24414062	-1.953125	8.90876448	5.164379892	-2.7347167540000004	1.7089844	-0.18310547	1.8920898	-9.575097840000002	2.8423827880000005	1.6544677520000002	-0.36621094	1.8310547	0.48828125	-0.5778076080000001	9.8263179	3.101977536	-0.7324219	0.9765625	-0.12207031	1.8458740020000002	9.1791259	-2.381811502	1.5258789	0.48828125	-0.91552734	1550086826.483
-8.870483426000002	-1.69633786	-4.7612304320000005	-0.061035156	-0.18310547	-1.0375977	8.356079074	-3.803002896	1.738207968	0.5493164	0.18310547	-1.7089844	8.90876448	5.164379892	-2.7347167540000004	1.7089844	0.12207031	1.6479492	-8.884838760000001	2.652172824	1.3195067900000002	-0.30517578	1.5869141	0.36621094	-0.6400146760000001	8.959009080000001	3.0959961060000003	-0.79345703	1.0375977	-0.24414062	1.204663089	9.528442392	-1.7513672120000003	1.3427734	-0.18310547	-0.79345703	1550086826.523
-8.541503894	-2.4165038940000003	-3.8018066100000003	0.061035156	-0.061035156	-0.6713867	7.85722644	-2.9979003600000005	1.8697998200000001	-0.061035156	0.6713867	-1.3427734	8.50561502	4.17504892	-1.9104736420000001	1.3427734	1.0375977	1.4648438	-8.38598642	2.82084964	1.003686502	-0.18310547	1.0986328	0.36621094	-1.085034146	8.521167032000001	3.1366699280000003	-0.36621094	1.0375977	-0.24414062	1.2513183900000002	9.753344748	-1.43076178	0.91552734	-1.159668	-0.8544922	1550086826.563
-8.468530252	-2.4523925720000004	-3.847265576	0.30517578	0.061035156	-0.30517578	7.37751448	-2.34113768	1.8458740020000002	-0.48828125	0.91552734	-0.9765625	8.59055162	4.053027356	-1.771704074	1.2817383	0.9765625	1.0986328	-8.424267572	3.0589112400000005	0.9343017572	0.12207031	1.0986328	0.24414062	-1.353002896	8.685058606	2.9165527160000004	-0.48828125	0.36621094	-0.12207031	2.7347167540000004	9.596630890000002	-1.153222644	0.6713867	0.48828125	-0.7324219	1550086826.603
-8.704199280000001	-2.4811035340000003	-3.98723143	0.9765625	0.18310547	-0.48828125	7.316503894	-1.752563498	1.8075927520000004	-0.8544922	0.91552734	-0.61035156	8.6001223	4.012353534	-1.622167932	0.91552734	0.9765625	0.61035156	-8.7030027	3.2921875000000003	0.8421875000000001	0.5493164	1.3427734	0.18310547	-1.1424560700000002	8.88842752	3.1378662140000007	-0.61035156	0.061035156	-0.24414062	2.3208007200000003	9.431542932000001	-1.111352536	0.4272461	0.24414062	-0.36621094	1550086826.643
-9.152807608000002	-2.72395018	-4.121215854000001	1.5258789	-0.12207031	-0.061035156	7.316503894	-1.752563498	1.8075927520000004	-1.159668	0.6713867	-0.36621094	9.067871106	4.048242212	-1.5862792540000001	0.6713867	1.0986328	0.4272461	-8.681469748	3.301757788	0.762036142	0.9765625	1.159668	0	-1.0826415740000002	9.030786240000001	3.43334964	-0.48828125	0.24414062	-0.61035156	2.077954074	9.770092752000002	-1.0958007788	-0.12207031	-0.24414062	-0.061035156	1550086826.683
-9.139648560000001	-2.094702176	-4.396362320000001	1.2817383	-0.4272461	0.061035156	7.981640380000001	-1.650878894	2.1138427520000005	-1.5869141	0.8544922	-0.24414062	9.65883786	4.070971646	-1.3422363220000002	0.24414062	0.48828125	0.4272461	-8.884838760000001	3.2239991	0.6328369110000001	1.2817383	0.91552734	0.12207031	-1.4702392180000001	9.157592752000001	3.5972412140000003	-0.36621094	0	-0.61035156	1.464257788	9.76770018	-1.5109130400000002	-0.4272461	-1.2817383	0.061035156	1550086826.723
-9.03916034	-2.165283246	-4.187011780000001	0.9765625	-1.0986328	-0.061035156	8.403930710000001	-1.8506591460000001	2.3423339660000004	-2.1362305	0.9765625	0	9.838280760000002	4.05183107	-1.161596646	0	0.4272461	0.36621094	-9.088207968	2.975170926	0.723754892	1.3427734	0.79345703	0.12207031	-1.362573282	9.43034694	3.7431884000000006	-0.61035156	-0.91552734	-0.79345703	2.469140576	9.552368210000001	-1.7214599640000001	-0.30517578	-1.2817383	0	1550086826.763
-8.798706070000001	-2.43803714	-2.6198730040000004	1.0986328	-0.48828125	0.48828125	8.403930710000001	-1.8506591460000001	2.3423339660000004	-2.5634766	0.7324219	0.061035156	10.2079348	3.8197509000000003	-0.8170653959999999	-0.24414062	-0.061035156	0.30517578	-9.758129892000001	3.0014891200000005	0.6364257788	1.5869141	0.5493164	0.18310547	-0.8290283540000001	9.439917032	4.038671924000001	-0.5493164	-1.4038086	-1.2207031	3.1462402160000003	9.650463760000001	-1.676000998	-0.61035156	-0.36621094	0.18310547	1550086826.803
-8.948242212	-2.0289062500000004	-2.04326178	0.9765625	1.0375977	0.4272461	9.029589660000001	-2.442822284	1.8829589660000003	-2.8686523	0.7324219	-0.12207031	10.790527160000002	3.685766574	-0.65676268	-0.61035156	-0.36621094	0.30517578	-10.222289840000002	2.460766574	0.7117919928	2.4414062	0.91552734	-0.4272461	-0.5574707068000001	9.8933107	4.4334472840000005	-0.4272461	-1.2207031	-1.3427734	2.098291034	9.6385009	-1.0180419928000002	-0.7324219	-0.24414062	0.48828125	1550086826.843
-9.85502896	-2.127001996	-2.7538574280000003	1.159668	0.48828125	0.061035156	9.030786240000001	-2.902197284	1.8040038940000003	-3.3569336	0.18310547	-0.061035156	11.04772914	3.69892572	-0.73332518	-1.0375977	-0.4272461	0.12207031	-9.998584260000001	1.355395468	0.48569336060000007	1.953125	1.0375977	-0.5493164	-0.33017577880000004	10.033276260000001	5.230175720000001	-0.24414062	-1.3427734	-1.6479492	1.07785643	9.234155252	-1.2668701080000002	-0.5493164	-0.4272461	0.24414062	1550086826.883
-9.753344748	-2.177246106	-2.519384784	0.6713867	-0.9765625	-0.30517578	9.030786240000001	-2.902197284	1.8040038940000003	-3.7841797	-0.24414062	0.12207031	10.893408540000001	3.34243161	-0.4844970746000001	-1.3427734	-0.61035156	0.18310547	-9.78444838	0.7416992212000001	0.15910644960000003	1.5869141	0.8544922	-0.36621094	-0.02153320288	9.43034694	5.70151358	-0.18310547	-1.2817383	-1.8920898	1.1400634980000002	9.782055710000002	-1.4738280760000002	-0.5493164	-0.8544922	-0.18310547	1550086826.923
-9.253295926000002	-2.4583741	-1.5372314300000003	0.91552734	0.36621094	-0.12207031	9.094189300000002	-3.03857428	1.5491942900000002	-3.3569336	-0.4272461	0	10.58117662	2.866308606	-0.09450683900000001	-1.159668	-0.30517578	0.24414062	-9.734204074	0.5048339856	-0.19020996400000004	1.3427734	0.61035156	-0.36621094	-0.02153320288	9.43034694	5.70151358	-0.18310547	-1.2817383	-1.8920898	1.503735324	9.87775908	-0.9402832068000001	-0.24414062	-0.48828125	-0.48828125	1550086826.963
-9.3573732	-2.47033696	-1.6616454680000001	0.8544922	0.48828125	-0.12207031	9.021215560000002	-2.872290036	1.2010742212	-2.8076172	-0.7324219	-0.30517578	10.411303420000001	2.604321286	0.04067382788	-0.79345703	-0.30517578	-0.12207031	-9.593042032000001	0.49526367800000004	-0.40793457460000004	1.159668	0.48828125	-0.48828125	-0.02153320288	9.43034694	5.70151358	-0.18310547	-1.2817383	-1.8920898	1.522875998	9.709082068	-0.265576178	-0.061035156	0.12207031	-0.61035156	1550086827.003
-9.486572480000001	-2.7586425720000003	-1.830322284	0.8544922	0	0.12207031	9.021215560000002	-2.872290036	1.2010742212	-2.1972656	-0.79345703	-0.30517578	10.495044420000001	2.519384784	0.10527343750000001	-0.61035156	0.24414062	-0.48828125	-9.59782698	0.37084961060000005	-0.5490966754000001	0.8544922	0.30517578	-0.4272461	0.32539062500000004	8.69582518	5.816357428000001	-0.7324219	-0.61035156	-0.91552734	1.0646972840000002	9.65405252	-0.0765625	0	-0.30517578	-0.5493164	1550086827.043
-9.35856929	-2.62705072	-1.892529254	0.8544922	0.18310547	0.36621094	8.88842752	-2.624658246	0.3911865216	-1.7089844	-0.8544922	-0.12207031	10.9819339	2.59116214	-0.11723633180000001	-0.61035156	0.48828125	-0.6713867	-9.760522660000001	0.3600830072	-0.531152356	0.7324219	0.30517578	-0.48828125	0.10886230040000001	8.56782248	5.7385987400000005	-0.6713867	-0.36621094	-0.6713867	0.9989013580000001	9.7401857	-0.1112548822	0.12207031	-0.91552734	-0.4272461	1550086827.083
-9.29277356	-2.0372802520000004	-1.8506591460000001	0.79345703	0.4272461	0	8.88842752	-2.624658246	0.3911865216	-1.7089844	-1.953125	-0.12207031	11.38867212	2.6665283540000004	-0.027514648560000004	-0.4272461	0.061035156	-0.48828125	-9.743774460000001	0.2918945288	-0.48090820680000007	0.6713867	0.79345703	-0.36621094	-0.1447509784	8.497240920000001	5.815161240000001	-0.61035156	-0.30517578	-0.4272461	1.2668701080000002	9.77248552	-0.25480957460000003	0	-0.8544922	-0.4272461	1550086827.123
-9.406420926000001	-1.8638183900000003	-2.13776857	0.36621094	0.30517578	-0.24414062	9.478198380000002	-2.874682608	0.343334964	-0.91552734	-0.5493164	-0.061035156	11.38867212	2.6665283540000004	-0.027514648560000004	-0.4272461	0.5493164	-0.12207031	-9.743774460000001	0.2918945288	-0.48090820680000007	0.6713867	0.79345703	-0.36621094	-0.265576178	8.322582968	5.82473143	-0.5493164	-0.30517578	-0.24414062	1.7250488220000002	9.68515625	-0.5084228534	0.24414062	-0.30517578	-0.4272461	1550086827.163
-9.469824280000001	-2.2203125000000004	-2.2430420320000004	0.18310547	0.061035156	0	9.840673920000002	-2.53254393	1.0371826080000002	-0.4272461	-0.61035156	-0.061035156	10.576391280000001	2.573217752	0.0825439496	0	0.5493164	0.24414062	-9.54399411	0.5574707068000001	-0.7799804712000001	0.6713867	0.79345703	-0.36621094	-0.2978759784	8.09768071	5.788842752000001	-0.5493164	-0.24414062	0.061035156	1.9367920320000003	9.682763580000001	-0.419897464	0.24414062	0.061035156	-0.5493164	1550086827.212
-9.34541034	-2.332763678	-2.2083496400000002	0.24414062	0	0.24414062	10.21511232	-2.27893071	0.594555661	-0.24414062	-1.3427734	-0.4272461	10.14333516	2.58278804	0.07775878600000001	0	1.0986328	0.24414062	-9.54399411	0.5574707068000001	-0.7799804712000001	0.24414062	-0.061035156	-0.24414062	-0.28471679320000004	8.12758786	5.64169928	-0.30517578	0	0.18310547	1.7274413940000002	9.792822480000002	-0.2392578076	0.18310547	0	-0.48828125	1550086827.244
-9.273632788	-2.060009784	-2.2035644960000003	0.061035156	0.18310547	0.36621094	10.21511232	-2.27893071	0.594555661	-0.24414062	-1.159668	-0.61035156	10.14333516	2.58278804	0.07775878600000001	0.061035156	0.5493164	0.12207031	-9.575097840000002	0.5084228534	-0.7105957068000001	0.12207031	-0.18310547	-0.18310547	-0.346923822	8.151513580000001	5.612988220000001	-0.18310547	-0.061035156	0.30517578	1.388891574	9.780859620000001	-0.16389160340000003	0.18310547	0	-0.48828125	1550086827.283
-9.314306610000001	-1.8913329680000002	-2.3483153960000003	-0.061035156	0.18310547	0.12207031	9.398047120000001	-1.9511474640000002	0.417504892	-0.061035156	-0.48828125	-0.7324219	10.2773188	2.5433105040000004	-0.172265625	0.24414062	0.18310547	0.12207031	-9.573901260000001	0.5610595746000001	-0.6053222644	0	-0.24414062	-0.18310547	-0.3158203076	8.16467302	5.6572509	0.061035156	0.12207031	0.36621094	1.676000998	9.677978240000002	-0.417504892	0.061035156	-0.6713867	-0.18310547	1550086827.323
-9.398047120000001	-2.0468505400000003	-2.5433105040000004	-0.36621094	-0.061035156	0.12207031	9.24611821	-2.024121106	-0.346923822	-0.18310547	-0.4272461	-0.36621094	10.411303420000001	2.656957968	-0.3194091754	0.48828125	-0.48828125	0	-9.60859375	0.6759033540000001	-0.4868896466	-0.12207031	-0.30517578	-0.061035156	-0.15551757200000002	8.301049820000001	5.579492212	0.24414062	0.24414062	0.36621094	1.8063964660000003	9.70429712	-0.477319339	0.061035156	0	-0.24414062	1550086827.363
-9.258081070000001	-2.3614746400000004	-2.396167032	-0.12207031	0.061035156	0.30517578	9.24611821	-2.024121106	-0.346923822	-0.48828125	-3.2348633	-0.30517578	10.938866820000001	2.8017089660000005	0.24404297120000001	0.4272461	-0.61035156	0.18310547	-9.719848740000002	0.6507812500000001	-0.34453125	-0.24414062	-0.18310547	0.061035156	-0.17106933900000001	8.51040036	5.62853984	0.4272461	0.30517578	0.12207031	1.6437011780000002	9.778466754	-0.47253417540000003	0.12207031	0.24414062	-0.24414062	1550086827.403
-9.201855432	-2.245434604	-2.44401857	-0.061035156	0.18310547	0.30517578	10.5488768	-2.140161142	0.12202148560000001	0.061035156	-0.24414062	-0.18310547	10.938866820000001	2.8017089660000005	0.24404297120000001	0.061035156	-1.5258789	0.48828125	-9.765307608	0.7010253600000002	-0.22490234620000002	-0.24414062	-0.12207031	0	-0.31342773560000003	8.54270018	5.54958516	0.24414062	-0.12207031	0.30517578	1.2202148560000001	9.746167032	-0.699829074	0	0	-0.12207031	1550086827.443
-9.241332968	-2.05522464	-2.5995362400000004	0	0	0.061035156	10.93408246	-1.9786621400000002	0.1244140625	0.4272461	-1.0986328	-0.7324219	11.67458516	2.205957068	-0.5825927716	0.18310547	-1.7089844	0.9765625	-9.67558606	0.8290283540000001	-0.2918945288	-0.24414062	-0.18310547	0	0.0346923822	8.683862320000001	5.70151358	0	0	0.61035156	1.153222644	9.718652160000001	-0.734521466	0	-0.18310547	-0.061035156	1550086827.483
-9.3573732	-2.024121106	-2.605517572	0	0	0.061035156	10.93408246	-1.9786621400000002	0.1244140625	0.30517578	-0.6713867	-1.3427734	11.64826628	2.1975829680000003	-0.7955322480000001	0.4272461	-1.5258789	1.159668	-9.697119110000001	0.8015136780000001	-0.2344726538	-0.24414062	-0.12207031	0.061035156	0.2452392572	8.838183606000001	5.64648462	-0.12207031	0.24414062	0.61035156	1.315917932	9.74736322	-0.7393066100000001	0	-0.061035156	-0.061035156	1550086827.522
-9.34541034	-2.0564209260000004	-2.560058606	-0.12207031	-0.12207031	0	10.57998004	-1.885351538	-0.27993163940000004	0.48828125	-0.4272461	-1.4038086	11.64826628	2.1975829680000003	-0.7955322480000001	0.61035156	-1.0375977	1.159668	-9.77368161	0.846972644	-0.16628417539999998	-0.24414062	-0.12207031	0	0.06340332068	8.70778804	5.5974366	-0.48828125	0.061035156	0.6713867	1.297973642	9.74257788	-0.7500732428000001	0	0	0	1550086827.563
-9.363354532	-2.027709964	-2.3985596040000003	0.061035156	0	0.061035156	9.532031250000001	-1.5910644960000002	-0.73332518	0.48828125	-0.30517578	-1.3427734	11.33723192	2.2645751800000005	-1.040771466	0.79345703	-0.91552734	1.3427734	-9.645678420000001	1.0503417932	-0.13398437500000002	-0.12207031	-0.12207031	0	-0.10886230040000001	8.649169928000001	5.659643570000001	-0.48828125	0	0.7324219	1.300366214	9.77607428	-0.7117919928	-0.12207031	0	0	1550086827.603
-9.412402160000001	-1.868603534	-2.471533246	0	-0.061035156	-0.061035156	9.532031250000001	-1.5910644960000002	-0.73332518	0.4272461	-0.12207031	-1.3427734	11.33723192	2.2645751800000005	-1.040771466	0.6713867	-0.4272461	1.4038086	-9.718652160000001	1.068286142	-0.07536621106000001	-0.12207031	-0.18310547	0	-0.1770507788	8.78554712	5.591455072	-0.4272461	-0.12207031	0.6713867	1.28361821	9.73659694	-0.668725589	-0.061035156	-0.061035156	0.061035156	1550086827.642
-9.431542932000001	-1.9954101440000003	-2.4571777160000003	0	0	-0.061035156	9.625341754	-1.374536142	-0.9893310700000001	0.30517578	0.18310547	-1.159668	11.17453624	2.142553714	-1.4522949280000002	0.48828125	-0.61035156	1.2817383	-9.729418930000001	1.0754638580000002	-0.06699218750000001	-0.061035156	-0.18310547	-0.061035156	0.00478515625	8.646777160000001	5.647680710000001	-0.48828125	-0.36621094	0.6713867	1.2549072479999999	9.743774460000001	-0.6806884980000001	0	-0.061035156	0	1550086827.682
-9.43632788	-1.990625	-2.4870849640000006	-0.061035156	-0.12207031	0	9.53920926	-0.9271240020000001	-0.7309326080000002	0.12207031	0.24414062	-1.2817383	10.700806200000002	1.4965576080000003	-1.3817138580000001	0.36621094	-0.8544922	1.2817383	-9.69472644	0.9893310700000001	-0.0909179712	-0.061035156	-0.30517578	-0.061035156	0.14714355040000002	8.408715560000001	5.78166484	-0.30517578	-0.18310547	0.61035156	1.302758786	9.77368161	-0.6723144568000001	0	0.061035156	0	1550086827.722
-9.412402160000001	-1.961914038	-2.3746337860000004	-0.12207031	-0.12207031	-0.061035156	9.53920926	-0.9271240020000001	-0.7309326080000002	0.12207031	0.6713867	-1.4648438	10.21511232	1.0802490020000002	-1.6078125	0.4272461	0.18310547	1.4648438	-9.67558606	0.8816650360000001	-0.095703125	0	-0.36621094	-0.061035156	0.36606445680000005	8.25319838	5.683569289999999	-0.061035156	-0.18310547	0.5493164	1.2692626800000002	9.786840560000002	-0.617285144	0.061035156	0	0	1550086827.762
-9.34541034	-2.0755615020000002	-2.2837158540000004	-0.24414062	-0.24414062	0.061035156	9.0594973	-0.6651367212000001	-0.539526358	0.30517578	0.5493164	-1.4038086	10.21511232	1.0802490020000002	-1.6078125	0.61035156	0	1.4648438	-9.687548920000001	0.8062988220000001	-0.11604003600000001	-0.12207031	-0.36621094	-0.061035156	0.643603534	8.0558107	5.671606430000001	0.18310547	-0.061035156	0.5493164	1.4044433900000002	9.797607428000001	-0.45100097840000003	0.18310547	-0.061035156	0.12207031	1550086827.802
-9.27602536	-1.8817626800000002	-1.818359424	-0.24414062	-0.4272461	0.30517578	8.903979532000001	-0.3971679712	-0.5359375000000001	0.48828125	0.61035156	-1.2207031	9.90647014	0.33615722840000006	-1.476220746	0.61035156	-0.061035156	1.3427734	-9.60739766	0.7010253600000002	-0.1244140625	0	-0.36621094	-0.061035156	0.86850589	7.881152160000001	5.632128894	0.61035156	0.30517578	0.61035156	1.69633786	9.89570288	0.00837402356	0.061035156	-0.061035156	0.30517578	1550086827.842
-9.52963858	-1.3063476440000001	-1.524072284	-0.48828125	-0.12207031	0.30517578	8.903979532000001	-0.3971679712	-0.5359375000000001	0.61035156	0.61035156	-1.0375977	9.83110324	0.15551757200000002	-1.19270018	0.7324219	0.061035156	1.2207031	-9.514086960000002	0.269165036	-0.1399658246	-0.061035156	-0.30517578	-0.061035156	1.062304712	7.802197480000001	5.6739991000000005	0.79345703	0.48828125	0.61035156	1.9009033540000002	9.786840560000002	0.379223642	-0.36621094	0	0.7324219	1550086827.882
-9.753344748	-0.9211425720000002	-1.733422824	-1.4648438	-0.12207031	-0.061035156	8.95183107	-0.4821044928	-0.2978759784	0.91552734	0.5493164	-0.7324219	9.83110324	0.15551757200000002	-1.19270018	0.91552734	0	1.159668	-9.657641574000001	-0.3911865216	-0.0765625	-0.4272461	-0.36621094	0	1.3362548920000001	7.7076902	5.9407717600000005	1.159668	0.7324219	0.7324219	1.9188476440000002	9.46264676	-0.26318359620000004	-0.18310547	-0.24414062	0.5493164	1550086827.922
-9.790429712	-1.129296875	-1.61977536	-2.0141602	-0.4272461	-0.24414062	9.132470746000001	-0.5371337860000001	-0.39238280760000005	1.0986328	0.36621094	-0.48828125	9.754540740000001	-0.1040771466	-0.985742212	1.0375977	-0.24414062	0.79345703	-9.753344748	-0.805102536	0.12321777160000001	-0.91552734	-0.30517578	0.061035156	1.9702880400000002	7.89191893	6.044848740000001	1.3427734	1.2817383	0.6713867	2.3052490020000005	9.624145468	-0.1997802716	-0.061035156	0.79345703	0.4272461	1550086827.962
-9.657641574000001	-1.3290771760000002	-1.836303714	-2.5024414	-0.24414062	-0.61035156	9.46743161	-0.6400146760000001	-0.8374023560000001	1.4038086	0.48828125	-0.30517578	9.82990764	-0.32180175720000004	-0.7428955072	1.3427734	-0.30517578	0.4272461	-9.874170320000001	-1.070678714	0.32658691100000004	-1.5258789	-0.24414062	0.24414062	2.2837158540000004	8.03786592	5.9886232	1.2817383	1.8310547	0.5493164	1.7059082460000001	9.455468750000001	-0.45100097840000003	0.12207031	1.5258789	0.12207031	1550086828.002
-9.632519568000001	-1.723852536	-2.050439496	-2.5024414	-0.24414062	-0.8544922	9.688745108	-1.040771466	-1.0587158540000001	1.7700195	0.5493164	-0.24414062	10.314403960000002	-0.45578614200000006	-0.709399411	1.7700195	-0.4272461	0.24414062	-10.003369600000001	-1.061108426	0.6340332068000001	-2.1972656	-0.12207031	0.30517578	2.1796386780000003	8.226879892	5.904882788000001	1.2207031	2.0141602	0.7324219	1.15441893	9.61816394	-0.6041259784	0.36621094	1.7700195	-0.24414062	1550086828.042
-9.614575180000001	-1.790844748	-2.319604532	-2.319336	-0.061035156	-1.0986328	9.688745108	-1.040771466	-1.0587158540000001	2.1362305	0.5493164	-0.30517578	10.83239766	-0.6842773560000001	-0.702221646	2.0751953	-0.4272461	0.18310547	-10.028490920000001	-0.569433606	0.839794928	-2.6245117	-0.12207031	0.4272461	2.213134784	8.59414038	5.577099640000001	1.0986328	2.2583008	0.8544922	0.7967285340000001	9.839477340000002	-0.42109375000000004	-0.24414062	1.3427734	-0.4272461	1550086828.082
-9.350195288	-1.3864990020000003	-3.152221646	-2.4414062	0.12207031	-1.4648438	9.795214660000001	-1.222607428	-0.976171875	2.6855469	0.36621094	-0.4272461	11.03935504	-0.9307128600000001	-0.9965087860000001	2.5024414	-0.48828125	0	-10.158886780000001	-0.2428466754	1.0563232428000002	-2.9907227	0.12207031	0.5493164	2.34711911	8.927905252	5.242138580000001	0.79345703	2.5634766	1.0375977	0.0	9.8179438	-0.8960205072	0.24414062	0.7324219	-0.5493164	1550086828.122
-9.113330072	-1.4786132200000002	-3.9118652160000003	-2.9296875	0.18310547	-1.8310547	9.44350589	-0.7046142572	-0.2524169928	3.2348633	0.36621094	-0.4272461	11.059692000000002	-1.152026358	-1.4463134979999999	2.9907227	-0.30517578	-0.18310547	-10.229467360000001	0.1315917932	1.2656738220000001	-3.540039	0.30517578	0.61035156	2.3160155760000003	9.247314300000001	4.87368161	0.6713867	2.9296875	1.159668	0.03828125	9.79401857	-1.4929687500000002	0.91552734	-0.12207031	-0.7324219	1550086828.162
-8.749658246000001	-1.8650146760000001	-4.268359424000001	-2.9296875	0.24414062	-1.7089844	9.44350589	-0.7046142572	-0.2524169928	3.2348633	0.36621094	-0.4272461	10.92810054	-1.378125	-1.8973144960000001	3.4179688	-0.4272461	-0.36621094	-10.319189300000001	1.0551269568000001	1.4451172120000002	-3.7841797	0.4272461	0.7324219	2.177246106	9.649267572	4.159497104000001	0.48828125	3.3569336	1.2817383	1.600634784	9.92321736	-2.1473388580000004	0.7324219	0.061035156	-0.79345703	1550086828.202
-8.72932158	-2.062402356	-4.39995108	-2.8076172	0.24414062	-1.4038086	9.677978240000002	-0.2560058606	0.3289794928	3.9672852	-0.061035156	0.061035156	10.51897014	-1.58388678	-2.5947509	3.7231445	-0.36621094	-0.61035156	-9.88254442	1.8351074280000002	1.41640625	-3.7231445	0.91552734	0.79345703	1.867407248	9.719848740000002	3.53981929	0.24414062	3.540039	1.2817383	2.3531005400000002	9.63969748	-2.0301025360000002	0.6713867	1.5258789	-0.91552734	1550086828.242
-8.738891574	-1.79323732	-4.221704074	-2.8076172	-0.061035156	-1.4038086	9.56672374	0.01315917932	0.7488769568000001	4.0893555	-0.12207031	0.24414062	10.51897014	-1.58388678	-2.5947509	3.90625	-0.12207031	-0.79345703	-9.70310054	2.319604532	1.178344748	-3.7841797	1.0375977	0.8544922	1.4116211060000001	9.485375900000001	3.0720702880000004	0.24414062	3.7231445	1.3427734	1.3853027160000002	9.612182608000001	-2.00856929	0.61035156	0.91552734	-0.7324219	1550086828.282
-8.833398560000001	-1.28361821	-4.310229532	-3.0517578	0.4272461	-1.3427734	9.56672374	0.01315917932	0.7488769568000001	4.0283203	0	0.5493164	10.16247554	-1.599438498	-2.9644042540000006	3.9672852	-0.30517578	-0.8544922	-9.371728240000001	2.68566893	1.02163089	-3.540039	1.159668	0.79345703	0.9905273560000001	9.564331070000001	2.7478759000000004	0.36621094	3.8452148	1.5258789	2.2490234620000003	9.45307608	-1.771704074	0.48828125	1.0986328	-0.7324219	1550086828.322
-9.01044928	-1.315917932	-4.64399411	-3.1738281	-0.4272461	-1.4648438	9.595434800000001	0.2918945288	0.923535144	3.8452148	-0.12207031	0.8544922	10.437622300000001	-1.3195067900000002	-3.52785643	3.9672852	-0.4272461	-0.91552734	-9.016430710000002	2.802905252	0.778784146	-3.540039	1.0375977	0.6713867	0.5526855432	9.58347194	2.604321286	0.48828125	3.7231445	1.5869141	2.414111322	9.42915036	-1.4044433900000002	0.5493164	1.3427734	-0.79345703	1550086828.362
-8.85732428	-1.5575683900000001	-4.603320288000001	-3.112793	-0.4272461	-1.4648438	9.869384980000001	0.2452392572	0.923535144	3.6621094	0	0.9765625	10.437622300000001	-1.3195067900000002	-3.52785643	3.8452148	-0.48828125	-0.7324219	-8.851342752	2.8890380400000004	0.5897705072	-3.479004	0.91552734	0.6713867	0.1268066394	9.521264480000001	2.5086182100000003	0.7324219	3.479004	1.5258789	2.368652356	9.613378894	-1.2297851440000003	0.30517578	1.5869141	-0.8544922	1550086828.402
-8.792724640000001	-1.770507788	-4.78276358	-3.0517578	-0.7324219	-1.4648438	9.77966304	-0.026318359620000002	0.92473143	3.6010742	0.12207031	0.7324219	10.480688400000002	-1.085034146	-3.4213867800000006	3.6621094	-0.30517578	-0.48828125	-8.85373552	3.027807608	0.4713378894	-3.479004	0.6713867	0.5493164	-0.019140625	9.63491214	2.3949707460000003	0.8544922	3.1738281	1.5869141	2.409326178	9.578686600000001	-1.2704589660000003	0.30517578	1.8310547	-0.9765625	1550086828.442
-8.59294429	-1.75495607	-4.8988037140000005	-3.0517578	-0.5493164	-1.5258789	9.77966304	-0.026318359620000002	0.92473143	3.6621094	0.18310547	0.4272461	10.44838858	-1.1173339660000001	-3.6211670320000002	3.479004	-0.18310547	-0.36621094	-8.93867212	3.178540036	0.5191894568000001	-3.4179688	0.48828125	0.4272461	0.1435546875	9.928002700000002	2.41770018	0.8544922	3.0517578	1.5869141	2.5720214660000003	9.725830072	-1.1986816100000002	-0.061035156	2.6245117	-0.9765625	1550086828.482
-8.40153804	-1.4451172120000002	-5.468237320000001	-3.3569336	-0.61035156	-1.7089844	9.689941394000002	-0.20097655760000002	0.88046875	3.6010742	0.24414062	0.061035156	10.44838858	-1.1173339660000001	-3.6211670320000002	3.2958984	-0.24414062	-0.30517578	-9.16716304	2.9823487400000004	0.679492212	-3.479004	0.4272461	0.36621094	0.40793457460000004	10.09548372	2.5229737400000003	0.9765625	2.9296875	1.3427734	2.2167236420000003	9.713867212	-1.745385782	-0.4272461	2.9296875	-0.91552734	1550086828.522
-8.238842752000002	-1.6903564300000002	-5.829516574	-3.540039	-0.8544922	-1.7089844	9.299951080000001	-0.765625	1.27763678	3.6621094	0.061035156	-0.12207031	10.5058107	-1.19270018	-3.552978534	3.1738281	-0.36621094	-0.24414062	-9.298754892	2.87707518	0.898413089	-3.7231445	0.48828125	0.24414062	0.7500732428000001	10.13376448	2.5492920320000003	1.159668	2.9296875	1.0375977	2.0576172120000003	9.61816394	-2.377026358	-0.5493164	3.3569336	-1.159668	1550086828.562
-8.3201902	-2.19399411	-5.724243210000001	-3.2348633	-0.6713867	-1.5869141	9.299951080000001	-0.765625	1.27763678	3.8452148	-0.061035156	-0.18310547	10.157690200000001	-1.715478534	-3.475219748	3.1738281	-0.36621094	-0.30517578	-9.15878894	2.981152356	0.9474609620000001	-3.9672852	0.6713867	0.24414062	1.189111322	9.98422824	2.4799072480000004	1.159668	3.1738281	0.8544922	1.5180908540000002	9.52604982	-2.7538574280000003	-0.7324219	3.9672852	-1.2817383	1550086828.602
-8.08691394	-2.001391574	-5.623754892	-2.746582	-0.91552734	-1.6479492	9.15161142	-0.839794928	1.214233426	3.90625	-0.12207031	-0.061035156	10.157690200000001	-1.715478534	-3.475219748	3.4179688	-0.36621094	-0.4272461	-8.783154254000001	3.2479248200000006	0.9139648560000001	-4.0893555	0.61035156	0.30517578	1.349414038	9.759326080000001	2.22629393	0.91552734	3.6621094	0.9765625	0.65676268	9.71027806	-2.427270468	-0.8544922	3.90625	-1.5258789	1550086828.642
-8.04504393	-1.490576178	-5.542407248	-2.8076172	-0.30517578	-1.953125	9.181518570000001	-0.850561502	1.204663089	3.9672852	-0.12207031	0.061035156	10.103857820000002	-2.001391574	-3.3244873200000002	3.7231445	-0.18310547	-0.61035156	-8.509204074000001	3.4800048920000006	0.8134765380000001	-4.1503906	0.48828125	0.48828125	1.184326178	9.584667932	1.7657226440000002	0.4272461	3.90625	1.4038086	0.5108154254	9.52006839	-2.22629393	-1.159668	3.4179688	-1.7089844	1550086828.682
-8.14792482	-1.070678714	-5.969482428000001	-3.6010742	-1.159668	-2.1972656	9.24372554	-0.83022464	1.42836911	4.0283203	-0.061035156	0.12207031	10.317992720000001	-2.3710449280000003	-3.4692382200000003	4.0893555	0.061035156	-0.61035156	-8.78435054	3.4261719240000006	0.8565429712000001	-4.1503906	0.48828125	0.61035156	0.98334964	9.705493210000002	1.415209964	0.061035156	3.6621094	1.8920898	0.5490966754000001	9.34541034	-2.0731689300000005	-1.2817383	2.9907227	-1.7089844	1550086828.722
-8.0558107	-1.061108426	-6.13217752	-4.8828125	-1.0375977	-1.8310547	9.33344748	-0.6256591459999999	1.427172824	4.1503906	-0.061035156	0.061035156	10.317992720000001	-2.3710449280000003	-3.4692382200000003	4.272461	0.48828125	-0.5493164	-9.47341304	2.86870108	0.898413089	-4.333496	0.5493164	0.6713867	1.1269042932	10.054809800000001	1.4522949280000002	0.061035156	3.540039	2.0751953	0.75366214	9.341821580000001	-1.8004150360000002	-1.3427734	2.6245117	-1.8310547	1550086828.762
-8.498437500000001	-2.1975829680000003	-5.746972840000001	-5.554199	-1.0986328	-1.7700195	10.338329680000001	-0.593359375	0.73332518	4.272461	-0.061035156	-0.12207031	10.411303420000001	-2.31481929	-3.80778804	4.272461	0.18310547	-0.4272461	-9.23654802	1.7489746400000001	1.1053711060000002	-4.638672	0.9765625	0.36621094	1.4463134979999999	10.319189300000001	1.888940396	0.061035156	3.8452148	1.6479492	0.811083966	9.69113768	-1.1472412140000001	-1.6479492	2.8076172	-1.5258789	1550086828.802
-9.96389128	-3.1390625	-4.67629393	-4.272461	-2.6245117	-0.9765625	10.338329680000001	-0.593359375	0.73332518	4.5166016	-0.18310547	-0.30517578	10.539307100000002	-1.588671924	-2.951245108	4.3945312	-0.18310547	-0.24414062	-9.108544928	1.57551268	0.88645018	-5.3710938	0.18310547	0.36621094	1.1101562500000002	9.445898560000002	2.8352050720000004	0.79345703	3.90625	1.5258789	2.27893071	10.222289840000002	0.15073241820000002	-2.1972656	4.0283203	-1.2817383	1550086828.841
-9.39685054	-1.4833984620000003	-4.55307608	-5.1879883	-2.0751953	-0.79345703	10.4388179	-0.784765625	0.1459472644	4.699707	-0.061035156	-0.5493164	10.539307100000002	-1.588671924	-2.951245108	4.3945312	-0.4272461	-0.061035156	-9.481787140000002	1.9284179320000001	1.00129393	-5.1879883	-0.12207031	0.6713867	0.805102536	9.52604982	3.208447284	1.2207031	4.333496	2.1362305	4.2791259	10.757030760000001	0.9043945288	-2.380371	6.8359375	-0.61035156	1550086828.881
-9.75214856	-2.13776857	-5.037573380000001	-5.92041	-2.6245117	-1.5869141	10.40292932	-0.5837890576	-0.47014160340000005	4.760742	0.30517578	-0.6713867	11.20803264	-1.300366214	-2.746679712	4.5776367	-0.5493164	0	-10.03207968	1.9415771760000002	1.239355432	-5.2490234	-0.24414062	0.7324219	0.6854736419999999	9.9794429	3.58647464	0.8544922	4.0893555	2.6245117	4.453784146	10.57041034	0.7716064300000001	-2.1972656	6.958008	0.061035156	1550086828.921
-10.3275634	-3.7061035340000004	-5.763720746000001	-5.2490234	-5.065918	-1.5258789	10.554858720000002	-0.3289794928	-0.88046875	4.9438477	0.4272461	-0.5493164	12.083715560000002	-0.38999023560000007	-2.48588858	4.699707	-0.36621094	0.12207031	-10.58955072	1.58149411	1.5276611420000001	-5.126953	-0.18310547	0.7324219	0.9223388580000002	10.36704074	4.092504892000001	1.159668	4.211426	2.4414062	3.029003894	10.18759784	-0.5479003894	-0.91552734	6.4086914	0.24414062	1550086828.962
-9.53083516	-3.4704346040000003	-4.389184604	-4.699707	-3.479004	-1.4038086	10.29646016	-0.03229980432	-1.161596646	5.3710938	0.30517578	-0.36621094	12.083715560000002	-0.38999023560000007	-2.48588858	4.760742	-0.18310547	0.24414062	-10.780957460000002	1.4965576080000003	1.676000998	-5.2490234	0.36621094	0.79345703	1.235766574	10.35986322	4.218115216	1.2817383	4.638672	2.1972656	2.76821286	9.72224092	-1.020434604	0	5.79834	1.3427734	1550086829.001
-8.05700679	-2.72036142	-3.4979492800000003	-5.004883	-2.4414062	-0.6713867	9.98303264	0.4139160144	-1.546801718	5.493164	0.30517578	-0.12207031	11.34440944	-0.1614990216	-2.313623004	4.760742	-0.24414062	0.061035156	-10.32636682	1.836303714	1.783667032	-5.126953	0.7324219	0.79345703	1.153222644	10.30602986	3.75754393	0.91552734	4.760742	2.0751953	5.90847194	8.60251448	-1.415209964	1.2817383	8.239746	2.2583008	1550086829.041
-8.710180710000001	-1.3805175720000002	-2.19997554	-5.554199	-2.8076172	-0.61035156	9.707885880000001	0.860131839	-1.7980224640000002	5.3100586	0.12207031	0.12207031	10.532128600000002	0.0729736322	-1.81118161	4.699707	-0.48828125	-0.36621094	-9.73659694	1.8829589660000003	1.7621337860000001	-4.8217773	0.8544922	0.6713867	0.9139648560000001	9.918433	3.4441162140000006	0.6713867	4.638672	1.953125	6.915747300000001	11.074048020000001	-5.1978759000000005	1.7700195	14.587402	3.479004	1550086829.081
-8.73410643	-0.0681884784	-3.8831542540000004	-6.164551	-2.5634766	-1.0986328	9.427954074	1.008471646	-1.600634784	5.065918	-0.061035156	0.30517578	10.532128600000002	0.0729736322	-1.81118161	4.5166016	-0.4272461	-0.61035156	-9.18869658	1.50493161	1.7023192900000002	-4.699707	1.0375977	0.36621094	0.808691394	9.42915036	3.14265126	0.79345703	4.5776367	1.6479492	1.96430661	12.97495108	-8.09169928	-0.30517578	12.023926	3.9672852	1550086829.121
-8.12878444	-1.1986816100000002	-4.43464357	-6.5307617	-2.5634766	-1.5869141	8.793920926	1.35419928	-1.123315396	4.8217773	0.061035156	0.4272461	10.076342360000002	-0.07177734424	-1.720263678	4.272461	-0.36621094	-0.79345703	-8.94465306	1.168774411	1.8626221040000002	-4.9438477	0.9765625	0.30517578	0.9785644568000001	9.048730432000001	3.00627446	0.7324219	4.3945312	1.4648438	-1.9774658540000003	11.48557158	-4.830615216000001	0.18310547	8.300781	4.0893555	1550086829.161
-8.31660144	-2.142553714	-3.9214355040000006	-5.859375	-2.746582	-1.7700195	8.793920926	1.35419928	-1.123315396	4.638672	-0.18310547	0.4272461	9.80358876	-0.5562744110000001	-2.020532248	4.272461	-0.61035156	-0.91552734	-9.029589660000001	1.002490216	2.2035644960000003	-5.1879883	0.79345703	0.36621094	1.4367432100000002	9.1109375	3.12709964	0.8544922	4.5166016	1.0986328	-1.820751996	9.961499100000001	-3.027807608	1.4038086	6.164551	3.7841797	1550086829.201
-8.482885880000001	-2.068383786	-3.505126996	-6.3476562	-2.319336	-1.159668	9.232959260000001	1.4558837860000002	-1.137670926	4.699707	-0.18310547	0.18310547	9.80358876	-0.5562744110000001	-2.020532248	4.272461	-0.9765625	-1.0986328	-8.90517572	0.965405252	2.503832968	-5.493164	0.4272461	0.24414062	1.758544928	9.2724366	2.918945288	0.9765625	4.5776367	0.7324219	-0.775195288	9.540405252000001	-2.9524413940000005	1.7700195	5.2490234	3.0517578	1550086829.241
-8.1323732	-1.8386962860000002	-2.7012207459999997	-5.92041	-1.2207031	-1.2817383	9.66003444	1.2285888580000002	-0.7476806610000001	5.126953	-0.24414062	-0.12207031	10.1397464	-0.7967285340000001	-1.4965576080000003	4.1503906	-0.8544922	-1.2207031	-8.628832968000001	1.2668701080000002	2.62346196	-5.859375	-0.061035156	0.36621094	1.7513672120000003	9.0092527	2.654565396	0.79345703	4.4555664	0.6713867	0.8720947480000001	9.066674820000001	-2.566040036	1.4038086	5.9814453	1.7700195	1550086829.281
-8.09768071	-1.4367432100000002	-1.6843750000000002	-5.126953	-1.3427734	-0.79345703	9.66003444	1.2285888580000002	-0.7476806610000001	5.3100586	-0.12207031	-0.30517578	10.453173920000001	-1.585082968	-1.375732428	4.211426	-0.7324219	-1.159668	-8.5666259	1.906884784	2.783764676	-5.3710938	0.4272461	0.6713867	1.66403804	8.680273560000002	2.55527356	0.5493164	4.333496	1.0375977	0.2930908246	8.03547374	-2.153320288	1.6479492	7.2021484	0.4272461	1550086829.321
-8.292675720000002	-0.723754892	-2.062402356	-4.699707	0.4272461	-0.5493164	9.485375900000001	1.6867675720000002	-0.775195288	5.1879883	0.4272461	-0.24414062	10.453173920000001	-1.585082968	-1.375732428	4.4555664	-0.5493164	-0.9765625	-8.328564300000002	1.9020996400000003	2.7371094240000002	-4.5776367	0.36621094	0.61035156	1.5587646760000002	8.584570288	2.5385253600000004	0.36621094	4.333496	1.6479492	0.2619873004	6.739892572	-1.8386962860000002	2.1972656	5.3100586	0.18310547	1550086829.361
-9.712670926000001	-1.0670898560000002	-3.5541748200000005	-4.760742	-0.6713867	-1.5869141	9.522461060000001	2.5971435700000005	-0.14235839660000002	4.760742	0.4272461	-0.061035156	10.682861420000002	-1.7023192900000002	-1.5085204680000002	4.5776367	-0.30517578	-0.6713867	-8.492456070000001	1.400854532	2.8064941100000005	-4.638672	-0.18310547	0.48828125	1.469042932	8.70898462	2.686865216	0.4272461	4.272461	2.0141602	2.3435302520000003	7.9792482	-0.03828125	2.319336	4.5776367	-0.12207031	1550086829.401
-10.345508180000001	-1.272851538	-2.2801269960000004	-3.4179688	-1.3427734	-0.7324219	9.522461060000001	2.5971435700000005	-0.14235839660000002	4.5166016	0.4272461	0	10.801294420000001	-1.222607428	-1.605419928	4.5166016	-0.18310547	-0.36621094	-8.83698732	1.435546924	3.3149170320000003	-4.333496	-0.12207031	0.61035156	1.553979532	8.914746106	2.9249266200000004	0.7324219	4.0893555	2.0141602	5.072265380000001	10.73190944	1.6891601440000001	1.4038086	6.652832	-0.061035156	1550086829.441
-10.90776358	-1.3817138580000001	-1.610205072	-4.0283203	0.12207031	-0.061035156	9.595434800000001	2.77180162	-0.0897216754	4.5166016	0.30517578	-0.12207031	10.801294420000001	-1.222607428	-1.605419928	4.4555664	-0.12207031	-0.061035156	-8.661132788000002	1.387695288	3.5972412140000003	-4.0893555	0.24414062	0.91552734	1.7477783540000003	9.18271466	3.03020018	0.91552734	3.8452148	1.8920898	3.8843505400000002	9.102563400000001	0.642407248	2.746582	2.746582	0.8544922	1550086829.481
-10.8036866	-2.289697284	-5.522070288000001	-3.0517578	1.0986328	-2.319336	10.344311600000001	2.746679712	-0.553881839	4.5166016	0.36621094	-0.18310547	10.71875	-1.008471646	-1.4822021760000001	4.272461	-0.24414062	0.12207031	-10.012939300000001	1.42836911	3.269457968	-4.3945312	-2.380371	0.8544922	1.8255371400000002	9.486572480000001	3.210839856	1.0986328	3.540039	1.7089844	2.109057608	6.823632788	-3.5266601440000005	4.0893555	2.746582	-1.2817383	1550086829.521
-11.473608720000001	-5.02680661	-4.721752896	-1.8310547	-4.5166016	-1.7089844	10.344311600000001	2.746679712	-0.553881839	4.4555664	0.12207031	-0.24414062	10.886230040000001	-0.9821533540000001	-1.35180661	3.9672852	-0.5493164	0	-11.468823380000002	2.0372802520000004	4.72893071	-3.7231445	0.8544922	1.4038086	2.05522464	10.923315200000001	3.2682617800000004	1.2207031	3.3569336	1.3427734	4.334155252	14.532519960000002	-0.046655271600000006	-1.0986328	3.2958984	-2.8076172	1550086829.561
-7.373925720000001	-3.4261719240000006	-1.175952176	-3.0517578	-0.61035156	1.0375977	10.90896016	2.4595702880000005	-0.5275634784000001	4.272461	0.12207031	0.12207031	11.66860324	-0.8948242212000002	-1.540820288	3.479004	-1.2207031	-0.4272461	-10.80847194	2.5026367800000004	3.716870108	-2.9907227	2.0141602	1.7089844	1.7035155760000003	11.64228534	3.4213867800000006	1.3427734	3.2958984	0.8544922	-1.18671875	11.4329348	1.7465820680000002	-0.61035156	1.8310547	-1.5258789	1550086829.601
-7.78544928	-1.7226562500000002	-4.0338867800000004	-1.3427734	5.004883	-1.4038086	10.94724092	1.1747558900000001	-0.02033691394	3.9672852	-0.061035156	0.61035156	12.65075728	-0.7500732428000001	-2.068383786	3.2958984	-0.9765625	-0.48828125	-9.683960160000002	2.2621826080000003	1.35180661	-3.2958984	1.8310547	1.0375977	1.0503417932	10.90776358	3.0158447480000006	0.8544922	3.6010742	0.9765625	-1.547998004	6.470727340000001	-3.6977295320000003	1.8920898	-1.953125	-1.2207031	1550086829.641
-9.478198380000002	-2.8651123200000006	-6.117822480000001	-2.6245117	-2.746582	-1.8920898	10.94724092	1.1747558900000001	-0.02033691394	3.3569336	0	0.6713867	11.35876448	-0.2895019568	-2.69523912	3.7841797	-0.24414062	-0.36621094	-9.78444838	3.08881839	1.3996582460000002	-3.6621094	0.6713867	0.8544922	0.24165038940000003	10.156494600000002	2.6605469240000006	0	3.6010742	1.7700195	1.622167932	10.41010782	-2.92971196	1.7089844	-0.061035156	-2.0751953	1550086829.681
-8.58815944	-3.5111084260000003	-3.53742662	-2.9907227	0.91552734	0.30517578	10.26416034	0.6711181610000001	0.71538089	3.0517578	0.61035156	0.4272461	11.35876448	-0.2895019568	-2.69523912	3.8452148	0.24414062	-0.48828125	-9.42436502	3.53981929	1.3302734620000003	-2.9907227	0.9765625	0.79345703	-0.11005859620000001	10.789330580000001	2.1712646760000003	-0.48828125	3.1738281	2.1362305	1.8614257200000002	9.942358720000001	-2.344726538	1.8310547	1.953125	-2.6855469	1550086829.721
-7.78186052	-2.3243896760000005	-3.4453125000000004	-2.5024414	1.0375977	-0.12207031	9.73659694	0.11005859620000001	0.5443115216000001	2.9907227	0.5493164	0.24414062	11.02978534	-0.23327636780000002	-3.4189941100000003	3.7231445	0.4272461	-0.7324219	-9.299951080000001	3.04455571	1.5432128600000001	-2.9296875	0.79345703	0.48828125	0.1818359424	10.79172374	2.127001996	-0.48828125	2.8686523	1.5869141	-0.33017577880000004	8.85732428	-2.988330072	2.319336	-0.30517578	-2.319336	1550086829.761
-7.811767572	-1.599438498	-3.71088858	-2.380371	0.7324219	-0.8544922	9.73659694	0.11005859620000001	0.5443115216000001	3.2348633	0.061035156	0.12207031	10.68884236	-0.132788089	-3.658251996	3.540039	0.061035156	-0.6713867	-8.859716754	2.87109375	1.776489218	-2.746582	0.91552734	0.061035156	0.37084961060000005	9.843066100000001	2.3052490020000005	0.36621094	3.2958984	0.91552734	1.1304931610000002	9.444701980000001	-2.61867662	2.0141602	-1.2207031	-2.1972656	1550086829.801
-8.57858876	-1.833911142	-4.177441394000001	-1.953125	0.48828125	-0.48828125	9.16118161	0.32658691100000004	0.6723144568000001	3.3569336	-0.30517578	0	9.96508786	-0.1315917932	-3.1558105040000006	3.112793	-0.18310547	-0.48828125	-8.307031250000001	2.72395018	1.4869873200000001	-2.6245117	0.8544922	0	0.3828125	8.955419928000001	2.0731689300000005	0.7324219	3.2348633	0.4272461	2.3519042540000004	9.376513580000001	-1.924829074	1.5869141	0.36621094	-2.1972656	1550086829.841
-8.12160643	-1.8602295320000002	-3.935791034	-1.5869141	-0.7324219	0.12207031	8.226879892	1.085034146	0.839794928	3.1738281	-0.12207031	-0.061035156	9.2556884	-0.32539062500000004	-2.483496106	2.746582	-0.36621094	-0.48828125	-7.956518570000001	2.65935054	1.3864990020000003	-2.8076172	0.8544922	-0.061035156	0.2895019568	8.42905252	1.9571288940000002	0.91552734	2.8686523	0.48828125	0.9223388580000002	9.749755890000001	-1.6736084260000001	0.7324219	-0.7324219	-2.1972656	1550086829.881
-7.2925778800000005	-0.9414794928000001	-3.813769568	-1.2817383	1.4648438	-0.61035156	8.226879892	1.085034146	0.839794928	2.9907227	-0.12207031	-0.12207031	9.130077880000002	-0.6304443390000001	-2.178442392	2.5634766	-0.4272461	-0.61035156	-7.705298020000001	2.9955077880000003	1.476220746	-2.4414062	0.48828125	-0.24414062	0.492871106	8.467334260000001	1.987036142	0.7324219	2.8686523	0.61035156	1.565942392	8.552270468000001	-2.292089856	1.4038086	0.30517578	-1.7700195	1550086829.921
-8.488867212	-1.1747558900000001	-4.9729737400000005	-1.5869141	1.2817383	-1.4648438	8.330957068	1.355395468	0.687866214	2.8076172	-0.30517578	-0.18310547	9.528442392	-0.7381103240000001	-1.9224365020000003	2.319336	-0.30517578	-0.5493164	-7.802197480000001	3.084033246	1.6688232820000002	-2.0751953	0.36621094	-0.12207031	0.576611322	8.553466754	2.1341797120000003	0.61035156	2.8076172	0.6713867	0.6352294928000001	8.871679712	-2.5564697480000005	1.2817383	1.159668	-2.0751953	1550086829.961
-9.41599092	-2.038476538	-4.6416014400000005	-0.30517578	-0.5493164	-0.30517578	8.756836060000001	1.949951178	0.898413089	2.6245117	-0.30517578	-0.30517578	10.064379500000001	-0.7560547120000001	-1.6532714660000003	2.0751953	-0.18310547	-0.30517578	-7.88952626	3.3173096040000005	1.818359424	-1.7700195	0.12207031	-0.12207031	0.416308606	8.8561277	2.05522464	0.5493164	2.1972656	0.7324219	-0.83022464	9.42436502	-2.5409179320000006	1.0375977	-0.24414062	-2.319336	1550086830.001
-8.943457068	-0.985742212	-4.7612304320000005	0.61035156	0.24414062	0	8.756836060000001	1.949951178	0.898413089	2.380371	-0.24414062	-0.30517578	10.67807608	-0.879272464	-1.403247104	1.8310547	0.12207031	-0.12207031	-8.374023560000001	3.3735351440000003	2.03488768	-1.0986328	-0.18310547	-0.18310547	0.500048822	9.34421376	1.943969748	0.24414062	1.5258789	0.91552734	0.0909179712	9.72224092	-2.560058606	1.0986328	-0.8544922	-1.8920898	1550086830.041
-8.616870108	-0.0490478534	-5.5543701080000005	-0.9765625	0.12207031	-0.61035156	9.29277356	2.5433105040000004	1.031201178	1.8920898	-0.24414062	-0.24414062	10.67807608	-0.879272464	-1.403247104	1.4038086	0.12207031	0	-9.067871106	2.751464856	2.2753417540000003	-0.91552734	-0.24414062	-0.36621094	0.8673096040000001	9.82751448	2.229882788	0.061035156	1.0375977	0.7324219	1.0874267572	9.845459260000002	-2.4870849640000006	0.5493164	-0.30517578	-1.8920898	1550086830.081
-9.956713760000001	-0.4605712860000001	-5.29477536	-0.061035156	1.2817383	0.4272461	9.846654860000001	3.0361816100000003	1.168774411	1.8920898	-0.24414062	-0.24414062	10.794115920000001	-0.8876464660000001	-1.3649658540000003	0.91552734	0.061035156	0	-9.366943390000001	2.7155760800000004	2.469140576	-1.0986328	-0.8544922	-0.61035156	1.1556152160000002	10.29047824	2.7586425720000003	0.4272461	0.79345703	0.24414062	2.018139676	10.229467360000001	-1.8949219240000001	-0.18310547	-0.30517578	-1.4038086	1550086830.121
-9.991405760000001	0.1579101538	-7.31291484	-3.0517578	-0.12207031	0.18310547	10.985522659999999	3.2407471040000004	0.770410144	0.91552734	-0.12207031	-0.48828125	12.0466304	-0.67709964	-1.37214357	0.48828125	0.12207031	-0.061035156	-10.698413040000002	2.3351562500000003	2.7311278960000003	-0.24414062	-1.2817383	-0.24414062	1.5109130400000002	11.2044429	3.215625	0.30517578	0.61035156	0	3.9393798920000007	10.89938948	-2.071972644	-1.2817383	0.91552734	-0.91552734	1550086830.161
-10.26057158	-1.8506591460000001	-6.485082968	-3.479004	-0.91552734	0.36621094	10.985522659999999	3.2407471040000004	0.770410144	0.61035156	-0.061035156	-0.5493164	12.0466304	-0.67709964	-1.37214357	0.12207031	-0.30517578	-0.24414062	-11.64108876	0.839794928	2.9524413940000005	-0.79345703	-0.48828125	0.18310547	1.683178714	11.653051620000001	4.07336412	0.18310547	-0.18310547	-0.61035156	4.797119110000001	12.041846040000001	-1.0072753600000002	-3.540039	2.4414062	0	1550086830.201
-10.456762680000002	-4.157104532	-5.725439300000001	-2.746582	-3.2348633	0.30517578	11.922216460000001	2.93569339	0.25839844240000004	0.61035156	-0.36621094	-0.48828125	12.605298020000001	-0.424682608	-0.984545926	0	-0.6713867	-0.4272461	-11.19128444	0.539526358	2.109057608	-0.6713867	0.6713867	0	1.567138678	10.609887680000002	4.786352536	0.5493164	-0.061035156	-0.79345703	4.859326080000001	13.00605432	0.5658447284000001	-5.2490234	3.479004	1.5258789	1550086830.241
-9.572705072	-4.700219748	-3.0601074280000002	-0.91552734	-3.7841797	0.12207031	12.62324182	2.1485351440000002	-0.5897705072	0.36621094	-0.24414062	-0.4272461	12.55625	-0.339746106	-0.419897464	0.12207031	-0.48828125	-0.24414062	-10.43164038	1.332666034	0.6292480432	-0.48828125	-0.24414062	0.30517578	0.9354980432000001	9.32866214	4.6786866	-0.18310547	0.30517578	0	4.19897464	11.27861322	-0.42707518000000005	-4.0893555	3.540039	3.2958984	1550086830.281
-10.28210414	-3.092407248	-2.08513179	-0.5493164	-1.5869141	-0.12207031	11.922216460000001	1.39008786	-0.8708984620000001	-0.30517578	0.6713867	-0.36621094	12.222485520000001	-0.03828125	-0.023925780760000005	0.36621094	0.30517578	0.12207031	-10.392163040000002	0.879272464	0.5610595746000001	0.48828125	0.061035156	0.36621094	-0.0454589856	8.548681610000001	4.544702176	-0.7324219	0.12207031	0.9765625	0.915161142	12.452173020000002	-2.798120108	-2.5024414	4.5776367	3.6010742	1550086830.32
-10.266552520000001	-1.680786142	-3.976464856	-2.0751953	-2.8686523	0	10.44838858	1.070678714	-0.6244628600000001	-0.61035156	1.4648438	-0.18310547	11.595629500000001	0.270361322	-0.36845702880000003	0.4272461	0.61035156	0.4272461	-10.467528960000001	-0.02153320288	1.23696286	-0.061035156	0	0.24414062	0.113647464	9.132470746000001	4.85573732	-0.18310547	0.061035156	1.0375977	-0.879272464	13.062279860000002	-4.257592752	-2.4414062	2.8686523	4.9438477	1550086830.361
-8.38239766	-2.23227536	-2.433251996	-0.9765625	-2.5024414	-0.24414062	9.644482428000002	1.052734375	-0.907983426	-0.48828125	1.0986328	0.18310547	10.5225589	0.8756836060000002	-1.0886230432000001	0.30517578	0.12207031	0.36621094	-9.471020468	-0.10527343750000001	1.4738280760000002	-0.18310547	-0.18310547	0.24414062	0.686669928	9.575097840000002	4.8988037140000005	0.4272461	0.30517578	0.061035156	-1.4702392180000001	11.97963858	-3.311328076	-2.380371	2.319336	4.9438477	1550086830.401
-6.998290740000001	-1.89013678	-1.6078125	-1.2817383	-1.4038086	-0.061035156	9.248510880000001	0.9953125	-1.1855224640000002	-0.24414062	0.48828125	0.36621094	10.5225589	0.8756836060000002	-1.0886230432000001	0.061035156	-0.6713867	0.36621094	-8.76521016	-0.20576172120000003	1.58149411	-0.30517578	-0.24414062	0.30517578	0.7273437500000001	8.475707968	4.632031250000001	0.7324219	0.12207031	-0.4272461	-2.27653804	9.957910340000002	-2.195190396	-1.159668	1.3427734	4.638672	1550086830.44
-6.5843750000000005	-1.3817138580000001	-1.063500998	-1.0375977	-0.36621094	-0.48828125	8.61567392	1.0168457068	-0.9677978240000001	0.061035156	0	0.24414062	9.87177716	0.540722644	-0.1579101538	-0.061035156	-0.61035156	0.30517578	-8.19099092	-0.1459472644	1.644897464	-0.4272461	-0.30517578	0.061035156	0.953442392	7.5880616000000005	4.067382788000001	0.36621094	-0.12207031	-0.18310547	-1.0742675720000001	7.78305661	-1.771704074	0.30517578	1.8310547	3.479004	1550086830.48
-7.141845746	-1.211840854	-0.7871582068	-1.0375977	0.12207031	-0.36621094	7.8703858800000015	1.924829074	-0.594555661	0.30517578	-0.12207031	0.12207031	9.155200180000001	-0.67709964	0.4103271466	0.061035156	-0.18310547	0.18310547	-7.78305661	0.07536621106000001	1.50493161	-0.24414062	-0.30517578	0.12207031	1.4774170320000002	7.18371556	3.791040036	0.061035156	-0.4272461	0	-0.9055908540000002	6.63222644	-1.3111327879999999	1.2817383	3.0517578	2.1972656	1550086830.521
-7.461254892	-0.88046875	-0.34453125	-1.0375977	1.0986328	-0.061035156	7.8703858800000015	1.924829074	-0.594555661	0.18310547	0	0	9.155200180000001	-0.67709964	0.4103271466	0.061035156	-0.18310547	0.12207031	-7.814160340000001	-0.14833984620000001	1.662841754	-0.18310547	-0.36621094	0.30517578	1.9320067900000002	7.097582968	3.9453614200000002	0.24414062	-0.061035156	0.12207031	-1.5982422120000002	6.069970746000001	-0.7058105432	1.2207031	3.6621094	0.7324219	1550086830.56
-8.39316394	-0.31342773560000003	-0.9043945288	-0.7324219	2.1972656	0.18310547	8.405126800000001	2.633032248	-0.1040771466	0.061035156	0.061035156	-0.061035156	9.431542932000001	-1.1508300720000002	0.21652832460000004	0.061035156	-0.12207031	0.18310547	-8.17185054	-0.49885253600000007	2.062402356	-0.5493164	-0.24414062	0.18310547	2.174853534	7.47082518	4.067382788000001	0.48828125	0.36621094	0.24414062	-0.660351538	5.7385987400000005	-0.34213867800000003	1.5869141	0.24414062	0.4272461	1550086830.6
-10.37182608	-0.5646484424	-2.987133786	-1.4038086	0.9765625	0	8.405126800000001	2.633032248	-0.1040771466	0.12207031	0.12207031	-0.24414062	9.90407698	-1.3853027160000002	0.00837402356	0.18310547	-0.061035156	0.36621094	-8.461352340000001	-0.5096191394	2.2035644960000003	-0.79345703	-0.48828125	0.18310547	2.286108426	8.067773560000001	4.10805661	0.5493164	0.36621094	0.30517578	3.188110324	7.40263678	0.6986327880000001	2.0141602	-0.5493164	0.061035156	1550086830.641
-11.545385880000001	-0.1686767572	-1.18671875	0.24414062	-1.5869141	-0.12207031	9.10615216	2.4571777160000003	0.03947753894	0.36621094	0.30517578	-0.48828125	10.465136780000002	-1.4044433900000002	-0.07177734424	0.36621094	-0.12207031	0.48828125	-8.719750900000001	-0.24045410340000004	2.56723642	-0.91552734	-0.36621094	0.4272461	2.3112304320000003	8.388378894	4.317407248	0.61035156	0.30517578	0.4272461	8.545092752	11.95571286	4.547094748	-0.18310547	3.9672852	0.30517578	1550086830.68
-11.79182158	-0.8637207068000001	-0.45937500000000003	-1.6479492	0.48828125	0.24414062	9.77966304	2.177246106	0.057421875000000004	0.6713867	0.24414062	-0.7324219	10.88383786	-1.41042482	-0.08732910340000001	0.5493164	-0.18310547	0.61035156	-8.51159694	-0.1411621106	2.86152356	-0.91552734	-0.9765625	0.61035156	2.381811502	8.753247300000002	4.320996106	0.4272461	0.36621094	0.6713867	6.030493210000001	10.180420320000001	3.14265126	0.79345703	0.61035156	1.0375977	1550086830.72
-12.613672120000002	-3.830517572	-4.183422824	-0.12207031	0.24414062	-0.4272461	10.11821286	2.031298822	-0.06459961060000001	0.8544922	0.24414062	-0.79345703	11.42336412	-1.4929687500000002	-0.2237060504	0.8544922	0	0.61035156	-10.39934056	0.11843261780000001	3.3735351440000003	-1.5258789	-3.1738281	0.36621094	2.5253662140000004	9.673193390000002	4.218115216	0.30517578	0	0.79345703	-1.002490216	7.26865216	-0.5993408246	2.9907227	-2.6245117	-0.6713867	1550086830.76
-11.252295320000002	-4.274340854	-4.6069091460000005	-0.18310547	-3.8452148	-0.12207031	10.47709964	2.051635782	-0.007177734620000001	0.9765625	0.4272461	-0.61035156	11.42336412	-1.4929687500000002	-0.2237060504	0.8544922	-0.061035156	0.24414062	-12.491650360000001	1.1651855432	4.254003894	-0.91552734	-0.6713867	0.48828125	2.89382338	11.607592360000002	4.269555710000001	0.4272461	0.12207031	0.48828125	6.927710160000001	14.5636232	-1.5527832460000002	-0.4272461	-1.0375977	-0.5493164	1550086830.8
-7.51508786	-2.9703858800000003	-0.7811767572	0.36621094	0.8544922	1.159668	11.59921924	2.204760782	0.41870117800000006	0.9765625	0.24414062	-0.061035156	12.497632280000001	-1.6137939300000002	-0.9977050720000001	0.4272461	-1.0375977	-0.30517578	-11.793017180000001	1.7441894960000002	3.890332068	-0.18310547	2.0141602	0.6713867	2.48828125	12.86489218	4.222900360000001	0.7324219	0.79345703	0.061035156	0.7117919928	11.276221040000001	0.005981445288000001	0.30517578	2.746582	-0.5493164	1550086830.84
-8.025903060000001	-1.6090087860000002	-4.648779254000001	-0.18310547	6.4086914	-0.48828125	11.59921924	2.204760782	0.41870117800000006	0.9765625	-0.30517578	0.30517578	14.369824280000001	-1.268066394	-1.8159667540000002	0.4272461	-0.5493164	-0.24414062	-10.57998004	1.02761232	1.3709472839999999	-0.79345703	0.061035156	0.24414062	1.503735324	11.11472194	3.9142577880000005	0.18310547	0.9765625	0.36621094	-2.031298822	6.52575679	-4.184619110000001	0.30517578	2.746582	-0.5493164	1550086830.88
-9.89929164	-2.6198730040000004	-7.345214660000001	-1.4038086	-3.540039	-1.2817383	10.845557100000002	1.8506591460000001	0.5849853534	0.6713867	0	0.12207031	13.185498200000001	-0.808691394	-1.859033246	1.2207031	0.79345703	0.36621094	-10.841967360000002	1.9954101440000003	1.553979532	-1.4038086	0.5493164	0.12207031	0.7991211060000001	10.24023462	3.4225829680000004	-0.5493164	1.0986328	1.0986328	1.9224365020000003	10.94724092	-3.90827626	1.6479492	-1.2817383	-1.8310547	1550086830.92
-8.49365216	-3.9118652160000003	-3.0014891200000005	-0.61035156	1.4038086	1.6479492	10.006958360000002	1.5180908540000002	0.8816650360000001	0.6713867	0.4272461	-0.12207031	11.447289840000002	-0.48569336060000007	-1.4977538940000001	1.4038086	1.4648438	-0.061035156	-9.846654860000001	2.7143798920000006	1.622167932	-0.5493164	0.48828125	0.061035156	0.5060302716	10.387377700000002	2.7909423920000003	-1.0375977	0.8544922	1.4038086	0.7225586060000001	10.47829622	-2.3889892180000003	1.5258789	-0.4272461	-2.1362305	1550086830.96
-7.66940944	-2.27294928	-2.633032248	1.159668	2.6245117	1.159668	10.082324280000002	0.9343017572	0.594555661	0.6713867	0.30517578	-0.12207031	10.530933	0.0837402356	-2.14973143	0.91552734	1.0375977	-0.48828125	-9.05351538	2.0659912140000003	1.64011232	-0.48828125	0.18310547	-0.18310547	0.38640135800000003	10.012939300000001	2.74069838	-0.6713867	0.5493164	0.8544922	0.02033691394	9.479394568	-2.930908246	1.8310547	-2.6855469	-1.8310547	1550086831.0
-7.80458966	-0.9127685700000001	-4.079345746	1.6479492	1.8920898	-0.36621094	10.0560054	0.36367187500000003	0.0861328125	0.4272461	-0.12207031	-0.18310547	10.530933	0.0837402356	-2.14973143	0.5493164	0.61035156	-0.24414062	-8.370434800000002	2.101879892	1.6365234620000002	-0.36621094	0.12207031	-0.30517578	0.1459472644	8.713769568	2.85673822	-0.12207031	0.4272461	0.30517578	0.8613281250000001	9.024804712	-2.9081787140000004	1.7089844	-3.6010742	-1.7700195	1550086831.04
-8.45297824	-0.8541503600000001	-4.5255616000000005	1.2207031	-0.61035156	0.24414062	7.869189300000001	1.312329074	1.12211911	0.18310547	-0.061035156	-0.12207031	10.02250998	0.028710937500000002	-1.899707068	0.30517578	0.4272461	0.24414062	-7.963696580000001	2.296875	1.6245605040000002	0.12207031	0.18310547	-0.18310547	0.0490478534	7.85842302	2.6019287140000005	0.12207031	0.30517578	0.24414062	2.4643554320000005	9.29636232	-2.48229982	1.3427734	-2.380371	-1.8920898	1550086831.08
-7.585668930000001	-1.022827176	-3.9190429320000004	1.5869141	0.18310547	0.12207031	7.869189300000001	1.312329074	1.12211911	0.18310547	-0.061035156	-0.12207031	8.878857428000002	-0.593359375	-1.24294429	0.12207031	0.48828125	0.4272461	-7.779467752000001	1.9798584260000003	1.61977536	0.30517578	0.18310547	-0.24414062	0.501245108	7.63591304	2.4392334260000004	0.061035156	0.12207031	0.4272461	2.2669677520000002	8.646777160000001	-2.0911132200000004	1.2817383	-1.6479492	-1.7089844	1550086831.12
-7.765112320000001	-0.8541503600000001	-4.185815396000001	1.159668	2.1972656	-0.9765625	7.68735324	1.9415771760000002	0.9785644568000001	0.12207031	0.12207031	0	8.878857428000002	-0.593359375	-1.24294429	0	0.4272461	0.36621094	-7.8883300720000005	2.032495108	1.8231445680000002	0.4272461	0.061035156	-0.24414062	1.1484375	7.7459719400000004	2.5612548920000004	0.24414062	0.18310547	0.24414062	2.217919928	8.81186502	-1.8650146760000001	1.0986328	-0.8544922	-1.4648438	1550086831.16
-9.305932608	-1.199877896	-4.355688400000001	1.7700195	-0.4272461	-0.4272461	8.2520018	2.62346196	0.5909667932	-0.061035156	-0.36621094	-0.061035156	8.906372300000001	-0.7716064300000001	-0.729736322	-0.30517578	0.24414062	0.24414062	-8.100073380000001	2.410522464	2.128198282	0.8544922	0.061035156	-0.12207031	1.37214357	8.165869110000001	2.4811035340000003	0.4272461	0.12207031	0.061035156	1.3613769960000002	9.16835962	-1.872192392	0.6713867	-1.0986328	-1.0986328	1550086831.2
-8.797509980000001	-0.8625244110000001	-4.338940396	1.5258789	-0.7324219	-0.12207031	8.2520018	2.62346196	0.5909667932	-0.24414062	-0.61035156	-0.061035156	10.14333516	-0.7763915740000001	-0.43066405760000004	-0.79345703	0.36621094	0.12207031	-8.4386232	2.4655516200000003	2.319604532	1.2817383	-0.12207031	-0.18310547	1.2082519568	8.78435054	2.256201178	0.18310547	-0.4272461	0.061035156	0.925927716	9.4004393	-1.7609375	0.4272461	-2.0751953	-0.8544922	1550086831.24
-8.552270468000001	-0.12919922120000002	-4.563842752	1.2817383	0	-0.061035156	8.8214357	2.668920926	0.6902587860000001	-0.6713867	-0.36621094	0.061035156	10.14333516	-0.7763915740000001	-0.43066405760000004	-1.2207031	0.36621094	0.061035156	-8.70778804	1.90808107	2.446411142	1.2817383	0	-0.4272461	1.3422363220000002	9.36933606	2.3626709260000003	-0.061035156	-1.159668	-0.12207031	1.64011232	9.24013678	-2.403344748	0.12207031	-1.7700195	-0.8544922	1550086831.28
-9.581079074	-0.39238280760000005	-4.265966754000001	1.159668	-0.12207031	0.4272461	9.319091754	2.5791992800000005	0.9522461060000001	-1.159668	-0.30517578	0.061035156	10.451977340000001	-0.7141846040000002	-0.643603534	-1.5258789	0.12207031	0.061035156	-8.649169928000001	1.715478534	2.46794429	1.0375977	-0.30517578	-0.6713867	1.795629892	9.686352340000001	2.819653354	-0.061035156	-1.3427734	-0.48828125	2.0707763580000003	9.23774411	-2.269360324	-0.36621094	-1.7089844	-0.61035156	1550086831.32
-9.82751448	-1.149633786	-5.303149460000001	-0.12207031	0.061035156	1.2817383	9.414794928000001	2.3889892180000003	0.961816394	-1.4038086	-0.24414062	-0.12207031	11.229565200000001	-1.0168457068	-0.7416992212000001	-1.5258789	0.61035156	-0.18310547	-10.010547120000002	2.183227536	2.6784912140000006	1.5258789	-1.2207031	-0.7324219	2.222705072	10.3359375	3.2299804320000005	-0.12207031	-1.0986328	-0.5493164	3.0864257200000003	10.09548372	-1.6748047120000003	-1.0986328	-1.5869141	-0.30517578	1550086831.36
-9.95432158	-2.670117212	-5.194287140000001	-0.9765625	-0.30517578	1.3427734	9.737792932000001	2.3172119600000003	0.6352294928000001	-1.4038086	-0.24414062	-0.12207031	11.229565200000001	-1.0168457068	-0.7416992212000001	-1.5258789	0.6713867	-0.7324219	-11.327661240000001	1.239355432	3.249121106	1.2817383	-0.7324219	-0.61035156	2.548095746	11.703296220000002	3.517089856	-0.6713867	-1.2207031	-0.7324219	5.47661142	11.13745108	-0.33017577880000004	-2.5024414	-0.36621094	0.5493164	1550086831.4
-11.2810054	-4.070971646	-5.041162140000001	-0.4272461	-3.9672852	0.79345703	10.57160692	2.0887207460000004	0.27155761780000004	-1.2207031	-0.5493164	-0.061035156	12.10166034	-0.6747070288	-0.31223143000000003	-1.5258789	0.48828125	-1.2817383	-11.606396760000003	0.4892822284000001	3.5015380400000002	1.3427734	0.4272461	-0.79345703	2.710791034	11.23674272	3.9214355040000006	-0.8544922	-1.8920898	-1.4038086	4.84975589	12.76799272	1.102978534	-4.0893555	1.4648438	2.1362305	1550086831.44
-9.780859620000001	-4.248022464000001	-1.9320067900000002	0.6713867	-5.7373047	-0.4272461	11.0668705	1.60183107	-0.19738769960000002	-1.2207031	-0.79345703	0.30517578	11.843261780000002	-0.211743161	0.6519775360000001	-1.5258789	0.79345703	-1.3427734	-10.85991214	0.6400146760000001	2.018139676	1.7089844	1.4648438	-0.5493164	2.50622554	9.644482428000002	4.586572284	-0.6713867	-1.4038086	-1.6479492	2.1760498200000002	13.985815200000001	0.02033691394	-4.8828125	1.5258789	3.4179688	1550086831.48
-9.953125	-3.0864257200000003	0.2081542932	2.5024414	1.7089844	-0.12207031	10.40771466	1.2692626800000002	-0.4378417932	-1.5258789	-0.4272461	0.7324219	11.843261780000002	-0.211743161	0.6519775360000001	-1.3427734	0.7324219	-1.0986328	-10.840771760000003	-0.1268066394	1.256103534	2.380371	0.9765625	-0.5493164	1.870996106	8.762817392	5.087817392	-0.79345703	-0.5493164	-0.9765625	-2.231079074	12.259570680000001	-3.261083966	-3.0517578	0.6713867	4.699707	1550086831.52
-10.57280252	-1.600634784	-4.05422374	-0.18310547	-1.7700195	-1.0375977	9.73061502	1.287207068	-0.7428955072	-1.8920898	0.18310547	1.2207031	11.69851088	-0.0454589856	0.4821044928	-1.0986328	0.79345703	-0.91552734	-11.18051718	-1.2453369600000002	1.5719238220000002	0.9765625	1.4038086	-0.6713867	1.476220746	9.485375900000001	5.559155252000001	-0.36621094	0.061035156	-0.79345703	-1.753759784	12.212914840000002	-3.1366699280000003	-2.319336	-0.4272461	4.4555664	1550086831.56
-8.742480432	-2.336352536	-1.745385782	-0.48828125	-2.5024414	-0.7324219	10.13496106	1.043164038	-1.179541034	-1.8920898	0.36621094	1.6479492	11.58127446	0.5909667932	0.4294677716	-1.0986328	0.4272461	-1.0986328	-9.71625998	-0.8673096040000001	1.2453369600000002	1.0375977	1.0986328	-0.36621094	1.2501221040000001	9.668408246	5.2050534200000005	-0.18310547	-0.36621094	-1.4648438	-2.4153076080000004	10.35029254	-2.5612548920000004	-1.8920898	-2.0141602	3.479004	1550086831.6
-7.309326080000001	-1.9894287140000002	-0.16628417539999998	0.7324219	0.4272461	-0.48828125	10.321582460000002	0.3576904254	-1.3266846040000002	-1.5869141	0.12207031	1.6479492	10.938866820000001	1.013256839	0.885253894	-1.0375977	-0.18310547	-1.2207031	-9.157592752000001	-1.079052716	0.94506839	0.79345703	0.91552734	-0.30517578	1.06589357	8.299853240000001	4.94067392	-0.18310547	-0.79345703	-1.4038086	-1.451098642	8.354882788000001	-1.1651855432	0.061035156	-0.36621094	2.0751953	1550086831.639
-7.918237320000001	-1.4116211060000001	-0.454589856	0.8544922	0.24414062	-1.0986328	9.52485324	-0.07416992212000001	-1.240551718	-1.2207031	-0.12207031	1.3427734	10.102661240000002	0.784765625	1.4869873200000001	-0.8544922	0.12207031	-1.2207031	-8.72932158	-1.0754638580000002	0.693847644	0.5493164	0.9765625	-0.24414062	1.09819339	7.5545652	4.632031250000001	-0.48828125	-0.7324219	-1.0375977	0.309838858	7.1370607	-1.5456054320000001	0.9765625	1.7700195	0.91552734	1550086831.679
-8.455371106000001	-1.2668701080000002	-0.885253894	-0.36621094	0.48828125	-0.36621094	8.552270468000001	0.0035888672120000004	-1.0646972840000002	-0.79345703	0.061035156	1.2207031	9.10615216	0.1770507788	1.08383786	-0.6713867	1.0375977	-1.4648438	-8.65874002	-1.123315396	0.43664550720000006	0.30517578	0.9765625	0.061035156	1.427172824	7.302148560000001	4.453784146	-0.24414062	-0.61035156	-0.79345703	-0.026318359620000002	6.97077626	-0.31103514400000004	0.5493164	4.211426	-0.91552734	1550086831.72
-8.881250000000001	-2.038476538	-0.43066405760000004	-0.36621094	1.8310547	0.36621094	8.098876800000001	0.22849121400000003	-1.061108426	-0.48828125	0.061035156	1.4038086	9.10615216	0.1770507788	1.08383786	-0.4272461	1.3427734	-1.7089844	-8.72453624	-1.4965576080000003	0.3971679712	0.12207031	0.7324219	0.24414062	1.70471196	7.358374100000001	4.719360324	0.30517578	0.18310547	-0.79345703	-1.341040036	6.33435054	-0.42109375000000004	1.4038086	1.8920898	-1.7089844	1550086831.759
-8.991308606	-2.2813232820000002	-1.6496826080000002	-0.24414062	1.953125	-0.30517578	8.74606929	-0.0813476538	-0.439038089	-0.24414062	0.18310547	1.5869141	9.03916034	0.20217285340000002	0.833813498	-0.24414062	0.8544922	-1.953125	-9.00207518	-1.4786132200000002	0.419897464	-0.36621094	0.4272461	0.18310547	1.4989501800000002	7.70170926	5.083032248	0.9765625	0.8544922	-0.6713867	0.7883544928000001	8.01035144	-0.5084228534	3.1738281	-1.7700195	-1.0375977	1550086831.799
-9.591845746	-2.241845746	-1.6903564300000002	0	0.24414062	-0.061035156	8.74606929	-0.0813476538	-0.439038089	0.12207031	0.24414062	1.8920898	9.319091754	0.42587889400000006	1.00129393	0.061035156	0.36621094	-2.0751953	-9.144433606	-1.0240234620000002	0.47492675720000005	-0.61035156	0.30517578	0.36621094	1.2668701080000002	8.094091754	4.828222644	1.0986328	1.0986328	-0.4272461	3.452490216	11.155395860000002	1.715478534	1.5258789	-1.7089844	-0.91552734	1550086831.84
-9.766503894000001	-2.7131836060000003	-1.061108426	0.61035156	0.8544922	0.61035156	8.94584964	-0.5885742212	-0.14714355040000002	0.5493164	0.7324219	2.1972656	9.957910340000002	0.849365216	1.2501221040000001	0.4272461	0.9765625	-2.2583008	-9.14682608	-0.6519775360000001	0.33256836060000006	-0.4272461	0	0.6713867	1.119726538	8.05222194	4.57819838	1.159668	1.0986328	-0.12207031	3.4213867800000006	10.16726088	2.3387451080000004	1.2207031	-1.7700195	0.061035156	1550086831.879
-10.12180162	-3.1893066100000005	-2.55527356	1.0375977	2.4414062	-0.18310547	9.30832518	-1.1711669928000001	0.26796875000000003	0.7324219	1.2817383	2.4414062	9.56552716	1.2034667932	1.35180661	0.91552734	0.91552734	-2.380371	-9.801196580000001	-0.3576904254	0.23327636780000002	-0.5493164	0.061035156	0.79345703	1.081445288	8.193384080000001	4.447802716000001	1.3427734	1.5869141	0.18310547	2.4523925720000004	9.00327176	-0.6663330072	2.5634766	-4.5776367	0.5493164	1550086831.919
-9.705493210000002	-2.180834964	-4.417895468	-0.18310547	-2.5634766	-1.7089844	9.30832518	-1.1711669928000001	0.26796875000000003	0.7324219	1.5258789	2.6855469	9.78444838	2.154516574	0.8744873200000001	1.159668	-0.18310547	-2.1972656	-10.867089660000001	0.3935791034	0.5335449280000001	-1.2207031	0.91552734	0.9765625	1.2704589660000003	8.72692842	4.00517572	1.5869141	2.1972656	0.30517578	7.104760880000001	13.72382788	-1.701123004	-0.91552734	4.5776367	-0.6713867	1550086831.96
-8.323779254	-3.045751996	-1.975073282	-0.91552734	1.8920898	-0.79345703	9.05471196	-1.1400634980000002	0.92473143	0.8544922	2.1972656	2.9907227	9.78444838	2.154516574	0.8744873200000001	1.2817383	-0.79345703	-2.2583008	-10.42446286	1.0575195288	0.33017577880000004	-0.48828125	1.3427734	0.9765625	1.43076178	9.80717752	3.131884784	1.953125	2.9907227	-0.12207031	-0.915161142	9.35378444	-0.5455078076000001	-0.18310547	1.4648438	-0.8544922	1550086831.999
-8.825024460000002	-3.895117212	-4.969384980000001	-0.5493164	-0.18310547	-1.159668	9.097778060000001	-1.4570800720000001	0.7823730432	0.79345703	1.4648438	3.540039	10.563232820000001	2.7538574280000003	0.439038089	1.3427734	-0.4272461	-2.5634766	-10.1146241	0.8888427520000001	0.09450683900000001	-1.159668	1.4038086	0.48828125	0.955834964	10.50461412	2.04086911	1.7089844	3.2958984	-0.18310547	-0.850561502	9.32746556	-2.595947284	0.8544922	-0.91552734	-0.8544922	1550086832.039
-8.24841304	-4.167871106000001	-3.6355224640000006	0.48828125	-0.61035156	-1.4038086	8.88842752	-2.0097655760000004	1.1125488220000002	0.61035156	-0.061035156	3.479004	10.65175818	3.352001996	0.193798822	1.2817383	-0.5493164	-2.6245117	-9.91245108	2.4978514400000003	-0.027514648560000004	-1.2207031	1.5869141	0.48828125	0.096899411	9.88015126	1.599438498	1.4648438	2.9907227	0	0.8182617212000002	9.92321736	-2.222705072	1.0375977	-0.91552734	-0.61035156	1550086832.079
-8.48049321	-3.3376464660000003	-3.52785643	0.4272461	0.4272461	-0.18310547	8.84057608	-2.55288089	1.967895468	0.48828125	-0.24414062	3.2348633	10.635009980000001	3.9310058900000002	0.34094239200000004	1.0375977	-0.48828125	-2.319336	-10.069164840000001	3.359179712	-0.10168457460000001	-0.36621094	2.2583008	0.5493164	-0.4426269568000001	9.780859620000001	1.06589357	1.2817383	2.380371	0.12207031	2.3387451080000004	10.00217302	-2.251416034	0.36621094	-0.061035156	-0.30517578	1550086832.119
-8.5666259	-2.2980712860000003	-3.4823974640000004	0.36621094	1.953125	-0.48828125	8.5833741	-3.1282959260000003	2.2167236420000003	0.36621094	-0.6713867	3.0517578	10.303637680000001	4.2073487400000005	0.00837402356	0.91552734	-1.159668	-2.319336	-9.610986420000001	2.43803714	-0.593359375	-0.36621094	2.8686523	0.18310547	-0.6148925720000001	10.219897659999999	0.6340332068000001	1.0375977	1.3427734	0.24414062	2.060009784	9.242529254	-2.140161142	0.30517578	-0.48828125	0.12207031	1550086832.159
-9.030786240000001	-2.668920926	-4.222900360000001	0.6713867	-0.061035156	-1.3427734	7.8512451080000005	-3.8364991	2.107861322	0.4272461	-1.2817383	3.112793	10.252197480000001	4.377221646000001	-0.4761230432	0.8544922	-0.61035156	-2.4414062	-8.901586960000001	2.5050292540000005	-1.100585962	-0.48828125	1.953125	0.12207031	-0.5479003894	9.85502896	0.8445800720000001	1.3427734	0.9765625	0.30517578	1.6544677520000002	9.47460962	-1.9212402160000002	0.30517578	-0.61035156	0	1550086832.199
-8.9326902	-3.2718505400000004	-4.08652356	0.61035156	-0.6713867	-0.91552734	8.04624002	-4.709790036	1.7083007200000002	0.30517578	-1.7089844	3.4179688	10.075146760000003	4.840185504000001	-0.6675292932	0.79345703	-0.48828125	-2.4414062	-8.81665036	3.1330810700000002	-1.4116211060000001	-0.12207031	1.953125	0.18310547	-0.6160888580000001	9.572705072	1.0288086060000001	1.5869141	1.5258789	0.36621094	2.013354532	9.508105432	-1.9379882200000003	0.24414062	-0.79345703	-0.18310547	1550086832.239
-8.24003894	-3.5553711060000004	-3.48598642	1.0375977	0.7324219	-0.5493164	7.85722644	-5.10097644	1.3661621400000001	0.24414062	-1.8920898	3.1738281	9.48896466	5.2050534200000005	-0.617285144	0.5493164	-0.36621094	-2.1972656	-8.665917932000001	3.1462402160000003	-1.88774411	0.4272461	1.8920898	0.30517578	-0.56823732	9.52006839	0.32539062500000004	1.5258789	1.4648438	0.61035156	2.477514676	9.65883786	-1.7501709260000002	-0.12207031	-0.48828125	-0.061035156	1550086832.279
-8.545092752	-3.43334964	-4.048242212	0.9765625	-0.18310547	-1.0986328	8.067773560000001	-5.414404254	1.297973642	0.36621094	-0.9765625	2.9907227	9.508105432	5.523266574	-0.8517577880000001	0.36621094	-0.61035156	-2.1362305	-8.972167932000001	3.01225589	-2.071972644	0.79345703	1.4038086	0.30517578	-0.8074951080000001	9.87536592	-0.2129394568	1.0375977	0.79345703	0.7324219	2.2083496400000002	9.479394568	-1.930810504	-0.24414062	-0.7324219	0.18310547	1550086832.319
-8.9661866	-3.39506839	-3.289794928	0.4272461	-0.18310547	-0.91552734	7.834497300000001	-6.127392572	0.9115722840000001	0.18310547	-1.4038086	2.746582	9.65285643	6.134570288000001	-0.8218505890000001	0.18310547	-0.12207031	-2.380371	-9.486572480000001	2.70600589	-2.219116214	1.2207031	1.5258789	0.18310547	-0.7381103240000001	10.29047824	-0.31223143000000003	1.0986328	-0.30517578	0.79345703	2.454785144	9.590649460000002	-2.205957068	-0.30517578	-0.6713867	0.36621094	1550086832.359
-8.93867212	-2.6760987400000005	-3.535034146	-0.12207031	0.24414062	-0.9765625	7.676586960000001	-6.650170926	1.0120605432	0.18310547	-1.4038086	2.746582	9.7150634	6.846362320000001	-0.762036142	-0.12207031	-0.61035156	-2.2583008	-9.56672374	1.7477783540000003	-2.3985596040000003	1.3427734	2.4414062	0	-0.22849121400000003	10.456762680000002	0.057421875000000004	1.4038086	-0.48828125	0.4272461	2.0923096040000004	9.481787140000002	-2.0935058900000003	-0.48828125	-0.30517578	0.18310547	1550086832.399
-8.735302520000001	-3.354394568	-3.966894568	0	-0.4272461	-1.4648438	7.3212889400000005	-6.87028804	0.9510498200000002	0.12207031	-1.0986328	2.1972656	9.734204074	7.46364766	-0.6675292932	-0.36621094	-0.61035156	-2.0141602	-9.145629892	1.2501221040000001	-3.0971923920000006	0.4272461	1.4038086	-0.12207031	0.3672607428	10.624242720000002	0.6304443390000001	1.5869141	-0.061035156	-0.18310547	2.263378894	9.131274460000002	-1.927221646	0.18310547	0.12207031	-0.18310547	1550086832.439
-8.55466304	-4.27553714	-3.262280252	0.4272461	-0.36621094	-0.91552734	7.3212889400000005	-6.87028804	0.9510498200000002	0.12207031	-1.0986328	2.1972656	9.49016124	7.589257788	-0.613696286	-0.4272461	-1.3427734	-1.7700195	-9.00805661	1.5767089660000002	-3.323291034	0.24414062	1.2817383	-0.12207031	0.517993161	10.344311600000001	0.9797607428000001	1.4038086	1.0375977	-0.5493164	2.7646241	9.508105432	-2.168872104	-0.24414062	0.61035156	-0.24414062	1550086832.479
-8.61328125	-4.194189496	-2.8352050720000004	0.5493164	0.30517578	-0.24414062	7.3212889400000005	-6.87028804	0.9510498200000002	0.12207031	-0.8544922	2.0751953	9.18630342	7.626342752000001	-0.35888672120000004	-0.4272461	-1.0986328	-1.4648438	-8.77836911	2.003784146	-3.5290527160000003	0.4272461	1.4038086	-0.061035156	0.34453125	10.466333360000002	0.454589856	0.5493164	1.0986328	-0.48828125	2.56723642	9.54160144	-1.667626996	-0.61035156	0.36621094	-0.061035156	1550086832.519
-8.553466754	-3.9453614200000002	-2.778979532	0.5493164	-0.061035156	-0.4272461	7.05930162	-7.149023560000001	0.3349609424	-0.12207031	-0.91552734	1.7700195	9.07863768	7.58447284	-0.0418701178	-0.18310547	-0.91552734	-1.5258789	-8.77238768	2.051635782	-3.8975097840000004	0.5493164	0.79345703	-0.061035156	-0.19020996400000004	10.37421924	0.03947753894	0.12207031	0.12207031	-0.18310547	2.00258786	9.478198380000002	-0.9630126800000001	-0.61035156	-0.24414062	0.12207031	1550086832.559
-8.838183606000001	-3.79582518	-2.9213378600000004	0.4272461	0.12207031	-0.5493164	6.5305420320000005	-7.582080072	0.01315917932	-0.18310547	-0.6713867	1.5258789	9.06069339	7.647875900000001	0.0693847644	-0.061035156	-0.24414062	-1.4648438	-8.954223740000002	1.6903564300000002	-3.946557608	0.5493164	0.61035156	-0.061035156	-0.250024411	10.285692899999999	0.03947753894	-0.12207031	-0.7324219	0	2.044457968	9.38608426	-1.23696286	-0.36621094	-0.6713867	0.18310547	1550086832.599
-8.914746106	-4.145141574	-3.025415036	0	-0.36621094	-0.48828125	6.7578369600000014	-7.78186052	-0.06340332068	-0.18310547	-0.7324219	0.91552734	8.793920926	7.726831070000001	-0.16030273560000002	-0.12207031	-0.18310547	-1.3427734	-9.07146016	1.222607428	-3.9130616000000003	0.36621094	0.48828125	-0.12207031	0.14833984620000001	10.18640126	0.309838858	-0.061035156	-0.8544922	-0.061035156	2.3949707460000003	9.49255342	-1.3769287140000002	-0.24414062	-0.18310547	-0.061035156	1550086832.639
-8.488867212	-4.460961960000001	-2.593554712	0.12207031	-0.30517578	-0.30517578	6.7004148400000005	-7.7687010800000005	0.095703125	-0.24414062	-0.12207031	0.61035156	8.357275360000001	7.7902346200000006	-0.36606445680000005	-0.24414062	-0.4272461	-1.0986328	-8.968579074	1.1556152160000002	-4.002783246	0.18310547	0.4272461	-0.24414062	0.517993161	10.19477536	0.5335449280000001	0	-0.18310547	-0.18310547	2.2286865020000004	9.613378894	-1.3290771760000002	-0.30517578	0.30517578	-0.24414062	1550086832.679
-8.298657248	-4.530346646	-2.35549321	0.36621094	0	-0.18310547	6.48388678	-7.66223143	-0.01315917932	-0.24414062	-0.12207031	0.61035156	8.246020468000001	7.8177491	-0.4450195288	-0.24414062	-0.24414062	-0.91552734	-8.88723143	1.3266846040000002	-4.05183107	0.18310547	0.30517578	-0.18310547	0.36845702880000003	10.082324280000002	0.47492675720000005	-0.18310547	0.18310547	-0.30517578	1.8697998200000001	9.553564300000001	-0.9642089660000001	-0.30517578	0.18310547	-0.18310547	1550086832.719
-8.310620108	-4.550683606000001	-2.4870849640000006	0.48828125	0	-0.18310547	6.48388678	-7.66223143	-0.01315917932	-0.4272461	-0.24414062	0.5493164	7.957714660000001	7.77228984	-0.3971679712	-0.30517578	-0.24414062	-0.7324219	-8.844164840000001	1.3853027160000002	-4.0506347840000005	0.30517578	0.24414062	-0.18310547	0.037084961060000005	9.936376800000001	0.19738769960000002	-0.24414062	-0.061035156	-0.18310547	1.867407248	9.413598740000001	-0.9713867212000001	-0.24414062	-0.4272461	-0.061035156	1550086832.759
-8.47211911	-4.566235324	-2.575610324	0.61035156	0.18310547	-0.12207031	6.281713760000001	-7.43374002	-0.01076660144	-0.4272461	-0.24414062	0.5493164	7.90148912	7.7148682100000014	-0.2536132788	-0.36621094	-0.18310547	-0.6713867	-8.858520468	1.3362548920000001	-4.12241214	0.36621094	0.12207031	-0.18310547	0.028710937500000002	9.859814300000002	0.15910644960000003	-0.18310547	-0.30517578	0	2.180834964	9.603808606000001	-1.0455566100000002	-0.30517578	-0.36621094	0	1550086832.799
-8.51040036	-4.519580072	-2.634228534	0.36621094	-0.4272461	-0.18310547	6.281713760000001	-7.43374002	-0.01076660144	-0.48828125	-0.061035156	0.61035156	7.872778060000001	7.741186600000001	-0.3002685504	-0.48828125	-0.12207031	-0.7324219	-9.012841754	1.1580077880000001	-4.09848642	0.36621094	0.12207031	-0.18310547	0.30505371400000003	9.87536592	0.401953125	-0.12207031	-0.4272461	0	1.812377896	9.669604532000001	-0.9211425720000002	-0.30517578	-0.061035156	-0.061035156	1550086832.839
-8.443408246	-4.549487320000001	-2.4153076080000004	0.48828125	0	0	6.129785340000001	-7.308129892	-0.3959716754	-0.6713867	-0.7324219	0.6713867	7.7076902	7.8177491	-0.3804199280000001	-0.5493164	-0.4272461	-0.7324219	-9.081030252000001	1.079052716	-4.117626996	0.36621094	0.12207031	-0.24414062	0.46535643000000004	10.05241664	0.42827148560000006	-0.061035156	-0.12207031	0.061035156	1.7693115020000003	9.554760880000002	-0.9713867212000001	-0.30517578	-0.24414062	-0.12207031	1550086832.879
-8.468530252	-4.374829074	-2.51459964	0.48828125	0.061035156	0.061035156	6.3714357	-7.300951980000001	-0.5790038940000001	-0.79345703	-0.24414062	0.36621094	7.58686502	7.78186052	-0.309838858	-0.48828125	-0.61035156	-0.8544922	-9.04992662	1.0934082068000002	-4.104467752000001	0.36621094	0.061035156	-0.24414062	0.5203857428	10.015332460000002	0.45698242800000005	0	0.18310547	0.12207031	2.0193359620000004	9.52006839	-1.02163089	-0.18310547	-0.4272461	-0.061035156	1550086832.919
-8.533129892	-4.254003894	-2.624658246	0.36621094	0	-0.061035156	5.941967752000001	-7.2961670320000005	-0.840991214	-0.6713867	0.4272461	0.4272461	7.8703858800000015	8.04504393	-0.30625	-0.61035156	-0.4272461	-0.5493164	-8.987719748	0.9977050720000001	-4.134375	0.36621094	-0.061035156	-0.18310547	0.2775390576	9.9782473	0.60651857	-0.12207031	-0.061035156	0.12207031	2.205957068	9.567919928000002	-1.0670898560000002	-0.24414062	-0.24414062	-0.12207031	1550086832.959
-8.564233426000001	-4.371240216	-2.62705072	0.36621094	-0.061035156	0	6.152514480000001	-7.62753894	-1.0192382788	-0.61035156	0.18310547	0.48828125	8.26276857	8.09768071	-0.26318359620000004	-0.48828125	-0.24414062	-0.18310547	-8.920727340000001	0.898413089	-4.176245108	0.24414062	-0.12207031	-0.12207031	0.1435546875	9.868188400000001	0.47253417540000003	-0.18310547	-0.30517578	0.12207031	2.183227536	9.57749002	-0.835009784	-0.30517578	-0.061035156	-0.18310547	1550086832.999
-8.47929712	-4.453784146	-2.6725097840000003	0.48828125	0	0.12207031	6.152514480000001	-7.62753894	-1.0192382788	-0.8544922	-0.30517578	0.18310547	7.54260234	8.206542932000001	-0.1196289038	-0.5493164	-0.36621094	-0.12207031	-8.8561277	1.0922119110000001	-4.3520996400000005	0.12207031	-0.24414062	-0.12207031	0.35649413939999997	10.097875900000002	0.454589856	-0.48828125	-0.36621094	0.12207031	2.0935058900000003	9.5703125	-0.850561502	-0.24414062	-0.30517578	-0.18310547	1550086833.038
-8.541503894	-4.526757788	-2.79213858	0.6713867	0.12207031	0.30517578	6.27333966	-7.620361420000001	-1.1316894568000002	-0.79345703	0.12207031	0.12207031	7.51508786	8.49963408	-0.0095703125	-0.6713867	-0.30517578	-0.12207031	-8.890820288	1.3039550720000002	-4.264770468	0.12207031	-0.5493164	-0.061035156	0.1315917932	10.31320836	0.3146240216	-0.6713867	-0.48828125	0.12207031	1.987036142	9.610986420000001	-0.8146728240000001	-0.36621094	-0.30517578	-0.18310547	1550086833.078
-8.4900634	-4.486083966000001	-2.9237304320000006	0.7324219	0	0.48828125	6.310424820000001	-7.885937500000001	-1.0347900360000002	-0.4272461	0.24414062	-0.18310547	7.373925720000001	8.884838760000001	-0.13398437500000002	-0.91552734	-0.12207031	-0.18310547	-8.87407248	1.534838858	-4.185815396000001	0.12207031	-0.8544922	-0.061035156	-0.03229980432	10.706787140000001	0.0346923822	-1.4038086	-0.6713867	0.061035156	2.1485351440000002	9.689941394000002	-0.9402832068000001	-0.48828125	-0.6713867	-0.12207031	1550086833.118
-8.44938948	-4.504028354000001	-3.1055663940000002	0.8544922	0.061035156	0.61035156	5.64169928	-7.952929712	-0.7010253600000002	-0.61035156	2.2583008	-0.12207031	6.3199951080000005	9.746167032	0.362475589	-1.2207031	0.061035156	-0.12207031	-8.92551268	1.829125998	-4.05183107	0.4272461	-1.2817383	-0.18310547	-0.5359375000000001	10.789330580000001	0.3804199280000001	-1.0986328	-0.9765625	-0.12207031	2.319604532	9.61816394	-1.006079074	-0.48828125	-0.61035156	0	1550086833.166
-8.358471940000001	-4.71457518	-3.198876996	1.0375977	-0.061035156	0.6713867	5.64169928	-7.952929712	-0.7010253600000002	-0.36621094	3.2348633	0.12207031	6.3199951080000005	9.746167032	0.362475589	-1.6479492	-0.24414062	-0.24414062	-8.89919429	2.077954074	-3.9369873200000005	0.91552734	-1.0986328	-0.24414062	-1.15441893	10.886230040000001	0.19020996400000004	-1.6479492	-1.8920898	-0.24414062	2.245434604	9.74257788	-1.1556152160000002	-0.61035156	-0.61035156	0.061035156	1550086833.198
-8.31420926	-5.02082518	-3.0397704680000004	1.2207031	-0.061035156	0.9765625	5.10217302	-8.08930661	0.12202148560000001	-0.30517578	2.8076172	0.24414062	5.644091754	10.04523912	0.2763427716	-1.8920898	-0.7324219	-0.36621094	-8.813061600000001	2.288500998	-3.7862548920000005	1.4038086	-1.4038086	-0.061035156	-1.41640625	10.538110520000002	0.3804199280000001	-1.8310547	-2.6855469	-0.48828125	1.8159667540000002	9.835888579999999	-1.1604003600000001	-0.8544922	-0.91552734	0.12207031	1550086833.238
-8.323779254	-5.370141574000001	-2.9799560700000005	1.4038086	-0.24414062	1.159668	4.97775908	-8.01035144	0.57421875	-0.36621094	2.5634766	0.24414062	5.02441394	10.090698380000001	0.01315917932	-2.0141602	-1.0986328	-0.5493164	-9.043945288000002	2.3889892180000003	-3.494360324	2.0141602	-1.4648438	-0.061035156	-1.553979532	10.49265126	0.5108154254	-2.319336	-3.1738281	-0.91552734	1.4989501800000002	9.840673920000002	-1.0958007788	-0.8544922	-1.3427734	0.30517578	1550086833.278
-8.30822734	-5.9371826080000005	-2.82922374	2.1362305	0	1.0375977	4.565038940000001	-7.767504892	0.6711181610000001	-0.5493164	2.9296875	0.5493164	4.40473642	10.21511232	-0.25959472840000003	-1.953125	-1.4038086	-0.91552734	-9.399243210000002	2.557666034	-3.1869139400000006	2.8076172	-1.5258789	0	-1.7417969240000002	10.52016574	0.5873779254	-2.4414062	-3.3569336	-1.2817383	1.235766574	10.075146760000003	-1.259692392	-0.91552734	-1.3427734	0.48828125	1550086833.318
-8.47211911	-6.24702176	-2.69523912	3.1738281	0.61035156	0.8544922	4.15830072	-7.625146760000001	0.657958966	-1.159668	3.3569336	1.2207031	3.9728759000000005	10.462744600000002	-0.57421875	-2.0141602	-1.6479492	-1.5869141	-9.945947480000001	2.524169928	-2.72036142	3.6621094	-1.4038086	0	-1.9260253600000001	10.6170652	0.6459961060000001	-2.319336	-3.9672852	-1.6479492	0.47373047120000006	10.57878444	-1.604223642	-1.2207031	-1.953125	0.5493164	1550086833.358
-8.74606929	-5.833105432000001	-2.3243896760000005	4.0283203	1.0986328	0.79345703	3.7982177520000002	-7.608398560000001	0.5634521466	-1.8310547	3.90625	2.1362305	3.56613768	10.687646760000002	-0.88645018	-2.1972656	-2.4414062	-2.380371	-10.42685504	2.1437500000000003	-2.177246106	4.5776367	-1.0986328	-0.12207031	-1.9403808900000001	10.66611322	0.7201660340000001	-1.953125	-5.004883	-2.0141602	-0.1686767572	11.251098740000002	-1.4833984620000003	-1.5869141	-2.5634766	0.4272461	1550086833.398
-8.8214357	-4.724145468000001	-1.53125	4.272461	1.3427734	0.79345703	3.5876709260000004	-7.753149460000001	0.423486322	-2.380371	4.333496	3.112793	3.4297608800000003	10.90417482	-1.262084964	-2.5024414	-3.6621094	-3.2348633	-10.2844973	1.3063476440000001	-1.7106933900000003	5.2490234	-0.6713867	-0.30517578	-1.606616214	10.71396466	0.9043945288	-1.6479492	-5.9814453	-2.380371	-1.214233426	10.74985324	-1.32788089	-1.5869141	-3.3569336	0	1550086833.438
-8.387182608000002	-3.6211670320000002	-0.9594238220000001	3.6621094	1.8920898	0.8544922	3.4704346040000003	-8.145532248	0.17465820680000002	-3.0517578	4.3945312	4.211426	3.617578076	11.02978534	-1.64011232	-2.8076172	-4.4555664	-3.9672852	-9.552368210000001	0.1399658246	-1.6114013580000002	5.493164	-0.7324219	-0.36621094	-1.0969971040000002	10.4459964	1.4116211060000001	-1.5869141	-6.5307617	-2.6855469	-1.4522949280000002	9.274829074000001	-1.5276611420000001	-0.7324219	-4.5166016	-0.5493164	1550086833.478
-8.8728759	-3.96330571	-0.80390625	3.6010742	1.3427734	0.6713867	3.5111084260000003	-8.673095746000001	-0.33615722840000006	-3.8452148	3.7841797	5.2490234	3.8939209260000003	10.660132280000001	-1.81118161	-3.0517578	-4.760742	-4.211426	-8.98652356	-1.0563232428000002	-1.550390576	5.432129	-1.0375977	-0.36621094	-0.6268554712000001	9.7485598	2.0707763580000003	-1.5869141	-6.4697266	-2.8686523	-0.028710937500000002	8.475707968	-1.4702392180000001	-0.12207031	-4.4555664	-1.0375977	1550086833.518
-8.633618210000002	-3.869995108	-1.66044928	3.6621094	1.4038086	0.8544922	3.7407959260000005	-9.138451980000001	-1.2453369600000002	-4.5166016	4.0893555	5.9814453	4.2875000000000005	10.11701628	-1.7406005400000002	-3.0517578	-4.760742	-4.1503906	-9.192285340000002	-1.7214599640000001	-1.375732428	5.126953	-1.159668	-0.4272461	-0.36845702880000003	9.2389402	2.5086182100000003	-1.5869141	-6.286621	-2.8076172	1.509716754	9.171948380000002	-1.111352536	-0.18310547	-6.4697266	-0.6713867	1550086833.558
-8.15390625	-3.8448730040000005	-1.025219748	4.4555664	1.6479492	0.7324219	4.39038089	-9.28200679	-1.5982422120000002	-5.065918	6.164551	6.164551	4.632031250000001	9.82871106	-1.553979532	-2.8076172	-4.638672	-3.9672852	-9.169555710000001	-1.927221646	-1.197485324	4.9438477	-1.0986328	-0.30517578	-0.16389160340000003	9.1623777	2.739501996	-1.4648438	-6.164551	-2.746582	1.8602295320000002	9.8334964	-1.1017822480000001	-0.30517578	-7.5683594	-0.61035156	1550086833.598
-8.01274411	-3.3962646760000004	-1.0969971040000002	4.760742	2.9907227	1.159668	4.744482428	-9.216211060000001	-1.715478534	-5.126953	8.728027	5.432129	4.901196580000001	9.785644568	-1.403247104	-2.5634766	-4.8217773	-3.90625	-9.076245108	-2.2980712860000003	-1.18671875	4.5776367	-1.2207031	-0.24414062	-0.1626953076	9.07385234	3.0983885800000004	-1.2817383	-5.859375	-2.5634766	2.000195288	9.66481929	-0.18422851440000002	-0.9765625	-5.859375	-0.7324219	1550086833.638
-8.570214660000001	-3.134277356	-1.7094971040000002	3.9672852	1.5258789	0.79345703	4.064990216	-9.11572284	-2.021728534	-4.5166016	8.728027	4.0893555	5.122509980000001	9.595434800000001	-1.2537109620000002	-2.1972656	-5.004883	-3.6010742	-9.00805661	-2.43803714	-1.100585962	4.333496	-1.4648438	-0.061035156	-0.23327636780000002	8.673095746000001	3.4560790740000003	-1.2207031	-5.554199	-2.380371	1.227392572	9.278417932000002	0.4486083966	-0.9765625	-5.9814453	-0.7324219	1550086833.678
-8.89919429	-3.5194824280000003	-1.35180661	3.6621094	1.3427734	0.8544922	3.3041503600000004	-8.967382788	-1.8757812500000002	-3.4179688	6.652832	2.6245117	5.232568390000001	9.101367212000001	-1.05991214	-1.7089844	-5.004883	-2.9907227	-8.999682608	-2.46794429	-1.02163089	4.1503906	-1.7089844	0.061035156	-0.41152344240000005	8.182617212	3.7467773560000004	-0.9765625	-5.1879883	-2.1362305	0.35888672120000004	9.555957068	0.0681884784	-1.3427734	-5.7373047	-0.8544922	1550086833.718
-8.61926268	-3.71088858	-1.1125488220000002	3.479004	2.5024414	1.2207031	3.0959961060000003	-8.827417032000001	-1.378125	-2.1972656	4.333496	1.4038086	5.23735324	8.6264402	-0.773999002	-1.2207031	-4.760742	-2.1972656	-9.329858426000001	-2.4296630400000003	-0.6364257788	3.90625	-2.319336	0.12207031	-0.5048339856	7.94216304	3.8807617800000003	-0.6713867	-5.065918	-1.8310547	0.1363769568	9.88015126	-0.22011719240000002	-1.5258789	-5.79834	-0.8544922	1550086833.759
-8.685058606	-3.741992212	-1.0503417932	3.7841797	2.8076172	1.0375977	3.42736821	-8.826220746	-1.141259784	-0.8544922	3.4179688	0.4272461	5.09379892	8.49125998	-0.6352294928000001	-0.8544922	-4.699707	-1.4038086	-9.73540036	-2.3937744600000004	-0.0813476538	3.90625	-1.6479492	0.18310547	-0.440234375	8.14433606	4.12241214	-0.12207031	-4.9438477	-1.7089844	0.16389160340000003	10.13376448	-0.641210962	-1.8310547	-3.7231445	-1.4648438	1550086833.798
-8.647973740000001	-3.935791034	-1.1986816100000002	3.0517578	2.4414062	1.0986328	3.301757788	-9.040356430000001	-1.4546875000000001	0.36621094	2.5024414	-0.36621094	4.93947734	8.608496106	-0.5431152356000001	-0.61035156	-4.8828125	-0.7324219	-9.7318116	-2.2849121400000003	0.07416992212000001	3.8452148	-1.7089844	0.12207031	-0.32539062500000004	8.34650908	4.423876996	0.30517578	-4.760742	-1.7089844	-0.5885742212	10.174438400000001	-0.974975589	-1.8920898	-3.8452148	-1.4648438	1550086833.838
-8.19936502	-4.46694339	-0.8206542932	3.3569336	3.2958984	1.7089844	3.18332518	-9.133667032	-1.867407248	1.159668	1.8920898	-0.91552734	4.933496106000001	8.674292032	-0.22490234620000002	-0.30517578	-5.004883	-0.061035156	-9.632519568000001	-1.98464357	0.48330077880000005	4.0893555	-1.0986328	0.061035156	-0.3337646466	8.311816394000001	4.721752896	0.61035156	-4.333496	-1.5258789	-0.5287597644	9.496142572	-1.081445288	-0.9765625	-5.554199	-1.0986328	1550086833.878
-7.717260880000001	-4.2109375	-1.3458251800000003	3.9672852	3.90625	2.1362305	3.2251952880000005	-9.21501448	-2.3614746400000004	1.5869141	2.1362305	-1.159668	5.14165036	8.63122554	0.36367187500000003	0.24414062	-4.4555664	0.48828125	-9.265259080000002	-1.81118161	0.5969482428	4.272461	-0.8544922	0	-0.43664550720000006	8.047436600000001	4.751660144000001	0.7324219	-4.0283203	-1.2817383	0.346923822	8.87766124	-0.717773462	-0.12207031	-6.286621	-0.36621094	1550086833.918
-7.56652806	-3.129492212	-1.892529254	3.7841797	2.6855469	1.6479492	3.23596196	-9.18869658	-2.605517572	1.7089844	3.112793	-1.0986328	5.20146466	8.534326080000001	0.954638678	0.6713867	-3.3569336	0.9765625	-9.051123200000001	-1.752563498	0.5802001800000001	4.5166016	-0.5493164	0	-0.7129882787999999	7.73759784	4.621264676	0.5493164	-3.9672852	-1.0375977	2.0193359620000004	8.155102340000001	-0.1459472644	0.48828125	-6.7749023	0.36621094	1550086833.958
-9.78444838	-2.5875733800000003	-2.4619628600000003	4.272461	0.9765625	1.7700195	2.9321045320000003	-8.783154254000001	-2.89741214	1.5869141	3.8452148	-0.91552734	4.87368161	8.503222840000001	1.282421924	0.91552734	-2.6245117	1.5869141	-9.46145018	-1.6712158540000002	0.538330072	4.4555664	-0.61035156	0.061035156	-0.8661132788	7.621557608000001	4.5171875	0.6713867	-4.0283203	-0.8544922	3.3759277160000005	8.535522660000002	1.7824707460000002	1.159668	-4.9438477	1.5258789	1550086833.998
-10.20195288	-2.9177491	-3.0589112400000005	2.8686523	0.061035156	1.2207031	2.489477536	-8.315405252000001	-3.31611322	1.4038086	3.8452148	-0.6713867	4.194189496	8.83100589	1.2321777160000003	0.7324219	-2.8686523	2.0751953	-9.609789840000001	-1.4822021760000001	0.80390625	4.4555664	-0.30517578	0.36621094	-0.7895507788	8.41828624	4.29108876	0.91552734	-3.7231445	-0.7324219	2.5313476440000002	9.27004393	-0.2380615216	1.7700195	-2.9296875	1.4038086	1550086834.038
-11.58247104	-4.886840854000001	-3.7874510800000003	4.5776367	1.2817383	2.9296875	2.1485351440000002	-8.310620108	-3.923828076	1.4648438	3.540039	-0.30517578	3.4931639400000005	9.523657248000001	0.90678714	0.18310547	-3.7841797	2.1362305	-10.5739991	-0.4868896466	0.8445800720000001	3.7841797	-2.380371	-0.061035156	-0.75366214	9.616967752	3.9417724640000005	1.5869141	-3.6621094	-0.61035156	1.9224365020000003	11.556152160000002	1.320703076	1.2817383	-2.5634766	0.9765625	1550086834.078
-8.100073380000001	-3.111547824	-3.0409667540000003	4.5166016	0.6713867	2.8686523	2.229882788	-8.78554712	-4.40832518	1.4648438	3.6010742	0.18310547	3.4500976440000004	10.35148912	0.4821044928	-0.5493164	-4.333496	1.4038086	-10.381396760000001	1.09819339	2.6880616	5.2490234	0.12207031	-0.18310547	-0.5323486420000001	11.179321580000002	2.6964355040000005	1.8310547	-3.479004	-0.24414062	1.58747554	10.462744600000002	-0.965405252	2.0751953	-5.1879883	1.5869141	1550086834.118
-7.104760880000001	-2.7454834260000003	-4.862915036	5.004883	3.1738281	1.8920898	2.259790036	-9.423168930000001	-4.910766574	1.2207031	3.479004	0.36621094	4.407128894	11.28459514	0.32060547120000005	-1.3427734	-4.0283203	0.36621094	-9.733007788	1.268066394	2.020532248	4.9438477	-1.6479492	-0.61035156	-0.7046142572	11.225976440000002	2.2083496400000002	1.2817383	-3.7841797	-0.30517578	-0.1866210962	9.285595746	-2.165283246	2.319336	-5.9814453	2.0141602	1550086834.158
-7.552173020000001	-3.90827626	-4.6978271760000005	6.3476562	4.4555664	3.112793	2.259790036	-9.423168930000001	-4.910766574	1.2207031	3.479004	0.36621094	5.055517572	11.008251800000002	0.01674804712	-1.7700195	-3.7231445	0.18310547	-9.8765625	1.6305420320000001	3.092407248	5.6762695	-0.36621094	-0.30517578	-0.7823730432	10.63620558	1.6532714660000003	0.30517578	-5.1879883	-0.4272461	-0.11604003600000001	9.382495108	-2.8316162140000003	1.7089844	-5.92041	1.159668	1550086834.198
-7.717260880000001	-2.545703076	-6.768603240000001	5.859375	3.112793	3.7231445	2.9931152160000005	-8.50561502	-2.802905252	-1.4648438	4.9438477	-0.5493164	4.615283246	10.26416034	-0.132788089	-1.7700195	-4.272461	0.6713867	-10.02011682	0.984545926	2.8986084260000005	5.6762695	0.12207031	-0.5493164	0.011962890380000002	10.266552520000001	1.002490216	-0.4272461	-6.164551	-0.61035156	1.6460937500000001	9.6385009	-2.9177491	1.953125	-3.6621094	1.2817383	1550086834.238
-8.2436277	-1.3039550720000002	-6.571215560000001	5.92041	2.9907227	2.9296875	3.32807608	-8.347705072	-1.4786132200000002	-2.6855469	7.2021484	-0.36621094	4.584179712	9.671997300000001	-0.308642572	-2.0751953	-5.554199	0.79345703	-10.3694339	0.75366214	2.728735324	5.432129	0.48828125	-0.8544922	1.1580077880000001	10.149316100000002	1.0934082068000002	-0.24414062	-5.493164	-0.9765625	1.812377896	9.3489991	-3.417797824	1.7089844	-3.6621094	1.2817383	1550086834.278
-8.54748552	-1.2884033540000002	-6.64060054	5.554199	1.953125	2.746582	2.91535643	-8.4135009	-0.8457763580000002	-2.9296875	8.239746	0	4.941870108000001	9.350195288	-0.6914550720000001	-2.746582	-6.0424805	0.4272461	-9.737792932000001	0.7692138580000001	2.6533691100000003	5.1879883	1.0375977	-0.7324219	1.5743163940000002	10.11103534	1.387695288	0.18310547	-4.333496	-1.0986328	1.723852536	9.712670926000001	-3.1737548920000003	1.3427734	-3.7841797	1.0986328	1550086834.318
-8.65874002	-1.4833984620000003	-5.70510234	5.9814453	1.8310547	2.9907227	2.0659912140000003	-8.647973740000001	-0.642407248	-2.5024414	7.1411133	0.36621094	5.310326980000001	9.220996106000001	-1.239355432	-3.2958984	-5.1879883	0.061035156	-9.077441394000001	0.961816394	2.141357428	5.126953	0.61035156	-0.6713867	1.2489257200000001	9.97226538	1.4199951080000002	0.24414062	-3.9672852	-1.0375977	1.546801718	9.553564300000001	-2.9368896760000003	1.3427734	-3.7841797	1.0986328	1550086834.358
-8.496044928000002	-0.5144042932	-5.191894568	6.713867	2.1972656	3.0517578	1.5432128600000001	-8.98652356	-0.36845702880000003	-1.7089844	5.554199	0.48828125	5.431152160000001	8.96499002	-1.66403804	-3.2958984	-4.9438477	-0.12207031	-8.979345746000002	1.0108642572	2.173657248	5.3100586	0.4272461	-0.8544922	0.7428955072	9.69472644	1.4427246400000002	-0.12207031	-3.90625	-0.8544922	1.965502896	9.527246106	-2.64140625	1.0986328	-5.2490234	1.2817383	1550086834.398
-8.47451178	0.724951178	-5.800805710000001	5.3100586	1.7700195	2.1362305	1.4833984620000003	-8.92910144	-0.2607910144	-0.8544922	5.065918	0.48828125	5.58547374	8.827417032000001	-1.665234424	-2.8076172	-4.760742	-0.12207031	-8.878857428000002	1.0192382788	2.2083496400000002	5.3710938	0.24414062	-0.8544922	0.4689453076	9.6983152	1.391284146	-0.4272461	-4.1503906	-0.7324219	2.2346679320000002	9.149218750000001	-2.7538574280000003	1.0986328	-5.9814453	1.3427734	1550086834.437
-9.00686052	0.33854982	-5.15600589	5.1879883	1.159668	2.4414062	1.32788089	-8.675488220000002	-0.26318359620000004	-0.30517578	4.760742	0.61035156	5.62016574	9.00566394	-1.5719238220000002	-2.319336	-4.4555664	-0.061035156	-8.80109874	0.7225586060000001	2.2801269960000004	5.493164	0.061035156	-0.8544922	0.539526358	9.94953624	1.3829101440000002	-0.48828125	-4.5166016	-0.79345703	3.37233876	9.164770468	-2.447607428	0.9765625	-5.79834	1.4038086	1550086834.477
-8.572607428000001	0.6376221040000001	-5.47421875	4.8217773	1.0375977	2.2583008	1.2716552520000002	-8.6348143	-0.45578614200000006	-0.061035156	3.7841797	0.9765625	5.392871106	9.136059800000002	-1.69633786	-2.1362305	-4.5166016	-0.061035156	-8.858520468	-0.0657958966	2.25859375	5.126953	0	-0.91552734	0.8708984620000001	9.8765625	1.6664307100000002	-0.48828125	-4.8828125	-1.159668	3.5158935700000002	9.045141574	-2.68327626	0.61035156	-4.5166016	1.2817383	1550086834.517
-8.559448380000001	0.745288089	-5.23854982	4.3945312	1.7700195	1.4648438	1.7645263580000001	-8.464941394	-0.649584964	0	3.2958984	1.4038086	5.09738768	8.924316394	-1.5779052520000003	-1.953125	-4.8217773	0	-8.96259784	-0.3289794928	2.3076415740000003	4.638672	-0.24414062	-0.79345703	1.2261962860000002	9.69472644	1.9188476440000002	-0.48828125	-4.8828125	-1.5869141	2.8639160340000003	8.7448732	-3.063696286	0.61035156	-4.272461	0.9765625	1550086834.557
-9.293969748	0.288305661	-5.4909667540000004	4.0893555	0.61035156	1.0986328	2.548095746	-8.292675720000002	-0.663940396	0	3.7841797	1.6479492	4.93588858	8.70898462	-1.27763678	-1.7700195	-4.9438477	-0.30517578	-8.979345746000002	-0.2045654254	2.313623004	4.211426	-0.30517578	-0.5493164	1.484594748	9.575097840000002	1.7788817900000002	-0.61035156	-5.126953	-1.7700195	1.9200439300000003	9.031982428000001	-3.311328076	0.24414062	-4.211426	0.6713867	1550086834.597
-9.383691394000001	0.3505126800000001	-5.469433606	3.6621094	-0.9765625	0.79345703	3.085229532	-8.408715560000001	-0.7058105432	0.18310547	4.272461	1.5869141	4.9263183900000005	8.589355432000001	-0.953442392	-1.6479492	-4.5776367	-0.91552734	-9.124096940000001	-0.11484375000000001	2.235864218	3.8452148	-0.4272461	-0.36621094	1.715478534	9.538012680000001	1.5970459260000003	-0.91552734	-5.432129	-1.953125	2.077954074	9.220996106000001	-3.371142572	0.24414062	-4.0283203	0.4272461	1550086834.637
-9.371728240000001	0.18303222840000002	-4.380810504	3.7231445	-0.4272461	0.91552734	3.3149170320000003	-8.608496106	-0.8062988220000001	0.5493164	3.7231445	1.0375977	4.897607428000001	8.64558107	-0.6854736419999999	-1.7089844	-4.272461	-1.5869141	-8.931494110000001	0.023925780760000005	2.25859375	3.479004	-0.24414062	-0.4272461	1.851855432	9.677978240000002	1.644897464	-1.0986328	-5.493164	-2.0751953	2.2107422120000004	9.749755890000001	-2.51459964	-0.24414062	-3.2348633	0.18310547	1550086834.677
-8.69103984	-0.3146240216	-4.746875	2.6245117	0.24414062	1.159668	3.53981929	-8.54628894	-0.770410144	0.79345703	2.746582	0.24414062	4.878466754000001	9.092993210000001	-0.569433606	-1.8920898	-4.272461	-2.1972656	-8.65515126	0.5813964856000001	2.095898462	3.2958984	-1.3427734	-0.61035156	1.5085204680000002	10.088306200000002	1.7669189300000003	-1.2817383	-5.2490234	-1.8920898	1.565942392	9.66003444	-1.96430661	-0.7324219	-4.5166016	0.18310547	1550086834.717
-9.210229532000001	-1.629345746	-4.49326178	0.4272461	1.159668	1.6479492	3.9345947480000003	-8.23046875	-0.6986327880000001	0.7324219	2.1972656	-0.61035156	4.9957028800000005	9.920825180000001	-0.61848143	-2.319336	-4.4555664	-2.6855469	-10.557250900000001	0.641210962	2.213134784	3.3569336	-2.746582	-0.48828125	0.9630126800000001	10.63859874	1.9403808900000001	-1.4648438	-5.432129	-1.6479492	3.4034423920000005	9.624145468	-2.036083966	-1.4038086	-3.90625	0.6713867	1550086834.757
-9.624145468	-1.5683349640000002	-5.720654254	0.18310547	0.5493164	1.0986328	4.349707068	-8.36086412	-0.724951178	0.30517578	2.6245117	-1.159668	4.8916259	11.12070288	-0.8900390380000001	-2.746582	-5.126953	-2.9296875	-11.73439946	-1.031201178	3.0804442900000004	3.2348633	-0.4272461	-1.0375977	1.1304931610000002	11.33842752	2.802905252	-0.7324219	-5.79834	-1.8920898	4.536328076	10.877856920000001	-0.879272464	-2.5024414	-1.953125	1.8920898	1550086834.797
-10.413696580000002	-3.8257324280000002	-5.1296875	0.5493164	-3.6010742	0.18310547	4.598535144	-9.60141574	-0.9343017572	0.12207031	3.0517578	-1.2207031	5.01364766	11.715259080000001	-1.27763678	-2.8076172	-5.92041	-2.8686523	-11.162573380000001	-0.9366943390000001	1.4582763580000002	2.319336	0.7324219	-0.9765625	1.471435504	10.9053714	4.38200679	0.061035156	-4.699707	-2.1362305	3.02661142	12.39116214	-0.571826178	-4.5166016	-1.4038086	2.5024414	1550086834.837
-10.466333360000002	-5.074658246	-2.7143798920000006	4.0283203	-1.4648438	2.1972656	4.810278354	-10.35627446	-1.299169928	0.24414062	2.8686523	-1.5258789	5.700317392	10.89938948	-1.1675781250000001	-2.0141602	-5.3710938	-2.380371	-11.02141124	-0.011962890380000002	0.8445800720000001	3.2348633	-0.24414062	-0.5493164	0.5825927716	9.9100589	4.579394568	-0.9765625	-2.746582	-1.5869141	0.707006839	12.472509980000002	-1.9284179320000001	-4.4555664	-1.953125	3.4179688	1550086834.877
-9.97226538	-2.4799072480000004	-3.15102536	2.319336	-2.319336	0.7324219	5.08063948	-10.4388179	-1.5743163940000002	0.12207031	3.2958984	-2.380371	6.342724640000001	10.233057100000002	-0.4521972644	-0.6713867	-2.746582	-1.6479492	-10.523754500000003	-0.6041259784	0.9295165740000001	3.1738281	0.9765625	-0.61035156	-0.27873535340000005	9.508105432	4.19897464	-1.3427734	-2.5024414	-1.159668	-0.5670410144	12.97495108	-1.88774411	-4.4555664	-1.953125	3.4179688	1550086834.917
-9.5703125	-2.076757788	-3.37233876	1.953125	-2.4414062	-0.24414062	4.919140380000001	-11.397046220000002	-1.8040038940000003	0.18310547	3.90625	-3.4179688	6.093896760000001	10.06198732	0.056225586060000006	-0.18310547	-0.7324219	-0.6713867	-9.667211960000001	-0.5060302716	0.707006839	3.1738281	0.12207031	-0.30517578	-0.8421875000000001	9.063086060000002	4.15830072	-0.7324219	-2.6245117	-1.2207031	-0.8649169928000001	11.79182158	-0.898413089	-3.0517578	-2.8076172	4.1503906	1550086834.957
-8.813061600000001	-2.3160155760000003	-2.5791992800000005	2.0141602	-3.540039	-0.4272461	4.202563400000001	-11.962890380000001	-2.13776857	0.4272461	3.112793	-4.699707	4.885644568	9.3657473	0.01794433606	-0.4272461	-1.8310547	0.48828125	-9.548779254000001	-0.5861816394	1.0419677520000001	3.479004	0.6713867	-0.18310547	-1.102978534	8.39555661	3.7431884000000006	-0.30517578	-3.4179688	-0.9765625	-1.412817392	11.74516574	-0.9175537140000001	-3.540039	-2.5634766	3.9672852	1550086834.997
-7.7041014400000005	-1.7190673920000001	-0.12202148560000001	3.2958984	-0.30517578	0.18310547	3.3843016200000005	-11.328857820000001	-2.263378894	0.18310547	2.1362305	-5.79834	4.22888179	8.718554712000001	0.18303222840000002	-0.5493164	-3.90625	1.4038086	-8.78554712	-1.166381839	1.0886230432000001	3.3569336	0.24414062	-0.36621094	-0.47253417540000003	7.94934056	3.5481933900000002	0.18310547	-3.6010742	-0.8544922	-0.1686767572	10.084716460000001	-0.5203857428	-3.540039	-2.5634766	3.9672852	1550086835.037
-8.487670926	-0.732128894	-1.214233426	2.6245117	-0.24414062	0	2.9500489200000004	-10.416088760000001	-2.09948732	-0.18310547	2.2583008	-6.0424805	4.414306610000001	8.302246106	0.5132080072	-0.6713867	-4.333496	1.8920898	-8.38239766	-1.4235839660000003	1.0969971040000002	2.6245117	-0.30517578	-0.24414062	0.515600589	7.82253444	3.9022949280000003	0.7324219	-2.9296875	-0.91552734	0.709399411	8.068969748	-0.192602536	-2.0751953	-1.0375977	2.4414062	1550086835.077
-8.01872554	-0.8457763580000002	-0.531152356	1.2817383	-0.8544922	0	2.65576178	-9.5451902	-1.923632788	-0.5493164	2.746582	-5.432129	4.526757788	7.9780516200000005	0.6017333966	-0.61035156	-3.540039	1.953125	-8.415893570000001	-1.331469748	1.1903076080000001	2.4414062	-0.24414062	-0.061035156	1.1627929712000002	7.828515380000001	4.008764676	0.61035156	-2.2583008	-0.91552734	1.4546875000000001	6.89660643	-0.707006839	-0.91552734	0.4272461	1.4648438	1550086835.117
-7.49953624	-0.534741214	0.4904785144	0.8544922	1.2817383	0.7324219	2.65576178	-9.5451902	-1.923632788	-0.5493164	2.746582	-5.432129	4.492065396	7.7842527	0.802709964	-0.18310547	-2.5024414	1.5258789	-8.523559800000001	-1.6688232820000002	1.5276611420000001	1.953125	-0.36621094	-0.12207031	1.6616454680000001	8.141943390000002	4.181030252	0.48828125	-1.7089844	-0.7324219	0.5060302716	6.006567392	-0.9642089660000001	0	1.0375977	0.61035156	1550086835.157
-8.15988768	-0.14833984620000001	0.26677246400000004	0.30517578	2.2583008	0.79345703	1.7884521760000003	-7.67419429	-1.7023192900000002	-1.0986328	2.746582	-3.479004	4.530346646	7.9792482	1.2441405760000002	0.36621094	-1.2817383	0.6713867	-8.523559800000001	-1.9224365020000003	1.7071045320000002	1.2207031	-0.4272461	-0.18310547	2.0743652160000003	8.70898462	4.4166992800000004	0.36621094	-1.0375977	-0.61035156	0.79194339	4.655957068	-1.052734375	0.91552734	0.4272461	0.24414062	1550086835.197
-9.786840560000002	-0.24165038940000003	-0.8015136780000001	0.061035156	1.2817383	0.61035156	1.5456054320000001	-7.376318390000001	-1.4822021760000001	-1.159668	2.2583008	-2.380371	4.647582968	8.375219748000001	1.683178714	0.79345703	-0.061035156	-0.36621094	-8.61926268	-1.715478534	1.949951178	0.5493164	-0.5493164	0	2.04924321	8.814257788	4.59733876	0.18310547	-0.8544922	-0.48828125	2.75983876	5.689550720000001	-0.424682608	1.4648438	-1.2207031	-0.4272461	1550086835.237
-10.018921220000001	-0.423486322	-1.138867212	0.12207031	0.5493164	0.61035156	1.4522949280000002	-7.12749002	-1.235766574	-1.2817383	1.5258789	-1.2817383	4.812670926	8.559448380000001	2.1880126800000004	1.0375977	0.7324219	-1.0375977	-8.84296875	-1.4678466460000001	2.1569091460000003	0.18310547	-0.7324219	0.061035156	1.812377896	8.641992212	4.567431610000001	-0.18310547	-0.7324219	-0.30517578	5.18232428	8.022314300000001	0.9211425720000002	1.2207031	-3.479004	-0.24414062	1550086835.277
-11.56811502	0.10886230040000001	-0.8266357428000001	0.36621094	-0.18310547	0.18310547	1.489379892	-7.17294928	-0.984545926	-1.2207031	0.79345703	-0.24414062	4.894018570000001	8.81784694	2.7347167540000004	0.9765625	0.91552734	-1.2817383	-9.11452626	-1.046752896	2.56245108	-0.12207031	-0.79345703	0.24414062	1.6149902160000003	8.69103984	4.440625000000001	-0.12207031	-0.48828125	-0.18310547	9.59782698	11.234350540000001	4.265966754000001	0.18310547	2.8686523	-0.30517578	1550086835.317
-11.90427266	-0.86850589	-0.7476806610000001	-0.6713867	-0.7324219	-0.4272461	1.544409146	-7.5880616000000005	-0.783569339	-1.2207031	0	0.79345703	4.757641574	9.317895468000001	2.80051268	0.48828125	0.24414062	-1.4038086	-9.648071580000002	-0.8744873200000001	2.4811035340000003	-0.48828125	-1.7089844	0.48828125	1.3171142180000002	9.0594973	4.298266574	0.12207031	-0.5493164	-0.18310547	6.88583966	10.27851538	3.60441893	0.9765625	2.8076172	0.36621094	1550086835.357
-11.917432100000003	-3.4441162140000006	-1.9260253600000001	0.48828125	0.5493164	-0.24414062	1.7023192900000002	-8.1239991	-0.5849853534	-1.3427734	-0.5493164	1.953125	4.482495108	9.926807100000001	2.201171924	-0.36621094	-1.0986328	-1.3427734	-11.27382788	-0.35649413939999997	3.31850589	-0.9765625	-1.5258789	0.48828125	1.3171142180000002	9.0594973	4.298266574	0.12207031	-0.5493164	-0.18310547	0.611303714	9.10495607	0.34094239200000004	1.8310547	-2.5024414	-0.6713867	1550086835.397
-11.5023188	-3.0361816100000003	-3.420190396	0.61035156	-2.4414062	-0.18310547	1.971484424	-9.061889480000001	-0.2823242212	-1.7089844	-0.48828125	3.540039	4.5435058900000005	11.00585962	1.5180908540000002	-1.2207031	-2.319336	-1.4648438	-12.309814300000001	0.17106933900000001	3.2180175720000004	-0.6713867	0.36621094	0.6713867	1.3171142180000002	9.0594973	4.298266574	0.12207031	-0.5493164	-0.18310547	6.388183606	14.1556884	-0.7692138580000001	-0.7324219	-1.7089844	-0.061035156	1550086835.437
-8.76760234	-3.1414550720000003	-0.734521466	-0.6713867	-0.18310547	0.5493164	2.319604532	-10.4974366	0.11005859620000001	-2.2583008	-0.12207031	5.554199	5.25170926	12.12558606	0.8290283540000001	-1.7089844	-2.9296875	-1.6479492	-11.107544420000002	0.2428466754	2.174853534	-0.5493164	0.7324219	0.5493164	1.252514676	12.010741820000002	4.556665036	0.9765625	0.8544922	0.30517578	-0.08732910340000001	10.48786592	1.268066394	-0.6713867	0.18310547	-0.91552734	1550086835.477
-7.718457068	-2.9990966460000004	-2.9261230040000004	0.24414062	4.638672	0.36621094	2.9416748200000002	-11.943750000000001	0.8015136780000001	-2.8076172	0.12207031	7.2021484	6.7458741	12.20454074	0.647192392	-1.4648438	-1.0986328	-1.2817383	-10.6074955	0.1806396466	0.6280517572	-1.2207031	-0.18310547	0.061035156	-0.03349609424	11.160181200000002	4.3054442900000005	-0.12207031	1.0375977	0.48828125	-0.764428714	7.072461060000001	-4.183422824	2.1362305	-3.7841797	-1.5258789	1550086835.517
-9.170751800000001	-2.409326178	-5.904882788000001	-0.24414062	-1.0375977	-1.159668	4.177441394000001	-12.258374100000001	2.00856929	-3.2348633	0.79345703	7.5683594	7.004272660000001	10.97116664	0.9642089660000001	-0.4272461	2.0141602	0.12207031	-10.49145468	1.27763678	0.9031982428000002	-1.3427734	0.61035156	0.24414062	-1.0168457068	9.90766574	3.507519568	-1.0375977	0.6713867	0.79345703	3.4955566100000004	10.291674819999999	-3.523071286	1.3427734	-0.4272461	-1.4038086	1550086835.557
-8.783154254000001	-3.7683105040000004	-3.5362304320000004	-0.5493164	-0.7324219	-0.18310547	5.072265380000001	-11.44489766	2.6306396760000004	-2.746582	1.6479492	5.9814453	5.62973642	10.323974640000001	0.5802001800000001	0.12207031	2.5024414	1.6479492	-9.90766574	2.135375998	0.6663330072	-0.91552734	0.24414062	0.4272461	-1.2489257200000001	9.63371556	2.8328125	-1.2817383	0.79345703	1.2207031	1.715478534	10.03207968	-2.250219748	1.2207031	0.24414062	-1.7700195	1550086835.597
-7.919433606	-3.152221646	-2.1485351440000002	-0.24414062	2.4414062	1.0375977	4.500439496	-10.728320680000001	2.233471646	-1.4038086	0.48828125	3.2348633	4.571020468	10.510596040000001	-0.1997802716	-0.5493164	1.2817383	2.380371	-9.578686600000001	1.6616454680000001	0.8457763580000002	-0.5493164	0.79345703	0.30517578	-1.193896466	9.701904254	2.3626709260000003	-0.9765625	0.79345703	1.3427734	0.6053222644	9.35378444	-2.45	1.2207031	0.24414062	-1.7700195	1550086835.637
-8.82263179	-2.0301025360000002	-3.311328076	1.2817383	2.746582	0.5493164	3.823339856	-10.541699280000001	1.7944336060000001	0.30517578	-2.319336	0.79345703	4.05422374	10.245019960000002	-0.6651367212000001	-1.3427734	0.24414062	2.746582	-9.000878894000001	1.2860107820000002	0.7799804712000001	-0.5493164	0.79345703	0.30517578	-0.910375998	9.18271466	2.5421141200000004	0.061035156	0.5493164	1.0375977	1.013256839	9.016430710000002	-2.191601538	1.5258789	-2.2583008	-1.2207031	1550086835.677
-9.19946286	-0.961816394	-4.2875000000000005	-0.18310547	-1.0375977	-0.36621094	3.9609130400000003	-9.788037140000002	1.540820288	1.4648438	-3.90625	-0.7324219	3.71088858	9.27722194	-1.0120605432	-1.4648438	-0.5493164	2.9907227	-8.45776358	2.0911132200000004	0.9055908540000002	-0.61035156	0.30517578	0	-0.835009784	8.59294429	2.6892577880000004	0.48828125	0.61035156	1.0986328	2.0372802520000004	9.74736322	-1.8386962860000002	1.0986328	-2.0141602	-1.3427734	1550086835.717
-8.228076080000001	-1.12211911	-2.5253662140000004	0.5493164	0	-0.36621094	4.24323732	-8.297461060000002	1.39606929	1.5258789	-3.7231445	-1.6479492	3.6546630400000004	8.67070288	-1.2489257200000001	-1.0375977	-0.8544922	2.9907227	-8.138354532000001	2.235864218	0.9115722840000001	-0.12207031	0.36621094	0.12207031	-0.7716064300000001	8.51040036	2.6306396760000004	0.30517578	0.6713867	1.3427734	2.5026367800000004	9.30952176	-1.5587646760000002	1.0986328	-2.0141602	-1.3427734	1550086835.756
-8.28908696	-1.159204074	-3.007470746	0.6713867	2.319336	-0.6713867	4.355688400000001	-7.283007788000001	1.435546924	1.159668	-1.8920898	-1.7700195	3.811376996	8.585766574	-1.3087402160000001	-0.36621094	-0.61035156	2.8686523	-8.222094748	2.031298822	1.000097644	-0.12207031	0.061035156	0	-0.613696286	8.646777160000001	2.59116214	0.18310547	0.61035156	1.2817383	2.414111322	8.9410643	-1.5491942900000002	0.8544922	-0.5493164	-1.2817383	1550086835.797
-9.28200679	-1.451098642	-4.111645468	0.4272461	-0.5493164	-0.5493164	4.07336412	-6.85473642	1.225	0.7324219	-0.12207031	-1.4038086	3.8915283540000005	8.749658246000001	-1.2178222840000001	0.30517578	0.12207031	2.6245117	-8.43981929	2.45358876	1.0862304712000002	0.4272461	0.12207031	-0.24414062	-0.540722644	8.91235324	2.4751221040000004	0.12207031	0.48828125	0.9765625	2.00856929	9.173144568	-1.524072284	0.5493164	-0.18310547	-1.159668	1550086835.836
-8.992504892	-1.756152356	-3.06848143	0.6713867	0.18310547	0.4272461	3.46086412	-6.837988220000001	1.0168457068	0.4272461	0.4272461	-1.0986328	3.6785887600000002	9.040356430000001	-1.175952176	0.61035156	0.36621094	2.2583008	-8.564233426000001	2.32917482	1.387695288	1.0375977	-0.18310547	-0.4272461	-0.40314941100000007	9.438720746000001	2.366259784	0.18310547	0.6713867	0.7324219	1.0264160340000001	9.5104982	-1.5731201080000001	0.5493164	-0.18310547	-1.159668	1550086835.876
-8.28908696	-0.8924316100000002	-3.708496106	1.0986328	1.2207031	0.36621094	3.1689697480000003	-7.2052491000000005	0.9821533540000001	0.18310547	0.18310547	-1.0986328	3.53981929	9.4255616	-1.013256839	0.5493164	0.30517578	1.7089844	-8.915942392	1.6281494600000002	1.592260782	0.6713867	-0.24414062	-0.61035156	-0.1686767572	9.889721940000001	2.3208007200000003	0.30517578	0.30517578	0.24414062	1.3051513580000003	9.04753444	-2.0911132200000004	0.18310547	-1.8310547	-0.91552734	1550086835.916
-9.121704074	-0.9295165740000001	-4.047045926	0.61035156	-0.7324219	0.18310547	3.32807608	-7.82253444	1.068286142	0.061035156	0.30517578	-1.2207031	3.5697264400000006	9.43273912	-0.7117919928	0.5493164	0.12207031	1.0375977	-8.503222840000001	1.427172824	1.859033246	0.5493164	-0.4272461	-0.91552734	0.1268066394	9.85742212	2.616284146	0.24414062	-0.24414062	-0.48828125	1.476220746	8.917138580000001	-2.4571777160000003	0	-1.953125	-0.8544922	1550086835.956
-8.86809056	-1.546801718	-3.523071286	1.0986328	0.24414062	1.2817383	3.302954074	-8.080932608000001	0.9737792932	0	0.48828125	-1.7089844	3.71328125	9.021215560000002	-0.2428466754	0.7324219	0.061035156	0.30517578	-9.266455072	1.915258786	1.9128662140000001	0.6713867	-1.2817383	-0.8544922	0.5431152356000001	9.88254442	2.818457068	-0.12207031	-0.48828125	-0.79345703	1.829125998	9.140844748000001	-1.8410888580000002	-0.30517578	-1.8310547	-0.7324219	1550086835.996
-8.57858876	-1.8099853240000001	-4.376025360000001	-1.0375977	2.0751953	0.6713867	3.0038817900000003	-8.182617212	0.8290283540000001	0	0.24414062	-2.319336	3.9226317900000005	9.175537140000001	0.36367187500000003	0.9765625	0.5493164	-0.79345703	-10.40053714	1.2477295320000001	2.04326178	0.79345703	-1.159668	-0.79345703	1.0168457068	10.556054320000001	2.837597644	-0.61035156	-0.6713867	-0.79345703	3.4166014400000004	9.484179712000001	-1.437939496	-0.91552734	-0.8544922	-0.24414062	1550086836.036
-11.080028960000002	-2.67370607	-5.66921376	-0.91552734	-0.91552734	0.12207031	2.7119873200000004	-8.87407248	0.734521466	-0.061035156	-0.12207031	-2.380371	4.401147464000001	9.933984620000002	0.9773681610000001	0.8544922	1.159668	-2.1972656	-11.686548020000002	0.39836425720000007	2.24663089	0.91552734	-0.4272461	-0.91552734	1.1855224640000002	10.995092360000001	3.535034146	-0.48828125	-0.91552734	-1.0375977	4.38439946	11.173339660000002	-0.19020996400000004	-2.5024414	0.4272461	0.91552734	1550086836.076
-11.51547824	-3.5182862400000006	-5.3785153800000005	-0.5493164	-4.4555664	0.24414062	2.51459964	-9.88015126	0.46774902160000004	0	-0.4272461	-1.6479492	4.824633786	10.5058107	1.435546924	0.5493164	1.0375977	-3.2348633	-11.550171220000001	-0.3158203076	1.6114013580000002	0.7324219	1.2817383	-0.61035156	1.1257080072	10.654150360000001	4.660742212000001	0.061035156	-0.12207031	-1.2207031	3.2383545320000002	13.46303714	0.6842773560000001	-4.1503906	1.4648438	1.7700195	1550086836.116
-10.50820288	-3.79582518	-2.4296630400000003	0	-3.9672852	-0.7324219	2.767016574	-10.50461412	0.3026611322	-0.12207031	-0.24414062	-0.7324219	5.1691648400000005	10.58476538	1.7788817900000002	0.30517578	0.36621094	-3.2958984	-11.246313400000002	-0.1495361322	0.6675292932	0.7324219	0.18310547	-0.24414062	0.10168457460000001	9.847851440000001	4.841381790000001	-0.24414062	0.30517578	-0.8544922	0.594555661	14.122192000000002	-0.37802735600000004	-4.8217773	1.2817383	2.0141602	1550086836.156
-9.80598192	-3.2048584260000004	-0.6208740020000001	-0.30517578	-0.8544922	-0.6713867	3.216821286	-10.69482428	0.287109375	-0.4272461	0.6713867	-0.12207031	5.769701980000001	10.538110520000002	2.237060504	0.061035156	0.061035156	-2.380371	-10.920923020000002	-0.9115722840000001	0.7213623200000001	1.0375977	0.91552734	-0.30517578	-0.88645018	9.405224640000002	4.81984874	-0.4272461	0	-0.6713867	-2.1341797120000003	12.141137680000002	-2.15571286	-3.479004	-0.24414062	2.5024414	1550086836.196
-9.766503894000001	-2.6665283540000004	-2.496655252	-0.36621094	-1.0986328	-0.7324219	3.4632567900000004	-11.051317899999999	0.2380615216	-0.36621094	1.6479492	0.12207031	5.845068390000001	10.650561600000001	2.13178714	-0.4272461	-0.24414062	-1.0986328	-10.456762680000002	-1.181933606	0.7991211060000001	0.24414062	0.61035156	-0.24414062	-0.931909146	9.5104982	4.859326080000001	-0.18310547	-0.5493164	-0.6713867	-1.3230957460000001	10.42326628	-2.8064941100000005	-1.7700195	-0.61035156	2.319336	1550086836.236
-8.647973740000001	-2.6772949280000002	-1.567138678	-0.79345703	-3.0517578	-1.2817383	3.1964844240000003	-11.017822480000001	0.0035888672120000004	0.18310547	1.5869141	-0.36621094	5.467040740000001	10.377808	1.7501709260000002	-0.91552734	-1.2207031	-0.12207031	-9.412402160000001	-0.8732910340000001	0.48330077880000005	0.48828125	0.5493164	0	-0.5969482428	9.144433606	4.73132338	-0.18310547	-0.8544922	-0.6713867	-0.387597644	9.67917482	-2.1473388580000004	-0.9765625	0.30517578	1.953125	1550086836.276
-7.450488220000001	-2.56245108	-0.1818359424	-0.36621094	-0.36621094	-0.4272461	2.726342752	-10.1241938	-0.1818359424	0.6713867	0.61035156	-1.0375977	5.29477536	9.34541034	1.5719238220000002	-0.79345703	-1.7089844	0.5493164	-9.101367212000001	-1.2884033540000002	0.477319339	0.18310547	0.7324219	-0.061035156	-0.07177734424	8.43742662	4.605712860000001	-0.30517578	-0.7324219	-0.48828125	-0.04067382788	8.26755342	-1.369750998	0.061035156	2.1972656	0.91552734	1550086836.316
-8.08930661	-2.135375998	-0.47492675720000005	-0.12207031	-0.061035156	-0.7324219	2.5181884000000005	-8.859716754	-0.32180175720000004	0.8544922	-0.12207031	-1.4038086	5.243335160000001	8.497240920000001	1.4822021760000001	-0.36621094	-1.0375977	0.79345703	-8.865698380000001	-1.414013678	0.2536132788	0	0.5493164	-0.061035156	0.3911865216	8.062988220000001	4.6069091460000005	-0.36621094	-0.061035156	-0.30517578	1.189111322	7.2925778800000005	-1.179541034	0.8544922	4.3945312	0.24414062	1550086836.356
-8.84057608	-1.820751996	-0.9366943390000001	-0.7324219	-0.48828125	-0.6713867	2.356689496	-8.025903060000001	-0.594555661	0.8544922	-0.12207031	-1.4038086	5.10217302	8.113232428000002	1.3015625000000002	-0.12207031	0.061035156	0.6713867	-9.00207518	-1.4810058900000003	0.15910644960000003	-0.36621094	0.5493164	0.18310547	0.423486322	7.9971923920000005	4.612890576	-0.18310547	0.48828125	0	0.36965332460000005	7.972070288000001	-0.46655273560000005	0.79345703	7.3242188	-1.0986328	1550086836.396
-8.62524411	-2.3172119600000003	-0.0992919928	-1.3427734	0.7324219	-0.12207031	2.24064946	-7.69572734	-0.8266357428000001	1.0375977	-0.4272461	-0.6713867	4.774389676	8.031884980000001	1.1400634980000002	0.12207031	0.6713867	0.4272461	-9.152807608000002	-1.752563498	0.2428466754	-0.5493164	0.24414062	0.18310547	0.362475589	8.170654254	4.70859375	0.18310547	0.9765625	0.24414062	-1.8422851440000003	7.36196286	-0.46774902160000004	1.6479492	3.8452148	-1.2207031	1550086836.436
-8.534326080000001	-2.2071533540000003	-1.043164038	-0.91552734	1.6479492	-0.12207031	2.22629393	-7.9134519800000005	-1.063500998	1.0986328	-0.7324219	0	4.569824280000001	8.234057608	1.025219748	0.36621094	0.5493164	0.24414062	-9.253295926000002	-1.9320067900000002	0.33854982	-0.5493164	0.24414062	0.18310547	0.3600830072	8.446997300000001	4.9370851600000005	0.5493164	1.3427734	0.36621094	-1.1304931610000002	8.059399460000002	-0.14235839660000002	3.2348633	0.8544922	-1.4038086	1550086836.476
-9.28200679	-2.6103027160000005	-1.2094482428000002	-1.5869141	0.6713867	-0.18310547	2.295678714	-8.399145468	-1.272851538	1.159668	-1.4038086	0.48828125	4.68227536	8.523559800000001	0.9737792932	0.7324219	0.7324219	0.12207031	-9.15878894	-1.4869873200000001	0.35649413939999997	-1.159668	0.061035156	0.30517578	0.1399658246	8.609692392	4.914355432000001	0.5493164	1.4038086	0.48828125	0.32060547120000005	9.69472644	0.9378906250000001	2.6245117	-1.0375977	-1.3427734	1550086836.516
-10.765404860000002	-3.4166014400000004	-1.9738769960000002	0.61035156	2.8076172	0.4272461	2.6210692900000003	-8.90996106	-1.4247802520000001	1.159668	-1.4038086	0.48828125	4.87607428	8.742480432	1.0934082068000002	1.159668	1.2207031	0.12207031	-10.2079348	-0.6005371106	0.7309326080000002	-1.8310547	-0.79345703	0.7324219	-0.1770507788	8.88723143	4.579394568	0.48828125	1.2817383	0.79345703	2.003784146	9.90647014	0.023925780760000005	2.0751953	-1.2817383	-0.30517578	1550086836.556
-10.706787140000001	-2.86870108	-3.3376464660000003	-0.48828125	-1.7700195	-0.61035156	3.01464856	-9.22458516	-1.4367432100000002	1.0375977	-1.8310547	0.61035156	4.854541034	9.491357428	1.179541034	1.2207031	1.4648438	0.061035156	-10.009350540000002	0.783569339	0.9809570288	-1.8310547	-0.79345703	0.7324219	-0.44143066100000006	9.743774460000001	4.006372104	0.5493164	1.2207031	0.9765625	0.65676268	12.97734424	-0.15671386780000002	0.8544922	-1.0986328	-1.7700195	1550086836.597
-8.618066394000001	-3.02421875	-1.0371826080000002	-0.5493164	1.4648438	0.6713867	3.05053714	-9.558349640000001	-1.4582763580000002	0.4272461	-1.4038086	0.48828125	4.750463760000001	10.26296376	1.1125488220000002	0.7324219	1.0986328	0.061035156	-9.30234375	1.5276611420000001	0.8170653959999999	-0.61035156	-0.79345703	0.91552734	-1.063500998	9.89570288	3.3771241	0.6713867	0.7324219	0.9765625	2.5612548920000004	11.034570680000002	0.9977050720000001	1.7089844	2.380371	-1.2207031	1550086836.636
-8.657543930000001	-2.644995108	-2.162890576	0.061035156	1.5869141	0.4272461	3.0313964660000003	-9.144433606	-1.38410643	-0.24414062	-1.2207031	0.7324219	4.59973143	10.199560700000001	0.949853534	0.12207031	0.30517578	0.5493164	-9.298754892	1.258496106	0.773999002	-0.18310547	-0.5493164	0.48828125	-1.378125	9.486572480000001	3.0720702880000004	0.5493164	0	0.8544922	-0.5144042932	9.174340560000001	-1.5276611420000001	1.8920898	-0.061035156	-0.5493164	1550086836.676
-8.980542032	-2.0576172120000003	-3.22160643	-0.061035156	0.18310547	-0.36621094	3.2299804320000005	-8.07734375	-0.8062988220000001	-1.3427734	-0.18310547	1.2207031	4.380810504	9.82751448	0.6627441100000001	-0.24414062	-0.61035156	1.0986328	-9.31311052	1.314721646	0.8206542932	-0.18310547	-0.5493164	0.48828125	-1.152026358	9.303539840000001	2.934497104	0.48828125	-0.4272461	0.7324219	-0.09450683900000001	9.554760880000002	-1.5779052520000003	1.8920898	-0.061035156	-0.5493164	1550086836.716
-9.08342302	-2.454785144	-3.302954074	0	0.061035156	0	3.440527356	-7.375122300000001	0.21054687500000002	-2.4414062	1.4648438	1.953125	4.191796924	9.6983152	0.385205072	-0.48828125	-1.2207031	1.2207031	-9.44350589	1.4989501800000002	1.0072753600000002	-0.061035156	-0.36621094	0.48828125	-0.515600589	9.605004892	2.920141574	0.5493164	-0.5493164	0.61035156	1.8662109620000003	9.97585414	-0.8062988220000001	0.8544922	-0.36621094	-0.61035156	1550086836.756
-8.825024460000002	-2.5205810700000004	-2.7658202880000005	0.061035156	1.159668	0.4272461	3.6355224640000006	-7.40263678	1.355395468	-2.8076172	3.0517578	2.5634766	4.036279254000001	9.70429712	0.0813476538	-0.5493164	-1.4648438	0.9765625	-9.500927520000001	1.2309814300000002	1.0742675720000001	-0.061035156	-0.36621094	0.48828125	0.12800292540000002	9.9794429	2.93808606	0.5493164	-0.4272461	0.36621094	1.830322284	9.522461060000001	-1.911669928	0.6713867	0.24414062	-0.12207031	1550086836.796
-9.278417932000002	-2.001391574	-3.5314452880000005	0.061035156	0.79345703	0.061035156	3.393872104	-7.956518570000001	1.9296142180000002	-2.4414062	2.5634766	2.8076172	4.12241214	9.572705072	-0.0693847644	-0.48828125	-1.2207031	0.36621094	-9.5021241	1.2513183900000002	1.24294429	-0.061035156	-0.36621094	0.30517578	0.47373047120000006	10.03207968	2.83879393	0.30517578	-0.18310547	0.24414062	0.660351538	9.504516574	-1.9954101440000003	0.6713867	0.24414062	-0.12207031	1550086836.836
-9.28798822	-2.0564209260000004	-3.5206787140000007	-0.4272461	0	0	3.4955566100000004	-8.74606929	2.098291034	-1.6479492	1.0986328	2.4414062	4.34372554	9.395654254	-0.04426269568	-0.24414062	-0.48828125	-0.30517578	-9.426757788000002	1.5216797120000003	1.4929687500000002	-0.24414062	-0.4272461	0.12207031	0.573022464	9.957910340000002	2.64738768	0.061035156	-0.12207031	0.18310547	-0.02033691394	9.7066893	-2.01096196	0.5493164	-0.4272461	-0.30517578	1550086836.876
-9.08461911	-2.1329834260000005	-3.216821286	-0.12207031	0.48828125	0.18310547	4.026708966	-9.351391574	2.446411142	-0.8544922	0.48828125	1.4038086	4.45258786	9.322680710000002	-0.00837402356	-0.12207031	0.12207031	-0.9765625	-9.441113220000002	1.503735324	1.5683349640000002	-0.24414062	-0.4272461	0.12207031	0.6005371106	9.8251223	2.446411142	-0.061035156	-0.24414062	0.12207031	0.5813964856000001	9.60261232	-2.112646466	0.36621094	-0.30517578	-0.24414062	1550086836.916
-9.122900360000001	-1.792041034	-3.4166014400000004	-0.48828125	0.24414062	0.18310547	4.42866214	-9.648071580000002	2.4978514400000003	-0.24414062	0.7324219	0.061035156	4.463354532	9.25090306	-0.00837402356	-0.12207031	0.24414062	-1.3427734	-9.38129892	1.485791034	1.62575679	-0.24414062	-0.4272461	0.12207031	0.613696286	9.640893570000001	2.3399413940000002	-0.061035156	-0.18310547	0	1.0826415740000002	9.53083516	-1.975073282	0.36621094	-0.30517578	-0.24414062	1550086836.956
-9.220996106000001	-1.7824707460000002	-3.61638179	-0.61035156	0.18310547	0.061035156	4.231274460000001	-9.584667932	2.239453076	0.30517578	0.6713867	-1.0375977	4.554272464	9.209033246	-0.007177734620000001	-0.30517578	0	-1.5869141	-9.447094748	1.427172824	1.7059082460000001	-0.24414062	-0.4272461	0.061035156	0.6854736419999999	9.532031250000001	2.3303711060000003	0.061035156	-0.12207031	-0.12207031	0.8637207068000001	9.496142572	-1.961914038	0.18310547	0.24414062	-0.12207031	1550086836.996
-9.138451980000001	-1.909277356	-3.5888672120000003	-0.61035156	0.18310547	0.12207031	3.8018066100000003	-9.3155027	1.9164550720000002	0.79345703	0.30517578	-1.7700195	4.71098642	9.3155027	-0.08732910340000001	-0.4272461	-0.18310547	-1.6479492	-9.482983426	1.3661621400000001	1.859033246	-0.30517578	-0.36621094	0	0.73332518	9.676782248	2.4081298920000003	0.24414062	0	-0.12207031	0.458178714	9.5619384	-2.2250976440000003	0.18310547	-0.061035156	-0.18310547	1550086837.036
-9.18630342	-1.8638183900000003	-3.593652356	-0.61035156	0.24414062	0.12207031	3.446508786	-9.171948380000002	1.5360351440000002	1.159668	-0.061035156	-2.1362305	4.990917932	9.54997554	-0.14833984620000001	-0.36621094	-0.30517578	-1.7089844	-9.46145018	1.356591754	2.021728534	-0.30517578	-0.36621094	0	0.8182617212000002	9.874170320000001	2.5098144959999997	0.24414062	-0.061035156	-0.18310547	0.5048339856	9.52485324	-2.3208007200000003	0.18310547	0	-0.24414062	1550086837.076
-8.98173822	-1.9403808900000001	-3.603222644	-0.61035156	0.12207031	0.12207031	3.16777356	-9.066674820000001	1.061108426	1.4648438	-0.4272461	-2.2583008	5.370141574000001	9.686352340000001	-0.14714355040000002	-0.18310547	-0.18310547	-1.4648438	-9.47460962	1.3254882200000002	2.11982428	-0.36621094	-0.24414062	0	0.8457763580000002	9.863403060000001	2.6354248200000003	0.12207031	-0.061035156	-0.30517578	0.5837890576	9.52006839	-2.3016601440000004	0.18310547	0.061035156	-0.24414062	1550086837.116
-9.01044928	-2.032495108	-3.5015380400000002	-0.24414062	0.12207031	0.061035156	2.951245108	-8.902783246	0.6914550720000001	1.4648438	-0.7324219	-2.380371	5.663232428000001	9.612182608000001	-0.037084961060000005	0.12207031	0.24414062	-1.0375977	-9.463842752000001	1.314721646	2.177246106	-0.30517578	-0.18310547	-0.061035156	0.876879892	9.746167032	2.668920926	-0.061035156	0	-0.30517578	0.6041259784	9.450683606	-2.2346679320000002	0.12207031	0.12207031	-0.12207031	1550086837.155
-9.113330072	-1.8267334260000003	-3.6008300720000004	-0.18310547	-0.061035156	0.061035156	2.825634784	-8.728125	0.417504892	1.3427734	-0.8544922	-2.2583008	5.725439300000001	9.558349640000001	0.1315917932	0.36621094	0.5493164	-0.5493164	-9.449487320000001	1.314721646	2.142553714	-0.30517578	-0.18310547	-0.061035156	0.80390625	9.656445288	2.68327626	-0.18310547	0.18310547	-0.24414062	0.5359375000000001	9.475805710000001	-2.24423822	0.061035156	0.12207031	-0.061035156	1550086837.195
-9.14802266	-1.756152356	-3.5589599640000005	-0.18310547	0.18310547	0	2.79213858	-8.5666259	0.25839844240000004	0.9765625	-0.61035156	-1.953125	5.609399460000001	9.514086960000002	0.3014648462	0.4272461	0.5493164	-0.12207031	-9.42077626	1.193896466	2.1485351440000002	-0.12207031	-0.12207031	-0.061035156	0.724951178	9.536816394	2.65576178	-0.061035156	0.18310547	-0.061035156	0.3517089856000001	9.485375900000001	-2.345922824	0	0	-0.061035156	1550086837.236
-9.21501448	-1.8566405760000002	-3.658251996	-0.18310547	-0.061035156	0.061035156	2.702417032	-8.334545926	0.12919922120000002	0.5493164	-0.24414062	-1.4038086	5.456274460000001	9.451879892000001	0.4761230432	0.30517578	0.36621094	0.30517578	-9.418384080000001	1.108959964	2.162890576	-0.12207031	-0.12207031	-0.061035156	0.6974365020000001	9.43513179	2.65935054	0	0.12207031	0.12207031	0.362475589	9.54399411	-2.2849121400000003	-0.061035156	0.061035156	-0.12207031	1550086837.275
-9.10495607	-1.8434814300000002	-3.428564496	0	0	0.12207031	2.60671376	-8.18620607	0.09450683900000001	0.12207031	0.12207031	-0.6713867	5.31152356	9.418384080000001	0.5969482428	0.18310547	0.12207031	0.61035156	-9.382495108	1.069482428	2.19997554	-0.12207031	-0.12207031	-0.061035156	0.8637207068000001	9.41599092	2.726342752	0	0.12207031	0.12207031	0.3828125	9.54399411	-2.1844238220000003	-0.061035156	0	-0.061035156	1550086837.315
-9.16835962	-1.6903564300000002	-3.452490216	0.061035156	-0.061035156	0	2.5349366	-8.129980432	0.08732910340000001	-0.18310547	0.18310547	0	5.20146466	9.419580072	0.6220702880000001	0.12207031	0.061035156	0.8544922	-9.376513580000001	1.00129393	2.217919928	0	-0.12207031	0	0.9331054712000001	9.431542932000001	2.769409146	0.12207031	0.30517578	0.30517578	0.3373535144	9.516479532	-2.15571286	-0.12207031	-0.061035156	0	1550086837.355
-9.217407248	-1.5910644960000002	-3.410620108	0.061035156	-0.12207031	0	2.6103027160000005	-8.149121106	0.16030273560000002	-0.4272461	0.12207031	0.5493164	5.0531250000000005	9.45307608	0.5849853534	0.061035156	0.12207031	0.9765625	-9.39685054	0.9343017572	2.27294928	0	-0.12207031	0	0.8744873200000001	9.496142572	2.8064941100000005	0.12207031	0.30517578	0.36621094	0.34094239200000004	9.52485324	-2.153320288	-0.12207031	-0.12207031	0	1550086837.395
-9.23654802	-1.5731201080000001	-3.369946286	0.061035156	0	0	2.819653354	-8.234057608	0.3194091754	-0.6713867	0.18310547	1.0375977	4.872485324	9.482983426	0.5251708966	0.12207031	0.12207031	0.9765625	-9.383691394000001	0.8565429712000001	2.296875	0	-0.12207031	0	0.8756836060000002	9.579882788	2.8483641200000003	0.12207031	0.30517578	0.36621094	0.36845702880000003	9.52604982	-2.1844238220000003	-0.12207031	-0.12207031	0	1550086837.435
-9.220996106000001	-1.5898682100000001	-3.3244873200000002	0.061035156	-0.12207031	-0.061035156	2.9943116	-8.39316394	0.49406739200000005	-0.79345703	0.36621094	1.4648438	4.70859375	9.503320288000001	0.4689453076	0.12207031	0.061035156	0.9765625	-9.39685054	0.84816893	2.3423339660000004	0	-0.061035156	0	0.907983426	9.599023560000001	2.8639160340000003	0.12207031	0.24414062	0.30517578	0.36367187500000003	9.54399411	-2.10546875	-0.12207031	-0.061035156	-0.12207031	1550086837.475
-9.206640380000001	-1.56953125	-3.27663588	0.061035156	-0.061035156	-0.12207031	3.178540036	-8.55585962	0.6735107428000001	-0.8544922	0.36621094	1.7089844	4.586572284	9.4255616	0.44621582460000003	0.12207031	0.061035156	0.8544922	-9.37890625	0.8589355432	2.356689496	0	-0.061035156	0	0.9307128600000001	9.542798020000001	2.8627197480000004	0.061035156	0.18310547	0.18310547	0.3576904254	9.53322734	-2.0576172120000003	-0.061035156	-0.12207031	-0.12207031	1550086837.515
-9.22338858	-1.61977536	-3.2503173920000004	0	-0.061035156	-0.12207031	3.3603759000000006	-8.70180661	0.8242431610000001	-0.79345703	0.30517578	1.7700195	4.46455072	9.326269568	0.4474121106000001	0.18310547	0.12207031	0.6713867	-9.39326178	0.8421875000000001	2.3542969240000002	0	-0.061035156	0	0.976171875	9.506909440000001	2.8483641200000003	0.061035156	0.18310547	0.061035156	0.40793457460000004	9.523657248000001	-1.9798584260000003	-0.061035156	-0.12207031	-0.12207031	1550086837.555
-9.283202880000001	-1.629345746	-3.2790283540000003	0	-0.12207031	-0.12207031	3.5386230040000006	-8.813061600000001	0.9331054712000001	-0.6713867	0.061035156	1.6479492	4.353295926	9.258081070000001	0.45339357	0.18310547	0.061035156	0.4272461	-9.43034694	0.8182617212000002	2.3626709260000003	0	0	0	1.0288086060000001	9.528442392	2.818457068	0.061035156	0.18310547	0	0.4067382788	9.56552716	-1.9511474640000002	-0.061035156	0.061035156	-0.12207031	1550086837.595
-9.285595746	-1.6137939300000002	-3.210839856	0	-0.061035156	-0.12207031	3.714477536	-8.86210962	0.9989013580000001	-0.48828125	-0.061035156	1.4038086	4.309033246	9.248510880000001	0.47014160340000005	0.12207031	0	0.061035156	-9.41599092	0.7859619110000001	2.372241214	-0.061035156	0.061035156	0	1.035986322	9.573901260000001	2.8316162140000003	0.12207031	0.18310547	-0.12207031	0.401953125	9.600219748	-1.93439946	-0.061035156	0.061035156	-0.12207031	1550086837.635
-9.254492212	-1.56953125	-3.20007338	-0.061035156	-0.061035156	-0.12207031	3.8975097840000004	-8.866894568000001	1.0108642572	-0.30517578	-0.18310547	1.0986328	4.3640625	9.267651260000001	0.47253417540000003	0.12207031	0	-0.30517578	-9.35976538	0.8074951080000001	2.292089856	-0.061035156	0.061035156	0	1.0120605432	9.589452880000001	2.85314946	0.12207031	0.18310547	-0.18310547	0.38999023560000007	9.589452880000001	-1.9188476440000002	-0.061035156	0	-0.12207031	1550086837.675
-9.265259080000002	-1.610205072	-3.1438476440000005	-0.061035156	-0.061035156	-0.12207031	4.003979532000001	-8.85373552	0.98334964	-0.12207031	-0.36621094	0.7324219	4.527954074	9.290380890000002	0.52995607	0.12207031	0.061035156	-0.48828125	-9.33344748	0.8266357428000001	2.229882788	-0.061035156	0.061035156	0	0.9139648560000001	9.553564300000001	2.8627197480000004	0.061035156	0.18310547	-0.24414062	0.4342529254	9.5451902	-1.8949219240000001	-0.061035156	0	-0.12207031	1550086837.715
