# Supplementary material for: A deep learning approach for lower back-pain risk prediction during manual lifting
Source: PLoS One. 2021 Feb 19;16(2):e0247162. doi: 10.1371/journal.pone.0247162 (PMC7894914; doi:10.1371/journal.pone.0247162)
Supplement: S1 Data — (ZIP) [file pone.0247162.s001.zip › source-used/Subject_03_P2_Zone05_T1.csv]

Side_A_x	Side_A_y	Side_A_z	Side_G_x	Side_G_y	Side_G_z	LtWt_A_x	LtWt_A_y	LtWt_A_z	LtWt_G_x	LtWt_G_y	LtWt_G_z	RtWt_A_x	RtWt_A_y	RtWt_A_z	RtWt_G_x	RtWt_G_y	RtWt_G_z	Back_A_x	Back_A_y	Back_A_z	Back_G_x	Back_G_y	Back_G_z	UArm_A_x	UArm_A_y	UArm_A_z	UArm_G_x	UArm_G_y	UArm_G_z	Thig_A_x	Thig_A_y	Thig_A_z	Thig_G_x	Thig_G_y	Thig_G_z	Time_stp
-9.18630342	-1.294384784	-3.637915036	0	-0.061035156	-0.061035156	3.361572284	-8.596533246000002	0.8242431610000001	-0.24414062	0	0.24414062	4.82702626	9.375317392	0.2189208966	-0.12207031	0	-0.18310547	-9.065478240000001	0.708203125	3.2790283540000003	-0.061035156	0.12207031	-0.061035156	0.966601538	9.593042032000001	2.5636474640000007	-0.061035156	0	-0.12207031	0.553881839	9.645678420000001	-1.64011232	-0.061035156	0	0	1550086541.209
-9.159985520000001	-1.276440396	-3.6355224640000006	-0.061035156	0	-0.061035156	3.4632567900000004	-8.616870108	0.800317392	-0.18310547	-0.061035156	0.24414062	4.843774460000001	9.36933606	0.1303955072	-0.061035156	0	-0.18310547	-9.040356430000001	0.718969748	3.2838134000000005	-0.061035156	0.12207031	0	0.878076178	9.589452880000001	2.55048822	-0.061035156	0.061035156	-0.18310547	0.54191893	9.630126800000001	-1.638916034	-0.061035156	-0.061035156	0	1550086541.249
-9.18271466	-1.28122554	-3.625952176	0	0.061035156	-0.12207031	3.56613768	-8.653955072	0.709399411	-0.12207031	-0.061035156	0.18310547	4.860522464000001	9.382495108	0.1399658246	0.061035156	0	-0.12207031	-9.030786240000001	0.7440917932000001	3.2060547120000003	-0.061035156	0.061035156	0	0.8194580072000001	9.572705072	2.528955072	0	0.061035156	-0.12207031	0.5837890576	9.631323380000001	-1.620971646	-0.061035156	0	-0.061035156	1550086541.29
-9.19946286	-1.274047824	-3.6367187500000004	0	0	-0.061035156	3.62475589	-8.6766848	0.660351538	-0.061035156	-0.061035156	0.061035156	4.860522464000001	9.382495108	0.1399658246	0.061035156	-0.061035156	-0.061035156	-9.02839357	0.763232428	3.1474366000000003	0	0.061035156	0	0.7680175720000001	9.555957068	2.5002441100000006	0.061035156	0	-0.061035156	0.6125	9.64328624	-1.6030273560000001	0	0	-0.061035156	1550086541.33
-9.180322480000001	-1.256103534	-3.637915036	0	0	-0.061035156	3.649877896	-8.641992212	0.6328369110000001	-0.061035156	0	0	4.85214856	9.38488768	0.19140625	0.061035156	-0.061035156	-0.061035156	-9.00566394	0.7608398560000001	3.08881839	0	0	0	0.723754892	9.560742212000001	2.5337402160000004	0.061035156	0	-0.061035156	0.613696286	9.646875000000001	-1.57551268	-0.061035156	-0.061035156	-0.061035156	1550086541.369
-9.18391124	-1.2501221040000001	-3.6391114200000003	0	-0.061035156	0	3.6187744600000005	-8.61567392	0.6352294928000001	-0.061035156	0.061035156	-0.12207031	4.800707968	9.42436502	0.288305661	0.061035156	-0.061035156	0.061035156	-9.00805661	0.7381103240000001	3.0325927520000002	0	-0.061035156	0	0.707006839	9.57150908	2.5205810700000004	0.061035156	0.061035156	0	0.6818847840000001	9.6385009	-1.544409146	-0.061035156	-0.061035156	0	1550086541.409
-9.18271466	-1.239355432	-3.619970746	0	0	0	3.5314452880000005	-8.61328125	0.642407248	0	0.061035156	-0.18310547	4.800707968	9.42436502	0.288305661	0.061035156	-0.061035156	0.12207031	-8.99848642	0.7823730432	3.0313964660000003	0	0	0	0.73332518	9.625341754	2.5337402160000004	0.061035156	0.061035156	0.061035156	0.709399411	9.63491214	-1.52526857	-0.061035156	0	0	1550086541.449
-9.198266574	-1.274047824	-3.62236322	0	-0.061035156	0	3.4297608800000003	-8.618066394000001	0.6364257788	0.061035156	0.061035156	-0.24414062	4.720556610000001	9.479394568	0.32060547120000005	0.061035156	0	0.12207031	-9.024804712	0.7692138580000001	3.0469483800000003	-0.061035156	-0.12207031	0	0.6974365020000001	9.65285643	2.51459964	0.061035156	0.061035156	0.061035156	0.67709964	9.65285643	-1.547998004	-0.061035156	-0.061035156	0	1550086541.489
-9.165966754000001	-1.3063476440000001	-3.6283447480000004	0	-0.061035156	0	3.2921875000000003	-8.616870108	0.619677716	0.061035156	0.061035156	-0.24414062	4.64399411	9.52604982	0.3672607428	0	0	0.12207031	-9.063086060000002	0.800317392	3.1641846040000003	-0.061035156	-0.12207031	-0.061035156	0.7129882787999999	9.669604532000001	2.489477536	0	0.061035156	0.061035156	0.619677716	9.640893570000001	-1.579101538	-0.061035156	-0.061035156	0	1550086541.529
-9.176733426	-1.3302734620000003	-3.6127929320000005	0	-0.061035156	-0.061035156	3.1282959260000003	-8.61447734	0.5634521466	0.12207031	-0.061035156	-0.24414062	4.538720746	9.542798020000001	0.32658691100000004	-0.061035156	-0.061035156	0.12207031	-9.066674820000001	0.793139676	3.2862060700000004	0	-0.061035156	0	0.84816893	9.681567392	2.5229737400000003	-0.061035156	-0.18310547	-0.061035156	0.5837890576	9.637304712	-1.58747554	-0.061035156	-0.061035156	-0.061035156	1550086541.57
-9.176733426	-1.3302734620000003	-3.6127929320000005	0	0	-0.061035156	3.0469483800000003	-8.58696286	0.4474121106000001	0.061035156	-0.18310547	-0.12207031	4.46455072	9.504516574	0.2775390576	-0.061035156	-0.18310547	0	-9.061889480000001	0.7775878600000001	3.2527099640000006	0	0	0	0.9378906250000001	9.65883786	2.536132788	-0.061035156	-0.18310547	-0.061035156	0.5443115216000001	9.645678420000001	-1.5970459260000003	-0.061035156	0	-0.061035156	1550086541.609
-9.18869658	-1.3446288940000002	-3.6104003600000003	0	0	0	3.1558105040000006	-8.577392572	0.381616214	-0.061035156	0	0.061035156	4.529150360000001	9.45307608	0.22131347840000004	-0.061035156	-0.061035156	-0.18310547	-9.05471196	0.7799804712000001	3.172558606	0	0	0	0.8517577880000001	9.60859375	2.5086182100000003	0	-0.061035156	-0.061035156	0.5323486420000001	9.644482428000002	-1.6030273560000001	-0.061035156	0	-0.061035156	1550086541.649
-9.18271466	-1.33386232	-3.62236322	0	-0.061035156	0	3.2790283540000003	-8.609692392	0.43066405760000004	-0.18310547	0.18310547	0.18310547	4.640405252	9.405224640000002	0.17585449280000004	0	0	-0.24414062	-9.067871106	0.7979248200000001	3.134277356	0	0	0	0.7393066100000001	9.60620108	2.491870108	0	-0.061035156	-0.061035156	0.5849853534	9.656445288	-1.562353534	-0.061035156	-0.061035156	-0.061035156	1550086541.689
-9.177929712000001	-1.31352536	-3.5733153960000004	0.061035156	0	0	3.3268798920000004	-8.6599366	0.5443115216000001	-0.18310547	0.18310547	0.12207031	4.769604532000001	9.441113220000002	0.16508788940000002	0	-0.061035156	-0.12207031	-9.043945288000002	0.7967285340000001	3.092407248	0	-0.061035156	0	0.7034179712000002	9.64328624	2.4906739200000003	0	-0.061035156	-0.061035156	0.6519775360000001	9.646875000000001	-1.524072284	-0.061035156	-0.061035156	0	1550086541.729
-9.191088760000001	-1.282421924	-3.649877896	0	-0.061035156	0	3.34243161	-8.6599366	0.6531738220000001	-0.061035156	0	0	4.84975589	9.47341304	0.1387695288	0	-0.12207031	-0.061035156	-9.05351538	0.7823730432	3.1007812500000003	0	0	0	0.8182617212000002	9.673193390000002	2.48828125	0	-0.12207031	-0.061035156	0.6292480432	9.6385009	-1.5551757200000003	-0.061035156	-0.061035156	0	1550086541.769
-9.176733426	-1.3087402160000001	-3.62236322	-0.061035156	-0.061035156	0	3.3149170320000003	-8.609692392	0.7010253600000002	0	-0.061035156	-0.061035156	4.844970746	9.46145018	0.15910644960000003	0.061035156	-0.061035156	0	-9.08342302	0.7775878600000001	3.170166034	-0.061035156	-0.061035156	0	0.9462646760000001	9.65883786	2.4846923920000004	-0.061035156	0	-0.061035156	0.6459961060000001	9.645678420000001	-1.544409146	-0.061035156	-0.061035156	0	1550086541.809
-9.177929712000001	-1.297973642	-3.5792969240000003	0	0	0	3.32089856	-8.58815944	0.6830810700000001	0	-0.061035156	0	4.781567392	9.45786142	0.22968750000000002	0	0	0	-9.08222644	0.802709964	3.2562989200000003	-0.061035156	0.061035156	0	1.00129393	9.676782248	2.4799072480000004	-0.061035156	0	-0.061035156	0.6280517572	9.64328624	-1.546801718	-0.061035156	0	0	1550086541.849
-9.209033246	-1.2716552520000002	-3.5733153960000004	-0.061035156	0	-0.061035156	3.3041503600000004	-8.59414038	0.6268554712000001	0	-0.061035156	0	4.72893071	9.471020468	0.309838858	0	0	-0.061035156	-9.07026358	0.8230468750000001	3.2239991	0	0.061035156	0	0.925927716	9.668408246	2.4751221040000004	0	0	-0.061035156	0.573022464	9.64328624	-1.592260782	-0.061035156	0	0	1550086541.889
-9.216211060000001	-1.28122554	-3.5876709260000004	-0.061035156	0	-0.061035156	3.3472167540000006	-8.601318390000001	0.6077148560000001	-0.061035156	0	0.061035156	4.795922824	9.486572480000001	0.3373535144	-0.061035156	0.061035156	-0.12207031	-9.063086060000002	0.8218505890000001	3.15102536	0	0.061035156	0	0.80988768	9.673193390000002	2.48588858	-0.061035156	0.061035156	0	0.570629892	9.645678420000001	-1.58747554	-0.061035156	0	-0.061035156	1550086541.929
-9.198266574	-1.3195067900000002	-3.617578076	-0.061035156	-0.061035156	0	3.4261719240000006	-8.6264402	0.6148925720000001	-0.061035156	0.061035156	0.061035156	4.859326080000001	9.50930162	0.2895019568	-0.061035156	0.061035156	-0.061035156	-9.051123200000001	0.8206542932	3.0792480040000005	-0.061035156	0	0	0.73332518	9.65883786	2.489477536	-0.061035156	0.061035156	0	0.617285144	9.656445288	-1.5551757200000003	0	0	-0.061035156	1550086541.969
-9.164770468	-1.3242920320000002	-3.58647464	-0.061035156	0	0	3.446508786	-8.62404802	0.641210962	0	0	-0.061035156	4.8533447480000005	9.49375	0.2607910144	-0.12207031	0	0.061035156	-9.067871106	0.8206542932	3.0708741	-0.061035156	0	0	0.79194339	9.64208966	2.5050292540000005	-0.061035156	0	0	0.6208740020000001	9.6552491	-1.5384277160000002	0	0	0	1550086542.009
-9.206640380000001	-1.294384784	-3.599633786	0	-0.061035156	0	3.4213867800000006	-8.577392572	0.643603534	0.061035156	-0.061035156	-0.12207031	4.801904254000001	9.47460962	0.21413574280000003	-0.061035156	0	0.061035156	-9.069067392000001	0.8074951080000001	3.0792480040000005	-0.061035156	0	-0.061035156	0.8517577880000001	9.632519568000001	2.5205810700000004	-0.061035156	0.061035156	0.061035156	0.6029296924	9.657641574000001	-1.5300537140000001	-0.061035156	-0.061035156	0	1550086542.049
-9.18391124	-1.27524411	-3.5876709260000004	-0.061035156	-0.061035156	0	3.3579834260000005	-8.53671875	0.593359375	0.061035156	-0.061035156	-0.12207031	4.739697284	9.45307608	0.18901367800000002	-0.061035156	0.12207031	0.061035156	-9.081030252000001	0.7979248200000001	3.104370108	-0.12207031	0	-0.061035156	0.8625244110000001	9.62653804	2.5313476440000002	-0.061035156	0.061035156	0.061035156	0.6256591459999999	9.65285643	-1.5180908540000002	0	-0.061035156	0	1550086542.089
-9.181518570000001	-1.2704589660000003	-3.585278354	-0.061035156	0	-0.061035156	3.2945800720000005	-8.553466754	0.5323486420000001	0	0	-0.12207031	4.65834964	9.447094748	0.21652832460000004	-0.061035156	0.061035156	0.061035156	-9.096582068	0.8266357428000001	3.1498290740000003	-0.061035156	0.061035156	-0.061035156	0.83022464	9.651660340000001	2.503832968	-0.061035156	0.12207031	0	0.6101074280000001	9.650463760000001	-1.532446286	0	-0.061035156	0	1550086542.129
-9.216211060000001	-1.27763678	-3.58049321	-0.061035156	0	0	3.2503173920000004	-8.57978534	0.500048822	-0.061035156	0	-0.061035156	4.598535144	9.485375900000001	0.2237060504	-0.061035156	0.061035156	0	-9.089404254	0.8290283540000001	3.1462402160000003	-0.061035156	0.061035156	-0.061035156	0.838598642	9.669604532000001	2.5265625000000003	-0.061035156	0.061035156	0	0.5837890576	9.661230432000002	-1.565942392	0	-0.061035156	0	1550086542.169
-9.165966754000001	-1.2417480040000002	-3.5900634000000005	-0.061035156	0	-0.061035156	3.243139676	-8.59414038	0.5191894568000001	-0.061035156	0	-0.061035156	4.615283246	9.500927520000001	0.26796875000000003	-0.061035156	0.061035156	-0.061035156	-9.07983426	0.8170653959999999	3.0947998200000004	-0.061035156	0	-0.061035156	0.7680175720000001	9.616967752	2.536132788	-0.061035156	0.061035156	0	0.5969482428	9.66242662	-1.5432128600000001	0	-0.061035156	0	1550086542.209
-9.1875	-1.259692392	-3.6127929320000005	-0.061035156	0	-0.061035156	3.25151358	-8.589355432000001	0.539526358	-0.061035156	0	-0.061035156	4.62963858	9.46145018	0.29069824280000006	-0.061035156	0.061035156	-0.061035156	-9.077441394000001	0.8266357428000001	3.064892572	-0.061035156	0	-0.061035156	0.762036142	9.5870607	2.5445067900000002	-0.12207031	0	-0.061035156	0.669921875	9.65285643	-1.547998004	0	-0.061035156	0	1550086542.249
-9.19348143	-1.2477295320000001	-3.599633786	0	-0.061035156	0	3.2646728240000003	-8.59892572	0.5778076080000001	-0.061035156	-0.061035156	0	4.614086960000001	9.439917032	0.27514648560000005	-0.12207031	0	-0.061035156	-9.087011780000001	0.8074951080000001	3.0553222840000003	-0.061035156	0	-0.061035156	0.7871582068	9.590649460000002	2.5564697480000005	-0.061035156	-0.061035156	-0.061035156	0.663940396	9.644482428000002	-1.526464856	0	0	0	1550086542.289
-9.198266574	-1.2034667932	-3.625952176	-0.061035156	-0.061035156	-0.061035156	3.32807608	-8.606103240000001	0.5957519568	-0.061035156	-0.061035156	0	4.630834964000001	9.42436502	0.22131347840000004	-0.061035156	0	-0.061035156	-9.089404254	0.7763915740000001	3.0625	-0.061035156	0	-0.061035156	0.8182617212000002	9.584667932	2.569628894	-0.061035156	-0.061035156	-0.061035156	0.6723144568000001	9.668408246	-1.550390576	-0.061035156	0	0	1550086542.329
-9.176733426	-1.2297851440000003	-3.5972412140000003	-0.061035156	0.061035156	-0.061035156	3.3555908540000003	-8.604907248	0.6005371106	-0.061035156	0	0	4.6619384	9.41120607	0.20097655760000002	-0.061035156	0	-0.061035156	-9.09060054	0.773999002	3.0589112400000005	-0.061035156	0	-0.061035156	0.8218505890000001	9.595434800000001	2.55527356	-0.061035156	0	-0.061035156	0.6651367212000001	9.63371556	-1.561157248	-0.061035156	0	0	1550086542.369
-9.19946286	-1.2477295320000001	-3.6283447480000004	-0.061035156	-0.12207031	-0.061035156	3.363964856	-8.61567392	0.5909667932	-0.061035156	0	0	4.657153354	9.41120607	0.20217285340000002	0	0	-0.12207031	-9.101367212000001	0.784765625	3.0828369600000003	-0.061035156	0	-0.061035156	0.8134765380000001	9.60261232	2.55527356	-0.061035156	0	-0.061035156	0.6663330072	9.66242662	-1.532446286	0	0	-0.061035156	1550086542.409
-9.15639676	-1.23696286	-3.5876709260000004	-0.061035156	0	-0.061035156	3.366357428	-8.62045926	0.6268554712000001	-0.061035156	-0.061035156	-0.061035156	4.695434604000001	9.42915036	0.2560058606	0	-0.061035156	-0.12207031	-9.102563400000001	0.7775878600000001	3.084033246	-0.061035156	0	0	0.8362060700000001	9.581079074	2.586376996	0	-0.061035156	-0.061035156	0.643603534	9.640893570000001	-1.564746106	0	0	-0.061035156	1550086542.449
-9.192285340000002	-1.2417480040000002	-3.6151855040000007	-0.061035156	-0.061035156	-0.061035156	3.3472167540000006	-8.618066394000001	0.6208740020000001	-0.061035156	-0.061035156	-0.061035156	4.721752896	9.399243210000002	0.2512207068	0	-0.061035156	-0.061035156	-9.09179712	0.7871582068	3.0732665740000003	-0.061035156	0	0	0.8613281250000001	9.5703125	2.5791992800000005	0	-0.061035156	-0.061035156	0.641210962	9.63969748	-1.547998004	0	0	-0.061035156	1550086542.488
-9.18630342	-1.239355432	-3.6295410340000003	-0.061035156	-0.061035156	-0.12207031	3.3412353240000003	-8.61567392	0.617285144	-0.061035156	-0.061035156	-0.061035156	4.720556610000001	9.38847644	0.2763427716	0	-0.061035156	-0.061035156	-9.10615216	0.79194339	3.05053714	-0.061035156	0	0	0.8457763580000002	9.567919928000002	2.557666034	0	0	-0.061035156	0.669921875	9.65883786	-1.526464856	0	0	-0.061035156	1550086542.528
-9.15639676	-1.2441405760000002	-3.5900634000000005	-0.061035156	0	-0.12207031	3.3268798920000004	-8.610888580000001	0.6244628600000001	-0.061035156	0	-0.061035156	4.749267572000001	9.412402160000001	0.27155761780000004	0	0	-0.061035156	-9.089404254	0.7895507788	3.04216304	-0.061035156	0	0	0.8062988220000001	9.57749002	2.573217752	0	0	-0.061035156	0.6675292932	9.645678420000001	-1.52526857	-0.061035156	0.061035156	-0.061035156	1550086542.568
-9.201855432	-1.239355432	-3.6139891200000003	-0.061035156	-0.061035156	-0.12207031	3.2909912140000004	-8.606103240000001	0.6041259784	0	-0.061035156	0	4.748071286	9.418384080000001	0.25959472840000003	0	0	-0.061035156	-9.08461911	0.7895507788	3.03857428	-0.061035156	0	0	0.762036142	9.578686600000001	2.5492920320000003	0	0	-0.061035156	0.63881839	9.63371556	-1.52526857	0	0	-0.061035156	1550086542.609
-9.18271466	-1.2656738220000001	-3.60441893	0	-0.061035156	-0.12207031	3.277832068	-8.589355432000001	0.56823732	0	-0.061035156	-0.061035156	4.709790036	9.4255616	0.25959472840000003	0	-0.061035156	0	-9.088207968	0.808691394	3.0182373200000003	-0.061035156	0	0	0.75366214	9.5703125	2.5157959260000005	0	0	-0.061035156	0.6400146760000001	9.671997300000001	-1.542016574	0	-0.061035156	-0.061035156	1550086542.648
-9.16835962	-1.314721646	-3.593652356	0	0	-0.061035156	3.2682617800000004	-8.58098143	0.531152356	0	-0.12207031	-0.061035156	4.67629393	9.42436502	0.230883786	0	-0.061035156	0	-9.07385234	0.8134765380000001	3.011059604	-0.061035156	-0.061035156	0	0.765625	9.58825679	2.5134033540000003	0	0	-0.061035156	0.643603534	9.656445288	-1.51928714	0	-0.061035156	-0.061035156	1550086542.688
-9.201855432	-1.3075439300000002	-3.603222644	0	-0.061035156	-0.061035156	3.25151358	-8.553466754	0.4821044928	0	-0.12207031	0	4.636816394	9.423168930000001	0.2081542932	0	-0.061035156	0	-9.09060054	0.8182617212000002	3.0409667540000003	-0.061035156	-0.061035156	0	0.745288089	9.62893071	2.5265625000000003	0.061035156	0	-0.061035156	0.619677716	9.657641574000001	-1.5156982820000002	0	-0.061035156	-0.061035156	1550086542.728
-9.18391124	-1.293188498	-3.5601562500000004	0	0	-0.061035156	3.2586913940000004	-8.55107428	0.43664550720000006	-0.061035156	-0.12207031	0	4.6248535340000005	9.469824280000001	0.19020996400000004	0	-0.12207031	0	-9.08342302	0.794335962	3.048144568	-0.061035156	-0.12207031	0	0.7369140380000001	9.657641574000001	2.5540771760000003	0.061035156	-0.061035156	-0.061035156	0.6747070288	9.66242662	-1.524072284	0	-0.061035156	-0.061035156	1550086542.768
-9.210229532000001	-1.282421924	-3.5721191100000005	0	-0.061035156	-0.061035156	3.2957762600000002	-8.595336960000001	0.42827148560000006	-0.12207031	-0.12207031	0	4.627246106	9.49016124	0.192602536	0.061035156	-0.12207031	0	-9.102563400000001	0.8146728240000001	3.0792480040000005	0	-0.12207031	-0.061035156	0.7464843750000001	9.66003444	2.528955072	0.061035156	-0.061035156	-0.061035156	0.6806884980000001	9.66242662	-1.532446286	-0.061035156	-0.061035156	-0.061035156	1550086542.808
-9.201855432	-1.3230957460000001	-3.5469971040000003	0	-0.061035156	-0.12207031	3.334057608	-8.609692392	0.46535643000000004	-0.18310547	-0.061035156	0.061035156	4.596142572000001	9.49375	0.22490234620000002	0.061035156	-0.12207031	0	-9.07983426	0.800317392	3.0565185700000006	0	-0.061035156	0	0.775195288	9.66242662	2.5409179320000006	0.061035156	-0.061035156	-0.061035156	0.6543701080000001	9.66003444	-1.5276611420000001	0	-0.061035156	-0.061035156	1550086542.848
-9.18630342	-1.3362548920000001	-3.5697264400000006	0	0	-0.061035156	3.41301268	-8.616870108	0.5790038940000001	-0.18310547	0.061035156	0.061035156	4.60930162	9.5104982	0.30505371400000003	0	-0.061035156	-0.061035156	-9.08342302	0.7895507788	3.0337889400000004	0	-0.12207031	-0.061035156	0.71538089	9.6385009	2.512207068	0	-0.12207031	-0.061035156	0.6352294928000001	9.65405252	-1.5276611420000001	0	-0.061035156	-0.061035156	1550086542.888
-9.191088760000001	-1.3482177520000003	-3.5565673920000003	0	0	-0.061035156	3.4261719240000006	-8.61926268	0.67709964	-0.12207031	0.061035156	0.061035156	4.653564496	9.506909440000001	0.32180175720000004	0	-0.061035156	-0.061035156	-9.072656250000001	0.8015136780000001	3.019433606	0	-0.12207031	-0.061035156	0.6890625	9.656445288	2.501440396	0	-0.12207031	-0.061035156	0.6292480432	9.645678420000001	-1.546801718	0	-0.061035156	-0.061035156	1550086542.928
-9.1875	-1.3853027160000002	-3.58288588	0	-0.061035156	-0.061035156	3.4142089660000003	-8.6599366	0.7381103240000001	-0.061035156	-0.061035156	0	4.6703125000000005	9.512890380000002	0.27155761780000004	-0.061035156	-0.18310547	-0.061035156	-9.094189300000002	0.7799804712000001	3.0672851440000004	0	-0.12207031	-0.061035156	0.7716064300000001	9.688745108	2.5217773560000003	0	-0.18310547	-0.061035156	0.5969482428	9.64328624	-1.58149411	0	-0.061035156	-0.061035156	1550086542.968
-9.170751800000001	-1.393676718	-3.5625489200000002	0	0	-0.061035156	3.4441162140000006	-8.683862320000001	0.7273437500000001	0	-0.061035156	-0.12207031	4.712182608	9.52006839	0.2260986322	-0.061035156	-0.12207031	-0.061035156	-9.09179712	0.7799804712000001	3.1007812500000003	0	-0.061035156	-0.061035156	0.8170653959999999	9.676782248	2.5229737400000003	0	-0.18310547	-0.061035156	0.5969482428	9.648071580000002	-1.565942392	0	-0.061035156	-0.061035156	1550086543.008
-9.169555710000001	-1.37214357	-3.6080077880000005	0	-0.061035156	-0.061035156	3.434545926	-8.652759080000001	0.6627441100000001	0	0.061035156	-0.12207031	4.691845746	9.475805710000001	0.2033691394	-0.061035156	-0.061035156	-0.061035156	-9.101367212000001	0.805102536	3.1103514400000005	0	-0.061035156	0	0.8170653959999999	9.676782248	2.5229737400000003	0	-0.12207031	-0.061035156	0.594555661	9.645678420000001	-1.562353534	0	-0.061035156	-0.061035156	1550086543.048
-9.165966754000001	-1.387695288	-3.5781005400000003	0	0	-0.061035156	3.359179712	-8.62285144	0.5897705072	0	0.061035156	-0.061035156	4.7073974640000005	9.439917032	0.172265625	-0.061035156	-0.061035156	-0.061035156	-9.096582068	0.80988768	3.101977536	0	0	0	0.7680175720000001	9.63969748	2.4619628600000003	0	-0.061035156	-0.061035156	0.6005371106	9.648071580000002	-1.5384277160000002	0	-0.061035156	-0.061035156	1550086543.088
-9.170751800000001	-1.3924804320000002	-3.58647464	0	-0.061035156	-0.061035156	3.33046875	-8.604907248	0.5431152356000001	0	0.061035156	-0.061035156	4.727734424	9.46743161	0.153125	-0.061035156	-0.061035156	-0.061035156	-9.10495607	0.7991211060000001	3.0900146760000005	0	0	0	0.754858426	9.649267572	2.491870108	0	-0.061035156	-0.061035156	0.60651857	9.656445288	-1.565942392	0	-0.061035156	-0.061035156	1550086543.128
-9.18271466	-1.3853027160000002	-3.6008300720000004	0	0	-0.061035156	3.2909912140000004	-8.62045926	0.5096191394	0	0.061035156	-0.061035156	4.743286240000001	9.480590560000001	0.1303955072	0	-0.061035156	0	-9.081030252000001	0.8194580072000001	3.0768554320000003	0	0	-0.061035156	0.7428955072	9.669604532000001	2.4870849640000006	0	-0.061035156	-0.061035156	0.5813964856000001	9.666015380000001	-1.5563721040000003	0	-0.061035156	-0.061035156	1550086543.168
-9.1791259	-1.3984619600000001	-3.5745117800000004	0	0	-0.061035156	3.2586913940000004	-8.62285144	0.461767572	0	0	-0.12207031	4.738500900000001	9.478198380000002	0.1196289038	0	-0.061035156	0	-9.103759980000001	0.8182617212000002	3.0876221040000003	0	0	0	0.763232428	9.65883786	2.4523925720000004	0	-0.061035156	-0.061035156	0.6125	9.66003444	-1.5384277160000002	0	-0.061035156	-0.061035156	1550086543.208
-9.173144568	-1.362573282	-3.58647464	0	-0.061035156	-0.061035156	3.2251952880000005	-8.61328125	0.4474121106000001	0	0	-0.061035156	4.69423822	9.471020468	0.1626953076	0	-0.061035156	0	-9.096582068	0.811083966	3.0744628600000006	0	0	-0.061035156	0.7572509980000001	9.656445288	2.469140576	0	-0.061035156	0	0.6256591459999999	9.656445288	-1.5456054320000001	0	-0.061035156	0	1550086543.248
-9.1875	-1.3613769960000002	-3.5697264400000006	0	0	-0.061035156	3.1797364200000002	-8.61328125	0.4354492212	-0.061035156	0	-0.061035156	4.655957068	9.471020468	0.192602536	0	-0.061035156	0	-9.077441394000001	0.8158691100000001	3.048144568	0	0	0	0.7369140380000001	9.648071580000002	2.463159146	0	0	0	0.6077148560000001	9.63969748	-1.564746106	-0.061035156	-0.061035156	0	1550086543.288
-9.20305162	-1.3613769960000002	-3.6056152160000003	0	-0.061035156	-0.061035156	3.1737548920000003	-8.610888580000001	0.46774902160000004	-0.061035156	0	0	4.6427978240000005	9.484179712000001	0.2081542932	0	-0.061035156	0	-9.07863768	0.8062988220000001	3.063696286	0	0	0	0.745288089	9.668408246	2.4595702880000005	0	0	0	0.617285144	9.66242662	-1.567138678	-0.061035156	-0.061035156	0	1550086543.328
-9.180322480000001	-1.3864990020000003	-3.570922824	0	0	-0.061035156	3.1940917540000004	-8.632422120000001	0.5048339856	-0.061035156	0	0	4.6248535340000005	9.49494658	0.20217285340000002	0	-0.061035156	0	-9.0858152	0.8158691100000001	3.07805162	-0.061035156	-0.061035156	-0.061035156	0.7476806610000001	9.680371106	2.4595702880000005	0	-0.061035156	0	0.593359375	9.649267572	-1.5719238220000002	0	-0.061035156	-0.061035156	1550086543.368
-9.18391124	-1.378125	-3.59484874	-0.061035156	0	-0.061035156	3.2144287140000003	-8.63601088	0.5371337860000001	-0.061035156	0	0	4.628442392	9.504516574	0.18422851440000002	-0.061035156	0	-0.061035156	-9.092993210000001	0.802709964	3.0708741	-0.061035156	-0.061035156	0	0.7285400360000001	9.657641574000001	2.4667480040000003	-0.061035156	-0.061035156	0	0.6089111420000001	9.64328624	-1.564746106	0	-0.061035156	-0.061035156	1550086543.408
-9.170751800000001	-1.362573282	-3.581689496	-0.061035156	0	-0.061035156	3.23955072	-8.6515625	0.5479003894	-0.061035156	-0.061035156	0	4.635620108	9.48776857	0.17465820680000002	-0.061035156	0	-0.061035156	-9.11572284	0.80988768	3.075659146	-0.061035156	-0.061035156	0	0.758447284	9.636108426000002	2.45	-0.061035156	-0.061035156	-0.061035156	0.6340332068000001	9.66003444	-1.547998004	0	-0.061035156	-0.061035156	1550086543.448
-9.185107428000002	-1.3793212860000001	-3.5769042540000004	-0.061035156	0	-0.061035156	3.285009784	-8.6766848	0.5455078076000001	0	-0.061035156	0	4.630834964000001	9.455468750000001	0.15910644960000003	-0.061035156	-0.061035156	-0.061035156	-9.087011780000001	0.8242431610000001	3.06848143	0	0	0	0.800317392	9.650463760000001	2.4488037140000003	-0.061035156	-0.061035156	-0.061035156	0.6459961060000001	9.651660340000001	-1.5527832460000002	0	0	-0.061035156	1550086543.488
-9.181518570000001	-1.414013678	-3.5888672120000003	-0.061035156	0	-0.061035156	3.313720746	-8.643188400000001	0.57421875	-0.061035156	0	0	4.657153354	9.46264676	0.1579101538	-0.061035156	0	-0.12207031	-9.097778060000001	0.79194339	3.0409667540000003	-0.061035156	0	0	0.7285400360000001	9.6552491	2.463159146	0	0	-0.061035156	0.6232665740000001	9.669604532000001	-1.546801718	0	0	-0.061035156	1550086543.528
-9.176733426	-1.4020507200000003	-3.5984375	-0.061035156	0	-0.061035156	3.2969726440000002	-8.60371106	0.57421875	0	0	0	4.71098642	9.45786142	0.1399658246	0	0.061035156	-0.061035156	-9.067871106	0.8374023560000001	3.0206298920000005	-0.061035156	-0.061035156	0	0.657958966	9.66242662	2.4308594240000003	-0.061035156	0.061035156	-0.061035156	0.6053222644	9.644482428000002	-1.599438498	0	0	-0.061035156	1550086543.568
-9.171948380000002	-1.449902356	-3.593652356	-0.061035156	0	-0.061035156	3.302954074	-8.628832968000001	0.56823732	0	-0.061035156	0	4.732519568	9.49375	0.10527343750000001	-0.061035156	0	0	-9.097778060000001	0.8278320288	3.048144568	-0.061035156	-0.061035156	0	0.6830810700000001	9.677978240000002	2.428466754	-0.061035156	0	0	0.5754150360000001	9.644482428000002	-1.579101538	0	0	-0.061035156	1550086543.608
-9.157592752000001	-1.451098642	-3.6187744600000005	-0.061035156	-0.061035156	-0.061035156	3.32089856	-8.630029254	0.49765625	0.061035156	-0.12207031	-0.061035156	4.7349121400000005	9.49494658	0.0992919928	0	0	0	-9.101367212000001	0.840991214	3.064892572	-0.061035156	-0.061035156	-0.061035156	0.7524658540000001	9.66003444	2.4571777160000003	-0.061035156	-0.061035156	0	0.5586669928	9.649267572	-1.594653354	0	0	-0.061035156	1550086543.648
-9.140844748000001	-1.443920926	-3.5960449280000004	-0.061035156	0	-0.061035156	3.32089856	-8.604907248	0.47492675720000005	0	-0.061035156	-0.061035156	4.719360324	9.46743161	0.1268066394	0	0	0	-9.088207968	0.8421875000000001	3.064892572	-0.061035156	-0.061035156	0	0.773999002	9.614575180000001	2.45	-0.061035156	0	0	0.5550781250000001	9.62893071	-1.5970459260000003	0	0	-0.061035156	1550086543.688
-9.177929712000001	-1.4211913940000003	-3.62714856	-0.061035156	-0.061035156	-0.061035156	3.2706542540000005	-8.589355432000001	0.46416014400000005	-0.061035156	-0.061035156	-0.061035156	4.681079074	9.433935700000001	0.16030273560000002	0	0.061035156	0	-9.103759980000001	0.8421875000000001	3.0613037140000006	-0.061035156	0	0	0.73332518	9.62773462	2.4308594240000003	-0.061035156	0.061035156	0	0.5514892572000001	9.64208966	-1.5767089660000002	0	-0.061035156	-0.061035156	1550086543.728
-9.1875	-1.3793212860000001	-3.5541748200000005	0	0	-0.061035156	3.2730469240000004	-8.59414038	0.5215820288	-0.061035156	0	0	4.660742212000001	9.4686277	0.15551757200000002	-0.061035156	0	0	-9.097778060000001	0.83022464	3.075659146	-0.061035156	0	-0.061035156	0.6926513580000001	9.666015380000001	2.454785144	0	0.061035156	0	0.5514892572000001	9.649267572	-1.6078125	0	-0.061035156	-0.061035156	1550086543.768
-9.20544429	-1.320703076	-3.570922824	0	-0.061035156	-0.12207031	3.2562989200000003	-8.6348143	0.5562744110000001	-0.061035156	-0.061035156	-0.061035156	4.633227536	9.49853534	0.14235839660000002	0	0	0	-9.069067392000001	0.8206542932	3.081640576	-0.061035156	0	-0.061035156	0.7129882787999999	9.68515625	2.4595702880000005	0	0	0	0.4438232428	9.60859375	-1.735815396	0	-0.061035156	-0.061035156	1550086543.808
-9.092993210000001	-1.425976538	-3.59484874	-0.12207031	0.061035156	-0.12207031	3.255102536	-8.64558107	0.5574707068000001	-0.061035156	-0.12207031	-0.061035156	4.591357428	9.504516574	0.13757324280000002	0	0	0	-9.07504892	0.805102536	3.1498290740000003	-0.061035156	-0.061035156	-0.061035156	0.7811767572	9.689941394000002	2.4667480040000003	-0.061035156	0	-0.061035156	0.515600589	9.615771760000001	-1.650878894	0.061035156	0	-0.18310547	1550086543.848
-9.05471196	-1.50493161	-3.5601562500000004	-0.18310547	-0.18310547	0.061035156	3.2539062500000004	-8.641992212	0.5622558606000001	-0.061035156	-0.061035156	0	4.562646466	9.504516574	0.17465820680000002	0	0	-0.061035156	-9.051123200000001	0.7560547120000001	3.215625	-0.061035156	0	-0.061035156	0.898413089	9.649267572	2.51101088	-0.061035156	0	-0.061035156	0.7381103240000001	9.62773462	-1.427172824	0.061035156	0	-0.18310547	1550086543.888
-9.152807608000002	-1.349414038	-3.371142572	-0.18310547	0.12207031	-0.061035156	3.24194339	-8.618066394000001	0.570629892	-0.061035156	-0.12207031	0	4.55307608	9.44350589	0.2260986322	0	0	-0.12207031	-9.10615216	0.6304443390000001	3.24194339	-0.061035156	0.12207031	-0.061035156	0.9989013580000001	9.53920926	2.634228534	-0.061035156	-0.061035156	-0.12207031	0.9869384980000001	9.553564300000001	-1.179541034	0	0	-0.12207031	1550086543.927
-9.42436502	-1.08383786	-3.5326415740000003	-0.36621094	-0.8544922	-0.18310547	3.2180175720000004	-8.52954074	0.570629892	-0.061035156	-0.12207031	0.061035156	4.587768570000001	9.335839660000001	0.30505371400000003	0.061035156	0.061035156	-0.18310547	-9.181518570000001	0.5502929712000001	3.2455322480000004	0	0.24414062	-0.061035156	0.985742212	9.5104982	2.72395018	-0.061035156	0.061035156	-0.18310547	0.6627441100000001	9.76291484	-1.341040036	-0.12207031	0.24414062	0.12207031	1550086543.967
-9.337036240000002	-1.2202148560000001	-3.025415036	-0.30517578	0.18310547	-0.24414062	3.28022464	-8.52236322	0.48330077880000005	-0.061035156	-0.061035156	0.18310547	4.6416014400000005	9.35258786	0.346923822	0.061035156	0.12207031	-0.24414062	-9.15041484	0.539526358	3.228784146	0	0.24414062	0	0.985742212	9.5104982	2.72395018	0	0.18310547	-0.24414062	0.5562744110000001	9.70429712	-1.437939496	-0.12207031	0.24414062	0.12207031	1550086544.007
-9.25090306	-1.427172824	-3.1462402160000003	-0.48828125	-0.30517578	-0.30517578	3.4034423920000005	-8.652759080000001	0.34453125	-0.061035156	-0.061035156	0.18310547	4.64638678	9.444701980000001	0.36965332460000005	0.12207031	0.061035156	-0.24414062	-9.16716304	0.43186035340000006	3.289794928	0	0.24414062	0	0.7285400360000001	9.591845746	2.85314946	0	0.18310547	-0.24414062	0.5981445288	9.7401857	-1.3015625000000002	-0.061035156	0.24414062	0	1550086544.047
-9.285595746	-1.5707275360000001	-2.8316162140000003	-0.18310547	0.18310547	-0.18310547	3.5194824280000003	-8.72214357	0.2428466754	-0.12207031	0.061035156	0.36621094	4.604516574	9.49853534	0.4294677716	0.18310547	-0.12207031	-0.18310547	-9.14204074	0.364868161	3.2874023560000003	0.061035156	0.18310547	0	0.8433837860000001	9.505712860000001	2.920141574	0.061035156	0	-0.30517578	0.678295926	9.613378894	-1.168774411	0.061035156	0.24414062	0.061035156	1550086544.087
-9.331054712	-1.400854532	-2.845971646	-0.36621094	-0.36621094	-0.36621094	3.568530252	-8.694628894000001	0.2189208966	-0.12207031	-0.061035156	0.30517578	4.55786142	9.402832068	0.5203857428	0.18310547	-0.18310547	-0.12207031	-9.1623777	0.343334964	3.269457968	0.061035156	0.4272461	0	0.9785644568000001	9.431542932000001	2.9620117800000005	0.061035156	-0.061035156	-0.36621094	0.7105957068000001	9.656445288	-1.1711669928000001	0.061035156	0.24414062	0.061035156	1550086544.127
-9.38847644	-1.4738280760000002	-2.816064496	-0.24414062	-0.061035156	-0.36621094	3.5362304320000004	-8.565429712	0.2225097644	-0.12207031	-0.12207031	0.30517578	4.46455072	9.337036240000002	0.6160888580000001	0.18310547	-0.12207031	-0.24414062	-9.195874100000001	0.2428466754	3.1797364200000002	0.18310547	0.4272461	0.061035156	0.8960205072	9.536816394	3.0553222840000003	0.061035156	0.061035156	-0.4272461	0.5969482428	9.646875000000001	-1.1879150360000001	0.061035156	0.24414062	0.12207031	1550086544.167
-9.368139480000002	-1.51330571	-2.6497802520000002	-0.48828125	-0.36621094	-0.61035156	3.54580072	-8.48647464	0.24404297120000001	-0.18310547	0	0.4272461	4.47292482	9.49494658	0.729736322	0.18310547	-0.061035156	-0.36621094	-9.15041484	0.0813476538	3.0744628600000006	0.061035156	0.48828125	0	0.6268554712000001	9.572705072	3.1462402160000003	0.061035156	0.18310547	-0.4272461	0.678295926	9.625341754	-1.144848642	0.24414062	0.24414062	0.12207031	1550086544.207
-9.25927716	-1.544409146	-2.6533691100000003	-0.5493164	-0.12207031	-0.7324219	3.54580072	-8.48647464	0.24404297120000001	-0.18310547	0	0.4272461	4.4489991	9.58825679	0.8122802520000001	0.18310547	-0.12207031	-0.30517578	-9.14682608	0.03828125	2.9943116	0.061035156	0.48828125	0	0.5562744110000001	9.51169429	3.21203624	0.061035156	0.061035156	-0.4272461	0.45339357	9.595434800000001	-1.227392572	0.24414062	0.24414062	0.12207031	1550086544.247
-9.24372554	-1.7884521760000003	-2.746679712	-0.48828125	-0.5493164	-0.79345703	3.499145468	-8.675488220000002	0.22490234620000002	-0.061035156	-0.061035156	0.4272461	4.4513915740000005	9.56672374	0.9438721040000001	0.18310547	-0.18310547	-0.24414062	-9.076245108	0.0681884784	2.851953076	-0.061035156	0.5493164	0.061035156	0.5993408246	9.304736420000001	3.124707068	0	-0.12207031	-0.48828125	0.477319339	9.64328624	-1.1723632788	0.36621094	0.30517578	0	1550086544.287
-8.90996106	-2.0289062500000004	-2.6126952880000003	0	-0.24414062	-0.7324219	3.269457968	-8.70898462	0.265576178	-0.061035156	-0.061035156	0.4272461	4.383203076	9.36455072	1.002490216	0.12207031	-0.061035156	-0.24414062	-9.07983426	0.2225097644	2.7885498200000005	-0.061035156	0.61035156	0.12207031	0.7046142572	9.16716304	2.978759784	-0.061035156	-0.12207031	-0.48828125	0.46535643000000004	9.518872300000002	-1.1472412140000001	0.12207031	0.24414062	-0.18310547	1550086544.327
-9.00207518	-1.7800780760000001	-3.2945800720000005	0.18310547	-0.12207031	-0.8544922	2.987133786	-8.63601088	0.2775390576	0.36621094	-0.9765625	0.18310547	4.221704074	9.185107428000002	0.8840576080000001	0	-0.061035156	-0.36621094	-9.337036240000002	0.20576172120000003	2.73830571	-0.18310547	0.79345703	0.18310547	0.8732910340000001	9.25927716	2.783764676	-0.12207031	0.061035156	-0.48828125	0.8960205072	9.46623552	-1.2656738220000001	0.12207031	0.24414062	-0.18310547	1550086544.367
-9.15639676	-2.107861322	-3.80778804	0.12207031	-1.5258789	-0.61035156	2.78017572	-8.69223642	0.2775390576	0.4272461	-1.0986328	0.24414062	4.10805661	9.209033246	0.5897705072	-0.061035156	-0.12207031	-0.61035156	-9.20305162	0.343334964	2.7119873200000004	-0.4272461	1.159668	0.24414062	0.9223388580000002	9.346606430000001	2.6198730040000004	-0.061035156	0.18310547	-0.61035156	0.717773462	9.558349640000001	-1.592260782	0.30517578	0.7324219	-0.18310547	1550086544.407
-8.704199280000001	-1.081445288	-3.111547824	0.61035156	-0.8544922	-0.48828125	2.654565396	-8.80588408	0.24643554320000002	0.5493164	-1.2207031	0.24414062	4.173852536	9.165966754000001	0.27275390380000003	-0.061035156	0.12207031	-0.91552734	-8.9745607	0.8625244110000001	2.56723642	-0.48828125	0.91552734	0.30517578	0.773999002	9.32148462	2.331567392	-0.061035156	0.36621094	-0.7324219	1.2417480040000002	9.338232428000001	-1.8099853240000001	0.30517578	0.5493164	0.061035156	1550086544.447
-9.31311052	-0.44143066100000006	-3.3173096040000005	0.91552734	0.79345703	-0.6713867	2.624658246	-8.6348143	0.27155761780000004	0.4272461	-1.0375977	0.18310547	4.286303714000001	9.12648912	0.0095703125	0.061035156	0.4272461	-1.159668	-9.195874100000001	1.39606929	2.636621106	-0.5493164	0.79345703	0.48828125	0.773999002	9.32148462	2.331567392	-0.12207031	0.61035156	-0.7324219	1.905688498	9.22458516	-1.9104736420000001	0.18310547	0.18310547	0.18310547	1550086544.487
-10.193578780000001	-1.1269042932	-3.741992212	-0.24414062	0.9765625	0.18310547	2.23227536	-9.15878894	0.60651857	0.061035156	-1.2817383	0.4272461	4.703808606	10.075146760000003	-0.6986327880000001	-0.12207031	0.4272461	-1.5258789	-9.7066893	1.83151857	3.2048584260000004	-0.4272461	0.24414062	0.48828125	0.7955322480000001	10.66372104	1.620971646	0.24414062	-0.12207031	-0.6713867	1.5001464660000001	9.584667932	-2.519384784	0.48828125	-0.91552734	-0.36621094	1550086544.572
-9.39326178	-0.8744873200000001	-3.3460204680000003	-0.61035156	0.4272461	0.18310547	2.409326178	-9.52963858	0.9307128600000001	0.061035156	-1.2817383	0.4272461	4.90358876	10.24023462	-1.1484375	-0.061035156	-0.48828125	-1.4648438	-9.343017572	1.820751996	3.234765576	-0.48828125	0.7324219	0.30517578	0.9881347840000001	10.50102536	1.776489218	0.24414062	-0.12207031	-0.6713867	1.7214599640000001	9.95192842	-2.4811035340000003	0.48828125	-0.91552734	-0.36621094	1550086544.607
-8.517577880000001	-0.8732910340000001	-2.89382338	0.061035156	1.4648438	-0.30517578	2.7048096040000003	-9.408813400000001	1.44870607	-0.12207031	-1.3427734	0.79345703	5.4455077880000005	9.840673920000002	-1.2860107820000002	0.24414062	-0.5493164	-1.159668	-8.718554712000001	2.2215087860000002	2.866308606	-0.36621094	0.5493164	0.24414062	0.734521466	9.74736322	1.588671924	0.24414062	0.18310547	-0.8544922	1.4056396760000003	9.1109375	-2.3435302520000003	0.6713867	-0.6713867	-0.6713867	1550086544.647
-8.54748552	-0.9594238220000001	-3.4560790740000003	0.061035156	0.79345703	-0.7324219	2.75625	-8.73171376	1.982250998	-0.48828125	-0.4272461	1.0986328	5.86899411	9.213818390000002	-1.1017822480000001	0.61035156	0.4272461	-0.7324219	-8.303442392000001	2.282519568	2.5229737400000003	-0.30517578	0.5493164	0.18310547	0.734521466	9.74736322	1.588671924	0.18310547	0.4272461	-0.79345703	1.280029254	9.06069339	-2.100683606	0.91552734	-0.30517578	-1.0375977	1550086544.687
-8.601318390000001	-1.0264160340000001	-3.301757788	0.30517578	1.0375977	-0.6713867	2.709594748	-7.911059800000001	2.3794189300000004	-0.24414062	-0.24414062	1.159668	5.642895468000001	8.7364991	-0.84816893	0.6713867	0.8544922	-0.24414062	-8.298657248	2.3399413940000002	2.396167032	-0.18310547	0.48828125	0.12207031	0.36606445680000005	8.95661592	1.0862304712000002	-0.061035156	0.61035156	-0.48828125	1.32788089	8.82263179	-2.027709964	0.91552734	-0.30517578	-1.0375977	1550086544.727
-9.471020468	-0.73332518	-3.9142577880000005	0.24414062	0.4272461	-0.79345703	2.5074219240000004	-7.456469748	2.445214856	0	-0.7324219	1.2207031	5.312719748	8.789135880000002	-0.6926513580000001	0.48828125	0.5493164	0.061035156	-8.56184056	2.0839355040000003	2.4344482820000004	-0.12207031	0.5493164	-0.061035156	0.5120117212	9.331054712	1.0742675720000001	0	0.7324219	-0.24414062	1.085034146	9.180322480000001	-2.0923096040000004	0.91552734	-0.12207031	-1.0986328	1550086544.767
-9.47341304	-0.659155252	-4.002783246	-0.061035156	-0.30517578	-0.4272461	2.6964355040000005	-7.561743210000001	2.274145468	0.24414062	-1.0986328	1.2817383	5.086621106	9.12888179	-0.7668212860000001	0.30517578	0.30517578	0.18310547	-8.8728759	1.899707068	2.656957968	-0.36621094	0.48828125	-0.18310547	0.5120117212	9.331054712	1.0742675720000001	0.30517578	0.61035156	-0.061035156	0.699829074	9.4686277	-2.3973632200000004	0.91552734	-0.9765625	-1.3427734	1550086544.807
-9.30832518	-0.8517577880000001	-4.176245108	0.30517578	0.9765625	0.12207031	3.0361816100000003	-8.129980432	2.0169433900000002	0.36621094	-1.2207031	1.2207031	5.04953624	9.6385009	-0.9354980432000001	0.30517578	0.18310547	0.12207031	-8.87766124	1.77290036	2.789746106	-0.5493164	0.36621094	-0.30517578	1.1723632788	10.5919429	1.5432128600000001	0.48828125	0.79345703	0	0.7668212860000001	9.557153060000001	-2.845971646	0.91552734	-0.9765625	-1.3427734	1550086544.847
-9.19467752	-0.9965087860000001	-4.5327391200000005	0.4272461	0.4272461	0.4272461	3.361572284	-8.689843750000001	1.7681152160000002	0.36621094	-1.2207031	1.2207031	5.22180162	9.97585414	-0.9211425720000002	0.5493164	0.6713867	0	-8.793920926	1.8626221040000002	2.8447753600000003	-0.79345703	0.18310547	-0.36621094	0.9199462860000001	10.5225589	1.509716754	0.24414062	1.0375977	-0.061035156	1.0670898560000002	9.707885880000001	-2.743090854	1.159668	-1.4038086	-1.4648438	1550086544.887
-9.01882338	-0.5849853534	-4.539917032	0.7324219	0.9765625	0.12207031	3.5601562500000004	-8.94584964	1.5025390379999999	0.36621094	-1.3427734	0	5.2828125	9.956713760000001	-0.678295926	0.7324219	1.2817383	0	-9.08461911	2.337548822	2.7072021760000005	-0.79345703	-0.36621094	-0.36621094	0.9199462860000001	10.5225589	1.509716754	-0.18310547	1.0986328	-0.12207031	1.2178222840000001	9.65883786	-2.743090854	0.48828125	-2.1362305	-1.159668	1550086544.927
-9.765307608	-0.48090820680000007	-5.71467302	-0.36621094	2.0751953	-0.18310547	3.3448242800000005	-8.790332068	1.355395468	0.18310547	-1.2817383	-0.6713867	5.1296875	10.1229982	-0.37084961060000005	0.61035156	1.5258789	0.061035156	-10.06079074	2.027709964	2.805297824	-0.5493164	-0.12207031	-0.12207031	0.17944336060000002	11.160181200000002	1.3829101440000002	-0.6713867	0.79345703	0.12207031	1.66403804	10.34670378	-3.109155252	0.48828125	-2.1362305	-1.159668	1550086544.967
-11.2116214	-1.3637695680000002	-6.839184800000001	-1.3427734	-0.4272461	-0.061035156	3.085229532	-9.14682608	1.3254882200000002	0.18310547	-1.2817383	-0.6713867	4.81745607	11.13386232	-0.24045410340000004	0.061035156	1.2207031	0.061035156	-11.09199182	1.3577880400000002	2.6222655759999998	-1.159668	-1.8310547	-0.18310547	-0.270361322	11.95810504	1.9774658540000003	-0.7324219	0.6713867	0.24414062	1.4570800720000001	11.347998200000001	-2.9955077880000003	0.061035156	-1.5258789	-1.2817383	1550086545.007
-11.094384980000001	-1.735815396	-5.578295926000001	-0.79345703	-0.91552734	0.24414062	3.1438476440000005	-10.05361322	1.2333740020000001	0	-1.2207031	-0.5493164	4.37961412	12.09089308	-0.47253417540000003	-0.4272461	0.18310547	0.36621094	-11.489160340000002	1.565942392	2.6844726440000004	-0.7324219	2.0751953	-0.24414062	-0.270361322	11.95810504	1.9774658540000003	-0.61035156	0.12207031	0	2.369848642	12.394750900000002	-1.7609375	-2.0751953	-0.6713867	0.061035156	1550086545.047
-10.19716754	-2.68566893	-4.90358876	-1.0986328	-2.2583008	0.6713867	3.1438476440000005	-10.05361322	1.2333740020000001	-0.18310547	-0.91552734	0	4.393969748000001	11.873169420000002	-0.641210962	-0.18310547	0.18310547	0.7324219	-9.843066100000001	2.7969239200000002	0.9354980432000001	-0.12207031	-0.24414062	-0.18310547	-2.345922824	11.03935504	2.4021484620000004	-0.5493164	-0.061035156	-0.18310547	3.726440396	12.51079074	0.14833984620000001	-2.0751953	-0.6713867	0.061035156	1550086545.087
-8.52236322	-3.62714856	-3.1797364200000002	-1.159668	-2.8076172	0.9765625	3.6618408540000003	-10.74865764	1.146044928	-0.36621094	-0.30517578	0	4.393969748000001	11.873169420000002	-0.641210962	-0.18310547	0.18310547	0.7324219	-9.7150634	2.6354248200000003	0.735717752	1.4038086	-0.9765625	-0.4272461	-3.53742662	9.810766280000001	2.237060504	-1.2817383	0.61035156	0.4272461	3.7240478240000003	11.158984620000002	1.524072284	-3.6621094	0.4272461	0.7324219	1550086545.127
-8.36086412	-3.5697264400000006	-1.9726807100000001	-0.8544922	-0.061035156	0.24414062	3.974072284	-9.759326080000001	1.343432608	-0.91552734	2.8076172	-1.0986328	4.529150360000001	11.458057100000001	-0.6735107428000001	-0.061035156	1.7700195	1.0986328	-9.60141574	0.5490966754000001	0.34812010800000004	1.159668	-0.48828125	-0.6713867	-3.53742662	9.810766280000001	2.237060504	-1.7089844	-0.36621094	0.6713867	2.326782248	10.536913940000002	0.05861816394	-3.7231445	2.0141602	3.7841797	1550086545.167
-10.577587860000001	-3.0995849640000004	-2.8818603240000003	0.6713867	-2.2583008	0.24414062	3.2180175720000004	-8.67788089	1.282421924	-0.91552734	2.8076172	-1.0986328	2.414111322	10.0895018	-0.8637207068000001	-0.7324219	-0.6713867	3.2958984	-9.560742212000001	-0.1315917932	0.43664550720000006	0.7324219	-0.6713867	-0.6713867	-2.368652356	8.5498777	3.447705072	-0.61035156	-1.953125	0.30517578	0.11723633180000001	11.682959260000002	-2.4523925720000004	-3.7231445	2.0141602	3.7841797	1550086545.207
-9.43632788	-2.6019287140000005	-4.092504892000001	-0.8544922	-4.8828125	-0.12207031	2.8124755400000003	-8.165869110000001	1.0419677520000001	-0.61035156	3.112793	-1.0986328	2.183227536	9.60141574	-0.4689453076	-0.79345703	-3.0517578	3.6010742	-9.67558606	0.08732910340000001	1.149633786	0.7324219	-0.36621094	-0.4272461	-1.2453369600000002	8.85373552	3.58647464	0	-1.7089844	0.18310547	-0.2081542932	12.34450728	-3.22160643	-2.4414062	1.5258789	4.3945312	1550086545.247
-7.70649411	-2.5026367800000004	-1.337451178	-0.12207031	-2.2583008	0.4272461	3.0086670320000004	-8.51159694	0.48330077880000005	0.91552734	2.0141602	-0.79345703	2.9033935700000004	9.459057608	0.17824707460000003	-0.7324219	-2.5024414	2.9907227	-8.83220198	-0.08732910340000001	1.38410643	0.91552734	-0.4272461	-0.24414062	-1.2453369600000002	8.85373552	3.58647464	0.24414062	-1.4038086	0.12207031	-0.2045654254	11.4760009	-1.6915527160000003	-2.5634766	1.7700195	5.493164	1550086545.286
-7.911059800000001	-1.3853027160000002	-1.36018071	0.5493164	-0.8544922	0.36621094	3.1282959260000003	-9.077441394000001	-0.35888672120000004	1.5869141	0.91552734	-1.4038086	3.24194339	8.883642572	0.657958966	-0.61035156	-0.7324219	1.953125	-8.36325679	-0.3146240216	1.6472900360000002	0.79345703	-0.18310547	-0.18310547	0.25959472840000003	8.16108426	3.7455810700000005	0	-1.5869141	0	-0.47492675720000005	9.92441394	-0.764428714	-2.5634766	1.7700195	5.493164	1550086545.326
-7.74836412	-0.6400146760000001	-1.5396240020000003	-0.6713867	-2.8686523	-0.79345703	3.158203076	-8.851342752	-0.98334964	1.5258789	-0.61035156	-2.4414062	3.1390625	7.950537140000001	1.091015625	-0.36621094	0.36621094	1.0375977	-8.21611322	-0.32180175720000004	1.9260253600000001	0.9765625	-0.061035156	-0.24414062	0.5574707068000001	7.686157248	3.512304712	-0.48828125	-1.2817383	-0.12207031	-0.734521466	8.22089856	-0.8673096040000001	-1.4648438	2.5634766	4.699707	1550086545.366
-7.01503894	-0.7285400360000001	0.096899411	-0.4272461	0.18310547	-0.30517578	3.1952880400000003	-8.310620108	-1.221411142	1.0375977	-1.0986328	-3.1738281	2.8423827880000005	7.42177716	1.3972655760000001	-0.4272461	0.30517578	0.061035156	-8.187402160000001	-0.709399411	2.142553714	0.79345703	0	-0.12207031	0.5574707068000001	7.686157248	3.512304712	-0.79345703	-0.9765625	-0.24414062	-0.8529540740000001	6.735107428000001	-0.7225586060000001	0.8544922	3.7231445	2.0751953	1550086545.406
-7.5234619600000014	-0.57421875	-0.052636719240000004	-1.4038086	0.91552734	-0.18310547	3.125903354	-7.948144568	-1.2537109620000002	0.5493164	-0.30517578	-3.1738281	2.64140625	7.3571775200000005	1.356591754	-0.8544922	-0.6713867	-0.9765625	-8.450586060000001	-1.300366214	2.404541034	0.24414062	0.061035156	-0.12207031	1.040771466	8.031884980000001	3.79582518	-0.5493164	-0.91552734	-0.36621094	-1.9128662140000001	5.342626800000001	-0.54191893	0.8544922	3.7231445	2.0751953	1550086545.446
-9.207836960000002	-0.49765625	-0.0909179712	-0.36621094	1.159668	0.91552734	2.7706054320000004	-7.766308606000001	-1.181933606	0.18310547	0.6713867	-2.746582	2.82922374	7.5952391200000005	1.225	-1.2207031	-1.5258789	-1.953125	-8.364452880000002	-1.465454074	2.566040036	-0.36621094	-0.18310547	0	1.337451178	8.28071286	4.053027356	0	-0.91552734	-0.61035156	0.324194339	5.514892572	-0.17465820680000002	1.0375977	2.5634766	0.79345703	1550086545.486
-10.101464660000001	0.3959716754	-1.3458251800000003	-0.6713867	1.953125	0.36621094	2.2250976440000003	-7.690942392	-1.0288086060000001	-0.061035156	0.6713867	-2.0751953	3.3041503600000004	7.852441394	1.0946044928	-1.2207031	-1.8310547	-3.0517578	-8.63959964	-1.15441893	2.6126952880000003	-0.7324219	-0.36621094	0.24414062	1.337451178	8.28071286	4.053027356	0.36621094	-0.8544922	-0.6713867	4.630834964000001	6.988720746000001	0.7883544928000001	1.8310547	-1.8920898	0.12207031	1550086545.526
-12.368433	-0.173461911	-2.2478271760000004	-1.4648438	-2.4414062	-1.3427734	1.8458740020000002	-7.820141574000001	-0.7979248200000001	-0.24414062	0.18310547	-1.2207031	4.056616214000001	8.38239766	1.102978534	-0.8544922	-1.4648438	-4.0893555	-9.081030252000001	-0.4438232428	3.0086670320000004	-1.0375977	-0.7324219	0.4272461	1.4247802520000001	9.00327176	4.176245108	0.36621094	-0.36621094	-0.48828125	9.220996106000001	11.73320288	4.618872104	1.8310547	-1.8920898	0.12207031	1550086545.566
-12.545483720000002	-2.31481929	-0.03349609424	-1.7089844	-1.953125	-1.2207031	1.6664307100000002	-8.366845746000001	-0.5778076080000001	-0.24414062	-0.36621094	-0.18310547	4.895214856	9.528442392	1.2261962860000002	-0.61035156	-0.4272461	-4.8217773	-9.936376800000001	0.01076660144	3.2323730040000007	-1.0986328	-1.953125	0.48828125	0.8732910340000001	10.16845746	3.8987060700000002	0.12207031	0.18310547	-0.24414062	6.837988220000001	11.726025360000001	4.273144568	0.30517578	5.6152344	-1.0375977	1550086545.606
-12.539501800000002	-4.285107428	-1.70471196	1.4648438	0.5493164	0.24414062	1.644897464	-9.298754892	-0.419897464	-0.24414062	-1.0986328	0.9765625	5.433544928000001	11.42336412	0.915161142	-0.7324219	0.12207031	-4.760742	-12.083715560000002	0.517993161	4.556665036	-1.3427734	-2.0141602	0.48828125	0.8732910340000001	10.16845746	3.8987060700000002	0.18310547	0	-0.12207031	0.976171875	11.222387680000002	1.168774411	1.159668	-1.8310547	0.18310547	1550086545.646
-10.11940944	-3.275439496	-1.21901857	-0.18310547	-2.2583008	0.18310547	1.7214599640000001	-10.7103759	-0.21533202880000002	-0.4272461	-1.8920898	2.319336	5.79482428	13.520459260000003	0.2918945288	-0.9765625	-0.61035156	-3.8452148	-11.89111322	1.1316894568000002	3.9010987400000006	0.30517578	2.6245117	0.7324219	0.25839844240000004	12.18898912	3.6283447480000004	0.36621094	-0.4272461	-0.36621094	0.976171875	11.222387680000002	1.168774411	1.159668	-1.8310547	0.18310547	1550086545.686
-8.38120108	-3.4835937500000003	-0.6005371106	-0.4272461	3.4179688	0.9765625	2.3758300720000003	-11.50351538	0.2512207068	-0.4272461	-1.8920898	2.319336	6.768603240000001	13.998974640000002	-0.0681884784	-0.61035156	-1.0986328	-2.1362305	-10.9819339	0.39836425720000007	1.6903564300000002	-0.5493164	-0.12207031	0	-1.216625998	12.45815396	4.24323732	0.7324219	-0.36621094	-0.36621094	-3.9908202880000005	6.02451178	-2.205957068	-2.6855469	0.12207031	-0.91552734	1550086545.726
-8.53671875	-2.7371094240000002	-5.268457068	1.159668	3.0517578	0.061035156	3.6833741	-11.011840560000001	1.268066394	-1.6479492	0	4.5776367	7.656250000000001	12.48327626	0.2129394568	0.4272461	0.79345703	0.12207031	-10.64338408	0.8960205072	1.052734375	-1.5869141	-0.18310547	-0.12207031	-1.216625998	12.45815396	4.24323732	0	0.12207031	-0.24414062	1.2441405760000002	10.78334964	-3.625952176	2.8686523	-3.7841797	-1.5258789	1550086545.766
-9.058300720000002	-2.7072021760000005	-4.806689496	-1.159668	-1.2817383	-0.18310547	4.46933606	-10.11701628	2.112646466	-1.4038086	2.0141602	3.9672852	6.895410340000001	10.81325728	0.33615722840000006	0.8544922	2.4414062	2.0751953	-9.99021016	1.8566405760000002	0.9797607428000001	-1.5869141	-0.18310547	-0.12207031	-1.2441405760000002	10.528539840000002	3.0792480040000005	-0.91552734	0.24414062	0.24414062	1.2441405760000002	10.78334964	-3.625952176	2.8686523	-3.7841797	-1.5258789	1550086545.806
-8.033081070000001	-2.8651123200000006	-2.54689946	-0.36621094	2.319336	1.2207031	3.5577635800000005	-9.414794928000001	1.739404254	-1.4038086	2.0141602	3.9672852	5.5651367800000004	10.158886780000001	0.19140625	0.30517578	2.5634766	3.0517578	-9.743774460000001	1.9391846040000003	1.1400634980000002	-0.6713867	-0.12207031	0	-0.5514892572000001	9.1875	1.7094971040000002	-1.2817383	1.2817383	0.6713867	1.415209964	9.766503894000001	-2.036083966	2.1362305	-0.24414062	-2.0141602	1550086545.846
-7.670605432000001	-2.2215087860000002	-2.6126952880000003	0.8544922	3.90625	0.91552734	2.6904540740000003	-9.46743161	1.2716552520000002	1.0986328	-2.9296875	-0.12207031	4.587768570000001	9.9698732	-0.02033691394	-0.5493164	2.0141602	3.112793	-8.748461960000002	1.302758786	1.274047824	-0.9765625	-0.36621094	-0.30517578	-0.5514892572000001	9.1875	1.7094971040000002	-0.8544922	2.1972656	1.4648438	-0.34453125	8.84057608	-2.406933606	2.6245117	-3.0517578	-2.0751953	1550086545.886
-8.789135880000002	-1.4702392180000001	-4.330566394000001	0.9765625	1.4038086	0.36621094	2.9955077880000003	-9.170751800000001	0.8433837860000001	1.7700195	-4.9438477	-1.5869141	3.976464856	9.431542932000001	-0.46416014400000005	-0.9765625	1.159668	2.9907227	-8.26276857	1.3446288940000002	1.739404254	-0.9765625	-0.36621094	-0.30517578	-0.593359375	8.432641574	2.004980432	-0.18310547	1.953125	1.8310547	1.427172824	9.686352340000001	-2.1664795320000003	2.6245117	-3.0517578	-2.0751953	1550086545.926
-8.771191394	-0.86850589	-3.361572284	1.2207031	-1.3427734	0.61035156	3.4500976440000004	-7.9373777	0.5251708966	1.4648438	-4.272461	-2.2583008	3.4536866	8.65036592	-1.1125488220000002	-0.8544922	0.4272461	3.112793	-7.698120108000001	1.8662109620000003	1.8351074280000002	-0.7324219	0.36621094	-0.12207031	-0.30625	8.27592752	2.03488768	0.5493164	1.5869141	1.8310547	2.2478271760000004	9.48776857	-1.8099853240000001	2.319336	-3.3569336	-1.953125	1550086545.966
-7.540210160000001	-0.2835205072	-3.399853534	1.5869141	0.48828125	0.12207031	3.435742212	-6.9492432100000014	0.49645996400000003	0.7324219	-2.1972656	-2.0141602	3.4632567900000004	8.338134980000001	-1.403247104	-0.30517578	0.18310547	3.0517578	-7.626342752000001	1.8817626800000002	1.8805663940000001	-0.5493164	0.5493164	0	-0.30625	8.27592752	2.03488768	0.24414062	1.6479492	1.8920898	2.154516574	8.883642572	-1.8219482820000001	1.6479492	-2.1362305	-1.8310547	1550086546.006
-7.524658246	-0.42587889400000006	-3.452490216	1.0375977	2.5024414	-0.91552734	3.07805162	-6.459961060000001	0.5467041034000001	0.061035156	-0.24414062	-1.2207031	3.6355224640000006	8.37163089	-1.5025390379999999	0.18310547	0.9765625	2.9296875	-7.493554712000001	1.814770468	1.9559326080000001	-0.5493164	0.5493164	0	-0.3517089856000001	8.19697284	1.9726807100000001	-0.12207031	1.8920898	1.7700195	2.154516574	8.883642572	-1.8219482820000001	1.6479492	-2.1362305	-1.8310547	1550086546.046
-9.406420926000001	-1.2285888580000002	-4.041064496	1.8920898	1.0986328	-0.4272461	2.47392572	-6.36186502	0.7476806610000001	-0.36621094	0.36621094	-0.24414062	3.3496094240000005	8.461352340000001	-1.637719748	0.48828125	1.5258789	2.746582	-7.7842527	2.3483153960000003	2.1700683900000004	0.18310547	0	-0.12207031	-0.67709964	8.584570288	1.6484863220000001	-0.30517578	1.4648438	1.4038086	0.79194339	9.181518570000001	-1.9128662140000001	1.2817383	-1.4038086	-1.7700195	1550086546.086
-9.753344748	-0.7512695288	-4.627246106	1.6479492	-1.8310547	0.6713867	2.1844238220000003	-6.428857428000001	1.0120605432	-0.7324219	0.18310547	0.48828125	2.8232422120000003	8.686254892000001	-1.61977536	0.61035156	0.9765625	2.319336	-8.261572480000002	2.0935058900000003	2.3997558900000002	0.79345703	-0.24414062	-0.30517578	-0.67709964	8.584570288	1.6484863220000001	-0.061035156	0.79345703	1.2207031	1.2704589660000003	9.69472644	-2.0480469240000003	0.91552734	-2.9296875	-1.159668	1550086546.126
-8.170654254	0.7440917932000001	-4.739697284	1.6479492	-0.5493164	0.24414062	2.3734375	-6.944457968	1.3864990020000003	-0.9765625	0	1.0986328	2.624658246	9.12648912	-1.431957968	0.61035156	0.061035156	1.7089844	-8.47810054	1.56953125	2.5205810700000004	0.79345703	-0.24414062	-0.30517578	-0.37084961060000005	9.613378894	1.868603534	0.24414062	0.36621094	0.8544922	2.269360324	9.48896466	-2.173657248	0.91552734	-2.9296875	-1.159668	1550086546.166
-9.121704074	0.25959472840000003	-4.189404254	0.61035156	0.9765625	0.30517578	2.3734375	-6.944457968	1.3864990020000003	-0.9765625	0	1.0986328	2.68566893	9.377710160000001	-1.0898193390000002	0.5493164	-0.48828125	1.0986328	-8.553466754	2.3973632200000004	2.4595702880000005	0.61035156	-1.2207031	-0.36621094	-0.37683107	10.1660643	2.124609424	0.4272461	-0.30517578	0.24414062	3.2096435700000003	9.97705072	-1.184326178	-0.18310547	-2.5634766	-0.91552734	1550086546.206
-10.59313948	-1.606616214	-4.322192392000001	-2.6245117	-0.7324219	2.5024414	3.2838134000000005	-7.963696580000001	1.7657226440000002	-1.0986328	0.48828125	1.5869141	2.8698974640000006	9.82033696	-0.5455078076000001	0.61035156	-0.61035156	0.24414062	-11.19008786	2.0743652160000003	2.8232422120000003	1.953125	-1.5869141	-0.36621094	-0.37683107	10.1660643	2.124609424	0.061035156	-0.79345703	-0.18310547	5.170361420000001	10.834789840000001	-0.5526855432	-1.5869141	-2.5634766	-0.48828125	1550086546.246
-10.251000900000001	-1.859033246	-5.048339660000001	-2.2583008	0.8544922	1.7089844	3.6714112400000003	-9.7832518	1.982250998	-1.2207031	1.5258789	2.1362305	3.2383545320000002	11.44609424	0.135180661	0.4272461	-0.30517578	-1.159668	-12.703393080000001	-0.5191894568000001	3.14504393	1.953125	-1.5869141	-0.36621094	0.65676268	12.66032698	4.1786376800000005	0.061035156	-1.5869141	-0.24414062	6.52097194	12.001172120000001	0.47014160340000005	-2.746582	-1.7089844	0.12207031	1550086546.286
-12.89121106	-3.6056152160000003	-4.42866214	-1.4038086	-3.540039	-0.18310547	4.350903354000001	-12.5981205	1.9379882200000003	-0.18310547	1.159668	2.1972656	3.77788089	12.394750900000002	0.669921875	0.12207031	-0.18310547	-2.380371	-11.851635880000002	-0.46535643000000004	1.7860596040000003	0.7324219	0	-0.61035156	0.4103271466	11.876758180000001	5.243335160000001	0.6713867	-1.5258789	-0.9765625	3.521875	13.78842752	-0.6543701080000001	-4.333496	1.5869141	1.953125	1550086546.326
-11.95690944	-4.746875	-2.5803954680000003	0.8544922	-2.6855469	0.6713867	5.00766574	-12.759619600000002	0.9725830072	0.7324219	0.4272461	0.61035156	4.49326178	11.845653960000002	1.4750244600000002	0.5493164	-0.061035156	-2.6855469	-11.95092752	-0.46774902160000004	1.546801718	0.9765625	0.30517578	-0.12207031	0.4103271466	11.876758180000001	5.243335160000001	0.30517578	-0.36621094	-1.3427734	-0.2045654254	13.232153060000002	-2.951245108	-4.638672	2.746582	2.9296875	1550086546.366
-10.39934056	-2.6390135800000003	-2.3985596040000003	0.4272461	-1.8310547	0.12207031	5.310326980000001	-12.50002446	0.6663330072	1.0986328	1.7089844	-1.6479492	5.469433606	11.6458741	2.6103027160000005	0.8544922	0.79345703	-2.2583008	-11.34440944	-0.8290283540000001	1.51928714	0.9765625	0.30517578	-0.12207031	-0.7046142572	10.682861420000002	4.66672374	-0.61035156	-0.48828125	-1.0375977	-2.646191394	13.821923920000001	-2.81486821	-3.0517578	2.5634766	3.479004	1550086546.406
-8.931494110000001	-1.5204834260000002	-2.1604980040000004	-0.8544922	-2.0141602	-0.4272461	4.471728534	-12.519164840000002	-0.005981445288000001	1.953125	1.5869141	-3.3569336	5.0603025200000005	11.294164840000002	2.34711911	-0.12207031	0.48828125	-1.2817383	-9.669604532000001	-0.4426269568000001	1.4546875000000001	0.6713867	0.12207031	-0.061035156	-1.0946044928	9.372924820000001	3.7611327880000003	-0.61035156	-1.2817383	-0.9765625	-2.8986084260000005	11.1266848	-1.665234424	-2.8076172	0.79345703	4.0283203	1550086546.446
-7.956518570000001	-1.6125976440000003	-1.062304712	-0.61035156	-1.2207031	-0.18310547	3.2993652160000004	-11.416186600000001	-0.5873779254	2.5634766	-0.12207031	-4.5776367	4.3245849640000005	10.072753600000002	1.6724121400000003	-1.2817383	-2.319336	-0.18310547	-8.633618210000002	-0.6519775360000001	1.2453369600000002	0.79345703	0.12207031	-0.061035156	-1.0946044928	9.372924820000001	3.7611327880000003	-0.4272461	-1.8920898	-0.9765625	-2.251416034	9.351391574	-0.20217285340000002	-1.0986328	-0.061035156	3.6621094	1550086546.486
-7.0581054320000005	-1.314721646	-0.9737792932	-0.61035156	-0.48828125	-0.6713867	2.78017572	-9.5104982	-0.6711181610000001	2.319336	-1.2207031	-5.2490234	5.14763179	8.69582518	1.5743163940000002	-1.7700195	-2.6855469	0.6713867	-8.31899411	-0.98334964	1.3577880400000002	0.79345703	0.12207031	-0.061035156	-0.8972167932	8.141943390000002	3.5493896760000005	-0.12207031	-2.1362305	-0.8544922	-2.251416034	9.351391574	-0.20217285340000002	-1.0986328	-0.061035156	3.6621094	1550086546.526
-7.876367212000001	-1.111352536	-0.879272464	-0.24414062	-0.91552734	-0.79345703	2.7861572480000003	-8.085717752	-0.7512695288	1.7700195	-0.5493164	-5.004883	5.385693390000001	7.909863220000001	1.225	-1.5258789	-2.380371	1.2207031	-8.307031250000001	-1.100585962	1.4989501800000002	0.4272461	0.18310547	0.061035156	0.5287597644	7.676586960000001	3.7455810700000005	-0.24414062	-2.319336	-0.6713867	-0.07177734424	7.16577176	-0.770410144	-0.061035156	1.2817383	2.6855469	1550086546.566
-8.604907248	-0.9737792932	-0.250024411	-0.48828125	-0.24414062	-0.48828125	2.843579074	-7.49953624	-1.025219748	1.7700195	-0.5493164	-5.004883	5.63452176	7.728027160000001	0.9187500000000001	-1.159668	-2.0751953	1.6479492	-8.299853240000001	-1.2477295320000001	1.5432128600000001	0.18310547	0.18310547	0.24414062	0.5287597644	7.676586960000001	3.7455810700000005	-0.24414062	-1.8920898	-0.61035156	0.057421875000000004	7.082031250000001	0.06340332068	0.30517578	2.8076172	1.159668	1550086546.605
-9.05231929	-0.686669928	-0.248828125	-0.5493164	0.5493164	0	2.843579074	-7.49953624	-1.025219748	1.4648438	0.6713867	-4.1503906	6.33554712	7.88234874	0.8278320288	-0.7324219	-1.4038086	2.0141602	-8.299853240000001	-1.2477295320000001	1.5432128600000001	0.18310547	0.18310547	0.24414062	0.8948242212000002	8.0390625	4.147534146	-0.061035156	-1.159668	-0.6713867	0.057421875000000004	7.082031250000001	0.06340332068	0.24414062	4.272461	-0.061035156	1550086546.645
-9.229370108000001	-0.898413089	-0.9127685700000001	-0.9765625	1.2817383	-0.12207031	3.052929712	-7.799804712	-1.1580077880000001	1.159668	-0.8544922	-3.2958984	7.117919928000001	8.157495108	0.8517577880000001	-0.30517578	-0.91552734	2.5024414	-8.786743210000001	-1.0886230432000001	1.9391846040000003	-0.18310547	-0.061035156	0.30517578	0.7381103240000001	8.487670926	4.373632788	0.12207031	-0.61035156	-0.5493164	1.0072753600000002	7.7423827880000005	0.49645996400000003	0.79345703	4.9438477	-0.7324219	1550086546.685
-9.63491214	-1.1580077880000001	-0.9271240020000001	-1.2817383	-0.24414062	0.061035156	4.0338867800000004	-8.009155252000001	-0.925927716	1.159668	-1.953125	-3.4179688	7.93378894	8.388378894	1.1328857428	0.061035156	-0.30517578	3.112793	-8.798706070000001	-0.8194580072000001	2.16767572	-0.36621094	-0.30517578	0.36621094	0.5371337860000001	8.865698380000001	4.42866214	0.061035156	-0.5493164	-0.18310547	4.173852536	9.837085159999999	3.343627896	1.7700195	0.61035156	-0.7324219	1550086546.725
-9.753344748	-1.5145019960000001	0.42229003600000004	-0.8544922	0.6713867	0.36621094	5.28161592	-7.852441394	-0.734521466	1.0986328	-2.1972656	-3.7841797	8.37761232	8.328564300000002	1.3422363220000002	0.24414062	0	3.7841797	-8.487670926	-0.8649169928000001	2.021728534	-0.61035156	-0.36621094	0.48828125	0.501245108	8.848950180000001	4.251611420000001	0	-0.5493164	0.061035156	2.192797824	9.185107428000002	2.8399902160000003	0.8544922	1.5869141	-1.0375977	1550086546.765
-11.1278804	-2.410522464	-2.173657248	0.48828125	1.2207031	-0.18310547	6.403735520000001	-7.20405252	-0.2380615216	1.0986328	-2.1972656	-3.7841797	8.662329074	7.976855432000001	1.2441405760000002	0.48828125	0	4.4555664	-10.30722644	-0.492871106	2.19997554	-1.2817383	-2.4414062	0.30517578	1.0886230432000001	9.376513580000001	4.062597644	-0.061035156	-0.48828125	0.30517578	1.022827176	8.756836060000001	-0.679492212	1.6479492	-1.2817383	0.6713867	1550086546.805
-11.760717360000001	-2.7729980040000006	-2.777783246	0.6713867	-1.5258789	-0.91552734	7.456469748	-6.626245108000001	0.38879393000000007	0.91552734	-1.6479492	-4.3945312	9.157592752000001	8.106054712	0.8924316100000002	0.6713867	-0.18310547	4.638672	-11.296558	0.9366943390000001	3.160595746	-0.91552734	0.5493164	0.6713867	1.0886230432000001	9.376513580000001	4.062597644	-0.12207031	0.24414062	0.8544922	6.6202635800000005	14.50261232	2.3710449280000003	2.8686523	-2.6245117	0.061035156	1550086546.845
-9.82990764	-2.5839844240000005	-1.66403804	-0.18310547	-0.24414062	0.48828125	8.333349640000002	-6.422875900000001	0.8637207068000001	1.159668	-1.3427734	-3.9672852	10.146923920000003	8.75922824	0.062207030760000004	0.5493164	-0.061035156	4.5166016	-10.90058606	0.9642089660000001	2.8986084260000005	-0.91552734	0.5493164	0.6713867	1.24294429	11.009448380000002	3.782666034	0.24414062	1.0986328	1.3427734	0.15910644960000003	10.993896760000002	-0.5455078076000001	-1.0375977	0.30517578	0.061035156	1550086546.885
-8.616870108	-1.679589856	-2.319604532	-0.30517578	3.540039	0.12207031	9.03796376	-5.843872300000001	1.534838858	1.4038086	-1.7700195	-3.7231445	10.78334964	8.994897660000001	-0.899609375	0.61035156	-0.61035156	4.8828125	-10.946045320000001	0.569433606	2.271752896	-0.61035156	-0.24414062	0.4272461	0.758447284	11.83847644	3.62714856	0.6713867	1.5869141	1.3427734	0.417504892	8.28190944	-2.8411866	-1.2207031	1.5258789	-0.7324219	1550086546.925
-9.3155027	-1.1400634980000002	-6.459961060000001	-0.48828125	2.2583008	-1.7700195	9.479394568	-4.60930162	2.1892089660000003	1.2207031	-1.5258789	-3.7231445	10.540502700000001	8.024707068	-1.2668701080000002	1.2207031	-0.9765625	5.3710938	-10.319189300000001	1.1304931610000002	1.7501709260000002	-1.7089844	0.91552734	0.30517578	0.3804199280000001	11.100365920000002	3.3555908540000003	0.30517578	1.5869141	1.3427734	0.5586669928	10.78215306	-2.6031250000000004	2.4414062	-0.9765625	-0.5493164	1550086546.965
-9.398047120000001	-3.092407248	-5.782861420000001	-1.8310547	-2.8076172	-1.2817383	9.564331070000001	-3.8604248200000004	2.469140576	1.0375977	-0.36621094	-3.6621094	9.925610520000001	6.815259080000001	-1.5156982820000002	1.7089844	-0.4272461	5.2490234	-9.53322734	2.70839856	1.1245117212000002	-1.7089844	0.91552734	0.30517578	0.36367187500000003	10.272534440000001	2.5421141200000004	0.12207031	1.6479492	1.5869141	1.374536142	10.127783540000001	-1.888940396	1.7700195	-0.24414062	-1.0375977	1550086547.005
-7.68735324	-3.69892572	-2.8651123200000006	-0.36621094	0.8544922	0.36621094	8.918335160000002	-3.570922824	2.4117187500000004	1.0375977	-0.36621094	-3.6621094	9.095385880000002	5.811572480000001	-1.8733886780000002	1.6479492	0.061035156	4.760742	-9.810766280000001	2.96560054	1.0862304712000002	-0.36621094	0.91552734	0.36621094	-0.227294928	9.683960160000002	1.246533246	-0.30517578	1.5869141	2.1362305	1.5599609620000003	9.325073380000001	-2.709594748	1.5258789	0.36621094	-1.4648438	1550086547.045
-8.365649460000002	-1.9918212860000002	-3.3173096040000005	0.6713867	2.6855469	0	8.39077176	-3.3819091460000004	2.55527356	0.9765625	-0.061035156	-3.540039	8.27592752	5.05791034	-2.177246106	1.5869141	0	3.9672852	-9.069067392000001	2.1796386780000003	1.1424560700000002	-0.36621094	0.91552734	0.36621094	-0.227294928	9.683960160000002	1.246533246	-0.6713867	1.0986328	2.8076172	0.740502896	9.478198380000002	-1.8781738220000002	1.6479492	0.6713867	-1.0375977	1550086547.085
-9.064282248	-1.0802490020000002	-5.234961060000001	-0.061035156	-0.4272461	-0.91552734	8.027099640000001	-3.052929712	2.62705072	0.36621094	0	-2.5024414	8.07016574	4.648779254000001	-2.4667480040000003	1.2817383	0.79345703	3.1738281	-8.54628894	2.48588858	0.9354980432000001	-0.61035156	0.8544922	0.061035156	-0.0227294928	9.31191394	1.23696286	-0.36621094	0.5493164	2.9296875	1.532446286	9.610986420000001	-1.74299321	1.0375977	-0.9765625	-0.48828125	1550086547.125
-8.69941394	-1.6520751800000002	-4.002783246	0.12207031	-0.48828125	-0.5493164	7.696923920000001	-2.445214856	2.6844726440000004	-0.061035156	0.48828125	-1.8310547	7.8488523400000005	4.294677716000001	-2.304052716	1.0375977	1.5258789	2.4414062	-8.618066394000001	2.5995362400000004	0.8565429712000001	-0.18310547	0.6713867	0.30517578	0.4761230432	8.66711412	1.717871106	0.48828125	0.7324219	2.8076172	2.2849121400000003	9.593042032000001	-1.7023192900000002	0.79345703	-1.0375977	-0.6713867	1550086547.165
-8.918335160000002	-1.8697998200000001	-3.7970214660000003	1.0986328	1.2207031	-0.061035156	7.287792932	-1.927221646	2.516992212	-0.24414062	0.6713867	-1.159668	7.42775908	3.9010987400000006	-1.9535400360000001	0.8544922	1.3427734	1.7089844	-8.521167032000001	2.81486821	0.649584964	-0.18310547	0.6713867	0.30517578	0.4761230432	8.66711412	1.717871106	1.3427734	1.0986328	2.6245117	2.6497802520000002	9.40163588	-1.5145019960000001	0.6713867	-0.30517578	-0.7324219	1550086547.205
-9.47460962	-1.874584964	-4.636816394	0.7324219	-1.0375977	-0.18310547	7.287792932	-1.927221646	2.516992212	-0.24414062	0.6713867	-1.159668	8.041455072	3.9968016200000003	-1.567138678	0.4272461	1.2817383	0.91552734	-8.737695288000001	3.1773437500000004	0.800317392	0.061035156	0.24414062	0.18310547	0.876879892	8.991308606	1.3446288940000002	1.5258789	1.3427734	2.5024414	2.312426718	9.657641574000001	-1.435546924	0.30517578	-0.12207031	-0.48828125	1550086547.245
-9.14204074	-1.6891601440000001	-3.7838623200000003	1.2817383	0.061035156	0.4272461	7.491162140000001	-1.833911142	1.6365234620000002	-0.30517578	0.48828125	-0.61035156	8.67788089	4.362866214	-1.1125488220000002	0.061035156	1.159668	0.5493164	-8.902783246	2.9213378600000004	1.100585962	1.0986328	-0.12207031	0.24414062	1.0347900360000002	10.1146241	1.102978534	1.5258789	1.2207031	2.2583008	1.435546924	9.705493210000002	-1.7298339660000002	0.24414062	-0.24414062	-0.30517578	1550086547.285
-9.1109375	-0.86850589	-4.52077626	0.6713867	-0.18310547	0	7.480395468	-2.018139676	1.39008786	-0.8544922	0.48828125	0.48828125	8.89919429	4.45617662	-0.833813498	-0.4272461	0.61035156	0.18310547	-9.207836960000002	2.569628894	1.2453369600000002	1.0986328	-0.12207031	0.24414062	1.0347900360000002	10.1146241	1.102978534	1.5258789	0.30517578	1.8920898	2.08752446	9.54399411	-2.2071533540000003	-0.061035156	-1.0375977	-0.12207031	1550086547.325
-9.2042482	-1.6114013580000002	-3.5601562500000004	-0.12207031	-1.0375977	0	7.887134080000001	-2.4392334260000004	1.11613768	-1.4038086	0.12207031	0.79345703	9.402832068	4.536328076	-0.28471679320000004	-0.79345703	-0.5493164	-0.24414062	-9.207836960000002	2.569628894	1.2453369600000002	0.91552734	-0.6713867	0.24414062	1.73701178	10.02729532	1.4199951080000002	1.2817383	-0.18310547	1.3427734	2.8244384000000005	9.43752446	-2.3028564300000003	0.061035156	-1.4648438	-0.18310547	1550086547.365
-8.95661592	-1.715478534	-2.749072284	0.18310547	1.7089844	0.48828125	8.303442392000001	-2.8926269959999997	0.9642089660000001	-2.0141602	0.48828125	0.9765625	9.788037140000002	4.746875	-0.2930908246	-0.7324219	-1.2207031	-0.36621094	-9.9794429	1.1747558900000001	2.128198282	1.0986328	-0.061035156	-0.30517578	3.201269568	10.455566100000002	2.18203125	1.0375977	-0.12207031	0.61035156	1.0575195288	9.471020468	-1.79921875	-0.12207031	-0.18310547	-0.24414062	1550086547.405
-9.144433606	-1.8973144960000001	-4.002783246	0.4272461	0.36621094	-0.18310547	8.451782248	-3.3819091460000004	1.119726538	-2.319336	0.18310547	0.91552734	10.310815200000002	4.340136780000001	-0.3576904254	-0.5493164	-1.159668	-0.48828125	-9.58347194	0.98334964	1.94636232	1.0986328	-0.061035156	-0.30517578	3.201269568	10.455566100000002	2.18203125	0.61035156	-0.8544922	-0.30517578	0.793139676	9.527246106	-2.4751221040000004	-0.061035156	-0.18310547	-0.12207031	1550086547.445
-9.159985520000001	-2.66772464	-3.47402356	0.36621094	-1.0375977	-0.36621094	8.61447734	-3.38908696	1.238159146	-2.1972656	-0.48828125	0.4272461	10.557250900000001	3.517089856	0.15192871400000002	-0.18310547	-0.5493164	-0.18310547	-9.514086960000002	1.4247802520000001	1.5970459260000003	0.24414062	-0.30517578	-0.30517578	3.42497554	9.689941394000002	2.7729980040000006	0.061035156	-0.36621094	-0.9765625	0.910375998	9.578686600000001	-2.109057608	0.12207031	-0.61035156	-0.5493164	1550086547.485
-8.993701080000001	-2.34113768	-2.350707968	0.7324219	0.61035156	0.18310547	8.85253894	-3.1558105040000006	1.1723632788	-2.1972656	-0.48828125	0.4272461	10.87067842	3.092407248	0.7309326080000002	-0.30517578	-0.18310547	-0.12207031	-9.427954074	1.3111327879999999	1.3613769960000002	0.5493164	0.12207031	-0.24414062	3.04455571	9.095385880000002	2.086328076	-0.4272461	-0.6713867	-0.8544922	0.47373047120000006	9.91245108	-1.0479492212000001	0.12207031	-0.30517578	-0.61035156	1550086547.525
-9.28200679	-1.8733886780000002	-2.6258545320000004	0.6713867	0.36621094	-0.12207031	8.844164840000001	-3.0732665740000003	1.3805175720000002	-1.4038086	-0.48828125	-0.24414062	11.24152806	3.1438476440000005	0.8649169928000001	-0.7324219	-0.24414062	0	-9.39685054	1.2417480040000002	1.3254882200000002	0.5493164	0.12207031	-0.24414062	3.04455571	9.095385880000002	2.086328076	-0.7324219	-0.7324219	-0.7324219	0.4892822284000001	9.51169429	-1.2501221040000001	-0.18310547	-0.18310547	-0.4272461	1550086547.565
-9.594238220000001	-2.1162353240000003	-2.82084964	0.6713867	-0.24414062	0.18310547	8.222094748	-2.9500489200000004	1.320703076	-1.4038086	-0.48828125	-0.24414062	11.2199955	3.1486327880000005	-0.33137207460000007	-0.79345703	-1.6479492	0.30517578	-9.405224640000002	1.2202148560000001	1.341040036	0.48828125	0	-0.4272461	2.6581542540000003	9.47460962	2.0169433900000002	-0.7324219	-1.159668	-0.61035156	1.373339856	9.7066893	-1.3853027160000002	-0.12207031	-0.7324219	-0.36621094	1550086547.605
-9.376513580000001	-1.9942138580000002	-2.47033696	0.48828125	0.4272461	0.5493164	8.59294429	-2.53254393	0.36367187500000003	-1.3427734	-2.0141602	-0.30517578	11.302538940000002	2.72395018	-0.8529540740000001	-0.61035156	0.12207031	0.24414062	-9.341821580000001	0.9809570288	1.349414038	0.6713867	-0.12207031	-0.4272461	3.3244873200000002	9.438720746000001	2.5397216460000003	-0.79345703	-1.2207031	-0.5493164	1.314721646	9.87895468	-0.966601538	-0.061035156	-0.6713867	-0.30517578	1550086547.645
-9.24013678	-1.8578369600000002	-2.628247104	0.8544922	0.48828125	0.24414062	10.309619600000001	-2.575610324	-0.6340332068000001	-1.6479492	-2.5024414	-0.18310547	11.11950728	2.595947284	-1.0922119110000001	0.18310547	0.12207031	0.30517578	-9.341821580000001	0.9809570288	1.349414038	0.6713867	-0.36621094	-0.61035156	3.3244873200000002	9.438720746000001	2.5397216460000003	-0.7324219	-0.6713867	-0.36621094	1.314721646	9.87895468	-0.966601538	-0.12207031	-0.18310547	-0.18310547	1550086547.685
-9.2556884	-1.905688498	-3.0672851440000004	0.61035156	-0.12207031	0.18310547	10.309619600000001	-2.575610324	-0.6340332068000001	-2.1972656	-2.319336	-0.48828125	12.20214856	2.7454834260000003	-0.6292480432	0.5493164	-0.36621094	1.0375977	-9.438720746000001	0.611303714	1.5767089660000002	0.61035156	-0.4272461	-0.6713867	2.9524413940000005	9.24372554	2.692846646	-0.9765625	-0.30517578	-0.48828125	0.5084228534	9.596630890000002	-1.4929687500000002	0	-0.4272461	-0.18310547	1550086547.725
-9.20065944	-1.9607177520000003	-2.74428714	0.48828125	0.12207031	0.24414062	12.527538940000001	-3.185717752	0.693847644	-0.24414062	-2.1362305	-2.2583008	12.941454680000001	3.0361816100000003	0.14714355040000002	-0.30517578	-2.5024414	1.8310547	-9.46743161	0.46774902160000004	1.6460937500000001	0.61035156	-0.36621094	-0.5493164	2.31481929	9.01403804	2.592358426	-1.2207031	-0.6713867	-0.48828125	0.9474609620000001	9.646875000000001	-1.256103534	0	-0.91552734	-0.18310547	1550086547.765
-9.211425720000001	-1.8662109620000003	-2.7550537140000007	0.5493164	0.30517578	0.24414062	13.41638228	-3.1905028960000004	1.0670898560000002	-0.4272461	-1.8310547	-3.540039	13.897289840000003	2.828027356	-0.34572753600000006	-0.24414062	-3.2958984	2.9907227	-9.49973143	0.38879393000000007	1.8219482820000001	0.61035156	-0.48828125	-0.48828125	2.31481929	9.01403804	2.592358426	-1.2817383	-1.5869141	-0.4272461	0.840991214	9.605004892	-1.256103534	-0.061035156	-0.5493164	-0.12207031	1550086547.805
-9.325073380000001	-1.7513672120000003	-2.9632079680000003	0.48828125	0.18310547	0	13.532422120000001	-2.63183606	-0.053833007200000005	-1.159668	-2.8686523	-4.8217773	13.9427491	2.3483153960000003	-0.8720947480000001	0.6713867	-2.746582	4.211426	-9.557153060000001	0.30744628600000007	1.8949219240000001	0.48828125	-0.48828125	-0.48828125	2.3889892180000003	9.15878894	2.805297824	-1.5258789	-2.5024414	-0.30517578	0.5778076080000001	9.58227536	-1.4786132200000002	-0.061035156	-0.30517578	-0.12207031	1550086547.845
-9.354980432000001	-1.7071045320000002	-3.025415036	0.24414062	0	0	13.439111420000001	-1.6999267180000002	-0.808691394	-1.7089844	-2.380371	-5.7373047	13.093384080000002	1.561157248	-1.32788089	1.3427734	-3.540039	5.3710938	-9.594238220000001	0.26796875000000003	1.98464357	0.4272461	-0.5493164	-0.36621094	2.9057862400000003	9.15878894	3.017041034	-1.8920898	-2.8076172	-0.18310547	0.5610595746000001	9.718652160000001	-1.4738280760000002	0.061035156	-0.30517578	-0.12207031	1550086547.885
-9.289184800000001	-1.6724121400000003	-2.9644042540000006	0.061035156	0.12207031	0	11.763110520000001	-0.13757324280000002	-0.9115722840000001	-1.6479492	-1.4648438	-5.92041	11.82771016	-0.02033691394	-2.79213858	1.953125	-3.540039	5.6152344	-9.48896466	0.21413574280000003	1.911669928	0.30517578	-0.5493164	-0.24414062	3.228784146	8.906372300000001	2.93330072	-1.7700195	-3.2348633	0.24414062	0.7381103240000001	9.683960160000002	-1.3853027160000002	0	-0.30517578	-0.24414062	1550086547.925
-9.24492212	-1.8063964660000003	-2.9524413940000005	0	0.061035156	0	9.631323380000001	1.98464357	-1.792041034	-2.0141602	-0.4272461	-5.2490234	10.144530760000002	-1.7023192900000002	-3.4919677520000003	2.319336	-0.18310547	4.8217773	-9.343017572	0.343334964	1.7633300720000002	0.24414062	-0.36621094	-0.18310547	4.212133786	8.553466754	2.9213378600000004	-1.7700195	-2.5634766	0.91552734	0.7716064300000001	9.624145468	-1.3948730040000001	0.061035156	-0.18310547	-0.24414062	1550086547.965
-9.27722194	-1.848266574	-3.00986322	0.061035156	0.061035156	0.061035156	7.175341754000001	3.3831054320000007	-2.08513179	-1.8310547	1.6479492	-3.6621094	7.92541484	-2.4990478240000003	-2.951245108	1.8310547	2.1362305	3.4179688	-9.3489991	0.416308606	1.93439946	0.061035156	-0.4272461	-0.061035156	4.66433107	7.6143798920000005	3.0182373200000003	-1.159668	-1.4038086	1.6479492	0.702221646	9.67438948	-1.2788329680000001	0.061035156	-0.061035156	-0.24414062	1550086548.005
-9.273632788	-1.7621337860000001	-3.017041034	0	-0.12207031	0.12207031	5.122509980000001	3.7563476440000003	-1.9212402160000002	-1.4038086	1.3427734	-2.380371	6.188403060000001	-2.569628894	-1.8040038940000003	0.9765625	1.4038086	2.1362305	-9.43273912	0.5335449280000001	2.219116214	0.061035156	-0.4272461	-0.061035156	4.66433107	7.6143798920000005	3.0182373200000003	-0.4272461	-0.4272461	1.6479492	0.80390625	9.686352340000001	-1.294384784	0	-0.12207031	-0.18310547	1550086548.045
-9.26047374	-1.685571286	-2.8962158540000003	0	0.061035156	0.061035156	4.77080072	3.24433606	-1.2692626800000002	-0.5493164	0.5493164	-1.2817383	6.298461960000001	-2.287304712	-1.3649658540000003	0.36621094	0.4272461	1.159668	-9.431542932000001	0.6459961060000001	2.469140576	0	-0.30517578	-0.061035156	4.254003894	7.738793930000001	3.017041034	0.061035156	0.061035156	1.2817383	0.8541503600000001	9.666015380000001	-1.29558107	-0.061035156	-0.12207031	-0.12207031	1550086548.084
-9.338232428000001	-1.629345746	-3.00627446	0	-0.061035156	0	5.470629892	2.654565396	-1.3853027160000002	-0.5493164	0.5493164	-1.2817383	7.202856430000001	-2.1880126800000004	-1.27763678	0	0.061035156	0.48828125	-9.375317392	0.679492212	2.4990478240000003	0.061035156	-0.12207031	0	3.992016574	8.09169928	3.1139403960000003	0.4272461	0.24414062	0.6713867	0.808691394	9.701904254	-1.280029254	-0.061035156	0	-0.061035156	1550086548.124
-9.325073380000001	-1.6927490020000002	-2.934497104	0	0	0.061035156	6.8655027	2.469140576	-1.256103534	0.12207031	0.12207031	0.12207031	8.2436277	-2.178442392	-1.2261962860000002	-0.36621094	0.30517578	-0.061035156	-9.362158246000002	0.6101074280000001	2.463159146	0.12207031	-0.18310547	0	3.9477538940000003	8.2771241	3.15461412	0.48828125	0.48828125	0.18310547	0.7692138580000001	9.69472644	-1.320703076	-0.12207031	-0.061035156	0	1550086548.165
-9.322680710000002	-1.66044928	-2.9368896760000003	-0.061035156	-0.061035156	0.061035156	7.639501800000001	2.7251464660000004	-1.022827176	0.18310547	-0.12207031	0.48828125	9.011645468000001	-2.3949707460000003	-1.341040036	-0.36621094	0.4272461	-0.5493164	-9.37890625	0.5622558606000001	2.56723642	0	-0.24414062	0	3.9477538940000003	8.2771241	3.15461412	0.48828125	0.48828125	0.18310547	0.7680175720000001	9.69951178	-1.27763678	-0.061035156	-0.061035156	0	1550086548.204
-9.343017572	-1.610205072	-2.834008786	-0.12207031	-0.12207031	0.061035156	8.84057608	3.0469483800000003	-1.100585962	0.12207031	-0.30517578	0.5493164	9.7832518	-2.605517572	-1.5767089660000002	-0.24414062	-0.12207031	-0.79345703	-9.360961960000001	0.569433606	2.605517572	-0.12207031	-0.24414062	0	4.29108876	8.430249100000001	3.216821286	0.48828125	0.48828125	0.18310547	0.8218505890000001	9.705493210000002	-1.153222644	-0.061035156	0	0.061035156	1550086548.244
-9.36933606	-1.453491214	-2.7646241	-0.24414062	-0.18310547	0	9.459057608	3.29816893	-1.153222644	0.12207031	-0.24414062	0.5493164	10.28688948	-2.8495605040000003	-1.8063964660000003	-0.061035156	0.18310547	-0.7324219	-9.32866214	0.47373047120000006	2.50622554	-0.061035156	0	0	4.29108876	8.430249100000001	3.216821286	-0.12207031	0.061035156	-0.36621094	0.8756836060000002	9.73898912	-1.05991214	-0.12207031	0	0.12207031	1550086548.284
-9.43632788	-1.3039550720000002	-2.6665283540000004	-0.5493164	-0.061035156	-0.061035156	9.600219748	3.5541748200000005	-1.3386474640000001	0.12207031	-0.061035156	0.4272461	10.37421924	-3.075659146	-1.7681152160000002	0.061035156	0.5493164	-0.61035156	-9.38488768	0.27155761780000004	2.55288089	-0.12207031	-0.061035156	0.061035156	4.401147464000001	8.234057608	3.20366214	-0.24414062	0.12207031	-0.30517578	0.8900390380000001	9.648071580000002	-1.1245117212000002	-0.12207031	0.061035156	0.18310547	1550086548.324
-9.477001800000002	-1.3195067900000002	-2.7586425720000003	-0.8544922	-0.18310547	-0.24414062	9.60141574	3.62475589	-1.4977538940000001	0.12207031	0.18310547	0.24414062	10.32636682	-3.104370108	-1.796826178	0.12207031	0.18310547	-0.48828125	-9.43513179	0.1399658246	2.6258545320000004	-0.24414062	0	0.061035156	4.544702176	8.062988220000001	3.2885987400000003	0	0.24414062	-0.30517578	0.9175537140000001	9.688745108	-1.181933606	-0.12207031	0.12207031	0.18310547	1550086548.364
-9.573901260000001	-1.35419928	-2.5899658540000003	-0.91552734	-0.30517578	-0.30517578	9.447094748	3.5111084260000003	-1.5456054320000001	0.24414062	0.12207031	0.12207031	10.35507788	-3.124707068	-1.7118896760000002	0.24414062	-0.12207031	-0.36621094	-9.4255616	0.08732910340000001	2.6258545320000004	-0.36621094	0.061035156	0.12207031	4.562646466	8.058202880000001	3.3854980040000004	0.24414062	0.24414062	-0.30517578	0.931909146	9.6983152	-1.107763678	0.061035156	0.5493164	0.061035156	1550086548.409
-9.35617662	-1.437939496	-2.5433105040000004	-1.159668	-0.48828125	-0.48828125	9.258081070000001	3.334057608	-1.5180908540000002	0.48828125	0.061035156	0.061035156	10.303637680000001	-3.0971923920000006	-1.58747554	0.30517578	-0.30517578	-0.24414062	-9.30832518	0.10527343750000001	2.569628894	-0.48828125	0.18310547	0.12207031	4.562646466	8.058202880000001	3.3854980040000004	0.30517578	0.4272461	-0.24414062	0.7117919928	9.62653804	-1.1807373200000002	0.061035156	0.5493164	0.061035156	1550086548.444
-9.51169429	-1.5898682100000001	-2.8986084260000005	-0.91552734	-0.12207031	-0.5493164	9.33344748	3.3352538940000005	-1.5109130400000002	0.5493164	0.061035156	0.061035156	10.4388179	-2.9955077880000003	-1.5180908540000002	0.4272461	-0.36621094	-0.24414062	-9.34780252	0.27395019960000005	2.568432608	-0.8544922	0.061035156	0.18310547	4.3425292540000004	8.35009784	3.39267572	0.36621094	0.5493164	-0.18310547	0.48808594240000003	9.65285643	-1.332666034	0	0.5493164	0	1550086548.484
-9.31191394	-2.031298822	-2.9093750000000003	-0.79345703	-0.4272461	-0.48828125	9.413598740000001	3.3831054320000007	-1.56953125	0.61035156	0.12207031	0	10.5919429	-2.8830566100000006	-1.58149411	0.5493164	-0.30517578	-0.30517578	-9.307128894	0.7608398560000001	2.56245108	-0.8544922	0.061035156	0.18310547	4.3425292540000004	8.35009784	3.39267572	0.30517578	0.61035156	-0.061035156	0.47014160340000005	9.846654860000001	-1.337451178	0	0.6713867	-0.24414062	1550086548.524
-9.118115020000001	-2.332763678	-2.726342752	-0.24414062	0.4272461	0	9.444701980000001	3.3735351440000003	-1.4522949280000002	0.61035156	0.30517578	0	10.68884236	-2.721557608	-1.697534146	0.48828125	-0.30517578	-0.24414062	-9.25688498	1.183129892	2.47631839	-0.79345703	0.18310547	0.18310547	4.1331787140000005	8.56303714	3.185717752	0.24414062	0.5493164	0	0.8876464660000001	9.7832518	-1.1711669928000001	0.30517578	0.5493164	-0.36621094	1550086548.564
-9.289184800000001	-2.00258786	-2.6964355040000005	0.061035156	-0.30517578	0.18310547	9.19467752	3.446508786	-1.28361821	0.61035156	0.30517578	0	10.601513579999999	-2.51459964	-1.94636232	0.48828125	-0.061035156	-0.12207031	-9.25688498	1.183129892	2.47631839	-0.48828125	0.12207031	0.18310547	3.79582518	8.58098143	2.9440673920000004	0.18310547	0.36621094	0.061035156	1.102978534	9.77966304	-0.832617212	0.24414062	0.36621094	-0.061035156	1550086548.604
-9.35617662	-1.1328857428	-2.263378894	0	0.5493164	0.12207031	9.034375	3.311328076	-1.07785643	0.5493164	0.36621094	0	10.11940944	-2.3758300720000003	-2.1258057100000003	0.5493164	0.12207031	-0.12207031	-9.407617212	0.7991211060000001	2.289697284	-0.24414062	0.4272461	0.18310547	3.68098143	8.540307608	2.8675048920000004	0.12207031	0.30517578	0.061035156	0.8661132788	9.603808606000001	-1.0515380890000001	0.061035156	0	0.4272461	1550086548.644
-9.32028804	-0.5802001800000001	-2.860327176	-0.9765625	0.91552734	-0.36621094	9.034375	3.311328076	-1.07785643	0.5493164	0.36621094	0.12207031	9.33942842	-2.3937744600000004	-2.3219971040000003	0.6713867	0	-0.36621094	-9.780859620000001	-0.005981445288000001	2.6031250000000004	-0.18310547	0.18310547	0.12207031	3.958520468	8.45776358	3.0804442900000004	0.12207031	0.48828125	-0.12207031	1.1699707068	9.49494658	-1.522875998	0.061035156	-0.5493164	0.61035156	1550086548.684
-9.289184800000001	-0.7572509980000001	-3.6773925720000005	-1.5869141	0.6713867	-0.79345703	8.86928714	2.19997554	-0.8278320288	0.61035156	0.5493164	0.24414062	8.752050720000002	-2.6509764400000004	-2.3160155760000003	1.0986328	-0.18310547	-0.91552734	-9.780859620000001	-0.005981445288000001	2.6031250000000004	-0.61035156	0.48828125	0.061035156	4.628442392	8.44938948	3.32807608	0.12207031	0.91552734	-0.6713867	1.1807373200000002	9.560742212000001	-1.6185790740000001	0.24414062	-0.48828125	0.24414062	1550086548.724
-9.08342302	-0.9594238220000001	-3.935791034	-2.1362305	-0.48828125	-1.5258789	8.86928714	2.19997554	-0.8278320288	0.8544922	0.61035156	0.36621094	8.497240920000001	-3.17495108	-2.1329834260000005	1.6479492	-0.61035156	-1.4648438	-10.03686502	-1.073071286	2.8423827880000005	-1.3427734	0.79345703	0.18310547	5.312719748	8.092895468	3.4788086060000003	0.12207031	1.4038086	-1.2207031	0.27514648560000005	9.673193390000002	-1.6305420320000001	0.30517578	0.61035156	0	1550086548.764
-8.56901857	-0.7728027160000001	-3.5900634000000005	-2.5024414	0.6713867	-1.8920898	9.169555710000001	0.1112548822	-0.8445800720000001	1.3427734	0.30517578	0.30517578	8.649169928000001	-3.7659179320000007	-2.445214856	2.380371	-0.7324219	-1.8920898	-10.012939300000001	-0.994116214	2.9261230040000004	-2.4414062	1.2207031	0.5493164	5.756542932	7.805786240000001	3.3831054320000007	0.30517578	2.1362305	-1.4038086	0.27514648560000005	9.673193390000002	-1.6305420320000001	0.18310547	0.48828125	-0.18310547	1550086548.804
-8.65634784	-0.1866210962	-4.65476088	-3.4179688	0.48828125	-2.5024414	9.169555710000001	0.1112548822	-0.8445800720000001	2.1362305	0.4272461	0.24414062	8.871679712	-4.002783246	-3.1079589660000004	3.1738281	-1.0375977	-2.2583008	-10.012939300000001	-0.994116214	2.9261230040000004	-3.2348633	1.7089844	0.8544922	6.013745108000001	7.92541484	2.956030252	0.48828125	3.112793	-1.4648438	0.19619140380000002	9.463842752000001	-1.9918212860000002	0.12207031	-0.18310547	-0.18310547	1550086548.844
-8.8728759	-0.5359375000000001	-5.3342526999999995	-4.1503906	-0.4272461	-2.8686523	9.558349640000001	-0.6292480432	-1.0922119110000001	3.0517578	0.4272461	0.48828125	9.189892572	-3.7862548920000005	-3.5589599640000005	4.0283203	-1.2817383	-2.1972656	-9.749755890000001	-0.6854736419999999	2.816064496	-4.211426	2.2583008	1.159668	5.70629892	7.9971923920000005	2.4153076080000004	0.6713867	3.90625	-1.4038086	2.445214856	9.408813400000001	-2.173657248	0.12207031	0.8544922	-0.36621094	1550086548.884
-8.878857428000002	-1.3805175720000002	-5.63930661	-4.0893555	-0.8544922	-2.8076172	10.05959514	-0.808691394	-1.02163089	4.699707	0.36621094	1.0375977	9.7150634	-3.269457968	-3.887939496	4.638672	-1.3427734	-1.953125	-8.88723143	1.3482177520000003	1.8829589660000003	-5.004883	2.1972656	1.3427734	4.822241214000001	8.14433606	1.8099853240000001	1.0375977	4.8217773	-1.2817383	2.8220459260000004	9.594238220000001	-2.2167236420000003	0.36621094	2.1972656	-0.61035156	1550086548.924
-9.03796376	-1.868603534	-5.301952880000001	-4.1503906	-1.2817383	-2.5024414	10.19477536	-0.6818847840000001	-1.2094482428000002	5.3100586	0.30517578	0.9765625	10.10983876	-2.8423827880000005	-4.410717752	5.126953	-1.0375977	-1.8310547	-8.88723143	1.3482177520000003	1.8829589660000003	-5.493164	2.1362305	1.5258789	3.5769042540000004	8.606103240000001	1.0670898560000002	1.2817383	5.3710938	-0.91552734	2.5947509	9.527246106	-2.2083496400000002	0.5493164	3.2348633	-0.91552734	1550086548.964
-9.133667032	-1.4176025360000002	-5.2445312500000005	-4.4555664	-1.4038086	-2.0751953	10.259375	-0.38999023560000007	-1.698730432	5.554199	0.36621094	1.0375977	10.57280252	-2.409326178	-4.7612304320000005	5.2490234	-0.79345703	-1.953125	-8.48049321	3.21921376	1.0946044928	-5.554199	1.7700195	1.5869141	2.381811502	9.478198380000002	0.46535643000000004	1.2207031	5.432129	-0.30517578	2.3387451080000004	9.673193390000002	-2.140161142	0.4272461	3.3569336	-0.9765625	1550086549.004
-8.774780252000001	-1.222607428	-5.0531250000000005	-4.4555664	-1.4038086	-2.0751953	10.57041034	-0.10766601440000001	-1.988232428	5.6762695	0.18310547	1.0986328	11.04653354	-1.9726807100000001	-5.109350539999999	5.1879883	-1.0986328	-1.953125	-8.45417482	3.5362304320000004	0.9139648560000001	-5.3710938	1.4038086	1.4038086	1.350610324	10.2091304	0.24763183900000002	1.2207031	5.1879883	0.30517578	1.7489746400000001	9.503320288000001	-2.177246106	0.18310547	3.2348633	-1.159668	1550086549.044
-8.798706070000001	-1.4020507200000003	-5.578295926000001	-4.5166016	-1.2817383	-1.6479492	10.97954074	0.0765625	-1.9200439300000003	5.6762695	0.61035156	0.8544922	11.59921924	-1.6460937500000001	-5.37253444	5.126953	-0.91552734	-1.7089844	-8.45417482	3.5362304320000004	0.9139648560000001	-5.126953	0.79345703	1.0986328	0.613696286	10.42565944	0.24763183900000002	1.2817383	5.065918	0.9765625	2.153320288	9.46623552	-2.4308594240000003	0.061035156	2.6855469	-1.3427734	1550086549.084
-8.6264402	-1.459472644	-5.98742662	-4.333496	-1.5258789	-1.5258789	10.66372104	0.33854982	-1.8386962860000002	5.6762695	0.61035156	0.8544922	11.605200180000002	-1.4068359620000002	-5.4490969400000004	5.2490234	-0.4272461	-1.159668	-8.548681610000001	3.619970746	0.9043945288	-4.9438477	0.24414062	0.7324219	0.37443847840000005	10.566821580000001	0.3505126800000001	1.2817383	4.9438477	1.5258789	2.153320288	9.46623552	-2.4308594240000003	-0.061035156	2.4414062	-1.4038086	1550086549.124
-8.01992212	-1.216625998	-6.385790740000001	-4.272461	-1.3427734	-1.6479492	10.66372104	0.33854982	-1.8386962860000002	5.554199	0.18310547	0.24414062	11.381494600000002	-1.24294429	-5.1715576080000005	5.1879883	-0.30517578	-0.7324219	-8.920727340000001	3.3292724640000007	1.7190673920000001	-4.8828125	-0.061035156	0.5493164	0.6280517572	10.699609620000002	0.47492675720000005	1.3427734	4.8828125	1.7089844	2.42607428	9.536816394	-3.0206298920000005	-0.4272461	3.3569336	-1.5258789	1550086549.164
-7.480395468	-1.3793212860000001	-6.834399460000001	-4.5166016	-1.4038086	-1.7089844	10.483080580000001	0.2392578076	-1.5156982820000002	5.6152344	0.4272461	-1.159668	10.87426718	-1.2632812500000001	-4.77319339	5.1879883	-0.18310547	-0.6713867	-8.920727340000001	3.3292724640000007	1.7190673920000001	-4.9438477	-0.12207031	0.5493164	1.2501221040000001	10.65175818	0.4713378894	1.2207031	4.760742	1.6479492	1.4451172120000002	9.32746556	-3.584082068	-0.79345703	4.5776367	-1.7700195	1550086549.204
-7.345214660000001	-1.5862792540000001	-6.811669928000001	-4.638672	-1.2817383	-1.8310547	9.849048020000001	0.2428466754	-1.5491942900000002	5.6762695	0.18310547	-1.6479492	10.04523912	-1.5336425720000002	-4.356884784	5.432129	-0.18310547	-0.7324219	-8.738891574	3.019433606	2.23227536	-5.2490234	0	0.5493164	1.927221646	10.11582068	0.454589856	0.9765625	4.699707	1.5258789	0.362475589	8.999682608	-3.7635253600000005	-1.0986328	5.004883	-1.953125	1550086549.244
-7.46245108	-1.42836911	-6.664526260000001	-4.0893555	-1.4648438	-2.0751953	9.49494658	0.346923822	-1.5109130400000002	5.554199	0.5493164	-1.6479492	9.438720746000001	-1.851855432	-3.94895018	5.6152344	0.061035156	-0.8544922	-8.387182608000002	3.2957762600000002	2.365063498	-5.493164	0.36621094	0.61035156	2.4571777160000003	9.66003444	0.26318359620000004	0.7324219	5.126953	1.5258789	0.04067382788	9.12888179	-3.2180175720000004	-1.2817383	5.065918	-2.0751953	1550086549.284
-7.2698487400000005	-1.24294429	-6.43125	-4.333496	-1.4038086	-2.319336	9.21860324	0.40434570680000004	-1.312329074	5.432129	0.8544922	-1.4648438	9.338232428000001	-2.0253173920000003	-3.92861322	5.554199	-0.061035156	-0.9765625	-8.387182608000002	3.2957762600000002	2.365063498	-5.6152344	0.36621094	0.7324219	2.3531005400000002	9.46145018	-0.0837402356	0.48828125	5.554199	1.6479492	0.2045654254	9.25209964	-2.7825683900000002	-1.5869141	4.760742	-2.1362305	1550086549.324
-7.661035340000001	-1.3661621400000001	-6.058007788	-5.9814453	-0.79345703	-2.1362305	9.0427491	0.3014648462	-1.1053711060000002	5.2490234	0.8544922	-1.2207031	9.591845746	-2.0659912140000003	-4.21691893	5.432129	-0.24414062	-0.91552734	-9.62893071	2.665332068	2.5492920320000003	-5.493164	0.48828125	1.0375977	1.8398925720000001	9.8334964	-0.248828125	0.30517578	5.3100586	1.8310547	0.16987304320000002	9.35856929	-1.9858398560000001	-2.2583008	3.3569336	-1.8920898	1550086549.369
-8.072558606000001	-1.5145019960000001	-5.751757788000001	-6.713867	-1.159668	-1.7700195	9.00566394	0.34453125	-1.3171142180000002	5.2490234	0.8544922	-1.2207031	9.89689946	-1.8530517180000001	-4.521972644000001	5.432129	-0.48828125	-0.7324219	-9.375317392	1.0670898560000002	2.190405252	-5.2490234	1.159668	1.0375977	2.0253173920000003	9.71745607	0.8517577880000001	0.36621094	4.699707	1.7700195	0.7117919928	9.94714308	-0.793139676	-2.2583008	3.3569336	-1.8920898	1550086549.406
-9.795214660000001	-3.4967528960000003	-4.647582968	-5.7373047	-0.9765625	-2.1362305	9.590649460000002	0.41870117800000006	-2.007373004	5.554199	0.5493164	-0.7324219	9.941162140000001	-1.3039550720000002	-4.165478534	5.6762695	-0.91552734	-0.6713867	-9.375317392	1.0670898560000002	2.190405252	-5.554199	1.2207031	0.5493164	2.0253173920000003	9.71745607	0.8517577880000001	0.48828125	4.760742	1.4038086	3.3603759000000006	10.724731920000002	0.23208007200000003	-2.6855469	4.0283203	-1.159668	1550086549.443
-11.13147014	-1.745385782	-5.59624002	-3.7231445	-3.6010742	-0.79345703	10.534521760000002	0.25480957460000003	-3.029003894	5.79834	0.4272461	-0.8544922	10.535717360000001	-0.7213623200000001	-3.6307373200000006	5.7373047	-1.4038086	-0.7324219	-10.029687500000001	1.7657226440000002	1.923632788	-6.0424805	0.36621094	0.79345703	1.61977536	9.35378444	2.592358426	1.8310547	5.6762695	1.5869141	5.574707068	10.6673098	0.5072265576	-3.4179688	5.79834	-0.30517578	1550086549.484
-10.144530760000002	-0.6268554712000001	-5.067480432000001	-6.225586	-4.272461	-2.5024414	11.2810054	0.014355469240000002	-3.7288329680000003	5.79834	0.4272461	-0.8544922	12.03347194	0.20217285340000002	-3.5266601440000005	5.79834	-1.0375977	-0.8544922	-10.529736420000003	0.8708984620000001	1.911669928	-5.493164	0.36621094	1.0375977	0.8948242212000002	10.36704074	2.98952626	1.8920898	6.286621	2.1362305	4.518383786	10.684058	-0.8218505890000001	-2.5024414	7.5683594	0.48828125	1550086549.524
-10.25458966	-2.219116214	-5.71826178	-6.8969727	-3.7231445	-2.5024414	11.003466460000002	-0.03349609424	-4.0685790740000005	5.79834	0.6713867	-1.0986328	12.616064300000001	1.11613768	-3.1007812500000003	5.9814453	-0.9765625	-0.61035156	-10.529736420000003	0.8708984620000001	1.911669928	-5.554199	0.18310547	1.4038086	0.6627441100000001	10.96997104	3.134277356	1.3427734	5.6152344	2.1362305	4.518383786	10.684058	-0.8218505890000001	-1.2817383	7.6904297	0.24414062	1550086549.563
-9.538012680000001	-2.819653354	-5.420385880000001	-7.1411133	-4.638672	-1.8920898	10.35029254	0.1626953076	-4.44660643	6.0424805	0.8544922	-1.0375977	11.83847644	1.2895996400000003	-2.495458966	5.859375	-0.8544922	-0.61035156	-10.252197480000001	0.6232665740000001	2.312426718	-6.1035156	0.4272461	1.4038086	0.8206542932	10.681664840000002	3.371142572	1.4648438	5.126953	1.7089844	4.582983426	9.268847840000001	-2.8734864200000003	-0.30517578	6.713867	0.7324219	1550086549.604
-7.562939300000001	-2.3734375	-3.9979980040000007	-7.5683594	-2.9296875	-1.2207031	9.8334964	0.49406739200000005	-4.87128894	6.0424805	0.8544922	-1.0375977	10.57160692	0.876879892	-2.165283246	5.554199	-1.159668	-0.91552734	-10.252197480000001	0.6232665740000001	2.312426718	-6.225586	0.7324219	1.4038086	1.35419928	10.323974640000001	2.9033935700000004	1.2207031	5.1879883	1.2817383	4.582983426	9.268847840000001	-2.8734864200000003	0.61035156	7.9345703	2.4414062	1550086549.643
-7.9995851600000005	-1.848266574	-3.02661142	-7.6904297	-2.746582	-1.0986328	9.253295926000002	0.7369140380000001	-4.919140380000001	5.859375	0.8544922	-0.9765625	9.997387680000001	0.41271972840000004	-2.2286865020000004	5.2490234	-1.3427734	-1.2817383	-9.52604982	0.931909146	2.2980712860000003	-6.164551	0.79345703	1.3427734	1.4558837860000002	9.65405252	2.433251996	1.0986328	5.1879883	1.0986328	5.87617212	10.06796924	-5.03278804	1.8310547	13.48877	2.8686523	1550086549.683
-8.155102340000001	-1.221411142	-4.463354532	-7.507324	-2.9296875	-1.6479492	8.487670926	0.891235324	-4.080542032	5.493164	1.0986328	-0.7324219	9.993798920000001	0.0765625	-2.64738768	5.1879883	-1.3427734	-1.4038086	-9.092993210000001	0.9139648560000001	2.43803714	-6.164551	0.91552734	1.2817383	1.4463134979999999	9.2724366	2.142553714	1.0375977	5.2490234	0.9765625	0.45578614200000006	11.88752446	-7.18969748	1.6479492	14.6484375	3.0517578	1550086549.723
-7.918237320000001	-2.0899170320000002	-4.768408246	-7.2021484	-3.1738281	-1.8920898	8.487670926	0.891235324	-4.080542032	5.2490234	1.159668	-0.48828125	9.98183606	-0.17465820680000002	-2.9799560700000005	5.3100586	-1.159668	-1.4038086	-8.881250000000001	1.1125488220000002	2.9368896760000003	-6.225586	0.91552734	1.159668	1.3805175720000002	9.136059800000002	2.027709964	0.9765625	5.3100586	0.8544922	0.45578614200000006	11.88752446	-7.18969748	0.8544922	11.901855	3.6010742	1550086549.763
-7.9995851600000005	-3.04455571	-3.6235596040000004	-6.5307617	-2.5634766	-1.5869141	7.802197480000001	1.355395468	-2.8268310700000003	5.3710938	0.9765625	-0.18310547	9.92919928	-0.34213867800000003	-3.0672851440000004	5.3710938	-1.0375977	-1.5258789	-8.881250000000001	1.1125488220000002	2.9368896760000003	-6.286621	0.91552734	1.0375977	1.606616214	9.28798822	1.9164550720000002	0.9765625	5.3710938	0.79345703	-2.198779254	10.21511232	-5.26965306	1.0986328	11.047363	3.7231445	1550086549.803
-8.34052716	-3.0397704680000004	-3.2718505400000004	-6.164551	-2.0751953	-1.5869141	8.14672824	1.644897464	-2.8124755400000003	5.6152344	0.48828125	-0.12207031	10.0464357	-0.48330077880000005	-2.8986084260000005	5.3100586	-0.9765625	-1.7089844	-8.54748552	1.7250488220000002	3.34243161	-6.4086914	1.0375977	0.91552734	1.8578369600000002	9.54399411	1.8422851440000003	0.91552734	5.554199	0.61035156	-2.1664795320000003	9.676782248	-3.9501464660000005	0.91552734	9.521484	2.9296875	1550086549.843
-8.022314300000001	-2.5636474640000007	-1.89611821	-5.432129	-1.3427734	-1.7089844	8.14672824	1.644897464	-2.8124755400000003	5.92041	0	-0.30517578	10.37421924	-0.5837890576	-2.566040036	5.1879883	-0.79345703	-1.7700195	-8.54748552	1.7250488220000002	3.34243161	-6.225586	1.0986328	0.9765625	1.7645263580000001	9.535620108000002	1.7083007200000002	0.7324219	5.6152344	0.61035156	-2.1664795320000003	9.676782248	-3.9501464660000005	0.79345703	7.751465	2.1362305	1550086549.883
-8.060595746	-1.8040038940000003	-1.246533246	-4.760742	-0.6713867	-1.0375977	8.846557608000001	2.312426718	-2.783764676	5.9814453	-0.30517578	-0.5493164	10.820434800000001	-0.6531738220000001	-2.360278354	5.004883	-0.4272461	-1.5258789	-8.323779254	2.4619628600000003	3.1199219240000007	-5.493164	0.9765625	0.9765625	1.0886230432000001	9.192285340000002	1.6544677520000002	0.5493164	5.432129	1.0375977	-1.6341308900000002	7.601220746000001	-1.38410643	1.4038086	6.3476562	1.4648438	1550086549.923
-8.524755890000002	-0.9414794928000001	-1.296777356	-4.4555664	0.4272461	-0.12207031	9.09060054	2.73830571	-2.58278804	5.3710938	-0.36621094	-0.30517578	11.1446286	-0.5144042932	-2.428466754	4.699707	-0.24414062	-1.0375977	-8.35129393	2.568432608	2.975170926	-4.5166016	0.79345703	0.79345703	0.47373047120000006	9.108544928	1.6664307100000002	0.24414062	4.760742	1.6479492	0.21533202880000002	6.43842752	-0.6077148560000001	1.7700195	5.554199	0.36621094	1550086549.963
-10.35507788	-0.8744873200000001	-2.69523912	-3.540039	0.4272461	-0.79345703	9.49853534	3.1199219240000007	-2.312426718	4.8217773	-0.12207031	-0.12207031	11.229565200000001	-0.22849121400000003	-2.43803714	4.3945312	-0.12207031	-0.48828125	-8.358471940000001	1.156811502	2.7885498200000005	-3.9672852	0.48828125	0.5493164	0.417504892	9.04753444	2.2083496400000002	0.5493164	4.211426	1.8920898	4.3425292540000004	9.00207518	1.1328857428	2.5634766	3.0517578	0.061035156	1550086550.003
-11.063280760000001	-0.6675292932	-1.738207968	-3.4179688	-1.4648438	-0.36621094	9.82153354	3.4154052520000002	-2.2430420320000004	4.4555664	0.061035156	-0.36621094	10.780957460000002	-0.0227294928	-2.118627896	4.272461	-0.061035156	0	-8.358471940000001	1.156811502	2.7885498200000005	-4.211426	0.061035156	0.5493164	0.6986327880000001	8.737695288000001	2.845971646	1.0986328	3.90625	1.7089844	7.995996106000001	10.707983720000001	1.965502896	2.6245117	4.5166016	-0.061035156	1550086550.043
-10.552465560000002	-2.38540036	-3.85683606	-3.3569336	2.0751953	-0.8544922	10.18999002	3.5027344240000007	-2.6222655759999998	4.272461	0	-0.8544922	10.18161592	-0.026318359620000002	-1.89611821	4.0283203	-0.18310547	0.12207031	-10.71276808	1.738207968	3.2682617800000004	-3.90625	-0.61035156	0.8544922	1.0934082068000002	8.802294928000002	2.9093750000000003	1.0375977	3.6010742	1.7089844	2.038476538	7.267456070000001	-3.2874023560000003	2.1362305	4.333496	1.0986328	1550086550.083
-11.840869600000001	-5.6739991000000005	-4.700219748	-1.7700195	-2.4414062	-2.1362305	10.74147914	3.0038817900000003	-2.81726088	4.272461	0	-0.8544922	10.960400360000001	-0.17944336060000002	-2.003784146	3.4179688	-0.48828125	-0.36621094	-10.71276808	1.738207968	3.2682617800000004	-4.333496	-2.5634766	1.0375977	1.0934082068000002	8.802294928000002	2.9093750000000003	1.0375977	3.6010742	1.7089844	2.038476538	7.267456070000001	-3.2874023560000003	3.6621094	1.7700195	-0.8544922	1550086550.123
-9.206640380000001	-4.90598143	-2.6210692900000003	-1.4648438	-1.4648438	1.2817383	11.260669420000001	2.1341797120000003	-2.7502685700000002	3.8452148	-0.061035156	-0.8544922	12.533520860000001	-0.15910644960000003	-2.8555420320000002	2.9907227	-0.79345703	-0.79345703	-11.417383180000002	2.6784912140000006	3.887939496	-2.9296875	0.5493164	1.2207031	1.0934082068000002	8.802294928000002	2.9093750000000003	1.0375977	3.6010742	1.7089844	-3.0038817900000003	10.084716460000001	-1.8410888580000002	-3.2348633	3.6621094	-1.8310547	1550086550.163
-7.522265380000001	-1.491772464	-2.8244384000000005	-1.159668	4.5776367	-0.30517578	11.462841460000002	1.41640625	-2.121020468	3.8452148	-0.061035156	-0.8544922	12.839770860000002	-0.026318359620000002	-3.216821286	2.9907227	-0.6713867	-0.6713867	-10.0560054	2.777783246	1.0144531250000002	-2.4414062	2.2583008	1.2207031	1.299169928	12.293066100000003	2.5098144959999997	1.0986328	2.9296875	0.61035156	-0.38879393000000007	7.27941893	-4.106860324	1.7089844	0.4272461	-0.6713867	1550086550.203
-9.65883786	-1.695141574	-6.988720746000001	-2.5634766	-0.79345703	-1.7089844	10.943652160000001	1.006079074	-1.297973642	2.8686523	0.24414062	-0.18310547	11.947338760000001	0.01794433606	-3.302954074	3.2348633	0.12207031	-0.48828125	-10.0560054	2.777783246	1.0144531250000002	-2.8076172	0.30517578	0.7324219	0.6543701080000001	10.871875000000001	2.356689496	0.48828125	3.3569336	0.8544922	-0.38879393000000007	7.27941893	-4.106860324	2.1972656	-2.9907227	-1.2207031	1550086550.243
-9.00805661	-3.3400389400000003	-4.59733876	-3.4179688	0.5493164	0.30517578	10.44479982	0.909179712	-1.0862304712000002	2.319336	0.91552734	-0.24414062	11.176928420000001	0.12919922120000002	-3.402246106	3.112793	0.5493164	-0.5493164	-9.81196286	3.371142572	1.191503894	-2.6245117	0.48828125	0.7324219	-0.01076660144	10.674487319999999	1.701123004	-0.24414062	3.112793	1.5258789	0.40314941100000007	9.837085159999999	-2.528955072	1.5869141	0.61035156	-2.4414062	1550086550.283
-7.609594748	-2.9129637600000002	-3.216821286	-1.953125	0.7324219	0	10.10983876	0.43066405760000004	-1.1962890380000002	2.319336	0.91552734	-0.24414062	10.6074955	0.20217285340000002	-3.4441162140000006	2.746582	0.24414062	-0.48828125	-8.878857428000002	2.7550537140000007	1.65805661	-2.380371	0.36621094	0.4272461	-0.02153320288	10.57998004	1.36018071	-0.5493164	2.5024414	1.4038086	-1.4176025360000002	9.249707068000001	-3.052929712	2.1972656	1.5258789	-2.8076172	1550086550.323
-7.765112320000001	-1.7609375	-3.7384033540000003	-0.9765625	1.5258789	-0.6713867	9.471020468	0.12321777160000001	-1.1879150360000001	2.1362305	0.8544922	-0.5493164	9.939965560000001	-0.00478515625	-3.3831054320000007	2.380371	0	-0.30517578	-8.878857428000002	2.7550537140000007	1.65805661	-2.4414062	0.48828125	0.24414062	0.24165038940000003	9.9100589	1.5456054320000001	-0.061035156	2.2583008	0.8544922	-1.4176025360000002	9.249707068000001	-3.052929712	2.4414062	-2.5634766	-2.2583008	1550086550.363
-8.125195288	-1.476220746	-4.303051620000001	-1.2207031	0.12207031	-0.61035156	8.412304712000001	0.3828125	-0.90678714	2.1972656	0.18310547	-0.79345703	9.19946286	-0.3828125	-2.9703858800000003	2.0751953	-0.18310547	-0.18310547	-8.20415036	2.7825683900000002	1.665234424	-2.380371	0.36621094	0.24414062	0.648388678	8.967382788	1.58388678	0.4272461	2.2583008	0.36621094	-1.4176025360000002	9.249707068000001	-3.052929712	2.4414062	-2.5634766	-2.2583008	1550086550.403
-7.806982428000001	-1.6688232820000002	-4.44660643	-1.2817383	0.5493164	-0.36621094	7.73161592	0.7859619110000001	-0.3947753894	2.1972656	0.18310547	-0.79345703	8.859716754	-0.7560547120000001	-2.4799072480000004	1.8920898	-0.18310547	-0.24414062	-7.934985520000001	2.6258545320000004	1.7071045320000002	-2.1362305	0.5493164	0.24414062	0.693847644	8.292675720000002	1.451098642	0.5493164	2.2583008	0.30517578	-1.4176025360000002	9.249707068000001	-3.052929712	2.4414062	-2.5634766	-2.2583008	1550086550.443
-7.818945288000001	-1.21901857	-4.427465854	-1.0375977	0.6713867	-0.5493164	7.73161592	0.7859619110000001	-0.3947753894	2.1362305	0.24414062	-0.6713867	8.9829348	-1.006079074	-2.3925780760000004	1.7700195	-0.18310547	-0.4272461	-7.934985520000001	2.6258545320000004	1.7071045320000002	-2.1362305	0.5493164	0	0.8900390380000001	8.315405252000001	1.418798822	0.4272461	2.0141602	0.48828125	-1.4176025360000002	9.249707068000001	-3.052929712	2.4414062	-2.5634766	-2.2583008	1550086550.483
-7.852441394	-1.149633786	-4.621264676	-1.0375977	0.24414062	-0.79345703	7.656250000000001	1.118530252	-0.11843261780000001	2.1972656	-0.18310547	-0.48828125	9.38010234	-1.1017822480000001	-2.384204074	1.6479492	-0.12207031	-0.48828125	-7.73759784	3.02661142	1.963110324	-1.8920898	0.36621094	0.061035156	1.214233426	8.55585962	1.623364218	0.4272461	2.0751953	0.48828125	-1.4176025360000002	9.249707068000001	-3.052929712	2.4414062	-2.5634766	-2.2583008	1550086550.523
-8.368042032	-1.4403320680000002	-4.173852536	-0.18310547	1.0986328	-1.159668	8.51638179	1.8410888580000002	-0.18303222840000002	1.8920898	-0.4272461	-0.24414062	9.862207460000002	-1.0563232428000002	-2.04924321	1.5258789	0.061035156	-0.30517578	-7.89191893	3.201269568	2.1844238220000003	-1.4648438	0.30517578	0.18310547	1.268066394	8.68745108	1.61977536	0.24414062	2.0751953	0.4272461	-1.4176025360000002	9.249707068000001	-3.052929712	2.4414062	-2.5634766	-2.2583008	1550086550.563
-9.512890380000002	-1.4056396760000003	-4.766015576	-0.12207031	-0.36621094	-0.8544922	8.51638179	1.8410888580000002	-0.18303222840000002	1.8920898	-0.4272461	-0.24414062	10.24980432	-1.12211911	-1.9009033540000002	1.2207031	0.30517578	-0.12207031	-7.89191893	3.201269568	2.1844238220000003	-1.2817383	0.18310547	0.061035156	0.9343017572	8.8214357	1.4463134979999999	0.061035156	1.4038086	0.5493164	-1.4176025360000002	9.249707068000001	-3.052929712	2.4414062	-2.5634766	-2.2583008	1550086550.603
-9.22578125	-0.7907471040000001	-5.038769568	-0.18310547	-1.2817383	0.5493164	9.53083516	2.879467752	0.0980957068	0.9765625	-0.18310547	-0.24414062	10.650561600000001	-1.12211911	-2.060009784	0.7324219	0.48828125	0	-8.278320288000002	3.54580072	2.304052716	-0.6713867	-0.12207031	-0.24414062	0.8876464660000001	9.42077626	1.3829101440000002	-0.061035156	0.79345703	0.7324219	1.11613768	9.80957068	-1.6891601440000001	1.5869141	-2.4414062	-2.4414062	1550086550.643
-8.987719748	-0.5275634784000001	-4.393969748000001	-0.4272461	1.5258789	0.4272461	10.064379500000001	3.38908696	-0.15551757200000002	0.9765625	-0.18310547	-0.24414062	11.2379393	-0.985742212	-2.1844238220000003	0.18310547	0.4272461	0.061035156	-9.65285643	3.063696286	2.798120108	-0.30517578	-0.30517578	-0.6713867	1.240551718	10.33234874	1.74299321	-0.061035156	0.48828125	0.5493164	1.11613768	9.80957068	-1.6891601440000001	-0.12207031	-0.8544922	-1.3427734	1550086550.683
-10.35627446	-0.27514648560000005	-6.580786240000001	-0.9765625	0.9765625	0.8544922	10.466333360000002	3.4441162140000006	-0.44621582460000003	0.061035156	-0.18310547	-0.8544922	12.10644568	-0.6447998200000001	-2.136572284	-0.30517578	0.36621094	0.061035156	-9.65285643	3.063696286	2.798120108	-0.18310547	-1.0375977	-0.9765625	1.4427246400000002	11.18889128	2.4667480040000003	0.24414062	0.36621094	0.12207031	2.29089357	10.015332460000002	-1.697534146	-0.79345703	-0.061035156	-0.91552734	1550086550.723
-11.09797374	-1.349414038	-7.00546875	-2.5634766	-2.5634766	1.3427734	10.960400360000001	3.452490216	-0.8972167932	0.061035156	-0.18310547	-0.8544922	12.912744600000002	-0.38999023560000007	-1.617382788	-0.48828125	0.12207031	-0.18310547	-11.09917032	2.313623004	2.78017572	0.18310547	-1.3427734	-0.48828125	1.7214599640000001	12.17941942	3.44890126	0	-0.24414062	-0.4272461	5.1356689300000005	12.86967752	-0.26796875000000003	-2.0141602	1.3427734	-0.36621094	1550086550.763
-9.94355432	-2.5540771760000003	-5.784057608	-3.1738281	-2.2583008	0.7324219	11.929394960000002	3.093603534	-2.05522464	0	-0.8544922	-0.61035156	13.297949280000001	-0.23566894960000004	-0.9737792932	-0.48828125	0.12207031	-0.36621094	-11.074048020000001	0.21413574280000003	1.6269530760000002	0.24414062	0.24414062	-0.48828125	1.683178714	12.145923020000001	4.294677716000001	0	-0.6713867	-0.48828125	5.24692392	13.232153060000002	0.04306640576	-4.638672	2.0751953	0.9765625	1550086550.802
-10.13854982	-4.760034146000001	-3.2048584260000004	-1.8310547	-2.2583008	-0.36621094	12.93547374	1.8841552520000002	-3.093603534	0	-0.8544922	-0.61035156	12.718945680000001	0.10168457460000001	-0.2643798822	-0.36621094	0.24414062	-0.12207031	-11.074048020000001	0.21413574280000003	1.6269530760000002	-0.5493164	0.48828125	-0.36621094	1.5527832460000002	10.73310504	4.559057608	-0.4272461	-0.91552734	-0.36621094	5.24692392	13.232153060000002	0.04306640576	-4.5166016	3.540039	2.5024414	1550086550.842
-9.931591460000002	-3.78027356	-2.57680661	-0.4272461	-1.2817383	0.61035156	11.942553420000001	0.9606201080000001	-2.987133786	-0.48828125	-0.24414062	-0.4272461	11.6542482	0.17585449280000004	-0.1268066394	-0.30517578	0.7324219	0.36621094	-10.684058	0.7775878600000001	0.439038089	0.4272461	-0.48828125	-0.18310547	0.7488769568000001	8.845361420000001	4.514794928000001	-0.8544922	-0.36621094	0.30517578	3.1282959260000003	10.64457968	-2.5803954680000003	-2.6245117	5.3100586	3.479004	1550086550.882
-9.942358720000001	-1.693945288	-3.3854980040000004	-1.0375977	-2.1972656	0.12207031	10.626635880000002	0.6902587860000001	-2.7729980040000006	-1.3427734	1.4038086	-0.30517578	10.85991214	0.27514648560000005	-0.7955322480000001	-0.24414062	0.9765625	0.36621094	-10.49982878	0.001196289038	0.98334964	0.48828125	-0.30517578	0	0.27514648560000005	8.5917482	4.280322284	-0.9765625	-0.5493164	0.8544922	-1.4738280760000002	12.393554320000002	-4.848559604	-2.1972656	4.699707	4.0893555	1550086550.922
-8.72453624	-1.4833984620000003	-3.1797364200000002	-1.4648438	-3.112793	-0.24414062	9.609789840000001	0.5490966754000001	-2.7155760800000004	-1.3427734	1.4038086	-0.30517578	10.078735520000002	0.42827148560000006	-1.2501221040000001	-0.36621094	0.30517578	0.36621094	-9.709082068	-0.3505126800000001	1.2884033540000002	-0.18310547	-0.12207031	0.061035156	0.8828613220000001	8.920727340000001	4.111645468	-0.24414062	-0.79345703	0.24414062	-1.4738280760000002	12.393554320000002	-4.848559604	-1.5869141	2.6245117	5.126953	1550086550.962
-7.047338760000001	-1.638916034	-1.7286376800000003	-1.5869141	-2.2583008	-0.4272461	8.44819339	0.6292480432	-2.3351562500000003	-1.0986328	1.4038086	-0.061035156	9.32148462	0.113647464	-0.9869384980000001	-0.36621094	-0.4272461	0.4272461	-8.826220746	-0.32778320680000006	1.221411142	-0.061035156	-0.12207031	0.24414062	1.195092752	8.058202880000001	4.2336670320000005	0.36621094	-0.5493164	-0.36621094	-1.8829589660000003	11.223584260000003	-2.27653804	-1.3427734	2.0751953	4.9438477	1550086551.002
-6.9588134	-1.5276611420000001	-1.1257080072	-1.0375977	-0.18310547	-0.48828125	7.4720217600000005	1.0096679712	-1.888940396	-0.6713867	0.7324219	-0.061035156	8.92551268	-0.22011719240000002	-0.3289794928	-0.18310547	-0.12207031	0.30517578	-7.958911240000001	-0.40793457460000004	1.46665036	-0.12207031	-0.30517578	0.18310547	1.193896466	7.34880342	3.9381836060000004	0.4272461	-0.18310547	-0.30517578	-1.1472412140000001	7.93378894	-1.09819339	-0.5493164	2.2583008	4.272461	1550086551.042
-7.206445288	-1.358984424	-1.3422363220000002	-1.3427734	-0.4272461	-0.36621094	7.28898912	1.41042482	-1.5731201080000001	0	0.24414062	0	8.81784694	-0.5191894568000001	0.05502929712000001	-0.18310547	-0.12207031	0.12207031	-7.958911240000001	-0.40793457460000004	1.46665036	-0.24414062	-0.24414062	0.12207031	1.409228534	7.17055661	3.5625489200000002	0.18310547	-0.4272461	-0.18310547	-1.1472412140000001	7.93378894	-1.09819339	0.5493164	3.112793	3.1738281	1550086551.082
-7.412207068000001	-1.0718750000000001	-0.44980469240000004	-0.79345703	0.79345703	-0.12207031	7.59165036	1.814770468	-1.453491214	0.061035156	0.18310547	-0.061035156	8.9410643	-0.9426757788	0.0454589856	-0.24414062	-0.36621094	0.061035156	-7.841674820000001	-0.3672607428	1.60183107	-0.30517578	-0.36621094	0.18310547	1.8985107820000002	7.153808606	3.714477536	0.36621094	-0.36621094	-0.24414062	-1.870996106	6.32836911	-0.6041259784	0.79345703	3.540039	1.7089844	1550086551.122
-8.101269568000001	-0.401953125	-0.90678714	-0.61035156	2.319336	0.061035156	8.01513678	2.3483153960000003	-1.5156982820000002	0.061035156	0.061035156	-0.12207031	9.43632788	-1.320703076	-0.07775878600000001	-0.18310547	-0.48828125	0	-8.336938400000001	-0.48569336060000007	2.3016601440000004	-0.48828125	-0.36621094	0.30517578	2.3219971040000003	7.489965560000001	3.93339856	0.5493164	0.061035156	-0.30517578	-1.870996106	6.32836911	-0.6041259784	0.5493164	1.0986328	1.0375977	1550086551.162
-10.33115216	-0.2607910144	-2.0755615020000002	-0.79345703	1.5869141	0.24414062	8.637207068	2.682080072	-1.418798822	0.061035156	0.061035156	-0.12207031	10.12897914	-1.503735324	0.019140625	-0.061035156	-0.4272461	0.061035156	-8.336938400000001	-0.48569336060000007	2.3016601440000004	-0.6713867	-0.48828125	0.30517578	2.4799072480000004	8.00317392	3.90827626	0.61035156	0.18310547	-0.18310547	0.46774902160000004	6.32597644	-0.113647464	1.159668	-2.380371	1.0986328	1550086551.202
-10.991503600000001	-0.1866210962	-2.43205571	-1.0986328	0	-0.36621094	9.173144568	2.825634784	-1.1101562500000002	0.24414062	0.30517578	-0.24414062	10.794115920000001	-1.6245605040000002	0.015551758180000002	0	-0.61035156	0.24414062	-8.72932158	-0.3349609424	2.680883786	-0.8544922	-0.6713867	0.48828125	2.5026367800000004	8.334545926	3.9561278960000004	0.6713867	0.061035156	-0.061035156	7.885937500000001	10.1241938	1.9355957460000002	1.5258789	-1.2207031	0.4272461	1550086551.242
-11.637500000000001	0.611303714	-1.358984424	-0.24414062	-0.9765625	-0.48828125	9.73898912	2.9524413940000005	-1.1316894568000002	0.36621094	0.36621094	-0.24414062	11.27382788	-1.7083007200000002	-0.1674804712	0.12207031	-0.48828125	0.4272461	-8.935082968000001	0.026318359620000002	3.0601074280000002	-0.79345703	-0.61035156	0.61035156	2.49426268	8.694628894000001	3.8963134000000004	0.6713867	0	0.12207031	7.7399900200000005	11.009448380000002	3.10676268	0.48828125	2.5024414	0.30517578	1550086551.282
-11.825317000000002	-1.409228534	-0.9905273560000001	-2.0141602	0.30517578	0.061035156	10.155298020000002	3.019433606	-1.161596646	0.30517578	0.4272461	-0.24414062	11.43532698	-1.605419928	-0.2811279254	0.24414062	-0.36621094	0.61035156	-8.553466754	0.27873535340000005	3.4261719240000006	-0.6713867	-0.9765625	0.8544922	2.390185504	9.11213408	3.667822284	0.48828125	-0.24414062	0.36621094	7.7399900200000005	11.009448380000002	3.10676268	0.12207031	3.2958984	0.24414062	1550086551.322
-12.001172120000001	-4.933496106000001	-4.188207968	-0.61035156	-1.2817383	-0.36621094	10.533325180000002	3.025415036	-0.8900390380000001	0.30517578	0.4272461	-0.24414062	11.611182100000002	-1.66403804	-0.49406739200000005	0.24414062	-0.4272461	0.4272461	-9.76411142	0.346923822	3.15102536	-0.79345703	-3.540039	0.48828125	2.6079101440000003	9.669604532000001	3.6295410340000003	0.4272461	-0.6713867	0.36621094	1.693945288	6.992309800000001	1.138867212	1.953125	-0.5493164	-0.6713867	1550086551.362
-10.145727340000002	-4.909570288	-4.209741214	0.79345703	-2.8076172	0.061035156	11.00585962	3.0002929320000002	-0.6962402160000001	0.24414062	0.7324219	-0.18310547	12.16745558	-1.7106933900000003	-1.388891574	0	-0.5493164	-0.18310547	-12.248803420000002	1.752563498	4.494457968	-0.5493164	-0.79345703	0.48828125	2.98952626	11.40661592	3.7563476440000003	0.48828125	-0.4272461	0.12207031	7.801000900000001	15.63430162	2.378222644	0.6713867	-4.760742	-2.5024414	1550086551.402
-7.639501800000001	-3.716870108	-0.7464843750000001	1.4038086	0.79345703	1.159668	11.254687500000001	2.682080072	-1.081445288	0.18310547	0.8544922	0.061035156	13.628125	-0.9283202880000001	-2.6533691100000003	0	-0.36621094	-0.5493164	-12.248803420000002	1.752563498	4.494457968	-0.18310547	2.6855469	0.61035156	2.828027356	13.04313948	3.83171376	0.91552734	0.5493164	-0.24414062	7.801000900000001	15.63430162	2.378222644	-4.0893555	1.3427734	-0.8544922	1550086551.442
-7.923022660000001	-1.83151857	-3.8149658540000004	1.5258789	5.6152344	0.36621094	10.69003894	1.8602295320000002	-0.910375998	0.24414062	0.4272461	0.30517578	12.973754500000002	-0.1866210962	-1.9810547120000002	0.7324219	-0.12207031	0.12207031	-9.62773462	1.6903564300000002	1.123315396	0.18310547	0.30517578	0.48828125	1.2321777160000003	11.1948732	3.9130616000000003	0.36621094	1.0375977	-0.061035156	-2.2215087860000002	8.86928714	-1.490576178	0.12207031	-1.8920898	-0.36621094	1550086551.482
-10.085913040000001	-1.9774658540000003	-7.1310790740000005	0.12207031	-2.1972656	-0.61035156	9.673193390000002	1.184326178	-0.40793457460000004	0.4272461	-0.12207031	-0.24414062	12.321777160000002	0.287109375	-1.06589357	0.7324219	1.4038086	0.36621094	-10.538110520000002	1.8279297120000002	1.03359375	-0.48828125	0.36621094	0.12207031	-0.27275390380000003	9.917236420000002	3.1486327880000005	-0.36621094	0.7324219	0.79345703	2.7478759000000004	10.51897014	-2.60671376	2.4414062	-3.0517578	-0.8544922	1550086551.522
-9.154003894	-3.4225829680000004	-3.4034423920000005	-0.24414062	0.4272461	1.5258789	9.553564300000001	0.800317392	-1.246533246	0.4272461	-0.12207031	-0.24414062	11.34680162	0.6806884980000001	-1.7645263580000001	0.18310547	1.2207031	0.24414062	-10.18640126	2.6641358800000003	1.2477295320000001	0.30517578	0.24414062	-0.36621094	-0.6232665740000001	10.1241938	2.3758300720000003	-1.0375977	0	1.4648438	2.7478759000000004	10.51897014	-2.60671376	0.91552734	-1.0375977	-1.2207031	1550086551.562
-7.830908246000001	-3.0601074280000002	-2.128198282	2.6245117	3.90625	1.5869141	9.858617720000002	0.4139160144	-2.1102538940000004	-0.18310547	-0.12207031	-0.24414062	10.800097840000001	1.002490216	-2.1437500000000003	-0.36621094	0.12207031	0.24414062	-9.426757788000002	2.43205571	1.435546924	0.61035156	-0.12207031	-0.12207031	-0.14235839660000002	10.42685504	2.575610324	-0.6713867	-0.36621094	0.9765625	0.37084961060000005	9.30234375	-2.51101088	0.9765625	-1.6479492	-1.5258789	1550086551.602
-8.28669429	-1.2692626800000002	-4.42028804	2.8686523	2.0141602	0.4272461	9.4423098	0.2895019568	-1.356591754	-0.30517578	-0.61035156	-0.061035156	10.078735520000002	0.8517577880000001	-1.9583251800000003	-0.6713867	0.061035156	0.30517578	-8.979345746000002	1.9200439300000003	1.5958496400000002	0.7324219	0.061035156	-0.36621094	0.026318359620000002	9.644482428000002	2.8232422120000003	0.061035156	-0.4272461	0	1.489379892	9.3238768	-2.69523912	1.4648438	-3.4179688	-1.2817383	1550086551.642
-8.632422120000001	-0.716577176	-4.7803711060000005	1.5258789	-0.4272461	0.24414062	8.58098143	0.8720947480000001	-0.33137207460000007	-0.36621094	-0.61035156	0.30517578	9.382495108	0.3349609424	-1.96430661	-0.61035156	0.30517578	0.18310547	-8.502026260000001	1.9774658540000003	1.534838858	0.9765625	-0.18310547	-0.48828125	0.0813476538	8.716162140000002	2.5612548920000004	0.18310547	-0.61035156	-0.18310547	1.489379892	9.3238768	-2.69523912	1.2207031	-4.3945312	-1.159668	1550086551.682
-8.000781250000001	-1.1017822480000001	-3.77788089	2.1362305	0.48828125	0.61035156	8.228076080000001	1.55158696	-0.10886230040000001	-0.36621094	-0.61035156	0.30517578	9.10495607	-0.0897216754	-1.8040038940000003	-0.5493164	0.61035156	0	-8.109643570000001	2.107861322	1.4391357820000001	1.3427734	-0.12207031	-0.4272461	0.3732421924	8.2436277	2.3997558900000002	-0.12207031	-0.7324219	0.061035156	2.48229982	8.77836911	-1.81357428	0.79345703	-2.4414062	-1.159668	1550086551.722
-8.024707068	-0.9630126800000001	-4.268359424000001	1.7700195	1.2207031	-0.24414062	8.432641574	1.771704074	-0.26318359620000004	-0.61035156	-0.18310547	0.5493164	9.1276857	-0.4486083966	-1.526464856	-0.61035156	0.30517578	-0.061035156	-8.0139402	2.04326178	1.5001464660000001	1.4648438	-0.12207031	-0.36621094	0.8649169928000001	8.156298920000001	2.390185504	-0.18310547	-0.4272461	0	2.489477536	8.980542032	-1.74299321	0.6713867	-2.0751953	-0.9765625	1550086551.762
-9.197070288	-1.3948730040000001	-4.54589856	2.5024414	-0.30517578	0.30517578	8.608496106	1.8662109620000003	-0.5287597644	-0.61035156	-0.18310547	0.5493164	9.5870607	-0.840991214	-1.2668701080000002	-0.79345703	0.48828125	-0.18310547	-8.12160643	2.16408696	1.7059082460000001	1.6479492	-0.18310547	-0.30517578	1.256103534	8.34172374	2.146142572	-0.12207031	-0.4272461	0	2.489477536	8.980542032	-1.74299321	0.48828125	-1.5869141	-0.6713867	1550086551.802
-8.637207068	-1.118530252	-4.730126996	2.1972656	-1.159668	0.18310547	8.968579074	1.9284179320000001	-0.8517577880000001	-0.61035156	-0.61035156	0.4272461	9.92919928	-1.13647464	-0.949853534	-1.0375977	0.36621094	-0.12207031	-8.335742212000001	2.086328076	2.1509277160000004	2.0141602	-0.36621094	-0.30517578	1.553979532	8.63959964	2.01096196	-0.18310547	-0.4272461	0	1.069482428	9.377710160000001	-2.109057608	0.061035156	-1.8310547	-0.48828125	1550086551.842
-8.347705072	-0.6268554712000001	-4.2791259	2.1362305	-0.30517578	0.18310547	9.3657473	1.874584964	-0.702221646	-0.9765625	-0.36621094	0.36621094	10.34311502	-1.4750244600000002	-0.7907471040000001	-1.4038086	0.12207031	-0.061035156	-8.847753894	1.836303714	2.4344482820000004	1.7700195	-0.30517578	-0.24414062	1.9595214660000002	8.914746106	2.0289062500000004	-0.061035156	-0.79345703	0	1.677197284	8.954223740000002	-2.512207068	-0.30517578	-2.319336	-0.48828125	1550086551.882
-8.81784694	-0.285913089	-4.131982428000001	1.7700195	0	-0.061035156	9.76411142	2.04086911	-0.619677716	-0.9765625	-0.36621094	0.36621094	10.937671220000002	-1.8040038940000003	-0.835009784	-1.5258789	0.24414062	-0.12207031	-9.088207968	1.676000998	2.777783246	1.7089844	-0.12207031	-0.36621094	2.5265625000000003	9.39685054	2.031298822	-0.061035156	-0.9765625	-0.12207031	1.677197284	8.954223740000002	-2.512207068	-0.48828125	-2.1362305	-0.4272461	1550086551.922
-9.45427266	-0.16389160340000003	-3.9728759000000005	2.1972656	0	0.12207031	10.17683058	2.071972644	-0.67709964	-1.2207031	-0.30517578	0.36621094	11.19367662	-1.9607177520000003	-0.8577392572	-1.5869141	0.18310547	0	-8.978149460000001	1.57551268	3.037377896	1.3427734	-0.18310547	-0.36621094	2.9847412140000005	9.58227536	2.2035644960000003	0	-1.0375977	-0.18310547	1.9762695680000002	8.911157248	-2.726342752	-0.61035156	-1.4648438	-0.5493164	1550086551.962
-9.5104982	0.04426269568	-4.3784179320000005	0.79345703	0.48828125	-0.061035156	10.297655760000001	1.8614257200000002	-0.5526855432	-1.4648438	-0.12207031	0.30517578	11.3647464	-2.036083966	-0.79194339	-1.5869141	0.24414062	0.061035156	-9.10974092	2.02292482	3.111547824	1.0986328	-0.61035156	-0.30517578	3.04216304	9.60261232	2.25261232	-0.061035156	-1.159668	-0.12207031	1.3063476440000001	9.304736420000001	-2.67370607	-0.5493164	-1.6479492	-0.8544922	1550086552.002
-10.259375	-1.107763678	-4.536328076	-0.24414062	0.48828125	0.48828125	10.297655760000001	1.8614257200000002	-0.5526855432	-1.5258789	-0.061035156	0.18310547	11.62553714	-1.90808107	-1.0168457068	-1.6479492	0.24414062	-0.061035156	-9.9866214	2.121020468	3.31611322	1.4648438	-0.48828125	-0.18310547	3.0613037140000006	10.10505342	2.118627896	-0.24414062	-1.4648438	0.061035156	1.6125976440000003	9.603808606000001	-2.95363768	-0.4272461	-1.7700195	-1.2817383	1550086552.042
-11.464038040000002	-3.4776123200000004	-5.32228984	-0.6713867	0.18310547	0.30517578	10.394556200000002	1.7071045320000002	-0.4844970746000001	-1.4648438	-0.12207031	0.12207031	11.989209260000003	-1.540820288	-1.032397464	-1.5869141	0.18310547	-0.48828125	-11.2116214	1.5432128600000001	3.3831054320000007	1.4038086	-0.9765625	-0.4272461	3.3771241	10.914941100000002	2.516992212	-0.36621094	-1.5869141	-0.061035156	2.837597644	10.243823380000002	-2.4990478240000003	-0.48828125	-0.9765625	-1.2817383	1550086552.082
-11.084814300000001	-5.268457068	-4.5243652160000005	0.5493164	-5.065918	0.61035156	10.89460414	0.916357428	-1.4965576080000003	-1.3427734	-0.18310547	0.24414062	12.16865216	-0.84816893	-0.1399658246	-1.4648438	0.91552734	-0.9765625	-11.523852340000001	1.1269042932	3.5565673920000003	1.0375977	0.48828125	-0.18310547	3.5206787140000007	11.27741664	3.4812010800000004	-0.18310547	-1.2817383	-0.61035156	3.7659179320000007	13.80158696	1.8351074280000002	-1.953125	-0.061035156	-0.061035156	1550086552.122
-8.441015380000001	-4.286303714000001	0.04426269568	1.8920898	-2.5634766	0.61035156	10.4974366	0.18422851440000002	-1.532446286	-1.2207031	-0.12207031	1.2817383	11.484375	-0.18422851440000002	0.33137207460000007	-1.5258789	1.7700195	-1.2207031	-11.014233720000002	2.080346646	2.41770018	1.4038086	1.4038086	0.061035156	2.569628894	10.13615764	3.58288588	-0.061035156	-0.91552734	-0.5493164	3.7659179320000007	13.80158696	1.8351074280000002	-3.90625	1.0375977	1.5258789	1550086552.161
-9.098974640000002	-2.1329834260000005	-0.31103514400000004	1.7089844	1.2207031	-1.0986328	9.232959260000001	0.0681884784	-1.331469748	-1.4038086	0.36621094	1.5869141	10.800097840000001	0.5359375000000001	-0.04306640576	-1.2207031	2.0751953	-1.2207031	-9.770092752000002	1.3709472839999999	1.06589357	2.746582	1.2817383	-0.5493164	1.5958496400000002	9.1623777	3.517089856	-0.5493164	-0.79345703	0	-2.575610324	10.300048920000002	-1.4630615020000002	-3.8452148	-0.9765625	3.1738281	1550086552.201
-10.3790036	-2.0528320680000003	-4.1690673920000005	-0.79345703	-2.8076172	-2.2583008	8.101269568000001	0.19499511780000003	-1.6879638580000003	-1.4038086	0.36621094	1.5869141	10.251000900000001	1.1962890380000002	-0.21533202880000002	-0.79345703	1.6479492	-1.3427734	-10.24023462	-0.6447998200000001	0.7369140380000001	1.7089844	0.91552734	-0.7324219	1.1879150360000001	8.66352536	4.6069091460000005	-0.36621094	-0.48828125	0.12207031	-2.0731689300000005	10.728320680000001	-2.172460962	-2.9296875	-2.6855469	3.3569336	1550086552.241
-8.89680162	-3.649877896	-0.718969748	0	-0.79345703	-0.30517578	8.35129393	-0.1806396466	-2.446411142	-1.4648438	0.5493164	1.8920898	10.0560054	1.6999267180000002	0.046655271600000006	-0.5493164	1.2817383	-1.5869141	-9.91484424	-0.6029296924	0.898413089	0.91552734	1.0375977	-0.5493164	1.540820288	9.506909440000001	4.892822284	0	0.18310547	-0.36621094	-2.0731689300000005	10.728320680000001	-2.172460962	-1.5258789	-1.7700195	3.112793	1550086552.281
-8.261572480000002	-2.253808606	0.04426269568	0.7324219	-0.30517578	-0.36621094	8.601318390000001	-0.9869384980000001	-2.8483641200000003	-0.48828125	0.4272461	1.6479492	9.941162140000001	1.698730432	0.915161142	-0.36621094	0.8544922	-1.7700195	-9.644482428000002	-0.8374023560000001	0.7979248200000001	0.5493164	1.3427734	-0.48828125	1.9978027160000003	9.3489991	4.5327391200000005	-0.12207031	0.4272461	-1.159668	0.8290283540000001	7.829711960000001	-2.2478271760000004	-0.5493164	-1.7089844	2.319336	1550086552.321
-8.064184800000001	-0.538330072	-0.193798822	0.36621094	-0.24414062	-1.159668	8.705395468	-1.5491942900000002	-2.789746106	0	-0.30517578	1.2817383	9.81555162	1.2297851440000003	1.594653354	-0.12207031	1.4648438	-1.8920898	-9.16835962	-1.076660144	0.40314941100000007	0.12207031	1.6479492	-0.4272461	1.5862792540000001	8.545092752	4.265966754000001	-0.12207031	0.24414062	-1.2817383	0.649584964	7.39785144	-1.4929687500000002	1.159668	1.6479492	1.0375977	1550086552.361
-7.5055175720000005	-0.808691394	-0.832617212	-2.2583008	0.5493164	-0.18310547	8.571411240000002	-1.4044433900000002	-2.295678714	0	-0.30517578	1.2817383	9.754540740000001	0.8589355432	1.2884033540000002	0.18310547	2.380371	-1.8920898	-8.48527806	-1.000097644	-0.49167482	-0.12207031	1.5258789	-0.30517578	1.453491214	7.806982428000001	4.0506347840000005	-0.18310547	0.24414062	-0.8544922	0.649584964	7.39785144	-1.4929687500000002	1.2207031	6.591797	-1.2817383	1550086552.401
-7.0186277	-2.0301025360000002	-0.7716064300000001	-2.1972656	2.1362305	0	8.978149460000001	-1.128100589	-2.27294928	0.36621094	-0.24414062	1.0375977	10.179223740000001	1.184326178	0.7979248200000001	0.9765625	1.0375977	-1.4648438	-8.12758786	-1.638916034	-0.7416992212000001	-0.48828125	0.6713867	-0.18310547	1.437939496	7.600024460000001	4.43464357	0.061035156	0.91552734	-0.30517578	-0.6890625	7.461254892	0.24165038940000003	3.112793	3.90625	-2.0141602	1550086552.441
-11.252295320000002	-4.365258786	-1.949951178	0.24414062	3.1738281	0.18310547	10.418481920000001	-1.5372314300000003	-2.45	0.48828125	-0.4272461	0.7324219	11.88154254	2.063598642	0.839794928	1.4648438	-0.48828125	-0.30517578	-8.673095746000001	-1.9966064300000002	-0.5108154254	-1.3427734	0.061035156	-0.30517578	1.4427246400000002	8.451782248	4.605712860000001	0	1.4038086	-0.5493164	-0.10886230040000001	9.445898560000002	1.008471646	4.0893555	2.0751953	-2.1972656	1550086552.481
-11.392260880000002	-3.2682617800000004	-4.88803714	-0.24414062	-3.2958984	-1.3427734	12.248803420000002	-2.418896466	-2.293286142	0.48828125	-0.4272461	0.7324219	13.27522014	2.628247104	1.7800780760000001	1.3427734	-1.0986328	0.12207031	-11.320483720000002	-0.8122802520000001	0.5359375000000001	-2.1972656	-0.7324219	-0.36621094	1.079052716	10.01772464	4.665527356	0	1.3427734	-0.7324219	-0.10886230040000001	9.445898560000002	1.008471646	2.1362305	-1.2207031	-1.5869141	1550086552.521
-8.649169928000001	-2.573217752	-1.412817392	-0.4272461	3.3569336	1.5869141	13.0323732	-2.728735324	-2.215527356	1.6479492	-1.4648438	-1.2817383	13.5766848	2.586376996	1.6281494600000002	1.0375977	-1.159668	0.4272461	-10.11821286	1.720263678	0.764428714	-2.2583008	0.061035156	0.36621094	0.2081542932	11.921020860000002	3.4596679320000003	-0.30517578	0.30517578	-0.7324219	1.02761232	10.000976440000002	-1.4869873200000001	0.18310547	0.24414062	-1.5258789	1550086552.561
-8.411108426	-1.8949219240000001	-2.8627197480000004	-0.8544922	2.0751953	-0.061035156	11.913842360000002	-2.027709964	-2.0480469240000003	1.6479492	-0.7324219	-1.5869141	12.5981205	1.8434814300000002	1.118530252	0.9765625	-1.3427734	1.159668	-8.73171376	2.0695800720000004	-0.096899411	-1.0986328	-0.91552734	0.4272461	-0.095703125	10.33474092	2.830419928	-0.61035156	-1.0986328	-0.4272461	0.5813964856000001	9.03796376	-1.4989501800000002	1.0986328	-0.91552734	-1.0986328	1550086552.601
-9.012841754	-1.93439946	-4.793530252	-0.79345703	-1.2207031	-0.7324219	9.80957068	-0.3804199280000001	-1.28361821	1.6479492	-0.7324219	-1.5869141	11.298950180000002	1.076660144	1.02761232	0.8544922	-0.8544922	1.5869141	-8.953027160000001	1.5862792540000001	-0.07177734424	-0.8544922	-1.0375977	0.061035156	-0.0897216754	8.430249100000001	3.06608876	-0.8544922	-0.8544922	0.4272461	0.5813964856000001	9.03796376	-1.4989501800000002	1.8310547	-1.2207031	-1.2817383	1550086552.641
-8.468530252	-2.7825683900000002	-3.6008300720000004	-0.61035156	-0.30517578	-0.18310547	8.774780252000001	1.1209228240000002	-0.32778320680000006	0.18310547	0.24414062	-0.4272461	9.868188400000001	0.6854736419999999	0.440234375	0.48828125	-0.5493164	1.4038086	-9.120507788000001	1.930810504	0.2895019568	-0.48828125	-1.0986328	0.12207031	0.269165036	8.00676268	2.67370607	-0.6713867	-0.30517578	1.0986328	1.752563498	9.51169429	-1.667626996	0.7324219	-0.24414062	-1.159668	1550086552.681
-8.553466754	-2.9464599640000007	-3.7611327880000003	-0.61035156	1.3427734	0.36621094	8.712573380000002	1.579101538	-0.39836425720000007	0.18310547	0.24414062	-0.4272461	9.297558606	0.5371337860000001	-0.1315917932	0.30517578	-0.48828125	0.8544922	-9.553564300000001	1.8386962860000002	0.75366214	-0.36621094	-0.79345703	0.24414062	1.0946044928	8.693432608	2.3435302520000003	-0.18310547	-0.4272461	0.91552734	1.3829101440000002	9.3920652	-2.45358876	0.91552734	-0.24414062	-0.5493164	1550086552.721
-8.9410643	-2.5492920320000003	-4.591357428	-0.5493164	-0.061035156	-0.12207031	9.317895468000001	0.891235324	-1.0192382788	-0.061035156	0.79345703	0	9.394457968000001	0.4761230432	-0.11843261780000001	-0.061035156	-0.24414062	0.24414062	-9.862207460000002	1.580297824	1.3230957460000001	-0.36621094	-0.4272461	0	1.6496826080000002	9.10974092	2.70600589	0.5493164	0.061035156	0.4272461	1.3829101440000002	9.3920652	-2.45358876	0.30517578	0.24414062	-0.4272461	1550086552.761
-8.75922824	-2.981152356	-4.356884784	-0.48828125	-0.24414062	0	9.317895468000001	0.891235324	-1.0192382788	0.061035156	0.5493164	-0.12207031	9.80717752	0.6316406250000001	-0.02153320288	-0.30517578	-0.48828125	0	-9.68515625	2.020532248	1.5683349640000002	-0.24414062	-0.30517578	0.061035156	1.7884521760000003	9.354980432000001	2.76223143	0.91552734	0.6713867	0.12207031	-0.10288086060000001	9.478198380000002	-2.64738768	0.36621094	0.24414062	-0.36621094	1550086552.801
-8.407519568	-2.751464856	-3.749169928	0.24414062	0.6713867	-0.12207031	9.505712860000001	-0.27395019960000005	-0.891235324	0.12207031	0.12207031	-0.48828125	10.74147914	0.846972644	-0.0478515625	-0.24414062	-0.36621094	-0.061035156	-9.76770018	2.0097655760000004	1.7118896760000002	0.061035156	-0.061035156	0.12207031	1.4403320680000002	9.481787140000002	2.64379892	0.6713867	0.36621094	0	0.21413574280000003	9.326269568	-2.85314946	0.36621094	-0.36621094	-0.36621094	1550086552.841
-9.03317842	-2.144946286	-4.427465854	0.12207031	-0.30517578	-0.24414062	9.505712860000001	-0.27395019960000005	-0.891235324	0.12207031	0.12207031	-0.48828125	11.107544420000002	0.740502896	-0.1399658246	-0.061035156	-0.18310547	0	-9.778466754	1.6748047120000003	1.7657226440000002	-0.12207031	0.12207031	0.12207031	1.349414038	9.778466754	2.6126952880000003	0.36621094	-0.18310547	-0.18310547	0.21413574280000003	9.326269568	-2.85314946	0.18310547	-0.061035156	-0.18310547	1550086552.881
-8.850146760000001	-2.231079074	-3.7647216460000004	0.18310547	0.12207031	-0.24414062	9.180322480000001	-0.3971679712	-0.458178714	0.061035156	0.4272461	-0.18310547	10.96159694	0.52995607	-0.2081542932	0.061035156	-0.24414062	-0.18310547	-9.61936052	1.830322284	1.6125976440000003	0	0.36621094	0.061035156	1.6867675720000002	9.80957068	2.854345746	0.18310547	0.061035156	-0.36621094	0.135180661	9.374121106	-2.77180162	0.12207031	-0.061035156	-0.061035156	1550086552.921
-9.072656250000001	-2.183227536	-4.121215854000001	0.18310547	0.061035156	-0.18310547	8.98652356	-0.339746106	-0.308642572	0.061035156	0.18310547	0.061035156	10.922119600000002	0.4821044928	-0.135180661	0.18310547	0.12207031	-0.36621094	-9.5451902	1.8733886780000002	1.451098642	0.12207031	0.36621094	-0.061035156	1.655664038	9.733007788	2.777783246	0.061035156	0.36621094	-0.36621094	0.135180661	9.374121106	-2.77180162	0.061035156	-0.24414062	-0.12207031	1550086552.961
-8.907568390000002	-2.1341797120000003	-3.8448730040000005	0.12207031	-0.12207031	-0.18310547	8.985326980000002	-0.01794433606	-0.659155252	0	0.061035156	0.36621094	10.75463858	0.5586669928	0.07177734424	0.12207031	0.4272461	-0.48828125	-9.557153060000001	1.836303714	1.4176025360000002	0.18310547	0.30517578	-0.061035156	1.362573282	9.67558606	2.569628894	-0.12207031	0.18310547	-0.30517578	0.36367187500000003	9.438720746000001	-2.7143798920000006	0	-0.12207031	-0.12207031	1550086553.001
-8.900390380000001	-2.185620108	-3.841284146	0.24414062	0.061035156	-0.24414062	8.985326980000002	-0.01794433606	-0.659155252	0	-0.12207031	0.4272461	10.5153804	0.5646484424	0.20576172120000003	-0.061035156	0.48828125	-0.61035156	-9.54997554	1.6879638580000003	1.453491214	0.24414062	0.36621094	-0.12207031	1.343432608	9.60141574	2.55527356	-0.12207031	-0.061035156	-0.36621094	0.423486322	9.459057608	-2.5851807100000004	0	-0.12207031	-0.061035156	1550086553.041
-8.943457068	-2.245434604	-3.858032248	0.18310547	-0.12207031	-0.30517578	9.11572284	-0.07536621106000001	-0.6735107428000001	0	0.12207031	0.5493164	10.31320836	0.4605712860000001	0.3158203076	-0.12207031	0.91552734	-0.91552734	-9.575097840000002	1.5683349640000002	1.3924804320000002	0.24414062	0.4272461	-0.18310547	1.4702392180000001	9.431542932000001	2.6772949280000002	0	-0.061035156	-0.48828125	0.37084961060000005	9.42077626	-2.557666034	-0.061035156	-0.061035156	-0.061035156	1550086553.081
-8.900390380000001	-2.427270468	-3.8400878600000006	0.12207031	0	-0.30517578	8.77358426	-0.01315917932	-0.192602536	0	0.12207031	0.5493164	9.77966304	0.33615722840000006	0.6125	0	1.8920898	-1.5258789	-9.671997300000001	1.5336425720000002	1.3793212860000001	0.24414062	0.48828125	-0.18310547	1.650878894	9.3238768	2.783764676	0	0.12207031	-0.48828125	0.37084961060000005	9.42077626	-2.557666034	-0.061035156	0.061035156	-0.061035156	1550086553.121
-8.771191394	-2.644995108	-3.8149658540000004	0.12207031	-0.061035156	-0.48828125	8.000781250000001	0.02153320288	0.36367187500000003	0	0.8544922	0.91552734	9.149218750000001	0.387597644	0.5323486420000001	0.30517578	2.380371	-2.1972656	-9.8179438	1.4331542540000002	1.4116211060000001	0.24414062	0.61035156	-0.18310547	1.9140625000000002	9.317895468000001	2.7634277160000003	0.061035156	0.4272461	-0.4272461	0.2237060504	9.406420926000001	-2.62944339	-0.061035156	0.061035156	-0.061035156	1550086553.161
-8.74606929	-2.8136719240000003	-3.84367662	0.30517578	-0.24414062	-0.6713867	7.96130342	-0.26318359620000004	0.11604003600000001	0.36621094	1.2817383	2.380371	9.16357428	0.7416992212000001	0.5490966754000001	0.61035156	1.2207031	-2.9296875	-9.853833360000001	1.296777356	1.4403320680000002	0.18310547	0.91552734	-0.24414062	2.237060504	9.1623777	2.77180162	0.12207031	0.8544922	-0.5493164	-0.04067382788	9.45786142	-2.5217773560000003	-0.061035156	0.18310547	-0.12207031	1550086553.201
-8.70778804	-2.94765625	-3.6618408540000003	0.36621094	-0.48828125	-0.8544922	8.72333966	-0.538330072	0.16030273560000002	0.36621094	1.2817383	2.380371	9.39685054	1.038378894	0.8649169928000001	0.61035156	1.2207031	-2.9296875	-9.844262680000002	1.259692392	1.3386474640000001	0.12207031	1.2817383	-0.18310547	2.215527356	8.829809800000001	2.860327176	0.36621094	1.4648438	-0.79345703	-0.04067382788	9.45786142	-2.5217773560000003	-0.12207031	0.18310547	-0.061035156	1550086553.241
-8.682665740000001	-2.9225341460000003	-3.4500976440000004	0.48828125	-0.30517578	-0.9765625	7.973266574	-0.7967285340000001	0.0418701178	-0.12207031	1.7700195	3.7231445	9.155200180000001	1.3864990020000003	0.8254394568000001	1.0375977	0.9765625	-3.7231445	-9.884936600000001	1.2106445288	1.1472412140000001	0.12207031	1.6479492	-0.12207031	1.988232428	8.777173020000001	2.64379892	0.7324219	1.8310547	-0.8544922	0.095703125	9.480590560000001	-2.3710449280000003	-0.24414062	0.18310547	0.061035156	1550086553.281
-8.79990216	-2.828027356	-3.4788086060000003	0.36621094	-0.36621094	-1.0986328	7.905077880000001	-1.341040036	-0.057421875000000004	-0.12207031	1.7700195	3.7231445	9.278417932000002	2.0372802520000004	0.9283202880000001	1.0375977	0.36621094	-4.0893555	-9.788037140000002	1.13647464	0.802709964	0.12207031	2.0141602	-0.18310547	1.836303714	8.67070288	2.573217752	1.0375977	2.319336	-0.79345703	0.22011719240000002	9.522461060000001	-2.3746337860000004	-0.24414062	0.18310547	0.18310547	1550086553.321
-8.826220746	-2.886645468	-3.2957762600000002	0.36621094	-0.4272461	-1.2207031	8.59892572	-2.0169433900000002	-0.1315917932	-0.36621094	0.48828125	3.7231445	9.0176268	2.845971646	1.276440396	1.0375977	0.36621094	-4.0893555	-9.625341754	1.0958007788	0.3828125	0.12207031	2.2583008	-0.18310547	1.4415283540000001	8.66352536	2.5349366	1.4038086	2.6245117	-0.7324219	0.22011719240000002	9.522461060000001	-2.3746337860000004	-0.30517578	0.12207031	0.24414062	1550086553.361
-8.875268570000001	-2.969189496	-3.08881839	0.30517578	-0.61035156	-1.159668	8.26875	-2.387792932	0.1806396466	-0.48828125	0.6713867	3.7231445	8.968579074	3.7874510800000003	1.4570800720000001	0.8544922	-0.79345703	-4.1503906	-9.496142572	0.974975589	-0.09331054320000001	0.061035156	2.319336	-0.18310547	0.8589355432	8.954223740000002	2.27893071	1.6479492	2.746582	-0.5493164	0.4067382788	9.58586412	-2.2250976440000003	-0.4272461	0.12207031	0.30517578	1550086553.401
-8.88842752	-3.0313964660000003	-2.834008786	0.30517578	-0.36621094	-1.0986328	8.218505890000001	-3.034985324	0.36965332460000005	-0.36621094	0.4272461	3.9672852	9.23774411	4.6164795320000005	1.5527832460000002	0.79345703	-2.0141602	-4.272461	-9.4423098	0.9522461060000001	-0.49645996400000003	0.061035156	2.380371	-0.18310547	0.3600830072	9.00566394	2.16767572	1.4648438	2.5024414	-0.30517578	0.49885253600000007	9.480590560000001	-2.08752446	-0.48828125	-0.12207031	0.36621094	1550086553.441
-8.97695288	-3.188110324	-2.8818603240000003	0.18310547	-0.30517578	-1.0986328	8.218505890000001	-3.034985324	0.36965332460000005	-0.36621094	0.4272461	3.9672852	9.63969748	5.501733426	1.2608886780000002	0.7324219	-2.1972656	-4.1503906	-9.38010234	0.9606201080000001	-0.9115722840000001	0.12207031	2.380371	-0.18310547	-0.03828125	9.304736420000001	2.0253173920000003	1.5258789	1.8310547	0.18310547	0.49885253600000007	9.480590560000001	-2.08752446	-0.48828125	-0.24414062	0.30517578	1550086553.481
-8.92551268	-3.31850589	-2.7706054320000004	0.12207031	-0.4272461	-1.0986328	8.548681610000001	-4.872485324	-0.33256836060000006	-0.36621094	-1.0986328	3.6010742	9.858617720000002	6.401342752000001	1.0802490020000002	0.61035156	-1.2817383	-3.8452148	-9.366943390000001	0.9055908540000002	-1.3266846040000002	0.12207031	2.380371	-0.18310547	0.023925780760000005	9.737792932000001	1.8793701080000003	1.5258789	1.2817383	0.36621094	0.693847644	9.58347194	-1.88774411	-0.48828125	-0.12207031	0.18310547	1550086553.521
-8.859716754	-3.514697284	-2.64738768	0.12207031	-0.48828125	-1.0375977	8.713769568	-5.5998290740000005	-0.011962890380000002	-0.36621094	-1.0986328	3.6010742	9.938769960000002	7.334448380000001	0.92473143	0.18310547	-0.91552734	-3.479004	-9.329858426000001	0.611303714	-1.8219482820000001	0	1.953125	-0.18310547	0.34572753600000006	10.04165036	1.7657226440000002	1.5258789	1.7700195	0.36621094	0.7141846040000002	9.584667932	-1.6688232820000002	-0.48828125	0	0.061035156	1550086553.561
-8.882446580000002	-3.5876709260000004	-2.586376996	0.061035156	-0.48828125	-0.9765625	8.545092752	-6.288891574	-0.113647464	-0.18310547	-0.24414062	3.479004	9.81435504	7.908667032	0.745288089	-0.12207031	-0.5493164	-2.9907227	-9.472216754	0.5455078076000001	-1.9284179320000001	0.18310547	3.112793	-0.061035156	-0.0454589856	10.27492662	1.6281494600000002	1.2207031	1.7089844	0.4272461	0.7141846040000002	9.584667932	-1.6688232820000002	-0.4272461	0.12207031	0.061035156	1550086553.601
-8.823827880000001	-3.599633786	-2.5074219240000004	0	-0.4272461	-0.91552734	8.05700679	-6.847558606000001	-0.019140625	-0.24414062	-0.79345703	2.8686523	9.343017572	8.290283246000001	0.693847644	-0.24414062	-1.7089844	-2.2583008	-9.103759980000001	0.6220702880000001	-2.819653354	-0.24414062	1.4038086	-0.18310547	-0.5084228534	10.12897914	1.4056396760000003	1.2817383	1.0375977	0.4272461	0.8421875000000001	9.686352340000001	-1.5204834260000002	-0.4272461	0	0.12207031	1550086553.641
-8.81066893	-3.8915283540000005	-2.445214856	0	-0.36621094	-0.79345703	7.873974640000001	-7.35478534	0.17824707460000003	-0.061035156	-0.9765625	2.6245117	9.20544429	8.564233426000001	0.707006839	-0.30517578	-0.6713867	-1.8310547	-9.16357428	0.7440917932000001	-2.9321045320000003	-0.18310547	1.5869141	-0.12207031	-0.54191893	10.27373004	1.276440396	0.91552734	0.4272461	0.48828125	1.073071286	9.559545926	-1.408032248	-0.36621094	0.061035156	0.12207031	1550086553.681
-8.77836911	-4.130786240000001	-2.4165038940000003	0	-0.30517578	-0.5493164	7.450488220000001	-7.757934800000001	0.13757324280000002	-0.061035156	-0.9765625	2.6245117	8.34052716	8.738891574	0.3804199280000001	-0.36621094	-0.4272461	-1.4648438	-9.03916034	0.8374023560000001	-3.584082068	-0.30517578	1.2207031	-0.18310547	-0.419897464	10.42805162	1.100585962	0.91552734	0.061035156	0.5493164	1.073071286	9.559545926	-1.408032248	-0.24414062	0.18310547	0.061035156	1550086553.72
-8.69223642	-4.202563400000001	-2.4356445680000003	0.061035156	-0.18310547	-0.4272461	7.2052491000000005	-8.21611322	0.014355469240000002	0.061035156	-0.5493164	2.2583008	8.17185054	8.848950180000001	0.3158203076	-0.30517578	-0.8544922	-1.2817383	-9.12888179	0.8649169928000001	-3.5888672120000003	-0.12207031	0.8544922	-0.18310547	-0.001196289038	10.64816942	1.062304712	0.7324219	0.30517578	0.48828125	1.035986322	9.651660340000001	-1.4451172120000002	-0.24414062	0.30517578	0	1550086553.76
-8.610888580000001	-4.33176268	-2.44401857	0	-0.24414062	-0.30517578	7.263867212	-8.468530252	-0.02990722644	0	-0.12207031	1.159668	7.966088760000001	8.8046875	0.2225097644	-0.12207031	-0.18310547	-1.2207031	-9.097778060000001	0.8529540740000001	-3.696533246	-0.12207031	0.6713867	-0.18310547	0.023925780760000005	10.51657698	1.062304712	0.30517578	0.4272461	0.24414062	0.8170653959999999	9.609789840000001	-1.3972655760000001	-0.18310547	0.12207031	0	1550086553.801
-8.57858876	-4.429858426	-2.4571777160000003	0	-0.24414062	-0.18310547	6.931298920000001	-8.36325679	0.0227294928	0	-0.12207031	1.159668	7.480395468	8.76521016	0.1387695288	0	-0.18310547	-0.91552734	-9.01044928	0.8266357428000001	-3.817358426	-0.061035156	0.48828125	-0.12207031	0.12321777160000001	10.27971196	0.8756836060000002	0.18310547	0.30517578	0.24414062	0.8170653959999999	9.609789840000001	-1.3972655760000001	-0.12207031	0.061035156	0	1550086553.84
-8.55107428	-4.460961960000001	-2.447607428	0.061035156	-0.24414062	-0.12207031	6.68486322	-8.059399460000002	0.19619140380000002	0.061035156	0.18310547	0.24414062	7.226782248	8.712573380000002	0.24165038940000003	-0.061035156	-0.18310547	-0.6713867	-9.040356430000001	0.740502896	-3.9250244600000004	0	0.36621094	-0.12207031	0.1495361322	10.102661240000002	0.8661132788	0	0.30517578	0.12207031	0.8744873200000001	9.646875000000001	-1.43076178	-0.12207031	0	0.061035156	1550086553.88
-8.48647464	-4.386792032000001	-2.4643554320000005	0.12207031	-0.12207031	-0.12207031	6.37023912	-7.78544928	0.07536621106000001	0	0.24414062	0.18310547	7.071264480000001	8.67070288	0.23208007200000003	-0.18310547	-0.48828125	-0.4272461	-9.1109375	0.8517577880000001	-3.887939496	0.061035156	0.30517578	-0.12207031	0.04067382788	10.02011682	0.5837890576	0.12207031	0.18310547	0.12207031	0.9223388580000002	9.713867212	-1.431957968	-0.12207031	0	0.061035156	1550086553.921
-8.43503444	-4.320996106	-2.44401857	0.12207031	-0.12207031	-0.12207031	6.00417482	-7.572509980000001	-0.1399658246	0	0.24414062	0.18310547	7.070068390000001	8.541503894	0.1459472644	-0.18310547	-0.48828125	-0.4272461	-9.04753444	0.860131839	-3.9573242800000004	0.061035156	0.24414062	-0.061035156	0.22131347840000004	10.04523912	0.538330072	0.12207031	0	0.12207031	0.9223388580000002	9.713867212	-1.431957968	-0.12207031	-0.061035156	0.12207031	1550086553.96
-8.47929712	-4.465747104	-2.5229737400000003	0.18310547	-0.12207031	-0.12207031	5.86420926	-7.49714357	-0.03828125	-0.12207031	0.6713867	0.18310547	7.104760880000001	8.451782248	0.0693847644	-0.18310547	-0.5493164	-0.24414062	-9.00207518	0.8314209260000001	-4.01713858	0.061035156	0.18310547	-0.061035156	0.500048822	9.97226538	0.668725589	0.12207031	-0.061035156	0.18310547	0.9462646760000001	9.632519568000001	-1.447509784	-0.18310547	-0.12207031	0.18310547	1550086554.0
-8.49125998	-4.530346646	-2.5791992800000005	0.18310547	-0.18310547	0	5.591455072	-7.51867662	-0.0693847644	-0.24414062	0.5493164	0.30517578	7.4145996400000005	8.47810054	0.09450683900000001	-0.12207031	-0.5493164	0.061035156	-8.957812500000001	0.8074951080000001	-4.094897464000001	0.061035156	0.061035156	-0.061035156	0.56823732	9.90048822	0.647192392	0	-0.061035156	0.18310547	0.9486572480000001	9.677978240000002	-1.564746106	-0.18310547	-0.061035156	0.12207031	1550086554.041
-8.461352340000001	-4.657153354	-2.56723642	0.24414062	-0.061035156	0.12207031	5.383300720000001	-7.698120108000001	-0.15671386780000002	-0.24414062	0.5493164	0.30517578	7.608398560000001	8.73171376	-0.001196289038	-0.18310547	-0.48828125	0.24414062	-8.98652356	0.876879892	-4.173852536	0.061035156	-0.061035156	-0.061035156	0.492871106	10.030884080000002	0.5670410144	-0.061035156	-0.061035156	0.18310547	0.9486572480000001	9.677978240000002	-1.564746106	-0.24414062	0	0.12207031	1550086554.08
-8.475707968	-4.651171924000001	-2.5815917540000006	0.48828125	0	0.30517578	5.83669429	-7.878759980000001	0.16389160340000003	-0.12207031	0.36621094	0.18310547	7.086816394	8.844164840000001	-0.0478515625	-0.18310547	-0.91552734	0.18310547	-8.914746106	1.0264160340000001	-4.2599853240000005	0.12207031	-0.18310547	-0.061035156	0.3947753894	10.21511232	0.48808594240000003	-0.24414062	-0.18310547	0.18310547	0.8900390380000001	9.667211960000001	-1.5432128600000001	-0.24414062	-0.061035156	0.12207031	1550086554.12
-8.48049321	-4.647582968	-2.7227538940000002	0.5493164	0.061035156	0.48828125	5.78645018	-8.01035144	0.06699218750000001	-0.18310547	0.12207031	-0.18310547	7.027001800000001	9.18630342	-0.0227294928	-0.30517578	-0.4272461	0.18310547	-8.789135880000002	1.2489257200000001	-4.34851088	0.24414062	-0.36621094	0	0.32060547120000005	10.323974640000001	0.35888672120000004	-0.4272461	-0.24414062	0.30517578	1.015649411	9.689941394000002	-1.4738280760000002	-0.30517578	-0.24414062	0.18310547	1550086554.161
-8.492456070000001	-4.6786866	-2.8399902160000003	0.7324219	0.061035156	0.7324219	5.816357428000001	-8.19936502	0.23686523560000003	-0.18310547	0.12207031	-0.18310547	7.1119384000000005	9.96389128	-0.025122070680000004	-0.48828125	-0.061035156	0.4272461	-8.790332068	1.3482177520000003	-4.252807608	0.36621094	-0.79345703	0.061035156	-0.023925780760000005	10.700806200000002	0.1495361322	-1.0375977	-0.4272461	0.24414062	1.015649411	9.689941394000002	-1.4738280760000002	-0.36621094	-0.48828125	0.24414062	1550086554.2
-8.492456070000001	-4.67629393	-2.906982428	0.9765625	0.18310547	0.8544922	6.031689300000001	-8.509204074000001	0.002392578076	0.12207031	0.9765625	-0.36621094	6.47192392	10.535717360000001	0.1112548822	-0.79345703	0	0.6713867	-8.957812500000001	1.5958496400000002	-4.181030252	0.48828125	-1.2817383	-0.12207031	-0.6208740020000001	11.13984424	0.27155761780000004	-1.3427734	-0.91552734	0.061035156	1.1556152160000002	9.7485598	-1.6137939300000002	-0.48828125	-0.5493164	0.36621094	1550086554.24
-8.409912140000001	-4.758837860000001	-2.9129637600000002	1.159668	0.18310547	0.9765625	5.383300720000001	-8.679076980000001	0.517993161	0.48828125	1.7700195	-0.61035156	5.578295926000001	10.73789038	0.0227294928	-0.9765625	-0.061035156	0.6713867	-8.955419928000001	2.08513179	-4.023120108	1.0986328	-1.5258789	-0.18310547	-1.2202148560000001	11.308520860000002	0.46774902160000004	-1.7089844	-1.8920898	-0.18310547	0.9809570288	9.72822284	-1.7800780760000001	-0.6713867	-0.79345703	0.4272461	1550086554.281
-8.27592752	-5.106957968000001	-2.94526358	1.4648438	0.30517578	1.2207031	4.322192392000001	-8.431445288	0.7823730432	0.48828125	1.7700195	-0.61035156	4.758837860000001	10.650561600000001	-0.09331054320000001	-0.9765625	-0.18310547	0.4272461	-8.96977536	2.345922824	-3.7049072480000005	1.8310547	-1.5258789	0	-1.4020507200000003	11.16496556	0.41271972840000004	-2.1362305	-2.6245117	-0.48828125	0.9809570288	9.72822284	-1.7800780760000001	-0.79345703	-1.2207031	0.48828125	1550086554.32
-8.2005616	-5.676391574	-2.9273192900000002	2.1972656	0.36621094	1.3427734	3.7599366	-8.01274411	0.67709964	-0.24414062	1.5258789	-0.061035156	4.067382788000001	10.375414840000001	-0.22490234620000002	-1.2207031	-0.5493164	-0.061035156	-9.181518570000001	2.168872104	-3.2790283540000003	2.5024414	-1.7089844	-0.12207031	-1.4678466460000001	10.71994658	0.500048822	-2.319336	-3.3569336	-1.0375977	0.8182617212000002	9.790429712	-1.8422851440000003	-0.91552734	-1.3427734	0.61035156	1550086554.36
-8.34890126	-6.091503894000001	-2.83640126	3.1738281	0.5493164	1.3427734	3.31850589	-7.489965560000001	0.5502929712000001	-0.79345703	2.0751953	0.79345703	3.371142572	10.11940944	-0.42587889400000006	-1.5869141	-1.5869141	-0.6713867	-9.448290740000001	2.336352536	-2.7729980040000006	3.2958984	-1.7089844	-0.061035156	-1.6317382200000001	10.30602986	0.5562744110000001	-2.4414062	-3.7841797	-1.5258789	-0.19738769960000002	10.453173920000001	-1.683178714	-1.159668	-1.5869141	0.8544922	1550086554.401
-8.65634784	-6.042456070000001	-2.6796875	3.9672852	0.79345703	1.159668	3.0768554320000003	-7.2961670320000005	0.5969482428	-1.4038086	2.6855469	1.8920898	3.0469483800000003	10.04045378	-0.800317392	-2.0751953	-2.8076172	-1.5258789	-9.90048822	2.3160155760000003	-2.2071533540000003	4.211426	-1.4648438	-0.12207031	-1.6460937500000001	10.18520468	0.38999023560000007	-2.380371	-4.699707	-1.953125	-0.19738769960000002	10.453173920000001	-1.683178714	-1.4038086	-2.319336	1.0986328	1550086554.44
-8.755639480000001	-5.273242212	-2.14973143	4.638672	0.9765625	0.9765625	2.7048096040000003	-7.565332068	0.1124511682	-1.4038086	2.6855469	1.8920898	3.3005616	10.151709260000002	-1.1675781250000001	-2.746582	-3.4179688	-2.5024414	-10.084716460000001	2.001391574	-1.670019568	5.126953	-0.91552734	-0.30517578	-1.3685547120000001	10.34909694	0.3612792932	-2.0751953	-5.79834	-2.319336	-1.013256839	10.96997104	-1.528857428	-1.7089844	-3.1738281	1.2817383	1550086554.48
-8.665917932000001	-3.8843505400000002	-1.464257788	4.8828125	1.2817383	0.79345703	2.2980712860000003	-8.378808606	-0.686669928	-2.2583008	2.5634766	3.2348633	3.890332068	10.17204622	-1.5683349640000002	-3.4179688	-3.7231445	-3.4179688	-9.80957068	1.259692392	-1.2632812500000001	6.0424805	-0.61035156	-0.5493164	-0.885253894	10.50222194	0.6400146760000001	-1.8920898	-6.4086914	-2.6855469	-1.3051513580000003	9.9866214	-0.6747070288	-1.7700195	-4.333496	1.2207031	1550086554.52
-9.040356430000001	-3.2323730040000007	-1.2417480040000002	4.333496	1.2207031	0.79345703	2.5337402160000004	-8.54628894	-0.5227783246000001	-3.6621094	1.6479492	4.8828125	4.636816394	10.035669420000001	-1.7980224640000002	-3.9672852	-3.90625	-3.7841797	-9.58347194	-0.37084961060000005	-1.0670898560000002	6.225586	-0.7324219	-0.4272461	-0.569433606	10.0631839	1.2333740020000001	-1.7089844	-6.713867	-2.746582	-1.3051513580000003	9.9866214	-0.6747070288	-1.5258789	-5.9814453	1.0986328	1550086554.56
-9.03796376	-3.17495108	-1.085034146	4.211426	1.6479492	0.79345703	2.5337402160000004	-8.54628894	-0.5227783246000001	-5.3100586	2.9907227	6.591797	4.9957028800000005	9.8765625	-1.745385782	-3.9672852	-3.90625	-3.7841797	-9.505712860000001	-1.8434814300000002	-0.8589355432	5.92041	-0.8544922	-0.24414062	-0.135180661	9.908862319999999	2.039672824	-1.4648438	-6.958008	-2.8686523	-0.439038089	9.14682608	-0.9522461060000001	-1.159668	-6.4086914	0.4272461	1550086554.6
-8.570214660000001	-3.025415036	-1.1735596040000003	4.211426	1.8920898	0.61035156	5.3821045320000005	-9.719848740000002	0.33256836060000006	-7.6293945	8.7890625	9.155273	5.64169928	9.77128894	-1.5085204680000002	-3.2958984	-5.3100586	-3.9672852	-9.60739766	-2.9261230040000004	-0.6806884980000001	5.065918	-0.9765625	-0.36621094	0.47014160340000005	9.97226538	2.5421141200000004	-1.2817383	-7.2021484	-2.8686523	1.3254882200000002	8.936279254	-2.195190396	-0.8544922	-7.507324	0.5493164	1550086554.64
-7.92661142	-2.98952626	-0.763232428	3.9672852	2.746582	1.0986328	6.232665740000001	-10.30722644	-1.57551268	-7.6293945	8.7890625	9.155273	6.4575683900000005	9.2808107	-1.1173339660000001	-2.6855469	-4.9438477	-3.90625	-9.351391574	-3.084033246	-0.7692138580000001	4.5166016	-0.79345703	-0.4272461	0.8828613220000001	9.630126800000001	2.851953076	-1.3427734	-6.958008	-2.746582	1.3254882200000002	8.936279254	-2.195190396	-0.24414062	-7.385254	0.12207031	1550086554.68
-7.711279254	-2.757446286	-0.8577392572	4.3945312	3.8452148	1.0375977	5.40722644	-10.34909694	-2.7000244600000003	-6.652832	10.925293	8.300781	6.7482665740000005	8.553466754	-0.7608398560000001	-2.1362305	-4.0893555	-3.4179688	-8.915942392	-2.8328125	-0.879272464	4.211426	-1.0375977	-0.12207031	1.102978534	8.80947284	3.2586913940000004	-1.3427734	-6.0424805	-2.380371	1.5432128600000001	8.845361420000001	-1.1986816100000002	-1.159668	-5.859375	-0.48828125	1550086554.72
-8.66352536	-2.802905252	-1.6999267180000002	3.540039	2.319336	0.91552734	3.9441650360000002	-9.858617720000002	-1.8159667540000002	-2.6855469	8.056641	2.5024414	6.56044928	7.9708741000000005	-0.41152344240000005	-1.7089844	-3.540039	-2.5634766	-8.738891574	-3.0613037140000006	-0.9642089660000001	4.0893555	-1.2207031	0.061035156	0.7979248200000001	7.920629892	3.6714112400000003	-1.3427734	-4.699707	-1.953125	0.9175537140000001	9.363354532	1.146044928	-1.3427734	-4.699707	-0.36621094	1550086554.76
-8.66950679	-3.53742662	-1.144848642	2.5634766	2.380371	1.3427734	3.9441650360000002	-9.858617720000002	-1.8159667540000002	-2.6855469	8.056641	2.5024414	6.059204074	7.878759980000001	-0.24643554320000002	-1.5258789	-3.90625	-1.5869141	-8.871679712	-2.9416748200000002	-0.718969748	3.9672852	-1.6479492	0.18310547	0.02990722644	7.54260234	3.7431884000000006	-0.9765625	-4.211426	-1.5869141	0.9175537140000001	9.363354532	1.146044928	-1.8920898	-4.699707	-0.18310547	1550086554.8
-8.19816893	-4.4968505400000005	-0.6340332068000001	3.6010742	4.0283203	1.8310547	2.983544928	-9.097778060000001	-0.724951178	1.0986328	2.1972656	-1.2817383	5.579492212	8.09528804	-0.28471679320000004	-1.4648438	-4.8217773	-0.6713867	-9.27124002	-2.74069838	-0.18422851440000002	3.9672852	-1.7700195	0.12207031	-0.4330566394	7.68735324	3.85683606	-0.4272461	-4.5776367	-1.3427734	-1.197485324	9.540405252000001	0.5479003894	-2.1362305	-7.019043	-0.24414062	1550086554.84
-8.24243161	-4.2336670320000005	-1.41042482	4.3945312	3.9672852	2.1972656	2.94765625	-9.07983426	-1.37214357	2.5634766	0.61035156	-1.953125	5.417993210000001	8.261572480000002	-0.1268066394	-1.2207031	-5.432129	0	-9.688745108	-2.58278804	0.34213867800000003	3.90625	-1.3427734	-0.12207031	-0.34094239200000004	8.1838134	4.03986821	0.18310547	-5.1879883	-1.2207031	2.007373004	8.328564300000002	-2.70839856	-1.5258789	-7.1411133	-0.061035156	1550086554.88
-8.91953125	-2.60910643	-2.369848642	4.4555664	1.8920898	2.5024414	2.7861572480000003	-8.866894568000001	-2.463159146	2.5634766	0.61035156	-1.953125	5.51967752	8.263964660000001	0.24165038940000003	-0.61035156	-5.004883	0.48828125	-9.563134980000001	-2.140161142	0.3349609424	4.211426	-0.61035156	-0.12207031	0.00837402356	8.23645018	4.45258786	0.5493164	-4.8217773	-1.0986328	2.007373004	8.328564300000002	-2.70839856	-0.79345703	-7.446289	0.24414062	1550086554.92
-9.43632788	-2.0743652160000003	-2.4978514400000003	3.9672852	1.0375977	2.319336	2.8268310700000003	-8.6001223	-3.2503173920000004	3.6621094	-0.061035156	-1.953125	5.401245108	8.464941394	0.6280517572	0	-3.90625	0.91552734	-9.30234375	-1.829125998	0.2512207068	4.4555664	-0.6713867	0.061035156	-0.07895508180000001	8.10246556	4.677490216000001	0.61035156	-3.90625	-0.7324219	4.439428714000001	8.29506839	-0.44143066100000006	0.24414062	-5.3710938	0.79345703	1550086554.96
-9.9100589	-3.1175292540000004	-3.3268798920000004	4.1503906	1.5869141	2.319336	2.8268310700000003	-8.6001223	-3.2503173920000004	3.6621094	-0.061035156	-1.953125	4.870092752000001	9.130077880000002	0.8948242212000002	0	-3.90625	0.91552734	-9.54997554	-1.81118161	0.4761230432	4.5166016	-0.7324219	0.36621094	-0.6507812500000001	8.357275360000001	4.31979982	0.30517578	-3.90625	-0.48828125	4.29348143	7.917040740000001	-0.9606201080000001	1.8920898	-4.699707	1.5869141	1550086554.999
-10.04045378	-3.2527099640000006	-4.2073487400000005	4.8217773	1.0375977	3.0517578	3.2993652160000004	-8.999682608	-3.8963134000000004	1.8920898	4.699707	0.30517578	4.030297824	9.883740020000001	0.8661132788	-0.12207031	-3.7841797	1.4648438	-10.27492662	-1.299169928	0.8613281250000001	4.3945312	-1.2817383	0.48828125	-0.92473143	9.06069339	3.696533246	0.4272461	-4.699707	-0.5493164	4.11882338	10.107446580000001	0.1866210962	0.6713867	-4.3945312	0.91552734	1550086555.039
-8.38598642	-2.5971435700000005	-3.9142577880000005	4.272461	1.7700195	2.319336	3.2993652160000004	-8.999682608	-3.8963134000000004	1.8920898	4.699707	0.30517578	3.7659179320000007	10.12897914	0.45100097840000003	-0.12207031	-3.7841797	1.4648438	-10.35148912	-0.6089111420000001	1.353002896	4.9438477	-0.30517578	0.5493164	-0.7524658540000001	9.8251223	3.034985324	0.79345703	-5.126953	-0.7324219	5.01245108	10.920923020000002	-0.6926513580000001	0.7324219	-1.953125	1.5258789	1550086555.079
-8.053417932	-3.7384033540000003	-4.610498004000001	5.2490234	4.5166016	2.9296875	2.956030252	-10.320385880000002	-4.744482428	1.2817383	5.7373047	0.79345703	4.231274460000001	9.859814300000002	0.1447509784	-1.7089844	-5.2490234	0.79345703	-9.8263179	0.1985839856	1.223803714	5.3100586	-0.91552734	0.5493164	-0.708203125	9.99021016	2.3710449280000003	0.8544922	-5.2490234	-0.6713867	-0.7524658540000001	9.661230432000002	-2.404541034	1.5258789	-4.272461	1.2207031	1550086555.119
-8.000781250000001	-4.048242212	-5.93359375	5.2490234	1.2207031	3.1738281	2.956030252	-10.320385880000002	-4.744482428	0.91552734	5.004883	0.30517578	4.563842752	9.66242662	-0.1363769568	-2.380371	-5.2490234	0.79345703	-9.997387680000001	1.085034146	1.391284146	5.79834	-1.0375977	0.61035156	-0.839794928	9.713867212	1.4678466460000001	0.5493164	-5.7373047	-0.5493164	-0.7524658540000001	9.661230432000002	-2.404541034	1.3427734	-6.3476562	0.7324219	1550086555.159
-7.488769568	-3.1773437500000004	-5.3270751800000005	6.8969727	3.8452148	3.2958984	2.9823487400000004	-9.69113768	-4.043457068	0.91552734	5.004883	0.30517578	4.6882567900000005	9.6552491	-0.8362060700000001	-2.380371	-5.2490234	0.79345703	-10.231860520000001	1.522875998	1.506127896	6.3476562	-0.91552734	0.30517578	-0.6304443390000001	9.88254442	0.6316406250000001	0.36621094	-6.286621	-0.5493164	1.2907959260000001	9.721044928000001	-3.20007338	1.0986328	-5.2490234	0.7324219	1550086555.199
-7.945751800000001	-2.4200927520000004	-6.727929712	6.4697266	2.6855469	2.9296875	2.5134033540000003	-8.993701080000001	-2.9213378600000004	-0.30517578	5.6152344	-1.6479492	5.457470746	9.756933606	-1.7071045320000002	-3.540039	-7.446289	0.9765625	-10.322778060000001	1.3482177520000003	1.8841552520000002	6.3476562	0.061035156	0.30517578	0.1315917932	10.304834260000002	0.6053222644	0.61035156	-6.164551	-0.5493164	1.37214357	9.38847644	-3.6893554320000006	1.0986328	-4.760742	1.2207031	1550086555.239
-8.07734375	-2.728735324	-6.282910340000001	7.080078	2.8076172	3.3569336	2.5134033540000003	-8.993701080000001	-2.9213378600000004	-0.6713867	6.3476562	-1.8920898	6.6202635800000005	9.62653804	-2.000195288	-3.540039	-6.958008	1.2817383	-10.04165036	1.1711669928000001	1.867407248	6.5307617	0.12207031	-0.061035156	0.6364257788	10.700806200000002	0.8673096040000001	0.6713867	-5.493164	-0.5493164	1.37214357	9.38847644	-3.6893554320000006	0.91552734	-5.065918	1.2207031	1550086555.279
-8.23645018	-2.3674560700000002	-6.701611420000001	7.751465	3.1738281	3.6010742	1.06589357	-8.23166484	-2.66174321	-1.3427734	6.4697266	-0.6713867	6.888232428000001	9.213818390000002	-1.9738769960000002	-3.540039	-6.958008	1.2817383	-9.778466754	1.3015625000000002	1.9403808900000001	6.713867	0.4272461	-0.061035156	0.86850589	10.42565944	1.0718750000000001	0.5493164	-4.8828125	-0.61035156	1.561157248	9.1276857	-3.9549316100000005	0.9765625	-5.432129	1.3427734	1550086555.319
-8.23764676	-0.931909146	-6.651367212	7.507324	1.8310547	3.2958984	1.06589357	-8.23166484	-2.66174321	-1.3427734	6.4697266	-0.6713867	6.843969748	8.85373552	-2.042065396	-2.319336	-6.1035156	2.0751953	-9.538012680000001	1.1735596040000003	2.237060504	6.7749023	0.18310547	-0.24414062	1.0718750000000001	10.30602986	0.893627896	0.18310547	-4.760742	-0.5493164	1.5970459260000003	9.026000900000001	-3.9298096040000003	0.8544922	-5.065918	1.2817383	1550086555.359
-7.917040740000001	-0.25839844240000004	-6.3307617800000004	7.019043	2.319336	2.746582	0.4761230432	-7.93139676	-2.3076415740000003	-2.0141602	6.4697266	1.8310547	7.035375900000001	8.576196580000001	-2.1569091460000003	-1.953125	-5.3100586	2.0141602	-9.540405252000001	1.069482428	2.35549321	6.8359375	0.12207031	-0.30517578	1.300366214	10.272534440000001	0.7668212860000001	-0.061035156	-4.699707	-0.5493164	1.5970459260000003	9.026000900000001	-3.9298096040000003	0.9765625	-5.6152344	1.3427734	1550086555.399
-8.674292032	-0.02033691394	-5.839086960000001	6.8359375	2.5024414	3.0517578	0.9713867212000001	-8.11083966	-2.13776857	-2.0141602	6.4697266	1.8310547	6.926513580000001	8.23645018	-2.0528320680000003	-1.953125	-5.3100586	2.0141602	-9.338232428000001	0.7261474640000001	2.3578857820000003	6.8969727	0.18310547	-0.30517578	1.5432128600000001	10.170849640000002	0.8673096040000001	-0.24414062	-4.8828125	-0.61035156	2.64379892	8.716162140000002	-3.741992212	0.8544922	-6.286621	1.5258789	1550086555.439
-8.685058606	1.100585962	-5.851049820000001	6.1035156	0.4272461	2.8076172	1.733422824	-8.266357428000001	-1.801611322	-2.319336	6.713867	3.0517578	6.570019568	7.876367212000001	-1.818359424	-1.4648438	-4.0893555	1.5869141	-9.076245108	0.2619873004	2.2753417540000003	6.4697266	0.061035156	-0.36621094	1.8434814300000002	9.95910692	0.9965087860000001	-0.48828125	-4.8217773	-0.8544922	4.185815396000001	8.572607428000001	-3.1127441100000004	0.7324219	-5.2490234	1.6479492	1550086555.479
-8.14313948	1.35419928	-4.97177716	4.9438477	1.8310547	1.7089844	2.3172119600000003	-8.372826980000001	-1.562353534	-2.5024414	7.6904297	3.7231445	6.35827626	7.495947480000001	-1.638916034	-1.2817383	-4.211426	1.2207031	-8.859716754	-0.23208007200000003	2.2849121400000003	6.0424805	-0.12207031	-0.30517578	2.032495108	9.6983152	1.227392572	-0.5493164	-4.8828125	-1.2817383	4.185815396000001	8.572607428000001	-3.1127441100000004	0.6713867	-4.3945312	1.4038086	1550086555.519
-9.045141574	1.2919922120000003	-4.856933606	4.272461	2.0751953	1.2207031	2.3172119600000003	-8.372826980000001	-1.562353534	-2.5024414	8.361816	3.8452148	6.396557608000001	6.975561600000001	-1.415209964	-1.2817383	-4.211426	1.2207031	-8.73171376	-0.65676268	2.158105432	5.1879883	-0.30517578	-0.12207031	2.2753417540000003	9.40163588	1.3685547120000001	-0.8544922	-5.3100586	-1.6479492	3.192895468	8.430249100000001	-3.0959961060000003	0.61035156	-4.5166016	1.2817383	1550086555.559
-9.62055661	0.8661132788	-4.8916259	3.6010742	-0.5493164	0.9765625	2.2215087860000002	-8.56782248	-1.665234424	-2.0141602	7.8125	3.2348633	6.650170926	6.3654540740000005	-1.2513183900000002	-1.0986328	-4.1503906	0.6713867	-8.6348143	-0.6160888580000001	2.0731689300000005	4.272461	-0.48828125	0	2.7299316100000004	9.094189300000002	1.3972655760000001	-0.9765625	-5.6152344	-2.0141602	2.293286142	8.98173822	-2.7251464660000004	0.30517578	-4.8217773	0.91552734	1550086555.599
-8.94465306	-0.24165038940000003	-4.0338867800000004	2.9907227	0.12207031	0.7324219	1.949951178	-8.291479532	-1.886547824	0.30517578	3.7231445	0.61035156	7.1310790740000005	5.949145468	-1.272851538	-1.0375977	-3.6621094	-0.91552734	-8.637207068	-0.5467041034000001	2.026513678	3.540039	-0.61035156	0	3.2814209260000005	9.058300720000002	1.4415283540000001	-1.0375977	-5.432129	-2.1362305	2.293286142	8.98173822	-2.7251464660000004	0.36621094	-4.333496	0.36621094	1550086555.639
-8.985326980000002	-0.9881347840000001	-3.2658691100000006	2.9296875	-0.24414062	1.6479492	1.963110324	-7.972070288000001	-1.818359424	0.30517578	3.7231445	0.61035156	7.82731929	5.79243161	-1.27524411	-1.0375977	-3.6621094	-0.91552734	-8.597729532	-0.2572021466	1.7298339660000002	2.6855469	-0.7324219	-0.12207031	3.770703076	9.072656250000001	1.550390576	-0.9765625	-4.638672	-2.0141602	1.491772464	8.9745607	-2.719165036	0.36621094	-4.333496	0.24414062	1550086555.679
-9.09060054	-0.7464843750000001	-3.3328614200000004	2.0751953	1.8920898	1.4648438	2.063598642	-7.57849092	-1.5156982820000002	0.9765625	2.1972656	-0.7324219	8.41708966	6.724340560000001	-1.2895996400000003	-1.159668	-2.8686523	-1.7089844	-8.597729532	-0.2572021466	1.7298339660000002	2.6855469	-0.7324219	-0.12207031	3.48957518	9.29636232	1.8410888580000002	-0.4272461	-3.479004	-1.6479492	2.483496106	9.274829074000001	-2.6605469240000006	0.24414062	-5.2490234	0.48828125	1550086555.719
-10.450780760000002	-1.2919922120000003	-6.087914840000001	0.24414062	4.0893555	1.2207031	2.251416034	-7.769897660000001	-1.2632812500000001	1.0986328	1.3427734	-1.5258789	8.81066893	9.449487320000001	-1.0515380890000001	-1.3427734	-0.8544922	-3.112793	-8.597729532	-0.2572021466	1.7298339660000002	2.6855469	-0.7324219	-0.12207031	3.03020018	11.18530252	2.378222644	-0.48828125	-2.380371	-1.0986328	2.483496106	9.274829074000001	-2.6605469240000006	0.061035156	-4.1503906	0.7324219	1550086555.759
-11.595629500000001	-2.728735324	-8.09768071	0.12207031	-2.1362305	0.61035156	2.251416034	-7.769897660000001	-1.2632812500000001	0.91552734	0.8544922	-1.5869141	8.81066893	9.449487320000001	-1.0515380890000001	-1.3427734	-0.8544922	-3.112793	-12.299048020000003	-1.314721646	2.14973143	0.91552734	-0.18310547	-1.0986328	2.299267572	12.728515380000001	3.5673339660000005	0.12207031	-2.8076172	-0.79345703	4.0960937500000005	10.73190944	-3.2048584260000004	-0.30517578	-2.4414062	1.2207031	1550086555.799
-9.81914038	-4.512402356	-4.548291034	0.4272461	-4.0893555	1.5869141	3.5063233800000004	-11.223584260000003	-1.9989990020000004	1.2207031	0.12207031	-0.91552734	7.795019568000001	11.586059800000001	0.2344726538	-1.5869141	0.18310547	-3.112793	-11.42216754	0.5861816394	0.7680175720000001	0.79345703	2.4414062	-0.24414062	1.234570288	11.64707068	4.398754892	0.12207031	-1.7700195	-0.7324219	2.2645751800000005	12.829003600000002	-0.9689941100000001	-3.0517578	-3.6010742	2.380371	1550086555.839
-7.9242187500000005	-4.88444838	-3.2730469240000004	2.0141602	0.7324219	1.6479492	3.5063233800000004	-11.223584260000003	-1.9989990020000004	1.7089844	0.18310547	-0.6713867	6.31401358	10.784546220000001	0.60651857	-1.2817383	0.48828125	-2.0141602	-10.030884080000002	2.0097655760000004	-0.9055908540000002	3.1738281	-0.79345703	-0.8544922	-1.485791034	9.9949955	3.31611322	-2.0751953	-0.5493164	-0.30517578	2.2645751800000005	12.829003600000002	-0.9689941100000001	-4.8217773	-3.7231445	3.4179688	1550086555.879
-11.672192000000003	-4.31979982	-4.124804712	4.8217773	-3.479004	0.79345703	3.9979980040000007	-10.997485520000001	-2.76821286	1.3427734	1.0375977	-1.7089844	4.46933606	10.57160692	0.287109375	-1.5258789	0.24414062	-0.48828125	-10.087109620000001	1.259692392	-0.2392578076	3.3569336	-0.48828125	-0.30517578	-3.7527587860000002	8.99609375	2.337548822	-2.2583008	-2.5634766	0.4272461	0.6531738220000001	12.157885880000002	-0.6148925720000001	-4.5776367	-2.0141602	4.638672	1550086555.919
-9.71027806	-1.2788329680000001	-5.8259275200000005	1.2817383	-5.7373047	0.6713867	3.440527356	-11.492749100000001	-2.062402356	-0.79345703	5.004883	-3.6010742	3.3627685700000005	10.509399460000001	-0.6160888580000001	-4.699707	-5.6762695	1.4648438	-10.345508180000001	0.44980469240000004	0.1196289038	3.4179688	-0.30517578	-0.18310547	-3.1821288940000003	9.18630342	2.277734424	-0.6713867	-4.638672	0.24414062	-0.5263671924000001	13.48696286	-1.8231445680000002	-4.3945312	-2.0751953	4.8217773	1550086555.96
-8.21013179	-1.4558837860000002	-1.6185790740000001	2.0751953	-3.2348633	0.5493164	2.9081787140000004	-11.106347840000002	-2.2621826080000003	-0.79345703	5.004883	-3.6010742	3.38908696	9.858617720000002	-1.0419677520000001	-5.6152344	-8.239746	2.1362305	-9.700707968000001	-0.39238280760000005	0.5096191394	3.6621094	-0.4272461	0	-1.6748047120000003	9.130077880000002	2.662939496	0.6713867	-4.8217773	0	-0.5263671924000001	13.48696286	-1.8231445680000002	-4.211426	-2.746582	5.004883	1550086555.999
-7.963696580000001	-0.8589355432	-1.12211911	2.5024414	-0.4272461	0.48828125	2.9081787140000004	-11.106347840000002	-2.2621826080000003	-0.91552734	5.126953	-3.4179688	3.8532471040000003	8.8896241	-1.052734375	-5.6152344	-8.239746	2.1362305	-9.0594973	-1.0742675720000001	0.6543701080000001	3.2958984	-0.5493164	-0.061035156	-0.309838858	8.608496106	2.93808606	1.0986328	-4.760742	-0.18310547	-0.3971679712	11.009448380000002	-1.6783935700000001	-4.0283203	-1.6479492	4.5776367	1550086556.039
-8.16826178	-0.3229980432	-1.7944336060000001	0.7324219	-3.112793	0.061035156	2.0923096040000004	-9.11572284	-2.251416034	-0.18310547	4.0893555	-2.6855469	4.208544928	7.9373777	-0.8433837860000001	-5.3100586	-8.422852	2.746582	-8.560644568	-1.3984619600000001	0.84816893	2.9296875	-0.36621094	0.12207031	0.9725830072	8.20534694	2.9548339660000003	0.48828125	-4.638672	-0.36621094	1.227392572	7.39904802	-1.9379882200000003	-2.9296875	-0.79345703	3.479004	1550086556.079
-6.904980432	-0.27873535340000005	0.539526358	0.9765625	-0.36621094	0.061035156	1.8805663940000001	-8.4386232	-2.081542932	-0.18310547	4.0893555	-2.6855469	4.4334472840000005	7.2231933900000005	-0.417504892	-3.0517578	-4.333496	1.159668	-8.257983426000001	-1.4929687500000002	1.199877896	2.319336	-0.4272461	0.30517578	2.0336913940000003	8.141943390000002	3.1139403960000003	-0.30517578	-4.699707	-0.48828125	1.227392572	7.39904802	-1.9379882200000003	-1.6479492	1.0986328	2.4414062	1550086556.119
-7.030590560000001	0.173461911	0.531152356	-0.30517578	1.0375977	0.061035156	1.6712158540000002	-8.042651260000001	-1.963110324	0.12207031	3.479004	-2.5024414	4.3784179320000005	6.9384764400000005	-0.0909179712	-3.0517578	-4.333496	1.159668	-8.43981929	-1.79921875	1.5491942900000002	1.4648438	-0.5493164	0.24414062	2.928515576	8.359667932	3.28022464	-0.8544922	-4.0893555	-0.6713867	0.4868896466	5.43234874	-1.983447284	-0.24414062	2.9907227	0.91552734	1550086556.159
-8.16347644	-0.41271972840000004	0.49167482	-1.4648438	1.7700195	0.18310547	1.503735324	-7.93618161	-1.9367920320000003	0.7324219	0.8544922	-2.5634766	4.177441394000001	7.0581054320000005	-0.025122070680000004	-1.953125	-1.7700195	-0.6713867	-8.51398912	-1.9930175720000003	1.6544677520000002	0.5493164	-0.4272461	0.24414062	3.50393071	8.632422120000001	3.4381347840000003	-1.2817383	-3.2348633	-0.91552734	-0.7572509980000001	4.257592752	-1.735815396	0.48828125	3.479004	-0.48828125	1550086556.199
-9.778466754	-1.3829101440000002	-1.256103534	-1.3427734	1.5869141	0.18310547	1.4869873200000001	-7.96130342	-1.8697998200000001	0.7324219	0.8544922	-2.5634766	4.560253894000001	7.527050720000001	0.22131347840000004	-0.5493164	0	-3.90625	-8.66352536	-1.7788817900000002	1.7872558900000002	-0.12207031	-0.5493164	0.12207031	3.7742920320000004	8.761621106	3.7204589660000003	-1.0986328	-1.953125	-1.159668	0.35649413939999997	5.23735324	-0.06699218750000001	0.18310547	2.4414062	-1.7089844	1550086556.239
-12.21052266	-1.207055661	-0.3158203076	0.9765625	-2.4414062	0.30517578	1.50493161	-8.18022464	-1.812377896	0.7324219	-0.24414062	-2.5634766	5.288793930000001	8.20534694	0.47971191100000005	-0.5493164	0	-3.90625	-9.040356430000001	-1.0168457068	1.886547824	-0.79345703	-0.5493164	0.12207031	3.338842752	8.577392572	4.026708966	-0.8544922	-0.5493164	-1.4038086	4.450195288000001	9.11572284	3.2503173920000004	-0.48828125	0.6713867	-0.8544922	1550086556.279
-12.0801268	-1.8375000000000001	0.60651857	-0.91552734	-0.18310547	0.79345703	1.449902356	-8.575000000000001	-1.665234424	0.6713867	-0.79345703	-2.2583008	5.79841304	9.33344748	0.4904785144	0	0.61035156	-4.760742	-9.249707068000001	-0.387597644	1.8040038940000003	-1.0986328	-0.6713867	0.61035156	2.2849121400000003	8.787939300000001	4.027905252	-0.48828125	0.30517578	-1.3427734	9.693530252	12.11960414	6.992309800000001	0.36621094	1.2207031	0.61035156	1550086556.318
-11.9616938	-3.9860351440000006	-3.8364991	1.0986328	0.79345703	-0.18310547	1.449902356	-8.575000000000001	-1.665234424	0.5493164	-0.91552734	-1.6479492	5.9826415740000005	11.776269960000002	0.173461911	0.36621094	0.9765625	-4.9438477	-11.703296220000002	0.5048339856	1.8159667540000002	-1.5258789	-3.6621094	-0.12207031	1.4044433900000002	10.178027160000001	3.7228514400000003	0.061035156	0.36621094	-0.8544922	3.3149170320000003	7.516284440000001	1.5551757200000003	2.4414062	-2.2583008	1.0986328	1550086556.358
-10.23903804	-4.106860324	-1.812377896	0.9765625	-1.5258789	0.36621094	1.3685547120000001	-10.11582068	-0.9474609620000001	0.18310547	-0.7324219	-0.36621094	7.05571286	13.72861322	0.06699218750000001	0.30517578	0.48828125	-4.8217773	-12.599316100000001	1.7800780760000001	2.6665283540000004	-0.61035156	1.2207031	0.30517578	0.501245108	12.41389128	3.20366214	0.30517578	0.36621094	-0.4272461	2.3626709260000003	13.07902806	-1.02761232	-1.5869141	-1.7700195	-1.4648438	1550086556.398
-8.246020468000001	-2.588769568	-1.43435054	0.24414062	2.746582	1.4648438	1.6281494600000002	-10.49384784	-0.42587889400000006	-0.79345703	-0.8544922	4.0893555	7.583276260000001	12.704589660000002	0.154321286	-0.30517578	-0.061035156	-3.9672852	-11.02739218	1.252514676	1.464257788	-0.48828125	0.30517578	0.36621094	-0.2452392572	12.565820680000002	3.568530252	0.91552734	-0.12207031	-0.6713867	1.6724121400000003	12.399536240000002	3.0493408540000004	-2.6245117	3.1738281	-0.18310547	1550086556.439
-9.154003894	-2.007373004	-6.321191394	0.5493164	3.0517578	-0.6713867	2.64140625	-9.610986420000001	0.80988768	-0.79345703	-0.8544922	4.0893555	6.954028060000001	10.702001800000001	0.717773462	-0.24414062	-0.24414062	-1.7700195	-10.721142180000001	0.763232428	0.33017577880000004	-2.0141602	-0.30517578	-0.061035156	-0.5897705072	11.1960688	3.402246106	-0.30517578	-0.12207031	-0.6713867	-4.044653354	5.5292482	-3.521875	2.0141602	-5.126953	-1.159668	1550086556.478
-9.765307608	-3.31850589	-5.86779802	-1.0375977	-3.1738281	-1.0986328	3.6570557100000003	-9.34541034	2.310034146	-1.953125	-0.18310547	5.6152344	6.396557608000001	10.3694339	0.7416992212000001	0.61035156	0.91552734	0.5493164	-10.463940200000001	2.5492920320000003	0.40793457460000004	-1.4648438	-0.30517578	0.12207031	-0.846972644	9.883740020000001	2.390185504	-1.2817383	0.91552734	0.18310547	2.9775634	11.767895860000001	-3.9621094240000003	1.7700195	-2.6855469	-0.9765625	1550086556.518
-8.201757788	-3.611596646	-2.9620117800000005	-1.4038086	0.48828125	1.3427734	3.6917480040000004	-10.12180162	2.48229982	-2.746582	1.5869141	5.7373047	5.603417932000001	10.80966754	-0.09211425720000001	0.36621094	2.1972656	1.8920898	-10.087109620000001	3.3807128600000005	0.5048339856	-0.4272461	0.12207031	0.061035156	-1.068286142	9.884936600000001	1.752563498	-1.4038086	1.6479492	1.159668	2.018139676	10.57878444	-2.2083496400000002	1.4648438	-0.6713867	-1.7700195	1550086556.558
-7.589257788	-2.47871106	-2.3985596040000003	0.9765625	2.9296875	0.48828125	2.642602536	-10.941259980000002	1.137670926	-2.0141602	1.7700195	4.3945312	4.587768570000001	10.36704074	-0.6651367212000001	-0.9765625	2.0751953	2.319336	-9.39685054	2.2944824280000002	0.643603534	-0.48828125	-0.18310547	-0.12207031	-1.312329074	9.917236420000002	1.604223642	-1.0375977	1.3427734	1.7089844	1.516894568	9.724634080000001	-2.47033696	1.7700195	-0.91552734	-2.0141602	1550086556.598
-8.524755890000002	-1.550390576	-4.31979982	0.8544922	0.79345703	-0.5493164	3.14265126	-10.236645860000001	1.184326178	-0.24414062	-1.5869141	2.2583008	3.6558594240000004	9.523657248000001	-1.046752896	-1.953125	0.6713867	2.746582	-8.915942392	2.058813498	0.835009784	-0.8544922	-0.18310547	-0.061035156	-1.4116211060000001	9.206640380000001	1.85544429	-0.12207031	0.18310547	1.5869141	0.9570312500000001	9.25209964	-2.85673822	1.953125	-1.7700195	-1.6479492	1550086556.638
-8.497240920000001	-1.2884033540000002	-4.31979982	0.061035156	0	0	3.14265126	-10.236645860000001	1.184326178	0.79345703	-3.540039	0.30517578	3.39746106	8.97575679	-1.318310504	-2.0141602	-1.0986328	3.479004	-8.55107428	2.1162353240000003	0.9354980432000001	-0.5493164	0	-0.12207031	-1.4116211060000001	9.206640380000001	1.85544429	-0.12207031	0.18310547	1.5869141	1.1627929712000002	9.52604982	-2.381811502	1.5869141	-2.6245117	-1.5869141	1550086556.678
-7.63232428	-1.2010742212	-3.52546376	0.5493164	0.24414062	-0.18310547	3.9860351440000006	-8.886035340000001	1.7346191100000001	0.7324219	-2.1972656	-0.7324219	3.68098143	8.915942392	-1.350610324	-1.4648438	-2.1362305	3.9672852	-8.380004892	2.190405252	0.7201660340000001	-0.61035156	0.12207031	-0.12207031	-1.4116211060000001	9.206640380000001	1.85544429	-0.12207031	0.18310547	1.5869141	2.403344748	9.491357428	-1.8267334260000003	1.4038086	-1.4648438	-1.5258789	1550086556.718
-8.858520468	-1.8004150360000002	-3.27663588	0.8544922	2.2583008	-0.30517578	3.9860351440000006	-8.886035340000001	1.7346191100000001	0.7324219	-2.1972656	-0.7324219	3.68098143	8.915942392	-1.350610324	-0.7324219	-1.5869141	3.90625	-8.12878444	2.7227538940000002	0.6615478240000001	-0.18310547	0.24414062	-0.061035156	-0.6974365020000001	8.716162140000002	2.1138427520000005	-0.24414062	0.5493164	1.4038086	2.692846646	8.681469748	-1.7597412140000002	1.0375977	-0.61035156	-1.2207031	1550086556.758
-9.210229532000001	-1.312329074	-4.3975586060000005	0.91552734	-0.79345703	-0.061035156	3.9860351440000006	-8.886035340000001	1.7346191100000001	0.7324219	-2.1972656	-0.7324219	3.32089856	9.24013678	-1.427172824	-0.24414062	-0.12207031	3.3569336	-8.193384080000001	3.101977536	1.073071286	0.48828125	-0.30517578	-0.12207031	-0.869702176	8.878857428000002	1.9702880400000002	-0.30517578	0.48828125	1.4648438	2.2573974640000003	9.16835962	-1.55158696	0.61035156	-0.12207031	-0.8544922	1550086556.798
-8.59414038	-0.8708984620000001	-3.8735839660000004	1.159668	0.18310547	-0.12207031	3.9860351440000006	-8.886035340000001	1.7346191100000001	0.7324219	-2.1972656	-0.7324219	3.32089856	9.24013678	-1.427172824	0	0.61035156	2.6855469	-8.798706070000001	2.9010009000000005	1.52526857	1.0986328	-0.24414062	-0.24414062	-0.8972167932	9.406420926000001	1.796826178	-0.24414062	0	1.3427734	1.3482177520000003	9.707885880000001	-1.3446288940000002	0.30517578	-0.91552734	-0.7324219	1550086556.838
-9.140844748000001	-0.5120117212	-4.376025360000001	0.48828125	-0.18310547	-0.30517578	3.9860351440000006	-8.886035340000001	1.7346191100000001	0.7324219	-2.1972656	-0.7324219	2.9249266200000004	9.718652160000001	-1.453491214	0	0.24414062	2.0751953	-9.02839357	2.1569091460000003	1.915258786	0.79345703	-0.24414062	-0.36621094	-0.44980469240000004	9.957910340000002	1.988232428	-0.18310547	-0.79345703	0.48828125	1.0503417932	9.210229532000001	-2.0731689300000005	0.12207031	-1.7089844	-0.7324219	1550086556.878
-8.979345746000002	-0.7692138580000001	-4.1511230040000004	0.4272461	-0.48828125	0.061035156	3.9860351440000006	-8.886035340000001	1.7346191100000001	0.7324219	-2.1972656	-0.7324219	2.8878417540000005	9.191088760000001	-0.8565429712000001	0	-0.48828125	1.4648438	-8.92551268	1.9966064300000002	2.165283246	0.7324219	-0.30517578	-0.7324219	0.1878173822	10.02250998	2.3710449280000003	0.18310547	-1.159668	-0.5493164	1.6616454680000001	9.2724366	-2.3399413940000002	-0.36621094	-1.4038086	-0.7324219	1550086556.918
-8.80109874	-1.717871106	-4.0602050720000005	-0.18310547	0.36621094	0.61035156	3.9860351440000006	-8.886035340000001	1.7346191100000001	0.7324219	-2.1972656	-0.7324219	2.8878417540000005	9.191088760000001	-0.8565429712000001	0.24414062	-0.9765625	0.5493164	-9.293969748	2.2573974640000003	2.112646466	0.8544922	-0.36621094	-0.6713867	0.80988768	10.10864218	2.3399413940000002	-0.30517578	-1.2207031	-1.0986328	2.162890576	9.450683606	-1.752563498	-0.61035156	-1.159668	-0.7324219	1550086556.958
-8.601318390000001	-1.98464357	-4.24682608	-1.0375977	-0.6713867	0.7324219	3.9525389400000006	-7.838086060000001	1.6484863220000001	0.5493164	-0.36621094	-0.91552734	3.8041992800000006	9.552368210000001	0.16628417539999998	0.4272461	-0.5493164	-0.8544922	-10.19836412	1.9355957460000002	1.96669928	0.9765625	-0.61035156	-0.6713867	1.153222644	10.469922120000001	2.368652356	-0.79345703	-1.2817383	-1.3427734	3.379516574	9.80478534	-1.063500998	-1.3427734	-0.36621094	-0.30517578	1550086556.998
-10.96279254	-2.9213378600000004	-3.6486816100000006	-0.61035156	-0.91552734	0.7324219	2.6031250000000004	-9.697119110000001	1.0515380890000001	0.5493164	-0.36621094	-0.91552734	4.2073487400000005	10.069164840000001	0.3756347644	0.36621094	0.4272461	-2.5634766	-11.16855432	0.8625244110000001	1.8650146760000001	0.9765625	0.30517578	-0.79345703	1.476220746	10.847949280000002	3.134277356	-0.48828125	-1.159668	-1.5258789	4.218115216	10.13496106	-0.026318359620000002	-2.5024414	0.36621094	0.79345703	1550086557.038
-11.150610520000003	-3.20007338	-4.2061523560000005	-0.79345703	-4.333496	-0.36621094	2.6031250000000004	-9.697119110000001	1.0515380890000001	0	0	-1.3427734	4.846167032	10.224683	0.891235324	0.24414062	0.79345703	-4.0283203	-10.856323380000001	-0.14235839660000002	1.197485324	0.36621094	0.4272461	-0.91552734	1.638916034	10.608691100000001	4.4059326080000005	0.061035156	-0.061035156	-1.8310547	3.7096923920000004	11.767895860000001	0.4904785144	-3.4179688	1.3427734	2.0751953	1550086557.078
-10.40292932	-3.6080077880000005	-1.13647464	0.6713867	-1.3427734	-0.36621094	2.9548339660000003	-10.338329680000001	0.44143066100000006	0.24414062	-0.30517578	-1.2817383	5.699121106000001	10.6673098	1.7669189300000003	0.48828125	0.7324219	-4.760742	-10.63740216	0.1579101538	0.34931639400000003	0.30517578	0.36621094	-0.6713867	0.6830810700000001	9.925610520000001	4.77558606	-0.12207031	1.2207031	-1.3427734	1.5599609620000003	13.713061600000001	-0.16030273560000002	-4.272461	1.6479492	2.0141602	1550086557.118
-10.27971196	-2.624658246	-2.00856929	-0.18310547	-0.6713867	-0.36621094	2.74069838	-10.47829622	0.0	0.48828125	0.79345703	-1.4648438	6.04724092	11.43532698	2.146142572	0.9765625	1.2207031	-4.5776367	-10.7103759	-0.47253417540000003	0.5969482428	0.30517578	0.24414062	-0.7324219	-0.5993408246	9.789233426000001	4.712182608	-0.5493164	0.91552734	-0.91552734	-2.245434604	12.21171924	-1.983447284	-3.540039	0.061035156	2.319336	1550086557.158
-9.560742212000001	-2.3399413940000002	-1.930810504	-1.0986328	-2.6245117	-0.79345703	2.74069838	-10.47829622	0.0	0.48828125	0.79345703	-1.4648438	6.04724092	11.43532698	2.146142572	0.91552734	1.7700195	-3.4179688	-10.302441100000001	-0.6759033540000001	0.910375998	-0.18310547	0.30517578	-0.79345703	-1.223803714	9.987817000000001	4.754052716	-0.48828125	-0.18310547	-1.0375977	-1.52526857	10.43164038	-2.4978514400000003	-1.7700195	-0.79345703	2.1972656	1550086557.198
-8.378808606	-2.381811502	-0.5610595746000001	-0.30517578	-0.24414062	-0.4272461	1.909277356	-10.015332460000002	-1.07785643	0.9765625	0.061035156	-1.7089844	4.886840854000001	10.184009080000001	1.8506591460000001	0.36621094	0.7324219	-1.7089844	-9.471020468	-0.37683107	0.6005371106	-0.061035156	0.36621094	-0.5493164	-1.0886230432000001	9.471020468	4.6978271760000005	-0.7324219	-0.7324219	-1.0375977	-0.057421875000000004	9.548779254000001	-1.453491214	-0.5493164	0.24414062	1.5258789	1550086557.238
-8.119213760000001	-2.2107422120000004	-1.3362548920000001	-0.7324219	-0.7324219	-0.6713867	1.9702880400000002	-8.662329074	-1.2549072479999999	1.2817383	-1.159668	-2.0141602	4.95263678	9.289184800000001	1.975073282	-0.12207031	-0.6713867	-0.30517578	-9.064282248	-0.7895507788	0.5227783246000001	-0.18310547	0.30517578	-0.6713867	-0.734521466	8.60371106	4.48129892	-0.9765625	-0.6713867	-0.8544922	0.802709964	8.735302520000001	-0.6041259784	0.061035156	2.2583008	0.91552734	1550086557.278
-8.75444339	-2.3112304320000003	-1.3446288940000002	-0.7324219	-0.9765625	-0.6713867	2.112646466	-7.698120108000001	-1.107763678	1.0375977	-1.5258789	-2.0141602	4.779174820000001	8.750854532	1.75495607	-0.5493164	-0.7324219	0.61035156	-9.0858152	-1.2884033540000002	0.41870117800000006	-0.4272461	0.12207031	-0.6713867	-0.37443847840000005	8.04504393	4.34372554	-0.9765625	-0.61035156	-0.48828125	1.2692626800000002	8.279516574	-0.0227294928	0.4272461	4.0893555	0.061035156	1550086557.318
-9.07863768	-2.47033696	-0.9965087860000001	-0.7324219	-0.8544922	-0.61035156	2.0576172120000003	-7.394262680000001	-1.063500998	0.61035156	-0.7324219	-1.4648438	4.46933606	8.638403060000002	1.437939496	-0.7324219	-0.18310547	0.91552734	-9.3920652	-1.4176025360000002	0.5084228534	-0.6713867	0.12207031	-0.5493164	0.270361322	8.04384784	4.647582968	-0.6713867	0	-0.12207031	0.679492212	8.365649460000002	-0.05861816394	0.61035156	5.859375	-0.4272461	1550086557.358
-8.94584964	-2.5744139400000003	-0.7225586060000001	-0.6713867	0.6713867	-0.36621094	1.697534146	-7.71247554	-1.31352536	0.24414062	-0.48828125	0.4272461	4.4155028960000005	8.807080072	1.3230957460000001	-0.7324219	0.12207031	0.79345703	-9.644482428000002	-1.6484863220000001	0.641210962	-1.0375977	0	-0.4272461	0.724951178	8.322582968	4.95622554	-0.36621094	0.9765625	0.18310547	-0.9737792932	8.56901857	-0.19738769960000002	0.7324219	3.112793	-0.8544922	1550086557.398
-9.31669928	-2.2813232820000002	-1.459472644	-0.6713867	0.5493164	-0.48828125	1.6915527160000003	-8.488867212	-1.503735324	0.24414062	-0.48828125	0.4272461	4.489672824	8.993701080000001	1.2441405760000002	-0.48828125	0.61035156	0.48828125	-9.644482428000002	-1.5372314300000003	0.80988768	-1.159668	0.30517578	-0.24414062	0.49526367800000004	8.584570288	5.063891574	-0.18310547	1.7700195	0.48828125	-1.0802490020000002	8.748461960000002	0.5036376800000001	1.3427734	-0.48828125	-0.9765625	1550086557.438
-9.39326178	-2.1712646760000003	-1.490576178	-1.2817383	-0.48828125	-0.4272461	2.1509277160000004	-9.069067392000001	-1.644897464	0.30517578	-1.6479492	1.159668	4.26357428	8.9745607	1.0503417932	-0.061035156	1.4038086	0.30517578	-9.448290740000001	-1.4810058900000003	0.745288089	-1.2207031	0	0.061035156	-0.20097655760000002	8.497240920000001	5.0016848000000005	-0.12207031	1.6479492	0.6713867	0.1686767572	9.719848740000002	0.811083966	1.2207031	-1.0375977	-1.3427734	1550086557.478
-8.641992212	-2.3435302520000003	-0.63881839	-1.159668	0.7324219	-0.30517578	2.670117212	-9.229370108000001	-1.6365234620000002	0.30517578	-2.1362305	1.6479492	3.94895018	9.0176268	0.849365216	0.4272461	1.7089844	0.4272461	-9.24013678	-1.33386232	0.7799804712000001	-1.2207031	-0.18310547	0.24414062	-0.693847644	8.28669429	4.97177716	-0.12207031	1.4038086	0.79345703	1.874584964	10.04404254	1.1472412140000001	0.9765625	0.7324219	-1.3427734	1550086557.518
-8.847753894	-2.3973632200000004	-1.178344748	-0.6713867	1.5258789	0.18310547	3.02661142	-9.27722194	-1.3685547120000001	0.061035156	-1.8310547	1.8920898	3.75754393	9.113330072	0.7428955072	0.5493164	1.4038086	0.8544922	-9.299951080000001	-1.179541034	0.80988768	-1.159668	-0.18310547	0.30517578	-0.909179712	8.24003894	4.84975589	0.12207031	1.2817383	0.79345703	2.18203125	9.38608426	0.5072265576	1.8310547	1.8310547	-0.7324219	1550086557.558
-9.412402160000001	-2.743090854	-1.524072284	-0.8544922	0.79345703	0	3.2921875000000003	-9.266455072	-1.0455566100000002	-0.4272461	-1.159668	1.953125	3.5481933900000002	9.139648560000001	0.642407248	0.48828125	1.0986328	1.2207031	-9.285595746	-1.02761232	0.764428714	-0.9765625	-0.30517578	0.4272461	-1.035986322	8.21611322	4.76721196	0.4272461	1.159668	0.7324219	1.388891574	9.19946286	0.0035888672120000004	1.6479492	0.48828125	-0.61035156	1550086557.598
-10.43403354	-3.2467285340000003	-2.646191394	0.30517578	1.8920898	0.061035156	3.3472167540000006	-9.24492212	-0.734521466	-0.7324219	-0.4272461	2.0751953	3.40942392	9.50930162	0.5813964856000001	0.5493164	0.6713867	1.4648438	-9.926807100000001	-0.71538089	0.9271240020000001	-1.0375977	-0.61035156	0.61035156	-0.953442392	8.5151857	4.733715854000001	0.7324219	1.0375977	0.7324219	0.8182617212000002	9.24372554	-0.4103271466	1.4648438	0.18310547	-0.7324219	1550086557.637
-10.126586960000001	-2.918945288	-3.31252446	-0.6713867	-2.4414062	-0.48828125	3.3472167540000006	-9.24492212	-0.734521466	-0.91552734	0.12207031	2.1972656	3.40942392	9.50930162	0.5813964856000001	0.6713867	0.24414062	1.3427734	-10.27851538	-0.14714355040000002	1.4869873200000001	-0.79345703	-0.18310547	0.91552734	-0.8134765380000001	9.181518570000001	4.5171875	0.8544922	0.91552734	0.7324219	0.17106933900000001	11.1697509	-0.1459472644	1.2817383	-0.061035156	-0.8544922	1550086557.677
-8.84177266	-2.75983876	-0.570629892	0.24414062	0.7324219	0.4272461	3.47402356	-10.05002446	-0.27275390380000003	-0.79345703	0.18310547	2.380371	3.5063233800000004	9.8334964	0.538330072	0.61035156	0.12207031	1.0375977	-9.61816394	0.11604003600000001	1.353002896	-0.24414062	-0.061035156	0.91552734	-0.885253894	9.463842752000001	4.304248004000001	0.9765625	0.6713867	0.61035156	1.3577880400000002	11.89470198	1.818359424	0.061035156	-0.48828125	0	1550086557.717
-9.155200180000001	-2.0097655760000004	-1.542016574	0.30517578	1.8310547	0.30517578	3.8616211060000003	-9.575097840000002	0.015551758180000002	-0.61035156	-0.12207031	2.4414062	3.5063233800000004	9.8334964	0.538330072	0.6713867	0.12207031	0.8544922	-9.317895468000001	0.22490234620000002	1.1771484620000001	0.061035156	-0.12207031	0.7324219	-0.9582275360000001	9.14682608	4.1260009	0.8544922	0.48828125	0.4272461	0.9055908540000002	9.7401857	-0.5754150360000001	0.8544922	0.061035156	-0.061035156	1550086557.757
-9.52006839	-1.7812744600000001	-2.8483641200000003	-0.4272461	-0.24414062	-0.30517578	3.8616211060000003	-9.575097840000002	0.015551758180000002	-0.79345703	-0.061035156	2.1362305	3.4632567900000004	9.49733876	0.5479003894	0.7324219	0	0.79345703	-9.427954074	0.3911865216	1.073071286	0.30517578	-0.36621094	0.6713867	-0.9689941100000001	8.978149460000001	3.8209472840000003	0.6713867	0.18310547	0.36621094	0.47851562500000006	9.24492212	-0.8314209260000001	1.0375977	-0.18310547	-0.30517578	1550086557.797
-9.4686277	-2.1712646760000003	-2.4404297120000003	0.12207031	0.18310547	0	4.422680710000001	-8.865698380000001	0.569433606	-1.2207031	1.4038086	1.8310547	3.39267572	9.485375900000001	0.539526358	0.5493164	-0.24414062	0.5493164	-9.613378894	0.387597644	1.3637695680000002	0.18310547	-0.061035156	0.8544922	-0.7416992212000001	9.24013678	3.7061035340000004	0.91552734	-0.061035156	0.30517578	1.0180419928000002	9.74736322	-0.8182617212000002	0.7324219	-0.4272461	-0.24414062	1550086557.837
-9.33942842	-2.1030761780000002	-2.404541034	0.061035156	0.12207031	0.30517578	4.179833966	-8.749658246000001	1.315917932	-0.8544922	2.9907227	1.159668	3.352001996	9.581079074	0.46535643000000004	0.30517578	-0.6713867	0.061035156	-9.563134980000001	0.31223143000000003	1.355395468	0.12207031	0.061035156	0.7324219	-0.3158203076	9.616967752	3.50991214	1.2207031	-0.12207031	0.18310547	1.8410888580000002	10.084716460000001	-0.40314941100000007	0.5493164	0.30517578	-0.30517578	1550086557.877
-9.248510880000001	-1.641308606	-2.287304712	0	0.36621094	0.24414062	4.179833966	-8.749658246000001	1.315917932	-0.8544922	2.9907227	1.159668	3.9022949280000003	9.314306610000001	0.36965332460000005	0.18310547	-1.0986328	-0.48828125	-9.405224640000002	0.5431152356000001	1.3482177520000003	0.18310547	-0.061035156	0.6713867	0.019140625	9.59782698	3.3005616	1.2817383	-0.061035156	0.12207031	1.4235839660000003	9.75214856	-0.953442392	-0.12207031	0	-0.18310547	1550086557.917
-9.559545926	-1.3482177520000003	-2.8423827880000005	0	0.6713867	0	3.6486816100000006	-8.91354982	0.7823730432	0.12207031	1.3427734	0.36621094	4.244433606	9.31191394	0.288305661	0.18310547	-0.9765625	-1.0375977	-9.39086911	0.805102536	1.4427246400000002	0.18310547	-0.30517578	0.5493164	0.2237060504	9.486572480000001	3.0026855040000004	1.0375977	0.12207031	0.24414062	0.9402832068000001	9.505712860000001	-0.965405252	0.30517578	-0.6713867	-0.061035156	1550086557.957
-9.594238220000001	-1.55158696	-3.178540036	-0.4272461	-0.36621094	-0.12207031	3.6486816100000006	-8.91354982	0.7823730432	0.8544922	0	-0.6713867	4.244433606	9.31191394	0.288305661	0.12207031	-0.5493164	-1.5869141	-9.438720746000001	0.9953125	1.610205072	0.061035156	-0.4272461	0.61035156	0.33615722840000006	9.631323380000001	2.6725097840000003	1.0375977	0.18310547	0.30517578	1.000097644	9.7832518	-1.062304712	0.36621094	-0.4272461	-0.24414062	1550086557.997
-9.21979982	-1.8446777160000003	-2.61867662	-0.24414062	0.4272461	0.12207031	3.974072284	-9.024804712	0.5981445288	0.8544922	0	-0.6713867	4.77080072	10.069164840000001	0.02990722644	0	-0.18310547	-1.953125	-9.343017572	1.107763678	1.7346191100000001	-0.061035156	-0.4272461	0.61035156	0.46416014400000005	10.006958360000002	2.3531005400000002	0.8544922	0.061035156	0.18310547	1.235766574	9.91245108	-0.9905273560000001	0.36621094	0.12207031	-0.4272461	1550086558.037
-9.27722194	-1.7669189300000003	-2.872290036	-0.36621094	0.18310547	0.12207031	3.8460692900000004	-9.346606430000001	0.4378417932	1.2817383	0.061035156	-2.5024414	5.079443390000001	10.096679320000002	-0.05861816394	-0.18310547	-0.24414062	-1.8310547	-9.38129892	1.284814496	1.8985107820000002	-0.18310547	-0.48828125	0.5493164	0.3194091754	10.090698380000001	2.2609863220000004	0.7324219	-0.12207031	0.061035156	1.1807373200000002	9.73061502	-1.03359375	0.36621094	0.4272461	-0.30517578	1550086558.077
-9.29516574	-1.7226562500000002	-2.9033935700000004	-0.24414062	0.12207031	0.12207031	3.3005616	-9.575097840000002	0.28471679320000004	1.159668	0.12207031	-3.112793	5.079443390000001	10.096679320000002	-0.05861816394	-0.18310547	-0.4272461	-1.4038086	-9.387280252000002	1.53125	1.967895468	-0.12207031	-0.36621094	0.36621094	0.250024411	10.04523912	2.154516574	0.48828125	-0.30517578	-0.061035156	1.1257080072	9.69951178	-1.0264160340000001	0.24414062	0.30517578	-0.18310547	1550086558.117
-9.32028804	-1.665234424	-2.9943116	-0.24414062	0.18310547	0.18310547	3.3005616	-9.575097840000002	0.28471679320000004	0.8544922	0.5493164	-3.540039	5.373730432	10.05002446	-0.1387695288	-0.12207031	-0.36621094	-0.79345703	-9.340625000000001	1.6879638580000003	1.971484424	-0.061035156	-0.36621094	0.36621094	0.2607910144	10.06796924	2.036083966	0.18310547	-0.4272461	-0.061035156	1.11613768	9.724634080000001	-1.0120605432	0.24414062	0.12207031	0	1550086558.157
-9.346606430000001	-1.546801718	-3.0002929320000002	-0.18310547	0.18310547	0.12207031	2.46794429	-9.16716304	0.440234375	0.6713867	1.159668	-3.7231445	5.359375	9.92919928	-0.250024411	-0.061035156	-0.30517578	-0.24414062	-9.32148462	1.6724121400000003	2.000195288	-0.061035156	-0.30517578	0.24414062	0.30505371400000003	10.04404254	2.0145507200000004	0.061035156	-0.61035156	0	1.13647464	9.68515625	-1.1986816100000002	0.24414062	0.12207031	0	1550086558.197
-9.36933606	-1.60183107	-3.1007812500000003	-0.18310547	0.18310547	0.061035156	2.018139676	-8.76879892	0.5203857428	0.48828125	1.4648438	-3.479004	5.359375	9.92919928	-0.250024411	-0.061035156	-0.36621094	0.24414062	-9.30234375	1.64011232	2.062402356	-0.061035156	-0.36621094	0.12207031	0.5036376800000001	10.04284694	1.8937255400000002	0	-0.5493164	0.12207031	0.9127685700000001	9.700707968000001	-1.3817138580000001	0.18310547	0.12207031	0	1550086558.237
-9.340625000000001	-1.7106933900000003	-3.1187255400000002	-0.12207031	0.061035156	0.12207031	2.018139676	-8.76879892	0.5203857428	0.4272461	1.4038086	-2.9296875	5.1811277	9.65883786	-0.2380615216	-0.061035156	-0.4272461	0.48828125	-9.351391574	1.6544677520000002	2.146142572	-0.12207031	-0.36621094	0.061035156	0.7393066100000001	9.957910340000002	1.870996106	0	-0.4272461	0.24414062	0.7907471040000001	9.69472644	-1.485791034	0.24414062	-0.18310547	0	1550086558.277
-9.31669928	-1.6317382200000001	-3.0409667540000003	-0.12207031	0.12207031	0.18310547	1.6927490020000002	-8.310620108	0.6017333966	0.30517578	0.9765625	-2.1362305	5.085424820000001	9.600219748	-0.2189208966	-0.061035156	-0.24414062	0.61035156	-9.341821580000001	1.629345746	2.2071533540000003	-0.12207031	-0.30517578	0.061035156	0.949853534	9.862207460000002	1.915258786	0	-0.18310547	0.30517578	0.8362060700000001	9.72702626	-1.41042482	0.18310547	-0.30517578	0	1550086558.317
-9.28798822	-1.5396240020000003	-3.08881839	-0.12207031	0.18310547	0.12207031	1.4965576080000003	-7.911059800000001	0.6232665740000001	0.18310547	0.4272461	-1.159668	5.085424820000001	9.600219748	-0.2189208966	-0.061035156	0	0.61035156	-9.33344748	1.588671924	2.2250976440000003	-0.12207031	-0.30517578	0.061035156	1.013256839	9.850244600000002	1.9284179320000001	0	0.18310547	0.36621094	0.9187500000000001	9.644482428000002	-1.55158696	0.18310547	-0.30517578	0	1550086558.357
-9.335839660000001	-1.534838858	-3.1199219240000007	-0.061035156	0.18310547	0	1.7465820680000002	-7.814160340000001	0.7105957068000001	0	0.061035156	-0.12207031	4.895214856	9.66003444	-0.1818359424	-0.061035156	0.18310547	0.6713867	-9.326269568	1.594653354	2.2573974640000003	-0.24414062	-0.24414062	-0.061035156	0.8924316100000002	9.846654860000001	2.0097655760000004	0	0.36621094	0.4272461	1.015649411	9.636108426000002	-1.55158696	0.18310547	-0.12207031	0	1550086558.397
-9.331054712	-1.546801718	-3.158203076	-0.12207031	0.061035156	0.061035156	1.7465820680000002	-7.814160340000001	0.7105957068000001	-0.18310547	-0.12207031	0.8544922	4.7887451080000005	9.67438948	-0.1447509784	-0.061035156	0.24414062	0.7324219	-9.314306610000001	1.5551757200000003	2.287304712	-0.18310547	-0.24414062	-0.061035156	0.71538089	9.850244600000002	2.0301025360000002	0	0.36621094	0.48828125	0.879272464	9.676782248	-1.542016574	0.12207031	-0.061035156	-0.061035156	1550086558.437
-9.298754892	-1.51928714	-3.0397704680000004	-0.12207031	0.12207031	0.061035156	1.9391846040000003	-7.97565944	0.7512695288	-0.36621094	-0.30517578	1.6479492	4.7887451080000005	9.67438948	-0.1447509784	-0.061035156	0.24414062	0.8544922	-9.3322509	1.4522949280000002	2.3016601440000004	-0.24414062	-0.24414062	-0.061035156	0.6447998200000001	9.777270468000001	2.0887207460000004	-0.061035156	0.24414062	0.4272461	0.8828613220000001	9.6552491	-1.5384277160000002	0.12207031	-0.12207031	-0.061035156	1550086558.477
-9.343017572	-1.489379892	-3.1187255400000002	-0.061035156	0.12207031	0	2.5492920320000003	-8.597729532	0.8218505890000001	-0.48828125	-0.36621094	2.380371	4.507617212	9.563134980000001	-0.11723633180000001	0	0.18310547	0.91552734	-9.30234375	1.449902356	2.333959964	-0.24414062	-0.12207031	-0.12207031	0.707006839	9.76411142	2.1305908540000003	-0.12207031	0.18310547	0.30517578	0.931909146	9.631323380000001	-1.5456054320000001	0.12207031	-0.12207031	-0.061035156	1550086558.517
-9.346606430000001	-1.490576178	-3.0541259000000003	-0.12207031	0.061035156	0.061035156	2.9045898560000003	-8.844164840000001	0.80390625	-0.48828125	-0.48828125	2.8076172	4.4166992800000004	9.505712860000001	-0.0825439496	0	0.12207031	0.8544922	-9.2808107	1.4199951080000002	2.312426718	-0.24414062	-0.18310547	-0.12207031	0.7811767572	9.76411142	2.183227536	-0.12207031	0.24414062	0.30517578	0.9331054712000001	9.69233426	-1.471435504	0.061035156	0	-0.061035156	1550086558.557
-9.290380890000002	-1.43435054	-3.116332968	-0.061035156	0.24414062	0.061035156	3.2814209260000005	-9.088207968	0.7979248200000001	-0.5493164	-0.61035156	2.9296875	4.4166992800000004	9.505712860000001	-0.0825439496	0	0.18310547	0.6713867	-9.268847840000001	1.341040036	2.2753417540000003	-0.24414062	-0.18310547	-0.18310547	0.7799804712000001	9.74736322	2.2035644960000003	-0.12207031	0.24414062	0.24414062	0.8840576080000001	9.650463760000001	-1.5432128600000001	0	0	0	1550086558.597
-9.39086911	-1.4415283540000001	-3.261083966	-0.12207031	0.061035156	0.061035156	3.6510742800000004	-9.207836960000002	0.7476806610000001	-0.48828125	-0.7324219	2.746582	4.358081070000001	9.449487320000001	-0.0657958966	-0.061035156	0.24414062	0.4272461	-9.27961412	1.2501221040000001	2.3542969240000002	-0.30517578	-0.18310547	-0.18310547	0.8230468750000001	9.74257788	2.292089856	-0.12207031	0.18310547	0.18310547	0.8948242212000002	9.60739766	-1.656860324	0.061035156	-0.061035156	-0.061035156	1550086558.637
-9.278417932000002	-1.4738280760000002	-3.1330810700000002	-0.12207031	0.061035156	0.061035156	3.9190429320000004	-9.18869658	0.6962402160000001	-0.4272461	-0.7324219	2.2583008	4.393969748000001	9.439917032	0.0909179712	0	0.24414062	0.18310547	-9.25927716	1.2453369600000002	2.38540036	-0.24414062	-0.18310547	-0.18310547	0.8529540740000001	9.734204074	2.344726538	-0.12207031	0.18310547	0.12207031	0.8122802520000001	9.667211960000001	-1.6078125	0.061035156	-0.061035156	-0.12207031	1550086558.677
