# Supplementary material for: A deep learning approach for lower back-pain risk prediction during manual lifting
Source: PLoS One. 2021 Feb 19;16(2):e0247162. doi: 10.1371/journal.pone.0247162 (PMC7894914; doi:10.1371/journal.pone.0247162)
Supplement: S1 Data — (ZIP) [file pone.0247162.s001.zip › source-used/Subject_03_P2_Zone05_T2.csv]

Side_A_x	Side_A_y	Side_A_z	Side_G_x	Side_G_y	Side_G_z	LtWt_A_x	LtWt_A_y	LtWt_A_z	LtWt_G_x	LtWt_G_y	LtWt_G_z	RtWt_A_x	RtWt_A_y	RtWt_A_z	RtWt_G_x	RtWt_G_y	RtWt_G_z	Back_A_x	Back_A_y	Back_A_z	Back_G_x	Back_G_y	Back_G_z	UArm_A_x	UArm_A_y	UArm_A_z	UArm_G_x	UArm_G_y	UArm_G_z	Thig_A_x	Thig_A_y	Thig_A_z	Thig_G_x	Thig_G_y	Thig_G_z	Time_stp
-9.45427266	-2.1509277160000004	-1.905688498	0.061035156	0.061035156	0.12207031	3.543408246	-8.6515625	0.702221646	0	0.061035156	0.061035156	4.95622554	9.35976538	0.2344726538	-0.061035156	-0.061035156	-0.061035156	-9.0858152	0.8158691100000001	2.3112304320000003	0.18310547	-0.12207031	0.061035156	0.9271240020000001	9.406420926000001	2.4906739200000003	0	-0.18310547	0.12207031	0.35888672120000004	9.71147464	-1.235766574	-0.061035156	-0.061035156	0	1550088107.72
-9.455468750000001	-2.098291034	-1.8937255400000002	0.061035156	0	0.18310547	4.00158696	-8.75922824	0.849365216	0.061035156	0.48828125	0	5.02561052	9.363354532	0.1495361322	-0.12207031	-0.061035156	0.12207031	-9.125292932	0.724951178	2.3016601440000004	0.12207031	-0.30517578	0.061035156	0.909179712	9.398047120000001	2.4727295320000002	0.061035156	-0.30517578	0.24414062	0.41870117800000006	9.719848740000002	-1.183129892	-0.12207031	-0.12207031	0.061035156	1550088107.76
-9.484179712000001	-2.0253173920000003	-1.9032959260000002	0.061035156	0.061035156	0.18310547	4.519580072	-8.833398560000001	1.073071286	0.24414062	0.91552734	-0.36621094	5.1631836060000005	9.433935700000001	0.04426269568	-0.12207031	-0.12207031	0.30517578	-9.191088760000001	0.71538089	2.447607428	-0.061035156	-0.36621094	0.061035156	1.1986816100000002	9.52006839	2.4619628600000003	0	-0.30517578	0.24414062	0.454589856	9.69951178	-1.2082519568	-0.12207031	-0.12207031	0.061035156	1550088107.8
-9.505712860000001	-1.983447284	-1.9391846040000003	-0.061035156	-0.061035156	0.18310547	5.14165036	-8.93388678	1.181933606	0.4272461	1.4038086	-1.0375977	5.28999002	9.4255616	0.0035888672120000004	0	0.061035156	0.4272461	-9.268847840000001	0.7716064300000001	2.65935054	-0.18310547	-0.30517578	0	1.5276611420000001	9.649267572	2.44401857	-0.12207031	-0.12207031	0.24414062	0.423486322	9.71147464	-1.216625998	-0.12207031	-0.061035156	0.061035156	1550088107.84
-9.517675720000002	-1.9989990020000004	-1.9415771760000002	-0.12207031	-0.061035156	0.12207031	5.523266574	-8.918335160000002	1.2788329680000001	0.79345703	2.380371	-1.7700195	5.16677266	9.43513179	0.019140625	0.12207031	0.61035156	0.36621094	-9.33942842	0.8062988220000001	2.8639160340000003	-0.30517578	-0.18310547	0	1.8506591460000001	9.765307608	2.368652356	-0.18310547	0.061035156	0.18310547	0.3804199280000001	9.712670926000001	-1.2285888580000002	-0.12207031	-0.061035156	0.061035156	1550088107.88
-9.52963858	-2.0061767180000003	-1.9547363220000002	-0.24414062	-0.18310547	0.12207031	5.0531250000000005	-8.738891574	1.240551718	0.91552734	1.8310547	-2.380371	5.16677266	9.43513179	0.019140625	0.24414062	0.61035156	0.30517578	-9.362158246000002	0.8828613220000001	2.951245108	-0.36621094	0.061035156	0.061035156	1.9355957460000002	9.718652160000001	2.293286142	-0.12207031	0.36621094	0.12207031	0.37204589660000004	9.71745607	-1.2513183900000002	-0.12207031	-0.061035156	0.061035156	1550088107.92
-9.517675720000002	-1.9702880400000002	-1.9355957460000002	-0.30517578	-0.18310547	0.061035156	4.614086960000001	-8.299853240000001	1.100585962	0.9765625	0.8544922	-2.746582	5.035180710000001	9.346606430000001	0.2033691394	0.12207031	0.61035156	0.18310547	-9.337036240000002	0.9474609620000001	2.9572264400000003	-0.36621094	0.18310547	0	1.81357428	9.625341754	2.2250976440000003	-0.12207031	0.48828125	0.12207031	0.31223143000000003	9.729418930000001	-1.259692392	-0.12207031	0.061035156	0	1550088107.96
-9.47460962	-1.983447284	-1.9511474640000002	-0.30517578	-0.18310547	0.061035156	4.88444838	-7.917040740000001	0.8840576080000001	0.91552734	1.7089844	-2.5024414	5.073461960000001	9.39685054	0.2380615216	0.061035156	0.4272461	0.061035156	-9.304736420000001	0.965405252	2.9129637600000002	-0.30517578	0.18310547	0	1.620971646	9.640893570000001	2.288500998	-0.12207031	0.48828125	0.12207031	0.21652832460000004	9.700707968000001	-1.3230957460000001	-0.061035156	0	0	1550088108.0
-9.448290740000001	-2.003784146	-1.9559326080000001	-0.36621094	-0.18310547	0	5.215820288000001	-7.753149460000001	0.9390869110000001	0.6713867	4.0283203	-2.1362305	5.133276260000001	9.460253894000001	0.2643798822	0	0.4272461	0	-9.286792032000001	0.994116214	2.85673822	-0.30517578	0.12207031	-0.061035156	1.4833984620000003	9.63371556	2.45358876	-0.18310547	0.4272461	0.12207031	0.2823242212	9.6636232	-1.3051513580000003	-0.061035156	0.061035156	0	1550088108.04
-9.438720746000001	-2.0336913940000003	-1.943969748	-0.24414062	-0.061035156	-0.061035156	5.626147660000001	-7.8967040740000005	1.1675781250000001	0.4272461	6.591797	-1.6479492	6.030493210000001	9.564331070000001	0.36606445680000005	0	0.5493164	0.061035156	-9.264062500000001	0.9474609620000001	2.854345746	-0.30517578	0.24414062	-0.061035156	1.3996582460000002	9.625341754	2.5995362400000004	-0.24414062	0.24414062	0.061035156	0.30625	9.687548920000001	-1.335058606	-0.061035156	0.061035156	-0.061035156	1550088108.08
-9.42197284	-2.03488768	-1.9571288940000002	-0.18310547	-0.061035156	-0.061035156	6.27692842	-8.04025908	1.5719238220000002	0.6713867	10.864258	-1.4648438	7.580884080000001	9.810766280000001	0.13757324280000002	0.061035156	2.9296875	0.12207031	-9.2556884	0.9606201080000001	2.7538574280000003	-0.18310547	0.18310547	-0.061035156	1.1986816100000002	9.54160144	2.64140625	-0.30517578	0	0.061035156	0.2560058606	9.67438948	-1.320703076	-0.061035156	0	-0.061035156	1550088108.12
-9.46264676	-2.024121106	-1.9320067900000002	-0.12207031	-0.061035156	-0.061035156	5.220605432000001	-8.04624002	2.0253173920000003	0.79345703	12.084961	-2.1362305	6.715966754	9.846654860000001	-0.2607910144	-0.24414062	9.643555	0.30517578	-9.21501448	0.9462646760000001	2.6126952880000003	-0.061035156	0.061035156	-0.061035156	1.28122554	9.578686600000001	2.710791034	-0.7324219	0.061035156	0	0.3182128894	9.667211960000001	-1.297973642	-0.061035156	0.061035156	-0.061035156	1550088108.16
-9.486572480000001	-2.0157471040000003	-1.8793701080000003	-0.061035156	0	-0.061035156	3.1593994600000004	-7.718457068	3.1151367800000003	0.48828125	7.2021484	-2.9296875	4.2109375	9.36455072	0.7871582068	-0.6713867	11.169434	0.5493164	-9.232959260000001	0.9271240020000001	2.568432608	-0.061035156	-0.12207031	-0.061035156	1.5743163940000002	9.67917482	2.996704074	-1.0986328	0.61035156	-0.18310547	0.401953125	9.688745108	-1.272851538	-0.061035156	0.061035156	0	1550088108.2
-9.479394568	-2.038476538	-1.9128662140000001	0	0	-0.061035156	2.9548339660000003	-7.498339660000001	4.330566394000001	0.30517578	5.3710938	-2.9296875	4.733715854000001	9.24611821	2.396167032	-0.6713867	5.554199	1.4038086	-9.176733426	1.0886230432000001	2.56245108	0.18310547	-0.061035156	-0.12207031	1.0503417932	9.439917032	2.89741214	-0.9765625	0.36621094	0	0.3828125	9.713867212	-1.2333740020000001	-0.061035156	0.12207031	0	1550088108.24
-9.4686277	-2.07915036	-1.9367920320000003	0.061035156	-0.061035156	0	2.6103027160000005	-7.120312500000001	4.754052716	0.24414062	4.5776367	-2.5634766	4.733715854000001	9.24611821	2.396167032	-0.6713867	2.746582	1.8310547	-9.159985520000001	1.046752896	2.501440396	0.24414062	-0.18310547	-0.12207031	1.1209228240000002	9.27004393	2.286108426	-0.9765625	-0.30517578	0.4272461	0.270361322	9.713867212	-1.2537109620000002	-0.061035156	0.12207031	0	1550088108.28
-9.46264676	-2.10546875	-1.9391846040000003	0.12207031	-0.12207031	0	2.192797824	-6.686059800000001	5.019628894	0.24414062	3.3569336	-2.1972656	4.604516574	8.653955072	3.0720702880000004	-0.79345703	3.112793	1.6479492	-9.22338858	0.985742212	2.55048822	0.36621094	-0.36621094	-0.24414062	1.69633786	9.096582068	2.9799560700000005	-0.91552734	-0.061035156	0.7324219	0.30625	9.718652160000001	-1.184326178	-0.12207031	0	0	1550088108.32
-9.479394568	-2.0193359620000004	-1.9104736420000001	0.18310547	-0.061035156	0.061035156	2.195190396	-6.383398560000001	5.2050534200000005	0.18310547	2.6245117	-1.7700195	4.63801268	8.766406250000001	3.24433606	-0.61035156	2.380371	1.4648438	-9.132470746000001	1.0108642572	2.62944339	0.4272461	-0.24414062	-0.18310547	1.9403808900000001	9.20065944	3.4620605040000005	-0.91552734	0.36621094	0.91552734	0.346923822	9.7401857	-1.1639892572000001	-0.12207031	-0.061035156	0.061035156	1550088108.36
-9.49255342	-1.9009033540000002	-1.9176513580000003	0.24414062	-0.12207031	0	2.366259784	-6.238647660000001	5.292382788	0.12207031	2.0141602	-1.3427734	4.572216754	8.826220746	3.2072509000000005	-0.5493164	2.1972656	1.2207031	-9.15161142	0.9127685700000001	2.7454834260000003	0.48828125	-0.24414062	-0.18310547	1.9511474640000002	9.32028804	3.5015380400000002	-0.91552734	0.48828125	0.91552734	0.35888672120000004	9.707885880000001	-1.2154297120000002	-0.12207031	-0.18310547	0.061035156	1550088108.4
-9.46264676	-1.8650146760000001	-1.8614257200000002	0.30517578	0	0	2.6222655759999998	-6.165673920000001	5.389282248	0.061035156	1.7700195	-1.2207031	4.453784146	8.78554712	3.1330810700000002	-0.4272461	2.4414062	1.0375977	-9.152807608000002	0.88645018	2.7969239200000002	0.4272461	-0.12207031	-0.18310547	1.735815396	9.284399460000001	3.631933606	-1.0375977	0.30517578	0.8544922	0.3947753894	9.713867212	-1.2010742212	-0.12207031	-0.18310547	0.061035156	1550088108.44
-9.477001800000002	-1.8422851440000003	-1.8279297120000002	0.30517578	0	0	2.6354248200000003	-6.111840560000001	5.56035144	-0.061035156	1.2817383	-1.0986328	4.530346646	8.713769568	3.1127441100000004	-0.36621094	1.8310547	0.8544922	-9.1875	0.8613281250000001	2.8579346040000004	0.4272461	-0.12207031	-0.18310547	1.6090087860000002	9.122900360000001	3.7204589660000003	-0.91552734	0	0.6713867	0.515600589	9.69113768	-1.199877896	-0.12207031	-0.18310547	0.061035156	1550088108.48
-9.49255342	-1.8075927520000004	-1.790844748	0.36621094	0.061035156	0	2.537329074	-6.05561502	5.683569289999999	0	0.7324219	-0.8544922	4.566235324	8.559448380000001	3.075659146	-0.4272461	1.4648438	0.6713867	-9.18869658	0.8673096040000001	2.886645468	0.4272461	-0.061035156	-0.18310547	1.6688232820000002	9.07146016	3.7240478240000003	-0.8544922	-0.18310547	0.48828125	0.5754150360000001	9.70310054	-1.156811502	-0.12207031	-0.12207031	0.061035156	1550088108.52
-9.514086960000002	-1.81118161	-1.77290036	0.36621094	0.061035156	-0.061035156	2.2035644960000003	-5.86899411	5.5878659200000005	0.061035156	-0.36621094	-0.48828125	4.566235324	8.559448380000001	3.075659146	-0.48828125	1.0375977	0.48828125	-9.171948380000002	0.915161142	2.834008786	0.48828125	-0.18310547	-0.18310547	1.6903564300000002	8.911157248	3.8053954680000004	-0.61035156	-0.36621094	0.24414062	0.5646484424	9.70429712	-1.0670898560000002	-0.12207031	-0.12207031	0.061035156	1550088108.56
-9.54160144	-1.8398925720000001	-1.8028076080000002	0.30517578	0	-0.061035156	2.377026358	-5.816357428000001	5.421582068	0	-0.5493164	-0.061035156	4.738500900000001	8.2173098	3.1534179320000004	-0.48828125	0.79345703	0.4272461	-9.18391124	0.846972644	2.843579074	0.5493164	-0.30517578	-0.24414062	1.8446777160000003	8.845361420000001	3.8424804320000003	-0.5493164	-0.48828125	0.12207031	0.5263671924000001	9.721044928000001	-1.076660144	-0.12207031	-0.18310547	0	1550088108.6
-9.5703125	-1.90808107	-1.7489746400000001	0.36621094	-0.061035156	-0.061035156	2.4595702880000005	-5.879760880000001	5.33186052	-0.24414062	-0.8544922	0.18310547	4.738500900000001	8.2173098	3.1534179320000004	-0.36621094	0.5493164	0.24414062	-9.154003894	0.8122802520000001	2.8244384000000005	0.5493164	-0.48828125	-0.24414062	2.0839355040000003	8.834594748	3.9728759000000005	-0.4272461	-0.5493164	0.061035156	0.5479003894	9.718652160000001	-1.006079074	-0.12207031	-0.18310547	0	1550088108.64
-9.62653804	-1.8781738220000002	-1.774096646	0.30517578	-0.12207031	0	2.757446286	-6.087914840000001	5.310326980000001	-0.48828125	-0.79345703	0.30517578	4.774389676	8.109643570000001	3.32089856	-0.24414062	0.48828125	0.12207031	-9.138451980000001	0.835009784	2.8627197480000004	0.61035156	-0.61035156	-0.24414062	2.360278354	8.882446580000002	4.093701080000001	-0.4272461	-0.5493164	0.061035156	0.5203857428	9.785644568	-0.9677978240000001	-0.12207031	-0.12207031	0	1550088108.68
-9.596630890000002	-1.85544429	-1.7681152160000002	0.24414062	-0.061035156	0	2.692846646	-6.27932158	5.413207968	-0.79345703	-1.3427734	0.4272461	4.600927716	8.176635880000001	4.00517572	0	0.061035156	-0.12207031	-9.094189300000002	0.8900390380000001	2.94765625	0.6713867	-0.48828125	-0.18310547	2.3112304320000003	8.753247300000002	4.227685504000001	-0.48828125	-0.18310547	0	0.5144042932	9.76889676	-0.985742212	-0.12207031	-0.12207031	0	1550088108.72
-9.57749002	-1.820751996	-1.783667032	0.24414062	-0.24414062	-0.061035156	3.0625	-6.5760009	5.52805162	-1.0375977	-1.0375977	0.61035156	4.59973143	8.366845746000001	4.19299321	0.061035156	0.12207031	-0.30517578	-9.058300720000002	0.8218505890000001	3.019433606	0.7324219	-0.30517578	-0.12207031	2.219116214	8.69103984	4.303051620000001	-0.48828125	-0.36621094	0	0.5036376800000001	9.77128894	-0.9809570288	-0.12207031	-0.18310547	0	1550088108.76
-9.49255342	-1.79323732	-1.714282248	0.24414062	-0.24414062	-0.18310547	3.116332968	-6.690844748	5.53044429	-1.0986328	-0.91552734	0.6713867	4.59973143	8.366845746000001	4.19299321	0	0.12207031	-0.4272461	-9.063086060000002	0.800317392	3.0732665740000003	0.6713867	-0.24414062	-0.12207031	2.081542932	8.713769568	4.426269568	-0.61035156	-0.48828125	0	0.5479003894	9.755737320000001	-0.9977050720000001	-0.12207031	-0.18310547	0	1550088108.8
-9.491357428	-1.84946286	-1.7788817900000002	0.12207031	-0.061035156	-0.061035156	3.04455571	-6.686059800000001	5.505322480000001	-1.159668	-1.2817383	0.7324219	4.54111322	8.388378894	4.2587889400000005	-0.12207031	-0.30517578	-0.4272461	-9.07146016	0.8613281250000001	3.1689697480000003	0.79345703	-0.12207031	0	2.071972644	8.584570288	4.411913940000001	-0.61035156	-0.6713867	-0.12207031	0.6304443390000001	9.7485598	-1.03359375	-0.061035156	-0.061035156	-0.061035156	1550088108.84
-9.34780252	-2.0157471040000003	-1.7106933900000003	0.24414062	0.061035156	-0.061035156	2.7610351440000005	-6.6489746400000005	5.431152160000001	-1.2207031	-2.0751953	1.0375977	3.9369873200000005	8.106054712	3.994409146	-0.36621094	-0.61035156	-0.36621094	-9.036767572	0.80390625	3.188110324	0.8544922	-0.061035156	0.12207031	2.0743652160000003	8.44819339	4.3329589660000005	-0.48828125	-0.9765625	-0.24414062	0.5957519568	9.71147464	-1.1041748200000001	-0.12207031	-0.061035156	-0.12207031	1550088108.88
-9.32148462	-2.13178714	-1.726245108	0.4272461	0.061035156	-0.061035156	2.527758786	-6.7578369600000014	5.09140625	-1.0986328	-2.8686523	1.5258789	3.172558606	7.647875900000001	3.7587402160000005	-0.6713867	-2.2583008	-0.48828125	-9.040356430000001	0.758447284	3.1390625	0.8544922	0	0.18310547	2.08752446	8.327368210000001	4.164282248	-0.18310547	-1.3427734	-0.30517578	0.5825927716	9.682763580000001	-1.114941394	-0.12207031	0	-0.12207031	1550088108.92
-9.335839660000001	-2.128198282	-1.5743163940000002	0.5493164	0.24414062	-0.061035156	1.8446777160000003	-6.763818390000001	4.38439946	-0.91552734	-5.493164	2.0751953	3.0553222840000003	7.5079103400000005	3.1952880400000003	-0.48828125	-5.3710938	-0.9765625	-9.021215560000002	0.88046875	3.057714856	0.6713867	0	0.30517578	2.1975829680000003	8.24841304	3.8041992800000006	0.36621094	-1.8920898	-0.30517578	0.47014160340000005	9.65285643	-1.081445288	-0.12207031	-0.061035156	-0.12207031	1550088108.959
-9.553564300000001	-2.0731689300000005	-1.6460937500000001	0.48828125	0.18310547	-0.061035156	2.269360324	-6.952832068	3.3843016200000005	-1.0375977	-7.2631836	2.6245117	3.0553222840000003	7.5079103400000005	3.1952880400000003	-0.18310547	-7.019043	-1.5258789	-9.07385234	0.9378906250000001	3.019433606	0.61035156	0.061035156	0.36621094	2.60671376	8.368042032	3.640307608	0.7324219	-2.2583008	-0.24414062	0.42587889400000006	9.705493210000002	-1.003686502	-0.12207031	-0.061035156	-0.12207031	1550088108.999
-9.564331070000001	-2.09948732	-1.564746106	0.48828125	0.12207031	-0.12207031	3.09121106	-7.63232428	2.934497104	-1.4038086	-6.652832	2.9907227	3.0493408540000004	7.8237304320000005	2.344726538	-0.24414062	-8.911133	-2.1362305	-9.092993210000001	1.0491455072	2.983544928	0.61035156	0.061035156	0.36621094	2.9368896760000003	8.41828624	3.770703076	1.4038086	-1.7089844	-0.30517578	0.36845702880000003	9.780859620000001	-0.9594238220000001	-0.12207031	-0.061035156	-0.12207031	1550088109.039
-9.648071580000002	-2.138964856	-1.4570800720000001	0.4272461	0.12207031	-0.061035156	3.5182862400000006	-8.52714856	2.48229982	-1.5869141	-6.1035156	3.1738281	5.26965306	9.455468750000001	0.6328369110000001	-0.4272461	-10.009766	-2.8076172	-9.065478240000001	1.299169928	2.948852536	0.48828125	0.12207031	0.24414062	3.208447284	8.741284440000001	3.77548822	1.7089844	-0.9765625	-0.30517578	0.3672607428	9.80358876	-0.7859619110000001	-0.12207031	-0.12207031	-0.12207031	1550088109.079
-9.673193390000002	-2.09948732	-1.447509784	0.30517578	0.061035156	-0.061035156	3.849658246	-9.261669928000002	2.100683606	-1.4038086	-5.493164	3.0517578	5.26965306	9.455468750000001	0.6328369110000001	-1.0986328	-7.9956055	-3.2958984	-9.096582068	1.350610324	2.9392822480000005	0.48828125	0.061035156	0.18310547	2.9033935700000004	9.20065944	3.7324219240000005	1.7089844	-0.30517578	-0.5493164	0.24643554320000002	9.846654860000001	-0.6890625	-0.12207031	-0.12207031	-0.061035156	1550088109.119
-9.705493210000002	-1.9978027160000003	-1.489379892	0.18310547	0.061035156	0	4.245629892	-9.66481929	1.971484424	-1.2207031	-4.211426	2.746582	7.00546875	10.468725540000001	0.343334964	-1.4038086	-3.6621094	-3.540039	-9.12648912	1.335058606	2.8926269959999997	0.48828125	0.061035156	0.18310547	2.350707968	9.69113768	3.4919677520000003	1.0986328	-0.61035156	-0.7324219	0.2524169928	9.8334964	-0.6723144568000001	-0.061035156	-0.18310547	0	1550088109.159
-9.645678420000001	-1.95234375	-1.4750244600000002	0	-0.061035156	-0.061035156	4.445410144	-9.66481929	1.8841552520000002	-0.91552734	-2.5024414	2.2583008	5.935986420000001	10.34670378	0.5550781250000001	-0.9765625	0.7324219	-3.112793	-9.076245108	1.443920926	2.85913089	0.18310547	-0.18310547	0	2.186816394	10.033276260000001	3.5206787140000007	0.18310547	-0.9765625	-1.0986328	0.30385742800000004	9.8334964	-0.6962402160000001	0	-0.12207031	-0.061035156	1550088109.199
-9.58825679	-2.04086911	-1.524072284	-0.061035156	0	-0.061035156	4.1690673920000005	-9.514086960000002	1.695141574	-0.5493164	-1.5869141	1.5869141	5.935986420000001	10.34670378	0.5550781250000001	0.12207031	-0.061035156	-2.1362305	-9.07385234	1.4953613220000002	2.910571286	0.12207031	-0.18310547	-0.12207031	2.1114501800000003	10.076342360000002	3.5589599640000005	-0.36621094	-0.8544922	-1.2817383	0.3517089856000001	9.796411240000001	-0.7476806610000001	0	-0.061035156	-0.061035156	1550088109.239
-9.5451902	-2.128198282	-1.5731201080000001	-0.12207031	-0.061035156	-0.061035156	3.71926268	-9.16357428	1.4750244600000002	-0.12207031	-1.8920898	0.91552734	6.0484375	10.106250000000001	1.149633786	0.91552734	-1.8920898	-1.0986328	-9.07863768	1.4833984620000003	2.8579346040000004	0.12207031	-0.18310547	-0.12207031	2.051635782	9.918433	3.1689697480000003	-0.5493164	-0.91552734	-1.3427734	0.3935791034	9.79401857	-0.762036142	0.061035156	0	-0.061035156	1550088109.279
-9.484179712000001	-2.2286865020000004	-1.582690396	-0.12207031	0	0	3.44890126	-8.750854532	1.272851538	0.18310547	-2.5024414	0.48828125	5.66442842	9.72224092	1.1903076080000001	0.8544922	-0.6713867	-0.36621094	-9.076245108	1.4403320680000002	2.8675048920000004	0	-0.12207031	-0.18310547	2.2430420320000004	9.60141574	2.8136719240000003	-0.6713867	-1.0375977	-1.2817383	0.36606445680000005	9.8	-0.8170653959999999	0.061035156	0	-0.061035156	1550088109.319
-9.45427266	-2.327978534	-1.6149902160000003	-0.061035156	0	0	3.464453076	-8.48647464	1.1340820288	0.18310547	-2.5024414	0.48828125	5.66442842	9.72224092	1.1903076080000001	0.6713867	-0.061035156	-0.18310547	-9.0594973	1.378125	2.8244384000000005	-0.12207031	-0.18310547	-0.24414062	2.44401857	9.274829074000001	2.83640126	-0.36621094	-0.79345703	-1.0986328	0.36606445680000005	9.8	-0.8170653959999999	0.061035156	0	-0.061035156	1550088109.359
-9.49255342	-2.3351562500000003	-1.606616214	0	0.061035156	0	3.6056152160000003	-8.408715560000001	0.9462646760000001	0.24414062	-2.2583008	0.36621094	5.29597194	9.29636232	1.4678466460000001	0.5493164	-0.79345703	-0.24414062	-9.063086060000002	1.3817138580000001	2.85314946	-0.12207031	-0.18310547	-0.24414062	2.4200927520000004	9.138451980000001	2.9177491	0.061035156	-0.30517578	-0.79345703	0.192602536	9.756933606	-0.9438721040000001	0.061035156	0	-0.061035156	1550088109.399
-9.52485324	-2.2346679320000002	-1.6365234620000002	-0.061035156	0.061035156	0.061035156	3.71926268	-8.407519568	0.893627896	0.12207031	-1.5869141	0.30517578	5.364160340000001	9.3573732	1.453491214	0.36621094	-0.48828125	-0.30517578	-9.05231929	1.35419928	2.8675048920000004	-0.12207031	-0.18310547	-0.24414062	2.345922824	9.16357428	2.8041014400000006	0.24414062	-0.061035156	-0.4272461	0.1614990216	9.78444838	-0.9366943390000001	0.061035156	-0.061035156	-0.061035156	1550088109.439
-9.538012680000001	-2.158105432	-1.6353271760000003	-0.12207031	0.061035156	0.061035156	3.734814496	-8.545092752	0.909179712	0	-1.0375977	0.12207031	5.364160340000001	9.3573732	1.453491214	0.24414062	-0.12207031	-0.4272461	-9.03796376	1.3230957460000001	2.9141601440000002	-0.24414062	-0.24414062	-0.30517578	2.1700683900000004	9.265259080000002	2.8698974640000006	0.30517578	0.24414062	-0.18310547	0.192602536	9.7832518	-0.9630126800000001	0.061035156	-0.061035156	-0.061035156	1550088109.479
-9.54160144	-2.141357428	-1.7118896760000002	-0.18310547	0.061035156	0.061035156	3.6415038940000004	-8.56184056	0.974975589	-0.061035156	-0.6713867	-0.12207031	5.352197480000001	9.65285643	1.2333740020000001	0.18310547	-0.18310547	-0.24414062	-9.04753444	1.193896466	3.0014891200000005	-0.24414062	-0.24414062	-0.30517578	1.9487548920000002	9.4171875	2.971582068	0.36621094	0.36621094	-0.061035156	0.21652832460000004	9.78444838	-0.955834964	0.12207031	-0.061035156	-0.061035156	1550088109.519
-9.49016124	-2.1437500000000003	-1.7657226440000002	-0.24414062	0	0.061035156	3.43334964	-8.5917482	1.0922119110000001	-0.061035156	-0.6713867	-0.36621094	5.28999002	9.65405252	1.1627929712000002	0.18310547	0	0.48828125	-9.076245108	1.0347900360000002	3.0553222840000003	-0.36621094	-0.24414062	-0.24414062	1.818359424	9.445898560000002	2.969189496	0.30517578	0.36621094	0	0.270361322	9.777270468000001	-0.9773681610000001	0.12207031	-0.061035156	0	1550088109.568
-9.43513179	-2.13178714	-1.7776855040000001	-0.24414062	-0.061035156	0	3.275439496	-8.653955072	1.052734375	0.061035156	-0.7324219	-0.5493164	5.02082518	9.51169429	1.100585962	0.18310547	0	0.48828125	-9.103759980000001	0.9522461060000001	3.1366699280000003	-0.48828125	-0.061035156	-0.18310547	1.848266574	9.35617662	2.996704074	0.24414062	0.4272461	0.12207031	0.2954833966	9.750951980000002	-1.0443603240000001	0.12207031	-0.061035156	0	1550088109.604
-9.438720746000001	-2.104272464	-1.8004150360000002	-0.24414062	-0.061035156	0	3.1593994600000004	-8.67189946	1.031201178	0.18310547	-0.7324219	-0.61035156	5.02082518	9.51169429	1.100585962	0.24414062	-0.061035156	0.7324219	-9.11691893	0.8613281250000001	3.1593994600000004	-0.48828125	-0.061035156	-0.18310547	1.9930175720000003	9.3322509	3.0361816100000003	0.18310547	0.6713867	0.18310547	0.32778320680000006	9.72224092	-1.070678714	0.12207031	-0.061035156	0	1550088109.639
-9.42436502	-2.0707763580000003	-1.8506591460000001	-0.24414062	-0.061035156	0	3.0708741	-8.683862320000001	0.985742212	0.24414062	-0.8544922	-0.61035156	4.81745607	9.472216754	1.1580077880000001	0.30517578	-0.18310547	0.8544922	-9.113330072	0.8445800720000001	3.170166034	-0.61035156	0.18310547	-0.12207031	2.0336913940000003	9.32028804	3.01464856	0.18310547	0.91552734	0.18310547	0.3529052716	9.712670926000001	-1.123315396	0.061035156	0	0	1550088109.679
-9.444701980000001	-2.02292482	-1.832714856	-0.24414062	-0.061035156	0	3.0409667540000003	-8.65874002	0.9115722840000001	0.24414062	-0.8544922	-0.61035156	4.81745607	9.472216754	1.1580077880000001	0.30517578	0.18310547	0.79345703	-9.076245108	0.8266357428000001	3.2180175720000004	-0.6713867	0.18310547	0	1.96430661	9.268847840000001	2.95961911	0.24414062	1.0375977	0.24414062	0.3612792932	9.69233426	-1.15441893	0.061035156	0	0	1550088109.719
-9.47460962	-1.94636232	-1.83151857	-0.30517578	-0.061035156	-0.061035156	3.01225589	-8.716162140000002	0.840991214	0.24414062	-0.79345703	-0.48828125	4.468139676000001	9.413598740000001	1.068286142	0.24414062	0.48828125	0.6713867	-9.101367212000001	0.83022464	3.237158246	-0.6713867	0.18310547	0	1.9188476440000002	9.34421376	2.87707518	0.18310547	1.0375977	0.24414062	0.34572753600000006	9.689941394000002	-1.184326178	0	0	0	1550088109.759
-9.49853534	-1.870996106	-1.81118161	-0.30517578	-0.061035156	-0.12207031	2.9727783540000003	-8.752050720000002	0.7859619110000001	0.24414062	-0.8544922	-0.4272461	4.354492212	9.3573732	0.965405252	0.18310547	0.4272461	0.48828125	-9.094189300000002	0.8708984620000001	3.2323730040000007	-0.79345703	0.36621094	0.12207031	1.8279297120000002	9.33464357	2.828027356	0.18310547	1.0375977	0.24414062	0.3911865216	9.71027806	-1.1723632788	0.061035156	0	0	1550088109.799
-9.51169429	-1.8602295320000002	-1.7896484620000002	-0.4272461	0	-0.12207031	2.94526358	-8.798706070000001	0.764428714	0.24414062	-0.91552734	-0.36621094	4.354492212	9.3573732	0.965405252	0.12207031	0.18310547	0.30517578	-9.096582068	0.8972167932	3.14504393	-0.7324219	0.30517578	0.12207031	1.7417969240000002	9.34421376	2.7765869600000004	0.24414062	1.0375977	0.24414062	0.4689453076	9.69951178	-1.144848642	0.061035156	0.061035156	-0.061035156	1550088109.839
-9.527246106	-1.8781738220000002	-1.771704074	-0.4272461	0	-0.061035156	2.95961911	-8.786743210000001	0.764428714	0.18310547	-0.8544922	-0.24414062	4.403540036	9.34421376	0.8637207068000001	0.061035156	0	0.18310547	-9.066674820000001	0.9115722840000001	3.0026855040000004	-0.7324219	0.30517578	0.12207031	1.5432128600000001	9.284399460000001	2.7347167540000004	0.18310547	0.91552734	0.24414062	0.47492675720000005	9.71027806	-1.1245117212000002	0.061035156	0.061035156	-0.061035156	1550088109.882
-9.52604982	-1.874584964	-1.801611322	-0.48828125	-0.061035156	-0.12207031	3.011059604	-8.72692842	0.8266357428000001	0.12207031	-0.7324219	-0.061035156	4.52316893	9.34780252	0.5957519568	0	0.18310547	0.061035156	-9.031982428000001	0.9414794928000001	2.878271466	-0.7324219	0.24414062	0.12207031	1.471435504	9.3322509	2.746679712	0.24414062	0.79345703	0.24414062	0.46416014400000005	9.72224092	-1.107763678	0.061035156	0.18310547	-0.061035156	1550088109.919
-9.54997554	-1.9009033540000002	-1.8231445680000002	-0.5493164	0	0	3.0409667540000003	-8.64558107	0.9055908540000002	0.12207031	-0.7324219	-0.061035156	4.52316893	9.34780252	0.5957519568	0	0.24414062	0	-9.040356430000001	0.900805661	2.7909423920000003	-0.79345703	0.12207031	0.061035156	1.437939496	9.426757788000002	2.767016574	0.18310547	0.79345703	0.24414062	0.47014160340000005	9.73898912	-1.106567392	0.061035156	0.18310547	-0.12207031	1550088109.959
-9.53083516	-1.9320067900000002	-1.8398925720000001	-0.5493164	-0.061035156	0	3.0744628600000006	-8.686254892000001	0.9893310700000001	0.18310547	-0.7324219	0.061035156	4.569824280000001	9.372924820000001	0.5084228534	0	0.18310547	-0.061035156	-9.051123200000001	0.9474609620000001	2.775390576	-0.79345703	0.12207031	0.061035156	1.3195067900000002	9.3657473	2.7706054320000004	0.24414062	0.79345703	0.24414062	0.4868896466	9.72822284	-1.107763678	0.061035156	0.18310547	-0.12207031	1550088109.999
-9.523657248000001	-1.9128662140000001	-1.8829589660000003	-0.5493164	-0.061035156	0.061035156	3.1103514400000005	-8.66352536	0.9378906250000001	0.18310547	-0.7324219	0.061035156	4.806689496	9.43632788	0.44143066100000006	0.061035156	0.18310547	0	-9.043945288000002	0.9331054712000001	2.78017572	-0.6713867	-0.061035156	0.061035156	1.27524411	9.37890625	2.767016574	0.18310547	0.61035156	0.18310547	0.49406739200000005	9.737792932000001	-1.13647464	0.061035156	0.18310547	-0.12207031	1550088110.039
-9.49375	-1.943969748	-1.8829589660000003	-0.5493164	-0.061035156	0.12207031	3.2072509000000005	-8.559448380000001	0.900805661	0.30517578	-0.91552734	0.061035156	4.806689496	9.43632788	0.44143066100000006	0.12207031	0.36621094	0.12207031	-9.045141574	0.8888427520000001	2.80051268	-0.6713867	-0.18310547	0.061035156	1.3302734620000003	9.505712860000001	2.7478759000000004	0.12207031	0.48828125	0.18310547	0.44621582460000003	9.7401857	-1.161596646	0.12207031	0.12207031	-0.061035156	1550088110.079
-9.49853534	-1.945166034	-1.9188476440000002	-0.48828125	-0.061035156	0.12207031	3.289794928	-8.461352340000001	0.80988768	0.36621094	-0.9765625	0.061035156	4.6882567900000005	9.42077626	0.593359375	0.18310547	0.4272461	0.18310547	-9.030786240000001	0.8840576080000001	2.8232422120000003	-0.6713867	-0.18310547	0.061035156	1.41640625	9.46623552	2.783764676	0.12207031	0.48828125	0.18310547	0.4426269568000001	9.72224092	-1.2022705072	0.12207031	0.18310547	-0.061035156	1550088110.119
-9.5021241	-1.9296142180000002	-1.965502896	-0.48828125	-0.12207031	0.12207031	3.37233876	-8.40153804	0.754858426	0.30517578	-0.9765625	0.12207031	4.742089856000001	9.410009980000002	0.7381103240000001	0.18310547	0.30517578	0.18310547	-9.064282248	0.8888427520000001	2.9177491	-0.61035156	-0.30517578	0	1.4451172120000002	9.406420926000001	2.757446286	0.061035156	0.4272461	0.24414062	0.37443847840000005	9.69951178	-1.272851538	0.061035156	0.12207031	-0.061035156	1550088110.159
-9.451879892000001	-1.9403808900000001	-1.9702880400000002	-0.48828125	-0.12207031	0.12207031	3.4548827880000004	-8.34411592	0.7046142572	0.30517578	-0.8544922	0.18310547	4.742089856000001	9.410009980000002	0.7381103240000001	0.12207031	0.36621094	0.18310547	-9.10495607	0.8637207068000001	3.092407248	-0.61035156	-0.30517578	0	1.5276611420000001	9.3573732	2.739501996	0	0.36621094	0.18310547	0.285913089	9.680371106	-1.331469748	0.061035156	0.12207031	-0.061035156	1550088110.199
-9.433935700000001	-1.983447284	-2.01096196	-0.4272461	-0.061035156	0.061035156	3.5601562500000004	-8.365649460000002	0.679492212	0.24414062	-0.8544922	0.24414062	4.61169429	9.414794928000001	0.811083966	0.061035156	0.4272461	0.18310547	-9.149218750000001	0.850561502	3.24433606	-0.5493164	-0.30517578	0	1.6783935700000001	9.408813400000001	2.7359130400000002	0	0.24414062	0.12207031	0.24643554320000002	9.669604532000001	-1.3853027160000002	0.061035156	0.061035156	-0.061035156	1550088110.239
-9.42436502	-1.9858398560000001	-2.007373004	-0.36621094	0	0	3.631933606	-8.48647464	0.6854736419999999	0.12207031	-0.7324219	0.24414062	4.683471646	9.38967302	0.80390625	0	0.24414062	0.061035156	-9.174340560000001	0.8218505890000001	3.37473143	-0.4272461	-0.12207031	0	1.79921875	9.463842752000001	2.7227538940000002	0	0.18310547	0.12207031	0.22849121400000003	9.667211960000001	-1.4415283540000001	0.061035156	0.12207031	-0.061035156	1550088110.279
-9.447094748	-1.96430661	-2.020532248	-0.30517578	-0.061035156	-0.12207031	3.7228514400000003	-8.571411240000002	0.754858426	-0.061035156	-0.6713867	0.18310547	4.683471646	9.38967302	0.80390625	-0.061035156	0.24414062	-0.12207031	-9.171948380000002	0.802709964	3.410620108	-0.36621094	-0.061035156	0	1.885351538	9.405224640000002	2.7478759000000004	-0.061035156	0.18310547	0.061035156	0.1614990216	9.651660340000001	-1.489379892	0.061035156	0.12207031	-0.061035156	1550088110.318
-9.439917032	-1.947558606	-2.038476538	-0.24414062	-0.061035156	-0.061035156	3.776684604	-8.58696286	0.8242431610000001	-0.12207031	-0.48828125	0.12207031	4.792333966	9.23774411	0.686669928	-0.061035156	0.24414062	-0.18310547	-9.12648912	0.811083966	3.366357428	-0.36621094	-0.061035156	0	1.909277356	9.34780252	2.7550537140000007	-0.061035156	0.18310547	-0.061035156	0.1268066394	9.6636232	-1.5001464660000001	0.061035156	0.061035156	-0.061035156	1550088110.359
-9.414794928000001	-1.933203076	-1.9810547120000002	-0.18310547	0	-0.061035156	3.776684604	-8.58696286	0.8242431610000001	-0.12207031	-0.48828125	0.12207031	4.84736322	9.20305162	0.6208740020000001	0	0.18310547	-0.24414062	-9.120507788000001	0.8074951080000001	3.2993652160000004	-0.24414062	0.12207031	0.061035156	1.81716304	9.28798822	2.7311278960000003	0	0.24414062	-0.061035156	0.2260986322	9.645678420000001	-1.4558837860000002	0.061035156	0.061035156	-0.061035156	1550088110.398
-9.46145018	-1.8410888580000002	-1.988232428	-0.18310547	-0.12207031	-0.061035156	3.77548822	-8.57978534	1.0192382788	-0.18310547	-0.061035156	0.061035156	4.84736322	9.20305162	0.6208740020000001	0	0.12207031	-0.24414062	-9.081030252000001	0.8242431610000001	3.2586913940000004	-0.24414062	0.12207031	0.061035156	1.720263678	9.27722194	2.70839856	0.061035156	0.24414062	-0.061035156	0.2978759784	9.64208966	-1.3793212860000001	0	0.061035156	-0.061035156	1550088110.438
-9.491357428	-1.714282248	-1.9284179320000001	-0.24414062	-0.24414062	0	3.7096923920000004	-8.58696286	1.0826415740000002	-0.18310547	-0.061035156	0.061035156	4.919140380000001	9.249707068000001	0.5144042932	0	0.061035156	-0.24414062	-9.048730432000001	0.763232428	3.2730469240000004	-0.12207031	0.12207031	0.061035156	1.6496826080000002	9.29636232	2.7634277160000003	0.061035156	0.24414062	-0.061035156	0.379223642	9.637304712	-1.349414038	0	0.061035156	0	1550088110.478
-9.52006839	-1.528857428	-1.6437011780000002	-0.18310547	-0.24414062	-0.18310547	3.6570557100000003	-8.548681610000001	1.0922119110000001	-0.061035156	-0.061035156	0	4.874877896	9.264062500000001	0.5455078076000001	0.061035156	0	-0.12207031	-9.04155252	0.6304443390000001	3.3101317900000002	0	0.18310547	0	1.6664307100000002	9.331054712	2.860327176	0.061035156	0.12207031	-0.18310547	0.611303714	9.595434800000001	-1.2094482428000002	-0.061035156	0.30517578	0.061035156	1550088110.518
-9.56672374	-1.449902356	-1.53125	-0.61035156	-0.30517578	-0.4272461	3.5924560700000003	-8.47929712	1.00129393	0	0	0	4.874877896	9.264062500000001	0.5455078076000001	0.24414062	-0.061035156	0	-9.0427491	0.5048339856	3.40703125	0	0.18310547	0	1.7609375	9.33464357	2.960815396	0	0.061035156	-0.24414062	0.7823730432	9.64328624	-1.031201178	-0.061035156	0.6713867	0	1550088110.558
-9.5619384	-1.868603534	-1.2453369600000002	-0.7324219	-0.48828125	-0.5493164	3.5290527160000003	-8.408715560000001	0.833813498	0	0.061035156	0.061035156	4.713378894000001	9.326269568	0.9307128600000001	0.30517578	-0.061035156	0	-9.0594973	0.38640135800000003	3.5087158540000005	0.061035156	0.12207031	0	1.8530517180000001	9.335839660000001	3.063696286	0	-0.061035156	-0.36621094	0.6806884980000001	9.705493210000002	-0.73332518	-0.061035156	0.8544922	0.12207031	1550088110.598
-9.516479532	-1.9487548920000002	-0.6663330072	-0.48828125	-0.24414062	-0.36621094	3.514697284	-8.425463760000001	0.647192392	0	0	0.18310547	4.647582968	9.406420926000001	1.2082519568	0.36621094	-0.12207031	0	-9.1276857	0.3158203076	3.6738037140000004	0.24414062	0.30517578	-0.12207031	1.9571288940000002	9.35856929	3.18332518	-0.061035156	-0.061035156	-0.48828125	0.6735107428000001	9.750951980000002	-0.6077148560000001	-0.061035156	0.7324219	0.4272461	1550088110.638
-9.590649460000002	-1.62575679	-0.6244628600000001	-0.7324219	0.18310547	-0.4272461	3.514697284	-8.425463760000001	0.647192392	0	0	0.18310547	4.647582968	9.406420926000001	1.2082519568	0.36621094	-0.24414062	-0.061035156	-9.03916034	0.05144042932000001	3.6462889400000003	0.24414062	0.30517578	-0.12207031	2.0253173920000003	9.343017572	3.37233876	-0.12207031	-0.12207031	-0.6713867	0.30505371400000003	9.615771760000001	-0.8062988220000001	-0.061035156	0.7324219	0.4272461	1550088110.678
-9.81914038	-1.7860596040000003	-0.6615478240000001	-0.6713867	-0.36621094	-0.61035156	3.5601562500000004	-8.34411592	0.35529785340000003	-0.061035156	-0.18310547	0.24414062	4.633227536	9.43273912	1.4451172120000002	0.30517578	-0.30517578	-0.12207031	-8.990112320000001	-0.26677246400000004	3.5541748200000005	0.30517578	0.4272461	-0.18310547	2.02292482	9.283202880000001	3.6211670320000002	-0.18310547	-0.18310547	-0.79345703	0.270361322	9.682763580000001	-0.762036142	0	0.48828125	0.4272461	1550088110.718
-9.671997300000001	-2.050439496	-0.47492675720000005	-0.36621094	-0.061035156	-0.6713867	3.5601562500000004	-8.34411592	0.35529785340000003	-0.061035156	-0.18310547	0.24414062	4.598535144	9.34421376	1.8662109620000003	0.30517578	-0.24414062	-0.24414062	-8.955419928000001	-0.3995605432	3.4560790740000003	-0.061035156	0.36621094	-0.24414062	2.124609424	9.213818390000002	3.7515625000000004	-0.30517578	-0.18310547	-0.8544922	0.31103514400000004	9.69472644	-0.835009784	0.4272461	0.30517578	0.24414062	1550088110.758
-9.486572480000001	-2.09948732	-0.8744873200000001	-0.61035156	0.061035156	-0.91552734	3.58647464	-8.383593750000001	0.2823242212	-0.18310547	-0.12207031	0.48828125	4.598535144	9.34421376	1.8662109620000003	0.30517578	-0.061035156	-0.48828125	-9.058300720000002	-0.4474121106000001	3.5314452880000005	-0.061035156	0.36621094	-0.24414062	2.2621826080000003	9.197070288	3.762329074	-0.36621094	-0.061035156	-0.79345703	-0.03588867212	9.750951980000002	-0.8972167932	0.4272461	0.30517578	0.24414062	1550088110.798
-9.49494658	-2.263378894	-1.2884033540000002	-0.7324219	-0.24414062	-1.0375977	3.3508057100000004	-8.674292032	0.26318359620000004	0.24414062	-0.9765625	0.36621094	4.556665036	9.340625000000001	1.947558606	0.18310547	0	-0.8544922	-9.11213408	-0.45578614200000006	3.476416034	-0.24414062	0.36621094	-0.24414062	2.3208007200000003	9.124096940000001	3.6307373200000006	-0.36621094	0	-0.79345703	-0.19619140380000002	9.693530252	-0.8661132788	0.4272461	-0.36621094	-0.30517578	1550088110.838
-9.34780252	-2.57082518	-1.5767089660000002	-0.061035156	-0.30517578	-1.0375977	3.125903354	-8.871679712	0.23208007200000003	0.5493164	-1.953125	0.12207031	4.62006839	9.22338858	1.9415771760000002	0.18310547	0	-0.8544922	-9.19946286	-0.11723633180000001	3.3053466460000003	-0.61035156	1.0986328	0.12207031	2.1796386780000003	8.813061600000001	3.440527356	-0.4272461	0.061035156	-0.8544922	0.3505126800000001	9.668408246	-1.143652356	0.5493164	-0.061035156	-0.36621094	1550088110.878
-8.994897660000001	-2.386596646	-1.818359424	0.24414062	-0.5493164	-1.0375977	3.0625	-8.75444339	0.22490234620000002	0.7324219	-2.4414062	-0.061035156	4.62006839	9.22338858	1.9415771760000002	0	0.061035156	-1.159668	-9.46503894	0.24165038940000003	3.1199219240000007	-0.61035156	1.0986328	0.12207031	2.101879892	8.78554712	3.16298822	-0.36621094	0.4272461	-0.7324219	0.47971191100000005	9.555957068	-1.7406005400000002	0.5493164	-0.061035156	-0.36621094	1550088110.918
-8.895605432000002	-1.4451172120000002	-1.876977536	0.36621094	2.319336	-0.5493164	3.029003894	-8.79990216	0.21413574280000003	0.6713867	-2.4414062	-0.061035156	4.730126996	9.07863768	1.2895996400000003	-0.30517578	0.12207031	-1.5258789	-9.33344748	0.24045410340000004	3.301757788	-0.7324219	1.0375977	0.30517578	2.118627896	9.449487320000001	2.8555420320000002	-0.12207031	0.9765625	-0.6713867	0.4713378894	9.067871106	-2.191601538	0.7324219	-0.061035156	-0.30517578	1550088110.958
-9.87297374	-1.4702392180000001	-4.157104532	-0.18310547	0.24414062	-0.79345703	3.025415036	-9.170751800000001	0.41271972840000004	0.48828125	-2.0141602	0.18310547	5.3450195680000006	9.382495108	0.12800292540000002	-0.48828125	0.36621094	-1.8310547	-9.2724366	0.44143066100000006	3.2239991	-1.5258789	1.3427734	0.6713867	1.85544429	9.61936052	2.548095746	-0.24414062	0.36621094	-0.9765625	1.1711669928000001	9.217407248	-2.410522464	0.9765625	0.12207031	-0.6713867	1550088110.998
-9.81435504	-1.723852536	-3.0002929320000002	-0.6713867	-2.5024414	-1.0375977	2.85913089	-9.10615216	0.693847644	0.5493164	-1.6479492	0.12207031	5.3450195680000006	9.382495108	0.12800292540000002	-0.30517578	0.8544922	-1.6479492	-9.22458516	1.447509784	3.2634764400000003	-1.5258789	1.3427734	0.6713867	1.7848632200000003	9.340625000000001	2.3542969240000002	-0.4272461	0.30517578	-0.9765625	1.119726538	9.61936052	-2.7072021760000005	0.9765625	0.12207031	-0.6713867	1550088111.038
-9.03317842	-1.69633786	-1.079052716	0.61035156	3.2958984	0.24414062	2.56723642	-8.906372300000001	0.8816650360000001	0.5493164	-1.7700195	0	5.70629892	9.523657248000001	-0.5371337860000001	0.18310547	0.6713867	-1.5258789	-9.30234375	1.6927490020000002	3.0206298920000005	-1.159668	1.7700195	0.8544922	1.9176513580000003	9.632519568000001	1.949951178	-0.36621094	1.2207031	-0.7324219	1.193896466	9.505712860000001	-2.5492920320000003	0.6713867	-1.7700195	-0.48828125	1550088111.078
-9.86699182	-0.5586669928	-2.9440673920000004	-0.48828125	1.0986328	-0.24414062	2.628247104	-9.247314300000001	1.3996582460000002	0.36621094	-1.5869141	0.48828125	5.96589357	9.448290740000001	-0.8840576080000001	0.24414062	1.0986328	-1.6479492	-8.797509980000001	1.503735324	3.092407248	-0.9765625	1.2207031	0.4272461	1.532446286	9.868188400000001	1.6592528960000001	0	1.4038086	-0.6713867	1.6078125	9.37890625	-2.569628894	0.7324219	-1.4648438	-0.6713867	1550088111.118
-9.174340560000001	-0.8015136780000001	-2.5492920320000003	-0.91552734	0.36621094	-0.5493164	2.7347167540000004	-9.07863768	1.9762695680000002	0.12207031	-1.2207031	1.0375977	5.96589357	9.448290740000001	-0.8840576080000001	0.18310547	1.6479492	-1.4648438	-8.39316394	1.795629892	2.8675048920000004	-0.9765625	1.2207031	0.4272461	1.1472412140000001	9.405224640000002	1.9547363220000002	0.48828125	0.9765625	-0.79345703	1.4546875000000001	9.28798822	-2.79213858	0.7324219	-1.4648438	-0.6713867	1550088111.158
-8.89680162	-1.6484863220000001	-2.204760782	-0.061035156	1.5258789	-0.61035156	2.62944339	-8.098876800000001	2.2669677520000002	-0.12207031	-1.3427734	1.2817383	5.9012939300000005	8.545092752	-0.8218505890000001	0.61035156	0.79345703	-0.7324219	-8.23645018	2.1305908540000003	2.4799072480000004	-1.159668	1.0375977	0.5493164	1.129296875	8.9494384	1.9894287140000002	0.48828125	1.2817383	-0.61035156	1.637719748	9.24611821	-2.136572284	1.0986328	-0.30517578	-1.4648438	1550088111.198
-9.1193116	-1.540820288	-2.560058606	0.061035156	0.5493164	-0.61035156	2.7072021760000005	-7.43972194	2.445214856	-0.12207031	-0.91552734	1.7089844	6.095092752000001	8.675488220000002	-0.6818847840000001	1.0986328	0.5493164	0	-8.19577626	2.372241214	2.124609424	-0.91552734	0.79345703	0.24414062	0.832617212	8.7795652	1.5372314300000003	0.36621094	1.7089844	-0.24414062	1.25729982	9.248510880000001	-1.7944336060000001	0.9765625	-0.5493164	-1.2207031	1550088111.238
-9.261669928000002	-1.36018071	-2.775390576	0.4272461	0.79345703	-0.79345703	2.68327626	-7.2901857	2.368652356	-0.061035156	-1.0986328	2.1362305	6.095092752000001	8.675488220000002	-0.6818847840000001	1.2207031	1.5258789	0.36621094	-8.169457968	2.805297824	2.25859375	-0.91552734	0.79345703	0.24414062	0.7058105432	9.016430710000002	1.37214357	0.5493164	2.0751953	0.24414062	0.46535643000000004	9.230566394	-2.192797824	0.9765625	-0.5493164	-1.2207031	1550088111.278
-9.69233426	-2.128198282	-3.4321533540000004	0.9765625	0.48828125	-0.79345703	2.878271466	-7.524658246	2.21433107	-0.061035156	-1.5258789	2.319336	5.414404254	9.71027806	-0.613696286	1.0375977	1.953125	0.6713867	-8.64558107	2.906982428	2.44401857	-0.4272461	0.61035156	0	0.5658447284000001	9.605004892	1.299169928	0.7324219	2.1362305	0.61035156	0.0885253894	9.3489991	-2.86870108	0.9765625	-1.4038086	-1.4038086	1550088111.318
-10.16127896	-2.018139676	-3.658251996	1.0986328	-0.061035156	-0.18310547	3.31252446	-8.00795926	2.058813498	-0.30517578	-1.3427734	2.5024414	4.996899460000001	10.41010782	-0.619677716	0.79345703	1.4648438	0.9765625	-9.34541034	2.403344748	2.5397216460000003	0.12207031	0.36621094	-0.24414062	0.4067382788	10.396948380000001	1.1807373200000002	0.61035156	1.2817383	0.48828125	0.1854248004	9.8263179	-2.920141574	0.61035156	-1.6479492	-1.3427734	1550088111.358
-10.398144960000002	-1.7286376800000003	-3.08881839	1.6479492	0.8544922	0.7324219	3.794628894	-8.49125998	1.9930175720000003	-0.61035156	-0.91552734	2.5024414	4.996899460000001	10.41010782	-0.619677716	0.61035156	0.24414062	1.4648438	-9.49494658	2.300463858	2.72036142	0.12207031	0.36621094	-0.24414062	0.61848143	11.252295320000002	1.5276611420000001	0.61035156	0.79345703	0.24414062	0.6854736419999999	10.47111772	-2.644995108	0.61035156	-1.6479492	-1.3427734	1550088111.398
-10.63740216	-0.6986327880000001	-3.611596646	1.0375977	2.319336	0.8544922	4.365258786	-8.882446580000002	2.044457968	-0.9765625	-0.12207031	2.2583008	4.797119110000001	11.3145018	-0.37443847840000005	0.48828125	-0.91552734	1.6479492	-10.033276260000001	2.6725097840000003	2.8447753600000003	0.061035156	0.4272461	-0.61035156	0.5897705072	12.34689946	1.905688498	0.061035156	0.9765625	0.30517578	1.427172824	10.59792482	-2.7418945679999998	0.12207031	-2.1972656	-1.0375977	1550088111.438
-11.49873004	-1.546801718	-5.4443116	-1.2817383	0.24414062	0.18310547	4.6619384	-9.733007788	2.11982428	-0.9765625	-0.12207031	2.2583008	5.0662844400000004	12.67109424	-0.1303955072	0.18310547	-0.7324219	1.4038086	-11.225976440000002	1.4056396760000003	2.217919928	0.061035156	-3.3569336	-1.0375977	-0.27155761780000004	12.92949182	2.350707968	-0.61035156	-0.6713867	0.18310547	2.560058606	11.19367662	-2.61867662	-1.0986328	-0.9765625	-1.0375977	1550088111.478
-11.52146016	-2.75625	-5.08063948	-1.7089844	-2.319336	0.91552734	4.7349121400000005	-10.54528804	2.001391574	-1.2207031	0.61035156	1.7089844	4.90717752	12.93547374	0.04067382788	0.061035156	0	1.4648438	-11.225976440000002	1.4056396760000003	2.217919928	0.061035156	-3.3569336	-1.0375977	-0.1411621106	12.3433107	3.1665771760000005	-0.91552734	-1.7700195	-0.12207031	2.872290036	12.79909694	-0.9594238220000001	-1.0986328	-0.9765625	-1.0375977	1550088111.518
-10.06796924	-4.092504892000001	-3.8556396760000005	-1.8920898	-3.1738281	1.4038086	4.978955072	-11.082422120000002	1.8099853240000001	-0.8544922	0.6713867	0.8544922	4.411913940000001	11.381494600000002	0.7823730432	0.30517578	0.48828125	1.5869141	-11.225976440000002	1.4056396760000003	2.217919928	0.061035156	-3.3569336	-1.0375977	0.17106933900000001	11.45446736	3.9453614200000002	-1.3427734	-0.5493164	-0.12207031	2.98952626	13.150806200000002	-0.08493652160000001	-4.3945312	0.48828125	1.3427734	1550088111.558
-8.89440944	-5.1751467600000005	-1.3996582460000002	-0.91552734	-2.380371	1.0986328	5.58308107	-11.16855432	1.62575679	0.36621094	1.159668	-1.5258789	4.411913940000001	11.381494600000002	0.7823730432	0.36621094	1.4038086	1.3427734	-10.17204622	1.0874267572	-0.026318359620000002	0.91552734	-1.0375977	-0.61035156	-1.031201178	9.70429712	3.6235596040000004	-1.7089844	0.30517578	0.36621094	3.6869628600000004	9.760522660000001	-0.8924316100000002	-4.0893555	2.0751953	2.9907227	1550088111.598
-9.159985520000001	-4.225292932	-1.035986322	0.24414062	-1.4038086	1.0375977	5.042358426000001	-10.563232820000001	0.9677978240000001	0.79345703	1.8920898	-3.479004	4.047045926	10.236645860000001	0.8972167932	-0.061035156	2.4414062	1.4038086	-9.758129892000001	-0.1268066394	-0.12800292540000002	0.91552734	-1.0375977	-0.61035156	-2.0743652160000003	8.5666259	3.313720746	-1.5258789	-0.5493164	0.79345703	2.0193359620000004	10.416088760000001	-2.3028564300000003	-4.0893555	2.0751953	2.9907227	1550088111.638
-9.869384980000001	-2.778979532	-2.5588623200000002	-0.30517578	-2.380371	0.7324219	4.097290036	-10.417285340000001	0.48090820680000007	1.3427734	1.7089844	-4.8828125	3.064892572	9.60859375	0.916357428	-0.8544922	1.2207031	1.7089844	-9.579882788	-0.5287597644	0.31103514400000004	1.0986328	0.18310547	-0.61035156	-1.7118896760000002	8.28908696	3.7049072480000005	-0.5493164	-0.79345703	0.79345703	-0.885253894	12.7428714	-2.5050292540000005	-2.5024414	3.8452148	4.333496	1550088111.678
-8.481689300000001	-2.6354248200000003	-2.3028564300000003	-0.8544922	-4.333496	-0.36621094	3.2275878600000003	-10.395751800000001	-0.0490478534	1.3427734	1.7089844	-4.8828125	2.3746337860000004	9.441113220000002	0.8661132788	-1.8310547	-1.2817383	1.8310547	-8.92551268	-0.7572509980000001	0.5191894568000001	0.4272461	-0.30517578	-0.18310547	-0.916357428	8.411108426	3.7611327880000003	-0.061035156	-0.91552734	0.5493164	-1.943969748	11.5106929	-2.600732428	-2.2583008	0.61035156	5.1879883	1550088111.718
-7.225586060000001	-2.8471679320000005	-0.5873779254	-0.7324219	-2.319336	0.5493164	2.7861572480000003	-10.09309056	-0.5431152356000001	2.380371	-0.061035156	-5.493164	2.56723642	8.9829348	0.7381103240000001	-2.319336	-2.746582	1.6479492	-8.577392572	-1.178344748	0.79194339	0.4272461	-0.30517578	-0.18310547	-0.34213867800000003	7.9062744600000014	4.031494110000001	0.12207031	-1.159668	0.30517578	-1.19270018	10.7438723	-1.1328857428	-2.2583008	0.61035156	5.1879883	1550088111.757
-7.16098642	-2.0564209260000004	-0.2129394568	-0.61035156	-0.5493164	0.48828125	2.5337402160000004	-9.41120607	-1.025219748	2.1972656	-0.5493164	-5.2490234	3.0409667540000003	8.194580072	0.69504393	-2.0141602	-2.5024414	1.3427734	-8.152710160000002	-0.9881347840000001	1.0264160340000001	0.12207031	-0.24414062	-0.061035156	0.4605712860000001	7.565332068	4.148730432000001	-0.30517578	-1.0986328	0.30517578	-0.8314209260000001	9.374121106	-1.207055661	-1.4648438	1.8310547	5.432129	1550088111.797
-7.4265625	-1.670019568	-0.250024411	-0.8544922	-1.2207031	0.18310547	2.460766574	-8.850146760000001	-1.362573282	1.7089844	-0.5493164	-4.9438477	3.3567871400000002	7.5545652	0.729736322	-1.4038086	-1.2817383	0.61035156	-7.9625	-0.8661132788	1.2321777160000003	0.18310547	-0.18310547	0	0.8254394568000001	7.422973740000001	4.147534146	-0.6713867	-0.91552734	0.30517578	-0.92473143	8.078539840000001	-1.5563721040000003	-0.8544922	2.9907227	3.6621094	1550088111.837
-7.340429712000001	-1.1735596040000003	0.5239746106000001	-0.6713867	0.61035156	0.061035156	2.528955072	-8.455371106000001	-1.4570800720000001	1.0375977	0.12207031	-4.3945312	3.505126996	7.2136232	0.762036142	-0.8544922	-0.061035156	-0.24414062	-8.225683606	-0.9929199280000001	1.638916034	0.18310547	-0.48828125	0.12207031	1.002490216	7.44211412	4.093701080000001	-0.61035156	-0.6713867	0.18310547	-0.7476806610000001	7.0856201080000005	-1.032397464	-0.8544922	2.9907227	3.6621094	1550088111.877
-8.38957518	-0.8230468750000001	0.5849853534	-0.91552734	0.79345703	-0.061035156	2.4200927520000004	-7.99838858	-1.464257788	0.36621094	1.0375977	-3.7841797	3.3603759000000006	7.2698487400000005	0.7608398560000001	-0.5493164	0.18310547	-1.0375977	-8.572607428000001	-1.2285888580000002	2.18203125	0	-0.4272461	0.24414062	1.1699707068	7.646679712	4.10207518	-0.48828125	-0.6713867	-0.061035156	-0.3002685504	6.373827880000001	-0.5526855432	-0.48828125	2.5024414	2.6245117	1550088111.917
-9.35378444	-0.679492212	0.5909667932	-0.91552734	0.48828125	0.4272461	2.112646466	-7.741186600000001	-1.3817138580000001	-0.12207031	1.5869141	-2.9296875	3.313720746	7.61557608	0.8517577880000001	-0.48828125	-0.4272461	-1.5869141	-8.649169928000001	-1.374536142	2.5445067900000002	-0.12207031	-0.30517578	0.18310547	1.300366214	7.85722644	4.28151857	-0.061035156	-1.0986328	-0.5493164	1.2285888580000002	6.058007788	-0.49167482	0.91552734	-0.061035156	0.4272461	1550088111.957
-9.91245108	-0.5981445288	-0.096899411	-1.0375977	1.4038086	0.48828125	1.7274413940000002	-7.63591304	-1.1556152160000002	-0.12207031	1.5869141	-2.9296875	3.5015380400000002	7.867993210000001	0.9223388580000002	-0.36621094	-1.0986328	-2.0141602	-8.644384980000002	-1.1472412140000001	2.613891574	-0.48828125	-0.061035156	0.36621094	1.6460937500000001	8.036669928	4.411913940000001	0.12207031	-1.2817383	-0.91552734	3.5517822480000003	6.770996106	0.23208007200000003	0.91552734	-0.061035156	0.4272461	1550088111.997
-11.74157698	-0.90678714	0.379223642	-0.5493164	-0.79345703	-0.48828125	1.4068359620000002	-7.42775908	-0.770410144	-0.7324219	1.159668	-0.4272461	3.9728759000000005	8.07016574	1.0958007788	-0.12207031	-1.3427734	-2.5024414	-8.77358426	-0.6268554712000001	2.9440673920000004	-0.7324219	-0.48828125	0.61035156	1.886547824	8.31899411	4.513598740000001	0.30517578	-1.0986328	-0.8544922	7.5019284200000005	10.682861420000002	4.19538588	1.5869141	0.4272461	-0.36621094	1550088112.037
-13.02758786	-2.400952176	1.204663089	-0.7324219	-1.3427734	-0.61035156	1.21901857	-7.46364766	-0.16628417539999998	-0.9765625	0.5493164	1.2207031	4.61767572	8.65036592	1.350610324	0.12207031	-1.0375977	-3.0517578	-9.96867662	-0.30385742800000004	2.5433105040000004	-0.91552734	-0.9765625	0.79345703	1.975073282	9.023608426000001	4.376025360000001	0.36621094	-0.91552734	-0.6713867	7.041357428000001	10.83239766	5.099780252	1.2817383	3.2958984	0.30517578	1550088112.077
-12.747655760000002	-4.966992212	-2.3112304320000003	0.36621094	-1.0375977	-0.48828125	1.193896466	-7.992407248	0.39238280760000005	-1.159668	-0.30517578	3.112793	5.112939300000001	9.883740020000001	1.3637695680000002	0.24414062	-0.7324219	-3.4179688	-12.51557608	0.5215820288	4.344921924	-1.2817383	-2.9296875	0.79345703	2.158105432	10.95561502	4.22888179	0.8544922	-0.5493164	-0.36621094	-0.678295926	10.4974366	0.16987304320000002	1.2817383	3.2958984	0.30517578	1550088112.117
-9.87177716	-5.33544928	-0.5479003894	0.30517578	-1.5258789	0.061035156	1.193896466	-7.992407248	0.39238280760000005	-1.159668	-0.30517578	3.112793	5.494555710000001	12.34211412	1.1041748200000001	-0.12207031	-1.159668	-3.7841797	-12.34450728	1.39606929	3.6534667540000005	-1.4648438	-1.7089844	0.91552734	1.7824707460000002	13.00964308	4.177441394000001	1.5258789	0.36621094	-0.12207031	5.62136232	14.77895468	2.1664795320000003	1.4648438	-3.7231445	-1.0986328	1550088112.157
-8.5068116	-4.329370108	-0.47373047120000006	0.4272461	2.1362305	1.4648438	1.199877896	-9.795214660000001	0.5981445288	-1.159668	-0.30517578	3.112793	6.9073732	14.357861420000003	0.955834964	-0.5493164	-1.0375977	-3.3569336	-12.34450728	1.39606929	3.6534667540000005	0.12207031	1.3427734	0.6713867	0.20935058900000003	12.991699280000002	4.529150360000001	1.0375977	1.0986328	0.061035156	-3.34243161	7.939770468000001	-2.372241214	1.3427734	-2.9907227	-1.0986328	1550088112.197
-8.38239766	-2.662939496	-3.7180663940000005	0.61035156	2.2583008	-0.4272461	3.9130616000000003	-12.372021760000003	1.8219482820000001	-1.5869141	-2.6245117	7.8125	8.192187500000001	13.1950679	0.9965087860000001	-0.12207031	0.7324219	-1.2207031	-10.764209260000001	1.83151857	1.25729982	-0.36621094	-0.061035156	0.061035156	-1.1651855432	11.313306200000001	3.9142577880000005	-0.36621094	0.18310547	0.30517578	1.5599609620000003	9.651660340000001	-4.438232428	1.3427734	-2.9907227	-1.0986328	1550088112.237
-8.798706070000001	-3.6642334260000005	-3.452490216	-0.4272461	0.18310547	-0.24414062	5.93359375	-11.6638179	2.4571777160000003	-2.0141602	0.5493164	7.3242188	5.75534694	10.936474640000002	0.8266357428000001	0.6713867	2.0751953	1.7089844	-9.754540740000001	2.421289038	1.032397464	-1.0375977	0.24414062	0.12207031	-1.2692626800000002	10.06079074	2.866308606	-1.4038086	0.061035156	0.8544922	2.27055661	9.669604532000001	-3.1007812500000003	2.0141602	-0.30517578	-2.1362305	1550088112.277
-8.43981929	-4.092504892000001	-1.9212402160000002	0.12207031	1.953125	1.4038086	5.7589357	-10.914941100000002	1.7513672120000003	-1.2817383	2.0141602	4.3945312	5.75534694	10.936474640000002	0.8266357428000001	0.12207031	1.6479492	3.540039	-9.419580072	1.81118161	1.2477295320000001	-0.061035156	0.5493164	-0.061035156	-0.6926513580000001	9.441113220000002	2.359082068	-1.0375977	0.24414062	1.2207031	1.0443603240000001	9.62893071	-2.1712646760000003	1.953125	-1.0986328	-2.0141602	1550088112.317
-7.87995607	-2.7478759000000004	-1.7944336060000001	1.4038086	2.9907227	0.5493164	5.7589357	-10.914941100000002	1.7513672120000003	-1.2817383	2.0141602	4.3945312	4.713378894000001	10.49265126	0.37802735600000004	-1.0986328	0.48828125	4.1503906	-8.6264402	1.494165036	1.2106445288	0.12207031	0.061035156	-0.36621094	-0.1268066394	8.86210962	2.0899170320000002	-0.12207031	0.4272461	1.4648438	-0.26318359620000004	9.265259080000002	-2.5098144959999997	1.953125	-1.0986328	-2.0141602	1550088112.357
-8.621655252000002	-1.792041034	-2.7813721040000003	2.0141602	2.5634766	0.30517578	3.676196286	-9.024804712	1.0455566100000002	0.61035156	-3.4179688	-0.91552734	4.1152344240000005	9.486572480000001	0.15073241820000002	-1.6479492	-0.6713867	3.9672852	-8.07495108	1.983447284	1.358984424	-0.24414062	0.18310547	-0.48828125	0.0837402356	8.21013179	2.044457968	0.36621094	0.4272461	1.7089844	1.3673584260000002	9.478198380000002	-2.4523925720000004	2.0751953	-3.4179688	-1.7089844	1550088112.397
-8.6766848	-0.909179712	-3.1199219240000007	1.2817383	0.61035156	-0.061035156	4.182226440000001	-7.55097644	1.0946044928	0.61035156	-3.6010742	-1.7700195	4.015942392	8.54389676	-0.12321777160000001	-1.5869141	-1.0375977	3.6621094	-7.7615235600000005	1.9774658540000003	1.489379892	0	0.24414062	-0.36621094	0.2823242212	7.830908246000001	2.1880126800000004	0.48828125	0.7324219	1.953125	2.9416748200000002	9.211425720000001	-2.313623004	1.4648438	-2.8686523	-1.7089844	1550088112.437
-8.104858426	-0.7201660340000001	-2.64379892	1.4038086	1.2207031	-0.48828125	4.5435058900000005	-6.66213408	1.141259784	0.30517578	-1.7700195	-1.6479492	4.11882338	8.155102340000001	-0.5790038940000001	-1.2207031	-0.6713867	3.4179688	-7.895507788000001	1.4606689300000002	1.8506591460000001	0.4272461	0.18310547	-0.30517578	0.49526367800000004	8.078539840000001	2.318408246	0.24414062	0.7324219	1.8920898	2.62944339	8.70180661	-2.082739218	1.4648438	-2.8686523	-1.7089844	1550088112.477
-8.81665036	-0.8888427520000001	-3.24194339	1.4038086	1.4038086	-0.79345703	4.32578125	-6.37263179	1.1735596040000003	-0.18310547	0.24414062	-1.0986328	4.020727536	8.335742212000001	-0.994116214	-0.79345703	-0.30517578	3.3569336	-8.060595746	1.403247104	2.0887207460000004	0.5493164	0.30517578	-0.36621094	0.724951178	8.53671875	2.410522464	0.18310547	0.36621094	1.3427734	2.404541034	8.76879892	-1.888940396	1.4038086	-2.1972656	-1.6479492	1550088112.517
-9.399243210000002	-1.5336425720000002	-3.2742432100000003	1.0375977	-0.61035156	-0.6713867	3.881957968	-6.585571580000001	1.3290771760000002	-0.5493164	1.4648438	-0.6713867	3.811376996	8.441015380000001	-1.189111322	-0.30517578	-0.36621094	3.112793	-8.060595746	1.403247104	2.0887207460000004	0.4272461	0.18310547	-0.30517578	0.955834964	8.9494384	2.304052716	0.061035156	0.24414062	0.7324219	1.113745108	9.23774411	-1.8937255400000002	0.9765625	-2.1362305	-1.3427734	1550088112.557
-9.0858152	-1.107763678	-2.4523925720000004	1.7700195	1.159668	-0.24414062	3.5135009000000004	-7.20166034	1.485791034	-0.61035156	1.7700195	-0.7324219	3.6702148560000003	8.545092752	-1.085034146	0.18310547	-0.30517578	2.4414062	-8.52595198	1.735815396	2.4296630400000003	0.79345703	-0.061035156	-0.4272461	1.1101562500000002	9.423168930000001	2.0887207460000004	-0.12207031	0.12207031	0.24414062	1.0754638580000002	9.558349640000001	-1.60183107	0.9765625	-2.1362305	-1.3427734	1550088112.597
-9.310717752	0.07536621106000001	-4.2791259	1.4648438	0.30517578	0	3.2634764400000003	-7.944555710000001	1.5384277160000002	-0.48828125	1.4648438	-1.0986328	3.71926268	8.72333966	-0.8577392572	0.48828125	-0.061035156	1.4038086	-8.632422120000001	1.3577880400000002	2.4655516200000003	1.0375977	-0.18310547	-0.5493164	1.144848642	9.70429712	2.174853534	-0.4272461	-0.36621094	-0.36621094	1.963110324	9.4255616	-2.49426268	0.48828125	-2.8686523	-1.0986328	1550088112.637
-9.76411142	-0.832617212	-3.71088858	-0.91552734	-1.953125	-0.061035156	3.1139403960000003	-8.48647464	1.5575683900000001	-0.24414062	1.0375977	-1.6479492	3.85683606	8.66711412	-0.5251708966	0.6713867	0.36621094	0.4272461	-8.632422120000001	1.3577880400000002	2.4655516200000003	0.7324219	-0.24414062	-0.6713867	1.153222644	9.82751448	2.48229982	-0.6713867	-0.91552734	-0.8544922	2.8352050720000004	9.45786142	-1.8279297120000002	-0.91552734	-1.953125	-0.91552734	1550088112.677
-10.31201178	-3.2730469240000004	-2.7418945679999998	0.12207031	0.6713867	2.6855469	2.906982428	-8.883642572	1.3386474640000001	-0.18310547	0.61035156	-2.0141602	4.0338867800000004	8.834594748	-0.052636719240000004	0.91552734	0.6713867	-0.7324219	-11.312109620000001	1.0587158540000001	2.670117212	0.79345703	-1.5869141	-0.7324219	1.4403320680000002	10.991503600000001	2.9093750000000003	-0.5493164	-0.8544922	-0.91552734	5.035180710000001	10.89101538	-0.4067382788	-0.91552734	-1.953125	-0.91552734	1550088112.717
-11.36354982	-3.2239991	-4.94785144	-0.30517578	-3.112793	2.1362305	2.8830566100000006	-10.546484620000001	1.069482428	0	0.4272461	-1.7089844	4.6164795320000005	10.223486420000002	0.8182617212000002	0.79345703	0.36621094	-2.1972656	-11.921020860000002	0.096899411	2.5421141200000004	1.7700195	-1.0375977	-0.9765625	1.471435504	11.702099640000002	3.8018066100000003	0	-1.3427734	-1.2817383	6.1477295320000005	12.443798920000003	1.1986816100000002	-4.5776367	1.2207031	1.5258789	1550088112.757
-11.231958360000002	-4.131982428000001	-2.428466754	-0.9765625	-6.3476562	0.30517578	3.0876221040000003	-11.67338858	0.6447998200000001	0.36621094	0.36621094	-1.2817383	5.70151358	11.12189946	1.427172824	0.30517578	-0.6713867	-2.9296875	-11.921020860000002	0.096899411	2.5421141200000004	1.0986328	-0.30517578	-0.9765625	0.708203125	10.79292032	4.758837860000001	0.24414062	-1.4038086	-1.5258789	3.9010987400000006	14.08271466	0.879272464	-4.5776367	1.2207031	1.5258789	1550088112.797
-10.92810054	-4.858129892000001	1.0993896760000001	1.953125	-1.2817383	1.0375977	3.3807128600000005	-11.33364218	0.3194091754	0.24414062	0.7324219	-1.2817383	6.816455072	10.73310504	2.0743652160000003	0.18310547	-1.2817383	-1.8920898	-11.56811502	-0.838598642	1.0958007788	1.8310547	0.8544922	-0.61035156	0.10168457460000001	9.9016848	5.158398560000001	-0.48828125	-1.0986328	-1.0986328	0.36367187500000003	13.26445288	-2.213134784	-5.7373047	1.6479492	3.0517578	1550088112.837
-10.562036240000001	-2.5157959260000005	-0.7309326080000002	0.5493164	0.30517578	-0.061035156	3.77788089	-11.327661240000001	0.250024411	0.24414062	0.7324219	-1.2817383	7.61796875	10.62304712	2.4392334260000004	0.12207031	-0.8544922	-0.30517578	-11.03576628	-1.4977538940000001	1.3386474640000001	1.8310547	0.12207031	-0.8544922	0.22968750000000002	10.26535692	5.273242212	-0.30517578	-0.9765625	-0.79345703	-1.5109130400000002	13.4917482	-2.9273192900000002	-2.9907227	1.5869141	4.0283203	1550088112.877
-9.847851440000001	-1.8231445680000002	-2.24064946	-1.8310547	-3.7841797	-0.8544922	3.6977295320000003	-11.51547824	-0.08015136780000001	0.6713867	2.9296875	-1.4648438	7.919433606	10.991503600000001	2.460766574	-0.6713867	-0.61035156	0.6713867	-11.03576628	-1.4977538940000001	1.3386474640000001	1.0375977	0	-0.79345703	0.385205072	10.008153960000001	4.743286240000001	-0.30517578	-1.7700195	-0.8544922	-2.4595702880000005	11.59084514	-2.326782248	-2.2583008	-0.12207031	4.211426	1550088112.917
-7.500732428000001	-2.6796875	0.47253417540000003	-0.9765625	-1.8310547	-0.24414062	3.6977295320000003	-11.51547824	-0.08015136780000001	0.6713867	2.9296875	-1.4648438	7.6143798920000005	9.89689946	2.5409179320000006	-1.159668	-1.2207031	1.5869141	-8.8561277	-1.967895468	1.3613769960000002	0.79345703	0.18310547	-0.24414062	0.7811767572	8.6348143	4.386792032000001	-0.61035156	-2.380371	-0.79345703	-2.7945312500000004	9.36933606	-1.3099365020000002	-2.2583008	-0.12207031	4.211426	1550088112.957
-6.65615216	-2.2609863220000004	1.1340820288	0.061035156	1.5258789	0.061035156	3.201269568	-9.538012680000001	-0.80390625	1.4038086	1.953125	-2.1362305	7.422973740000001	8.228076080000001	2.47033696	-0.9765625	-2.0141602	2.5634766	-8.500830072	-1.85544429	1.3661621400000001	0.5493164	0.12207031	-0.24414062	1.5767089660000002	7.622753894000001	4.377221646000001	-0.8544922	-1.7700195	-0.48828125	-0.5467041034000001	7.5306394800000005	-0.915161142	-2.0141602	-0.30517578	3.3569336	1550088112.997
-8.194580072	-1.4415283540000001	-0.03349609424	-0.18310547	-0.36621094	-0.6713867	3.393872104	-8.81066893	-0.9390869110000001	1.6479492	-0.8544922	-4.1503906	7.829711960000001	7.2279782400000006	2.365063498	-0.91552734	-0.8544922	2.9907227	-8.500830072	-1.85544429	1.3661621400000001	0.12207031	-0.24414062	-0.24414062	2.068383786	7.31291484	4.17026358	-0.79345703	-1.0375977	-0.18310547	0.39238280760000005	6.836792032000001	-1.27763678	0.61035156	3.3569336	1.2207031	1550088113.037
-8.851342752	-1.282421924	0.5550781250000001	-0.9765625	-1.0375977	-0.36621094	3.8783691100000004	-8.34411592	-1.0958007788	1.6479492	-1.0986328	-4.5776367	7.720849640000001	6.631030252000001	2.1473388580000004	-1.0375977	0.12207031	3.1738281	-8.606103240000001	-1.905688498	1.429565396	-0.061035156	0.24414062	0.12207031	2.080346646	7.23276358	4.2109375	-0.5493164	-0.5493164	0.12207031	0.113647464	6.956420926000001	-0.07895508180000001	0.61035156	3.3569336	1.2207031	1550088113.077
-8.81784694	-1.214233426	1.0670898560000002	-1.0375977	1.2207031	-0.061035156	4.188207968	-8.05222194	-1.111352536	1.6479492	-1.4038086	-4.760742	7.4875733800000015	6.139355432	1.7406005400000002	-0.9765625	-0.48828125	3.2348633	-8.63122554	-1.9607177520000003	1.5396240020000003	-0.4272461	0.30517578	0.36621094	2.0743652160000003	7.52106929	4.634423920000001	-0.18310547	0.061035156	0.5493164	-0.3146240216	7.117919928000001	-0.1363769568	1.0986328	4.638672	-1.6479492	1550088113.116
-9.3489991	-1.9044922120000003	0.0729736322	-1.8920898	0.91552734	-0.48828125	4.580590854	-7.914648560000001	-1.076660144	1.7089844	-2.0751953	-4.8828125	7.986425720000001	6.0484375	1.3769287140000002	-0.61035156	-1.0986328	3.479004	-8.63122554	-1.9607177520000003	1.5396240020000003	-0.8544922	0.18310547	0.48828125	2.0564209260000004	8.16347644	4.94904802	0.24414062	0.7324219	0.91552734	1.138867212	8.30583516	0.592163089	2.8686523	1.159668	-1.2817383	1550088113.156
-9.564331070000001	-2.624658246	0.346923822	-1.2817383	-0.36621094	-0.30517578	5.602221940000001	-7.8177491	-0.811083966	1.7700195	-2.9907227	-4.8217773	8.749658246000001	6.297265380000001	1.043164038	-0.18310547	-0.7324219	3.479004	-9.175537140000001	-1.522875998	2.319604532	-1.2207031	-0.9765625	0.4272461	2.0659912140000003	8.4900634	4.675097644	0.24414062	0.5493164	0.91552734	3.2957762600000002	10.73071286	3.109155252	2.8686523	1.159668	-1.2817383	1550088113.197
-9.408813400000001	-2.5002441100000006	1.33386232	-0.7324219	0.24414062	0.36621094	6.715966754	-7.476806610000001	-0.285913089	1.7700195	-2.319336	-4.8828125	9.026000900000001	6.16208516	0.9199462860000001	0.36621094	-0.24414062	3.6010742	-9.175537140000001	-1.522875998	2.319604532	-1.159668	0.24414062	0.7324219	2.032495108	8.119213760000001	4.61767572	0.48828125	0.48828125	0.79345703	1.965502896	10.144530760000002	2.93330072	1.2207031	-0.7324219	0.30517578	1550088113.236
-10.155298020000002	-2.62346196	0.6531738220000001	-0.8544922	1.3427734	0.18310547	7.243530252000001	-6.57839357	0.2560058606	1.7700195	-1.5258789	-4.760742	8.83698732	5.62973642	0.6902587860000001	0.91552734	0.24414062	3.7841797	-8.999682608	-1.38410643	1.9284179320000001	-1.4038086	-0.12207031	0.9765625	2.1305908540000003	8.206542932000001	4.716967752	0.61035156	1.0375977	1.0375977	0.965405252	8.059399460000002	0.649584964	2.8686523	-2.1362305	-0.4272461	1550088113.276
-11.940161240000002	-4.309033246	-2.7729980040000006	0.6713867	3.112793	-1.159668	7.680175720000001	-5.609399460000001	0.7716064300000001	1.5869141	-1.159668	-4.211426	8.748461960000002	5.457470746	0.47014160340000005	1.2817383	0	3.540039	-11.943750000000001	0.16987304320000002	2.34113768	-1.7700195	-0.36621094	0.91552734	2.097094748	9.733007788	4.411913940000001	1.0375977	1.8310547	1.4038086	2.51101088	11.26186502	-1.451098642	2.8686523	-2.1362305	-0.4272461	1550088113.316
-9.88015126	-3.6391114200000003	-2.726342752	-1.0375977	-5.126953	-1.953125	8.303442392000001	-5.16079074	0.923535144	1.7089844	-0.61035156	-3.3569336	9.426757788000002	6.194384980000001	-0.095703125	1.3427734	-0.5493164	2.8076172	-11.943750000000001	0.16987304320000002	2.34113768	-2.0751953	-0.8544922	0.8544922	1.655664038	11.28459514	3.7156739200000004	1.4038086	1.8920898	1.0986328	2.286108426	14.766991820000001	1.052734375	-0.24414062	0.79345703	-1.4038086	1550088113.356
-6.993505890000001	-2.9620117800000005	0.611303714	-0.48828125	3.7231445	0.6713867	8.979345746000002	-4.671508786	1.0587158540000001	1.953125	-1.3427734	-2.8686523	10.546484620000001	6.71716304	-0.6651367212000001	1.2817383	-1.3427734	2.6855469	-10.199560700000001	1.349414038	2.2753417540000003	-1.0375977	2.6855469	1.3427734	0.6376221040000001	10.0560054	3.160595746	1.0375977	1.4038086	0.6713867	-1.0180419928000002	8.18022464	-1.71667482	-0.24414062	0.79345703	-1.4038086	1550088113.396
-9.35258786	-1.6484863220000001	-3.867602536	-0.61035156	2.8686523	-0.79345703	9.02839357	-3.158203076	1.85544429	1.5258789	-1.2207031	-3.112793	10.50461412	5.9012939300000005	-0.8457763580000002	1.6479492	-2.5024414	3.479004	-9.868188400000001	1.685571286	1.1627929712000002	-1.159668	-0.24414062	0.79345703	0.43186035340000006	9.38608426	2.4153076080000004	0.91552734	1.3427734	1.159668	0.37802735600000004	8.83100589	-3.9298096040000003	1.3427734	0.91552734	-0.6713867	1550088113.436
-9.81555162	-2.721557608	-4.179833966	-1.2207031	-1.8920898	-1.5869141	8.883642572	-1.9009033540000002	2.1760498200000002	1.5258789	-1.2207031	-3.112793	10.687646760000002	5.154809800000001	-1.3063476440000001	1.4038086	-1.2207031	3.4179688	-9.868188400000001	1.685571286	1.1627929712000002	-1.2207031	1.4038086	0.5493164	0.424682608	9.87536592	1.7980224640000002	0.61035156	0.7324219	1.7089844	2.5229737400000003	9.941162140000001	-1.9547363220000002	1.3427734	0	-1.4038086	1550088113.476
-8.980542032	-3.34243161	-2.5744139400000003	-0.79345703	0.4272461	0.4272461	8.901586960000001	-1.414013678	1.9978027160000003	0.4272461	0.061035156	-2.0141602	10.340722840000002	4.615283246	-1.8781738220000002	1.159668	-0.48828125	2.9907227	-9.170751800000001	3.0002929320000002	0.718969748	-1.0986328	-0.12207031	0.8544922	0.961816394	10.20314946	1.5396240020000003	0.7324219	0.061035156	2.0141602	2.400952176	9.705493210000002	-2.038476538	1.0986328	0.4272461	-1.159668	1550088113.516
-8.47451178	-2.3112304320000003	-2.00856929	-0.61035156	1.5869141	0	8.880053420000001	-1.25729982	1.8757812500000002	-0.12207031	0.12207031	-1.6479492	10.1828125	4.013549820000001	-2.227490216	1.2207031	-0.9765625	2.5634766	-9.297558606	2.1305908540000003	1.195092752	-0.36621094	0.61035156	0.79345703	1.7417969240000002	9.89809604	1.6891601440000001	0.8544922	0.36621094	1.7089844	1.945166034	9.32866214	-2.168872104	1.0986328	0.4272461	-1.159668	1550088113.556
-9.286792032000001	-2.0528320680000003	-3.3352538940000005	-0.4272461	0.4272461	-0.61035156	8.911157248	-1.1962890380000002	1.5934570680000002	-0.4272461	0.4272461	-1.3427734	10.259375	3.4381347840000003	-2.3160155760000003	1.2817383	-0.12207031	2.2583008	-9.297558606	2.1305908540000003	1.195092752	-0.48828125	0.4272461	0.18310547	2.204760782	9.407617212	1.8231445680000002	1.0986328	1.0986328	1.5258789	1.7298339660000002	9.36455072	-1.911669928	0.9765625	-0.24414062	-0.6713867	1550088113.597
-9.095385880000002	-2.7359130400000002	-2.9667969240000005	-0.18310547	-0.36621094	-0.30517578	8.595336960000001	-0.8972167932	1.4463134979999999	-0.79345703	1.0986328	-1.159668	9.8334964	2.9440673920000004	-2.178442392	1.0986328	0.8544922	1.953125	-8.737695288000001	2.5636474640000007	1.1771484620000001	-0.4272461	0.18310547	0.24414062	2.0695800720000004	9.020019568	1.622167932	1.0375977	1.2817383	1.7089844	1.7130859620000003	9.45786142	-1.933203076	0.8544922	-0.18310547	-0.6713867	1550088113.636
-9.16716304	-2.7311278960000003	-2.8986084260000005	0.79345703	0.6713867	-0.12207031	8.12758786	-0.8314209260000001	1.5025390379999999	-1.0375977	1.2817383	-1.0375977	9.52963858	2.63183606	-1.637719748	0.79345703	1.4038086	1.4038086	-8.69103984	2.9847412140000005	0.8242431610000001	-0.18310547	0.30517578	0.48828125	1.885351538	8.987719748	1.3171142180000002	1.0375977	0.8544922	1.8920898	1.924829074	9.43273912	-2.001391574	0.61035156	-0.24414062	-0.6713867	1550088113.676
-9.61816394	-2.575610324	-3.12709964	0.8544922	-0.12207031	0.061035156	7.88234874	-0.9905273560000001	1.5982422120000002	-1.2207031	1.0375977	-0.6713867	9.206640380000001	2.54689946	-1.003686502	0.48828125	2.0751953	0.61035156	-8.69103984	2.9847412140000005	0.8242431610000001	-0.18310547	0	0.24414062	1.9954101440000003	9.335839660000001	1.015649411	1.0986328	0.6713867	2.0141602	1.9200439300000003	9.657641574000001	-2.027709964	0.18310547	-0.061035156	-0.24414062	1550088113.716
-9.48776857	-2.749072284	-2.47392572	0.36621094	-0.12207031	0.12207031	7.43374002	-1.297973642	1.5563721040000003	-1.4038086	0.8544922	0.061035156	9.108544928	2.9859375000000004	-0.47851562500000006	-0.4272461	2.6245117	-0.36621094	-8.931494110000001	3.417797824	0.9414794928000001	0.36621094	-0.18310547	0.18310547	2.2657714660000003	9.87895468	0.910375998	1.0986328	0.6713867	2.0141602	1.579101538	9.77607428	-2.02292482	0.18310547	-0.061035156	-0.24414062	1550088113.756
-9.173144568	-2.57082518	-2.094702176	0.30517578	0.12207031	0.5493164	6.768603240000001	-1.829125998	1.650878894	-1.3427734	0.8544922	0.91552734	8.394360520000001	3.40703125	-0.5897705072	-0.7324219	1.2207031	-0.8544922	-9.96748004	1.988232428	1.6353271760000003	1.0375977	-0.24414062	0.12207031	2.674902356	10.376611420000001	1.268066394	1.159668	0.12207031	0.8544922	1.3075439300000002	9.74736322	-2.0659912140000003	0.18310547	-0.7324219	-0.061035156	1550088113.796
-9.21501448	-2.2478271760000004	-2.5385253600000004	0.48828125	0.8544922	0.4272461	7.034179712	-3.045751996	1.604223642	-1.0986328	0.36621094	1.4648438	8.866894568000001	3.9561278960000004	-0.8457763580000002	-0.9765625	-0.91552734	-1.0986328	-9.96748004	1.988232428	1.6353271760000003	1.4038086	0.18310547	-0.5493164	3.06608876	10.22109424	2.08513179	1.0375977	0.36621094	-0.18310547	0.69504393	9.447094748	-1.7800780760000001	-0.24414062	-1.159668	0.30517578	1550088113.836
-9.28200679	-2.9632079680000003	-2.72036142	0.79345703	-0.18310547	0	8.174243210000002	-4.112841754000001	1.6903564300000002	-1.159668	-0.36621094	1.159668	10.06796924	4.202563400000001	-0.23327636780000002	-0.8544922	-0.6713867	-0.8544922	-9.53442392	1.353002896	1.5719238220000002	0.79345703	-0.18310547	-0.61035156	2.9859375000000004	9.70310054	2.6126952880000003	0.61035156	0.4272461	-0.8544922	1.4738280760000002	9.27722194	-2.8962158540000003	-0.24414062	-1.159668	0.30517578	1550088113.876
-9.103759980000001	-3.1821288940000003	-2.14973143	0.8544922	0	0.18310547	9.33464357	-4.701416034	1.833911142	-1.8310547	-0.48828125	0.12207031	10.413696580000002	3.823339856	0.1303955072	-0.5493164	-0.7324219	-0.7324219	-9.67917482	1.020434604	1.3673584260000002	0.6713867	-0.18310547	-0.30517578	3.011059604	9.36933606	2.3519042540000004	-0.61035156	-0.48828125	-0.79345703	1.268066394	9.39086911	-2.65935054	-0.18310547	-1.0375977	0	1550088113.916
-9.211425720000001	-2.60910643	-2.122216754	0.5493164	0.5493164	0.12207031	9.169555710000001	-4.779174820000001	2.118627896	-0.91552734	1.0986328	-0.061035156	10.553662140000002	3.1737548920000003	0.679492212	-0.4272461	0.79345703	-0.79345703	-9.67917482	1.020434604	1.3673584260000002	0.61035156	0	-0.24414062	3.402246106	9.10974092	2.239453076	-0.8544922	-0.7324219	-0.8544922	-0.43664550720000006	9.636108426000002	-1.876977536	-0.061035156	-0.24414062	-0.18310547	1550088113.956
-9.38010234	-2.644995108	-2.215527356	0.7324219	-0.061035156	-0.24414062	7.833300720000001	-4.08413089	2.3172119600000003	-0.5493164	-0.6713867	0	10.56442842	2.8124755400000003	0.970190396	-0.12207031	-1.0375977	-0.79345703	-9.721044928000001	0.869702176	1.2441405760000002	0.36621094	-0.12207031	-0.4272461	3.3651612400000004	9.1193116	2.1616942900000002	-0.8544922	-0.7324219	-0.8544922	-0.43664550720000006	9.636108426000002	-1.876977536	-0.061035156	-0.24414062	-0.18310547	1550088113.996
-9.43752446	-2.6114991	-1.94636232	0.79345703	0.18310547	0.061035156	8.042651260000001	-3.220410144	1.655664038	-0.79345703	-1.4038086	0.30517578	11.13745108	2.6844726440000004	0.32180175720000004	-0.061035156	-2.0141602	-0.30517578	-9.47341304	1.0802490020000002	1.0048827880000002	0.4272461	0.061035156	-0.30517578	2.9931152160000005	9.268847840000001	2.021728534	-0.79345703	-0.9765625	-0.8544922	1.0862304712000002	9.573901260000001	-2.165283246	-0.12207031	-1.2817383	-0.18310547	1550088114.036
-9.23654802	-2.424877896	-1.892529254	0.061035156	0.061035156	0.18310547	9.061889480000001	-2.5313476440000002	0.6089111420000001	-1.8310547	-2.1972656	-0.12207031	11.19248004	2.662939496	-0.6077148560000001	0.12207031	-1.8920898	0.24414062	-9.47341304	1.0802490020000002	1.0048827880000002	0.48828125	0	-0.30517578	3.045751996	9.065478240000001	2.162890576	-0.91552734	-0.9765625	-0.61035156	1.3290771760000002	9.656445288	-1.637719748	-0.18310547	-0.061035156	-0.24414062	1550088114.076
-9.176733426	-2.698828076	-1.89013678	0.48828125	0.24414062	-0.061035156	10.459154860000002	-2.5540771760000003	0.12321777160000001	-1.6479492	-2.6855469	-1.3427734	11.369530760000002	2.7167724640000004	-1.2549072479999999	0.12207031	-2.5024414	0.24414062	-9.554760880000002	0.9977050720000001	1.0479492212000001	0.61035156	-0.12207031	-0.5493164	3.0589112400000005	9.228173920000001	2.313623004	-0.91552734	-0.9765625	-0.61035156	1.3290771760000002	9.656445288	-1.637719748	-0.18310547	-0.061035156	-0.24414062	1550088114.116
-9.30234375	-2.6306396760000004	-2.0911132200000004	0.5493164	-0.061035156	-0.12207031	11.13984424	-2.860327176	0.364868161	-1.4038086	-4.0283203	-1.4648438	11.706884980000002	3.0158447480000006	-2.3531005400000002	0.4272461	-2.319336	0.48828125	-9.558349640000001	0.52995607	1.2549072479999999	0.61035156	-0.061035156	-0.48828125	2.8639160340000003	9.247314300000001	2.5098144959999997	-1.2817383	-0.8544922	-0.91552734	0.34213867800000003	9.53442392	-1.9607177520000003	-0.12207031	-0.12207031	-0.18310547	1550088114.156
-9.242529254	-2.53254393	-1.796826178	0.36621094	0.18310547	-0.061035156	12.79909694	-3.1007812500000003	0.6220702880000001	-1.159668	-4.211426	-2.8076172	13.367334260000002	3.8041992800000006	-2.5851807100000004	0.4272461	-2.8686523	1.7089844	-9.558349640000001	0.52995607	1.2549072479999999	0.4272461	-0.12207031	-0.36621094	2.077954074	9.3489991	2.634228534	-1.2817383	-1.5258789	-1.4648438	0.8170653959999999	9.523657248000001	-1.8614257200000002	-0.061035156	-0.79345703	-0.18310547	1550088114.196
-9.38488768	-2.51459964	-1.987036142	0.18310547	0.18310547	0.12207031	13.003662140000001	-3.10317392	1.137670926	-0.24414062	-1.0986328	-3.2958984	13.071850540000002	3.5266601440000005	-2.25859375	0.6713867	-2.4414062	2.8076172	-9.614575180000001	0.37204589660000004	1.2441405760000002	0.24414062	-0.061035156	-0.30517578	1.830322284	9.6217527	2.652172824	-1.2817383	-1.5258789	-1.4648438	0.8816650360000001	9.49733876	-1.7621337860000001	-0.12207031	-0.5493164	-0.18310547	1550088114.236
-9.337036240000002	-2.4488037140000003	-1.9894287140000002	0.24414062	0	-0.12207031	11.26186502	-2.1569091460000003	0.9295165740000001	0	-2.1972656	-3.9672852	12.19257788	2.6725097840000003	-3.045751996	1.4648438	-3.2958984	3.112793	-9.515283246000001	0.40314941100000007	1.3039550720000002	0.18310547	-0.24414062	-0.24414062	2.728735324	9.60739766	2.960815396	-2.0141602	-3.1738281	-1.2207031	0.5909667932	9.52006839	-1.83151857	0	-0.12207031	-0.18310547	1550088114.276
-9.249707068000001	-2.503832968	-1.8255371400000002	0.24414062	0.12207031	-0.12207031	11.13386232	-1.27524411	-0.5885742212	-0.36621094	-0.5493164	-3.7231445	11.103954680000001	1.465454074	-3.3268798920000004	2.5024414	-1.4648438	2.6245117	-9.515283246000001	0.40314941100000007	1.3039550720000002	0.061035156	-0.24414062	-0.24414062	3.5589599640000005	9.29636232	3.0361816100000003	-2.319336	-2.2583008	-0.9765625	0.49406739200000005	9.528442392	-1.8446777160000003	0	-0.12207031	-0.24414062	1550088114.316
-9.37890625	-2.6210692900000003	-1.9391846040000003	0.12207031	0.24414062	0	9.121704074	-0.2081542932	-0.67709964	-0.061035156	-0.061035156	-3.0517578	9.53920926	0.419897464	-2.8328125	2.8076172	-0.6713867	2.1362305	-9.527246106	0.5467041034000001	1.3015625000000002	0.12207031	-0.30517578	-0.18310547	3.523071286	8.62404802	3.0983885800000004	-2.319336	-2.2583008	-0.9765625	0.659155252	9.573901260000001	-1.7059082460000001	0	-0.24414062	-0.30517578	1550088114.356
-9.3489991	-2.63183606	-2.0528320680000003	0	-0.12207031	0	7.638305710000001	1.032397464	-0.717773462	0.12207031	-0.24414062	-2.1362305	8.60371106	-0.678295926	-2.3172119600000003	2.380371	-0.36621094	1.6479492	-9.508105432	0.4486083966	1.2716552520000002	0.18310547	-0.24414062	-0.12207031	3.3197021760000003	8.072558606000001	2.7371094240000002	-1.2207031	-0.30517578	-0.48828125	0.5849853534	9.614575180000001	-1.676000998	0.061035156	-0.061035156	-0.30517578	1550088114.396
-9.298754892	-2.62944339	-1.975073282	0.061035156	-0.061035156	0	7.40263678	2.095898462	-1.738207968	0.12207031	0.18310547	-1.2207031	8.31779802	-1.4810058900000003	-2.14973143	1.5869141	0.36621094	1.159668	-9.508105432	0.4486083966	1.2716552520000002	0.12207031	-0.24414062	-0.12207031	3.1103514400000005	7.944555710000001	2.7969239200000002	-0.5493164	-0.12207031	-0.30517578	0.5323486420000001	9.61936052	-1.7035155760000003	0	0	-0.24414062	1550088114.436
-9.354980432000001	-2.5229737400000003	-2.00258786	0	0	0.061035156	8.06538089	2.4930663940000004	-2.003784146	0.12207031	-0.5493164	-0.61035156	9.49733876	-1.5934570680000002	-1.776489218	0.30517578	-0.12207031	0.6713867	-9.612182608000001	0.54191893	1.5145019960000001	0	-0.12207031	-0.061035156	2.9392822480000005	8.07734375	3.037377896	0.30517578	0.12207031	-0.24414062	0.5323486420000001	9.625341754	-1.7226562500000002	0	-0.12207031	-0.18310547	1550088114.5
-9.32866214	-2.45358876	-1.9798584260000003	0	0	0	8.06538089	2.4930663940000004	-2.003784146	0.24414062	-0.48828125	-0.48828125	9.49733876	-1.5934570680000002	-1.776489218	0.30517578	-0.12207031	0.6713867	-9.56911592	0.5670410144	1.58747554	0	-0.12207031	-0.061035156	2.777783246	8.686254892000001	3.31611322	0.5493164	0.24414062	-0.12207031	0.6400146760000001	9.594238220000001	-1.70471196	-0.061035156	-0.061035156	-0.12207031	1550088114.521
-9.35258786	-2.45	-2.060009784	-0.061035156	-0.12207031	0	8.69223642	2.2215087860000002	-1.717871106	0.36621094	-0.24414062	-0.48828125	10.04763228	-1.33984375	-1.7298339660000002	0.061035156	0.61035156	0.5493164	-9.56911592	0.5670410144	1.58747554	-0.061035156	-0.12207031	-0.061035156	2.85314946	9.11452626	3.5326415740000003	0.36621094	0.24414062	0	0.75366214	9.6217527	-1.7106933900000003	-0.061035156	-0.061035156	-0.12207031	1550088114.556
-9.3238768	-2.396167032	-1.9128662140000001	-0.061035156	0	0	9.503320288000001	2.124609424	-1.532446286	0.30517578	-0.12207031	-0.61035156	10.41489218	-1.0108642572	-2.11982428	-0.12207031	0.4272461	0.061035156	-9.542798020000001	0.570629892	1.715478534	-0.12207031	-0.12207031	-0.061035156	2.795727536	9.304736420000001	3.652270468	0.36621094	0.24414062	0	0.75366214	9.6217527	-1.7106933900000003	-0.12207031	0	-0.12207031	1550088114.596
-9.399243210000002	-2.3016601440000004	-1.947558606	-0.12207031	-0.12207031	0	9.673193390000002	2.104272464	-1.429565396	0.061035156	0	-0.48828125	10.77736772	-0.8146728240000001	-2.378222644	0.12207031	0.61035156	-0.18310547	-9.523657248000001	0.5036376800000001	1.7609375	-0.18310547	-0.18310547	0	2.6031250000000004	9.181518570000001	3.617578076	-0.061035156	0.18310547	0.18310547	0.5802001800000001	9.584667932	-1.723852536	-0.12207031	0.12207031	-0.061035156	1550088114.635
-9.418384080000001	-2.365063498	-1.89013678	-0.12207031	0	-0.061035156	9.630126800000001	2.01096196	-1.2668701080000002	-0.061035156	0.48828125	-0.36621094	10.5141848	-0.84816893	-2.5385253600000004	0.061035156	0.48828125	-0.12207031	-9.53442392	0.5335449280000001	1.7980224640000002	-0.24414062	-0.12207031	0	2.5134033540000003	9.00805661	3.430957068	-0.36621094	-0.061035156	0.24414062	0.553881839	9.58586412	-1.7274413940000002	-0.12207031	0.12207031	-0.061035156	1550088114.675
-9.42197284	-2.45358876	-1.885351538	-0.12207031	-0.061035156	0	9.58227536	1.9690917540000001	-1.4068359620000002	-0.24414062	0.30517578	-0.24414062	10.34909694	-0.9737792932	-2.775390576	0	0.18310547	-0.18310547	-9.48896466	0.657958966	1.7669189300000003	-0.18310547	-0.18310547	-0.061035156	2.4727295320000002	8.819042932	3.275439496	-0.36621094	-0.061035156	0.24414062	0.5885742212	9.632519568000001	-1.662841754	-0.12207031	0.12207031	-0.12207031	1550088114.715
-9.402832068	-2.4667480040000003	-1.905688498	-0.12207031	-0.061035156	0	9.52604982	2.001391574	-1.312329074	-0.24414062	0.24414062	-0.18310547	10.26535692	-0.961816394	-2.860327176	-0.12207031	0.061035156	-0.061035156	-9.486572480000001	0.723754892	1.81118161	-0.061035156	-0.18310547	-0.061035156	2.4643554320000005	8.76760234	3.2527099640000006	0.12207031	-0.12207031	0	0.5825927716	9.64208966	-1.6114013580000002	-0.061035156	0.12207031	-0.12207031	1550088114.755
-9.376513580000001	-2.44401857	-1.911669928	-0.061035156	-0.18310547	0.061035156	9.376513580000001	2.0061767180000003	-1.0826415740000002	-0.061035156	0.12207031	-0.18310547	10.22109424	-0.994116214	-2.9225341460000003	-0.12207031	0	0.12207031	-9.5021241	0.678295926	1.8566405760000002	0	-0.18310547	-0.061035156	2.6019287140000005	8.848950180000001	3.293383786	0.24414062	-0.12207031	-0.061035156	0.6005371106	9.669604532000001	-1.5719238220000002	-0.061035156	0.12207031	-0.061035156	1550088114.795
-9.351391574	-2.383007788	-1.8793701080000003	0	0.061035156	0.061035156	9.297558606	2.042065396	-1.091015625	0.061035156	0.12207031	-0.12207031	10.18759784	-1.068286142	-2.910571286	-0.12207031	0	0.061035156	-9.475805710000001	0.6663330072	1.906884784	0	-0.18310547	-0.061035156	2.78017572	8.97575679	3.42736821	0.24414062	-0.12207031	-0.061035156	0.569433606	9.609789840000001	-1.5779052520000003	-0.12207031	0	0	1550088114.835
-9.42077626	-2.360278354	-2.004980432	-0.061035156	0	0	9.38488768	2.086328076	-1.0874267572	0.061035156	-0.12207031	-0.061035156	10.31201178	-1.0503417932	-2.604321286	-0.12207031	-0.18310547	-0.061035156	-9.42077626	0.6759033540000001	1.906884784	0	-0.24414062	-0.061035156	2.775390576	9.067871106	3.4393310700000006	0.18310547	0.061035156	-0.12207031	0.5335449280000001	9.57629393	-1.7094971040000002	-0.12207031	0.061035156	0	1550088114.875
-9.398047120000001	-2.4117187500000004	-1.9989990020000004	0	-0.12207031	0	9.532031250000001	2.0899170320000002	-1.149633786	0.061035156	0	-0.061035156	10.44240764	-1.02163089	-2.4751221040000004	-0.12207031	-0.18310547	-0.18310547	-9.47341304	0.6256591459999999	2.0169433900000002	0	-0.24414062	-0.061035156	2.7825683900000002	9.07983426	3.408227536	0	0	-0.061035156	0.5490966754000001	9.65883786	-1.6736084260000001	-0.061035156	0.061035156	0	1550088114.915
-9.398047120000001	-2.40573732	-1.9487548920000002	0.061035156	0	0.061035156	9.625341754	2.136572284	-1.3290771760000002	-0.061035156	0.061035156	-0.12207031	10.614673020000001	-1.022827176	-2.6497802520000002	-0.061035156	-0.18310547	-0.24414062	-9.485375900000001	0.659155252	2.0528320680000003	0	-0.12207031	-0.061035156	2.76223143	9.103759980000001	3.3783202880000003	0	0	-0.061035156	0.5550781250000001	9.649267572	-1.637719748	-0.061035156	0.061035156	-0.061035156	1550088114.955
-9.37890625	-2.310034146	-1.9188476440000002	0.061035156	0	0.061035156	9.5870607	2.168872104	-1.2692626800000002	-0.12207031	0.061035156	-0.12207031	10.7869384	-1.035986322	-2.680883786	-0.061035156	0	-0.18310547	-9.49494658	0.6340332068000001	2.042065396	0	-0.061035156	-0.061035156	2.6713134000000003	9.02241214	3.2885987400000003	-0.061035156	-0.061035156	0	0.5754150360000001	9.62893071	-1.6161865020000004	-0.12207031	0	0	1550088114.995
-9.414794928000001	-2.27055661	-1.988232428	0	0	0	9.405224640000002	2.19997554	-1.1328857428	-0.061035156	0.061035156	-0.12207031	10.71875	-1.0886230432000001	-2.719165036	-0.12207031	0.18310547	-0.061035156	-9.447094748	0.6447998200000001	2.007373004	0	-0.061035156	-0.061035156	2.6892577880000004	8.97336412	3.2407471040000004	-0.061035156	-0.061035156	0	0.6543701080000001	9.612182608000001	-1.62575679	-0.12207031	-0.061035156	0	1550088115.035
-9.43513179	-2.2645751800000005	-1.987036142	0	-0.061035156	0	9.341821580000001	2.209545926	-1.123315396	-0.061035156	0.061035156	-0.061035156	10.5991214	-1.085034146	-2.8244384000000005	-0.061035156	0.18310547	0	-9.438720746000001	0.663940396	2.00856929	0	-0.061035156	-0.061035156	2.726342752	8.960205072	3.257495108	-0.061035156	-0.061035156	0	0.6543701080000001	9.612182608000001	-1.62575679	-0.12207031	-0.061035156	0	1550088115.075
-9.46743161	-2.292089856	-2.054028354	0	-0.18310547	0	9.405224640000002	2.1509277160000004	-1.081445288	-0.061035156	-0.12207031	0	10.457959260000003	-1.076660144	-2.7729980040000006	-0.061035156	0.12207031	0	-9.469824280000001	0.6531738220000001	2.042065396	0	-0.061035156	-0.061035156	2.7538574280000003	9.0092527	3.249121106	0	-0.061035156	0	0.5993408246	9.67438948	-1.606616214	-0.12207031	0	0	1550088115.115
-9.319091754	-2.32319339	-2.068383786	0	-0.18310547	-0.061035156	9.589452880000001	2.1066650360000003	-1.1017822480000001	0	0	0	10.36823732	-1.031201178	-2.721557608	-0.12207031	0.18310547	-0.061035156	-9.475805710000001	0.69504393	2.0564209260000004	0	0	-0.061035156	2.73830571	9.035571580000001	3.20007338	-0.061035156	-0.061035156	0	0.573022464	9.650463760000001	-1.604223642	-0.12207031	0	0	1550088115.155
-9.3657473	-2.390185504	-2.25859375	0.061035156	0.061035156	-0.061035156	9.69472644	2.054028354	-1.106567392	-0.061035156	0	0	10.320385880000002	-1.0072753600000002	-2.70839856	-0.12207031	0.061035156	-0.12207031	-9.469824280000001	0.75366214	2.039672824	0	0	-0.061035156	2.69523912	9.092993210000001	3.161792032	-0.061035156	-0.061035156	0	0.573022464	9.650463760000001	-1.604223642	-0.12207031	-0.18310547	0	1550088115.195
-9.371728240000001	-2.460766574	-2.810082968	0	-0.30517578	-0.24414062	9.71745607	2.0336913940000003	-0.966601538	-0.12207031	-0.061035156	-0.061035156	10.34670378	-0.9366943390000001	-2.805297824	-0.18310547	0	-0.18310547	-9.575097840000002	0.808691394	2.0695800720000004	-0.061035156	-0.061035156	-0.061035156	2.634228534	9.22578125	3.06608876	-0.12207031	-0.12207031	-0.18310547	0.5263671924000001	9.705493210000002	-1.818359424	-0.18310547	-0.24414062	0	1550088115.235
-8.900390380000001	-3.325683606	-3.23955072	0.36621094	-0.48828125	-0.4272461	9.49255342	2.112646466	-0.9606201080000001	-0.12207031	-0.061035156	0	10.4304438	-0.770410144	-2.8627197480000004	-0.36621094	0.061035156	-0.18310547	-9.419580072	2.095898462	1.848266574	-0.12207031	0.30517578	0.061035156	2.142553714	9.29636232	2.5851807100000004	-0.30517578	-0.30517578	-0.36621094	0.8314209260000001	9.719848740000002	-2.036083966	-0.6713867	-0.12207031	0.061035156	1550088115.322
-8.73291034	-3.7431884000000006	-2.94765625	0.9765625	-0.7324219	-0.30517578	9.301147660000002	2.231079074	-0.869702176	-0.5493164	0	0.24414062	10.40053714	-0.5239746106000001	-2.884252896	-0.61035156	0.18310547	-0.12207031	-9.419580072	2.095898462	1.848266574	0.12207031	0.48828125	0.061035156	1.606616214	9.343017572	2.368652356	-0.61035156	-0.5493164	-0.30517578	0.364868161	9.74257788	-1.8817626800000002	-0.6713867	-0.12207031	0.061035156	1550088115.355
-8.58696286	-4.10207518	-2.7550537140000007	1.4038086	-0.61035156	-0.12207031	9.04155252	2.5002441100000006	-0.765625	-0.9765625	-0.061035156	0.36621094	10.2342527	-0.0861328125	-3.0206298920000005	-0.91552734	0.18310547	-0.061035156	-9.45307608	2.60910643	1.588671924	0.61035156	0.24414062	-0.12207031	1.108959964	9.65285643	2.345922824	-0.8544922	-0.8544922	-0.36621094	0.1495361322	9.649267572	-1.89611821	-1.0375977	-0.24414062	0.5493164	1550088115.395
-8.84057608	-4.3425292540000004	-2.62944339	2.0141602	-0.24414062	-0.18310547	8.97575679	2.7048096040000003	-0.687866214	-1.5258789	-0.12207031	0.48828125	10.21152356	0.5658447284000001	-3.277832068	-1.4648438	0.18310547	0	-9.57749002	3.0182373200000003	1.546801718	1.2207031	0.79345703	-0.30517578	0.6340332068000001	10.096679320000002	2.5421141200000004	-0.8544922	-0.8544922	-0.36621094	0.0227294928	9.83229982	-2.213134784	-1.2817383	-0.48828125	0.9765625	1550088115.435
-9.31311052	-4.542309604000001	-2.6222655759999998	2.6245117	-0.12207031	-0.61035156	8.813061600000001	2.8041014400000006	-0.6376221040000001	-2.1362305	-0.48828125	0.48828125	10.3526857	1.375732428	-3.4728271760000005	-2.0141602	0.5493164	0.061035156	-9.73898912	3.0134521760000004	1.62575679	2.0751953	0.7324219	-0.61035156	0.49406739200000005	10.5058107	3.00627446	-1.6479492	-1.7089844	-1.2207031	-0.5036376800000001	10.247412140000002	-2.27055661	-1.6479492	-0.4272461	1.2207031	1550088115.475
-9.477001800000002	-4.732519568	-2.3746337860000004	3.0517578	-0.4272461	-1.0986328	8.76042482	2.819653354	-1.0886230432000001	-2.6855469	-0.9765625	0.5493164	10.3790036	1.987036142	-3.3651612400000004	-2.5024414	0.79345703	-0.061035156	-9.8933107	2.7706054320000004	1.6724121400000003	2.746582	1.0986328	-0.91552734	0.2954833966	10.4304438	3.649877896	-1.5258789	-1.953125	-1.8920898	-1.214233426	10.601513579999999	-2.4404297120000003	-1.8310547	-0.5493164	1.4038086	1550088115.515
-9.242529254	-4.787548920000001	-1.73701178	3.7841797	0.12207031	-1.0986328	8.755639480000001	2.9129637600000002	-1.8195557100000002	-2.6855469	-0.9765625	0.5493164	10.310815200000002	2.2813232820000002	-3.1306884000000004	-3.1738281	0.36621094	-0.18310547	-9.81196286	2.6079101440000003	1.550390576	3.479004	1.6479492	-1.0986328	0.2129394568	10.266552520000001	3.7324219240000005	-1.5258789	-1.953125	-1.8920898	-1.3661621400000001	10.4974366	-2.44401857	-1.7700195	-1.159668	1.2817383	1550088115.555
-8.955419928000001	-4.09011232	-1.227392572	4.272461	0.36621094	-0.79345703	8.662329074	2.98952626	-2.5217773560000003	-3.112793	-1.0986328	0.79345703	10.47829622	2.360278354	-2.7478759000000004	-3.90625	0.36621094	-0.30517578	-9.547582968	2.1616942900000002	1.282421924	4.5166016	1.8920898	-1.3427734	0.2189208966	10.0464357	3.9130616000000003	-1.8310547	-2.8076172	-2.746582	-1.214233426	10.06079074	-1.9858398560000001	-1.4038086	-1.8920898	0.9765625	1550088115.595
-8.75444339	-3.3819091460000004	-0.73332518	4.3945312	0.8544922	-0.6713867	9.159985520000001	2.843579074	-3.12709964	-3.7231445	-1.2207031	1.0375977	10.728320680000001	2.35549321	-2.6581542540000003	-4.5776367	0.24414062	-0.4272461	-9.230566394	1.159204074	1.000097644	5.1879883	2.1362305	-1.5869141	0.27275390380000003	9.53442392	4.240844748000001	-1.8920898	-3.2348633	-2.9907227	-0.6125	9.408813400000001	-1.25729982	-1.159668	-2.4414062	0.6713867	1550088115.635
-9.57629393	-3.611596646	-0.699829074	4.760742	1.0375977	-0.30517578	9.159985520000001	2.843579074	-3.12709964	-4.333496	-1.2207031	0.9765625	10.94724092	2.173657248	-2.74428714	-4.760742	0.30517578	-0.24414062	-8.99609375	-0.1196289038	0.5610595746000001	5.6152344	1.5258789	-1.7700195	0.42587889400000006	9.077441394000001	4.568627896000001	-1.8920898	-3.2348633	-2.9907227	0.47014160340000005	9.32148462	-0.42587889400000006	-0.79345703	-3.1738281	0.36621094	1550088115.675
-9.788037140000002	-3.3101317900000002	-1.061108426	4.699707	0.48828125	-0.61035156	9.159985520000001	2.843579074	-3.12709964	-4.333496	-1.2207031	0.9765625	11.038159440000001	1.774096646	-2.854345746	-4.8828125	0.30517578	-0.061035156	-9.480590560000001	-1.221411142	0.227294928	5.1879883	0.8544922	-1.5869141	0.8314209260000001	9.3920652	4.732519568	-1.5258789	-3.8452148	-2.9296875	1.0934082068000002	10.071558	-0.6292480432	-0.7324219	-4.0283203	0.4272461	1550088115.715
-8.987719748	-3.104370108	-0.571826178	4.5776367	1.3427734	-0.5493164	9.159985520000001	2.843579074	-3.12709964	-4.333496	-1.2207031	0.9765625	11.48078624	1.52526857	-3.0433594240000006	-4.9438477	0.24414062	0.061035156	-9.500927520000001	-1.638916034	0.18422851440000002	4.9438477	0.48828125	-1.3427734	0.9953125	9.18869658	4.923925720000001	-1.4038086	-4.211426	-2.746582	0.41271972840000004	9.573901260000001	-1.38410643	-1.4648438	-6.8969727	0.91552734	1550088115.755
-8.51398912	-2.92971196	-0.49765625	4.5166016	2.380371	0	9.159985520000001	2.843579074	-3.12709964	-4.333496	-1.2207031	0.9765625	11.638696580000001	1.3087402160000001	-2.9703858800000003	-4.638672	0.061035156	0.24414062	-9.067871106	-1.7788817900000002	0.027514648560000004	4.699707	-0.12207031	-0.8544922	0.9187500000000001	8.82023912	4.7983153960000005	-1.4038086	-4.211426	-2.746582	1.268066394	9.267651260000001	-0.6316406250000001	-0.9765625	-9.82666	0.61035156	1550088115.795
-8.455371106000001	-3.011059604	-0.477319339	4.4555664	2.0751953	0.24414062	9.159985520000001	2.843579074	-3.12709964	-4.333496	-1.2207031	0.9765625	11.419775360000001	1.264477536	-2.55288089	-4.3945312	0.30517578	0.48828125	-9.01044928	-2.1162353240000003	-0.0765625	4.5776367	-0.8544922	-0.6713867	0.7416992212000001	8.23645018	4.8533447480000005	-1.8310547	-4.760742	-1.7700195	1.6867675720000002	8.992504892	-0.4091308606000001	-0.9765625	-8.728027	-0.24414062	1550088115.835
-8.261572480000002	-3.17495108	-0.25959472840000003	4.699707	2.9907227	0.30517578	9.159985520000001	2.843579074	-3.12709964	-4.333496	-1.2207031	0.9765625	11.11950728	1.3458251800000003	-2.191601538	-4.3945312	0.18310547	0.79345703	-8.935082968000001	-2.0468505400000003	-0.0837402356	4.4555664	-1.0375977	-0.5493164	0.6531738220000001	7.832104532000001	4.859326080000001	-1.4038086	-4.638672	-1.5869141	0.8756836060000002	9.021215560000002	-1.18671875	-1.159668	-7.019043	-0.61035156	1550088115.875
-8.681469748	-3.2072509000000005	-0.4091308606000001	4.5166016	3.3569336	0.48828125	9.159985520000001	2.843579074	-3.12709964	-4.333496	-1.2207031	0.9765625	10.83120108	1.526464856	-1.9858398560000001	-4.638672	-0.18310547	1.159668	-9.0176268	-2.183227536	0.1495361322	4.3945312	-1.4648438	-0.30517578	0.6531738220000001	7.832104532000001	4.859326080000001	-1.4038086	-4.638672	-1.5869141	0.8756836060000002	9.021215560000002	-1.18671875	-1.7089844	-5.6762695	-1.159668	1550088115.915
-8.834594748	-3.410620108	-0.49645996400000003	3.7231445	2.1972656	0.4272461	9.159985520000001	2.843579074	-3.12709964	-4.333496	-1.2207031	0.9765625	10.314403960000002	1.600634784	-2.1258057100000003	-4.638672	-0.18310547	1.5258789	-9.322680710000002	-2.2203125000000004	0.5048339856	4.333496	-1.0986328	-0.12207031	0.931909146	7.48278804	4.781567392	-0.7324219	-5.065918	-1.5869141	-0.381616214	10.11821286	-0.6232665740000001	-2.8686523	-5.126953	-1.8310547	1550088115.955
-8.261572480000002	-4.341332968000001	-0.22490234620000002	3.540039	2.9907227	0.61035156	9.5619384	2.70600589	-3.563745108	-4.8217773	-0.9765625	0.79345703	9.88254442	1.53125	-2.2382567900000003	-4.5166016	-0.061035156	1.7089844	-9.413598740000001	-1.9559326080000001	0.6651367212000001	4.3945312	-0.91552734	0	1.1855224640000002	7.488769568	4.98852536	-0.36621094	-4.760742	-1.5869141	-0.642407248	10.422070680000001	-0.8661132788	-2.8076172	-5.3710938	-2.380371	1550088115.994
-7.908667032	-5.172753894	-0.42827148560000006	4.211426	4.1503906	0.91552734	9.36933606	1.733422824	-3.9345947480000003	-5.065918	0.36621094	0.61035156	9.834692000000002	1.5456054320000001	-2.1341797120000003	-4.4555664	0.061035156	1.7700195	-9.560742212000001	-1.757348642	0.9510498200000002	4.699707	-1.2207031	0	1.225	7.705298020000001	5.036376800000001	-0.36621094	-4.760742	-1.5869141	-0.193798822	9.908862319999999	-1.3051513580000003	-2.1362305	-5.1879883	-2.380371	1550088116.035
-8.32617212	-4.9992920320000005	-0.724951178	5.3710938	3.7841797	1.5258789	8.875268570000001	1.234570288	-3.9298096040000003	-5.065918	0.36621094	0.61035156	9.785644568	1.5743163940000002	-2.03488768	-4.5166016	-0.61035156	1.7700195	-9.941162140000001	-1.606616214	1.355395468	4.8217773	-0.4272461	0.061035156	1.195092752	7.93378894	5.121313400000001	0.24414062	-4.5776367	-1.7089844	1.39008786	8.97575679	-0.6268554712000001	-1.5258789	-5.9814453	-1.953125	1550088116.075
-8.680273560000002	-3.27663588	-1.2094482428000002	5.3100586	2.319336	1.5258789	8.475707968	1.2094482428000002	-3.96569838	-4.760742	-0.061035156	1.2207031	10.09309056	1.7298339660000002	-2.04326178	-4.5776367	-0.79345703	1.7700195	-9.688745108	-1.4223876800000002	1.314721646	5.126953	-0.12207031	0.061035156	1.052734375	8.1838134	5.037573380000001	0.18310547	-4.3945312	-1.7089844	2.702417032	8.1072509	0.24404297120000001	-0.8544922	-6.652832	-1.0986328	1550088116.114
-9.354980432000001	-2.3243896760000005	-0.8577392572	4.272461	1.159668	1.159668	8.378808606	1.610205072	-3.9405760800000005	-4.699707	-0.061035156	1.3427734	10.229467360000001	1.8817626800000002	-2.0671875	-4.5166016	-0.61035156	1.7700195	-9.45307608	-1.387695288	1.1675781250000001	5.3100586	0.24414062	0.18310547	0.8146728240000001	8.31420926	4.9167482	0.18310547	-4.3945312	-1.7089844	2.702417032	8.1072509	0.24404297120000001	0.4272461	-7.2021484	0.24414062	1550088116.154
-9.52604982	-2.5349366	-0.7608398560000001	3.6621094	1.2817383	0.61035156	8.647973740000001	1.81357428	-3.9226317900000005	-4.8217773	-0.12207031	1.2817383	10.26296376	1.7310302520000003	-2.241845746	-4.638672	-0.61035156	1.7700195	-9.59782698	-1.5384277160000002	1.152026358	5.126953	-0.18310547	0.12207031	1.0874267572	9.057104532	4.760034146000001	0.18310547	-4.333496	-1.4648438	1.3195067900000002	8.84057608	-0.33615722840000006	0.91552734	-7.2631836	1.0986328	1550088116.194
-11.394653060000001	-4.16308606	-1.12211911	5.2490234	1.4648438	1.0375977	9.375317392	1.6592528960000001	-3.8963134000000004	-4.8217773	-0.12207031	1.2817383	10.724731920000002	1.391284146	-2.80051268	-4.8217773	-0.48828125	1.5869141	-9.834692000000002	-1.21901857	1.0048827880000002	4.638672	-0.6713867	-0.30517578	1.3099365020000002	10.390966460000001	4.1415527160000005	-0.061035156	-4.5166016	-1.3427734	5.083032248	11.245116820000002	2.42368161	2.4414062	-7.5683594	1.5869141	1550088116.234
-10.071558	-3.2479248200000006	-2.4978514400000003	4.8828125	0.18310547	1.159668	10.19477536	1.207055661	-3.4453125000000004	-4.8828125	0	0.9765625	11.69372554	0.974975589	-3.541015576	-4.9438477	-0.24414062	1.2817383	-10.015332460000002	0.34812010800000004	1.451098642	4.4555664	-0.6713867	-0.48828125	1.27524411	11.365942000000002	3.0469483800000003	-0.061035156	-4.5166016	-1.3427734	5.083032248	11.245116820000002	2.42368161	0.91552734	-5.6762695	1.3427734	1550088116.274
-8.20534694	-2.557666034	-2.1880126800000004	4.638672	2.8686523	1.7089844	10.394556200000002	0.707006839	-2.7418945679999998	-4.760742	-0.79345703	0.12207031	12.380395860000002	0.4139160144	-4.225292932	-4.8828125	0.30517578	1.4648438	-9.45786142	1.698730432	1.5360351440000002	4.638672	-0.9765625	-0.48828125	1.3446288940000002	11.13147014	2.104272464	-1.4038086	-5.065918	-0.61035156	2.293286142	9.171948380000002	-1.77290036	1.5258789	-3.8452148	1.4038086	1550088116.314
-8.921923920000001	-3.8149658540000004	-3.6008300720000004	5.6152344	4.8828125	2.380371	10.127783540000001	0.75964357	-2.060009784	-4.9438477	-0.48828125	-0.061035156	12.36245108	-0.1806396466	-4.807885880000001	-4.760742	0.9765625	1.953125	-9.548779254000001	2.527758786	1.9954101440000003	5.2490234	-1.5869141	-0.6713867	1.5910644960000002	10.80727536	1.4965576080000003	-1.7089844	-5.1879883	-0.18310547	0.5239746106000001	10.00217302	-1.471435504	2.6855469	-5.2490234	1.0986328	1550088116.354
-9.024804712	-3.667822284	-4.72893071	5.3100586	2.6855469	2.8076172	10.127783540000001	0.75964357	-2.060009784	-4.9438477	-0.48828125	-0.061035156	11.52146016	-0.458178714	-5.196679712	-4.699707	1.159668	2.1972656	-9.9100589	2.054028354	2.7634277160000003	5.7373047	-1.4648438	-0.9765625	2.2203125000000004	10.376611420000001	1.225	-1.7089844	-5.1879883	-0.18310547	-0.439038089	10.035669420000001	-2.642602536	1.953125	-4.5166016	1.4038086	1550088116.394
-8.54389676	-2.7251464660000004	-4.57819838	6.286621	3.8452148	2.746582	10.63261682	1.0898193390000002	-0.9474609620000001	-5.3100586	0	0.30517578	10.20554164	-0.47373047120000006	-5.006469748	-4.760742	1.0986328	2.2583008	-10.079932100000002	1.4235839660000003	2.9249266200000004	5.2490234	-1.4648438	-1.2207031	2.783764676	9.610986420000001	1.43076178	-1.2817383	-5.1879883	-0.79345703	1.697534146	9.94714308	-3.6235596040000004	1.4648438	-6.0424805	0.91552734	1550088116.434
-8.315405252000001	-1.8279297120000002	-5.072265380000001	6.0424805	3.8452148	2.319336	10.298852340000002	1.1269042932	-1.153222644	-5.3100586	0	0.30517578	9.16835962	-0.48090820680000007	-4.7253417540000004	-4.8217773	0.91552734	2.0751953	-10.014135880000001	1.695141574	3.2586913940000004	5.432129	-0.61035156	-1.2207031	3.084033246	9.360961960000001	1.6269530760000002	-1.0375977	-4.4555664	-1.2817383	2.40573732	9.63371556	-3.77548822	1.7700195	-5.3710938	0.6713867	1550088116.474
-8.5666259	-1.868603534	-5.4359375000000005	6.225586	3.6621094	2.319336	9.80239218	1.06589357	-1.1807373200000002	-5.493164	-0.061035156	0.12207031	8.56782248	-0.42707518000000005	-4.471728534	-4.9438477	0.48828125	1.5869141	-9.47460962	1.66403804	3.2718505400000004	5.554199	-0.24414062	-0.9765625	2.85075679	9.125292932	1.6353271760000003	-1.0375977	-4.4555664	-1.2817383	2.40573732	9.63371556	-3.77548822	1.7700195	-3.9672852	0.30517578	1550088116.514
-8.79990216	-1.387695288	-5.6823732	5.9814453	2.380371	1.8310547	9.095385880000002	0.899609375	-1.0491455072	-5.2490234	-0.61035156	0.36621094	8.38478984	-0.4904785144	-4.074560504000001	-4.8828125	0.24414062	1.2817383	-9.305932608	1.137670926	3.390283246	5.432129	0	-0.79345703	2.9440673920000004	8.807080072	1.667626996	-1.2207031	-4.5166016	-1.953125	1.5013427520000002	9.254492212	-3.4548827880000004	1.953125	-4.211426	0.4272461	1550088116.554
-8.815454074	-0.86850589	-4.8796630400000005	5.859375	1.8310547	1.3427734	8.725732428	0.7488769568000001	-1.33386232	-5.065918	-0.36621094	0.61035156	8.464941394	-0.8254394568000001	-3.7982177520000002	-4.8217773	0.18310547	0.91552734	-9.155200180000001	0.8744873200000001	3.4142089660000003	5.2490234	0.24414062	-0.79345703	3.3986572480000006	8.70061052	1.73701178	-1.159668	-4.272461	-2.2583008	1.3709472839999999	9.242529254	-3.313720746	1.8920898	-4.1503906	0.36621094	1550088116.594
-8.92670926	-0.30744628600000007	-4.600927716	5.554199	1.953125	1.2817383	8.359667932	0.735717752	-1.503735324	-4.9438477	-0.48828125	0.79345703	8.787939300000001	-1.259692392	-3.552978534	-4.8828125	-0.18310547	0.61035156	-8.994897660000001	0.9283202880000001	3.33645018	5.126953	0.48828125	-0.7324219	3.6068116	8.706591754	1.8351074280000002	-1.159668	-4.272461	-2.2583008	1.3709472839999999	9.242529254	-3.313720746	1.6479492	-4.638672	0.36621094	1550088116.634
-9.16118161	0.031103515380000002	-4.262377896	4.9438477	1.159668	1.3427734	8.225683606	0.802709964	-1.47263179	-4.8217773	-0.48828125	1.0986328	9.29157698	-1.6544677520000002	-3.535034146	-4.8217773	-0.36621094	0.48828125	-8.718554712000001	0.7823730432	3.180932608	5.004883	0.61035156	-0.61035156	3.5469971040000003	8.72932158	1.8566405760000002	-0.91552734	-3.90625	-2.319336	3.4907714660000004	9.131274460000002	-2.5134033540000003	1.3427734	-5.2490234	0.5493164	1550088116.674
-9.303539840000001	0.5323486420000001	-3.958520468	4.638672	1.2207031	0.91552734	8.19697284	0.8457763580000002	-1.282421924	-4.5776367	-0.7324219	1.2207031	9.87058058	-1.8351074280000002	-3.4656494600000003	-4.638672	-0.24414062	0.48828125	-8.409912140000001	0.5897705072	2.975170926	4.699707	0.48828125	-0.7324219	3.5733153960000004	8.72932158	2.000195288	-0.91552734	-3.8452148	-2.0751953	3.53981929	9.012841754	-2.404541034	1.0986328	-4.5166016	0.5493164	1550088116.714
-9.478198380000002	0.6220702880000001	-3.6821777160000004	3.9672852	0.48828125	0.5493164	8.50561502	0.9725830072	-0.9307128600000001	-4.5776367	-0.7324219	1.2207031	10.33474092	-1.965502896	-3.4680420320000005	-4.3945312	-0.061035156	0.61035156	-8.20534694	0.515600589	2.68566893	4.333496	0.24414062	-0.79345703	3.643896466	8.8561277	2.1664795320000003	-0.91552734	-3.8452148	-2.0751953	2.471533246	8.95661592	-2.537329074	0.79345703	-3.2958984	0.5493164	1550088116.754
-9.41120607	-0.056225586060000006	-3.2251952880000005	3.8452148	0.7324219	0.61035156	8.50561502	0.9725830072	-0.9307128600000001	-4.272461	-0.7324219	1.0375977	10.650561600000001	-2.076757788	-3.4453125000000004	-4.0893555	0.30517578	0.6713867	-8.0905027	0.5790038940000001	2.5803954680000003	3.90625	-0.18310547	-0.91552734	3.61638179	9.092993210000001	2.1485351440000002	-1.2817383	-3.6010742	-1.2817383	2.0061767180000003	9.04992662	-2.709594748	0.6713867	-3.7231445	0.36621094	1550088116.794
-9.35856929	-0.135180661	-3.50991214	4.0893555	1.2207031	0.9765625	9.360961960000001	1.3446288940000002	-0.8924316100000002	-3.9672852	-0.91552734	0.5493164	11.003466460000002	-2.071972644	-3.331665036	-3.7841797	0.7324219	0.79345703	-8.12878444	0.8362060700000001	2.588769568	3.479004	-0.48828125	-1.0986328	3.4704346040000003	9.20065944	2.0301025360000002	-1.5869141	-3.7231445	-0.91552734	1.74299321	9.097778060000001	-2.6258545320000004	0.5493164	-3.6010742	0	1550088116.834
-9.917236420000002	0.15551757200000002	-4.337744110000001	3.1738281	-0.48828125	0.6713867	9.360961960000001	1.3446288940000002	-0.8924316100000002	-3.9672852	-0.91552734	0.5493164	11.1948732	-1.9571288940000002	-3.1952880400000003	-3.6010742	1.0986328	0.9765625	-8.290283246000001	1.0575195288	2.624658246	3.479004	-0.91552734	-1.2207031	3.4704346040000003	9.20065944	2.0301025360000002	-1.5869141	-3.7231445	-0.91552734	1.74299321	9.097778060000001	-2.6258545320000004	0.5493164	-3.9672852	0.12207031	1550088116.875
-10.619458360000001	-0.9187500000000001	-4.01713858	1.4038086	-1.0375977	1.2207031	9.707885880000001	1.738207968	-0.98334964	-3.6010742	-0.91552734	-0.61035156	11.161376800000001	-1.792041034	-3.1893066100000005	-3.540039	1.2817383	1.0986328	-9.27124002	1.35419928	2.48828125	2.8076172	-1.5869141	-1.2207031	3.4704346040000003	9.20065944	2.0301025360000002	-1.5869141	-3.7231445	-0.91552734	3.71328125	10.465136780000002	-1.008471646	-0.061035156	-3.2958984	0.12207031	1550088116.914
-11.27861322	-1.642504892	-3.4656494600000003	0.5493164	0.79345703	2.380371	9.707885880000001	1.738207968	-0.98334964	-3.6010742	-0.91552734	-0.61035156	11.3647464	-1.296777356	-3.4955566100000004	-3.7231445	0.8544922	0.79345703	-11.393457460000002	0.7907471040000001	2.8830566100000006	4.272461	-1.4038086	-1.4648438	4.10805661	11.47839308	3.70131839	-1.2207031	-3.6621094	-1.0375977	5.2720459260000005	11.912646760000001	-0.31223143000000003	-0.9765625	-2.8686523	0.4272461	1550088116.954
-12.092089660000001	-3.352001996	-4.7349121400000005	0.30517578	-3.112793	1.6479492	12.3349366	1.9367920320000003	-2.186816394	-3.1738281	-1.5258789	0.061035156	12.12080072	-0.6089111420000001	-3.77548822	-3.7841797	0	0.4272461	-12.48207968	-2.121020468	3.48598642	2.6245117	-0.30517578	-1.4648438	4.027905252	11.086010880000002	4.8342040740000005	-1.2207031	-3.6621094	-1.0375977	4.411913940000001	14.35307608	0.9390869110000001	-2.746582	-1.5869141	0.9765625	1550088116.994
-11.216405760000002	-4.604516574	-1.4570800720000001	1.0375977	-5.1879883	1.0375977	13.546777160000001	1.1711669928000001	-3.1689697480000003	-3.479004	-0.79345703	0.061035156	12.51557608	-0.113647464	-3.0971923920000006	-3.2958984	0.18310547	0.5493164	-11.447289840000002	-1.2094482428000002	2.00856929	1.8920898	0.6713867	-0.8544922	3.0553222840000003	9.22578125	5.261279254	-0.4272461	-2.380371	-1.4648438	0.860131839	14.018115020000002	-0.35529785340000003	-5.3710938	-0.91552734	2.4414062	1550088117.034
-10.03686502	-3.5314452880000005	0.4521972644	2.4414062	-1.0375977	1.3427734	12.290673920000001	0.5467041034000001	-3.1007812500000003	-3.7231445	0.8544922	0.061035156	11.86240216	0.1866210962	-2.121020468	-2.6855469	0.7324219	0.8544922	-10.721142180000001	-0.6400146760000001	0.770410144	2.8686523	-0.24414062	-0.6713867	1.84946286	8.6001223	4.98972194	-1.0375977	-2.319336	-0.4272461	-1.2907959260000001	12.907959260000002	-3.1534179320000004	-5.3710938	-0.91552734	3.8452148	1550088117.074
-9.599023560000001	-2.201171924	-1.1316894568000002	1.159668	-0.9765625	-0.36621094	10.722338760000001	0.40793457460000004	-2.9081787140000004	-3.479004	1.2817383	0.4272461	11.312109620000001	0.3828125	-1.89013678	-2.4414062	0.36621094	0.7324219	-10.18640126	-1.4965576080000003	1.256103534	2.380371	-0.24414062	-0.61035156	1.94636232	8.730517572	4.886840854000001	-1.0375977	-2.319336	-0.4272461	-1.32189946	11.9353759	-2.003784146	-4.211426	-1.953125	4.9438477	1550088117.114
-8.51398912	-2.1760498200000002	-1.66044928	0.36621094	-2.9907227	-0.6713867	9.73540036	0.3182128894	-2.906982428	-3.2958984	0.91552734	0.48828125	10.698413040000002	0.5802001800000001	-1.9511474640000002	-2.2583008	0.12207031	0.6713867	-9.63371556	-1.561157248	1.4965576080000003	1.8920898	-0.48828125	-0.5493164	2.3626709260000003	8.297461060000002	4.739697284	-0.79345703	-2.4414062	-0.7324219	-1.6030273560000001	10.893408540000001	-1.51330571	-3.2348633	-1.8920898	4.8217773	1550088117.154
-7.283007788000001	-1.9942138580000002	0.270361322	1.5258789	-1.2207031	0.061035156	8.56782248	0.40314941100000007	-2.7167724640000004	-2.8686523	0.79345703	0.30517578	9.9698732	0.3505126800000001	-1.5001464660000001	-2.0751953	0.24414062	0.8544922	-8.674292032	-1.33386232	1.485791034	1.8920898	-0.18310547	-0.30517578	2.183227536	7.036572480000001	4.3329589660000005	-0.6713867	-2.380371	-0.79345703	-0.6101074280000001	9.35976538	-0.8242431610000001	-2.6245117	-2.5024414	5.065918	1550088117.194
-7.3416259	-0.8254394568000001	0.5981445288	1.5258789	-0.36621094	0.12207031	7.4325439300000005	0.8421875000000001	-2.24423822	-2.380371	0.24414062	0.061035156	9.266455072	-0.14235839660000002	-1.0108642572	-1.953125	0.24414062	0.9765625	-8.114428420000001	-1.4199951080000002	1.4116211060000001	1.7700195	-0.30517578	-0.12207031	2.2801269960000004	6.298461960000001	3.9896241	-0.6713867	-2.380371	-0.79345703	1.5432128600000001	7.598827880000001	-0.095703125	-2.5634766	-1.7089844	4.0893555	1550088117.234
-7.765112320000001	-0.7488769568000001	0.401953125	0.4272461	-1.2207031	-0.4272461	7.2136232	1.4582763580000002	-1.88774411	-1.953125	-0.30517578	0	8.827417032000001	-0.539526358	-0.8517577880000001	-1.8920898	0.18310547	0.91552734	-8.011548020000001	-1.43076178	1.5085204680000002	1.7089844	-0.30517578	0	2.7155760800000004	6.303247300000001	3.9525389400000006	-0.4272461	-2.1362305	-0.4272461	1.9571288940000002	6.1333741	-0.6986327880000001	-1.7089844	1.6479492	3.0517578	1550088117.274
-7.174145468000001	-0.8744873200000001	1.739404254	0.24414062	0.7324219	-0.12207031	7.6143798920000005	1.81118161	-1.69633786	-1.953125	-0.30517578	0	8.596533246000002	-0.8457763580000002	-0.8816650360000001	-1.8920898	-0.18310547	0.79345703	-8.134765380000001	-1.679589856	1.739404254	1.4648438	-0.30517578	0.061035156	3.3531983800000003	6.67648912	4.2587889400000005	0	-1.7700195	-0.61035156	-0.419897464	5.7936277	-0.846972644	-0.36621094	4.5776367	1.5869141	1550088117.313
-8.19816893	-0.961816394	1.770507788	0.24414062	2.8076172	0.061035156	8.39316394	1.9367920320000003	-1.4403320680000002	-1.2817383	-0.4272461	-0.12207031	9.02241214	-1.197485324	-0.765625	-1.8310547	-0.18310547	0.6713867	-8.34172374	-2.0468505400000003	2.165283246	0.9765625	-0.30517578	0.061035156	3.85444339	7.152612320000001	4.50163588	0	-1.7700195	-0.61035156	-0.419897464	5.7936277	-0.846972644	0.061035156	3.9672852	0.5493164	1550088117.354
-10.2928714	-0.679492212	0.6890625	0.6713867	0.9765625	0.5493164	9.15639676	2.018139676	-1.2453369600000002	-1.0375977	-0.30517578	-0.18310547	9.71625998	-1.637719748	-0.915161142	-1.4648438	-0.4272461	0.4272461	-8.502026260000001	-1.988232428	2.3710449280000003	0.48828125	-0.61035156	0.18310547	4.079345746	7.449292032000001	4.52316893	0.24414062	-1.0986328	-0.48828125	2.75625	6.926513580000001	1.0371826080000002	0.8544922	1.4648438	0.12207031	1550088117.394
-10.320385880000002	-0.5227783246000001	0.515600589	-1.2207031	-0.6713867	-0.4272461	9.69592302	2.1664795320000003	-1.137670926	-0.91552734	0.061035156	-0.18310547	10.503417540000001	-1.961914038	-1.02761232	-0.9765625	-0.36621094	0.36621094	-8.769995108000002	-1.6078125	2.6126952880000003	0.24414062	-0.36621094	0.48828125	4.0960937500000005	7.61557608	4.462158246	0.24414062	-0.9765625	-0.18310547	5.035180710000001	8.955419928000001	4.435839856	1.0375977	-1.159668	-0.4272461	1550088117.433
-11.38747554	-1.013256839	2.098291034	-0.30517578	-0.61035156	-0.48828125	9.797607428000001	2.2215087860000002	-0.893627896	-0.6713867	0.61035156	-0.061035156	10.919726440000002	-2.13178714	-1.2537109620000002	-0.48828125	-0.30517578	0.5493164	-8.87646466	-1.373339856	2.830419928	0	-0.48828125	0.7324219	4.082934604	7.9134519800000005	4.391577176	0.24414062	-0.9765625	-0.18310547	8.80947284	11.764307100000002	7.193286240000001	0.30517578	-2.0141602	-0.6713867	1550088117.473
-12.22009236	-2.8352050720000004	2.1258057100000003	-0.48828125	-0.4272461	-0.12207031	9.9710688	2.3112304320000003	-0.763232428	-0.4272461	0.8544922	0.061035156	11.0429438	-2.1975829680000003	-1.6903564300000002	-0.061035156	-0.24414062	0.6713867	-9.00686052	-1.315917932	2.82922374	-0.061035156	-0.8544922	0.6713867	4.182226440000001	8.7448732	4.383203076	0.36621094	-0.7324219	0.12207031	3.354394568	8.77597644	2.665332068	0.4272461	4.0283203	0	1550088117.513
-11.55854532	-4.303051620000001	-0.9582275360000001	0.9765625	-0.061035156	-0.24414062	10.43164038	2.42607428	-0.6806884980000001	-0.18310547	0.79345703	0.12207031	11.255884080000001	-2.1712646760000003	-1.9989990020000004	0	-0.18310547	0.30517578	-11.082422120000002	-0.724951178	3.4010498200000003	-0.9765625	-2.8076172	0.30517578	4.282714856	10.71994658	4.148730432000001	0.9765625	-0.30517578	0.061035156	-0.8565429712000001	10.923315200000001	-0.29069824280000006	2.4414062	1.0375977	0.61035156	1550088117.553
-10.41010782	-5.073461960000001	0.001196289038	1.0375977	-1.2817383	0.36621094	11.09199182	2.24423822	-0.649584964	0.30517578	0.30517578	0.24414062	12.175829680000001	-1.757348642	-2.860327176	-0.30517578	-0.24414062	-0.36621094	-11.839673020000001	0.2811279254	3.7742920320000004	-0.061035156	1.5869141	0.61035156	3.8424804320000003	12.026294420000001	4.280322284	0.9765625	-0.30517578	0.061035156	-0.8565429712000001	10.923315200000001	-0.29069824280000006	0.7324219	-4.5166016	-1.8920898	1550088117.593
-8.57380342	-3.311328076	-0.723754892	1.2817383	1.8920898	0.6713867	11.312109620000001	1.848266574	-0.5120117212	0.4272461	-0.30517578	0.12207031	13.01323282	-0.893627896	-3.5721191100000005	-0.061035156	-0.12207031	-0.5493164	-11.40900908	1.0240234620000002	2.0528320680000003	-0.24414062	-0.61035156	0.4272461	2.7167724640000004	12.04304164	4.047045926	1.159668	0.4272461	-0.12207031	-0.6376221040000001	8.596533246000002	-2.304052716	-2.9907227	-0.7324219	-0.7324219	1550088117.633
-9.30952176	-1.89611821	-3.3567871400000002	0.4272461	3.4179688	-0.30517578	10.94245558	1.28361821	-0.2823242212	0.61035156	-0.12207031	-0.061035156	13.1256839	-0.061010742800000003	-3.42736821	0.4272461	0.5493164	-0.36621094	-11.069262680000001	0.94506839	1.5013427520000002	-0.48828125	1.7089844	0.24414062	1.592260782	11.07285144	3.3472167540000006	-0.18310547	0.6713867	0.5493164	3.379516574	9.36455072	-3.859228534	1.2817383	-4.8217773	-0.61035156	1550088117.673
-10.096679320000002	-3.0182373200000003	-4.029101440000001	-1.2817383	-1.2817383	-0.36621094	10.57160692	0.7883544928000001	-0.2452392572	0.48828125	0.24414062	-0.4272461	12.36245108	0.2392578076	-3.3496094240000005	0.6713867	0.7324219	-0.18310547	-10.722338760000001	1.56354982	1.0180419928000002	-1.0986328	-0.12207031	0.12207031	1.1101562500000002	10.553662140000002	2.7371094240000002	-0.18310547	0.6713867	0.5493164	3.379516574	9.36455072	-3.859228534	1.5258789	-2.319336	-0.7324219	1550088117.713
-8.7795652	-3.7049072480000005	-1.43076178	-0.48828125	1.7089844	1.3427734	10.417285340000001	0.4486083966	-0.617285144	0.30517578	0.36621094	-0.48828125	11.62434056	0.2045654254	-3.514697284	0.48828125	0.8544922	-0.061035156	-10.24023462	2.217919928	0.9594238220000001	-0.36621094	0.18310547	-0.12207031	0.9965087860000001	10.26894568	2.3351562500000003	-0.61035156	0.4272461	0.8544922	0.33615722840000006	9.637304712	-2.34113768	1.5869141	0.12207031	-1.8920898	1550088117.753
-8.03786592	-2.6641358800000003	-1.331469748	1.5258789	4.0893555	0.5493164	10.145727340000002	0.0825439496	-0.5598632788000001	0.30517578	0.36621094	-0.48828125	10.766601440000002	0.1447509784	-3.62236322	0.30517578	0.6713867	0.18310547	-9.241332968	1.8398925720000001	1.184326178	-0.18310547	0.12207031	-0.24414062	0.9414794928000001	9.149218750000001	2.233471646	-0.6713867	0.5493164	0.91552734	0.2344726538	9.350195288	-2.64379892	1.8310547	-1.2817383	-1.953125	1550088117.793
-8.698217752000001	-1.7477783540000003	-3.18332518	1.2207031	1.8310547	-0.30517578	9.253295926000002	0.265576178	0.11604003600000001	0.12207031	0.36621094	-0.30517578	9.697119110000001	-0.10288086060000001	-3.249121106	0.36621094	0.61035156	0.48828125	-8.48647464	1.7872558900000002	1.199877896	-0.30517578	-0.061035156	-0.18310547	0.9414794928000001	9.149218750000001	2.233471646	-0.48828125	0.24414062	0.61035156	0.2344726538	9.350195288	-2.64379892	2.1972656	-3.6010742	-1.7700195	1550088117.833
-8.467334260000001	-1.580297824	-2.9392822480000005	0.4272461	-0.12207031	-0.18310547	8.152710160000002	0.9570312500000001	0.8732910340000001	0.061035156	0.12207031	-0.30517578	8.96259784	-0.539526358	-2.9368896760000003	0.4272461	0.7324219	0.61035156	-8.072558606000001	2.021728534	1.256103534	0.12207031	-0.061035156	-0.12207031	1.4630615020000002	7.454076980000001	2.174853534	-0.12207031	-0.061035156	0.5493164	2.6150878600000005	9.1276857	-2.1030761780000002	1.7089844	-3.540039	-1.8310547	1550088117.873
-7.930200180000001	-1.408032248	-2.454785144	1.3427734	1.8920898	-0.24414062	8.152710160000002	0.9570312500000001	0.8732910340000001	0.061035156	0.12207031	-0.30517578	8.69103984	-0.9115722840000001	-2.7371094240000002	0.5493164	0.61035156	0.5493164	-7.948144568	1.814770468	1.2692626800000002	0.30517578	0	-0.061035156	2.0193359620000004	7.556957968000001	2.118627896	-0.12207031	0.30517578	0.7324219	2.227490216	8.7364991	-2.0887207460000004	1.2207031	-2.5634766	-1.8920898	1550088117.913
-8.647973740000001	-1.1173339660000001	-3.517089856	1.0375977	0.7324219	-0.7324219	7.972070288000001	2.0671875	0.5263671924000001	0.18310547	-0.24414062	-0.18310547	8.890820288	-1.1627929712000002	-2.38540036	0.36621094	0.61035156	0.48828125	-8.17304712	1.588671924	1.5551757200000003	0.24414062	0.12207031	-0.12207031	2.433251996	8.00317392	2.141357428	-0.12207031	0.5493164	0.8544922	2.227490216	8.7364991	-2.0887207460000004	1.2207031	-2.1972656	-1.5869141	1550088117.953
-9.13725589	-1.4869873200000001	-2.934497104	0.91552734	0.18310547	-0.5493164	8.49365216	2.27055661	0.40793457460000004	0.12207031	-0.4272461	-0.24414062	9.354980432000001	-1.341040036	-2.08752446	0	0.36621094	0.48828125	-8.223290740000001	1.71667482	1.9032959260000002	0.36621094	0	-0.12207031	2.588769568	8.42905252	2.038476538	0.24414062	0.61035156	0.6713867	1.6616454680000001	8.97695288	-1.81357428	0.9765625	-1.5869141	-1.4648438	1550088117.993
-9.372924820000001	-1.24294429	-2.884252896	1.3427734	0.61035156	-0.48828125	9.09060054	2.286108426	0.42229003600000004	0	-0.36621094	-0.30517578	9.987817000000001	-1.3829101440000002	-1.9607177520000003	-0.18310547	0.30517578	0.5493164	-8.28190944	1.923632788	2.0659912140000003	0.48828125	-0.18310547	-0.12207031	2.55288089	8.67788089	1.983447284	0.30517578	0.4272461	0.61035156	1.1328857428	9.460253894000001	-1.847070288	0.61035156	-1.8310547	-1.0986328	1550088118.033
-9.360961960000001	-0.7464843750000001	-3.2957762600000002	1.159668	-0.061035156	-0.30517578	9.49255342	2.3925780760000004	0.6268554712000001	-0.30517578	-0.12207031	-0.36621094	10.43522914	-1.3613769960000002	-2.07915036	-0.36621094	0.4272461	0.6713867	-8.41828624	2.0289062500000004	2.185620108	0.61035156	-0.24414062	-0.24414062	2.7072021760000005	9.12648912	2.00856929	0.18310547	0	0.61035156	1.1328857428	9.460253894000001	-1.847070288	0.24414062	-2.1362305	-0.9765625	1550088118.073
-9.326269568	-0.5467041034000001	-3.4189941100000003	0.12207031	-0.24414062	-0.12207031	9.624145468	2.5134033540000003	0.7811767572	-0.5493164	-0.061035156	-0.5493164	10.40292932	-1.3673584260000002	-2.229882788	-0.36621094	0.4272461	0.6713867	-8.570214660000001	1.7489746400000001	2.3806152160000003	0.61035156	-0.5493164	-0.36621094	3.075659146	9.27722194	2.2849121400000003	-0.18310547	-0.36621094	0.61035156	1.859033246	9.39685054	-1.971484424	0.12207031	-2.0751953	-1.159668	1550088118.113
-9.6217527	-1.60183107	-3.20366214	-0.061035156	-0.18310547	0.9765625	9.7748777	2.5253662140000004	0.6759033540000001	-0.6713867	0	-0.79345703	10.43164038	-1.4702392180000001	-2.1341797120000003	-0.4272461	0.79345703	0.48828125	-9.10974092	1.6724121400000003	2.5744139400000003	0.36621094	-0.9765625	-0.61035156	3.5577635800000005	9.849048020000001	2.62346196	-0.4272461	-0.7324219	0.36621094	2.9177491	10.04763228	-1.053930661	-0.36621094	-1.5869141	-1.2207031	1550088118.153
-10.605102340000002	-2.710791034	-3.7072998200000002	-0.8544922	-0.61035156	1.5869141	10.126586960000001	2.43803714	0.3911865216	-0.6713867	-0.061035156	-0.91552734	10.835986420000001	-1.4570800720000001	-2.231079074	-0.61035156	0.48828125	-0.061035156	-10.702001800000001	1.644897464	2.7885498200000005	0.8544922	-1.0375977	-0.6713867	4.10566394	10.90896016	3.2180175720000004	-0.36621094	-0.7324219	0.12207031	2.9177491	10.04763228	-1.053930661	-1.3427734	-1.8310547	-0.79345703	1550088118.193
-11.7475589	-3.3508057100000004	-5.042358426000001	-0.91552734	-3.6621094	1.8920898	10.58117662	2.25261232	-0.15192871400000002	-0.61035156	-0.5493164	-0.6713867	11.528637680000001	-1.1269042932	-2.104272464	-0.6713867	0.12207031	-0.4272461	-12.11242662	0.424682608	3.029003894	0.6713867	-0.24414062	-0.48828125	4.053027356	10.92810054	4.02551268	-0.61035156	-0.7324219	-0.36621094	5.77448732	13.19267572	0.3529052716	-2.8686523	-0.30517578	0.24414062	1550088118.233
-10.923315200000001	-4.653564496	-1.606616214	-1.0375977	-5.7373047	0.12207031	11.022607820000001	1.927221646	-0.7524658540000001	-0.48828125	-0.61035156	-0.12207031	11.9772464	-0.6926513580000001	-1.5432128600000001	-0.48828125	0.24414062	-0.48828125	-11.79421376	-0.1985839856	2.557666034	0.061035156	1.3427734	-0.4272461	3.1893066100000005	9.788037140000002	4.512402356	-0.36621094	-0.79345703	-1.159668	3.4823974640000004	13.460644960000002	-0.5227783246000001	-4.5166016	2.380371	1.7700195	1550088118.273
-9.931591460000002	-3.7025146760000003	1.2489257200000001	1.6479492	0.48828125	0.48828125	10.944848740000001	1.5958496400000002	-1.259692392	-0.48828125	-0.61035156	-0.12207031	11.764307100000002	-0.37683107	-1.061108426	-0.36621094	0.24414062	-0.4272461	-11.179321580000002	0.46774902160000004	1.0718750000000001	0.61035156	0.9765625	-0.36621094	2.2849121400000003	9.254492212	4.60930162	-0.24414062	-0.4272461	-1.4038086	3.4823974640000004	13.460644960000002	-0.5227783246000001	-4.760742	3.112793	2.8686523	1550088118.313
-10.639795320000001	-1.7083007200000002	-2.1521240020000003	-0.4272461	-0.91552734	-0.5493164	10.654150360000001	1.6329346040000001	-1.617382788	-0.6713867	0.12207031	0.5493164	11.447289840000002	0.0095703125	-0.9881347840000001	-0.30517578	0.061035156	-0.5493164	-10.80847194	-0.36367187500000003	0.9809570288	0.61035156	0.6713867	-0.30517578	1.9738769960000002	9.423168930000001	4.55546875	-0.5493164	0	-0.79345703	-1.0072753600000002	12.544287140000002	-3.160595746	-2.746582	3.1738281	4.0893555	1550088118.353
-9.217407248	-2.031298822	-1.3649658540000003	-1.5258789	-3.540039	-1.159668	10.339526260000001	1.667626996	-1.7417969240000002	-0.6713867	0.12207031	0.5493164	11.089599640000001	0.20097655760000002	-0.9677978240000001	-0.36621094	-0.12207031	-0.6713867	-10.003369600000001	-0.6627441100000001	1.07785643	-0.061035156	0.6713867	-0.061035156	2.081542932	8.902783246	4.285107428	-0.6713867	-0.48828125	-0.8544922	-1.8829589660000003	10.58955072	-2.1293945680000004	-2.319336	2.1972656	4.272461	1550088118.393
-7.3787110600000005	-2.436840854	0.34931639400000003	-0.91552734	-0.061035156	0	9.844262680000002	1.469042932	-1.580297824	-0.61035156	-0.12207031	0.4272461	10.453173920000001	-0.192602536	-0.885253894	-0.36621094	-0.36621094	-0.5493164	-9.22458516	-0.5526855432	0.800317392	0.12207031	0.6713867	0.061035156	2.173657248	7.96130342	4.252807608	-0.61035156	-0.8544922	-1.2207031	-1.8829589660000003	10.58955072	-2.1293945680000004	-1.5869141	0.48828125	3.90625	1550088118.433
-7.738793930000001	-1.9284179320000001	-0.052636719240000004	-0.79345703	0.12207031	-0.36621094	9.16716304	1.5898682100000001	-1.3075439300000002	-0.36621094	0.061035156	0.30517578	10.107446580000001	-0.6842773560000001	-0.994116214	-0.18310547	-0.24414062	-0.48828125	-8.756836060000001	-0.8673096040000001	0.8206542932	0	0.24414062	-0.12207031	2.282519568	7.650268570000001	3.9860351440000006	-0.48828125	-0.5493164	-1.0986328	0.75366214	7.384692392	-0.9043945288	-1.2817383	0.061035156	2.9907227	1550088118.473
-8.5582518	-1.623364218	-0.15671386780000002	-0.8544922	-0.6713867	-0.6713867	8.5833741	1.774096646	-0.900805661	-0.18310547	0.061035156	0.36621094	9.95910692	-0.9462646760000001	-0.976171875	-0.061035156	-0.30517578	-0.48828125	-8.67189946	-0.9139648560000001	0.8840576080000001	-0.4272461	0.061035156	0	2.445214856	7.4014402	3.8604248200000004	-0.4272461	-0.30517578	-0.79345703	0.5443115216000001	7.376318390000001	-1.040771466	0.91552734	2.4414062	2.5024414	1550088118.513
-8.637207068	-1.5145019960000001	0.4868896466	-0.91552734	0.061035156	-0.24414062	8.39077176	1.79921875	-0.5132080072	0.18310547	-0.12207031	0.4272461	9.8083741	-1.184326178	-0.878076178	0.061035156	-0.5493164	-0.30517578	-8.66352536	-0.773999002	0.92473143	-0.48828125	0.18310547	0.30517578	2.636621106	7.335644568	4.01953125	-0.18310547	-0.36621094	-0.7324219	0.5443115216000001	7.376318390000001	-1.040771466	0.7324219	4.0283203	0.4272461	1550088118.553
-8.91953125	-1.6149902160000003	0.42707518000000005	-1.2817383	1.0375977	-0.30517578	8.683862320000001	1.7441894960000002	-0.7680175720000001	0.61035156	-0.18310547	0.4272461	9.816748200000001	-1.393676718	-1.0419677520000001	0.36621094	-0.48828125	-0.30517578	-8.83220198	-0.802709964	1.003686502	-0.6713867	0.061035156	0.36621094	2.795727536	7.77228984	4.2336670320000005	0.24414062	0	-0.6713867	0.26677246400000004	7.409814300000001	0.17824707460000003	0.5493164	5.493164	-1.159668	1550088118.593
-9.631323380000001	-2.095898462	-0.13757324280000002	-1.7089844	0.5493164	-0.18310547	9.479394568	1.66403804	-1.2417480040000002	0.61035156	-0.18310547	0.4272461	10.199560700000001	-1.3063476440000001	-1.085034146	0.5493164	-0.48828125	-0.4272461	-8.93867212	-0.73332518	1.1986816100000002	-0.91552734	-0.18310547	0.30517578	2.80051268	8.42067842	4.222900360000001	0.5493164	0.61035156	-0.30517578	1.582690396	8.815454074	1.183129892	1.2817383	3.2958984	-1.3427734	1550088118.633
-9.713867212	-2.369848642	0.007177734620000001	-1.4038086	-0.061035156	0.061035156	10.152904860000001	1.52526857	-1.015649411	0.8544922	0.061035156	0.061035156	10.914941100000002	-0.976171875	-1.0096679712	0.7324219	-0.6713867	-0.48828125	-9.18869658	-0.7416992212000001	1.4869873200000001	-1.0986328	-0.61035156	0.36621094	2.6892577880000004	8.533129892	4.1236084260000005	0.61035156	0.8544922	-0.061035156	1.582690396	8.815454074	1.183129892	2.1972656	0.36621094	-1.4038086	1550088118.672
-9.398047120000001	-1.820751996	0.8637207068000001	-1.0375977	0.48828125	0.5493164	10.12539038	1.484594748	-0.6986327880000001	1.159668	0.24414062	-0.061035156	11.25349092	-0.9354980432000001	-1.3470214660000002	1.159668	-0.7324219	-0.18310547	-9.057104532	-0.805102536	1.5396240020000003	-1.2817383	0.18310547	0.61035156	2.519384784	8.269946580000001	4.19538588	0.5493164	0.6713867	-0.061035156	2.728735324	9.859814300000002	2.4571777160000003	1.0375977	0.79345703	-0.79345703	1550088118.712
-10.06796924	-2.368652356	0.1674804712	-1.7089844	0.36621094	0.36621094	9.844262680000002	1.6137939300000002	-0.724951178	1.3427734	0.61035156	-0.061035156	11.172143080000001	-1.15441893	-1.5779052520000003	1.6479492	-0.30517578	0.12207031	-8.64558107	-0.6232665740000001	1.035986322	-1.4038086	-0.7324219	0.5493164	2.519384784	8.269946580000001	4.19538588	0.5493164	0.7324219	0.18310547	1.13647464	7.992407248	0.1064697284	1.7700195	-0.48828125	0.30517578	1550088118.752
-11.705688400000001	-4.58178714	-2.378222644	0.5493164	2.746582	-0.91552734	9.79880342	1.7800780760000001	-0.668725589	1.3427734	0.61035156	-0.061035156	11.13984424	-1.1041748200000001	-1.906884784	1.8310547	-0.30517578	0	-10.2773188	-0.0418701178	1.2501221040000001	-1.7089844	-1.7700195	0.4272461	2.54689946	9.9016848	3.9956054320000005	0.61035156	1.0986328	0.7324219	1.13647464	7.992407248	0.1064697284	2.5024414	-2.380371	0.4272461	1550088118.792
-10.455566100000002	-3.8329101440000004	-3.1797364200000002	-0.8544922	-3.90625	-1.5258789	10.084716460000001	1.9128662140000001	-0.8146728240000001	1.8310547	0.24414062	0	11.66142572	-0.6244628600000001	-2.4344482820000004	1.4648438	-0.61035156	-0.48828125	-12.47370558	0.7871582068	2.8268310700000003	-2.319336	-1.2817383	0.61035156	2.6772949280000002	12.19736322	3.5338378600000007	0.7324219	1.2207031	1.0375977	2.4595702880000005	14.772973740000001	1.610205072	2.8076172	1.4648438	-1.8310547	1550088118.833
-7.098779254	-2.6306396760000004	-0.03349609424	-1.3427734	2.2583008	1.0375977	10.691235520000001	1.4738280760000002	-1.0993896760000001	1.8310547	0.24414062	0	12.476098740000001	0.308642572	-3.1665771760000005	1.159668	-0.6713867	-0.79345703	-10.3610598	1.540820288	2.4571777160000003	-1.0375977	2.4414062	0.91552734	2.0157471040000003	11.088403060000001	3.399853534	0.91552734	1.6479492	0.36621094	-1.582690396	7.94335962	-2.068383786	-0.48828125	1.5258789	-1.159668	1550088118.873
-8.900390380000001	-1.629345746	-3.667822284	-1.0375977	3.0517578	-0.36621094	10.11701628	0.8673096040000001	-0.5263671924000001	2.0141602	-0.48828125	0.18310547	11.6973143	0.39238280760000005	-2.42607428	1.5869141	-0.48828125	-0.4272461	-9.535620108000002	0.724951178	0.7225586060000001	-1.5869141	-0.4272461	0.24414062	1.0192382788	9.268847840000001	3.208447284	0.5493164	1.6479492	-0.24414062	-1.582690396	7.94335962	-2.068383786	1.5258789	0.8544922	-0.91552734	1550088118.912
-9.560742212000001	-2.3542969240000002	-4.777978534	-1.2817383	-2.1362305	-2.0751953	9.23535144	0.9366943390000001	0.11723633180000001	1.5869141	0.061035156	0.30517578	10.721142180000001	0.10527343750000001	-2.136572284	1.8310547	0.5493164	-0.36621094	-9.45427266	1.81118161	1.0898193390000002	-1.8920898	0.8544922	0.18310547	0.1495361322	8.943457068	2.026513678	0.24414062	1.5869141	0.061035156	3.188110324	9.953125	-1.9989990020000004	2.4414062	-2.0751953	-0.91552734	1550088118.952
-8.844164840000001	-3.762329074	-2.9081787140000004	-0.61035156	0.48828125	0.12207031	9.267651260000001	1.191503894	-0.18901367800000002	1.5869141	0.061035156	0.30517578	10.04523912	0.10048827880000001	-2.72036142	1.5258789	0.48828125	-0.48828125	-9.01403804	3.408227536	0.9020019568000001	-1.2817383	-0.36621094	0.61035156	0.40314941100000007	9.632519568000001	1.739404254	-0.79345703	1.0986328	1.2207031	2.491870108	9.697119110000001	-2.000195288	1.5869141	0.6713867	-1.7700195	1550088118.992
-8.637207068	-2.5791992800000005	-2.34113768	-0.7324219	0.91552734	0.18310547	9.651660340000001	0.931909146	-0.5251708966	0.61035156	0.12207031	0.30517578	9.89809604	0.2572021466	-3.257495108	0.79345703	0	-0.5493164	-9.472216754	2.9321045320000003	1.1627929712000002	-0.4272461	0.30517578	0.6713867	0.75366214	9.888525360000001	2.020532248	-1.0986328	0.4272461	1.3427734	2.491870108	9.697119110000001	-2.000195288	1.0375977	1.0375977	-1.159668	1550088119.032
-9.404028060000002	-2.0336913940000003	-3.5625489200000002	-0.36621094	0.7324219	-0.48828125	9.69113768	0.6256591459999999	-0.21413574280000003	0.6713867	-0.061035156	0.36621094	9.925610520000001	0.2918945288	-3.716870108	0.30517578	-0.30517578	-0.24414062	-9.33344748	2.165283246	1.4211913940000003	-0.6713867	0.4272461	0.061035156	0.48808594240000003	9.35617662	2.3387451080000004	-0.36621094	0.48828125	0.36621094	1.55158696	9.27722194	-2.4356445680000003	0.91552734	-0.12207031	-0.5493164	1550088119.072
-9.217407248	-2.72395018	-3.591259784	0	-0.8544922	-0.24414062	9.254492212	0.885253894	0.44621582460000003	0.48828125	-0.24414062	0.5493164	9.98422824	0.2763427716	-3.63432608	0.061035156	-0.4272461	0.061035156	-8.756836060000001	2.733520468	1.234570288	-0.36621094	-0.061035156	0.061035156	0.0825439496	8.99728984	2.1521240020000003	0.6713867	0.48828125	-0.30517578	1.547998004	9.649267572	-2.292089856	0.79345703	-0.4272461	-0.6713867	1550088119.112
-9.03916034	-2.6378173920000005	-2.8483641200000003	0.8544922	0.6713867	0.18310547	9.34421376	1.181933606	0.9737792932	0.48828125	-0.24414062	0.5493164	9.920825180000001	0.1686767572	-3.180932608	-0.061035156	-0.36621094	0.12207031	-8.307031250000001	3.111547824	0.846972644	-0.061035156	-0.061035156	0.36621094	0.09450683900000001	8.9410643	1.9607177520000003	0.7324219	0.061035156	-0.30517578	1.547998004	9.649267572	-2.292089856	0.5493164	-0.48828125	-0.8544922	1550088119.152
-9.515283246000001	-2.400952176	-3.4261719240000006	0.61035156	-0.6713867	-0.12207031	9.596630890000002	1.39606929	0.6352294928000001	0	-0.36621094	0.30517578	10.106250000000001	0.0657958966	-2.9129637600000002	-0.24414062	0	0.24414062	-8.365649460000002	3.2957762600000002	0.7225586060000001	0.30517578	-0.61035156	0.24414062	0.42827148560000006	9.180322480000001	1.9978027160000003	0.4272461	-0.4272461	0.12207031	1.8255371400000002	9.669604532000001	-2.06120607	0.36621094	-0.24414062	-0.61035156	1550088119.192
-9.27961412	-2.710791034	-2.245434604	-0.30517578	-0.5493164	0.30517578	9.88613318	1.5180908540000002	0.03229980432	-0.4272461	0	0.061035156	10.50222194	0.04426269568	-2.9141601440000002	-0.7324219	0.061035156	0.4272461	-9.992602340000001	3.619970746	0.8948242212000002	0.8544922	-1.7700195	0.061035156	1.144848642	10.24023462	2.312426718	0.18310547	-0.48828125	0.4272461	1.414013678	9.62773462	-2.4117187500000004	0.061035156	-0.36621094	-0.36621094	1550088119.232
-9.00566394	-2.19399411	-2.304052716	0.061035156	2.0141602	0.7324219	10.611084260000002	1.50732428	-0.2225097644	-0.6713867	0.12207031	0.18310547	11.069262680000001	0.1447509784	-3.3460204680000003	-1.2817383	-0.4272461	0.18310547	-10.55126996	1.620971646	2.3172119600000003	1.6479492	0.4272461	-0.4272461	2.0480469240000003	11.33483876	2.9823487400000004	0.36621094	-0.61035156	0.36621094	1.414013678	9.62773462	-2.4117187500000004	0.061035156	-0.61035156	-0.18310547	1550088119.272
-9.37890625	-2.288500998	-3.2144287140000003	-0.18310547	-0.4272461	-0.30517578	11.187695680000001	0.9187500000000001	-0.24643554320000002	-0.79345703	-0.30517578	0.061035156	11.33723192	0.10766601440000001	-3.007470746	-1.159668	-0.8544922	0.24414062	-9.145629892	0.5443115216000001	2.004980432	0.30517578	-0.7324219	-0.61035156	2.4021484620000004	9.756933606	3.7096923920000004	0.61035156	-0.5493164	-0.7324219	0.539526358	9.32028804	-2.79213858	-0.061035156	-0.5493164	0.061035156	1550088119.312
-8.95661592	-3.5972412140000003	-2.3387451080000004	0.36621094	-0.91552734	-0.12207031	11.187695680000001	0.9187500000000001	-0.24643554320000002	-0.79345703	-0.30517578	0.061035156	10.910155760000002	-0.5323486420000001	-1.9535400360000001	-0.48828125	-0.18310547	0.36621094	-9.262865920000001	1.113745108	1.899707068	0.24414062	-0.91552734	-0.12207031	2.5612548920000004	8.761621106	3.23356929	0.9765625	-0.5493164	-1.2207031	1.2489257200000001	9.29157698	-2.55527356	-0.061035156	-1.159668	-0.5493164	1550088119.352
-8.78076178	-2.6485839660000003	-1.5491942900000002	0.36621094	0.9765625	0.061035156	10.44001448	0.808691394	-0.2823242212	-0.7324219	0.36621094	-0.24414062	10.546484620000001	-1.2297851440000003	-1.4989501800000002	0	0.48828125	-0.061035156	-9.56552716	0.9115722840000001	1.8231445680000002	0.5493164	0	-0.061035156	2.5612548920000004	8.761621106	3.23356929	-0.36621094	-0.8544922	-0.36621094	1.2489257200000001	9.29157698	-2.55527356	0.061035156	0.30517578	-0.7324219	1550088119.392
-9.479394568	-2.512207068	-2.24663089	0.18310547	-0.18310547	-0.30517578	8.98173822	1.1651855432	-1.0347900360000002	-0.61035156	0.91552734	-0.48828125	10.73071286	-1.214233426	-1.8052001800000002	-0.061035156	0.4272461	-0.36621094	-9.516479532	0.6364257788	1.9260253600000001	0.061035156	-0.24414062	-0.24414062	2.86870108	9.18271466	3.2180175720000004	-0.91552734	-0.61035156	0.48828125	-0.34572753600000006	9.39685054	-2.135375998	0.061035156	0.30517578	-0.4272461	1550088119.432
-9.441113220000002	-3.0864257200000003	-1.4558837860000002	0.7324219	-0.24414062	0.18310547	8.98173822	1.1651855432	-1.0347900360000002	-0.5493164	0.18310547	-0.4272461	11.0417482	-0.73332518	-2.173657248	-0.36621094	0.12207031	-0.061035156	-9.350195288	0.8457763580000002	2.03488768	0.18310547	0.061035156	-0.061035156	2.11743161	9.131274460000002	3.1916992800000004	-0.4272461	0.061035156	0.36621094	0.6914550720000001	9.656445288	-1.7597412140000002	-0.12207031	-0.7324219	-0.4272461	1550088119.472
-9.343017572	-2.136572284	-1.391284146	0.36621094	0.4272461	0.24414062	8.98173822	0.75366214	-0.878076178	-0.48828125	-0.30517578	-0.18310547	11.1446286	-0.3732421924	-2.1162353240000003	-0.4272461	0.12207031	0.30517578	-9.469824280000001	0.7668212860000001	2.186816394	0.36621094	-0.061035156	-0.24414062	2.11743161	9.131274460000002	3.1916992800000004	0.12207031	0.061035156	0.061035156	0.6914550720000001	9.656445288	-1.7597412140000002	-0.18310547	-0.79345703	-0.24414062	1550088119.512
-9.53083516	-2.1521240020000003	-1.8434814300000002	0.12207031	-0.12207031	-0.18310547	9.46264676	0.8374023560000001	-0.5658447284000001	-0.24414062	-0.30517578	0	10.943652160000001	-0.25480957460000003	-1.9774658540000003	-0.36621094	0.18310547	0.36621094	-9.42077626	0.6914550720000001	2.1880126800000004	0.18310547	-0.36621094	-0.4272461	2.172460962	9.2808107	3.3783202880000003	0.061035156	-0.30517578	0.12207031	0.44980469240000004	9.43752446	-1.7848632200000003	-0.24414062	-0.061035156	-0.12207031	1550088119.552
-9.45666484	-2.545703076	-1.6783935700000001	0.30517578	-0.12207031	-0.18310547	9.788037140000002	1.1508300720000002	-0.43186035340000006	-0.061035156	-0.18310547	0.12207031	10.47829622	-0.31223143000000003	-1.8578369600000002	-0.24414062	0.12207031	0.12207031	-9.4423098	0.7811767572	2.313623004	0.30517578	-0.30517578	-0.30517578	2.7323242800000003	9.253295926000002	3.5984375	-0.18310547	-0.4272461	0.12207031	0.16987304320000002	9.657641574000001	-1.9200439300000003	-0.061035156	-0.36621094	-0.30517578	1550088119.598
-9.372924820000001	-2.560058606	-1.534838858	0.18310547	0.18310547	0.061035156	9.753344748	1.617382788	-0.5754150360000001	-0.12207031	-0.24414062	0.061035156	10.320385880000002	-0.5323486420000001	-1.7346191100000001	-0.12207031	0.24414062	-0.18310547	-9.49255342	0.39238280760000005	2.4344482820000004	0.24414062	-0.061035156	-0.30517578	2.87109375	9.11213408	3.4979492800000003	-0.30517578	-0.24414062	-0.061035156	0.16987304320000002	9.657641574000001	-1.9200439300000003	-0.061035156	-0.36621094	-0.30517578	1550088119.632
-9.366943390000001	-2.446411142	-1.7633300720000002	0.12207031	-0.061035156	0.061035156	9.7832518	1.851855432	-0.7823730432	-0.12207031	-0.24414062	0.061035156	10.462744600000002	-0.71538089	-1.567138678	-0.18310547	0.18310547	-0.4272461	-9.43513179	0.3337646466	2.384204074	0.061035156	0.061035156	-0.30517578	2.74428714	8.96259784	3.3866942900000003	-0.36621094	-0.12207031	-0.12207031	0.4821044928	9.5619384	-1.565942392	-0.061035156	-0.36621094	-0.18310547	1550088119.672
-9.41599092	-2.306445288	-1.739404254	0.24414062	0.061035156	-0.12207031	9.81315944	1.7669189300000003	-0.7871582068	-0.30517578	-0.30517578	0	10.682861420000002	-0.754858426	-1.528857428	-0.24414062	0.18310547	-0.36621094	-9.3657473	0.5813964856000001	2.3519042540000004	0.12207031	0.061035156	-0.24414062	2.51101088	8.84057608	3.27663588	-0.30517578	0	-0.12207031	0.40434570680000004	9.60141574	-1.720263678	-0.061035156	-0.24414062	-0.061035156	1550088119.712
-9.404028060000002	-2.3519042540000004	-1.7633300720000002	0.12207031	0	-0.12207031	9.759326080000001	1.58149411	-0.754858426	-0.30517578	-0.30517578	0	10.873071580000001	-0.69504393	-1.7860596040000003	-0.24414062	0.18310547	-0.18310547	-9.45427266	0.5909667932	2.378222644	0.12207031	0.061035156	-0.24414062	2.46794429	8.96140126	3.3041503600000004	-0.24414062	-0.061035156	-0.061035156	0.40434570680000004	9.60141574	-1.720263678	0	-0.18310547	-0.061035156	1550088119.752
-9.387280252000002	-2.3937744600000004	-1.7824707460000002	0.12207031	0.061035156	-0.061035156	9.67438948	1.4606689300000002	-0.7991211060000001	-0.12207031	-0.12207031	-0.061035156	10.862304320000002	-0.6364257788	-1.8614257200000002	-0.24414062	0.12207031	-0.061035156	-9.427954074	0.515600589	2.409326178	0.12207031	0.12207031	-0.24414062	2.6103027160000005	9.064282248	3.3962646760000004	-0.18310547	-0.061035156	-0.061035156	0.5203857428	9.567919928000002	-1.726245108	0	-0.24414062	-0.12207031	1550088119.792
-9.406420926000001	-2.34113768	-1.89611821	0.061035156	-0.12207031	-0.12207031	9.596630890000002	1.350610324	-0.71538089	-0.061035156	-0.18310547	0	10.71755342	-0.6244628600000001	-1.670019568	-0.18310547	0.061035156	-0.12207031	-9.407617212	0.48090820680000007	2.38540036	0.12207031	0.12207031	-0.24414062	2.64140625	8.94584964	3.40942392	-0.12207031	0	-0.12207031	0.462963858	9.591845746	-1.7310302520000003	0	-0.12207031	-0.061035156	1550088119.832
-9.383691394000001	-2.410522464	-1.85544429	0.061035156	-0.061035156	-0.12207031	9.536816394	1.332666034	-0.6268554712000001	0	-0.12207031	0.061035156	10.553662140000002	-0.657958966	-1.522875998	-0.12207031	0.18310547	-0.24414062	-9.408813400000001	0.534741214	2.3531005400000002	0.061035156	0.18310547	-0.24414062	2.6402099640000003	8.942260880000001	3.369946286	-0.12207031	0.061035156	-0.18310547	0.462963858	9.591845746	-1.7310302520000003	0	-0.12207031	0	1550088119.872
-9.35378444	-2.49426268	-1.8626221040000002	-0.061035156	0.12207031	-0.061035156	9.5104982	1.3924804320000002	-0.6256591459999999	0	-0.12207031	0.18310547	10.48786592	-0.67709964	-1.488183606	-0.12207031	0.30517578	-0.48828125	-9.455468750000001	0.6160888580000001	2.3758300720000003	0.12207031	0.24414062	-0.18310547	2.6378173920000005	9.024804712	3.2969726440000002	-0.18310547	0.061035156	-0.061035156	0.32180175720000004	9.518872300000002	-1.868603534	0	-0.061035156	-0.061035156	1550088119.912
-9.346606430000001	-2.6114991	-2.000195288	0.12207031	0.061035156	-0.24414062	9.426757788000002	1.391284146	-0.5490966754000001	0	-0.061035156	0.30517578	10.52016574	-0.592163089	-1.41640625	-0.18310547	0.48828125	-0.6713867	-9.5451902	0.6005371106	2.4308594240000003	0.061035156	0.24414062	-0.18310547	2.5564697480000005	9.004467752000002	3.226391574	-0.12207031	0.18310547	-0.12207031	0.25959472840000003	9.527246106	-1.9367920320000003	0	-0.061035156	0	1550088119.952
-9.304736420000001	-2.6784912140000006	-2.0659912140000003	0.061035156	-0.061035156	-0.36621094	9.130077880000002	1.453491214	-0.46655273560000005	0.061035156	0	0.48828125	10.245019960000002	-0.5359375000000001	-1.3685547120000001	-0.24414062	0.7324219	-0.91552734	-9.64208966	0.617285144	2.4846923920000004	0.12207031	0.48828125	-0.18310547	2.6497802520000002	8.990112320000001	3.215625	0	0.18310547	-0.24414062	0.25959472840000003	9.527246106	-1.9367920320000003	0	-0.061035156	0	1550088119.992
-9.268847840000001	-2.7658202880000005	-2.098291034	0.061035156	-0.061035156	-0.4272461	8.756836060000001	1.5360351440000002	-0.308642572	0.18310547	0.6713867	0.8544922	9.87297374	-0.5060302716	-1.166381839	-0.18310547	1.7089844	-1.2207031	-9.701904254	0.6148925720000001	2.414111322	0.12207031	0.6713867	-0.12207031	2.8495605040000003	8.931494110000001	3.25988768	0	0.18310547	-0.30517578	0.1985839856	9.5703125	-2.00856929	0.061035156	0.061035156	-0.061035156	1550088120.032
-9.174340560000001	-2.8220459260000004	-2.09948732	0	-0.18310547	-0.5493164	8.335742212000001	1.5910644960000002	-0.17944336060000002	0.18310547	2.0751953	1.3427734	9.404028060000002	-0.34453125	-1.085034146	-0.12207031	1.953125	-1.7700195	-9.750951980000002	0.5849853534	2.3423339660000004	0.12207031	0.9765625	-0.12207031	2.8914307100000003	8.7963134	3.2562989200000003	0.061035156	0.5493164	-0.4272461	0.19499511780000003	9.532031250000001	-2.058813498	0	0.12207031	0	1550088120.072
-9.100170926	-2.9667969240000005	-2.104272464	0.061035156	-0.061035156	-0.61035156	8.09648462	1.375732428	-0.270361322	0	2.2583008	1.7700195	9.12648912	-0.18422851440000002	-0.9283202880000001	-0.12207031	2.0141602	-2.4414062	-9.78444838	0.573022464	2.3351562500000003	0.12207031	1.3427734	-0.12207031	2.8962158540000003	8.75444339	3.1474366000000003	0.18310547	0.91552734	-0.5493164	0.19499511780000003	9.532031250000001	-2.058813498	0	0.12207031	0	1550088120.111
-9.094189300000002	-3.0672851440000004	-2.11743161	0.12207031	-0.18310547	-0.79345703	8.28669429	0.984545926	-0.1770507788	0	2.2583008	1.7700195	8.95183107	0.2033691394	-0.716577176	-0.24414062	1.4038086	-2.9907227	-9.82033696	0.619677716	2.205957068	0.12207031	1.7700195	-0.061035156	2.837597644	8.706591754	3.1055663940000002	0.12207031	1.3427734	-0.6713867	0.29069824280000006	9.5703125	-2.0468505400000003	0	0.30517578	0.061035156	1550088120.151
-9.031982428000001	-3.063696286	-2.082739218	0.12207031	-0.24414062	-1.0986328	8.948242212	0.6041259784	0.21652832460000004	-0.30517578	2.4414062	2.5634766	9.14802266	0.5598632788000001	-0.31103514400000004	-0.30517578	0.6713867	-3.4179688	-9.8251223	0.6208740020000001	2.058813498	0.18310547	2.1362305	-0.061035156	2.628247104	8.65874002	2.9847412140000005	0.30517578	1.7700195	-0.79345703	0.1196289038	9.563134980000001	-2.11743161	-0.061035156	0.4272461	0.12207031	1550088120.191
-8.9745607	-3.1378662140000007	-2.1030761780000002	0	-0.4272461	-1.4648438	8.6264402	0.19140625	0.6364257788	-0.48828125	2.6245117	2.8686523	9.413598740000001	1.195092752	-0.3194091754	-0.4272461	0.4272461	-3.7231445	-9.74257788	0.5909667932	1.7477783540000003	0.12207031	2.5634766	-0.061035156	2.436840854	8.475707968	2.9141601440000002	0.5493164	2.0141602	-0.91552734	0.1196289038	9.563134980000001	-2.11743161	-0.12207031	0.36621094	0.18310547	1550088120.231
-8.795117212000001	-3.3735351440000003	-1.965502896	0.061035156	-0.61035156	-1.8310547	7.8967040740000005	-0.172265625	0.9725830072	-0.8544922	0.79345703	3.0517578	9.60739766	1.8662109620000003	-0.5024413940000001	-0.30517578	-0.18310547	-3.6621094	-9.673193390000002	0.49526367800000004	1.4618652160000003	0.061035156	3.0517578	0.061035156	2.0061767180000003	8.405126800000001	2.9081787140000004	0.79345703	2.1972656	-1.0986328	0.3517089856000001	9.56911592	-2.081542932	-0.061035156	0.4272461	0.18310547	1550088120.271
-8.758032248000001	-3.575707968	-1.7035155760000003	0.18310547	-0.36621094	-2.0751953	8.327368210000001	-0.6292480432	1.111352536	-0.79345703	0.6713867	3.2958984	9.849048020000001	2.381811502	-0.5574707068000001	-0.18310547	-0.79345703	-3.4179688	-9.52485324	0.39836425720000007	0.9486572480000001	0	3.2958984	0.12207031	1.4391357820000001	8.303442392000001	2.851953076	1.0375977	2.319336	-1.4648438	0.5574707068000001	9.60141574	-1.9104736420000001	-0.12207031	0.5493164	0.24414062	1550088120.311
-8.907568390000002	-3.5649413940000003	-1.5360351440000002	0.36621094	-0.30517578	-2.1362305	8.327368210000001	-0.6292480432	1.111352536	-0.79345703	0.6713867	3.2958984	10.04523912	2.807690396	-0.46774902160000004	-0.061035156	-0.4272461	-3.2958984	-9.3155027	0.5371337860000001	0.22490234620000002	-0.061035156	3.540039	0.12207031	0.9031982428000002	8.338134980000001	2.7143798920000006	1.0986328	2.2583008	-1.5869141	0.5574707068000001	9.60141574	-1.9104736420000001	-0.18310547	0.79345703	0.30517578	1550088120.351
-9.00805661	-3.5386230040000006	-1.471435504	0.18310547	-0.36621094	-2.0751953	7.94934056	-1.7597412140000002	1.332666034	-0.8544922	1.2817383	3.4179688	9.82033696	3.2299804320000005	-0.424682608	0.061035156	-0.061035156	-3.1738281	-9.169555710000001	0.7369140380000001	-0.594555661	-0.061035156	3.8452148	0.18310547	0.5144042932	8.618066394000001	2.568432608	1.2207031	1.953125	-1.4038086	0.668725589	9.60739766	-1.6879638580000003	-0.18310547	0.61035156	0.36621094	1550088120.391
-9.061889480000001	-3.905883786	-1.29558107	0.12207031	-0.061035156	-1.7700195	7.8703858800000015	-2.489477536	1.451098642	-0.48828125	-0.7324219	3.7231445	9.754540740000001	3.7156739200000004	-0.3505126800000001	0.061035156	0.12207031	-3.2348633	-9.248510880000001	0.7692138580000001	-1.152026358	0.30517578	4.211426	0.24414062	0.07775878600000001	9.222192392	2.45598143	1.3427734	1.8920898	-1.159668	1.0551269568000001	9.43034694	-1.56953125	-0.24414062	0.30517578	0.36621094	1550088120.431
-8.915942392	-4.0326903960000005	-1.414013678	-0.061035156	-0.061035156	-1.4648438	8.328564300000002	-3.1175292540000004	1.2501221040000001	-0.24414062	-1.7089844	3.6621094	10.106250000000001	4.453784146	-0.6005371106	0.12207031	0.6713867	-3.4179688	-8.959009080000001	0.7488769568000001	-2.3255859620000003	0.061035156	3.6621094	-0.061035156	-0.12800292540000002	9.575097840000002	2.3160155760000003	1.5258789	1.7700195	-0.6713867	1.0551269568000001	9.43034694	-1.56953125	-0.061035156	0.061035156	0.24414062	1550088120.471
-8.718554712000001	-4.176245108	-1.2704589660000003	0.061035156	0.12207031	-1.5869141	8.96140126	-3.8221435700000006	0.9043945288	-0.24414062	-1.7089844	3.6621094	10.40891124	5.35458966	-0.758447284	0.30517578	0.48828125	-3.4179688	-8.90876448	0.61848143	-2.6210692900000003	0.061035156	2.8076172	0.061035156	-0.36965332460000005	9.928002700000002	2.337548822	1.5258789	1.8310547	-0.30517578	1.677197284	9.469824280000001	-1.3386474640000001	-0.061035156	0	0.18310547	1550088120.511
-8.719750900000001	-4.605712860000001	-1.3948730040000001	0	-0.24414062	-1.5258789	9.24013678	-4.623657248000001	0.686669928	-0.18310547	-1.8920898	3.6621094	10.076342360000002	5.924023560000001	-0.14235839660000002	0.36621094	-0.061035156	-3.112793	-8.858520468	0.5993408246	-3.31611322	0.061035156	2.5024414	0.061035156	-0.593359375	9.9016848	2.1437500000000003	1.4648438	1.5258789	-0.12207031	1.4331542540000002	9.516479532	-1.282421924	-0.061035156	0.24414062	0.061035156	1550088120.551
-8.512792932	-4.93588858	-1.3242920320000002	0	-0.12207031	-1.2207031	9.45786142	-5.3677491	0.4904785144	0.061035156	-2.319336	2.9907227	10.150512680000002	6.427661240000001	0.23566894960000004	0.12207031	0.48828125	-2.8076172	-8.871679712	0.6902587860000001	-3.7551512600000003	-0.18310547	2.2583008	0.061035156	-0.5144042932	9.88613318	1.7406005400000002	1.2817383	1.2207031	-0.061035156	1.4331542540000002	9.516479532	-1.282421924	0	-0.061035156	-0.061035156	1550088120.591
-8.5151857	-5.011254892	-1.3422363220000002	0.12207031	0.12207031	-1.0986328	9.63969748	-6.16208516	0.3026611322	0.18310547	-2.319336	2.5024414	9.97585414	6.963598740000001	0.3373535144	0.12207031	0.48828125	-2.8076172	-8.901586960000001	0.763232428	-3.849658246	0.12207031	2.380371	0.12207031	-0.5490966754000001	10.163672120000001	1.5970459260000003	1.2817383	0.8544922	0.18310547	1.3996582460000002	9.613378894	-1.378125	0	-0.18310547	-0.061035156	1550088120.631
-8.484082068000001	-5.127294928000001	-1.3924804320000002	-0.061035156	-0.18310547	-1.0375977	9.39086911	-6.68486322	-0.007177734620000001	0.24414062	-1.4648438	1.7700195	9.71625998	7.694531250000001	0.2129394568	-0.061035156	0.36621094	-1.953125	-8.74367662	0.7799804712000001	-4.50522464	-0.12207031	1.4038086	0.061035156	-0.8206542932	10.523754500000003	1.5779052520000003	1.159668	0.7324219	0.18310547	1.4235839660000003	9.709082068	-1.3793212860000001	-0.24414062	-0.48828125	-0.061035156	1550088120.671
-8.31779802	-5.383300720000001	-1.3685547120000001	0.061035156	0.061035156	-0.8544922	8.83220198	-6.86191394	0.19499511780000003	0.24414062	-1.4648438	1.7700195	9.81555162	8.181420926000001	0.22849121400000003	0	0.4272461	-1.3427734	-8.81186502	0.9354980432000001	-4.645190396	0	1.4038086	0.061035156	-1.076660144	10.772583360000002	1.4056396760000003	0.91552734	0.4272461	0.12207031	1.4235839660000003	9.709082068	-1.3793212860000001	-0.36621094	-0.5493164	-0.18310547	1550088120.711
-8.213720746000002	-5.4526857	-1.4020507200000003	0	-0.061035156	-0.7324219	8.419482428	-6.926513580000001	-0.0897216754	0.36621094	-1.0375977	1.2207031	9.394457968000001	8.23286142	0.17465820680000002	0.061035156	0.30517578	-0.91552734	-8.65036592	0.9606201080000001	-4.9311032400000006	0.061035156	1.159668	0.061035156	-0.729736322	10.704394960000002	1.335058606	0.61035156	0.061035156	0.061035156	1.5862792540000001	9.709082068	-1.488183606	-0.24414062	-0.18310547	-0.12207031	1550088120.751
-8.00795926	-5.651269568	-1.349414038	0.061035156	0	-0.61035156	8.1323732	-6.981542932000001	-0.19738769960000002	0.18310547	-1.2207031	0.91552734	8.93747554	8.064184800000001	0.1997802716	-0.061035156	0.30517578	-0.7324219	-8.508007788	0.9043945288	-5.20026857	0.12207031	0.9765625	0.061035156	-0.47971191100000005	10.52734424	1.2513183900000002	0.30517578	0.12207031	0	1.408032248	9.671997300000001	-1.374536142	-0.24414062	0.061035156	-0.12207031	1550088120.791
-7.9062744600000014	-5.71586911	-1.3637695680000002	0.12207031	0.061035156	-0.48828125	8.058202880000001	-6.797314300000001	-0.1626953076	0	-0.4272461	0.79345703	8.689843750000001	7.873974640000001	0.2081542932	0	0	-0.7324219	-8.45896016	0.8182617212000002	-5.278027160000001	0.36621094	1.3427734	0.18310547	-0.5215820288	10.33115216	1.197485324	0.30517578	0	0	1.408032248	9.671997300000001	-1.374536142	-0.30517578	0	-0.061035156	1550088120.831
-7.927807608000001	-5.8546385800000005	-1.3709472839999999	0.061035156	0.061035156	-0.36621094	7.8512451080000005	-6.73391124	-0.2775390576	-0.18310547	-0.18310547	0.7324219	8.601318390000001	7.7842527	0.21652832460000004	0	0	-0.6713867	-8.259179712	0.73332518	-5.5974366	0.12207031	0.48828125	0.12207031	-0.4892822284000001	10.180420320000001	1.07785643	0.12207031	0.061035156	0.061035156	1.113745108	9.579882788	-1.3362548920000001	-0.24414062	0.061035156	0	1550088120.871
-7.907470746	-5.964697480000001	-1.3637695680000002	0.061035156	0.061035156	-0.18310547	7.759130890000001	-6.762622300000001	-0.17944336060000002	-0.18310547	0.12207031	0.5493164	8.44819339	7.774682608000001	0.24404297120000001	-0.061035156	-0.12207031	-0.7324219	-8.358471940000001	0.7464843750000001	-5.648876800000001	0.061035156	0.36621094	0.12207031	-0.42707518000000005	10.169653060000002	0.9713867212000001	0.12207031	-0.061035156	0.061035156	1.118530252	9.66242662	-1.32189946	-0.18310547	-0.12207031	0.061035156	1550088120.913
-7.856030252000001	-5.91325679	-1.331469748	0.061035156	0.061035156	-0.061035156	7.525854532	-6.79492212	-0.1866210962	0	0.18310547	0.48828125	8.285498200000001	7.759130890000001	-0.0454589856	0	0.061035156	-0.61035156	-8.34052716	0.783569339	-5.699121106000001	0.061035156	0.24414062	0.12207031	-0.27873535340000005	10.16247554	0.916357428	0.18310547	-0.18310547	0.12207031	1.118530252	9.66242662	-1.32189946	-0.18310547	-0.061035156	0.061035156	1550088120.951
-7.774682608000001	-5.880957068	-1.3171142180000002	0	0	0	7.452880890000001	-6.79492212	-0.30744628600000007	0	0.24414062	0.36621094	8.094091754	7.82133786	-0.13757324280000002	0.12207031	0	-0.61035156	-8.31660144	0.8015136780000001	-5.711084260000001	0.12207031	0.12207031	0.12207031	-0.2428466754	10.193578780000001	0.9570312500000001	0.24414062	-0.24414062	0.18310547	1.0886230432000001	9.686352340000001	-1.3051513580000003	-0.12207031	-0.061035156	0.061035156	1550088120.991
-7.70649411	-5.91325679	-1.3015625000000002	0.061035156	-0.061035156	-0.061035156	6.999487320000001	-6.719555710000001	-0.32539062500000004	0	0.24414062	0.36621094	7.934985520000001	7.78305661	0.02033691394	0	0	-0.48828125	-8.260375900000001	0.8194580072000001	-5.7170651999999995	0.12207031	0	0.12207031	-0.2428466754	10.193578780000001	0.9570312500000001	0.24414062	-0.12207031	0.18310547	1.128100589	9.62893071	-1.3063476440000001	-0.12207031	-0.061035156	0.061035156	1550088121.031
-7.7902346200000006	-5.971875000000001	-1.3948730040000001	-0.061035156	-0.061035156	0.061035156	6.766211060000001	-6.69682608	-0.37204589660000004	0	0.30517578	0.5493164	8.43981929	7.78305661	0.2619873004	-0.12207031	0.061035156	0.061035156	-8.21132788	0.7883544928000001	-5.74338408	0.12207031	-0.12207031	0.12207031	-0.1208251996	10.04165036	0.9139648560000001	0.30517578	0.12207031	0.30517578	1.1903076080000001	9.590649460000002	-1.272851538	-0.061035156	0	0.061035156	1550088121.071
-7.716064300000001	-6.068774460000001	-1.31352536	0.061035156	0	0.18310547	7.163378894000001	-6.701611420000001	-0.1268066394	0.061035156	0.79345703	0.4272461	8.01035144	7.683764480000001	0.22849121400000003	-0.061035156	-0.30517578	-0.24414062	-8.27233876	0.8565429712000001	-5.712280252000001	0.12207031	-0.24414062	0.061035156	0.08732910340000001	10.1241938	0.6914550720000001	0.30517578	0.18310547	0.30517578	1.111352536	9.62294928	-1.25729982	-0.061035156	0	0.061035156	1550088121.111
-7.806982428000001	-5.9766603400000005	-1.282421924	0.061035156	0	0.30517578	6.63461911	-6.7363034200000005	-0.1256103534	0.061035156	0.79345703	0.4272461	8.187402160000001	7.930200180000001	0.24165038940000003	-0.12207031	0.061035156	-0.18310547	-8.25319838	0.8206542932	-5.7098876800000005	0.12207031	-0.36621094	0.061035156	0.08732910340000001	10.1241938	0.6914550720000001	0.36621094	0.18310547	0.5493164	1.1580077880000001	9.73061502	-1.2106445288	-0.061035156	0.061035156	0.061035156	1550088121.151
-7.8943116	-5.89411592	-1.184326178	0.12207031	-0.061035156	0.4272461	6.962402160000001	-6.910961960000001	0.0490478534	0.30517578	0.6713867	0.48828125	8.37641574	8.27592752	0.2081542932	-0.36621094	0.12207031	-0.18310547	-8.297461060000002	0.7728027160000001	-5.71347644	0.061035156	-0.48828125	0	0.08732910340000001	10.41010782	0.7907471040000001	0.12207031	-0.061035156	0.5493164	1.1580077880000001	9.73061502	-1.2106445288	-0.12207031	-0.061035156	0.12207031	1550088121.191
-8.058202880000001	-5.7589357	-1.1304931610000002	0.12207031	-0.061035156	0.5493164	6.9767577880000005	-7.115527160000001	0.2512207068	0.48828125	0.79345703	0.6713867	8.35249002	8.442211960000002	0.3517089856000001	-0.48828125	0.4272461	-0.12207031	-8.336938400000001	0.7476806610000001	-5.690747300000001	0	-0.61035156	-0.061035156	-0.019140625	10.44360324	0.80988768	0.18310547	0	0.48828125	1.1257080072	9.67438948	-1.1424560700000002	-0.061035156	-0.12207031	0.18310547	1550088121.231
-8.150317392	-5.690747300000001	-1.0646972840000002	0.061035156	-0.18310547	0.6713867	6.928906250000001	-7.5234619600000014	0.18901367800000002	0.30517578	0.5493164	0.61035156	8.01872554	8.61567392	0.48090820680000007	-0.5493164	0.12207031	0.18310547	-8.34650908	0.784765625	-5.648876800000001	0	-0.8544922	-0.12207031	-0.019140625	10.44360324	0.80988768	-0.12207031	0.18310547	0.5493164	1.4235839660000003	9.686352340000001	-1.046752896	-0.061035156	-0.061035156	0.18310547	1550088121.271
-8.234057608	-5.6165769800000005	-0.8577392572	0.12207031	-0.18310547	0.8544922	7.21481929	-8.226879892	0.3002685504	0.30517578	0.8544922	0.36621094	7.917040740000001	8.82023912	0.5957519568	-0.4272461	0	0.48828125	-8.3967527	0.7428955072	-5.5184814300000005	0.061035156	-1.0375977	-0.12207031	-0.21413574280000003	10.57041034	1.020434604	-0.24414062	-0.061035156	0.48828125	1.4235839660000003	9.686352340000001	-1.046752896	-0.061035156	-0.061035156	0.18310547	1550088121.311
-8.42067842	-5.4359375000000005	-0.735717752	0.12207031	-0.24414062	0.9765625	6.561645468	-8.65036592	0.7393066100000001	0.4272461	1.4648438	0.24414062	7.791430710000001	8.749658246000001	0.707006839	-0.36621094	0.061035156	0.8544922	-8.450586060000001	0.515600589	-5.4108152	0.061035156	-1.2817383	-0.12207031	-0.2225097644	10.44838858	1.106567392	-0.5493164	-0.4272461	0.30517578	1.579101538	9.77128894	-0.8589355432	-0.061035156	0.12207031	0.24414062	1550088121.351
-8.40153804	-5.019628894	-0.517993161	-0.061035156	-0.30517578	1.0986328	5.725439300000001	-9.0176268	0.984545926	0.4272461	1.4648438	0.24414062	7.94335962	8.59892572	0.648388678	-0.30517578	0.30517578	1.0986328	-8.5498777	0.32060547120000005	-5.16557608	0	-1.4648438	-0.12207031	-0.2225097644	10.44838858	1.106567392	-0.61035156	-0.6713867	0.24414062	1.3853027160000002	9.683960160000002	-0.732128894	0	0	0.30517578	1550088121.391
-8.52595198	-4.6069091460000005	-0.23686523560000003	-0.24414062	0	1.159668	4.801904254000001	-9.589452880000001	0.965405252	0.48828125	1.4648438	0	7.954125900000001	8.238842752000002	0.362475589	0.061035156	0.79345703	1.2207031	-8.49365216	0.007177734620000001	-4.9	-0.12207031	-1.7089844	-0.061035156	0.2619873004	10.180420320000001	1.637719748	-0.8544922	-0.8544922	0.18310547	1.3853027160000002	9.683960160000002	-0.732128894	0.061035156	-0.18310547	0.24414062	1550088121.43
-8.993701080000001	-4.5159912140000005	-0.46774902160000004	-0.7324219	-0.30517578	1.0986328	3.7049072480000005	-10.005761780000002	0.45100097840000003	0.18310547	1.0375977	0.18310547	8.08691394	7.779467752000001	-0.11005859620000001	0.6713867	1.4648438	1.4648438	-8.68864766	-0.462963858	-4.53513179	-0.48828125	-2.0141602	-0.061035156	0.740502896	9.88254442	2.0695800720000004	-1.0986328	-1.159668	0.12207031	1.4833984620000003	9.53083516	-0.5443115216000001	0.24414062	-0.061035156	0.18310547	1550088121.471
-8.750854532	-4.24682608	-0.5431152356000001	-1.3427734	-0.30517578	1.0375977	2.636621106	-10.179223740000001	-0.6400146760000001	0.18310547	1.0375977	0.18310547	8.062988220000001	7.219604532000001	-0.3756347644	1.5258789	2.2583008	1.7089844	-9.05351538	-0.916357428	-3.9226317900000005	-1.159668	-2.0141602	-0.061035156	0.740502896	9.88254442	2.0695800720000004	-1.4038086	-0.9765625	-0.061035156	1.3230957460000001	9.2808107	-0.745288089	0.6713867	-0.36621094	0	1550088121.51
-8.612085160000001	-3.86879892	-0.765625	-2.0141602	0.5493164	0.91552734	1.7776855040000001	-9.932788040000002	-1.6688232820000002	-0.30517578	0.18310547	0.6713867	7.964892572	6.6011232	-0.539526358	1.5258789	2.2583008	1.7089844	-9.247314300000001	-1.0802490020000002	-3.3866942900000003	-2.0141602	-2.0751953	-0.061035156	2.219116214	9.40163588	2.4655516200000003	-1.7089844	-0.6713867	-0.36621094	1.3948730040000001	9.632519568000001	-1.113745108	0.91552734	0.12207031	-0.36621094	1550088121.55
-8.63601088	-3.25151358	-1.4977538940000001	-3.112793	-0.30517578	0.61035156	1.28361821	-9.35378444	-2.1796386780000003	-0.79345703	-0.6713867	1.7089844	7.801000900000001	5.865405252	-0.5825927716	3.4179688	2.2583008	1.5869141	-9.6385009	-1.331469748	-2.8064941100000005	-2.9296875	-1.8920898	-0.12207031	2.8830566100000006	9.081030252000001	2.4751221040000004	-1.7700195	0.24414062	-0.8544922	1.2895996400000003	9.547582968	-1.1245117212000002	1.2817383	0.61035156	-0.24414062	1550088121.59
-8.296264480000001	-2.6784912140000006	-2.3495117800000003	-4.333496	0	-0.12207031	1.1400634980000002	-8.67070288	-2.19638678	-1.2207031	-1.2207031	3.112793	7.56652806	5.2170165740000005	-0.6400146760000001	4.3945312	1.6479492	1.0375977	-9.93039586	-1.522875998	-1.9140625000000002	-4.0893555	-1.4648438	-0.18310547	2.8830566100000006	9.081030252000001	2.4751221040000004	-1.5869141	1.3427734	-1.4038086	0.8661132788	9.31311052	-1.6281494600000002	1.0375977	0.18310547	-0.48828125	1550088121.63
-8.451782248	-2.884252896	-4.027905252	-5.432129	-0.79345703	-0.79345703	1.33386232	-8.41708966	-2.13776857	-0.61035156	-2.6245117	5.9814453	7.528247300000001	4.7253417540000004	-0.6543701080000001	5.3710938	1.4648438	0.30517578	-10.04763228	-1.284814496	-1.1639892572000001	-5.554199	-0.79345703	-0.12207031	3.5314452880000005	8.720947480000001	1.8757812500000002	-1.159668	2.5634766	-2.0141602	1.9032959260000002	9.02241214	-2.292089856	1.2207031	1.6479492	-0.6713867	1550088121.67
-8.394360520000001	-3.8269287140000006	-4.338940396	-5.554199	-1.8310547	-0.91552734	1.33386232	-8.41708966	-2.13776857	-0.61035156	-2.6245117	5.9814453	7.80458966	4.3975586060000005	-0.49885253600000007	5.3710938	1.4648438	0.30517578	-9.80598192	-0.19619140380000002	-0.6555663939999999	-6.652832	0.24414062	0.061035156	3.5314452880000005	8.720947480000001	1.8757812500000002	-0.7324219	3.540039	-2.5024414	1.222607428	9.22458516	-2.976367212	0.79345703	1.6479492	-0.91552734	1550088121.71
-8.383593750000001	-4.7073974640000005	-4.411913940000001	-4.8828125	-1.3427734	-0.79345703	2.215527356	-9.405224640000002	-3.4955566100000004	2.2583008	-6.225586	6.8969727	8.45896016	4.380810504	-0.531152356	7.446289	2.6855469	-1.6479492	-9.305932608	1.580297824	-0.6615478240000001	-7.2021484	0	0.061035156	3.2682617800000004	8.682665740000001	1.358984424	-0.4272461	4.9438477	-2.4414062	1.655664038	9.335839660000001	-2.9679932100000004	0.5493164	1.953125	-1.159668	1550088121.751
-8.370434800000002	-4.502832068	-4.401147464000001	-4.4555664	-1.7089844	-0.79345703	2.7251464660000004	-10.05002446	-4.117626996	2.2583008	-6.225586	6.8969727	9.603808606000001	5.075854532	-0.6053222644	8.300781	4.5776367	-2.380371	-9.264062500000001	3.6391114200000003	-0.765625	-6.8359375	-0.79345703	0.12207031	0.984545926	10.26296376	-0.14235839660000002	-0.79345703	6.713867	-1.4648438	1.655664038	9.335839660000001	-2.9679932100000004	0.6713867	2.5024414	-1.4038086	1550088121.79
-8.5582518	-3.8053954680000004	-4.1415527160000005	-4.333496	-0.9765625	-0.48828125	3.430957068	-10.4304438	-4.410717752	3.3569336	-8.361816	6.1035156	10.27971196	6.178832968	-0.7416992212000001	8.361816	5.92041	-2.5024414	-9.32028804	4.737304712	-0.758447284	-5.6152344	-0.061035156	0.24414062	-0.723754892	10.96279254	-0.5837890576	-2.0751953	8.178711	0.12207031	2.1509277160000004	9.42077626	-3.0768554320000003	0.4272461	2.5024414	-1.3427734	1550088121.83
-8.924316394	-3.1737548920000003	-4.521972644000001	-4.5776367	-1.3427734	-0.5493164	3.430957068	-10.4304438	-4.410717752	3.2348633	-10.131836	5.004883	10.747461060000001	7.04375	-0.8146728240000001	7.385254	6.164551	-1.953125	-9.284399460000001	4.362866214	-0.729736322	-5.065918	-0.24414062	0.12207031	-0.723754892	10.96279254	-0.5837890576	-2.8076172	7.507324	1.5258789	1.8099853240000001	9.46743161	-3.1593994600000004	0.18310547	2.6245117	-0.8544922	1550088121.871
-8.798706070000001	-3.0325927520000002	-4.806689496	-4.638672	-1.7089844	-0.5493164	5.915649460000001	-9.650463760000001	-2.3578857820000003	1.6479492	-9.460449	4.333496	10.59553264	7.2231933900000005	-0.7668212860000001	5.7373047	5.432129	-1.0986328	-9.27961412	3.667822284	-0.6735107428000001	-5.1879883	0.061035156	-0.24414062	-2.3746337860000004	10.396948380000001	0.2763427716	-1.953125	6.7749023	1.8920898	1.8099853240000001	9.46743161	-3.1593994600000004	0.18310547	2.0751953	-0.7324219	1550088121.91
-8.60251448	-3.085229532	-4.953832968	-4.5166016	-1.6479492	-0.5493164	6.02929712	-8.60251448	-1.1903076080000001	-0.7324219	-5.432129	3.90625	10.04523912	6.836792032000001	-0.7369140380000001	3.90625	4.3945312	-0.30517578	-8.90517572	3.8269287140000006	-0.5490966754000001	-5.065918	-0.061035156	-0.30517578	-2.3746337860000004	10.396948380000001	0.2763427716	-1.159668	6.4697266	1.8920898	1.8446777160000003	9.207836960000002	-3.5972412140000003	-0.061035156	2.4414062	-1.0986328	1550088121.95
-8.364452880000002	-3.2383545320000002	-5.17873552	-4.4555664	-1.5258789	-0.8544922	5.083032248	-7.981640380000001	-0.5132080072	-2.5634766	-1.3427734	2.8076172	9.535620108000002	6.364257788000001	-0.8218505890000001	2.319336	3.7231445	0.061035156	-8.881250000000001	4.08652356	-0.32180175720000004	-4.760742	-0.24414062	-0.30517578	-2.8352050720000004	10.034472840000001	0.0693847644	-0.79345703	5.3100586	2.0141602	1.9044922120000003	9.157592752000001	-3.7288329680000003	-0.36621094	2.9907227	-1.3427734	1550088121.99
-7.981640380000001	-3.2467285340000003	-5.52805162	-4.4555664	-1.3427734	-1.0375977	3.9022949280000003	-7.94216304	-0.25959472840000003	-3.112793	0	1.0986328	9.1623777	5.998193390000001	-1.0072753600000002	1.159668	2.8076172	0.30517578	-9.04992662	3.8664062500000003	0.0490478534	-4.638672	-0.061035156	-0.18310547	-1.9989990020000004	9.760522660000001	0.29667969240000003	-0.79345703	3.3569336	2.319336	1.350610324	9.131274460000002	-3.660644568	-0.48828125	3.4179688	-1.4648438	1550088122.03
-7.753149460000001	-3.494360324	-5.638110520000001	-4.1503906	-1.5869141	-1.159668	2.9261230040000004	-8.170654254	-0.028710937500000002	-1.7089844	-3.540039	-2.2583008	9.201855432	5.6823732	-1.2321777160000003	0.36621094	2.1972656	0.4272461	-9.185107428000002	3.6881591460000003	0.30625	-4.638672	0.12207031	-0.12207031	-1.9989990020000004	9.760522660000001	0.29667969240000003	-0.79345703	1.7700195	2.380371	0.3971679712	9.241332968	-3.6738037140000004	-0.6713867	3.2348633	-1.4038086	1550088122.07
-7.693335160000001	-3.39506839	-5.428759980000001	-3.7841797	-1.5258789	-1.2817383	2.445214856	-8.45417482	0.33615722840000006	-1.0375977	-4.211426	-3.1738281	9.40163588	5.359375	-1.524072284	-0.12207031	2.0141602	0.5493164	-9.20065944	3.7072998200000002	0.5443115216000001	-4.638672	0.7324219	-0.061035156	-0.17824707460000003	9.669604532000001	1.0922119110000001	-0.48828125	1.5869141	2.1362305	0.2763427716	9.21501448	-3.499145468	-0.9765625	2.9296875	-1.2817383	1550088122.116
-7.82133786	-3.2921875000000003	-5.2229982	-3.4179688	-1.159668	-1.4038086	1.9260253600000001	-8.96140126	1.1269042932	-1.0375977	-4.211426	-3.1738281	9.744970746000002	5.126098740000001	-1.8410888580000002	-0.18310547	2.319336	0.5493164	-8.84057608	4.000390576	0.47971191100000005	-4.638672	0.9765625	0	-0.007177734620000001	9.729418930000001	1.0455566100000002	-0.18310547	2.0751953	2.0141602	0.2763427716	9.21501448	-3.499145468	-1.159668	3.3569336	-1.2817383	1550088122.15
-8.06657698	-3.5194824280000003	-5.0698732	-3.0517578	-1.4648438	-1.4038086	0.67709964	-10.0631839	2.447607428	-0.5493164	-2.746582	-2.9296875	10.003369600000001	5.02082518	-2.173657248	0.061035156	2.6245117	0.5493164	-8.425463760000001	4.409521466	0.41511232	-4.3945312	0.7324219	0	-0.007177734620000001	9.729418930000001	1.0455566100000002	-0.061035156	2.746582	2.0751953	0.416308606	9.360961960000001	-3.0804442900000004	-1.6479492	4.0283203	-1.2817383	1550088122.19
-8.08811052	-3.5087158540000005	-4.669116214000001	-2.1972656	-1.4038086	-1.3427734	-3.2275878600000003	-9.98183606	2.960815396	1.0375977	1.0986328	-1.8920898	10.184009080000001	5.133276260000001	-2.4990478240000003	0.061035156	2.6245117	0.5493164	-8.31301268	4.640405252	0.37084961060000005	-4.1503906	0.48828125	-0.061035156	-0.22849121400000003	9.922021760000002	0.849365216	-0.30517578	2.9907227	2.380371	0.0681884784	9.407617212	-2.6390135800000003	-1.8310547	3.6010742	-1.159668	1550088122.23
-8.42785643	-3.226391574	-4.6978271760000005	-1.6479492	-1.4038086	-1.4038086	-3.9956054320000005	-9.19946286	2.001391574	1.4038086	-1.3427734	-0.48828125	10.05361322	5.32348642	-2.665332068	0.79345703	3.112793	0.91552734	-8.3453125	4.848559604	0.3529052716	-3.90625	0.36621094	-0.24414062	-0.5526855432	10.19238318	0.5885742212	-0.6713867	2.746582	2.8076172	0.0909179712	9.484179712000001	-2.3052490020000005	-1.953125	3.2348633	-1.0375977	1550088122.27
-8.47929712	-2.7478759000000004	-4.064990216	-2.1362305	-1.7700195	-0.8544922	-1.6544677520000002	-8.65874002	1.03359375	1.0375977	-5.92041	-1.2207031	9.837085159999999	5.73740216	-2.698828076	0.8544922	2.8076172	0.8544922	-8.98652356	4.969384980000001	0.401953125	-3.2348633	0.18310547	-0.48828125	-0.5526855432	10.19238318	0.5885742212	-0.6713867	2.319336	2.9907227	0.46535643000000004	9.47341304	-2.16767572	-2.0751953	2.6245117	-1.0986328	1550088122.31
-8.607299820000001	-1.6783935700000001	-3.7096923920000004	-3.8452148	-0.48828125	0.36621094	1.0551269568000001	-8.572607428000001	-0.20217285340000002	0.12207031	-9.521484	-1.953125	9.29277356	6.340332068	-2.6079101440000003	0.8544922	2.8076172	0.8544922	-10.248608720000002	3.4261719240000006	0.4761230432	-2.0751953	0.7324219	-0.7324219	-0.3182128894	10.681664840000002	0.63881839	-0.4272461	2.1362305	2.9296875	0.9438721040000001	9.517675720000002	-1.8279297120000002	-2.1362305	2.1362305	-0.9765625	1550088122.35
-9.73898912	-1.9128662140000001	-4.459765576	-4.1503906	-1.7700195	-0.7324219	2.3303711060000003	-8.755639480000001	-1.3171142180000002	0.36621094	-4.5166016	-0.061035156	8.39077176	6.4934570680000006	-2.4153076080000004	0.6713867	0.8544922	0.5493164	-9.955517180000001	0.659155252	0.3947753894	-3.479004	0.6713867	-0.8544922	0.37204589660000004	9.595434800000001	3.04216304	-0.48828125	1.6479492	2.2583008	1.2309814300000002	9.8	-1.2477295320000001	-2.319336	2.5634766	-0.91552734	1550088122.39
-11.3647464	-3.2945800720000005	-3.737207068	-3.0517578	-4.333496	-0.6713867	2.496655252	-8.710180710000001	-1.494165036	0.8544922	-2.8076172	0.30517578	7.6646241	6.52575679	-1.9810547120000002	0.6713867	0.8544922	0.5493164	-10.06557608	1.008471646	0.12202148560000001	-4.1503906	-0.18310547	-0.7324219	0.37204589660000004	9.595434800000001	3.04216304	1.5869141	1.5869141	0.9765625	2.304052716	10.3622554	-0.37443847840000005	-2.380371	3.7841797	-0.79345703	1550088122.43
-10.925708360000002	-2.422485324	-2.719165036	-3.7841797	-3.0517578	-0.061035156	2.296875	-8.89440944	-1.623364218	0.91552734	-3.7231445	0	7.38947734	6.93010234	-1.4774170320000002	2.4414062	1.6479492	-0.12207031	-10.16845746	1.4810058900000003	0.1124511682	-3.7231445	0.12207031	-0.48828125	0.7428955072	9.264062500000001	4.521972644000001	2.8686523	3.6010742	0.91552734	4.419091754000001	10.66372104	0.3002685504	-2.6855469	6.3476562	-0.61035156	1550088122.47
-10.25578624	-2.051635782	-3.2945800720000005	-5.859375	-4.3945312	-0.8544922	2.333959964	-9.80717752	-1.8985107820000002	1.0375977	-5.3710938	-0.5493164	7.0581054320000005	7.469628894	-0.6962402160000001	2.4414062	1.6479492	-0.12207031	-10.242626800000002	1.1340820288	0.03229980432	-3.6621094	-0.36621094	-0.12207031	1.506127896	10.014135880000001	4.55546875	1.159668	5.004883	0.8544922	4.419091754000001	10.66372104	0.3002685504	-1.6479492	6.713867	-0.5493164	1550088122.51
-9.609789840000001	-3.5792969240000003	-3.0086670320000004	-5.7373047	-4.8217773	-0.79345703	2.333959964	-9.80717752	-1.8985107820000002	1.0375977	-5.3710938	-0.5493164	6.463549820000001	8.04504393	0.2835205072	5.6762695	4.0283203	-1.7700195	-10.460351440000002	0.462963858	0.32180175720000004	-3.6621094	0.24414062	0	1.506127896	10.014135880000001	4.55546875	0.7324219	5.2490234	0.9765625	3.4979492800000003	10.175634980000002	-0.5215820288	-0.48828125	5.6152344	-0.36621094	1550088122.55
-8.719750900000001	-4.011157248000001	-2.201171924	-4.699707	-4.272461	-0.36621094	3.0613037140000006	-10.248608720000002	-2.0480469240000003	1.0986328	-5.7373047	-1.159668	5.66442842	8.42307158	1.175952176	5.6762695	4.0283203	-1.7700195	-10.259375	0.2428466754	0.4605712860000001	-4.1503906	0.5493164	0.12207031	1.2895996400000003	9.77248552	4.3425292540000004	-0.12207031	5.3100586	0.79345703	3.6917480040000004	8.8728759	-0.702221646	0.18310547	6.0424805	0.30517578	1550088122.59
-7.620361420000001	-3.0708741	-1.102978534	-5.004883	-3.7231445	0.6713867	3.71328125	-9.56552716	-1.5575683900000001	0.30517578	-2.6855469	-2.0141602	5.084228240000001	8.70898462	1.874584964	5.79834	3.8452148	-2.8076172	-9.77368161	0.270361322	0.6053222644	-4.0893555	0.61035156	0.061035156	0.4438232428	9.00207518	3.23356929	-0.4272461	5.126953	0.61035156	5.900097840000001	8.443408246	-1.0886230432000001	1.0375977	10.192871	1.7700195	1550088122.63
-8.06538089	-1.4391357820000001	-0.4294677716	-5.432129	-2.1362305	0.61035156	3.399853534	-9.026000900000001	-1.146044928	0.24414062	-1.5258789	-2.380371	4.539917032	8.77238768	2.0193359620000004	4.272461	2.6855469	-3.3569336	-9.56672374	0.12202148560000001	0.7608398560000001	-4.333496	0.7324219	-0.061035156	0.4438232428	9.00207518	3.23356929	-0.12207031	4.8217773	0.36621094	6.304443390000001	9.44350589	-3.791040036	2.0141602	15.991211	2.746582	1550088122.67
-8.301049820000001	-0.849365216	-2.56245108	-6.225586	-2.319336	-0.6713867	2.739501996	-8.290283246000001	-0.976171875	0.48828125	-1.7089844	-2.6245117	4.097290036	8.81186502	1.8913329680000002	2.5024414	1.4038086	-3.9672852	-9.27004393	0.31701660340000004	1.0168457068	-4.3945312	0.8544922	-0.12207031	0.16987304320000002	8.713769568	3.1737548920000003	0.30517578	4.5166016	0.12207031	-1.18671875	11.239135880000001	-6.235058606	1.6479492	13.366699	3.6621094	1550088122.71
-8.005566394	-1.71667482	-2.48828125	-6.3476562	-2.380371	-0.9765625	2.198779254	-7.693335160000001	-1.0108642572	0.48828125	-1.7089844	-2.6245117	4.13796376	9.11572284	2.2980712860000003	2.5024414	1.4038086	-3.9672852	-9.171948380000002	0.2380615216	1.3195067900000002	-4.5776367	0.7324219	-0.18310547	0.2954833966	8.653955072	3.23955072	0.48828125	4.1503906	0	-1.18671875	11.239135880000001	-6.235058606	0.61035156	8.056641	4.272461	1550088122.75
-8.45896016	-2.2239013580000004	-2.25261232	-6.1035156	-1.8920898	-1.0986328	1.967895468	-7.85842302	-1.1101562500000002	1.2817383	-3.7841797	-2.0751953	4.463354532	9.450683606	2.545703076	0.4272461	0	-5.065918	-9.145629892	0.01315917932	1.7190673920000001	-5.004883	0.6713867	-0.061035156	0.840991214	8.77238768	3.313720746	0.5493164	4.1503906	-0.18310547	-2.027709964	10.243823380000002	-4.196582068	0.91552734	5.9814453	3.8452148	1550088122.79
-8.947045926000001	-2.42607428	-1.923632788	-6.1035156	-2.0141602	-0.6713867	1.9427734620000003	-8.18022464	-1.3266846040000002	1.2817383	-3.7841797	-2.0751953	5.090210160000001	9.69592302	2.496655252	0.061035156	0.18310547	-5.7373047	-8.990112320000001	0.154321286	2.0301025360000002	-5.6762695	0.61035156	0.24414062	1.3230957460000001	8.86809056	3.210839856	0.36621094	4.0893555	-0.30517578	0.113647464	8.769995108000002	-1.9894287140000002	1.0375977	6.164551	2.8076172	1550088122.83
-9.10974092	-2.3172119600000003	-0.6830810700000001	-5.004883	-1.0986328	-0.061035156	2.104272464	-8.675488220000002	-1.4786132200000002	1.953125	-5.7373047	-1.159668	5.9886232	9.945947480000001	2.427270468	-0.18310547	1.3427734	-6.1035156	-8.883642572	0.9175537140000001	2.178442392	-5.554199	0.4272461	0.61035156	1.1340820288	8.844164840000001	2.63183606	-0.12207031	3.9672852	-0.12207031	0.113647464	8.769995108000002	-1.9894287140000002	1.4038086	6.8969727	1.5869141	1550088122.87
-9.206640380000001	-1.801611322	-1.5180908540000002	-5.2490234	-0.79345703	-0.30517578	2.350707968	-9.43752446	-1.5432128600000001	1.8920898	-6.0424805	-0.8544922	6.955224640000001	10.325171220000001	2.036083966	-0.7324219	2.9296875	-5.79834	-8.80588408	1.2010742212	2.031298822	-5.126953	0.36621094	0.6713867	1.1340820288	8.844164840000001	2.63183606	-0.36621094	4.211426	0.24414062	0.49406739200000005	8.098876800000001	-1.7298339660000002	1.8310547	7.5683594	0.24414062	1550088122.909
-10.297655760000001	-2.3495117800000003	-0.718969748	-4.3945312	-1.5869141	-0.4272461	2.350707968	-9.43752446	-1.5432128600000001	1.8920898	-6.0424805	-0.8544922	7.5306394800000005	10.566821580000001	1.23696286	-1.4038086	3.540039	-4.5776367	-8.920727340000001	1.2501221040000001	1.988232428	-5.004883	-0.18310547	0.7324219	0.34931639400000003	8.903979532000001	2.5791992800000005	-0.12207031	4.333496	0.5493164	4.19299321	10.868286240000002	2.3112304320000003	2.0751953	7.446289	-0.91552734	1550088122.95
-10.37302266	-2.20236821	0.492871106	-4.333496	-1.8310547	0.61035156	2.81726088	-9.5021241	-0.4761230432	1.5258789	-5.126953	-0.30517578	7.47441394	10.611084260000002	0.32778320680000006	-1.5869141	2.5024414	-2.4414062	-8.839379892	1.5025390379999999	2.2203125000000004	-4.5166016	-0.24414062	0.7324219	-1.3422363220000002	9.79880342	3.12351088	0.12207031	3.6621094	0.7324219	4.19299321	10.868286240000002	2.3112304320000003	0.4272461	8.483887	-0.9765625	1550088122.99
-11.173339660000002	-3.895117212	-2.24423822	-3.3569336	1.0986328	-0.4272461	2.6210692900000003	-9.43752446	0.052636719240000004	1.0986328	-3.479004	0.6713867	7.068872300000001	10.82641574	-0.2978759784	-1.159668	0.9765625	0.061035156	-10.073950180000002	1.7872558900000002	1.4977538940000001	-4.760742	-3.2958984	0.36621094	-1.3422363220000002	9.79880342	3.12351088	0.061035156	2.5024414	1.0375977	3.0876221040000003	9.15161142	2.3985596040000003	2.5634766	2.8076172	1.0375977	1550088123.029
-12.12438948	-5.7098876800000005	-2.733520468	-2.0751953	-3.7231445	-1.4648438	2.1700683900000004	-10.035669420000001	-0.0490478534	1.3427734	-2.6245117	1.8310547	7.09279802	11.927001800000001	-0.5981445288	-1.159668	0.9765625	0.061035156	-11.770288040000002	2.5086182100000003	3.5302491000000003	-4.4555664	-1.0375977	0.8544922	-0.7871582068	10.796509080000002	3.325683606	0.24414062	1.7089844	1.5258789	0.3756347644	7.338037140000001	-4.094897464000001	4.9438477	3.0517578	-1.4648438	1550088123.07
-7.97446286	-4.4705322480000005	-0.2607910144	-1.159668	-1.3427734	1.4648438	2.0935058900000003	-10.966382280000001	-0.8744873200000001	2.0751953	-3.9672852	2.9296875	7.302148560000001	12.36484424	-0.9797607428000001	-0.18310547	1.2817383	2.8686523	-11.07883336	3.3771241	2.910571286	-2.6855469	1.7089844	0.79345703	0.37802735600000004	11.8324955	2.5720214660000003	0.6713867	2.1362305	1.8310547	4.628442392	15.42136232	3.277832068	-1.7089844	3.8452148	-1.0986328	1550088123.109
-7.05571286	-2.1521240020000003	-1.96430661	-1.7089844	5.7373047	-0.48828125	3.371142572	-10.798901260000001	-1.5432128600000001	3.7231445	-9.338379	3.7231445	6.900195288000001	11.1266848	-1.141259784	0.4272461	2.9907227	3.90625	-9.80957068	2.378222644	1.0192382788	-2.6855469	0.24414062	0.24414062	0.37802735600000004	11.8324955	2.5720214660000003	0.8544922	3.2348633	2.2583008	-2.42368161	9.21860324	-3.8963134000000004	-0.36621094	0.36621094	-1.2207031	1550088123.149
-9.917236420000002	-2.4846923920000004	-6.209936600000001	-3.112793	-3.2348633	-2.1362305	3.371142572	-10.798901260000001	-1.5432128600000001	3.7231445	-9.338379	3.7231445	6.900195288000001	11.1266848	-1.141259784	0.4272461	2.9907227	3.90625	-9.80957068	2.378222644	1.0192382788	-2.6855469	0.24414062	0.24414062	0.19738769960000002	10.169653060000002	2.233471646	0.30517578	3.9672852	2.5634766	-1.128100589	6.680077880000001	-4.495654254000001	3.112793	-2.5024414	-1.2817383	1550088123.19
-8.79990216	-4.3329589660000005	-2.92971196	-2.8686523	0.6713867	0.36621094	6.2530027	-7.89790036	-0.16030273560000002	1.159668	-2.4414062	1.2817383	5.006469748	11.089599640000001	-1.610205072	0.5493164	4.3945312	4.8217773	-9.518872300000002	3.1330810700000002	1.258496106	-2.9296875	0.5493164	0.24414062	0.1854248004	10.259375	0.6854736419999999	0.061035156	4.638672	3.2348633	1.9810547120000002	10.321582460000002	-3.440527356	1.8920898	-0.24414062	-2.319336	1550088123.229
-8.14313948	-3.40703125	-2.624658246	-2.8686523	0.5493164	0.8544922	5.1631836060000005	-8.54270018	-0.2835205072	0.4272461	-0.48828125	-0.61035156	4.396362320000001	11.42934604	-1.927221646	0	3.6621094	4.638672	-9.289184800000001	2.9943116	1.2895996400000003	-2.8686523	0.61035156	0.30517578	0.1854248004	10.259375	0.6854736419999999	-0.30517578	4.5776367	3.6621094	1.832714856	9.89091754	-2.256201178	2.319336	2.8686523	-2.2583008	1550088123.269
-8.17304712	-2.0468505400000003	-2.578002896	-2.0141602	0.48828125	-0.7324219	3.9429687500000004	-8.649169928000001	-0.5287597644	0.4272461	-2.1362305	-2.1972656	3.8281250000000004	10.820434800000001	-2.256201178	0	3.6621094	4.638672	-8.9494384	2.68327626	1.6736084260000001	-2.8686523	0.6713867	0	-0.03229980432	10.416088760000001	0.5790038940000001	0.061035156	3.112793	3.6010742	1.252514676	9.67080072	-2.277734424	2.319336	-1.3427734	-1.7089844	1550088123.309
-8.85373552	-2.292089856	-3.0971923920000006	-1.7700195	0.12207031	-0.6713867	3.359179712	-8.023510880000002	0.0	0.24414062	-3.7231445	-3.479004	3.665429712	10.01772464	-2.442822284	0.18310547	1.0375977	4.5776367	-8.41708966	2.7825683900000002	1.644897464	-2.9296875	0.7324219	0	0.03828125	9.32866214	1.239355432	0.4272461	2.1362305	3.1738281	1.252514676	9.67080072	-2.277734424	1.5869141	-1.7089844	-1.5258789	1550088123.349
-8.365649460000002	-2.2944824280000002	-2.77180162	-1.3427734	0	-0.30517578	3.267065396	-7.33085962	0.678295926	0.24414062	-3.7231445	-3.479004	3.7635253600000005	9.52485324	-2.368652356	0.18310547	1.0375977	4.5776367	-8.165869110000001	2.96560054	1.4798096040000002	-2.6245117	0.6713867	0	0.03828125	9.32866214	1.239355432	0.61035156	1.6479492	2.9296875	1.698730432	9.63371556	-1.911669928	1.0986328	-0.7324219	-1.7089844	1550088123.389
-8.47092302	-1.8937255400000002	-2.8124755400000003	-0.48828125	1.4038086	-0.6713867	3.06608876	-7.1717527	1.1340820288	-0.6713867	-1.0986328	-3.6621094	3.859228534	9.363354532	-2.2107422120000004	0.6713867	0.6713867	4.3945312	-8.201757788	3.0230224640000003	1.51330571	-2.4414062	0.61035156	-0.24414062	0.4103271466	9.18630342	1.3458251800000003	0.91552734	1.7089844	2.5634766	1.2513183900000002	8.82263179	-2.6150878600000005	1.159668	-0.91552734	-1.5258789	1550088123.429
-9.325073380000001	-1.9738769960000002	-3.507519568	-0.36621094	0.24414062	-0.8544922	2.777783246	-7.504321580000001	1.5527832460000002	-0.7324219	0.48828125	-2.6855469	3.721655252	9.149218750000001	-2.1030761780000002	1.4648438	1.3427734	3.3569336	-8.01872554	3.563745108	1.7106933900000003	-1.6479492	0.30517578	-0.24414062	0.8433837860000001	9.11572284	1.223803714	0.79345703	2.0751953	2.1362305	1.2513183900000002	8.82263179	-2.6150878600000005	1.159668	-0.30517578	-1.8310547	1550088123.469
-9.613378894	-2.233471646	-3.192895468	0.7324219	0.061035156	-0.5493164	2.06120607	-7.796215560000001	2.094702176	-0.79345703	0.91552734	-1.3427734	3.4907714660000004	8.871679712	-1.859033246	1.4648438	1.3427734	3.3569336	-8.083325180000001	3.8101807100000005	1.7693115020000003	-0.7324219	0	-0.18310547	0.8433837860000001	9.11572284	1.223803714	0.6713867	2.2583008	1.6479492	0.3289794928	9.09060054	-2.9500489200000004	1.0375977	-0.18310547	-1.953125	1550088123.509
-9.3573732	-1.27524411	-3.4417237400000005	1.159668	0.7324219	-0.12207031	1.4211913940000003	-7.77348642	2.8914307100000003	-0.79345703	0.91552734	-1.3427734	3.3292724640000007	8.791528060000001	-1.4750244600000002	1.7700195	1.4038086	2.6855469	-8.43503444	3.5087158540000005	1.9164550720000002	0.24414062	-0.24414062	-0.30517578	0.7823730432	9.139648560000001	1.300366214	0.61035156	2.0141602	1.0986328	0.876879892	9.98303264	-2.30883786	0.91552734	-1.3427734	-1.8920898	1550088123.549
-9.169555710000001	-0.5263671924000001	-3.734814496	-0.18310547	-0.61035156	-0.12207031	1.3087402160000001	-7.9780516200000005	4.60930162	-1.159668	0.61035156	0.061035156	3.21203624	8.748461960000002	-0.949853534	2.1362305	1.2817383	1.0375977	-8.638403060000002	2.807690396	1.947558606	0.36621094	-0.24414062	-0.4272461	1.0934082068000002	9.688745108	1.449902356	0.30517578	1.2207031	0.4272461	0.876879892	9.98303264	-2.30883786	0.48828125	-1.5258789	-1.8310547	1550088123.589
-9.553564300000001	-1.75495607	-3.2539062500000004	-0.61035156	1.0986328	1.0986328	1.885351538	-7.875170926000001	5.41560054	-0.8544922	-1.2207031	1.6479492	3.1414550720000003	9.229370108000001	-0.2643798822	2.1362305	1.2817383	1.0375977	-9.756933606	2.7550537140000007	1.930810504	1.2817383	-1.2817383	-0.61035156	1.0934082068000002	9.688745108	1.449902356	0.061035156	0.24414062	-0.4272461	1.7094971040000002	9.73540036	-2.062402356	-0.12207031	-1.2207031	-1.5869141	1550088123.629
-10.984326079999999	-3.16777356	-4.166674820000001	-1.7089844	-0.12207031	2.0141602	2.769409146	-8.81665036	4.33535144	-0.8544922	-1.2207031	1.6479492	3.178540036	10.077538940000002	0.19140625	2.1972656	1.2207031	-0.30517578	-9.756933606	2.7550537140000007	1.930810504	1.2817383	-1.2817383	-0.61035156	1.622167932	10.6074955	2.0253173920000003	-0.36621094	-0.30517578	-1.2207031	3.1713623200000005	10.11342752	-1.5719238220000002	-0.9765625	-0.9765625	-0.9765625	1550088123.669
-11.0501223	-3.951342752	-4.603320288000001	-2.5024414	-2.6245117	1.2817383	3.3005616	-11.25349092	2.56245108	0.61035156	0.061035156	4.211426	3.62236322	10.862304320000002	0.84816893	1.953125	0.5493164	-4.333496	-9.756933606	2.7550537140000007	1.930810504	1.2817383	-1.2817383	-0.61035156	2.9033935700000004	11.83847644	4.69064946	0.36621094	-0.91552734	-2.2583008	4.2791259	11.1864991	-0.594555661	-2.6245117	0.7324219	-0.24414062	1550088123.709
-11.176928420000001	-5.60700679	-2.231079074	-1.0375977	-3.3569336	0.8544922	3.9034912140000007	-13.161572480000002	0.6902587860000001	0.61035156	0.061035156	4.211426	4.652368210000001	11.06208516	2.427270468	1.953125	0.5493164	-4.333496	-11.58845198	0.5251708966	0.92473143	0.30517578	1.2207031	0	2.9033935700000004	11.83847644	4.69064946	0.61035156	-0.24414062	-2.9296875	4.630834964000001	12.50122104	0.288305661	-4.638672	2.5024414	1.4648438	1550088123.749
-10.2079348	-5.172753894	-0.037084961060000005	0.61035156	-2.6245117	0.7324219	4.909570288	-12.622046220000001	-0.40554199280000003	3.540039	-3.2348633	1.2817383	5.695532248	11.27382788	3.88674321	2.1972656	0.79345703	-5.92041	-10.774975540000002	0.773999002	-0.0346923822	1.159668	0.18310547	-0.12207031	1.9702880400000002	10.509399460000001	4.660742212000001	0.18310547	0.5493164	-2.380371	0.04426269568	12.47849092	-2.095898462	-4.3945312	3.1738281	3.2348633	1550088123.789
-9.82392572	-2.960815396	-0.5849853534	0.24414062	-0.91552734	0.36621094	4.909570288	-12.622046220000001	-0.40554199280000003	3.540039	-3.2348633	1.2817383	5.586669928000001	11.80976538	3.8053954680000004	1.0375977	1.4038086	-4.760742	-10.58835414	-0.19020996400000004	0.001196289038	1.0375977	0.18310547	-0.18310547	-0.745288089	9.57749002	4.4322509000000005	-0.30517578	0.7324219	-1.7700195	0.04426269568	12.47849092	-2.095898462	-2.8076172	3.2958984	3.9672852	1550088123.829
-8.906372300000001	-2.219116214	-1.753759784	-2.0141602	-2.1972656	-0.5493164	4.344921924	-10.768994600000001	-0.0909179712	1.8920898	-0.061035156	-3.3569336	4.787548920000001	11.86479532	2.8268310700000003	1.0375977	1.4038086	-4.760742	-9.64208966	-0.717773462	0.3505126800000001	0.5493164	0.30517578	-0.12207031	-0.745288089	9.57749002	4.4322509000000005	-0.36621094	-0.24414062	-1.8310547	-2.5134033540000003	13.163964660000001	-2.87109375	-2.8686523	1.7700195	4.760742	1550088123.869
-7.968481430000001	-2.8220459260000004	-0.657958966	-1.2207031	-1.4038086	-0.061035156	4.344921924	-10.768994600000001	-0.0909179712	1.8920898	-0.061035156	-3.3569336	4.836596646	10.66611322	2.3542969240000002	-0.6713867	-1.3427734	-3.112793	-8.847753894	-0.8960205072	0.1626953076	0.12207031	-0.36621094	0	-0.9223388580000002	9.616967752	4.21691893	-0.4272461	-1.6479492	-2.0141602	-2.7311278960000003	11.254687500000001	-2.3243896760000005	-2.1362305	0.61035156	4.638672	1550088123.909
-7.17055661	-2.85913089	0.0478515625	-0.6713867	-0.48828125	0.18310547	3.2467285340000003	-8.553466754	-1.207055661	1.8310547	-0.61035156	-4.1503906	5.422778060000001	9.32028804	2.0695800720000004	-1.8310547	-4.5776367	-0.9765625	-8.755639480000001	-0.835009784	0.4892822284000001	0.061035156	-0.12207031	-0.12207031	0.46416014400000005	8.278320288000002	3.7611327880000003	-0.61035156	-2.5634766	-1.7700195	-2.65576178	9.559545926	-1.3613769960000002	-1.0986328	0.36621094	4.3945312	1550088123.949
-7.836889480000001	-2.4906739200000003	0.27395019960000005	0	0	0.061035156	2.6509764400000004	-7.8883300720000005	-1.3039550720000002	1.6479492	-0.5493164	-4.333496	5.962304712	8.46972644	1.6843750000000002	-1.8310547	-4.5776367	-0.9765625	-8.52954074	-0.6555663939999999	0.419897464	-0.18310547	-0.18310547	0	0.46416014400000005	8.278320288000002	3.7611327880000003	-0.9765625	-2.5634766	-1.2817383	-1.412817392	8.26755342	-1.5156982820000002	0.061035156	0.79345703	3.7231445	1550088123.989
-8.791528060000001	-2.0253173920000003	-0.0454589856	-0.18310547	-0.48828125	0.18310547	2.6509764400000004	-7.8883300720000005	-1.3039550720000002	1.6479492	-0.5493164	-4.333496	6.026904254	8.01513678	1.2010742212	-1.5869141	-2.8076172	-0.6713867	-8.6001223	-0.5239746106000001	0.5287597644	-0.12207031	-0.12207031	0.24414062	1.2477295320000001	7.921826080000001	3.8400878600000006	-0.9765625	-1.7700195	-0.79345703	0.3337646466	7.59165036	-0.754858426	0	3.1738281	2.319336	1550088124.029
-8.48527806	-1.7609375	0.735717752	-0.5493164	0.24414062	0.30517578	2.032495108	-7.30454074	-1.516894568	0.9765625	-0.6713867	-3.0517578	5.74816893	8.1754393	0.9307128600000001	-1.2817383	-0.79345703	-0.6713867	-8.89440944	-0.6555663939999999	0.9020019568000001	-0.061035156	-0.48828125	0.18310547	1.4056396760000003	7.8428711060000005	4.026708966	-0.8544922	-0.79345703	-0.24414062	0.687866214	7.852441394	-0.32658691100000004	0.30517578	5.432129	0.8544922	1550088124.069
-8.65515126	-1.6114013580000002	-0.04426269568	-0.7324219	1.953125	-0.18310547	1.9284179320000001	-7.391870108000001	-1.408032248	0.30517578	-0.8544922	-1.953125	5.547192392	8.6348143	0.793139676	-0.91552734	0	-0.48828125	-9.043945288000002	-0.8290283540000001	1.349414038	-0.24414062	-0.5493164	0.12207031	1.1508300720000002	8.12878444	4.24682608	-0.61035156	-0.061035156	0.18310547	0.07416992212000001	7.251904254	-0.9630126800000001	0.9765625	4.0283203	0.12207031	1550088124.109
-9.3573732	-2.3172119600000003	-0.9139648560000001	-1.3427734	0.061035156	-0.5493164	2.0839355040000003	-7.495947480000001	-1.199877896	-0.4272461	-0.4272461	-0.7324219	5.29836412	8.683862320000001	0.7716064300000001	-0.5493164	-0.061035156	0	-9.220996106000001	-0.970190396	1.6496826080000002	-0.6713867	-0.61035156	0.30517578	0.9127685700000001	8.443408246	4.413110324	-0.24414062	-0.36621094	0.18310547	1.21303714	9.90766574	2.545703076	2.1362305	-0.061035156	-0.30517578	1550088124.149
-9.760522660000001	-2.2346679320000002	0.4605712860000001	0.24414062	0.36621094	0.24414062	2.1712646760000003	-7.5952391200000005	-0.898413089	-1.0375977	0.30517578	0.36621094	5.199072480000001	8.383593750000001	0.909179712	-0.12207031	-0.4272461	0.79345703	-9.343017572	-0.657958966	1.693945288	-0.6713867	0.24414062	0.61035156	0.9630126800000001	8.37163089	4.439428714000001	-0.24414062	-0.6713867	0	1.21303714	9.90766574	2.545703076	0.8544922	1.2817383	-1.2817383	1550088124.189
-8.890820288	-0.6531738220000001	1.3051513580000003	0.061035156	0.48828125	0.91552734	2.250219748	-7.801000900000001	-0.43186035340000006	-1.0375977	0.30517578	0.36621094	5.11652806	8.34172374	1.003686502	0.36621094	-0.30517578	1.2817383	-8.70778804	-0.500048822	1.6460937500000001	-0.79345703	0.061035156	0.61035156	1.1771484620000001	8.07136232	4.477709964000001	-0.12207031	-0.4272461	0	4.044653354	11.151807100000001	4.81745607	0.36621094	0	0.9765625	1550088124.229
-10.322778060000001	-1.3577880400000002	0.48330077880000005	-0.9765625	3.8452148	0.61035156	2.4356445680000003	-8.155102340000001	0.227294928	-1.8920898	1.4648438	2.5024414	4.818652356	8.693432608	0.991723642	0.6713867	0.36621094	1.3427734	-8.83579074	-0.724951178	0.9773681610000001	-0.9765625	-2.319336	0.4272461	1.25729982	8.150317392	4.61169429	0.18310547	0.30517578	0.24414062	0.9414794928000001	5.5184814300000005	-2.460766574	1.5869141	-3.1738281	1.7089844	1550088124.269
-12.34450728	-4.414306610000001	-3.464453076	-0.6713867	0.6713867	-1.159668	2.7119873200000004	-8.902783246	1.1340820288	-2.1972656	1.953125	3.6010742	4.463354532	9.844262680000002	0.8960205072	0.8544922	0.4272461	0.5493164	-11.01901808	-0.2189208966	2.66174321	-1.5869141	-1.7700195	0.4272461	1.5767089660000002	10.32995558	4.015942392	0.61035156	0.5493164	0.61035156	0.9414794928000001	5.5184814300000005	-2.460766574	3.2348633	-2.0141602	-1.159668	1550088124.308
-11.42695288	-4.71098642	-1.774096646	0.6713867	-3.90625	-0.8544922	2.588769568	-10.18520468	1.5372314300000003	-2.1972656	1.953125	3.6010742	4.649975540000001	11.2714357	0.7895507788	0.8544922	0.4272461	0.5493164	-11.816942899999999	0.9713867212000001	3.2682617800000004	-1.5869141	-0.24414062	0.9765625	1.5767089660000002	10.32995558	4.015942392	0.91552734	0.30517578	0.6713867	3.927417032	12.985717360000002	0.663940396	-0.12207031	-1.4648438	-2.5024414	1550088124.348
-8.029492212000001	-2.746679712	-0.0897216754	0.12207031	2.1972656	0.8544922	2.2239013580000004	-11.149413940000002	1.0886230432000001	-1.8310547	1.0986328	4.211426	5.310326980000001	11.41140126	0.7716064300000001	0.6713867	0.061035156	-0.12207031	-10.691235520000001	1.7035155760000003	2.09948732	-0.30517578	0.61035156	0.79345703	1.6664307100000002	11.56811502	3.9441650360000002	1.2817383	1.0375977	0.5493164	4.487280252000001	14.10305162	2.616284146	-0.7324219	1.2207031	-0.91552734	1550088124.389
-9.159985520000001	-1.6688232820000002	-4.097290036	-1.3427734	3.7231445	-1.0375977	3.185717752	-10.6756839	1.540820288	-0.9765625	-1.6479492	4.272461	5.49934056	10.75583516	0.7117919928	0.91552734	2.5634766	0.4272461	-10.538110520000002	0.9953125	0.9809570288	-1.8310547	-0.12207031	0.30517578	0.8613281250000001	11.100365920000002	4.0506347840000005	0.7324219	2.319336	0.48828125	1.1711669928000001	8.174243210000002	-1.9583251800000003	1.159668	0.12207031	-0.24414062	1550088124.428
-9.86699182	-3.3352538940000005	-5.574707068	-1.6479492	-2.2583008	-2.0751953	4.895214856	-9.87058058	2.6796875	-0.9765625	-0.8544922	2.9296875	4.9311032400000006	10.601513579999999	0.534741214	0.91552734	2.5634766	0.4272461	-9.852636780000001	2.3889892180000003	1.1041748200000001	-1.5258789	0.9765625	0.61035156	-0.362475589	10.23784146	3.4166014400000004	0	2.2583008	0.6713867	0.6029296924	9.4004393	-2.73830571	2.0751953	0.36621094	-0.9765625	1550088124.468
-8.641992212	-5.351000900000001	-3.1127441100000004	-0.91552734	-1.3427734	0.48828125	5.090210160000001	-9.734204074	2.828027356	-0.7324219	1.2207031	1.5258789	4.02192392	10.64577626	0.13757324280000002	0.6713867	2.9907227	1.0986328	-9.56552716	3.0433594240000006	0.69504393	-0.8544922	-0.48828125	0.61035156	-1.3853027160000002	9.945947480000001	2.4571777160000003	-0.61035156	1.2817383	0.9765625	1.6484863220000001	9.39086911	-2.777783246	1.3427734	0.061035156	-1.4038086	1550088124.509
-7.394262680000001	-3.39746106	-1.629345746	0.24414062	1.7700195	0.30517578	3.7049072480000005	-9.8251223	2.172460962	-0.7324219	1.2207031	1.5258789	3.38908696	10.224683	-0.3971679712	-0.8544922	0.061035156	1.7089844	-9.58347194	2.1760498200000002	1.1101562500000002	-0.8544922	0.7324219	0.30517578	-1.0969971040000002	9.671997300000001	2.300463858	-0.48828125	0.61035156	1.0986328	1.6484863220000001	9.39086911	-2.777783246	1.953125	1.2817383	-1.159668	1550088124.548
-9.004467752000002	-2.38540036	-3.5015380400000002	0.5493164	1.7089844	-0.5493164	3.06608876	-9.30832518	1.90808107	0.8544922	-1.4648438	-1.5869141	3.24194339	9.593042032000001	-0.9199462860000001	-0.8544922	0.061035156	1.7089844	-8.990112320000001	2.654565396	1.0515380890000001	-0.7324219	0.30517578	0.18310547	-1.0969971040000002	9.671997300000001	2.300463858	0.24414062	0.36621094	0.79345703	0.534741214	9.201855432	-2.7550537140000007	1.159668	-1.0375977	-0.5493164	1550088124.588
-9.144433606	-3.0182373200000003	-3.447705072	0.4272461	-1.2817383	-0.18310547	3.208447284	-8.322582968	1.88774411	0.8544922	-1.4648438	-1.5869141	3.3866942900000003	9.28798822	-1.19270018	-1.0375977	-1.159668	1.8310547	-8.63959964	3.161792032	0.7955322480000001	-0.12207031	0.6713867	0.24414062	-1.02163089	9.366943390000001	2.5409179320000006	0.48828125	0.48828125	0.7324219	2.178442392	9.503320288000001	-2.27893071	0.91552734	-1.4648438	-0.6713867	1550088124.629
-8.62404802	-2.816064496	-2.5301512600000002	1.5258789	1.5258789	0.24414062	3.275439496	-7.576098740000001	1.7071045320000002	0.6713867	-0.18310547	-2.1362305	3.6714112400000003	9.447094748	-1.061108426	-0.48828125	-0.7324219	1.6479492	-8.451782248	3.1845214660000005	0.47014160340000005	0.061035156	0.24414062	-0.061035156	-1.227392572	9.298754892	2.55527356	0.30517578	0.30517578	0.91552734	2.178442392	9.503320288000001	-2.27893071	0.6713867	-1.2207031	-0.61035156	1550088124.668
-9.395654254	-2.83640126	-3.5733153960000004	1.5869141	-0.24414062	0.061035156	3.0469483800000003	-7.110742212000001	1.5575683900000001	0.6713867	-0.18310547	-2.1362305	3.6151855040000007	9.87177716	-0.9462646760000001	-0.48828125	-0.7324219	1.6479492	-8.403930710000001	3.7635253600000005	0.6531738220000001	0.6713867	-0.36621094	-0.24414062	-1.4606689300000002	9.43752446	2.5421141200000004	0.24414062	0.24414062	1.0375977	2.45598143	9.228173920000001	-2.076757788	0.4272461	-0.5493164	-0.61035156	1550088124.708
-9.15878894	-2.624658246	-3.01225589	1.8920898	0.12207031	0.36621094	3.0469483800000003	-7.110742212000001	1.5575683900000001	0.24414062	1.0375977	-1.5869141	3.6151855040000007	9.87177716	-0.9462646760000001	-0.24414062	-0.36621094	1.4648438	-8.403930710000001	3.7635253600000005	0.6531738220000001	0.6713867	-0.36621094	-0.24414062	-1.5958496400000002	9.737792932000001	2.263378894	0	-0.061035156	1.0375977	2.1485351440000002	9.49375	-2.1473388580000004	0.30517578	-0.61035156	-0.36621094	1550088124.748
-9.32028804	-1.8697998200000001	-3.334057608	1.7700195	0.48828125	0.18310547	2.719165036	-7.78186052	1.610205072	-0.7324219	1.5258789	-0.5493164	3.23596196	9.889721940000001	-0.839794928	-0.24414062	-0.7324219	1.4038086	-8.8728759	3.104370108	1.296777356	1.953125	0.18310547	-0.30517578	-1.3709472839999999	9.937573380000002	2.146142572	0.12207031	-0.8544922	0.7324219	1.4056396760000003	9.67438948	-2.3028564300000003	0	-1.3427734	-0.12207031	1550088124.788
-9.52006839	-2.396167032	-3.109155252	1.159668	-1.0375977	0	2.902197284	-8.455371106000001	1.642504892	-0.8544922	1.953125	-0.4272461	3.2539062500000004	9.407617212	-0.657958966	-0.48828125	-1.3427734	1.159668	-9.10734874	2.751464856	1.41042482	2.0751953	-0.6713867	-0.5493164	-0.9462646760000001	9.80957068	2.04326178	0.30517578	-1.3427734	0.30517578	1.629345746	9.42197284	-2.68566893	-0.061035156	-1.8920898	-0.12207031	1550088124.828
-8.755639480000001	-2.7359130400000002	-1.7214599640000001	0.79345703	0	0.48828125	2.940478534	-8.730517572	1.7071045320000002	-0.8544922	2.380371	-0.5493164	3.1390625	9.41120607	-0.686669928	-0.61035156	-1.8310547	0.79345703	-10.28928264	2.1066650360000003	1.7657226440000002	2.8076172	-0.6713867	-0.6713867	-0.3529052716	9.547582968	1.9894287140000002	0.24414062	-1.7700195	0	1.4367432100000002	9.382495108	-1.745385782	-0.30517578	-1.0375977	-0.24414062	1550088124.869
-9.217407248	-2.24064946	-2.25261232	0.30517578	1.4648438	0.5493164	2.795727536	-9.480590560000001	1.7417969240000002	-0.5493164	2.319336	-0.4272461	3.3831054320000007	9.649267572	-0.762036142	-0.7324219	-2.4414062	0.061035156	-10.34790036	-0.1866210962	2.251416034	2.1362305	-0.061035156	-1.0986328	1.0192382788	10.151709260000002	2.3495117800000003	0.48828125	-1.7700195	-0.6713867	1.4367432100000002	9.382495108	-1.745385782	-0.36621094	-0.61035156	-0.061035156	1550088124.908
-9.603808606000001	-2.654565396	-2.9273192900000002	0.12207031	-0.9765625	-0.30517578	2.6390135800000003	-10.1660643	1.564746106	0.30517578	1.2207031	-0.5493164	4.00158696	9.040356430000001	-0.387597644	-0.7324219	-2.6245117	-1.0986328	-9.605004892	-0.16628417539999998	1.943969748	0.7324219	-0.61035156	-0.7324219	2.229882788	10.697216460000002	3.379516574	0.7324219	-1.4038086	-1.6479492	0.45937500000000003	9.18271466	-2.3112304320000003	-0.30517578	-1.159668	0.061035156	1550088124.948
-9.181518570000001	-3.2706542540000005	-1.5276611420000001	0.79345703	-0.61035156	-0.24414062	2.6150878600000005	-9.594238220000001	1.0491455072	0.30517578	1.2207031	-0.5493164	5.01245108	8.5917482	0.7393066100000001	0	-1.8920898	-2.380371	-9.49016124	0.669921875	1.6724121400000003	0.79345703	-0.12207031	-0.12207031	2.441625998	9.953125	3.7551512600000003	0.24414062	-1.2207031	-2.0141602	0.9127685700000001	9.305932608	-3.1366699280000003	-0.24414062	-0.6713867	-0.5493164	1550088124.988
-8.99728984	-2.78017572	-1.1508300720000002	0.7324219	0.36621094	0.061035156	2.616284146	-9.118115020000001	0.594555661	0.9765625	-0.12207031	-1.2207031	6.071167032000001	9.170751800000001	2.195190396	1.0375977	0.061035156	-3.6010742	-9.552368210000001	0.4091308606000001	1.5109130400000002	0.6713867	-0.24414062	-0.36621094	2.122216754	9.152807608000002	3.428564496	-0.48828125	-1.2207031	-1.5869141	0.36606445680000005	9.62893071	-2.319604532	0	0	-0.6713867	1550088125.028
-9.232959260000001	-2.85913089	-1.6078125	0.61035156	-0.24414062	0.18310547	2.60671376	-8.988915740000001	0.172265625	1.159668	-0.6713867	-1.8310547	5.679980432000001	9.928002700000002	1.988232428	1.2817383	2.4414062	-4.4555664	-9.49016124	0.6220702880000001	1.5384277160000002	0.5493164	-0.4272461	-0.48828125	1.6365234620000002	8.900390380000001	3.1414550720000003	-0.4272461	-0.18310547	-1.2207031	-0.16030273560000002	9.57629393	-1.5934570680000002	-0.12207031	-1.159668	-0.5493164	1550088125.068
-9.226977340000001	-2.95961911	-1.39008786	0.9765625	0.30517578	0.4272461	2.60671376	-8.988915740000001	0.172265625	1.2207031	-0.79345703	-1.8920898	5.679980432000001	9.928002700000002	1.988232428	0.5493164	1.8310547	-4.272461	-9.49016124	0.6220702880000001	1.5384277160000002	0.5493164	-0.4272461	-0.48828125	0.8589355432	9.2808107	3.237158246	0	-0.18310547	-0.91552734	1.0120605432	9.4686277	-1.5216797120000003	-0.24414062	-1.3427734	-0.24414062	1550088125.108
-9.43752446	-2.332763678	-1.494165036	0.91552734	0.48828125	0	2.6354248200000003	-8.194580072	-0.31701660340000004	0.91552734	-0.8544922	-1.4648438	5.730224640000001	10.563232820000001	1.4606689300000002	-0.4272461	-0.7324219	-3.3569336	-9.516479532	0.4474121106000001	1.8063964660000003	0.6713867	-0.4272461	-0.4272461	0.19619140380000002	9.60620108	3.4237792540000007	-0.061035156	-0.9765625	-0.6713867	1.503735324	9.57629393	-1.412817392	-0.24414062	-0.4272461	-0.061035156	1550088125.148
-9.486572480000001	-2.229882788	-1.610205072	0.48828125	0	-0.30517578	2.6354248200000003	-8.194580072	-0.31701660340000004	0.30517578	-0.36621094	-0.79345703	5.730224640000001	10.563232820000001	1.4606689300000002	-1.0986328	-1.953125	-1.7089844	-9.516479532	0.4474121106000001	1.8063964660000003	0.6713867	-0.4272461	-0.4272461	0.019140625	9.5870607	3.466845746	-0.12207031	-1.5869141	-0.5493164	0.501245108	9.63969748	-1.6927490020000002	-0.18310547	-0.30517578	-0.061035156	1550088125.188
-9.448290740000001	-2.78017572	-1.302758786	0.6713867	0.18310547	0.061035156	2.8675048920000004	-7.834497300000001	-0.19619140380000002	-0.36621094	0.61035156	0.18310547	6.235058606	10.29047824	1.2513183900000002	-1.2207031	-2.1972656	-0.30517578	-9.49853534	0.5060302716	1.8243408540000001	0.61035156	-0.36621094	-0.36621094	0.2990722644	9.624145468	3.5158935700000002	-0.4272461	-1.8310547	-0.30517578	-0.011962890380000002	9.567919928000002	-2.01096196	-0.061035156	-1.0986328	-0.30517578	1550088125.228
-9.38010234	-2.7861572480000003	-1.39008786	0.5493164	0.061035156	0.30517578	2.9775634	-7.952929712	-0.135180661	-1.2207031	0.91552734	1.4648438	6.007763580000001	9.45786142	0.8206542932	-1.0375977	-1.8920898	0.7324219	-9.39086911	0.27395019960000005	1.8566405760000002	0.5493164	-0.48828125	-0.36621094	0.7428955072	9.45786142	3.4058349640000003	-0.61035156	-1.7700195	0	0.745288089	9.6217527	-1.638916034	-0.12207031	-0.8544922	-0.30517578	1550088125.268
-9.268847840000001	-2.5564697480000005	-1.35419928	0.79345703	0.36621094	0.12207031	3.2921875000000003	-8.28908696	0.037084961060000005	-1.2207031	0.91552734	1.4648438	5.67878444	9.19946286	0.5754150360000001	-0.8544922	-1.3427734	1.2817383	-9.38847644	0.42587889400000006	1.9930175720000003	0.5493164	-0.4272461	-0.30517578	1.146044928	9.18630342	3.216821286	-0.48828125	-1.3427734	0.24414062	0.9677978240000001	9.6552491	-1.3649658540000003	-0.12207031	-0.36621094	-0.061035156	1550088125.308
-9.49494658	-2.4153076080000004	-1.6341308900000002	0.61035156	-0.061035156	0.061035156	3.570922824	-8.61447734	0.19738769960000002	-1.4648438	1.0375977	1.3427734	5.35458966	9.14682608	0.3732421924	-0.6713867	-0.91552734	1.4648438	-9.43273912	0.381616214	2.122216754	0.5493164	-0.48828125	-0.30517578	1.4044433900000002	9.092993210000001	3.1390625	-0.30517578	-0.79345703	0.5493164	0.46655273560000005	9.53442392	-1.503735324	-0.18310547	-0.5493164	0	1550088125.348
-9.45786142	-2.300463858	-1.431957968	0.48828125	0.18310547	0.12207031	3.7228514400000003	-8.87407248	0.37683107	-1.4648438	1.159668	0.91552734	5.0818360600000005	9.1791259	0.23686523560000003	-0.5493164	-0.61035156	1.4648438	-9.450683606	0.23327636780000002	2.250219748	0.36621094	-0.36621094	-0.24414062	1.4774170320000002	9.14802266	3.129492212	-0.061035156	-0.36621094	0.6713867	0.3959716754	9.62653804	-1.61977536	-0.12207031	-0.79345703	0	1550088125.388
-9.49733876	-2.1760498200000002	-1.5587646760000002	0.24414062	0.12207031	0.12207031	3.79223642	-8.960205072	0.54191893	-1.4648438	1.2207031	0.61035156	4.9370851600000005	9.213818390000002	0.193798822	-0.30517578	-0.4272461	1.4648438	-9.395654254	0.13398437500000002	2.32917482	0.18310547	-0.36621094	-0.18310547	1.5336425720000002	9.27124002	3.2239991	0.12207031	-0.061035156	0.6713867	0.717773462	9.65285643	-1.526464856	-0.061035156	-0.48828125	0	1550088125.428
-9.49375	-2.060009784	-1.6125976440000003	0.061035156	-0.061035156	0	3.867602536	-8.927905252	0.7871582068	-1.3427734	1.3427734	0.30517578	4.84975589	9.213818390000002	0.2954833966	0.061035156	-0.18310547	1.4648438	-9.38967302	0.17944336060000002	2.377026358	-0.061035156	-0.36621094	-0.12207031	1.58388678	9.35617662	3.2969726440000002	0.12207031	0.18310547	0.5493164	0.73332518	9.600219748	-1.534838858	-0.061035156	-0.30517578	0	1550088125.468
-9.479394568	-2.0193359620000004	-1.65805661	-0.18310547	0	0.061035156	3.77548822	-9.000878894000001	1.0551269568000001	-1.159668	1.3427734	-0.061035156	4.721752896	9.201855432	0.43664550720000006	0.36621094	0.24414062	1.3427734	-9.376513580000001	0.32539062500000004	2.45598143	-0.18310547	-0.30517578	-0.061035156	1.5300537140000001	9.368139480000002	3.2467285340000003	0.061035156	0.30517578	0.4272461	0.63881839	9.596630890000002	-1.5910644960000002	0	-0.30517578	-0.061035156	1550088125.508
-9.451879892000001	-2.042065396	-1.677197284	-0.36621094	-0.061035156	0	3.5266601440000005	-9.00566394	1.21303714	-0.8544922	0.91552734	-0.4272461	4.54111322	9.201855432	0.593359375	0.5493164	0.61035156	1.0986328	-9.38010234	0.3947753894	2.5181884000000005	-0.30517578	-0.24414062	0	1.4786132200000002	9.354980432000001	3.15700679	0.061035156	0.36621094	0.36621094	0.73332518	9.579882788	-1.606616214	0	-0.18310547	-0.12207031	1550088125.548
-9.484179712000001	-2.180834964	-1.7417969240000002	-0.4272461	0	0	3.3508057100000004	-9.061889480000001	1.3230957460000001	-0.4272461	0.48828125	-0.61035156	4.4513915740000005	9.201855432	0.740502896	0.5493164	0.7324219	0.7324219	-9.366943390000001	0.4354492212	2.5612548920000004	-0.36621094	-0.18310547	0	1.5156982820000002	9.38847644	3.12111821	0.061035156	0.4272461	0.24414062	0.86850589	9.536816394	-1.6329346040000001	0	0	-0.12207031	1550088125.588
-9.42915036	-2.239453076	-1.820751996	-0.4272461	-0.061035156	-0.061035156	3.2060547120000003	-9.077441394000001	1.3482177520000003	0	0.061035156	-0.7324219	4.4513915740000005	9.201855432	0.740502896	0.48828125	0.6713867	0.36621094	-9.32746556	0.5957519568	2.624658246	-0.48828125	-0.24414062	0.061035156	1.509716754	9.406420926000001	3.0792480040000005	0.061035156	0.48828125	0.18310547	0.8744873200000001	9.584667932	-1.6736084260000001	0.061035156	0.12207031	-0.18310547	1550088125.628
-9.47341304	-2.313623004	-1.8757812500000002	-0.48828125	0	0	3.1055663940000002	-9.0427491	1.2656738220000001	0.30517578	-0.30517578	-0.79345703	4.548291034	9.22578125	0.907983426	0.36621094	0.61035156	0	-9.3155027	0.7034179712000002	2.6784912140000006	-0.4272461	-0.18310547	0.12207031	1.437939496	9.413598740000001	3.02421875	0.061035156	0.4272461	0.12207031	0.6926513580000001	9.595434800000001	-1.7346191100000001	0.061035156	0.18310547	-0.18310547	1550088125.667
-9.41599092	-2.3614746400000004	-1.833911142	-0.4272461	-0.12207031	-0.061035156	3.057714856	-8.9661866	1.1257080072	0.48828125	-0.4272461	-0.7324219	4.62963858	9.254492212	0.8972167932	0.18310547	0.5493164	-0.30517578	-9.350195288	0.778784146	2.72036142	-0.4272461	-0.18310547	0.12207031	1.362573282	9.376513580000001	3.02661142	0.061035156	0.30517578	0.061035156	0.5490966754000001	9.609789840000001	-1.7860596040000003	0.061035156	0.18310547	-0.18310547	1550088125.707
-9.41120607	-2.3674560700000002	-1.8219482820000001	-0.30517578	-0.061035156	-0.061035156	2.99191893	-8.86091304	0.9354980432000001	0.48828125	-0.48828125	-0.5493164	4.712182608	9.3238768	0.8230468750000001	0.061035156	0.36621094	-0.48828125	-9.24611821	0.88645018	2.75625	-0.30517578	0.061035156	0.12207031	1.362573282	9.376513580000001	3.02661142	0.061035156	0.30517578	0.061035156	0.5754150360000001	9.616967752	-1.8004150360000002	0	0.12207031	-0.12207031	1550088125.747
-9.423168930000001	-2.363867212	-1.8267334260000003	-0.24414062	-0.061035156	-0.061035156	3.00627446	-8.621655252000002	0.8158691100000001	0.4272461	-0.36621094	-0.24414062	4.8342040740000005	9.3322509	0.7273437500000001	-0.12207031	0.12207031	-0.5493164	-9.228173920000001	0.9366943390000001	2.6844726440000004	-0.30517578	0.061035156	0.12207031	1.362573282	9.376513580000001	3.02661142	0.061035156	0.30517578	0.061035156	0.5443115216000001	9.600219748	-1.757348642	0	0.12207031	-0.12207031	1550088125.787
-9.427954074	-2.337548822	-1.829125998	-0.18310547	0	-0.061035156	3.01225589	-8.38957518	0.708203125	0.30517578	-0.18310547	0.061035156	4.92871106	9.372924820000001	0.576611322	-0.18310547	0	-0.61035156	-9.20305162	1.008471646	2.6605469240000006	-0.12207031	-0.12207031	0.061035156	1.1304931610000002	9.42915036	2.9081787140000004	0.061035156	0.12207031	0	0.47373047120000006	9.589452880000001	-1.808789038	0	0.12207031	-0.12207031	1550088125.827
-9.418384080000001	-2.34711911	-1.8829589660000003	-0.12207031	-0.061035156	0	3.034985324	-8.292675720000002	0.573022464	0.24414062	-0.18310547	0.36621094	5.002880890000001	9.46264676	0.4103271466	-0.24414062	-0.12207031	-0.5493164	-9.22578125	0.9713867212000001	2.728735324	-0.061035156	-0.12207031	0.061035156	1.0551269568000001	9.479394568	2.89382338	0.061035156	0	0	0.46416014400000005	9.58227536	-1.8279297120000002	0	0.061035156	-0.061035156	1550088125.867
-9.39326178	-2.35549321	-1.870996106	0	0.061035156	0	3.129492212	-8.28190944	0.49167482	0.12207031	-0.30517578	0.5493164	5.07106929	9.444701980000001	0.30744628600000007	-0.24414062	-0.24414062	-0.48828125	-9.229370108000001	0.9414794928000001	2.7610351440000005	-0.061035156	-0.12207031	0	1.114941394	9.5703125	2.902197284	0.061035156	-0.12207031	-0.061035156	0.462963858	9.595434800000001	-1.8422851440000003	0	0.061035156	-0.12207031	1550088125.907
-9.414794928000001	-2.304052716	-1.859033246	0.061035156	0	0	3.33645018	-8.283105432000001	0.41511232	-0.061035156	-0.30517578	0.6713867	5.13447284	9.376513580000001	0.288305661	-0.12207031	-0.24414062	-0.30517578	-9.216211060000001	0.965405252	2.767016574	0	-0.061035156	0	1.1807373200000002	9.590649460000002	2.9141601440000002	0	-0.24414062	-0.12207031	0.47851562500000006	9.590649460000002	-1.8231445680000002	0	0.061035156	-0.061035156	1550088125.947
-9.43034694	-2.2382567900000003	-1.8602295320000002	0.061035156	0	0	3.5601562500000004	-8.327368210000001	0.41152344240000005	-0.061035156	-0.30517578	0.6713867	5.13447284	9.376513580000001	0.288305661	0	-0.12207031	-0.24414062	-9.20544429	0.9606201080000001	2.78017572	0	-0.061035156	0	1.24294429	9.53442392	2.879467752	-0.061035156	-0.24414062	-0.18310547	0.47492675720000005	9.57629393	-1.812377896	-0.061035156	0	-0.061035156	1550088125.987
-9.46503894	-2.185620108	-1.8375000000000001	0.061035156	0.061035156	0	3.7072998200000002	-8.444604532000001	0.5084228534	-0.36621094	0.12207031	0.61035156	5.06867662	9.30234375	0.417504892	0.061035156	-0.061035156	-0.12207031	-9.201855432	0.9474609620000001	2.7909423920000003	0.061035156	-0.061035156	-0.061035156	1.302758786	9.49733876	2.819653354	-0.061035156	-0.18310547	-0.18310547	0.5371337860000001	9.56911592	-1.75495607	-0.061035156	-0.061035156	0	1550088126.027
-9.503320288000001	-2.191601538	-1.8638183900000003	0.061035156	0	0	3.791040036	-8.512792932	0.6256591459999999	-0.36621094	0.12207031	0.61035156	5.06867662	9.30234375	0.417504892	0.061035156	-0.18310547	-0.12207031	-9.207836960000002	0.8948242212000002	2.81726088	0.061035156	-0.061035156	-0.061035156	1.3482177520000003	9.45427266	2.8017089660000005	0	-0.18310547	-0.18310547	0.576611322	9.575097840000002	-1.7597412140000002	-0.12207031	-0.061035156	0	1550088126.067
-9.491357428	-2.1473388580000004	-1.820751996	0.12207031	0	0	3.8125733800000003	-8.61328125	0.75366214	-0.4272461	0.30517578	0.24414062	5.0818360600000005	9.319091754	0.5263671924000001	0.061035156	-0.18310547	-0.061035156	-9.211425720000001	0.869702176	2.837597644	0.061035156	-0.061035156	-0.061035156	1.400854532	9.46145018	2.789746106	0	-0.12207031	-0.18310547	0.5861816394	9.612182608000001	-1.7298339660000002	-0.061035156	0	0	1550088126.107
-9.48776857	-2.118627896	-1.85544429	0.061035156	0	0	3.7659179320000007	-8.668310700000001	0.8661132788	-0.36621094	0.24414062	0	5.10217302	9.314306610000001	0.5574707068000001	0.061035156	-0.12207031	-0.12207031	-9.1875	0.8170653959999999	2.854345746	0.061035156	0	-0.061035156	1.4822021760000001	9.486572480000001	2.8112792540000004	0	-0.061035156	-0.12207031	0.5897705072	9.630126800000001	-1.7059082460000001	-0.061035156	-0.061035156	0	1550088126.148
-9.478198380000002	-2.098291034	-1.8219482820000001	0.061035156	0	0	3.6773925720000005	-8.66950679	0.9677978240000001	-0.30517578	0.18310547	-0.18310547	5.10217302	9.314306610000001	0.5574707068000001	0.061035156	-0.061035156	-0.12207031	-9.19467752	0.7955322480000001	2.843579074	0.061035156	0.061035156	-0.061035156	1.494165036	9.481787140000002	2.85075679	0	0	-0.12207031	0.6220702880000001	9.613378894	-1.7118896760000002	-0.12207031	-0.061035156	0	1550088126.187
