# Supplementary material for: A deep learning approach for lower back-pain risk prediction during manual lifting
Source: PLoS One. 2021 Feb 19;16(2):e0247162. doi: 10.1371/journal.pone.0247162 (PMC7894914; doi:10.1371/journal.pone.0247162)
Supplement: S1 Data — (ZIP) [file pone.0247162.s001.zip › source-used/Subject_03_P2_Zone05_T3.csv]

Side_A_x	Side_A_y	Side_A_z	Side_G_x	Side_G_y	Side_G_z	LtWt_A_x	LtWt_A_y	LtWt_A_z	LtWt_G_x	LtWt_G_y	LtWt_G_z	RtWt_A_x	RtWt_A_y	RtWt_A_z	RtWt_G_x	RtWt_G_y	RtWt_G_z	Back_A_x	Back_A_y	Back_A_z	Back_G_x	Back_G_y	Back_G_z	UArm_A_x	UArm_A_y	UArm_A_z	UArm_G_x	UArm_G_y	UArm_G_z	Thig_A_x	Thig_A_y	Thig_A_z	Thig_G_x	Thig_G_y	Thig_G_z	Time_stp
-9.38967302	-2.471533246	-1.8530517180000001	-0.18310547	0	0	3.5194824280000003	-8.61926268	0.8218505890000001	0.061035156	-0.36621094	-0.12207031	4.87368161	9.528442392	0.1495361322	0.061035156	0.12207031	0.12207031	-9.138451980000001	0.8146728240000001	2.845971646	-0.24414062	0	0.061035156	1.4774170320000002	9.523657248000001	2.404541034	0	0.18310547	0	0.5239746106000001	9.61816394	-1.642504892	0	0	-0.061035156	1550088668.639
-9.427954074	-2.47871106	-1.88774411	-0.18310547	-0.061035156	0	3.466845746	-8.565429712	0.7859619110000001	0.12207031	-0.24414062	-0.12207031	4.77558606	9.518872300000002	0.16508788940000002	0	0.24414062	0.12207031	-9.165966754000001	0.855346646	2.87109375	-0.18310547	0	0	1.4774170320000002	9.523657248000001	2.404541034	0	0.24414062	0.061035156	0.5120117212	9.62294928	-1.6365234620000002	0	0	0	1550088668.679
-9.412402160000001	-2.51459964	-1.9032959260000002	-0.18310547	-0.12207031	0	3.3854980040000004	-8.560644568	0.6854736419999999	0.061035156	-0.18310547	-0.12207031	4.69423822	9.54399411	0.12800292540000002	0	0.24414062	0.12207031	-9.206640380000001	0.88046875	2.9141601440000002	-0.18310547	0	0	1.46665036	9.54638678	2.4165038940000003	0	0.30517578	0.12207031	0.5084228534	9.67080072	-1.679589856	0	0	0	1550088668.719
-9.382495108	-2.5002441100000006	-1.848266574	-0.18310547	-0.061035156	0	3.3567871400000002	-8.597729532	0.613696286	0	-0.12207031	-0.12207031	4.618872104	9.5870607	0.061010742800000003	-0.061035156	0.18310547	0.12207031	-9.169555710000001	0.850561502	2.886645468	-0.12207031	0.061035156	0	1.35180661	9.584667932	2.45358876	0	0.30517578	0.12207031	0.4450195288	9.668408246	-1.6496826080000002	-0.061035156	0	0	1550088668.759
-9.374121106	-2.49426268	-1.868603534	-0.12207031	-0.12207031	0	3.275439496	-8.63601088	0.573022464	0	-0.12207031	-0.12207031	4.569824280000001	9.538012680000001	-0.01076660144	0	0.18310547	0.12207031	-9.14323732	0.800317392	2.8112792540000004	-0.12207031	0.061035156	0	1.35180661	9.584667932	2.45358876	0	0.18310547	0.12207031	0.35888672120000004	9.615771760000001	-1.7489746400000001	-0.12207031	-0.061035156	0	1550088668.799
-9.305932608	-2.48828125	-1.833911142	-0.061035156	-0.061035156	0.061035156	3.275439496	-8.63601088	0.573022464	0	-0.061035156	-0.12207031	4.531542932000001	9.496142572	-0.023925780760000005	0	0.18310547	0.12207031	-9.11213408	0.83022464	2.7658202880000005	-0.12207031	0	0	1.276440396	9.54399411	2.4488037140000003	0	0.24414062	0.12207031	0.3014648462	9.589452880000001	-1.7669189300000003	-0.061035156	-0.061035156	0	1550088668.839
-9.340625000000001	-2.503832968	-1.876977536	0	0.12207031	0.061035156	3.2790283540000003	-8.66711412	0.5825927716	0	-0.061035156	-0.12207031	4.483691394	9.522461060000001	-0.014355469240000002	0	0.18310547	0.12207031	-9.07983426	0.8206542932	2.7227538940000002	-0.12207031	-0.061035156	0	1.2333740020000001	9.527246106	2.436840854	0	0.18310547	0.12207031	0.32778320680000006	9.523657248000001	-1.7848632200000003	-0.061035156	-0.061035156	0	1550088668.878
-9.38129892	-2.501440396	-1.9690917540000001	-0.061035156	-0.061035156	0	3.267065396	-8.665917932000001	0.6376221040000001	0	0	-0.12207031	4.457373004000001	9.53083516	0.03588867212	0	0.12207031	0.12207031	-9.165966754000001	0.7955322480000001	2.7478759000000004	-0.12207031	-0.12207031	0	1.2333740020000001	9.527246106	2.436840854	0	0.061035156	0.12207031	0.32539062500000004	9.579882788	-1.7621337860000001	-0.061035156	0	0	1550088668.918
-9.35258786	-2.47033696	-1.899707068	0	0.061035156	0.061035156	3.2311766200000003	-8.638403060000002	0.65676268	0.061035156	-0.061035156	-0.12207031	4.458569290000001	9.54160144	0.0693847644	-0.061035156	0.061035156	0.12207031	-9.18869658	0.8266357428000001	2.816064496	-0.061035156	-0.12207031	0	1.358984424	9.57150908	2.491870108	-0.061035156	0	0.12207031	0.33854982	9.60739766	-1.774096646	-0.061035156	-0.061035156	0	1550088668.959
-9.39685054	-2.463159146	-1.9511474640000002	0	0	0.061035156	3.24433606	-8.638403060000002	0.6555663939999999	0.061035156	-0.12207031	-0.12207031	4.4705322480000005	9.567919928000002	0.0825439496	-0.061035156	0	0.061035156	-9.189892572	0.7907471040000001	2.8136719240000003	-0.061035156	-0.12207031	0	1.3996582460000002	9.538012680000001	2.5397216460000003	-0.061035156	-0.061035156	0.061035156	0.35888672120000004	9.57749002	-1.7118896760000002	-0.061035156	-0.061035156	0	1550088668.998
-9.362158246000002	-2.47631839	-1.9164550720000002	0	-0.061035156	0.061035156	3.31611322	-8.621655252000002	0.5873779254	0.061035156	0	-0.061035156	4.482495108	9.528442392	0.113647464	-0.061035156	0.061035156	0.061035156	-9.20305162	0.7979248200000001	2.82084964	-0.061035156	-0.061035156	0	1.3996582460000002	9.538012680000001	2.5397216460000003	-0.061035156	-0.061035156	0.061035156	0.4139160144	9.614575180000001	-1.7094971040000002	-0.061035156	0	0	1550088669.038
-9.377710160000001	-2.4619628600000003	-1.923632788	0	0	0.061035156	3.3567871400000002	-8.616870108	0.5981445288	0	0.12207031	-0.061035156	4.489672824	9.49375	0.1626953076	-0.12207031	0	0	-9.18391124	0.7859619110000001	2.8483641200000003	0	-0.12207031	0	1.41640625	9.472216754	2.47033696	-0.12207031	-0.061035156	0.061035156	0.35649413939999997	9.59782698	-1.7118896760000002	-0.061035156	0	0	1550088669.079
-9.3657473	-2.4751221040000004	-1.89611821	-0.061035156	-0.061035156	0.061035156	3.34841304	-8.6515625	0.6507812500000001	0	0.061035156	-0.061035156	4.5088134	9.46623552	0.135180661	-0.12207031	-0.061035156	-0.061035156	-9.195874100000001	0.778784146	2.860327176	0	-0.061035156	0	1.41640625	9.472216754	2.47033696	-0.061035156	-0.12207031	0.061035156	0.32658691100000004	9.595434800000001	-1.71667482	-0.061035156	0	0	1550088669.118
-9.39326178	-2.4595702880000005	-1.9044922120000003	0	0.061035156	0.061035156	3.3866942900000003	-8.6348143	0.641210962	0.061035156	0	-0.061035156	4.565038940000001	9.481787140000002	0.06459961060000001	-0.12207031	-0.061035156	-0.061035156	-9.216211060000001	0.745288089	2.9010009000000005	0	-0.061035156	0	1.4833984620000003	9.508105432	2.512207068	-0.061035156	-0.12207031	0	0.30505371400000003	9.603808606000001	-1.720263678	-0.061035156	0	0	1550088669.158
-9.38847644	-2.45598143	-1.9296142180000002	0	0	0	3.3866942900000003	-8.6348143	0.641210962	0.061035156	0.061035156	-0.061035156	4.62246106	9.486572480000001	0.04067382788	-0.061035156	0	-0.061035156	-9.213818390000002	0.734521466	2.9165527160000004	0	-0.061035156	0	1.5360351440000002	9.542798020000001	2.53254393	-0.061035156	-0.12207031	0	0.3349609424	9.62653804	-1.7106933900000003	-0.061035156	0	0	1550088669.198
-9.37890625	-2.44401857	-1.8733886780000002	0	0	0	3.3412353240000003	-8.63601088	0.63881839	0.061035156	0.061035156	-0.061035156	4.65476088	9.45307608	0.052636719240000004	-0.061035156	-0.061035156	-0.061035156	-9.195874100000001	0.7895507788	2.9213378600000004	0	-0.061035156	0	1.526464856	9.485375900000001	2.51101088	-0.061035156	-0.12207031	-0.061035156	0.32180175720000004	9.614575180000001	-1.681982428	-0.061035156	0	0	1550088669.238
-9.43034694	-2.4129150360000002	-1.9009033540000002	0	0.061035156	0.061035156	3.334057608	-8.576196580000001	0.6220702880000001	0.061035156	0	-0.061035156	4.6990235600000005	9.445898560000002	0.1112548822	-0.061035156	-0.061035156	-0.061035156	-9.18630342	0.7428955072	2.918945288	0	-0.061035156	0	1.526464856	9.485375900000001	2.51101088	-0.061035156	-0.12207031	-0.061035156	0.2978759784	9.609789840000001	-1.69633786	0	0	0	1550088669.278
-9.377710160000001	-2.428466754	-1.8614257200000002	0.061035156	0.061035156	-0.061035156	3.334057608	-8.576196580000001	0.6220702880000001	0	0.061035156	0	4.737304712	9.447094748	0.1495361322	0	-0.061035156	-0.061035156	-9.18869658	0.7763915740000001	2.9416748200000002	0	-0.061035156	-0.061035156	1.526464856	9.485375900000001	2.51101088	-0.061035156	-0.12207031	-0.061035156	0.2978759784	9.60620108	-1.69633786	0	0	0	1550088669.318
-9.412402160000001	-2.4356445680000003	-1.9176513580000003	0.061035156	0	-0.061035156	3.33645018	-8.56901857	0.6125	0	0.061035156	0	4.72893071	9.479394568	0.16628417539999998	0	-0.061035156	0	-9.192285340000002	0.7799804712000001	2.9679932100000004	0.061035156	0	0	1.599438498	9.521264480000001	2.5265625000000003	-0.061035156	-0.12207031	-0.061035156	0.3182128894	9.630126800000001	-1.656860324	0	-0.061035156	-0.061035156	1550088669.358
-9.38847644	-2.427270468	-1.892529254	0.061035156	0.061035156	-0.061035156	3.3412353240000003	-8.552270468000001	0.594555661	-0.061035156	0.061035156	0	4.7349121400000005	9.49016124	0.1866210962	0	-0.061035156	-0.061035156	-9.21979982	0.754858426	2.987133786	0	0	-0.061035156	1.599438498	9.521264480000001	2.5265625000000003	0	-0.061035156	-0.061035156	0.3517089856000001	9.640893570000001	-1.6532714660000003	0	0	0	1550088669.398
-9.406420926000001	-2.381811502	-1.933203076	0.061035156	0	0	3.3412353240000003	-8.552270468000001	0.594555661	-0.061035156	0.061035156	0	4.712182608	9.496142572	0.1997802716	-0.061035156	-0.061035156	-0.061035156	-9.21860324	0.7680175720000001	2.9931152160000005	0.061035156	0.061035156	0	1.6245605040000002	9.523657248000001	2.55048822	-0.061035156	-0.061035156	-0.061035156	0.44621582460000003	9.64328624	-1.6269530760000002	0	-0.061035156	0	1550088669.438
-9.40163588	-2.336352536	-1.905688498	0	0.061035156	-0.061035156	3.3472167540000006	-8.56303714	0.5969482428	-0.061035156	0.061035156	0.061035156	4.684667932000001	9.485375900000001	0.1997802716	-0.061035156	-0.061035156	-0.061035156	-9.18391124	0.7488769568000001	2.969189496	0.061035156	0.061035156	0	1.6137939300000002	9.515283246000001	2.5409179320000006	-0.061035156	-0.061035156	-0.061035156	0.44980469240000004	9.624145468	-1.600634784	0	0	0	1550088669.478
-9.4255616	-2.3435302520000003	-1.9128662140000001	0	-0.061035156	-0.061035156	3.39267572	-8.52236322	0.63881839	-0.12207031	0.061035156	0.061035156	4.6619384	9.445898560000002	0.21533202880000002	0	-0.061035156	-0.061035156	-9.169555710000001	0.7476806610000001	2.9321045320000003	0	0.061035156	0	1.6161865020000004	9.481787140000002	2.5337402160000004	-0.061035156	-0.061035156	-0.061035156	0.440234375	9.62773462	-1.6329346040000001	0	-0.061035156	0	1550088669.518
-9.4255616	-2.3208007200000003	-1.872192392	0	0	0	3.39267572	-8.52236322	0.63881839	-0.18310547	0.12207031	0.061035156	4.639208966000001	9.441113220000002	0.20576172120000003	-0.061035156	-0.061035156	-0.12207031	-9.15639676	0.762036142	2.9237304320000006	0	0.061035156	0	1.617382788	9.46743161	2.512207068	-0.061035156	0	-0.12207031	0.5048339856	9.63371556	-1.582690396	0	-0.061035156	0	1550088669.558
-9.414794928000001	-2.2837158540000004	-1.859033246	0	0	0	3.3843016200000005	-8.5666259	0.6818847840000001	-0.18310547	0.061035156	0.061035156	4.640405252	9.447094748	0.172265625	-0.061035156	-0.061035156	-0.12207031	-9.14204074	0.765625	2.906982428	0	0.061035156	-0.061035156	1.5456054320000001	9.482983426	2.5181884000000005	-0.061035156	0	-0.12207031	0.5072265576	9.62055661	-1.58149411	0	0	0	1550088669.598
-9.43513179	-2.25859375	-1.8829589660000003	0	0	-0.061035156	3.366357428	-8.596533246000002	0.7500732428000001	-0.12207031	0.061035156	0	4.675097644	9.45666484	0.14235839660000002	0	-0.061035156	-0.12207031	-9.1276857	0.7680175720000001	2.8734864200000003	0	0.061035156	-0.061035156	1.5456054320000001	9.482983426	2.5181884000000005	-0.061035156	-0.061035156	-0.12207031	0.52995607	9.62055661	-1.5958496400000002	0	0	0	1550088669.638
-9.43513179	-2.29089357	-1.888940396	0	0	0	3.366357428	-8.596533246000002	0.7500732428000001	-0.12207031	0.061035156	-0.061035156	4.69064946	9.45307608	0.1495361322	0	-0.061035156	-0.12207031	-9.124096940000001	0.762036142	2.8902344240000004	0	0.061035156	-0.061035156	1.5336425720000002	9.479394568	2.5313476440000002	-0.061035156	-0.061035156	-0.12207031	0.5550781250000001	9.61936052	-1.5982422120000002	0	-0.061035156	0	1550088669.678
-9.4171875	-2.295678714	-1.876977536	0	-0.061035156	0	3.32807608	-8.57858876	0.765625	-0.061035156	0	0	4.721752896	9.449487320000001	0.17824707460000003	0	-0.061035156	-0.12207031	-9.133667032	0.764428714	2.8627197480000004	0	0.061035156	-0.061035156	1.5599609620000003	9.459057608	2.5337402160000004	-0.061035156	-0.061035156	-0.12207031	0.5670410144	9.63371556	-1.579101538	0	0	0	1550088669.718
-9.423168930000001	-2.2801269960000004	-1.859033246	0.061035156	0	0	3.3328614200000004	-8.572607428000001	0.7476806610000001	-0.061035156	0	0	4.737304712	9.45427266	0.211743161	0	-0.061035156	-0.12207031	-9.125292932	0.7811767572	2.8698974640000006	0	0.061035156	-0.061035156	1.5599609620000003	9.459057608	2.5337402160000004	-0.061035156	-0.061035156	-0.12207031	0.571826178	9.615771760000001	-1.5862792540000001	0	0	0	1550088669.758
-9.43513179	-2.241845746	-1.8650146760000001	0	0	0	3.366357428	-8.58098143	0.708203125	-0.061035156	0	0	4.746875	9.459057608	0.23686523560000003	-0.061035156	-0.061035156	-0.061035156	-9.136059800000002	0.773999002	2.8734864200000003	0	0	-0.061035156	1.5719238220000002	9.459057608	2.5385253600000004	-0.061035156	-0.061035156	-0.061035156	0.5754150360000001	9.615771760000001	-1.582690396	-0.061035156	-0.061035156	0	1550088669.798
-9.4423098	-2.2609863220000004	-1.89013678	0	-0.061035156	0	3.3603759000000006	-8.570214660000001	0.67709964	-0.061035156	0	0	4.7552491	9.45666484	0.23327636780000002	-0.061035156	-0.061035156	-0.061035156	-9.140844748000001	0.7763915740000001	2.8675048920000004	0.061035156	0	-0.061035156	1.53125	9.475805710000001	2.5397216460000003	-0.061035156	-0.061035156	-0.061035156	0.61848143	9.624145468	-1.567138678	0	0	0	1550088669.838
-9.42915036	-2.250219748	-1.8793701080000003	0	-0.061035156	0	3.3759277160000005	-8.540307608	0.6459961060000001	-0.061035156	0	0	4.727734424	9.459057608	0.2045654254	-0.061035156	-0.061035156	0	-9.15639676	0.7560547120000001	2.85673822	0.061035156	0	-0.061035156	1.53125	9.475805710000001	2.5397216460000003	-0.061035156	-0.061035156	-0.061035156	0.6053222644	9.64208966	-1.58747554	-0.061035156	-0.061035156	0	1550088669.878
-9.426757788000002	-2.268164038	-1.847070288	0.061035156	-0.061035156	0	3.3759277160000005	-8.540307608	0.6459961060000001	-0.061035156	0	0	4.709790036	9.44350589	0.1866210962	-0.061035156	-0.061035156	0	-9.14323732	0.763232428	2.83879393	0.061035156	0	-0.061035156	1.564746106	9.459057608	2.55048822	-0.061035156	-0.061035156	-0.061035156	0.6053222644	9.612182608000001	-1.57551268	-0.061035156	-0.061035156	0	1550088669.918
-9.43752446	-2.24064946	-1.851855432	0	-0.061035156	0	3.39746106	-8.545092752	0.6364257788	-0.12207031	0	-0.061035156	4.6703125000000005	9.423168930000001	0.1579101538	-0.061035156	-0.061035156	-0.061035156	-9.140844748000001	0.765625	2.83879393	0.061035156	-0.061035156	-0.061035156	1.50732428	9.460253894000001	2.536132788	-0.061035156	-0.061035156	-0.061035156	0.6340332068000001	9.6217527	-1.561157248	-0.061035156	-0.061035156	0	1550088669.958
-9.43034694	-2.239453076	-1.8386962860000002	0	-0.061035156	0	3.369946286	-8.56782248	0.6723144568000001	-0.061035156	0	-0.061035156	4.62604982	9.460253894000001	0.1315917932	-0.061035156	-0.12207031	0	-9.15878894	0.7393066100000001	2.8555420320000002	0.061035156	-0.061035156	-0.061035156	1.489379892	9.478198380000002	2.53254393	0	-0.061035156	-0.061035156	0.6280517572	9.614575180000001	-1.5491942900000002	-0.061035156	0	0	1550088670.02
-9.438720746000001	-2.255004892	-1.848266574	0	-0.061035156	0	3.369946286	-8.56782248	0.6723144568000001	-0.061035156	0	-0.061035156	4.62604982	9.460253894000001	0.1315917932	-0.061035156	-0.12207031	0	-9.15639676	0.732128894	2.8758788940000004	0.061035156	-0.061035156	-0.061035156	1.489379892	9.478198380000002	2.53254393	0	-0.061035156	-0.061035156	0.6160888580000001	9.6217527	-1.562353534	-0.061035156	0	0	1550088670.038
-9.43034694	-2.269360324	-1.8434814300000002	0	-0.061035156	0	3.3531983800000003	-8.58815944	0.6663330072	-0.061035156	-0.061035156	-0.061035156	4.6416014400000005	9.455468750000001	0.14833984620000001	0	-0.12207031	-0.061035156	-9.16835962	0.7273437500000001	2.8914307100000003	0.061035156	-0.061035156	-0.061035156	1.5707275360000001	9.469824280000001	2.569628894	0	-0.12207031	-0.061035156	0.573022464	9.632519568000001	-1.5563721040000003	-0.061035156	0	0	1550088670.078
-9.42077626	-2.312426718	-1.847070288	0	0	0	3.3448242800000005	-8.59055162	0.6519775360000001	-0.061035156	-0.061035156	-0.061035156	4.64638678	9.449487320000001	0.1997802716	0	-0.061035156	-0.061035156	-9.169555710000001	0.7393066100000001	2.8890380400000004	0	-0.061035156	-0.061035156	1.5707275360000001	9.469824280000001	2.569628894	-0.061035156	-0.061035156	-0.061035156	0.5634521466	9.613378894	-1.5958496400000002	-0.061035156	0	-0.061035156	1550088670.118
-9.4255616	-2.31481929	-1.888940396	0	-0.061035156	0	3.33645018	-8.58217752	0.649584964	-0.12207031	0	-0.061035156	4.6427978240000005	9.477001800000002	0.22490234620000002	-0.061035156	-0.061035156	-0.061035156	-9.195874100000001	0.7309326080000002	2.910571286	0.061035156	-0.061035156	-0.061035156	1.5396240020000003	9.475805710000001	2.5385253600000004	0	-0.061035156	-0.061035156	0.57421875	9.64208966	-1.5563721040000003	-0.061035156	0	0	1550088670.158
-9.41120607	-2.2980712860000003	-1.820751996	0	-0.061035156	-0.061035156	3.302954074	-8.58815944	0.6627441100000001	-0.061035156	0	-0.061035156	4.669116214000001	9.45307608	0.2225097644	0	-0.12207031	-0.061035156	-9.19467752	0.7524658540000001	2.8902344240000004	0.061035156	-0.061035156	-0.061035156	1.55158696	9.482983426	2.551684604	-0.061035156	-0.061035156	-0.061035156	0.5670410144	9.61816394	-1.564746106	-0.061035156	0	0	1550088670.198
-9.4423098	-2.3028564300000003	-1.8063964660000003	0	0	-0.061035156	3.311328076	-8.62285144	0.6208740020000001	-0.061035156	-0.061035156	0	4.630834964000001	9.482983426	0.1878173822	-0.061035156	-0.12207031	-0.061035156	-9.195874100000001	0.7213623200000001	2.9010009000000005	0.061035156	0.061035156	-0.061035156	1.55158696	9.482983426	2.551684604	-0.061035156	-0.12207031	-0.061035156	0.5885742212	9.63491214	-1.5527832460000002	-0.061035156	0	0	1550088670.237
-9.42436502	-2.3052490020000005	-1.814770468	0	0	-0.061035156	3.3376464660000003	-8.612085160000001	0.6220702880000001	-0.12207031	-0.061035156	0	4.66672374	9.47341304	0.19738769960000002	0	-0.061035156	-0.12207031	-9.169555710000001	0.6842773560000001	2.854345746	0	0	-0.061035156	1.588671924	9.504516574	2.578002896	0	-0.061035156	-0.12207031	0.553881839	9.650463760000001	-1.5456054320000001	-0.061035156	0	0	1550088670.278
-9.43632788	-2.292089856	-1.832714856	0	-0.12207031	-0.061035156	3.3579834260000005	-8.575000000000001	0.5790038940000001	-0.12207031	0	0	4.653564496	9.431542932000001	0.1495361322	0	-0.061035156	-0.061035156	-9.164770468	0.735717752	2.8399902160000003	0.061035156	-0.061035156	-0.061035156	1.43076178	9.48776857	2.5181884000000005	-0.061035156	0	-0.061035156	0.5598632788000001	9.637304712	-1.5599609620000003	-0.061035156	0	-0.061035156	1550088670.318
-9.426757788000002	-2.326782248	-1.7980224640000002	0	0	-0.061035156	3.3675537140000005	-8.6264402	0.5550781250000001	-0.061035156	-0.12207031	0	4.6798827880000005	9.5104982	0.1040771466	0	-0.12207031	-0.061035156	-9.18869658	0.6842773560000001	2.87109375	0	-0.061035156	-0.061035156	1.4833984620000003	9.540405252000001	2.56484375	0	-0.12207031	-0.061035156	0.6017333966	9.631323380000001	-1.5276611420000001	-0.061035156	0	-0.061035156	1550088670.387
-9.408813400000001	-2.3076415740000003	-1.8052001800000002	0	-0.061035156	-0.061035156	3.3866942900000003	-8.5582518	0.5108154254	-0.12207031	0	0	4.634423920000001	9.433935700000001	0.1770507788	0.061035156	-0.061035156	-0.061035156	-9.1791259	0.6854736419999999	2.854345746	0	0	-0.061035156	1.5013427520000002	9.45307608	2.55048822	0	0	-0.061035156	0.5502929712000001	9.61936052	-1.5372314300000003	-0.061035156	-0.061035156	0	1550088670.452
-9.42915036	-2.3052490020000005	-1.8255371400000002	-0.061035156	-0.061035156	-0.061035156	3.408227536	-8.584570288	0.540722644	-0.12207031	0	0	4.634423920000001	9.433935700000001	0.1770507788	0.061035156	-0.061035156	-0.061035156	-9.185107428000002	0.6986327880000001	2.854345746	0	0	-0.061035156	1.5013427520000002	9.45307608	2.55048822	0	0	-0.061035156	0.5634521466	9.6385009	-1.5563721040000003	0	0	-0.061035156	1550088670.477
-9.426757788000002	-2.360278354	-1.795629892	-0.061035156	0	-0.061035156	3.408227536	-8.584570288	0.540722644	-0.12207031	0	0	4.639208966000001	9.5021241	0.2129394568	0	-0.061035156	-0.061035156	-9.195874100000001	0.687866214	2.854345746	0	0	0	1.4822021760000001	9.477001800000002	2.548095746	0	0	-0.061035156	0.5909667932	9.644482428000002	-1.51330571	0	0	-0.061035156	1550088670.517
-9.412402160000001	-2.34711911	-1.77290036	-0.061035156	-0.061035156	-0.061035156	3.3914795320000004	-8.632422120000001	0.594555661	-0.12207031	0	0	4.663134784	9.53322734	0.1878173822	0	-0.061035156	-0.061035156	-9.197070288	0.669921875	2.83640126	0	0	0	1.46665036	9.532031250000001	2.5875733800000003	0	0	-0.061035156	0.5610595746000001	9.648071580000002	-1.5156982820000002	0	0	0	1550088670.557
-9.42197284	-2.327978534	-1.79323732	-0.061035156	0	-0.061035156	3.3831054320000007	-8.65515126	0.6077148560000001	-0.061035156	-0.061035156	-0.061035156	4.64399411	9.516479532	0.18422851440000002	0	0	-0.061035156	-9.19467752	0.6926513580000001	2.828027356	0	0	0	1.46665036	9.532031250000001	2.5875733800000003	0	0	-0.061035156	0.5275634784000001	9.62294928	-1.53125	0	-0.061035156	-0.061035156	1550088670.597
-9.43273912	-2.3423339660000004	-1.801611322	-0.061035156	0	-0.061035156	3.3567871400000002	-8.647973740000001	0.5813964856000001	-0.061035156	-0.061035156	-0.061035156	4.59375	9.49375	0.16987304320000002	0	0	-0.061035156	-9.18869658	0.699829074	2.8232422120000003	0	0	0	1.4606689300000002	9.496142572	2.551684604	0	0	-0.061035156	0.5861816394	9.645678420000001	-1.5180908540000002	0	0	-0.061035156	1550088670.637
-9.42197284	-2.356689496	-1.7848632200000003	-0.061035156	-0.061035156	-0.061035156	3.3268798920000004	-8.62524411	0.5658447284000001	-0.061035156	0	0	4.5901612400000005	9.49733876	0.1411621106	0	0	-0.061035156	-9.191088760000001	0.693847644	2.7945312500000004	-0.061035156	0.061035156	0	1.4235839660000003	9.522461060000001	2.56245108	0	0	-0.061035156	0.5790038940000001	9.648071580000002	-1.5180908540000002	0	0	-0.061035156	1550088670.677
-9.423168930000001	-2.3387451080000004	-1.7860596040000003	-0.061035156	-0.061035156	-0.061035156	3.3065429320000006	-8.6348143	0.47253417540000003	-0.061035156	-0.061035156	0	4.5901612400000005	9.49733876	0.1411621106	0	0	-0.061035156	-9.19348143	0.7034179712000002	2.807690396	-0.061035156	0.061035156	0	1.4235839660000003	9.522461060000001	2.56245108	0	0	-0.061035156	0.5526855432	9.650463760000001	-1.5276611420000001	0	0	-0.061035156	1550088670.717
-9.43513179	-2.3387451080000004	-1.808789038	-0.061035156	0	-0.061035156	3.3065429320000006	-8.6348143	0.47253417540000003	-0.061035156	-0.061035156	0	4.5901612400000005	9.49733876	0.1411621106	0	0	-0.061035156	-9.18391124	0.7129882787999999	2.787353534	-0.061035156	0	0	1.391284146	9.532031250000001	2.536132788	0	0	-0.061035156	0.5514892572000001	9.640893570000001	-1.540820288	0	-0.061035156	-0.061035156	1550088670.757
-9.408813400000001	-2.3674560700000002	-1.81118161	-0.061035156	-0.061035156	-0.061035156	3.3197021760000003	-8.62404802	0.462963858	-0.061035156	0	0	4.574609424	9.504516574	0.0861328125	0	0	-0.061035156	-9.191088760000001	0.717773462	2.778979532	-0.061035156	0	0	1.3817138580000001	9.512890380000002	2.51101088	0	0	-0.061035156	0.576611322	9.65285643	-1.5372314300000003	0	0	-0.061035156	1550088670.797
-9.419580072	-2.386596646	-1.808789038	-0.061035156	0	-0.061035156	3.2909912140000004	-8.606103240000001	0.458178714	-0.061035156	-0.061035156	0	4.572216754	9.504516574	0.0992919928	0	0	-0.061035156	-9.18630342	0.723754892	2.75625	-0.061035156	0	0	1.3817138580000001	9.512890380000002	2.51101088	0	0	-0.061035156	0.5490966754000001	9.62653804	-1.532446286	0	0	-0.061035156	1550088670.837
-9.407617212	-2.365063498	-1.8267334260000003	-0.061035156	-0.061035156	-0.061035156	3.2874023560000003	-8.58696286	0.46655273560000005	-0.061035156	-0.061035156	0	4.585375900000001	9.517675720000002	0.0825439496	0	0	-0.061035156	-9.21501448	0.73332518	2.7729980040000006	-0.061035156	0	0	1.362573282	9.52604982	2.524169928	0	0	-0.061035156	0.5813964856000001	9.650463760000001	-1.5360351440000002	0	-0.061035156	-0.061035156	1550088670.877
-9.414794928000001	-2.34711911	-1.8099853240000001	-0.061035156	0	-0.061035156	3.3053466460000003	-8.62524411	0.46416014400000005	-0.061035156	-0.061035156	0	4.563842752	9.523657248000001	0.07895508180000001	0	0	-0.061035156	-9.197070288	0.7608398560000001	2.78496106	-0.061035156	0.061035156	0	1.3948730040000001	9.547582968	2.5098144959999997	0	0	-0.061035156	0.592163089	9.636108426000002	-1.5300537140000001	0	0	-0.061035156	1550088670.917
-9.398047120000001	-2.35549321	-1.796826178	-0.061035156	-0.061035156	-0.061035156	3.325683606	-8.640795926000001	0.48808594240000003	-0.061035156	-0.061035156	0	4.572216754	9.536816394	0.1040771466	0	0	-0.061035156	-9.19467752	0.7201660340000001	2.7299316100000004	-0.061035156	0	0	1.3948730040000001	9.547582968	2.5098144959999997	0	0	-0.061035156	0.5646484424	9.61936052	-1.561157248	0	0	-0.061035156	1550088670.957
-9.410009980000002	-2.34711911	-1.8805663940000001	-0.061035156	-0.12207031	-0.061035156	3.3041503600000004	-8.608496106	0.5227783246000001	-0.061035156	0	0	4.567431610000001	9.49255342	0.10048827880000001	0	0.061035156	-0.061035156	-9.175537140000001	0.75366214	2.733520468	-0.061035156	0	0	1.3709472839999999	9.503320288000001	2.5098144959999997	0	0.061035156	-0.061035156	0.500048822	9.591845746	-1.6125976440000003	0	0	-0.061035156	1550088670.997
-9.34780252	-2.3399413940000002	-1.814770468	-0.12207031	-0.18310547	-0.061035156	3.282617212	-8.595336960000001	0.5502929712000001	-0.061035156	-0.061035156	0	4.55546875	9.53442392	0.0729736322	0	0	-0.061035156	-9.207836960000002	0.734521466	2.7813721040000003	-0.061035156	-0.061035156	-0.061035156	1.341040036	9.57629393	2.5385253600000004	0	0.061035156	-0.061035156	0.5754150360000001	9.60141574	-1.5898682100000001	0.061035156	0.061035156	-0.061035156	1550088671.037
-9.15161142	-2.3172119600000003	-1.5719238220000002	-0.24414062	-0.30517578	0.061035156	3.302954074	-8.653955072	0.516796875	0	-0.12207031	0	4.55546875	9.53442392	0.0729736322	0	0	-0.061035156	-9.152807608000002	0.6747070288	2.825634784	0	0	-0.061035156	1.341040036	9.57629393	2.5385253600000004	0	-0.061035156	-0.061035156	0.7201660340000001	9.54997554	-1.4678466460000001	0	0.18310547	-0.061035156	1550088671.077
-9.27124002	-2.356689496	-1.3482177520000003	-0.12207031	-0.061035156	0.24414062	3.3268798920000004	-8.62524411	0.4521972644	0	-0.12207031	0	4.55546875	9.53442392	0.0729736322	0	0	-0.061035156	-9.1193116	0.52995607	2.8352050720000004	0.061035156	0	-0.061035156	1.3805175720000002	9.521264480000001	2.6402099640000003	-0.061035156	-0.061035156	-0.061035156	0.9402832068000001	9.451879892000001	-1.079052716	-0.12207031	0.5493164	0.061035156	1550088671.117
-9.615771760000001	-2.19399411	-1.2453369600000002	-0.30517578	-0.36621094	0.061035156	3.285009784	-8.48527806	0.500048822	-0.061035156	-0.061035156	0.061035156	4.55546875	9.53442392	0.0729736322	0	0	-0.061035156	-9.210229532000001	0.309838858	2.8627197480000004	0.061035156	0.061035156	-0.12207031	1.5396240020000003	9.293969748	2.9237304320000006	-0.061035156	0	-0.12207031	0.8828613220000001	9.5451902	-1.0718750000000001	-0.12207031	0.5493164	0.18310547	1550088671.157
-9.631323380000001	-2.2490234620000003	-1.07785643	-0.5493164	-0.30517578	-0.12207031	3.302954074	-8.391967752000001	0.492871106	0	-0.061035156	0.18310547	4.55546875	9.53442392	0.0729736322	0	0	-0.061035156	-9.325073380000001	0.19738769960000002	3.0050780759999998	0.061035156	0.061035156	-0.12207031	1.5396240020000003	9.293969748	2.9237304320000006	-0.061035156	0.061035156	-0.12207031	0.7369140380000001	9.785644568	-1.1484375	0	0.48828125	0.18310547	1550088671.197
-9.575097840000002	-2.4811035340000003	-0.762036142	-0.4272461	-0.12207031	-0.12207031	3.464453076	-8.59294429	0.4091308606000001	0	0.061035156	0.36621094	4.40234375	9.58825679	0.4474121106000001	0.18310547	-0.061035156	-0.061035156	-9.33942842	0.04306640576	3.1079589660000004	0.061035156	0.12207031	-0.061035156	1.542016574	9.46503894	3.0672851440000004	0	0.061035156	-0.18310547	0.5754150360000001	9.81315944	-1.1484375	0	0.48828125	0.18310547	1550088671.237
-9.50930162	-2.586376996	-0.717773462	-0.5493164	-0.18310547	-0.24414062	3.62714856	-8.777173020000001	0.2380615216	0.061035156	-0.061035156	0.36621094	4.368847644000001	9.557153060000001	0.5849853534	0.24414062	-0.18310547	-0.061035156	-9.304736420000001	-0.11484375000000001	3.0947998200000004	0.061035156	0.24414062	-0.061035156	1.6915527160000003	9.27124002	3.2909912140000004	0	-0.12207031	-0.30517578	0.401953125	9.719848740000002	-1.11613768	0.18310547	0.30517578	0.18310547	1550088671.277
-9.3920652	-2.6258545320000004	-0.6376221040000001	-0.4272461	-0.12207031	-0.36621094	3.7240478240000003	-8.64558107	0.11723633180000001	0.061035156	-0.18310547	0.30517578	4.377221646000001	9.402832068	0.717773462	0.30517578	-0.061035156	-0.12207031	-9.283202880000001	-0.13757324280000002	3.019433606	0.061035156	0.24414062	-0.061035156	1.6915527160000003	9.27124002	3.2909912140000004	0	-0.061035156	-0.4272461	0.2954833966	9.68515625	-1.1125488220000002	0.36621094	0.30517578	0.18310547	1550088671.317
-9.42077626	-2.5851807100000004	-0.7428955072	-0.36621094	0.18310547	-0.4272461	3.6917480040000004	-8.43981929	0.07058105432	0.061035156	-0.18310547	0.30517578	4.329370108	9.374121106	0.8756836060000002	0.30517578	0	-0.24414062	-9.286792032000001	-0.172265625	2.9213378600000004	0	0.4272461	-0.061035156	1.75495607	9.18391124	3.3173096040000005	0	0.12207031	-0.4272461	0.15671386780000002	9.630126800000001	-1.0934082068000002	0.4272461	0.18310547	0.12207031	1550088671.357
-9.48776857	-2.5026367800000004	-1.108959964	-0.4272461	-0.48828125	-0.61035156	3.523071286	-8.43383786	0.06340332068	0	-0.18310547	0.30517578	4.312622104000001	9.46503894	0.925927716	0.24414062	0	-0.4272461	-9.29157698	-0.20935058900000003	2.878271466	-0.061035156	0.5493164	0	1.5085204680000002	9.322680710000002	3.3496094240000005	0.061035156	0.24414062	-0.4272461	0.22131347840000004	9.689941394000002	-1.221411142	0.30517578	-0.061035156	0.061035156	1550088671.397
-9.301147660000002	-2.593554712	-0.9175537140000001	-0.24414062	0	-0.5493164	3.3496094240000005	-8.57858876	0.0825439496	0.061035156	-0.30517578	0.36621094	4.3700439300000005	9.572705072	0.9211425720000002	0.18310547	0	-0.4272461	-9.283202880000001	-0.10766601440000001	2.798120108	-0.12207031	0.5493164	0.061035156	1.5085204680000002	9.322680710000002	3.3496094240000005	0.061035156	0.24414062	-0.4272461	0.38400878600000005	9.59782698	-1.447509784	0.48828125	-0.48828125	-0.061035156	1550088671.437
-9.149218750000001	-2.495458966	-1.300366214	0.30517578	1.0375977	-0.30517578	3.3065429320000006	-8.752050720000002	0.09450683900000001	0.36621094	-1.159668	0.36621094	4.367651260000001	9.62055661	0.8876464660000001	0.12207031	0	-0.4272461	-9.346606430000001	0.015551758180000002	2.7012207459999997	-0.24414062	0.48828125	0.12207031	1.3613769960000002	9.35378444	3.2539062500000004	-0.061035156	0.12207031	-0.4272461	0.678295926	9.481787140000002	-1.629345746	0.7324219	-0.18310547	-0.18310547	1550088671.477
-9.265259080000002	-2.27294928	-2.05522464	0.24414062	0.30517578	-0.48828125	3.210839856	-8.95661592	0.16030273560000002	0.48828125	-1.2817383	0.36621094	4.270751996	9.58347194	0.745288089	0	0	-0.5493164	-9.423168930000001	0.1674804712	2.7119873200000004	-0.36621094	0.6713867	0.24414062	1.476220746	9.394457968000001	2.789746106	-0.12207031	0.061035156	-0.48828125	0.778784146	9.340625000000001	-1.9391846040000003	0.79345703	-0.061035156	-0.18310547	1550088671.517
-9.20544429	-2.00258786	-2.27294928	0.36621094	0.79345703	-0.30517578	3.025415036	-8.98652356	0.270361322	0.61035156	-1.5869141	0.24414062	4.25520018	9.472216754	0.44143066100000006	-0.061035156	0.061035156	-0.79345703	-9.27004393	0.41271972840000004	2.70600589	-0.48828125	0.61035156	0.36621094	1.476220746	9.394457968000001	2.789746106	-0.061035156	0.12207031	-0.48828125	0.869702176	9.28798822	-2.2430420320000004	0.8544922	-0.18310547	-0.30517578	1550088671.557
-9.45786142	-1.6592528960000001	-3.011059604	0.30517578	0.48828125	-0.24414062	2.942871106	-8.914746106	0.416308606	0.61035156	-1.7700195	0.12207031	4.309033246	9.322680710000002	0.0837402356	-0.061035156	0.18310547	-0.9765625	-9.230566394	0.8900390380000001	2.7347167540000004	-0.61035156	0.61035156	0.48828125	1.5432128600000001	9.38967302	2.5086182100000003	-0.061035156	0.12207031	-0.5493164	1.4678466460000001	9.20305162	-2.3351562500000003	0.91552734	-0.12207031	-0.30517578	1550088671.597
-9.63491214	-1.7118896760000002	-2.874682608	-0.061035156	-0.8544922	-0.30517578	2.942871106	-8.914746106	0.416308606	0.61035156	-1.7700195	0.12207031	4.318603534	9.1623777	-0.265576178	-0.061035156	0.24414062	-1.2207031	-9.195874100000001	1.3290771760000002	2.7969239200000002	-0.61035156	0.91552734	0.6713867	1.5575683900000001	9.3573732	1.677197284	-0.12207031	0.12207031	-0.61035156	1.868603534	9.394457968000001	-2.491870108	0.6713867	-0.12207031	-0.24414062	1550088671.637
-9.48896466	-1.637719748	-1.7513672120000003	0.48828125	1.3427734	0.061035156	2.8352050720000004	-8.80109874	0.5455078076000001	0.61035156	-1.8920898	0.061035156	4.43464357	9.22338858	-0.594555661	-0.12207031	0.24414062	-1.4648438	-9.21501448	1.6867675720000002	2.7945312500000004	-0.48828125	0.48828125	0.61035156	1.5575683900000001	9.3573732	1.677197284	-0.12207031	0.12207031	-0.6713867	1.3829101440000002	9.43632788	-2.3710449280000003	0.4272461	-1.159668	-0.12207031	1550088671.676
-9.73898912	-1.0503417932	-2.396167032	-0.061035156	0.91552734	-0.18310547	2.87109375	-8.643188400000001	0.925927716	0.5493164	-1.953125	0.061035156	4.66433107	9.508105432	-0.984545926	-0.18310547	0.24414062	-1.6479492	-9.10974092	1.677197284	2.976367212	-0.30517578	0.79345703	0.4272461	1.5396240020000003	9.64328624	1.4678466460000001	0.061035156	0.30517578	-0.61035156	1.670019568	9.375317392	-2.7000244600000003	0.48828125	-1.4038086	-0.30517578	1550088671.717
-9.363354532	-1.09819339	-2.3387451080000004	-0.48828125	0.7324219	-0.48828125	2.9943116	-8.781957968	1.355395468	-0.30517578	-0.61035156	0.8544922	4.93947734	9.60739766	-1.337451178	0	0.18310547	-1.5869141	-8.748461960000002	1.745385782	3.017041034	-0.48828125	0.4272461	0.36621094	1.2441405760000002	9.8	1.6843750000000002	0.24414062	0.30517578	-0.6713867	1.5779052520000003	9.273632788	-2.668920926	0.7324219	-0.79345703	-0.6713867	1550088671.756
-9.1791259	-1.6353271760000003	-2.44401857	-0.30517578	0.79345703	-0.7324219	2.92971196	-8.62404802	1.7944336060000001	-0.5493164	-0.061035156	1.0986328	5.1356689300000005	9.322680710000002	-1.4403320680000002	0.48828125	-0.12207031	-1.0986328	-8.748461960000002	1.745385782	3.017041034	-0.48828125	0.4272461	0.36621094	1.2441405760000002	9.8	1.6843750000000002	0.24414062	0	-0.79345703	1.490576178	9.12888179	-2.5588623200000002	0.7324219	-0.61035156	-0.9765625	1550088671.796
-9.15878894	-1.8434814300000002	-2.428466754	0	0.5493164	-0.6713867	2.81486821	-8.17185054	2.098291034	-0.5493164	-0.061035156	1.0986328	5.349804712	9.14204074	-1.2477295320000001	0.8544922	-0.061035156	-0.5493164	-8.748461960000002	1.745385782	3.017041034	-0.48828125	0.4272461	0.36621094	1.2692626800000002	9.478198380000002	1.610205072	0.061035156	-0.061035156	-0.8544922	1.490576178	9.12888179	-2.5588623200000002	0.7324219	-0.61035156	-0.9765625	1550088671.836
-9.298754892	-1.8279297120000002	-2.5803954680000003	0.061035156	0.9765625	-0.6713867	2.8758788940000004	-7.8512451080000005	2.1329834260000005	-0.36621094	-0.24414062	1.2207031	5.26367212	9.16118161	-0.9271240020000001	0.8544922	0.12207031	-0.4272461	-8.76521016	2.191601538	2.5791992800000005	-0.30517578	0.6713867	0.12207031	1.484594748	9.45666484	1.1771484620000001	0.061035156	0.30517578	-0.8544922	1.0264160340000001	9.11213408	-2.5899658540000003	0.79345703	-0.4272461	-0.8544922	1550088671.876
-9.521264480000001	-2.0911132200000004	-3.0050780759999998	0.18310547	0.24414062	-0.79345703	3.0182373200000003	-7.84047824	2.01096196	-0.36621094	-0.30517578	1.2817383	5.2337644800000005	9.406420926000001	-0.732128894	0.61035156	0.5493164	-0.48828125	-8.865698380000001	2.527758786	2.578002896	-0.12207031	0.5493164	0	1.484594748	9.45666484	1.1771484620000001	0.30517578	0.91552734	-0.61035156	0.32180175720000004	9.331054712	-3.04216304	0.6713867	-1.159668	-1.0375977	1550088671.916
-9.41120607	-2.2980712860000003	-2.9237304320000006	0.7324219	0.7324219	-0.5493164	3.21203624	-8.08691394	1.8398925720000001	-0.36621094	-0.36621094	1.159668	5.273242212	9.837085159999999	-0.6818847840000001	0.48828125	0.6713867	-0.4272461	-8.979345746000002	2.5791992800000005	2.636621106	0.12207031	0.5493164	-0.12207031	1.2453369600000002	9.837085159999999	1.1699707068	0.4272461	1.2207031	-0.30517578	0.5885742212	9.39086911	-3.101977536	0.61035156	-1.3427734	-1.0986328	1550088671.956
-9.57749002	-2.154516574	-3.3101317900000002	1.0986328	0.5493164	-0.18310547	3.41301268	-8.411108426	1.7465820680000002	-0.36621094	-0.36621094	1.159668	5.26965306	10.242626800000002	-0.6400146760000001	0.36621094	0.48828125	0	-8.8979982	2.4356445680000003	2.6031250000000004	0.12207031	0.36621094	-0.36621094	0.8625244110000001	10.26535692	1.2417480040000002	0.30517578	1.0375977	-0.061035156	0.417504892	9.5619384	-3.07805162	0.61035156	-1.3427734	-1.0986328	1550088671.996
-9.667211960000001	-1.9858398560000001	-3.0971923920000006	1.4648438	0.6713867	0	3.585278354	-8.53073732	1.714282248	-0.5493164	-0.12207031	0.61035156	5.09140625	10.43522914	-0.501245108	0.24414062	-0.061035156	0.5493164	-8.78076178	2.557666034	2.47631839	0.12207031	0.36621094	-0.36621094	0.573022464	10.483080580000001	1.3482177520000003	0.061035156	0.48828125	0	0.49406739200000005	9.637304712	-3.1558105040000006	0.24414062	-2.0751953	-0.9765625	1550088672.036
-10.004565200000002	-1.50732428	-3.1869139400000006	1.4038086	1.0375977	0.4272461	3.69892572	-8.466137680000001	1.776489218	-0.5493164	-0.12207031	0.61035156	5.02202176	10.6589357	-0.17824707460000003	0	-0.18310547	0.9765625	-8.955419928000001	3.0876221040000003	2.173657248	0.18310547	-0.79345703	-0.61035156	0.3911865216	10.547681200000001	1.32788089	-0.30517578	0.061035156	0.18310547	1.1245117212000002	9.844262680000002	-2.7813721040000003	0	-2.319336	-0.8544922	1550088672.076
-10.3610598	-1.0670898560000002	-3.935791034	0.4272461	0.8544922	0.6713867	3.6833741	-8.502026260000001	1.899707068	-0.7324219	0.30517578	-0.12207031	4.769604532000001	11.289379500000003	0.0095703125	-0.5493164	-0.24414062	1.0986328	-9.82751448	2.45358876	2.34711911	0.91552734	-1.2207031	-0.8544922	0.10168457460000001	10.892211960000001	1.2058593750000002	-0.7324219	-0.36621094	0.5493164	2.60671376	10.422070680000001	-2.454785144	-0.5493164	-1.4038086	-0.79345703	1550088672.116
-11.29057608	-1.564746106	-4.614086960000001	-1.2817383	-0.79345703	0.8544922	3.708496106	-9.1623777	2.0659912140000003	-0.6713867	0.48828125	-0.18310547	4.320996106	12.10285692	-0.0490478534	-1.0986328	-0.79345703	1.2817383	-10.88383786	1.0587158540000001	2.326782248	0.36621094	-2.2583008	-0.9765625	-0.0765625	11.64467752	1.528857428	-1.0375977	-1.159668	0.6713867	3.313720746	11.248705580000001	-1.6365234620000002	-1.6479492	-0.4272461	-0.36621094	1550088672.156
-10.9819339	-2.8244384000000005	-4.9370851600000005	-1.3427734	-2.380371	1.159668	3.895117212	-10.09428714	2.1341797120000003	-0.4272461	0.6713867	-0.12207031	3.8807617800000003	11.96408696	-0.3804199280000001	-1.159668	-1.5258789	1.5869141	-11.20085414	0.1268066394	2.211938498	-0.24414062	0.61035156	-0.91552734	0.15910644960000003	11.764307100000002	2.5098144959999997	-0.8544922	-2.0141602	0.36621094	4.182226440000001	12.60290486	-0.6543701080000001	-1.6479492	-0.4272461	-0.36621094	1550088672.196
-9.398047120000001	-4.26357428	-3.1665771760000005	-1.7089844	-4.333496	1.3427734	4.33176268	-10.919726440000002	2.04924321	0.18310547	1.0375977	-0.36621094	4.035082968	10.960400360000001	-0.4342529254	-0.7324219	-0.61035156	1.4038086	-9.926807100000001	0.9881347840000001	1.1209228240000002	-0.18310547	-0.061035156	-0.5493164	0.778784146	11.105151260000001	3.1893066100000005	-1.0375977	-1.7089844	0.12207031	3.8711913940000002	12.00954622	0.5120117212	-4.8828125	2.5024414	1.4038086	1550088672.236
-8.14433606	-4.836596646	-0.12800292540000002	0.18310547	-2.1362305	2.0751953	4.55546875	-11.18889128	1.6281494600000002	0.8544922	1.4038086	-1.5869141	4.191796924	9.938769960000002	-0.2536132788	-0.61035156	1.4038086	1.0986328	-9.591845746	0.6531738220000001	0.6340332068000001	0.6713867	-0.9765625	-0.5493164	0.31223143000000003	9.835888579999999	3.216821286	-1.4648438	-0.5493164	0.4272461	2.7969239200000002	10.36823732	-0.028710937500000002	-4.0893555	2.2583008	3.2348633	1550088672.276
-9.477001800000002	-2.5086182100000003	-0.309838858	0.30517578	0.18310547	1.3427734	4.0147461060000005	-10.73310504	1.03359375	1.4038086	1.4038086	-3.112793	3.289794928	9.081030252000001	-0.19619140380000002	-0.7324219	1.0986328	1.4038086	-9.615771760000001	-0.46416014400000005	0.7871582068	0.24414062	-0.48828125	-0.4272461	-0.5825927716	8.597729532	3.234765576	-1.4648438	-0.48828125	0.6713867	0.4486083966	11.12907698	-2.43803714	-4.0893555	2.2583008	3.2348633	1550088672.316
-10.58955072	-2.1114501800000003	-2.810082968	-1.6479492	-4.1503906	-0.30517578	3.1964844240000003	-10.169653060000002	0.5550781250000001	1.8920898	0.79345703	-3.8452148	2.5971435700000005	8.847753894	-0.0909179712	-0.8544922	-1.0986328	1.7700195	-9.88015126	-0.33256836060000006	1.3230957460000001	0.24414062	-0.48828125	-0.4272461	-0.613696286	8.11203624	3.631933606	-0.61035156	-0.7324219	0.5493164	-0.9055908540000002	11.684154860000001	-3.4704346040000003	-2.746582	3.0517578	3.6621094	1550088672.356
-8.53073732	-3.261083966	-0.6316406250000001	-0.9765625	-3.112793	-0.12207031	2.537329074	-9.681567392	0.01794433606	2.2583008	0.061035156	-3.6621094	2.9572264400000003	9.065478240000001	0.11843261780000001	-0.91552734	-1.8920898	1.5869141	-9.450683606	-0.48330077880000005	1.7465820680000002	0.18310547	0.36621094	0.061035156	0.16987304320000002	8.54748552	3.776684604	0	-0.4272461	0.36621094	-0.13757324280000002	11.142236420000001	-3.5182862400000006	-1.8920898	0.9765625	4.5166016	1550088672.396
-7.986425720000001	-2.86870108	-0.31223143000000003	-0.4272461	-0.91552734	0.48828125	2.153320288	-9.319091754	-0.5634521466	2.5024414	-0.61035156	-3.112793	3.4225829680000004	8.7795652	0.270361322	-0.6713867	-1.0375977	1.0375977	-8.98173822	-0.8637207068000001	1.892529254	-0.18310547	0.18310547	0	0.784765625	8.628832968000001	3.964501996	0.24414062	-0.30517578	0.12207031	-0.592163089	10.1397464	-1.656860324	-1.2817383	2.0751953	4.760742	1550088672.436
-8.2771241	-1.81118161	-0.891235324	-1.159668	-2.4414062	-0.4272461	2.0743652160000003	-8.55585962	-1.1304931610000002	2.2583008	-1.0986328	-2.6855469	3.561352536	8.17185054	0.42229003600000004	-0.18310547	-0.061035156	0.4272461	-8.492456070000001	-0.571826178	1.818359424	-0.18310547	0.18310547	0	1.27524411	8.34052716	4.100878894	0	-0.12207031	-0.061035156	-0.27514648560000005	9.406420926000001	-1.0958007788	-0.61035156	3.1738281	4.0893555	1550088672.476
-7.461254892	-1.656860324	0.24763183900000002	-1.2207031	-1.4648438	-0.7324219	2.213134784	-7.683764480000001	-1.4116211060000001	1.5258789	-1.0375977	-2.319336	3.5577635800000005	7.70888678	0.65676268	0.18310547	0.7324219	-0.24414062	-8.394360520000001	-0.4378417932	2.0097655760000004	-0.12207031	0.4272461	0.36621094	1.33386232	7.8775634000000005	3.8556396760000005	-0.4272461	0.061035156	0	-0.57421875	8.354882788000001	-0.9127685700000001	-0.061035156	4.1503906	2.746582	1550088672.516
-7.583276260000001	-1.488183606	0.9510498200000002	-0.79345703	0.24414062	-0.6713867	2.3973632200000004	-7.18371556	-1.4786132200000002	0.61035156	-0.12207031	-1.6479492	3.402246106	7.722045926000001	0.8134765380000001	0.18310547	0.61035156	-0.79345703	-8.5498777	-0.6735107428000001	2.19997554	-0.18310547	0.30517578	0.30517578	1.355395468	7.682568390000001	3.672607428	-0.36621094	0.18310547	-0.061035156	-1.388891574	7.2698487400000005	-0.27514648560000005	0.18310547	3.90625	1.2817383	1550088672.556
-8.64558107	-1.091015625	1.18671875	-0.48828125	0.30517578	0.061035156	2.2035644960000003	-7.05690944	-1.4068359620000002	0.061035156	0.48828125	-0.91552734	3.402246106	7.991211060000001	0.876879892	0.061035156	-0.12207031	-1.0986328	-8.58217752	-0.735717752	2.3351562500000003	-0.36621094	0.12207031	0.30517578	1.2608886780000002	7.8261232000000005	3.71088858	0	0.24414062	-0.24414062	-1.4822021760000001	6.189599640000001	0.154321286	0.5493164	0.061035156	0.5493164	1550088672.597
-9.460253894000001	-0.5144042932	1.0718750000000001	-0.4272461	1.2207031	0.61035156	1.8937255400000002	-7.0521241	-1.3015625000000002	-0.4272461	0.24414062	0	3.7336182100000004	8.383593750000001	0.8876464660000001	0	-0.6713867	-1.3427734	-8.49365216	-0.5490966754000001	2.3531005400000002	-0.36621094	0.12207031	0.30517578	1.161596646	8.152710160000002	3.849658246	0.36621094	0	-0.36621094	1.8542480040000002	6.235058606	0.4342529254	1.2207031	-1.4648438	0.18310547	1550088672.636
-10.763012680000001	-1.069482428	0.0813476538	-1.7700195	-0.061035156	-0.4272461	1.820751996	-7.155004892	-1.0969971040000002	-0.8544922	-0.061035156	1.159668	4.24323732	8.6766848	0.9594238220000001	0.18310547	-0.5493164	-1.5258789	-8.647973740000001	-0.5287597644	2.327978534	-0.5493164	-0.48828125	0.5493164	1.2082519568	8.383593750000001	4.027905252	0.4272461	-0.30517578	-0.4272461	6.04125998	8.797509980000001	2.1521240020000003	1.2207031	-1.4648438	0.18310547	1550088672.676
-10.703198380000002	-1.391284146	1.7310302520000003	-1.0375977	-0.8544922	-0.24414062	2.0659912140000003	-7.4409179320000005	-0.8015136780000001	-1.3427734	-0.12207031	2.2583008	4.639208966000001	9.10615216	1.085034146	0.30517578	-0.36621094	-1.5258789	-8.967382788	-0.2069580072	2.6581542540000003	-0.5493164	-0.48828125	0.5493164	1.2704589660000003	8.657543930000001	4.129589856	0.36621094	-0.48828125	-0.36621094	9.1623777	12.077734620000001	5.5005371400000005	-0.48828125	5.92041	-0.12207031	1550088672.716
-12.248803420000002	-3.5422119600000004	1.64011232	-0.5493164	0.61035156	0.18310547	2.32917482	-8.21970198	-0.40793457460000004	-1.5869141	-0.12207031	3.2958984	4.856933606	9.945947480000001	1.1604003600000001	0.24414062	-0.36621094	-1.4038086	-10.235449280000001	-0.09211425720000001	2.5098144959999997	-0.8544922	-2.8076172	0.30517578	1.28361821	9.28798822	4.134375	0.30517578	-0.36621094	-0.24414062	3.2586913940000004	8.789135880000002	2.227490216	1.4038086	0.91552734	0.4272461	1550088672.756
-11.988012680000002	-4.800707968	-1.3972655760000001	0.7324219	-2.1362305	-0.12207031	2.59116214	-9.613378894	0.07058105432	-1.6479492	-0.5493164	4.0283203	4.890429712	11.395849640000002	1.0240234620000002	0.061035156	-0.9765625	-1.4038086	-10.235449280000001	-0.09211425720000001	2.5098144959999997	-0.8544922	-2.8076172	0.30517578	1.353002896	10.556054320000001	3.869995108	0.48828125	-0.8544922	-0.18310547	-0.22131347840000004	11.854028060000001	0.3002685504	1.4038086	0.91552734	0.4272461	1550088672.796
-9.133667032	-4.147534146	0.3026611322	0.24414062	-0.8544922	0.5493164	2.988330072	-11.81813948	0.5467041034000001	-1.4648438	-1.3427734	4.5166016	5.47541484	12.72971196	0.784765625	-0.30517578	-0.91552734	-1.5258789	-11.35397914	1.240551718	2.8734864200000003	0.061035156	0.61035156	0.36621094	1.57551268	12.071752700000001	3.561352536	0.7324219	-0.6713867	-0.061035156	3.4907714660000004	13.17233876	1.471435504	-1.7700195	0.061035156	-0.4272461	1550088672.836
-8.182617212	-3.6211670320000002	-0.5825927716	0.36621094	2.6855469	0.6713867	3.708496106	-12.86608876	1.211840854	-1.2207031	-2.1362305	4.211426	6.27333966	12.523950180000002	0.5120117212	-0.24414062	0.12207031	-0.91552734	-10.959203780000001	0.7225586060000001	1.915258786	-0.7324219	-0.12207031	0.061035156	1.443920926	12.307422120000002	4.0338867800000004	0.8544922	0.30517578	0.061035156	-2.57082518	6.498242212	-3.352001996	2.0141602	-3.3569336	-1.159668	1550088672.876
-9.733007788	-2.93808606	-4.059008786	0.91552734	1.8310547	-0.61035156	4.769604532000001	-11.69851088	2.068383786	-1.0986328	-1.3427734	3.112793	6.657348740000001	11.319287140000002	0.339746106	0.12207031	2.0141602	0.18310547	-10.3790036	1.588671924	1.234570288	-1.3427734	-0.18310547	0.24414062	0.4450195288	11.245116820000002	3.7324219240000005	0.24414062	0.9765625	0.4272461	1.9020996400000003	10.52734424	-3.9525389400000006	2.0141602	-3.3569336	-1.159668	1550088672.916
-9.19348143	-3.3914795320000004	-2.9739746400000002	-0.91552734	-0.9765625	-0.061035156	5.18232428	-10.05959514	2.60910643	-0.6713867	0.4272461	1.8310547	5.803198380000001	10.685253600000001	0.27993163940000004	-0.061035156	2.1362305	1.2207031	-9.750951980000002	2.447607428	1.28361821	-1.3427734	-0.18310547	0.24414062	-0.22968750000000002	10.319189300000001	2.477514676	-0.6713867	0.6713867	0.9765625	1.9044922120000003	9.76291484	-3.21921376	2.8076172	-2.8076172	-0.91552734	1550088672.956
-8.278320288000002	-3.361572284	-1.13647464	-0.36621094	2.8076172	0.79345703	4.31979982	-9.2724366	2.55527356	0.36621094	-0.18310547	0.48828125	5.036376800000001	10.27971196	0.1112548822	-0.8544922	1.5258789	1.7089844	-9.517675720000002	2.383007788	1.1340820288	-0.4272461	-0.24414062	0.18310547	-0.2978759784	9.760522660000001	1.8004150360000002	-0.61035156	1.0375977	1.5258789	1.4068359620000002	9.52485324	-2.5875733800000003	2.0751953	-0.8544922	-2.1362305	1550088672.996
-8.302246106	-2.47033696	-1.8075927520000004	0.30517578	2.6855469	0.24414062	3.658251996	-8.95183107	2.1880126800000004	1.4038086	-2.0751953	-0.8544922	4.556665036	9.837085159999999	-0.362475589	-1.4648438	0.7324219	1.953125	-8.76521016	2.0743652160000003	1.588671924	-0.36621094	0.061035156	-0.24414062	-0.15671386780000002	9.322680710000002	1.42836911	0	1.3427734	1.953125	0.362475589	9.30832518	-2.825634784	2.0751953	-0.8544922	-2.1362305	1550088673.035
-8.55585962	-2.018139676	-2.331567392	0.8544922	2.0751953	-0.061035156	3.7934326080000003	-8.441015380000001	1.6305420320000001	1.7089844	-2.6855469	-1.8920898	4.322192392000001	9.261669928000002	-1.0958007788	-1.5869141	0.24414062	2.2583008	-7.9780516200000005	2.198779254	1.7752929320000002	-0.36621094	0.061035156	-0.24414062	-0.15671386780000002	9.322680710000002	1.42836911	0	1.3427734	1.953125	1.617382788	9.53442392	-2.668920926	1.8310547	-3.540039	-1.8310547	1550088673.076
-8.28669429	-1.4929687500000002	-2.67370607	0.61035156	0.6713867	-0.48828125	3.958520468	-7.5796875	1.2106445288	1.2817383	-1.7089844	-2.6855469	4.24682608	8.738891574	-1.701123004	-1.0986328	-0.30517578	2.8076172	-7.7687010800000005	2.19638678	1.98464357	-0.24414062	-0.18310547	-0.30517578	-0.15671386780000002	9.322680710000002	1.42836911	0	1.3427734	1.953125	2.1102538940000004	9.231762680000001	-2.21433107	1.6479492	-2.8076172	-2.0141602	1550088673.115
-8.00795926	-1.4774170320000002	-2.268164038	0.8544922	1.5258789	-0.6713867	3.7874510800000003	-6.988720746000001	0.994116214	0.6713867	-0.061035156	-2.8686523	4.39038089	8.577392572	-1.9032959260000002	-0.4272461	-0.061035156	3.1738281	-7.87995607	1.9690917540000001	2.195190396	0	0.061035156	-0.30517578	0.40434570680000004	8.649169928000001	1.9989990020000004	0.4272461	0.4272461	1.7089844	2.1114501800000003	8.57380342	-1.9379882200000003	1.6479492	-2.8076172	-2.0141602	1550088673.155
-8.851342752	-1.4750244600000002	-3.158203076	1.0375977	1.4038086	-0.8544922	3.134277356	-6.817651260000001	0.900805661	0.24414062	0.91552734	-2.6855469	4.31142572	8.524755890000002	-1.833911142	0.12207031	0.48828125	3.2958984	-7.968481430000001	1.9966064300000002	2.50622554	0	0.061035156	-0.30517578	0.7823730432	8.62285144	1.836303714	-0.12207031	0.30517578	1.2817383	2.4906739200000003	8.9326902	-1.667626996	1.3427734	-0.79345703	-1.7700195	1550088673.196
-9.2556884	-1.8267334260000003	-2.983544928	0.79345703	-0.18310547	-0.9765625	2.4165038940000003	-7.011450180000001	0.931909146	0	0.6713867	-2.4414062	3.8041992800000006	8.49484874	-1.6460937500000001	0.4272461	0.4272461	3.112793	-8.06538089	2.25261232	2.7945312500000004	0.4272461	-0.12207031	-0.36621094	1.149633786	8.608496106	1.5300537140000001	-0.18310547	0.30517578	0.7324219	0.90678714	9.20544429	-2.026513678	1.0375977	-1.4038086	-1.4648438	1550088673.235
-9.23654802	-1.820751996	-2.5899658540000003	1.3427734	1.2207031	-0.48828125	2.02292482	-7.32966304	0.9905273560000001	-0.061035156	0.12207031	-2.0141602	3.584082068	8.6001223	-1.4403320680000002	0.5493164	0	2.4414062	-8.4733152	2.227490216	3.0469483800000003	0.4272461	-0.12207031	-0.36621094	1.4056396760000003	8.9745607	1.437939496	-0.061035156	0.24414062	0.18310547	0.339746106	9.410009980000002	-2.4978514400000003	1.0375977	-1.4038086	-1.4648438	1550088673.275
-9.362158246000002	-1.1328857428	-3.84367662	1.5869141	1.0375977	-0.30517578	2.0839355040000003	-7.778271760000001	1.061108426	-0.36621094	-0.12207031	-1.4038086	3.7037110600000003	8.70180661	-1.1639892572000001	0.5493164	-0.4272461	1.5258789	-8.753247300000002	1.8231445680000002	3.2096435700000003	0.61035156	-0.30517578	-0.4272461	1.50732428	9.518872300000002	1.2895996400000003	0	-0.30517578	-0.30517578	1.4833984620000003	9.42197284	-2.7155760800000004	0.30517578	-2.4414062	-1.4038086	1550088673.315
-10.345508180000001	-1.013256839	-3.817358426	0.9765625	-1.0986328	0.061035156	2.422485324	-8.11083966	1.2608886780000002	-0.8544922	0.4272461	-0.91552734	4.1499266200000005	8.674292032	-0.758447284	0.61035156	-0.6713867	0.6713867	-8.78554712	1.7023192900000002	3.2993652160000004	0.36621094	-0.30517578	-0.5493164	1.6592528960000001	9.6983152	1.4391357820000001	-0.24414062	-1.159668	-0.9765625	2.24423822	9.935181200000002	-2.231079074	-0.4272461	-1.953125	-1.159668	1550088673.355
-10.073950180000002	-1.41042482	-3.5984375	-0.18310547	0.48828125	1.4648438	2.6378173920000005	-8.271142572	1.5767089660000002	-1.2207031	1.159668	-0.4272461	4.675097644	9.06069339	-0.23686523560000003	0.7324219	-0.8544922	-0.12207031	-10.04763228	2.16408696	3.069677716	1.0375977	-1.953125	-0.48828125	1.8351074280000002	10.13615764	1.9212402160000002	-0.4272461	-1.4648438	-1.5258789	3.7683105040000004	10.8120607	-1.503735324	-0.4272461	-1.953125	-1.159668	1550088673.395
-11.1266848	-2.8316162140000003	-3.85683606	-0.61035156	-0.8544922	3.112793	2.68327626	-8.939868210000002	1.8793701080000003	-1.4038086	1.4648438	0.24414062	5.70390625	10.338329680000001	0.36965332460000005	0.48828125	-0.8544922	-1.2207031	-11.13266574	0.92473143	3.4393310700000006	1.0375977	-1.953125	-0.48828125	2.02292482	11.318090560000002	2.369848642	-0.79345703	-1.2817383	-1.4038086	6.36066893	11.767895860000001	0.2069580072	-3.7231445	0.4272461	0.24414062	1550088673.435
-11.0931884	-3.5290527160000003	-4.044653354	-1.953125	-3.90625	1.8310547	3.02661142	-10.530933	2.2657714660000003	-1.4038086	1.4648438	0.24414062	6.926513580000001	10.916137680000002	0.9893310700000001	0.061035156	-0.36621094	-1.6479492	-11.41140126	0.5586669928	3.1534179320000004	0.9765625	-0.061035156	-0.30517578	1.547998004	11.711670320000001	3.116332968	-0.48828125	-2.1362305	-1.5258789	5.35458966	13.1005616	0.6531738220000001	-4.9438477	2.1972656	1.6479492	1550088673.475
-10.28210414	-5.18710962	-0.8254394568000001	-0.5493164	-3.3569336	0.9765625	3.9046875	-11.42814946	2.219116214	-0.48828125	0.79345703	1.6479492	7.504321580000001	10.35029254	1.418798822	-0.12207031	-0.79345703	-0.8544922	-11.089599640000001	0.37683107	1.8650146760000001	0.8544922	0.8544922	-0.061035156	1.31352536	10.929297120000001	3.7120849640000007	-0.4272461	-2.380371	-1.6479492	3.2479248200000006	12.382788040000001	-0.735717752	-4.9438477	2.1972656	1.6479492	1550088673.515
-10.50461412	-4.684667932000001	0.7668212860000001	1.8920898	-0.36621094	1.5258789	4.95622554	-11.007056200000001	1.96430661	0	1.2207031	0.8544922	7.929003894000001	9.564331070000001	1.6783935700000001	-0.36621094	-1.159668	0.36621094	-10.8551268	0.0	1.5862792540000001	0.8544922	0.8544922	-0.061035156	0.9211425720000002	9.640893570000001	4.08413089	-0.6713867	-1.5869141	-1.2817383	-1.030004892	12.72253444	-3.17495108	-3.0517578	2.9907227	4.211426	1550088673.555
-10.25817842	-2.18203125	-2.001391574	-0.61035156	-2.380371	-0.24414062	5.33305661	-10.562036240000001	1.756152356	0.5493164	1.4038086	-0.4272461	8.19816893	9.49973143	1.58388678	-0.91552734	-0.61035156	1.0375977	-10.235449280000001	-0.5443115216000001	1.6137939300000002	0.7324219	0.24414062	-0.24414062	0.770410144	9.479394568	4.182226440000001	-0.48828125	-0.7324219	-0.5493164	-2.080346646	12.978539840000002	-3.5302491000000003	-2.6855469	0.8544922	4.5166016	1550088673.595
-8.5498777	-1.774096646	-1.159204074	-1.4648438	-2.1972656	-0.4272461	4.97775908	-9.605004892	0.7416992212000001	1.5258789	0.6713867	-1.3427734	8.135961960000001	9.29157698	1.3864990020000003	-1.2207031	-0.6713867	1.7089844	-9.07504892	-0.7608398560000001	1.50732428	0.48828125	0.4272461	0.061035156	0.8374023560000001	9.632519568000001	4.006372104	-0.12207031	-0.8544922	-0.30517578	-3.313720746	10.64816942	-1.9188476440000002	-2.6855469	0.8544922	4.5166016	1550088673.635
-7.113134980000001	-2.204760782	-0.03947753894	-1.4038086	-0.91552734	-0.12207031	4.97775908	-9.605004892	0.7416992212000001	2.380371	-0.48828125	-2.319336	7.9242187500000005	8.1838134	1.156811502	-0.91552734	-1.7089844	2.8686523	-8.565429712	-1.129296875	1.3864990020000003	0.48828125	0.4272461	0.061035156	0.855346646	8.766406250000001	3.9501464660000005	-0.061035156	-1.3427734	-0.4272461	-2.4811035340000003	8.31899411	-1.2154297120000002	-1.953125	-0.18310547	4.4555664	1550088673.675
-7.40024411	-2.25859375	0.5060302716	-0.24414062	0.4272461	-0.061035156	4.909570288	-8.49963408	0.12919922120000002	2.6855469	-1.7700195	-3.6010742	8.165869110000001	7.2590820680000006	1.1304931610000002	-0.5493164	-1.5258789	3.6621094	-8.247216754	-0.8206542932	1.4223876800000002	0.061035156	0.18310547	0.061035156	1.0922119110000001	7.93139676	3.7838623200000003	-0.30517578	-1.0986328	-0.18310547	-0.6316406250000001	7.58447284	-1.55158696	-1.0986328	0.24414062	3.9672852	1550088673.715
-8.2938723	-1.287207068	0.24165038940000003	-0.18310547	-0.061035156	0.061035156	5.08063948	-7.8620117800000004	-0.45339357	2.5634766	-2.0141602	-4.5776367	8.430249100000001	6.79492212	1.107763678	-0.48828125	-0.30517578	3.9672852	-8.247216754	-0.8206542932	1.4223876800000002	-0.18310547	-0.12207031	0.061035156	1.465454074	7.564135880000001	3.505126996	-0.36621094	-0.5493164	0.24414062	0.2512207068	7.28659694	-0.6531738220000001	0.4272461	1.6479492	3.2348633	1550088673.755
-9.118115020000001	-0.716577176	0.2452392572	-0.9765625	0.061035156	-0.061035156	5.388086060000001	-7.682568390000001	-0.8015136780000001	2.2583008	-1.5258789	-4.9438477	8.32617212	6.4623532400000006	0.885253894	-0.48828125	-0.30517578	4.272461	-8.43742662	-0.6328369110000001	1.90808107	-0.4272461	-0.4272461	0.24414062	1.6843750000000002	7.650268570000001	3.4548827880000004	-0.18310547	-0.24414062	0.48828125	0.6244628600000001	7.50910643	0.7034179712000002	0.061035156	3.1738281	1.4038086	1550088673.795
-9.159985520000001	-0.9725830072	0.6292480432	-1.0375977	0.79345703	0.12207031	5.3677491	-7.608398560000001	-0.9965087860000001	2.0141602	-1.5258789	-5.3100586	8.64558107	6.255395468000001	0.6926513580000001	-0.24414062	-0.5493164	4.4555664	-8.647973740000001	-0.54191893	2.287304712	-0.48828125	-0.24414062	0.4272461	1.8757812500000002	7.93618161	3.71088858	0.18310547	0.12207031	0.79345703	0.778784146	7.107153060000001	-0.08732910340000001	-0.061035156	5.3100586	-0.18310547	1550088673.835
-9.98183606	-1.3422363220000002	-0.1579101538	-1.5869141	0.61035156	-0.18310547	5.4108152	-7.456469748	-0.9127685700000001	1.8920898	-2.2583008	-5.432129	9.216211060000001	6.2147219400000004	0.642407248	0	-0.061035156	4.3945312	-8.647973740000001	-0.54191893	2.287304712	-0.61035156	-0.4272461	0.36621094	2.071972644	8.56782248	3.8329101440000004	0.4272461	0.5493164	1.0986328	1.8650146760000001	8.254394568	0.7464843750000001	1.2817383	3.3569336	-0.61035156	1550088673.875
-9.849048020000001	-1.9200439300000003	0.48090820680000007	-1.4038086	-0.61035156	0.18310547	5.9551268	-7.115527160000001	-0.41152344240000005	1.7700195	-2.1972656	-5.126953	9.3155027	5.915649460000001	0.5993408246	0.36621094	0.24414062	4.333496	-8.65515126	-0.5120117212	2.9823487400000004	-0.91552734	-0.9765625	0.4272461	2.2346679320000002	8.92670926	3.829321286	0.48828125	0.36621094	1.159668	4.29946286	10.71994658	3.830517572	0.5493164	1.7700195	-0.91552734	1550088673.915
-10.78813498	-2.69523912	1.161596646	-0.7324219	-0.4272461	0.12207031	6.627441394000001	-6.5664307100000014	0.050244139400000006	1.8310547	-1.5258789	-4.760742	9.063086060000002	5.232568390000001	0.6507812500000001	0.7324219	0.24414062	4.1503906	-9.213818390000002	-0.2942871106	2.656957968	-1.2817383	-1.4648438	0.5493164	2.3710449280000003	8.693432608	3.7288329680000003	0.24414062	0.24414062	1.159668	3.4632567900000004	10.084716460000001	3.0026855040000004	0.9765625	-0.48828125	0.9765625	1550088673.955
-11.11711412	-2.686865216	-0.6962402160000001	-0.6713867	-0.48828125	-0.6713867	7.156201080000001	-5.8833496400000005	0.8254394568000001	1.7089844	-0.9765625	-4.5166016	9.121704074	4.82702626	0.46535643000000004	0.8544922	0.4272461	3.479004	-9.213818390000002	-0.2942871106	2.656957968	-1.2817383	-1.4648438	0.5493164	2.66174321	8.7795652	3.6893554320000006	0.36621094	0.4272461	1.3427734	2.051635782	9.7318116	-0.002392578076	0.9765625	-0.48828125	0.9765625	1550088673.995
-11.19965854	-3.7994139400000004	-1.025219748	0	-0.6713867	-0.7324219	7.722045926000001	-5.49335962	1.50732428	1.5258789	-0.48828125	-3.90625	9.77607428	5.05671376	-0.17106933900000001	0.7324219	0.30517578	2.6245117	-10.73789038	0.9965087860000001	3.593652356	-1.5869141	0.12207031	0.7324219	2.8627197480000004	10.30602986	3.4823974640000004	0.7324219	1.0375977	1.2207031	3.201269568	12.48686502	2.9500489200000004	0.61035156	2.1362305	-0.48828125	1550088674.035
-8.777173020000001	-3.24433606	-0.5778076080000001	-0.30517578	-0.48828125	0.061035156	8.356079074	-5.215820288000001	2.14973143	1.6479492	0.12207031	-2.9907227	10.552465560000002	5.220605432000001	-0.7668212860000001	0.8544922	-0.5493164	2.1972656	-10.93288588	1.284814496	3.741992212	-0.9765625	-0.4272461	0.6713867	2.566040036	11.231958360000002	3.505126996	0.9765625	1.159668	0.79345703	-0.0980957068	10.27373004	-1.2417480040000002	0.48828125	0.7324219	-0.79345703	1550088674.075
-8.647973740000001	-1.9858398560000001	-2.1114501800000003	-0.30517578	4.1503906	-0.4272461	8.8979982	-4.39995108	2.69523912	1.7089844	-0.18310547	-2.2583008	10.989111420000002	4.920336960000001	-1.003686502	1.2207031	-0.5493164	2.1362305	-9.97585414	1.27763678	2.1604980040000004	-0.61035156	1.4648438	0.61035156	2.0372802520000004	11.225976440000002	3.075659146	0.6713867	1.2817383	0.48828125	0.36845702880000003	8.755639480000001	-2.5971435700000005	0.48828125	0.7324219	-0.79345703	1550088674.115
-9.883740020000001	-2.4571777160000003	-4.838989120000001	-1.159668	-1.0375977	-1.5258789	9.26047374	-3.361572284	3.116332968	1.7089844	-0.18310547	-2.2583008	10.59792482	4.194189496	-0.9414794928000001	1.5258789	0.18310547	2.1972656	-9.94953624	2.23227536	1.9966064300000002	-1.159668	0.8544922	0.30517578	1.5719238220000002	10.16247554	2.4751221040000004	0.24414062	1.0986328	0.4272461	1.2417480040000002	9.932788040000002	-2.3734375	1.6479492	-1.0375977	-0.9765625	1550088674.155
-8.7963134	-4.024316394	-2.436840854	-0.4272461	1.0375977	0	9.07146016	-2.5588623200000002	3.1354737400000006	1.8310547	0.12207031	-2.6245117	10.16247554	3.7599366	-1.214233426	1.4038086	0.30517578	1.8310547	-9.39685054	3.1127441100000004	1.1328857428	-1.0375977	0.7324219	0.61035156	1.2477295320000001	9.770092752000002	1.9918212860000002	0.24414062	1.159668	0.6713867	2.8675048920000004	9.801196580000001	-1.9367920320000003	1.3427734	0.24414062	-0.9765625	1550088674.195
-9.2808107	-2.7478759000000004	-2.586376996	-0.30517578	0.61035156	0.36621094	8.713769568	-2.40573732	2.8926269959999997	1.8310547	0.12207031	-2.6245117	10.064379500000001	3.61638179	-1.610205072	1.0375977	-0.061035156	1.5258789	-9.46264676	2.75983876	1.43435054	-1.0375977	0.7324219	0.61035156	0.7823730432	10.106250000000001	1.534838858	-0.12207031	1.0375977	1.0986328	1.9415771760000002	9.55117212	-2.1760498200000002	1.3427734	0.24414062	-0.9765625	1550088674.235
-9.15878894	-1.796826178	-2.56723642	-0.30517578	1.0375977	-0.48828125	8.519970746	-2.326782248	2.6916503600000006	1.8310547	0	-2.4414062	10.12539038	3.5338378600000007	-1.9009033540000002	0.6713867	-0.30517578	1.4038086	-8.85493161	2.68566893	1.4929687500000002	-0.61035156	0.9765625	0.30517578	0.4521972644	10.00217302	1.449902356	0.12207031	0.6713867	1.0986328	1.032397464	9.220996106000001	-2.409326178	1.2817383	-1.5258789	-0.6713867	1550088674.275
-9.264062500000001	-2.1258057100000003	-2.9979003600000005	-0.18310547	0.30517578	-0.61035156	8.359667932	-1.905688498	2.636621106	0.6713867	0	-1.5869141	9.8251223	3.257495108	-1.8638183900000003	0.4272461	-0.12207031	1.4648438	-8.4900634	2.9141601440000002	1.35419928	-0.4272461	0.36621094	0.061035156	0.4378417932	9.39086911	1.6114013580000002	0.61035156	0.4272461	0.91552734	1.9367920320000003	9.58586412	-2.1760498200000002	1.2207031	-1.159668	-1.0986328	1550088674.315
-8.8896241	-2.3423339660000004	-2.8890380400000004	0.24414062	0.30517578	-0.36621094	7.948144568	-1.1903076080000001	2.6497802520000002	0	0.36621094	-1.2207031	9.3573732	2.9033935700000004	-1.7106933900000003	0.30517578	-0.061035156	1.2817383	-8.54748552	2.8555420320000002	1.2716552520000002	-0.12207031	0.12207031	0.24414062	0.7225586060000001	9.034375	1.66403804	0.8544922	0.61035156	0.8544922	2.5086182100000003	9.383691394000001	-1.8614257200000002	1.2207031	-1.159668	-1.0986328	1550088674.355
-9.088207968	-2.409326178	-3.0589112400000005	0.4272461	0.36621094	-0.24414062	7.7328125000000005	-0.5993408246	2.64738768	-0.5493164	0.79345703	-0.8544922	9.130077880000002	2.58278804	-1.469042932	0.24414062	-0.061035156	0.8544922	-8.38478984	3.0026855040000004	1.193896466	0.061035156	0.18310547	0.24414062	1.1340820288	9.072656250000001	1.503735324	0.79345703	0.6713867	0.8544922	2.783764676	9.37890625	-1.6329346040000001	0.7324219	0.18310547	-0.8544922	1550088674.395
-9.343017572	-2.9847412140000005	-3.027807608	0.91552734	-0.18310547	0.061035156	7.544995108000001	-0.15192871400000002	2.6126952880000003	-0.91552734	0.5493164	-0.5493164	9.45786142	2.377026358	-1.149633786	0.061035156	0.36621094	0.24414062	-8.391967752000001	3.440527356	1.118530252	0.18310547	0	0.12207031	1.297973642	9.1791259	1.3984619600000001	0.6713867	0.5493164	0.91552734	2.4165038940000003	9.603808606000001	-1.5527832460000002	0.4272461	0.061035156	-0.48828125	1550088674.434
-9.171948380000002	-2.47631839	-2.8675048920000004	1.7089844	0.18310547	0.12207031	7.572509980000001	0.1064697284	2.5995362400000004	-1.159668	-0.061035156	-0.24414062	9.8263179	2.25261232	-0.9366943390000001	-0.30517578	0.7324219	-0.18310547	-8.524755890000002	3.267065396	1.41042482	0.61035156	-0.24414062	0.12207031	1.43076178	9.241332968	1.2178222840000001	0.61035156	0.5493164	1.0986328	1.585082968	9.778466754	-1.8099853240000001	0.4272461	0.061035156	-0.48828125	1550088674.474
-9.30234375	-2.1437500000000003	-3.16777356	0.9765625	-0.36621094	-0.18310547	7.920629892	0.0861328125	2.5205810700000004	-1.3427734	-0.061035156	0.24414062	9.938769960000002	2.2837158540000004	-0.8816650360000001	-0.4272461	0.5493164	-0.36621094	-9.268847840000001	3.09121106	1.5432128600000001	0.9765625	-0.24414062	0.12207031	1.494165036	9.35976538	1.111352536	0.48828125	0.18310547	1.2817383	1.3793212860000001	9.5451902	-2.121020468	-0.061035156	-0.7324219	-0.18310547	1550088674.515
-8.943457068	-3.0625	-2.086328076	0.4272461	-0.79345703	0.6713867	7.8548342600000005	-0.062207030760000004	2.215527356	-1.5869141	-0.48828125	0.5493164	10.18759784	2.4655516200000003	-0.8577392572	-0.5493164	-0.18310547	-0.24414062	-10.473510880000001	2.5815917540000006	2.27055661	1.0986328	-0.8544922	0.12207031	1.8231445680000002	9.372924820000001	1.179541034	0.4272461	-0.30517578	1.2207031	2.5074219240000004	9.67917482	-1.987036142	-0.7324219	-1.3427734	0.061035156	1550088674.554
-8.86091304	-2.44401857	-1.7944336060000001	0.9765625	1.953125	0.8544922	8.45417482	-0.7895507788	2.0695800720000004	-1.8310547	-0.48828125	0.91552734	10.71396466	2.8890380400000004	-1.03359375	-0.8544922	-0.48828125	-0.5493164	-9.9866214	1.2022705072	2.528955072	1.8310547	-0.061035156	-0.30517578	2.987133786	10.422070680000001	1.2895996400000003	0.61035156	-0.48828125	0.7324219	1.1711669928000001	9.2389402	-1.2668701080000002	-0.7324219	-1.3427734	0.061035156	1550088674.594
-9.87297374	-2.85673822	-3.0206298920000005	0.9765625	-0.79345703	-0.24414062	9.2389402	-2.05522464	1.9547363220000002	-2.0751953	-0.5493164	1.159668	10.97714856	2.879467752	-0.8625244110000001	-0.7324219	-0.48828125	-0.48828125	-9.610986420000001	1.199877896	2.109057608	1.2817383	0.30517578	-0.7324219	3.5625489200000002	10.466333360000002	2.112646466	0.48828125	-0.30517578	-0.30517578	0.9905273560000001	9.486572480000001	-2.721557608	-0.5493164	-0.4272461	-0.12207031	1550088674.634
-9.061889480000001	-3.293383786	-1.933203076	1.2817383	0	-0.12207031	9.680371106	-2.872290036	1.7190673920000001	-2.1972656	0.18310547	0.79345703	10.773778960000001	2.47033696	-0.5251708966	-0.18310547	-0.24414062	-0.18310547	-9.766503894000001	1.4833984620000003	1.8913329680000002	0.61035156	0.061035156	-0.36621094	3.4632567900000004	9.248510880000001	2.8639160340000003	0.61035156	0.24414062	-0.79345703	0.8290283540000001	9.671997300000001	-3.2048584260000004	-0.5493164	-0.4272461	-0.12207031	1550088674.674
-9.486572480000001	-2.6402099640000003	-1.70471196	0.8544922	0.12207031	-0.061035156	9.248510880000001	-3.3687500000000004	1.6712158540000002	-1.953125	1.159668	0.6713867	10.7450679	2.205957068	0.173461911	0.30517578	0.36621094	-0.48828125	-9.71745607	1.106567392	1.50732428	0.91552734	0.30517578	-0.12207031	3.1474366000000003	9.04633786	2.289697284	-0.18310547	0.061035156	-0.36621094	0.2428466754	9.70429712	-1.5025390379999999	-0.48828125	-0.4272461	-0.30517578	1550088674.714
-9.63371556	-2.4811035340000003	-1.3099365020000002	0.5493164	-0.36621094	-0.36621094	8.00197734	-3.6462889400000003	1.393676718	-1.6479492	-0.12207031	0.48828125	10.63261682	2.454785144	0.27514648560000005	0.36621094	0.48828125	-0.8544922	-9.62294928	0.9893310700000001	1.3302734620000003	0.79345703	0.4272461	-0.18310547	2.930908246	9.04155252	2.201171924	-0.30517578	-0.18310547	-0.24414062	0.2572021466	9.79401857	-1.2285888580000002	-0.30517578	-0.4272461	-0.24414062	1550088674.754
-9.399243210000002	-2.4667480040000003	-1.063500998	0.36621094	0.061035156	-0.18310547	7.59763179	-3.5386230040000006	1.9487548920000002	-0.8544922	-0.5493164	0.6713867	10.43522914	2.7167724640000004	-0.2930908246	0.36621094	-0.12207031	-0.5493164	-9.438720746000001	0.6400146760000001	1.1986816100000002	0.6713867	0.4272461	-0.18310547	2.910571286	9.19467752	2.441625998	-0.12207031	-0.24414062	-0.4272461	0.7225586060000001	9.650463760000001	-1.64011232	-0.18310547	-0.6713867	-0.30517578	1550088674.794
-9.210229532000001	-2.1892089660000003	-0.9331054712000001	-0.18310547	-0.12207031	-0.30517578	8.259179712	-3.3053466460000003	1.770507788	-1.4038086	-1.8310547	0.7324219	11.014233720000002	2.783764676	-0.24045410340000004	0.24414062	-0.5493164	0.18310547	-9.438720746000001	0.6400146760000001	1.1986816100000002	0.6713867	0.61035156	-0.061035156	2.7969239200000002	9.19467752	2.6354248200000003	-0.24414062	0	-0.5493164	1.128100589	9.482983426	-1.168774411	-0.18310547	-0.6713867	-0.30517578	1550088674.834
-9.278417932000002	-2.64140625	-0.8577392572	-0.5493164	-0.4272461	-0.36621094	9.340625000000001	-3.1952880400000003	1.141259784	-1.8310547	-1.6479492	0.30517578	11.27263228	2.7813721040000003	0.43186035340000006	-0.12207031	-0.30517578	0.5493164	-9.43513179	0.248828125	0.9366943390000001	0.30517578	0.18310547	-0.30517578	2.5947509	8.918335160000002	2.62944339	-0.18310547	-0.061035156	-0.5493164	0.9271240020000001	9.266455072	-0.811083966	0.061035156	0.24414062	-0.4272461	1550088674.874
-9.343017572	-2.795727536	-0.7117919928	-0.36621094	-0.30517578	-0.18310547	10.21032698	-3.4704346040000003	1.409228534	-0.9765625	-0.61035156	-0.6713867	11.160181200000002	2.5349366	0.05981445288	0.12207031	-1.0986328	0.61035156	-9.725830072	-0.0227294928	1.085034146	0.12207031	0.12207031	-0.24414062	2.746679712	8.839379892	2.6772949280000002	-0.30517578	-0.36621094	-0.36621094	1.025219748	9.67917482	-0.5957519568	0.12207031	0.48828125	-0.30517578	1550088674.914
-9.337036240000002	-2.3925780760000004	-0.5586669928	-0.8544922	-0.061035156	-0.18310547	10.707983720000001	-3.5924560700000003	1.670019568	-0.12207031	-1.0375977	-1.2207031	11.97126448	2.3531005400000002	-0.8828613220000001	0.91552734	-1.159668	0.91552734	-9.69472644	-0.4067382788	1.1400634980000002	-0.18310547	0.24414062	-0.12207031	2.9859375000000004	9.2042482	3.2239991	-0.5493164	-0.4272461	-0.48828125	0.9390869110000001	9.725830072	-0.6759033540000001	0.12207031	0.48828125	-0.30517578	1550088674.954
-9.63491214	-2.4081298920000003	-0.7381103240000001	-1.2207031	-0.061035156	-0.30517578	10.19716754	-3.5721191100000005	0.9797607428000001	0.18310547	-2.1362305	-1.3427734	12.144726440000001	2.044457968	-0.9594238220000001	1.3427734	-1.2207031	1.2817383	-9.567919928000002	-0.35529785340000003	1.061108426	-0.6713867	0.30517578	-0.12207031	3.1797364200000002	9.329858426000001	3.52546376	-0.79345703	-0.18310547	-0.6713867	0.6447998200000001	9.482983426	-0.88645018	0.18310547	0.4272461	-0.18310547	1550088674.994
-9.760522660000001	-2.8471679320000005	-0.994116214	-1.5869141	-0.48828125	-0.4272461	11.1446286	-3.89272464	0.758447284	0.79345703	-0.9765625	-1.953125	11.779858720000002	1.6783935700000001	-0.5861816394	1.6479492	-0.6713867	1.4648438	-9.677978240000002	-0.10766601440000001	1.189111322	-1.0375977	0.12207031	-0.061035156	3.1534179320000004	8.920727340000001	3.4034423920000005	-0.7324219	0.18310547	-0.61035156	0.6459961060000001	9.82990764	-1.062304712	0.30517578	0.61035156	-0.36621094	1550088675.034
-9.49973143	-3.237158246	-0.7572509980000001	-1.4038086	-0.30517578	-0.30517578	10.41489218	-3.818554712	1.0048827880000002	1.2817383	-1.3427734	-2.1972656	11.230761780000002	1.240551718	-0.6507812500000001	1.953125	-0.61035156	1.5258789	-9.837085159999999	-0.00478515625	1.4798096040000002	-1.2207031	-0.12207031	0.061035156	2.95961911	8.8046875	3.192895468	-0.6713867	-0.18310547	-0.36621094	0.6902587860000001	10.072753600000002	-0.8194580072000001	0.30517578	0.61035156	-0.36621094	1550088675.074
-9.317895468000001	-3.0804442900000004	-0.754858426	-1.3427734	-0.30517578	-0.4272461	9.9447509	-3.3065429320000006	0.6615478240000001	1.7700195	-0.61035156	-2.319336	10.949634080000001	0.6531738220000001	-1.4463134979999999	2.319336	-0.4272461	1.3427734	-9.90527356	0.17944336060000002	1.7406005400000002	-1.5258789	-0.061035156	0.24414062	3.3077391200000004	8.89321286	3.07805162	-0.7324219	-0.24414062	-0.30517578	0.26796875000000003	9.89570288	-0.9223388580000002	0.18310547	0.4272461	-0.061035156	1550088675.114
-9.366943390000001	-2.69523912	-1.282421924	-1.5258789	0	-0.79345703	9.24611821	-2.709594748	-0.053833007200000005	1.8310547	-0.5493164	-2.0141602	10.576391280000001	-0.026318359620000002	-2.08513179	2.9296875	-0.061035156	1.0986328	-9.90527356	0.17944336060000002	1.7406005400000002	-1.6479492	0.061035156	0.30517578	3.968090854	8.790332068	3.2144287140000003	-0.5493164	0.5493164	-0.24414062	0.1196289038	9.646875000000001	-1.4056396760000003	0.18310547	0.4272461	-0.061035156	1550088675.154
-9.27961412	-2.4595702880000005	-1.9571288940000002	-1.7700195	-0.061035156	-1.2207031	8.680273560000002	-2.0169433900000002	-0.5813964856000001	1.8920898	-1.2817383	-1.5258789	9.956713760000001	-0.31223143000000003	-2.24064946	3.540039	0.30517578	0.7324219	-10.120605040000001	0.1411621106	2.3542969240000002	-1.8310547	0.30517578	0.30517578	4.423876996	8.72453624	3.063696286	-0.36621094	1.6479492	-0.24414062	0.63881839	9.661230432000002	-1.8351074280000002	0.4272461	0.24414062	0	1550088675.194
-8.9745607	-2.2071533540000003	-2.3016601440000004	-2.319336	-0.12207031	-1.5258789	8.777173020000001	-1.6030273560000001	-0.08493652160000001	2.6855469	0.48828125	-0.9765625	9.66481929	-0.5060302716	-1.8697998200000001	3.9672852	-0.30517578	0.36621094	-10.120605040000001	0.1411621106	2.3542969240000002	-2.380371	0.6713867	0.48828125	4.383203076	8.58098143	2.7418945679999998	-0.18310547	2.1972656	-0.5493164	0.2978759784	9.640893570000001	-1.795629892	0.5493164	0.5493164	-0.24414062	1550088675.234
-8.954223740000002	-1.909277356	-2.592358426	-2.9907227	0.18310547	-1.5869141	8.31899411	-1.21901857	0.193798822	3.1738281	-0.30517578	-0.30517578	9.496142572	-0.770410144	-1.93439946	4.333496	-0.48828125	-0.061035156	-10.1325679	-0.014355469240000002	2.5720214660000003	-2.8686523	1.5258789	0.79345703	4.354492212	8.58098143	2.47871106	0.061035156	2.6245117	-0.79345703	0.49885253600000007	9.39685054	-1.89611821	0.7324219	0.91552734	-0.4272461	1550088675.274
-9.177929712000001	-1.9379882200000003	-2.8854492800000004	-3.3569336	-0.30517578	-1.7089844	8.66472194	-1.003686502	0.0095703125	3.6010742	-1.0375977	0.18310547	9.363354532	-1.0240234620000002	-1.9954101440000003	4.5776367	-1.0375977	-0.61035156	-9.32148462	1.1352783540000002	2.10546875	-3.479004	1.953125	0.8544922	4.374829074	8.892016574000001	2.215527356	0.061035156	3.4179688	-0.8544922	1.720263678	9.42197284	-1.8040038940000003	0.7324219	0.91552734	-0.4272461	1550088675.314
-9.32866214	-2.180834964	-3.109155252	-3.4179688	-0.48828125	-1.4038086	9.101367212000001	-0.98334964	-0.211743161	4.0893555	-0.61035156	0.4272461	9.87058058	-0.923535144	-2.209545926	4.699707	-0.4272461	-1.0986328	-9.165966754000001	1.89013678	1.680786142	-4.0283203	2.0751953	0.91552734	3.7384033540000003	9.229370108000001	1.7884521760000003	0.24414062	4.1503906	-0.7324219	2.288500998	9.503320288000001	-1.7657226440000002	0.5493164	1.5258789	-0.24414062	1550088675.354
-9.49973143	-2.0887207460000004	-3.3508057100000004	-3.7841797	-0.5493164	-1.159668	9.284399460000001	-0.9570312500000001	-0.135180661	4.333496	-0.48828125	0.5493164	10.25458966	-0.6292480432	-2.605517572	4.8828125	-0.36621094	-1.159668	-9.165966754000001	1.89013678	1.680786142	-4.3945312	2.0141602	0.9765625	2.7323242800000003	9.500927520000001	1.350610324	0.18310547	4.3945312	-0.48828125	3.1534179320000004	9.402832068	-1.874584964	0.48828125	1.953125	-0.24414062	1550088675.394
-9.406420926000001	-1.9595214660000002	-3.257495108	-4.211426	-0.48828125	-1.0375977	9.39685054	-0.800317392	-0.17465820680000002	4.4555664	-0.6713867	0.79345703	10.886230040000001	-0.3517089856000001	-2.934497104	4.8217773	-0.30517578	-1.159668	-9.021215560000002	2.512207068	1.1508300720000002	-4.272461	1.8310547	1.0375977	1.84946286	9.750951980000002	1.268066394	0.12207031	4.3945312	-0.18310547	2.8399902160000003	9.518872300000002	-2.039672824	0.48828125	1.953125	-0.24414062	1550088675.434
-9.56911592	-2.0887207460000004	-3.5745117800000004	-4.3945312	-0.8544922	-0.9765625	9.67917482	-0.63881839	-0.27873535340000005	4.4555664	-0.9765625	0.91552734	11.069262680000001	-0.27395019960000005	-2.958422824	4.638672	-0.48828125	-1.159668	-8.79990216	2.483496106	0.98334964	-4.4555664	1.5869141	0.8544922	1.246533246	9.991405760000001	1.3266846040000002	0.24414062	4.272461	0	2.0193359620000004	9.52485324	-2.2215087860000002	0.36621094	2.5024414	-0.36621094	1550088675.474
-9.368139480000002	-2.253808606	-3.61638179	-4.4555664	-1.3427734	-0.9765625	9.9698732	-0.6160888580000001	-0.16389160340000003	4.333496	-1.2207031	0.79345703	11.038159440000001	-0.3612792932	-2.7167724640000004	4.4555664	-0.4272461	-1.159668	-8.79990216	2.483496106	0.98334964	-4.638672	1.0375977	0.61035156	0.9713867212000001	9.97585414	1.476220746	0.48828125	4.272461	0.24414062	1.9296142180000002	9.372924820000001	-2.27294928	0.36621094	1.6479492	-0.79345703	1550088675.514
-9.154003894	-2.22629393	-3.9094726440000005	-4.4555664	-1.159668	-0.9765625	10.2079348	-0.718969748	-0.05861816394	4.272461	-0.9765625	0.4272461	10.88383786	-0.49885253600000007	-2.895019568	4.4555664	-0.30517578	-1.0986328	-8.647973740000001	3.1175292540000004	0.8541503600000001	-4.8217773	0.61035156	0.48828125	0.805102536	9.81196286	1.494165036	0.61035156	4.3945312	0.61035156	2.3806152160000003	9.423168930000001	-2.190405252	0.36621094	1.6479492	-0.79345703	1550088675.554
-9.134863220000002	-2.2621826080000003	-4.44421376	-4.4555664	-1.7700195	-1.2207031	9.95910692	-0.707006839	-0.20576172120000003	4.272461	-0.9765625	0.4272461	10.90776358	-0.663940396	-3.075659146	4.5776367	0	-1.0375977	-8.728125	2.9572264400000003	0.8649169928000001	-4.638672	0.4272461	0.4272461	0.735717752	9.69951178	1.3709472839999999	0.36621094	4.272461	1.159668	2.726342752	9.486572480000001	-2.020532248	-0.061035156	2.8076172	-1.2207031	1550088675.595
-8.93867212	-2.381811502	-4.812670926	-4.5166016	-1.953125	-1.2207031	9.686352340000001	-0.6519775360000001	-0.24165038940000003	4.3945312	-0.5493164	-0.18310547	10.88264128	-0.7428955072	-3.125903354	4.5776367	0.4272461	-0.9765625	-8.728125	2.9572264400000003	0.8649169928000001	-4.699707	0.30517578	0.4272461	0.73332518	9.669604532000001	1.332666034	0.30517578	4.333496	1.7089844	2.830419928	9.5021241	-2.318408246	-0.30517578	3.1738281	-1.2817383	1550088675.634
-8.72932158	-2.3973632200000004	-5.06508786	-4.5776367	-2.1362305	-1.2207031	9.35856929	-0.6400146760000001	-0.21054687500000002	4.5166016	-0.7324219	-0.36621094	10.87426718	-0.6376221040000001	-3.371142572	4.5776367	0.48828125	-0.91552734	-9.031982428000001	2.72036142	1.3099365020000002	-4.760742	0.12207031	0.4272461	0.763232428	9.707885880000001	1.2608886780000002	0.48828125	4.272461	2.0751953	2.4344482820000004	9.53442392	-2.9093750000000003	-0.30517578	3.1738281	-1.2817383	1550088675.674
-8.375219748000001	-2.5074219240000004	-5.1715576080000005	-4.638672	-1.8920898	-1.3427734	9.515283246000001	-0.891235324	-0.381616214	4.638672	-0.79345703	-0.5493164	10.70917932	-0.47014160340000005	-3.6917480040000004	4.5166016	0.4272461	-0.7324219	-9.04753444	2.8758788940000004	1.665234424	-4.9438477	0.24414062	0.48828125	0.8948242212000002	9.843066100000001	1.2034667932	0.4272461	4.272461	2.2583008	1.3386474640000001	9.372924820000001	-3.3866942900000003	-0.61035156	4.4555664	-1.2817383	1550088675.714
-8.165869110000001	-2.83879393	-5.106957968000001	-4.211426	-2.0141602	-1.4648438	9.69472644	-1.3230957460000001	-0.43066405760000004	4.638672	-0.79345703	-0.6713867	10.576391280000001	-0.32778320680000006	-3.80778804	4.5166016	0.61035156	-0.5493164	-9.04753444	2.8758788940000004	1.665234424	-5.065918	0.24414062	0.5493164	0.9953125	9.859814300000002	1.1855224640000002	0.48828125	4.272461	2.2583008	1.09819339	9.322680710000002	-3.37473143	-0.9765625	4.1503906	-1.4648438	1550088675.754
-7.87995607	-2.6354248200000003	-4.974169928000001	-3.9672852	-1.0375977	-1.6479492	9.49375	-1.516894568	-0.13757324280000002	4.5776367	-0.48828125	-0.7324219	10.321582460000002	-0.3505126800000001	-4.012353534	4.5776367	0.61035156	-0.4272461	-8.748461960000002	3.2634764400000003	2.058813498	-4.9438477	0.36621094	0.61035156	1.0072753600000002	9.91364766	1.02761232	0.5493164	4.211426	2.1362305	0.5658447284000001	9.253295926000002	-3.3759277160000005	-1.2207031	4.638672	-1.6479492	1550088675.794
-7.982836960000001	-2.7371094240000002	-5.1356689300000005	-4.272461	-1.3427734	-1.953125	9.174340560000001	-1.4068359620000002	0.0478515625	4.5776367	-0.36621094	-0.48828125	10.006958360000002	-0.4486083966	-4.26118161	4.699707	0.4272461	-0.48828125	-9.3489991	3.38908696	2.094702176	-5.004883	0.4272461	0.7324219	1.032397464	9.837085159999999	0.88046875	0.48828125	4.0893555	2.0751953	0.285913089	9.209033246	-3.158203076	-1.6479492	3.7841797	-1.7089844	1550088675.834
-7.78186052	-2.918945288	-4.58178714	-5.065918	-1.159668	-1.2817383	9.12648912	-1.1352783540000002	0.1040771466	4.4555664	-0.6713867	-0.24414062	9.8251223	-0.416308606	-4.347314496	4.638672	0.18310547	-0.61035156	-9.3489991	3.38908696	2.094702176	-4.8217773	0.36621094	0.8544922	1.3039550720000002	9.917236420000002	0.855346646	0.6713867	4.0283203	1.953125	-0.5825927716	9.343017572	-2.668920926	-1.6479492	3.7841797	-1.7089844	1550088675.873
-7.92661142	-3.201269568	-4.32578125	-4.8217773	-0.18310547	-0.79345703	9.463842752000001	-1.013256839	0.04067382788	4.5776367	-0.48828125	-0.061035156	10.009350540000002	-0.10886230040000001	-4.191796924	4.638672	-0.061035156	-0.7324219	-9.81914038	2.6665283540000004	2.1258057100000003	-4.5776367	0.9765625	0.61035156	1.564746106	10.084716460000001	1.168774411	0.91552734	4.3945312	1.5258789	0.03947753894	9.782055710000002	-1.9403808900000001	-1.8310547	2.9296875	-1.4648438	1550088675.913
-9.438720746000001	-3.5876709260000004	-3.7503662140000005	-3.7231445	-1.2817383	-0.8544922	9.942358720000001	-1.03359375	-0.2930908246	4.8217773	-0.7324219	-0.061035156	10.1229982	0.3517089856000001	-3.818554712	4.699707	-0.48828125	-0.6713867	-9.15878894	1.6712158540000002	1.8506591460000001	-4.8217773	1.0986328	0.48828125	1.56953125	9.837085159999999	1.8075927520000004	1.3427734	4.5776367	0.9765625	2.060009784	10.25458966	-0.5132080072	-2.319336	2.1362305	-1.2817383	1550088675.954
-10.911352340000002	-2.8878417540000005	-3.2682617800000004	-2.8686523	-2.6855469	-0.48828125	10.413696580000002	-1.179541034	-0.9773681610000001	4.8828125	-0.5493164	-0.18310547	10.483080580000001	0.7440917932000001	-3.21921376	4.8828125	-0.6713867	-0.6713867	-9.15878894	1.6712158540000002	1.8506591460000001	-5.2490234	0.5493164	0.79345703	1.318310504	9.299951080000001	2.6665283540000004	1.8920898	4.699707	0.8544922	5.33903804	11.17094748	1.293188498	-3.6010742	7.1411133	0	1550088675.994
-10.6756839	-1.723852536	-2.5839844240000005	-3.90625	-2.6855469	-0.61035156	10.44360324	-1.3087402160000001	-1.7059082460000001	4.8828125	-0.5493164	-0.18310547	11.162573380000001	1.239355432	-2.6880616	5.004883	-0.5493164	-0.6713867	-9.560742212000001	2.250219748	1.667626996	-4.760742	0.36621094	0.91552734	0.8374023560000001	9.35856929	3.1414550720000003	2.0751953	5.065918	1.3427734	5.66442842	11.0417482	1.41042482	-3.6010742	7.1411133	0	1550088676.033
-10.983129500000002	-2.6916503600000006	-3.25988768	-5.1879883	-4.1503906	-1.159668	10.44360324	-1.3087402160000001	-1.7059082460000001	4.8828125	-0.30517578	-0.24414062	11.62673372	1.872192392	-2.25261232	5.065918	-0.24414062	-0.5493164	-10.50102536	1.296777356	1.808789038	-3.9672852	0.12207031	0.91552734	0.7046142572	9.853833360000001	3.2634764400000003	1.6479492	4.8217773	1.8310547	4.2061523560000005	10.039258180000001	-0.20217285340000002	-3.1738281	8.483887	0.061035156	1550088676.073
-10.63620558	-3.6151855040000007	-3.267065396	-5.554199	-5.004883	-0.79345703	9.868188400000001	-0.7129882787999999	-2.5086182100000003	5.126953	-0.30517578	0.24414062	11.3491938	2.229882788	-2.0743652160000003	4.8217773	-0.36621094	-0.48828125	-10.50102536	1.296777356	1.808789038	-3.9672852	0.18310547	1.159668	1.0168457068	9.9949955	3.507519568	1.5869141	4.5776367	1.5869141	3.507519568	8.27353534	-1.0264160340000001	0.061035156	6.225586	0.5493164	1550088676.113
-8.87407248	-3.28022464	-2.1066650360000003	-5.3100586	-3.3569336	-0.7324219	9.729418930000001	-0.17106933900000001	-3.093603534	5.004883	-0.61035156	0.4272461	10.98671924	2.23227536	-1.7824707460000002	4.3945312	-0.8544922	-0.7324219	-9.932788040000002	0.9510498200000002	2.27294928	-4.272461	0.7324219	0.8544922	1.4977538940000001	10.223486420000002	3.535034146	1.6479492	4.638672	0.9765625	3.8664062500000003	8.53073732	-1.031201178	0.061035156	6.225586	0.5493164	1550088676.153
-7.71247554	-3.0601074280000002	-1.7657226440000002	-5.432129	-2.9907227	-0.5493164	9.862207460000002	0.028710937500000002	-3.192895468	4.638672	-0.61035156	0.36621094	10.69003894	1.9379882200000003	-1.3446288940000002	3.9672852	-0.91552734	-0.9765625	-9.43632788	1.0120605432	2.241845746	-4.333496	0.8544922	0.8544922	1.6030273560000001	10.100268080000001	3.2096435700000003	1.5869141	4.5166016	0.36621094	4.566235324	9.25209964	-2.67370607	1.4038086	8.300781	1.2207031	1550088676.193
-7.78305661	-2.7072021760000005	-1.2919922120000003	-5.6152344	-3.8452148	0.12207031	9.681567392	0.061010742800000003	-2.70361322	4.638672	-0.61035156	0.36621094	10.44001448	1.429565396	-1.4833984620000003	4.0283203	-0.61035156	-1.2207031	-9.43632788	1.0120605432	2.241845746	-4.272461	1.0375977	0.79345703	1.562353534	9.637304712	2.87109375	1.2207031	4.211426	0.18310547	3.494360324	10.26296376	-4.334155252	1.6479492	10.7421875	2.8686523	1550088676.233
-8.400341754000001	-1.9810547120000002	-1.2537109620000002	-5.126953	-2.8686523	-0.18310547	9.170751800000001	0.1806396466	-2.30883786	4.272461	-0.4272461	-0.12207031	10.1313723	1.053930661	-1.5898682100000001	4.272461	-0.061035156	-1.4038086	-8.81665036	0.846972644	2.146142572	-4.333496	1.2817383	0.61035156	1.7776855040000001	9.171948380000002	2.8411866	0.6713867	4.272461	0.30517578	1.1556152160000002	12.0370607	-5.139257788	1.7089844	12.512207	3.9672852	1550088676.273
-7.88952626	-1.503735324	-1.7513672120000003	-5.065918	-2.5634766	-0.36621094	8.657543930000001	0.1878173822	-2.141357428	4.211426	-0.36621094	-0.24414062	9.918433	0.8661132788	-1.5527832460000002	4.3945312	0.12207031	-1.6479492	-8.652759080000001	0.8541503600000001	2.1341797120000003	-4.5166016	1.4038086	0.4272461	2.04326178	8.927905252	2.7885498200000005	0.30517578	4.638672	0.4272461	-0.729736322	11.0501223	-3.9501464660000005	0.9765625	10.009766	4.8828125	1550088676.313
-8.125195288	-1.33984375	-1.39008786	-5.2490234	-0.6713867	-0.6713867	8.259179712	0.01674804712	-2.0564209260000004	4.272461	-0.61035156	-0.30517578	10.252197480000001	0.7680175720000001	-1.540820288	4.3945312	0.18310547	-1.7700195	-8.652759080000001	0.8541503600000001	2.1341797120000003	-4.5166016	1.4648438	0.36621094	1.96669928	8.988915740000001	2.642602536	0.061035156	4.760742	0.48828125	-0.52995607	9.438720746000001	-2.503832968	2.5024414	5.859375	3.6010742	1550088676.353
-9.301147660000002	-1.5982422120000002	-1.783667032	-5.493164	-1.2817383	-0.61035156	8.466137680000001	-0.1495361322	-2.0301025360000002	4.4555664	-1.0375977	-0.36621094	10.69003894	0.5873779254	-1.5958496400000002	4.3945312	0.18310547	-1.7700195	-8.461352340000001	0.7572509980000001	2.2167236420000003	-4.699707	1.2207031	0.4272461	1.681982428	9.108544928	2.54689946	-0.061035156	4.5776367	0.6713867	-0.52995607	9.438720746000001	-2.503832968	2.5024414	5.859375	3.6010742	1550088676.393
-9.181518570000001	-1.5276611420000001	-1.061108426	-4.699707	-1.4648438	-0.18310547	9.189892572	-0.19499511780000003	-2.003784146	4.638672	-1.159668	-0.4272461	11.02021466	0.3373535144	-1.61977536	4.3945312	0.12207031	-1.4038086	-8.52595198	0.985742212	2.6509764400000004	-4.9438477	0.5493164	0.5493164	1.547998004	9.07146016	2.406933606	-0.18310547	4.211426	0.9765625	0.11604003600000001	8.12758786	-1.5396240020000003	2.2583008	6.4697266	2.1362305	1550088676.433
-9.38488768	-1.4331542540000002	-1.2919922120000003	-4.5776367	-0.5493164	0.061035156	9.931591460000002	-0.11843261780000001	-1.8817626800000002	4.699707	-1.159668	-0.48828125	10.996288940000001	-0.11843261780000001	-1.62575679	4.333496	0.18310547	-0.91552734	-8.52595198	0.985742212	2.6509764400000004	-4.8217773	0.18310547	0.6713867	1.6616454680000001	8.761621106	2.27653804	-0.061035156	3.7841797	1.159668	0.900805661	8.05102536	-0.23566894960000004	2.746582	6.652832	-0.061035156	1550088676.473
-10.12539038	-2.3542969240000002	-0.9020019568000001	-3.9672852	-0.8544922	-0.30517578	10.44838858	0.1770507788	-1.69633786	4.699707	-1.159668	-0.48828125	10.89101538	-0.6352294928000001	-1.9762695680000002	4.4555664	0.30517578	-0.4272461	-8.560644568	1.282421924	2.7825683900000002	-4.5776367	0.12207031	0.8544922	1.8793701080000003	8.32976088	2.32319339	0.36621094	3.7231445	1.4038086	2.988330072	10.43642572	2.259790036	2.746582	6.652832	-0.061035156	1550088676.513
-11.79541034	-3.0744628600000006	-0.27275390380000003	-3.6621094	-1.6479492	0.061035156	10.8288089	0.8230468750000001	-1.4235839660000003	4.5166016	-0.4272461	-0.79345703	11.084814300000001	-0.73332518	-2.3423339660000004	4.5166016	0.30517578	0.12207031	-9.5021241	1.714282248	2.6103027160000005	-4.3945312	-0.12207031	1.0375977	1.9762695680000002	8.2173098	2.4021484620000004	0.91552734	3.8452148	1.8310547	5.44072284	10.910155760000002	4.2193116	1.0375977	7.2631836	-0.61035156	1550088676.553
-12.155492720000002	-3.5242675720000003	-2.89382338	-2.6245117	-1.4038086	-0.91552734	11.04533696	1.3649658540000003	-1.268066394	4.3945312	0.061035156	-0.91552734	11.676977340000002	-0.4426269568000001	-2.49426268	4.211426	0.12207031	0.4272461	-9.5021241	1.714282248	2.6103027160000005	-4.0893555	-1.159668	1.159668	1.8506591460000001	8.90517572	2.4308594240000003	1.3427734	3.8452148	2.2583008	2.86870108	9.599023560000001	-3.3831054320000007	3.0517578	0.9765625	-0.24414062	1550088676.593
-10.076342360000002	-4.4980469240000005	-0.8613281250000001	-2.5024414	-1.7089844	-1.0986328	11.05729982	1.5719238220000002	-1.4869873200000001	4.272461	0.36621094	-0.61035156	13.207030760000002	0.40434570680000004	-2.778979532	3.540039	-0.24414062	0.4272461	-11.298950180000002	3.5769042540000004	3.6187744600000005	-4.1503906	-0.9765625	1.4648438	1.85544429	10.995092360000001	2.436840854	2.0141602	3.6621094	2.319336	1.3242920320000002	14.147314300000001	3.499145468	3.0517578	0.9765625	-0.24414062	1550088676.633
-8.741284440000001	-3.976464856	-1.378125	-2.6855469	-0.18310547	0.36621094	11.602808	1.0288086060000001	-1.924829074	3.8452148	0.061035156	0	13.758520860000003	1.29558107	-3.0589112400000005	2.9296875	-0.24414062	0.24414062	-11.298950180000002	3.5769042540000004	3.6187744600000005	-2.5024414	0.91552734	1.0375977	1.53125	12.936670320000001	2.3674560700000002	2.0141602	3.479004	1.8310547	-4.358081070000001	6.58317842	-3.1964844240000003	-3.6621094	3.90625	-2.4414062	1550088676.673
-8.83579074	-3.1773437500000004	-3.6570557100000003	-1.4648438	1.4038086	-1.5869141	11.42695288	0.1124511682	-1.264477536	3.1738281	0.061035156	0.061035156	12.58017572	1.9403808900000001	-3.3962646760000004	3.0517578	0.61035156	0.12207031	-11.051317899999999	2.60910643	2.6916503600000006	-2.8686523	1.0375977	0.7324219	1.0922119110000001	13.07424272	2.4643554320000005	1.5258789	3.3569336	1.2817383	0.6914550720000001	9.993798920000001	-4.450195288000001	3.2958984	-1.2207031	-1.2817383	1550088676.713
-9.212622300000001	-3.8640135800000004	-3.737207068	-2.6245117	-0.12207031	-1.0375977	10.380200180000001	-0.7476806610000001	-0.2344726538	2.6855469	0.6713867	-0.30517578	11.05251448	1.6843750000000002	-3.2562989200000003	3.2348633	1.0375977	-0.18310547	-9.71027806	3.7695067900000003	1.297973642	-3.7231445	1.0375977	0.5493164	0.6723144568000001	11.375512680000002	2.5229737400000003	0.48828125	3.112793	1.2207031	2.363867212	10.43642572	-2.8220459260000004	3.2348633	-2.5024414	-1.4648438	1550088676.753
-8.411108426	-4.32578125	-3.025415036	-2.9907227	1.0375977	0.6713867	9.066674820000001	-0.9929199280000001	0.2380615216	2.746582	0.12207031	-0.79345703	10.36584514	1.1245117212000002	-3.8209472840000003	3.3569336	1.5869141	-0.91552734	-9.71027806	3.7695067900000003	1.297973642	-3.2958984	1.0986328	0.48828125	0.531152356	11.160181200000002	1.808789038	-0.36621094	3.112793	1.5869141	1.0240234620000002	9.853833360000001	-2.85673822	2.380371	0.18310547	-2.746582	1550088676.793
-8.202954074	-3.02661142	-2.9081787140000004	-2.4414062	0.8544922	0.30517578	8.901586960000001	-1.214233426	-0.211743161	2.8686523	-0.48828125	-0.8544922	10.163672120000001	0.9953125	-3.877172824	3.3569336	1.5258789	-1.159668	-9.34421376	3.7395996400000002	1.159204074	-2.746582	0.79345703	0.061035156	0.613696286	10.94724092	1.4798096040000002	-1.2817383	3.112793	1.8920898	-0.7692138580000001	9.3322509	-3.1103514400000005	2.746582	1.2207031	-2.9296875	1550088676.833
-8.08811052	-2.213134784	-2.807690396	-1.8920898	0.61035156	-0.79345703	8.86809056	-1.15441893	-0.16628417539999998	2.8686523	-0.9765625	-0.48828125	10.163672120000001	0.9953125	-3.877172824	3.3569336	1.5258789	-1.159668	-7.887134080000001	3.045751996	1.3996582460000002	-2.4414062	0.91552734	-0.30517578	0.52995607	9.87536592	1.5456054320000001	-1.0986328	3.0517578	1.4038086	2.054028354	10.21511232	-2.313623004	2.746582	-2.380371	-2.0751953	1550088676.873
-7.987622300000001	-2.2944824280000002	-3.0026855040000004	-1.5258789	0.36621094	-0.9765625	8.368042032	-0.765625	0.5993408246	2.6245117	-1.0986328	-0.30517578	10.163672120000001	0.9953125	-3.877172824	3.3569336	1.5258789	-1.159668	-7.887134080000001	3.045751996	1.3996582460000002	-2.5024414	0.6713867	-0.24414062	0.269165036	8.52236322	1.561157248	-0.30517578	2.6245117	0.8544922	2.054028354	10.21511232	-2.313623004	1.6479492	-2.5024414	-2.2583008	1550088676.913
-7.9517334260000005	-2.16408696	-2.960815396	-1.0986328	0.48828125	-0.6713867	7.986425720000001	-0.18303222840000002	0.5825927716	2.380371	-0.6713867	-0.24414062	8.52595198	0.20097655760000002	-2.6019287140000005	2.2583008	0.6713867	-0.48828125	-7.81655252	3.02421875	1.32189946	-2.1972656	0.6713867	-0.12207031	0.37204589660000004	7.841674820000001	1.246533246	0	2.2583008	0.79345703	2.4488037140000003	9.05471196	-1.71667482	0.6713867	-0.79345703	-1.953125	1550088676.953
-8.1838134	-1.6317382200000001	-3.134277356	-1.0375977	1.2207031	-0.7324219	8.119213760000001	0.34931639400000003	0.2524169928	2.1972656	-0.6713867	-0.30517578	8.59414038	0.0897216754	-2.3028564300000003	1.8920898	0.5493164	-0.48828125	-7.539013580000001	3.1593994600000004	1.4833984620000003	-1.953125	0.5493164	-0.24414062	0.5981445288	7.833300720000001	1.2285888580000002	0	2.0751953	0.8544922	1.331469748	8.415893570000001	-2.05522464	0.6713867	-0.79345703	-1.953125	1550088676.993
-8.70180661	-1.8626221040000002	-3.5900634000000005	-0.91552734	0.30517578	-0.8544922	8.502026260000001	0.6304443390000001	0.31223143000000003	2.1362305	-0.79345703	-0.4272461	9.133667032	0.1854248004	-1.967895468	1.2817383	0.061035156	-0.24414062	-7.539013580000001	3.1593994600000004	1.4833984620000003	-1.4648438	0.36621094	-0.30517578	0.7979248200000001	8.101269568000001	1.4989501800000002	0.48828125	1.8920898	0.61035156	-0.0992919928	8.65874002	-2.818457068	1.0375977	0.061035156	-1.8310547	1550088677.034
-9.136059800000002	-2.665332068	-3.543408246	0.12207031	0.36621094	-1.159668	8.90517572	0.8840576080000001	0.45578614200000006	1.953125	-0.91552734	-0.4272461	9.908862319999999	0.27275390380000003	-1.8040038940000003	0.79345703	-0.18310547	0.061035156	-7.607201980000001	3.237158246	1.695141574	-1.159668	0	-0.30517578	0.765625	8.358471940000001	1.60183107	0.79345703	1.4038086	0.24414062	-0.7046142572	9.42915036	-2.7275389400000005	0.9765625	-1.5869141	-1.953125	1550088677.073
-9.30832518	-1.847070288	-4.02551268	0.36621094	0.36621094	0.24414062	9.38129892	1.246533246	0.5993408246	1.4648438	-0.5493164	-0.4272461	10.383788940000002	0.2344726538	-1.5707275360000001	0.36621094	-0.36621094	0.24414062	-8.86809056	2.7933349640000005	2.1437500000000003	-0.61035156	-0.24414062	-0.4272461	0.8565429712000001	8.859716754	1.7597412140000002	0.79345703	0.79345703	0.061035156	1.199877896	10.01652806	-1.7860596040000003	0.9765625	-1.5869141	-1.953125	1550088677.113
-9.051123200000001	-0.31223143000000003	-3.0947998200000004	-0.18310547	-0.061035156	0.24414062	9.673193390000002	1.695141574	0.6077148560000001	0.9765625	-0.18310547	-0.36621094	10.820434800000001	0.13398437500000002	-1.369750998	0	-0.24414062	0.12207031	-8.86809056	2.7933349640000005	2.1437500000000003	-0.30517578	-0.48828125	-0.5493164	1.491772464	9.60141574	2.12341304	0.6713867	0.36621094	-0.18310547	2.45	9.527246106	-1.5360351440000002	0.48828125	-1.4648438	-1.7089844	1550088677.153
-9.63371556	-0.49167482	-4.54589856	0.5493164	2.0751953	0.61035156	10.150512680000002	1.965502896	0.24763183900000002	0.61035156	-0.24414062	-0.48828125	11.608788940000002	0.12202148560000001	-1.11613768	-0.18310547	0.12207031	-0.061035156	-8.3620607	2.3016601440000004	2.4308594240000003	-0.48828125	-0.48828125	-0.9765625	2.054028354	10.35866664	2.709594748	0.5493164	0.30517578	-0.48828125	3.8795653960000003	9.98542482	-1.620971646	-0.36621094	-0.5493164	-1.3427734	1550088677.193
-10.993896760000002	-2.2167236420000003	-6.76979982	-2.9296875	-3.7231445	1.0986328	10.69602086	1.990625	-0.1208251996	0.18310547	-0.30517578	-0.7324219	12.40671376	0.17465820680000002	-0.6914550720000001	-0.30517578	0.061035156	-0.12207031	-11.923413040000002	1.489379892	2.63183606	0.061035156	-2.2583008	-0.79345703	2.08513179	10.465136780000002	3.369946286	0.30517578	-0.18310547	-0.24414062	5.921630890000001	11.248705580000001	-0.9426757788	-0.9765625	-0.18310547	-1.2207031	1550088677.232
-10.67927266	-3.7683105040000004	-4.1690673920000005	-2.8076172	-2.1972656	2.746582	11.100365920000002	2.185620108	-0.4486083966	0.12207031	-0.30517578	-0.7324219	13.61376996	0.1770507788	-0.2177246106	-0.61035156	-0.7324219	0.061035156	-11.923413040000002	1.489379892	2.63183606	0.79345703	-2.319336	-0.24414062	2.174853534	11.157788040000002	3.6510742800000004	-0.18310547	-1.159668	0.18310547	5.623754892	13.238134980000002	0.3182128894	-3.0517578	2.1362305	-0.61035156	1550088677.272
-11.05729982	-4.542309604000001	-3.514697284	-1.6479492	-4.0893555	0.48828125	12.74047824	1.84946286	-1.3362548920000001	0.24414062	-0.5493164	-0.5493164	13.262060700000001	0.4426269568000001	-0.5144042932	-0.30517578	0.36621094	0.4272461	-12.50361322	-1.1627929712000002	2.971582068	-0.18310547	1.3427734	-0.36621094	2.80051268	10.770190200000002	4.1140380400000005	0	-1.3427734	0	4.9622070680000006	12.288280760000001	-1.221411142	-5.065918	4.0283203	1.159668	1550088677.313
-10.96279254	-5.56154802	-1.453491214	-0.7324219	-4.272461	0.4272461	13.402026260000001	0.5909667932	-3.216821286	-0.79345703	0.9765625	-0.48828125	11.97365764	0.8948242212000002	-0.06340332068	-0.5493164	0.36621094	0.8544922	-10.992700180000002	1.42836911	0.925927716	-1.2207031	-0.4272461	0.30517578	2.7311278960000003	9.351391574	4.633227536	0.36621094	0	0.061035156	0.9343017572	12.491650360000001	-3.982446286	-4.272461	5.3100586	2.746582	1550088677.352
-10.035669420000001	-3.4656494600000003	-0.46535643000000004	-0.6713867	-0.48828125	1.8310547	11.927001800000001	-0.5897705072	-2.104272464	-1.2207031	2.0751953	-0.6713867	11.69372554	1.15441893	-0.4378417932	-0.79345703	0.12207031	0.8544922	-10.992700180000002	1.42836911	0.925927716	0.6713867	0.12207031	0.4272461	1.2082519568	9.06069339	4.27194838	0.30517578	0.7324219	0.6713867	-0.5885742212	13.5168705	-4.6069091460000005	-2.6245117	5.2490234	3.4179688	1550088677.392
-9.625341754	-1.4750244600000002	-1.6281494600000002	-1.7089844	-1.7700195	0.36621094	11.02978534	-0.955834964	-1.2632812500000001	-1.0375977	2.319336	-0.5493164	11.150610520000003	1.5156982820000002	-1.6281494600000002	-0.4272461	0.30517578	0.79345703	-10.43642572	-0.03229980432	1.5898682100000001	0.4272461	-0.24414062	0.36621094	0.2607910144	9.70429712	3.60202626	0	-0.4272461	1.2207031	-2.310034146	11.776269960000002	-3.302954074	-1.8310547	3.1738281	4.9438477	1550088677.432
-7.8775634000000005	-1.7669189300000003	-1.489379892	-2.0751953	-3.479004	-0.79345703	9.89929164	-0.991723642	-1.179541034	-0.8544922	1.4648438	-0.30517578	9.657641574000001	1.4702392180000001	-1.50493161	-0.24414062	-0.4272461	0.7324219	-8.44819339	-0.4450195288	1.9104736420000001	-0.12207031	-0.36621094	0.12207031	1.378125	9.536816394	3.8125733800000003	-0.18310547	-1.2817383	0.18310547	-2.414111322	10.01652806	-2.3734375	-1.8310547	3.1738281	4.9438477	1550088677.472
-6.117822480000001	-1.7310302520000003	-0.02033691394	-2.0751953	-0.7324219	-0.4272461	8.38957518	-0.709399411	-0.6232665740000001	-0.4272461	1.2817383	-0.18310547	8.407519568	0.7488769568000001	-0.643603534	-0.12207031	-0.5493164	0.36621094	-8.44819339	-0.4450195288	1.9104736420000001	-0.30517578	-0.061035156	0.4272461	2.48588858	8.0905027	4.177441394000001	0.61035156	-0.61035156	-1.0375977	-1.3948730040000001	8.41828624	-2.142553714	-1.159668	2.1972656	4.9438477	1550088677.512
-6.657348740000001	-1.753759784	-0.095703125	-1.6479492	0.061035156	-0.5493164	7.187304712	-0.06340332068	-0.5024413940000001	-0.12207031	1.0986328	-0.061035156	7.92541484	-0.09331054320000001	-0.172265625	-0.12207031	-0.5493164	0.36621094	-7.828515380000001	-0.5909667932	1.8805663940000001	-0.61035156	-0.18310547	0.36621094	2.42607428	7.071264480000001	3.293383786	0.12207031	-0.12207031	-0.9765625	-0.663940396	6.78295926	-0.991723642	-0.30517578	2.4414062	3.7841797	1550088677.552
-7.658642572	-1.758544928	0.41271972840000004	-1.159668	-0.5493164	0	6.883447480000001	0.6160888580000001	-0.6041259784	-0.12207031	1.0986328	-0.061035156	7.92541484	-0.09331054320000001	-0.172265625	0.12207031	-0.24414062	-0.18310547	-7.6646241	-0.33017577880000004	1.733422824	-0.6713867	-0.12207031	0.36621094	2.356689496	6.6358152	2.91535643	-0.24414062	-0.48828125	-0.5493164	-0.663940396	6.78295926	-0.991723642	0.30517578	3.90625	2.1972656	1550088677.592
-7.867993210000001	-0.8888427520000001	1.002490216	-0.7324219	1.3427734	0.18310547	7.217211960000001	1.0288086060000001	-0.3529052716	0.18310547	0.12207031	0.12207031	7.92541484	-0.09331054320000001	-0.172265625	0.12207031	-0.24414062	-0.18310547	-7.769897660000001	-0.0885253894	1.829125998	-0.7324219	-0.18310547	0.48828125	2.7478759000000004	6.92172824	3.3400389400000003	0.18310547	0.18310547	-0.36621094	-0.8362060700000001	6.52336412	-0.2978759784	0.12207031	4.9438477	0.9765625	1550088677.632
-9.753344748	-0.717773462	0.03828125	-0.6713867	1.8920898	0.30517578	7.796215560000001	1.314721646	-0.21533202880000002	0.48828125	-0.061035156	0.12207031	10.6756839	-0.8816650360000001	-0.717773462	0.18310547	-0.48828125	-0.5493164	-8.07495108	-0.1447509784	2.293286142	-0.79345703	-0.5493164	0.4272461	2.918945288	7.82492662	3.4704346040000003	0.6713867	0.7324219	-0.24414062	1.88774411	6.689648560000001	0.46535643000000004	0.61035156	2.1972656	0.7324219	1550088677.672
-11.25947284	-1.2453369600000002	-0.11723633180000001	-1.5258789	-0.5493164	-0.061035156	8.791528060000001	1.337451178	-0.0980957068	0.79345703	0.061035156	0.18310547	11.615966460000001	-0.5837890576	-0.5574707068000001	0.61035156	-0.4272461	-0.12207031	-8.65036592	0.0837402356	3.0613037140000006	-1.159668	-0.6713867	0.4272461	2.7993163940000003	8.57858876	3.494360324	0.61035156	0.48828125	-0.18310547	5.598632788000001	10.50461412	3.9142577880000005	1.5869141	-1.3427734	0.61035156	1550088677.712
-11.31689496	-0.4486083966	1.6915527160000003	-0.91552734	-0.12207031	0.48828125	9.637304712	1.195092752	0.4354492212	1.0986328	0.30517578	0.18310547	11.770288040000002	-0.6459961060000001	-0.20935058900000003	0.8544922	-0.24414062	0.24414062	-8.65036592	0.0837402356	3.0613037140000006	-1.0986328	-0.30517578	0.7324219	2.7646241	8.70778804	3.6618408540000003	0.5493164	0.24414062	-0.061035156	8.09528804	11.328857820000001	5.806787140000001	0.061035156	2.0751953	-0.48828125	1550088677.752
-12.49404254	-2.56245108	0.2918945288	-1.5258789	0.79345703	0	10.16726088	1.1879150360000001	0.7393066100000001	1.3427734	0.48828125	0	11.705688400000001	-0.8625244110000001	-0.63881839	1.159668	0.12207031	0.12207031	-8.6264402	0.1244140625	2.8926269959999997	-0.91552734	-1.0986328	0.61035156	2.9464599640000007	9.087011780000001	3.6642334260000005	0.30517578	0.4272461	0.4272461	1.5396240020000003	7.1250978400000005	0.679492212	0.79345703	2.1972656	1.0375977	1550088677.792
-12.84814496	-5.833105432000001	-4.355688400000001	-0.36621094	-2.9296875	-1.2817383	10.919726440000002	1.414013678	0.5359375000000001	1.2817383	1.2207031	0	12.28588858	-0.7129882787999999	-1.349414038	1.159668	-0.12207031	-0.4272461	-12.70698282	0.8457763580000002	4.934692392	-1.6479492	-3.90625	0.30517578	3.37473143	10.546484620000001	3.4728271760000005	0.36621094	0.24414062	0.79345703	0.4438232428	13.830298020000003	0.29069824280000006	2.8076172	-2.0141602	0	1550088677.832
-9.363354532	-6.24103984	-0.6986327880000001	1.0986328	-2.5024414	1.2207031	11.67458516	1.221411142	0.5646484424	1.3427734	1.8920898	0.48828125	13.552759080000001	-0.10527343750000001	-2.16767572	0.91552734	-0.5493164	-0.79345703	-12.70698282	0.8457763580000002	4.934692392	-1.6479492	0.5493164	1.0986328	3.649877896	12.46533246	3.3735351440000003	0.6713867	0.6713867	0.36621094	2.4846923920000004	12.558642180000001	1.592260782	-1.6479492	-0.48828125	-1.7700195	1550088677.872
-7.723242212000001	-2.2215087860000002	-1.106567392	0.18310547	4.0893555	0.79345703	11.836084260000002	0.270361322	0.9642089660000001	1.4648438	0.6713867	0.91552734	13.94394568	0.5251708966	-2.628247104	0.91552734	-0.5493164	-0.79345703	-11.72363318	1.9284179320000001	3.505126996	-1.159668	3.1738281	1.2817383	2.805297824	12.345702880000001	3.38908696	0.9765625	1.5869141	-0.061035156	-1.790844748	6.88583966	-3.7156739200000004	0.7324219	1.0986328	0.48828125	1550088677.912
-9.77607428	-2.03488768	-5.624951080000001	-0.4272461	1.953125	-0.9765625	11.4078125	-0.7512695288	1.204663089	1.2207031	-0.18310547	0.7324219	13.241723740000001	1.1472412140000001	-2.186816394	1.5258789	0.79345703	0.061035156	-10.233057100000002	2.001391574	0.985742212	-1.7700195	-0.061035156	0.5493164	0.976171875	11.06208516	3.23356929	0.48828125	2.319336	0.6713867	1.509716754	10.789330580000001	-4.15231929	1.5869141	-3.90625	-0.48828125	1550088677.952
-9.41599092	-3.8831542540000004	-3.53742662	-0.9765625	-1.7700195	-0.4272461	10.63859874	-1.183129892	1.5587646760000002	1.0375977	0.24414062	0.4272461	12.181811600000001	1.629345746	-2.146142572	1.5258789	0.79345703	0.061035156	-10.20195288	3.3866942900000003	1.3099365020000002	-1.4038086	0.12207031	0.48828125	-0.7775878600000001	10.41010782	2.233471646	-0.24414062	1.5258789	1.953125	1.509716754	10.789330580000001	-4.15231929	1.4038086	-2.9907227	-0.9765625	1550088677.992
-8.334545926	-3.2144287140000003	-1.6592528960000001	0	1.5258789	0.48828125	10.04045378	-1.3853027160000002	1.594653354	0.8544922	0.79345703	0.18310547	10.65773912	1.771704074	-2.422485324	0.9765625	1.4648438	0.5493164	-9.404028060000002	3.665429712	1.068286142	-0.36621094	-0.061035156	0.61035156	-1.0144531250000002	9.8334964	1.6281494600000002	-0.91552734	0.18310547	2.380371	1.1639892572000001	9.39086911	-2.8232422120000003	1.2817383	-0.6713867	-1.953125	1550088678.032
-8.652759080000001	-1.8793701080000003	-2.56245108	-0.18310547	0.8544922	-0.24414062	9.579882788	-1.451098642	1.1484375	0.61035156	0.61035156	0.061035156	9.3489991	1.714282248	-2.72395018	0.9765625	1.4648438	0.5493164	-9.048730432000001	2.93330072	1.2501221040000001	-0.12207031	0.18310547	0.4272461	-0.15671386780000002	9.30234375	1.812377896	-0.6713867	0.061035156	1.953125	1.1639892572000001	9.39086911	-2.8232422120000003	1.2817383	-1.4038086	-1.6479492	1550088678.072
-8.36086412	-2.051635782	-2.70600589	0.061035156	0.48828125	-0.6713867	9.094189300000002	-1.1735596040000003	1.070678714	0.30517578	0.61035156	0.061035156	8.6001223	1.5575683900000001	-2.795727536	0	0.6713867	0.24414062	-8.50561502	2.8268310700000003	1.41042482	-0.061035156	0.4272461	0.24414062	0.6316406250000001	8.87407248	2.0839355040000003	0.061035156	0.48828125	0.9765625	1.9020996400000003	9.2042482	-2.6940429320000003	1.5258789	-1.7700195	-1.6479492	1550088678.112
-8.30822734	-2.65576178	-2.569628894	0.61035156	1.0375977	-0.18310547	8.092895468	-0.5634521466	1.5145019960000001	0.061035156	0.4272461	0.12207031	8.54270018	1.3661621400000001	-2.548095746	0	0.6713867	0.24414062	-8.24003894	2.843579074	1.528857428	0.24414062	0.24414062	0.12207031	0.60651857	8.67788089	1.9583251800000003	0.7324219	0.61035156	0.24414062	1.8626221040000002	9.140844748000001	-2.100683606	1.2817383	-2.1362305	-1.953125	1550088678.152
-8.500830072	-2.4129150360000002	-2.802905252	0.9765625	0.6713867	-0.18310547	7.729223740000001	-0.250024411	1.945166034	0	0.18310547	0.24414062	8.749658246000001	1.223803714	-2.213134784	-0.4272461	0	-0.18310547	-8.141943390000002	2.721557608	1.6161865020000004	0.24414062	0.30517578	0.061035156	0.5108154254	8.698217752000001	1.5396240020000003	0.6713867	0.30517578	-0.061035156	2.48828125	9.169555710000001	-1.337451178	0.9765625	-2.4414062	-1.6479492	1550088678.192
-8.616870108	-2.336352536	-2.6892577880000004	1.4648438	0.61035156	-0.4272461	7.808178420000001	-0.1770507788	2.060009784	0.061035156	-0.24414062	0.18310547	9.189892572	1.040771466	-1.905688498	-0.6713867	-0.18310547	-0.4272461	-8.152710160000002	3.017041034	1.8913329680000002	0.4272461	0.24414062	-0.12207031	0.9905273560000001	8.886035340000001	1.6114013580000002	0.5493164	0.061035156	-0.4272461	1.8638183900000003	9.217407248	-1.197485324	0.7324219	-1.0375977	-1.3427734	1550088678.232
-8.76401358	-2.1329834260000005	-2.4571777160000003	1.8920898	1.0375977	-0.4272461	8.084521760000001	-0.11843261780000001	1.9571288940000002	-0.12207031	-0.30517578	0.30517578	9.81435504	0.7823730432	-1.443920926	-0.6713867	-0.18310547	-0.4272461	-8.06657698	3.4919677520000003	2.08752446	0.7324219	0	-0.24414062	1.4247802520000001	9.23774411	1.600634784	0.4272461	-0.12207031	-0.7324219	1.8638183900000003	9.217407248	-1.197485324	0.48828125	-0.48828125	-1.0375977	1550088678.272
-9.07026358	-1.8386962860000002	-2.9500489200000004	1.5869141	0.4272461	-0.5493164	8.33933107	0.056225586060000006	2.01096196	-0.61035156	-0.24414062	0.48828125	10.370629500000001	0.4354492212	-1.184326178	-1.2207031	-0.12207031	-0.8544922	-8.224487320000001	3.7599366	2.35549321	1.159668	0	-0.30517578	1.5862792540000001	9.51169429	1.3829101440000002	0	-0.30517578	-0.7324219	0.734521466	9.132470746000001	-2.10546875	0.24414062	-0.9765625	-0.79345703	1550088678.312
-9.343017572	-1.606616214	-3.185717752	1.4648438	0.79345703	-0.5493164	8.65634784	0.3947753894	2.306445288	-1.0986328	-0.24414062	0.61035156	10.852734620000001	0.1459472644	-1.3266846040000002	-1.4038086	-0.12207031	-1.159668	-8.476904254	3.5326415740000003	2.62944339	1.5869141	-0.061035156	-0.61035156	1.9583251800000003	9.993798920000001	1.2297851440000003	-0.36621094	-0.79345703	-0.7324219	0.7428955072	8.97336412	-2.5349366	0.061035156	-1.4648438	-0.8544922	1550088678.352
-9.657641574000001	-1.540820288	-3.89272464	1.5258789	-0.5493164	-0.6713867	8.920727340000001	0.754858426	2.4846923920000004	-1.0986328	-0.24414062	0.61035156	11.034570680000002	-0.096899411	-1.2884033540000002	-1.4038086	-0.12207031	-1.159668	-8.77238768	2.8423827880000005	2.802905252	1.5258789	-0.18310547	-0.91552734	2.57082518	10.035669420000001	1.38410643	-0.61035156	-1.159668	-0.8544922	0.7428955072	8.97336412	-2.5349366	0.061035156	-1.4038086	-1.0986328	1550088678.392
-9.155200180000001	-1.9009033540000002	-3.323291034	1.7700195	0.36621094	-0.12207031	8.97097194	0.985742212	2.3028564300000003	-1.2817383	-0.4272461	0.48828125	11.12429164	-0.33017577880000004	-0.8828613220000001	-1.4038086	1.3427734	-1.5258789	-8.85732428	2.548095746	3.03020018	0.9765625	0.061035156	-0.91552734	3.109155252	9.9698732	1.58149411	-0.6713867	-1.0986328	-0.9765625	1.3266846040000002	9.71745607	-2.4117187500000004	-0.24414062	-1.5258789	-1.3427734	1550088678.432
-9.615771760000001	-2.6665283540000004	-3.379516574	0.91552734	-0.5493164	0.61035156	9.1109375	0.9343017572	1.933203076	-1.3427734	-0.24414062	0.4272461	11.10275908	-0.3935791034	-0.42827148560000006	-1.5258789	2.1362305	-2.0141602	-9.21860324	3.04455571	2.854345746	1.0986328	-0.36621094	-0.8544922	3.192895468	9.85742212	1.415209964	-0.8544922	-0.9765625	-0.8544922	1.84946286	9.95073282	-2.068383786	-0.5493164	-1.6479492	-1.3427734	1550088678.472
-9.406420926000001	-3.12709964	-2.99191893	-0.18310547	-0.7324219	1.4038086	8.990112320000001	0.6627441100000001	1.790844748	-1.6479492	0.7324219	0.5493164	10.614673020000001	-0.10886230040000001	-0.16389160340000003	-1.5258789	2.1362305	-2.0141602	-10.693627700000002	2.668920926	3.1139403960000003	1.7700195	0.12207031	-0.8544922	3.1689697480000003	10.079932100000002	1.526464856	-0.7324219	-0.91552734	-0.48828125	1.84946286	9.95073282	-2.068383786	-1.0375977	-1.8310547	-1.0986328	1550088678.512
-10.57998004	-3.71328125	-2.686865216	-0.061035156	-0.24414062	1.0986328	8.69941394	0.07895508180000001	1.485791034	-1.7089844	1.159668	1.3427734	10.614673020000001	-0.10886230040000001	-0.16389160340000003	-1.7089844	2.2583008	-2.8076172	-11.595629500000001	1.1604003600000001	3.285009784	1.6479492	1.159668	-0.9765625	3.79582518	10.35148912	2.4081298920000003	0	-0.36621094	-0.7324219	2.996704074	10.091894960000001	-1.6592528960000001	-1.3427734	-0.6713867	-0.61035156	1550088678.552
-11.12189946	-5.397656250000001	-2.146142572	1.159668	-3.4179688	-0.18310547	8.907568390000002	-0.764428714	1.129296875	-1.953125	1.953125	2.380371	9.957910340000002	1.6688232820000002	0.517993161	-1.2817383	0.61035156	-4.211426	-10.941259980000002	0.56823732	2.64379892	0.8544922	1.2207031	-0.9765625	4.00517572	9.677978240000002	3.4213867800000006	0.79345703	0.79345703	-1.0986328	2.1329834260000005	12.8194339	1.2668701080000002	-2.4414062	0.9765625	0.18310547	1550088678.592
-9.2724366	-5.114135880000001	0.8015136780000001	2.319336	-1.6479492	-0.12207031	8.21132788	-1.677197284	1.141259784	-2.6855469	1.7089844	3.1738281	9.149218750000001	2.442822284	1.58388678	-1.2817383	0.61035156	-4.211426	-10.702001800000001	1.156811502	1.387695288	1.0986328	2.5024414	-0.36621094	3.0828369600000003	8.365649460000002	3.7551512600000003	1.0986328	2.0141602	-0.6713867	-0.6292480432	12.88283696	0.8649169928000001	-4.0283203	1.8310547	1.4648438	1550088678.632
-9.34421376	-2.72036142	0.8314209260000001	0.6713867	0.48828125	-1.4038086	8.152710160000002	-2.293286142	1.0264160340000001	-2.5634766	0.48828125	3.7841797	9.338232428000001	3.476416034	2.13776857	-1.0375977	-0.7324219	-3.90625	-10.06198732	0.6830810700000001	0.29667969240000003	2.1362305	2.6855469	-0.5493164	1.6724121400000003	7.98044429	3.741992212	1.159668	2.8076172	0.24414062	-3.66303714	11.748754500000002	-1.13647464	-4.211426	0.61035156	2.5634766	1550088678.672
-10.200757280000001	-3.3412353240000003	-1.1855224640000002	0.061035156	-1.3427734	-2.0141602	9.57629393	-3.1438476440000005	0.778784146	-2.5634766	0.48828125	3.7841797	9.579882788	4.776782248000001	1.516894568	-1.0375977	-0.79345703	-4.1503906	-9.95073282	-0.5191894568000001	0.0095703125	1.8310547	2.1972656	-0.7324219	0.7369140380000001	8.41708966	3.75754393	1.4038086	2.0141602	0.61035156	-3.215625	10.11103534	-1.7441894960000002	-3.479004	-1.8310547	3.2958984	1550088678.711
-8.28071286	-4.265966754000001	0.61848143	0.8544922	-0.9765625	-1.3427734	9.79401857	-3.591259784	-0.05502929712000001	-2.5634766	-0.18310547	3.7231445	9.097778060000001	5.735009980000001	1.3853027160000002	-1.0375977	-0.79345703	-4.1503906	-10.073950180000002	-0.90678714	0.39238280760000005	1.159668	2.4414062	-0.61035156	0.9187500000000001	9.506909440000001	3.7120849640000007	1.4648438	0.6713867	0.61035156	-1.7130859620000003	9.096582068	-1.5180908540000002	-2.1362305	-2.6245117	3.0517578	1550088678.752
-7.6143798920000005	-3.9501464660000005	0.8661132788	1.0375977	0.30517578	-0.61035156	9.7401857	-4.05183107	-0.2990722644	-2.0751953	0.48828125	3.3569336	9.268847840000001	6.20754393	1.4810058900000003	-0.9765625	-1.0375977	-4.211426	-9.479394568	-1.100585962	-0.0980957068	0.91552734	2.8686523	-0.36621094	1.74299321	9.447094748	3.6415038940000004	1.2817383	0.4272461	0.12207031	0.45578614200000006	8.415893570000001	-1.05991214	-0.36621094	-2.380371	2.9907227	1550088678.792
-8.23645018	-2.82922374	0.758447284	1.0986328	-0.061035156	-1.159668	8.596533246000002	-4.544702176	-0.07536621106000001	-1.4648438	-2.0141602	3.4179688	9.24611821	6.37023912	1.2321777160000003	-0.48828125	-0.79345703	-3.2348633	-9.209033246	-1.4044433900000002	-0.7512695288	0.5493164	3.0517578	-0.48828125	1.50493161	8.882446580000002	3.762329074	1.0986328	1.0986328	-0.061035156	1.159204074	8.1239991	0.3002685504	0.30517578	-1.159668	2.1362305	1550088678.831
-8.749658246000001	-2.39138179	0.663940396	0.36621094	0.24414062	-1.5869141	8.06657698	-5.15600589	-0.5849853534	-0.7324219	-1.2207031	2.9907227	8.63959964	6.549682608000001	0.985742212	-0.48828125	-0.79345703	-3.2348633	-8.967382788	-1.0515380890000001	-1.2716552520000002	0.61035156	2.746582	-0.30517578	0.9977050720000001	8.80349092	3.369946286	1.2207031	1.4038086	0.12207031	1.4223876800000002	8.3536866	0.573022464	0.79345703	1.0375977	1.159668	1550088678.871
-8.552270468000001	-3.034985324	0.8266357428000001	-0.4272461	0.18310547	-1.2817383	7.61557608	-5.571118210000001	-0.5658447284000001	-0.5493164	-0.79345703	2.8686523	8.56303714	7.013842752000001	1.0575195288	-0.061035156	-0.18310547	-2.8076172	-8.923120108	-1.07785643	-1.7274413940000002	0.4272461	2.0141602	-0.18310547	0.8840576080000001	8.939868210000002	3.093603534	1.0986328	0.9765625	0.24414062	0.14833984620000001	7.9134519800000005	-0.25480957460000003	1.4038086	4.0283203	0.061035156	1550088678.911
-8.229272660000001	-3.609204074	0.855346646	-0.7324219	1.159668	-0.7324219	7.098779254	-6.081933606000001	-0.6519775360000001	-0.4272461	-1.2817383	2.8076172	7.760326980000001	7.5234619600000014	0.9223388580000002	-0.061035156	-0.18310547	-2.8076172	-9.180322480000001	-1.4391357820000001	-1.982250998	0.12207031	2.0751953	-0.12207031	0.931909146	8.906372300000001	2.8962158540000003	1.0986328	0.7324219	0.061035156	-0.1818359424	8.078539840000001	0.387597644	1.3427734	2.8686523	-0.8544922	1550088678.951
-9.402832068	-4.1427491000000005	0.5084228534	-0.4272461	1.0986328	-0.61035156	6.926513580000001	-6.78535144	-0.778784146	0.12207031	-0.12207031	2.4414062	7.912255890000001	8.047436600000001	0.648388678	0	-1.0986328	-2.6245117	-9.195874100000001	-1.4738280760000002	-2.2669677520000002	0.061035156	2.6855469	-0.12207031	1.197485324	9.249707068000001	2.7933349640000005	1.2207031	1.0986328	-0.18310547	-0.1818359424	8.078539840000001	0.387597644	2.0141602	-0.91552734	-1.0375977	1550088678.991
-9.515283246000001	-4.476513580000001	-0.19738769960000002	-0.48828125	-1.0986328	-1.0986328	7.07963858	-7.394262680000001	-0.6974365020000001	0	-0.4272461	2.4414062	7.864404254	8.45417482	0.32658691100000004	0.24414062	-0.61035156	-1.953125	-9.229370108000001	-0.9354980432000001	-2.674902356	-0.79345703	1.3427734	-0.18310547	0.9522461060000001	9.46264676	2.5588623200000002	0.91552734	1.0375977	-0.5493164	0.7129882787999999	9.916039840000002	1.315917932	2.1972656	-2.9296875	-0.79345703	1550088679.031
-8.84296875	-5.05910643	0.2344726538	-0.4272461	0.8544922	-1.0375977	7.217211960000001	-8.134765380000001	-0.6890625	-0.12207031	0.5493164	2.2583008	7.726831070000001	8.8046875	0.40793457460000004	0.24414062	-0.61035156	-1.953125	-9.31311052	-0.3002685504	-2.8734864200000003	-0.7324219	1.4648438	0.061035156	0.46655273560000005	9.82871106	2.018139676	0.7324219	0.5493164	-0.5493164	2.04086911	11.875561600000001	1.5216797120000003	3.1738281	-2.5634766	-1.0375977	1550088679.071
-8.90876448	-4.91315944	-0.33137207460000007	-0.12207031	-0.6713867	-0.91552734	6.58916034	-8.65874002	-0.6364257788	-0.18310547	0.24414062	1.8920898	7.47561052	8.98652356	0.45339357	0.18310547	-0.48828125	-1.7089844	-9.35617662	0.2428466754	-3.1641846040000003	-0.6713867	1.2817383	0.061035156	0.4342529254	10.21511232	1.6903564300000002	0.6713867	0.24414062	-0.61035156	2.04086911	11.875561600000001	1.5216797120000003	1.5258789	-0.12207031	-1.8920898	1550088679.111
-8.14672824	-4.482495108	0.1399658246	0.12207031	0.7324219	-0.5493164	6.06638179	-8.668310700000001	-0.4450195288	-0.24414062	-0.4272461	0.9765625	7.562939300000001	8.999682608	0.18901367800000002	0.12207031	-0.61035156	-1.5258789	-9.206640380000001	0.60651857	-3.34841304	-0.18310547	1.3427734	-0.12207031	0.3971679712	10.344311600000001	1.5013427520000002	0.61035156	0.12207031	-0.61035156	1.7465820680000002	9.43632788	-1.3829101440000002	1.2207031	1.7700195	-0.79345703	1550088679.151
-8.5151857	-4.5614501800000005	-0.8732910340000001	-0.12207031	0.18310547	-0.7324219	5.79960962	-8.119213760000001	0.09450683900000001	-0.24414062	-0.61035156	0.4272461	7.562939300000001	8.999682608	0.18901367800000002	0.12207031	-0.30517578	-1.2207031	-8.84177266	0.38879393000000007	-3.9010987400000006	-0.061035156	1.2817383	-0.12207031	0.30385742800000004	10.160083360000002	1.4522949280000002	0.4272461	0.36621094	-0.61035156	1.7465820680000002	9.43632788	-1.3829101440000002	0.8544922	-0.9765625	-0.5493164	1550088679.191
-8.45417482	-4.910766574	-0.876879892	-0.061035156	-0.061035156	-0.61035156	5.5459961060000005	-7.8548342600000005	0.40554199280000003	-0.12207031	-0.48828125	0.30517578	7.1502197480000005	9.011645468000001	-0.339746106	0.36621094	0.061035156	-0.91552734	-8.920727340000001	0.287109375	-4.067382788000001	-0.24414062	0.79345703	-0.12207031	0.32180175720000004	10.228271760000002	1.5109130400000002	0.24414062	0.48828125	-0.7324219	1.2333740020000001	10.034472840000001	-0.15551757200000002	0.79345703	0.4272461	-0.91552734	1550088679.231
-8.610888580000001	-4.843774460000001	-1.0479492212000001	-0.061035156	0.24414062	-0.36621094	5.541211060000001	-7.94934056	0.343334964	0.18310547	-0.5493164	0.48828125	6.8511476600000005	8.749658246000001	-0.308642572	0.91552734	0	-0.5493164	-9.027197480000002	0.173461911	-4.1236084260000005	-0.4272461	0.7324219	-0.061035156	0.4486083966	10.18640126	1.3984619600000001	0.061035156	0.36621094	-0.9765625	1.5743163940000002	9.962695680000001	-0.9378906250000001	0.61035156	-0.91552734	-0.12207031	1550088679.271
-8.43981929	-4.591357428	-0.9115722840000001	-0.24414062	-0.24414062	-0.4272461	5.766113220000001	-7.986425720000001	0.309838858	0.48828125	-1.0375977	0.5493164	6.85473642	8.334545926	-0.29069824280000006	0.91552734	0	-0.5493164	-8.99728984	0.23327636780000002	-4.215722644	-0.48828125	0.6713867	-0.061035156	0.37204589660000004	9.853833360000001	1.091015625	0.061035156	0.24414062	-0.8544922	1.833911142	9.71027806	-1.6114013580000002	0.36621094	-0.7324219	0.12207031	1550088679.311
-8.28669429	-4.62246106	-0.9199462860000001	-0.30517578	0.36621094	-0.30517578	6.2015625000000005	-7.8703858800000015	0.3194091754	0.61035156	-1.4648438	0.36621094	6.933691394	8.193384080000001	-0.5371337860000001	0.8544922	0.24414062	-0.5493164	-8.7448732	0.576611322	-4.374829074	-0.4272461	0.4272461	0.061035156	0.31223143000000003	9.48776857	0.7728027160000001	0.18310547	0.30517578	-0.6713867	1.833911142	9.71027806	-1.6114013580000002	0.18310547	-0.061035156	0.061035156	1550088679.351
-8.51638179	-4.890429712	-1.29558107	-0.36621094	0.18310547	-0.30517578	6.76979982	-7.539013580000001	0.3194091754	0.5493164	-1.0375977	0.12207031	6.9958985600000005	8.307031250000001	-0.7428955072	0.6713867	-0.12207031	-0.36621094	-8.749658246000001	0.6160888580000001	-4.366455072	-0.36621094	0.30517578	0.24414062	0.21652832460000004	9.553564300000001	0.724951178	0.30517578	0.12207031	-0.4272461	0.907983426	9.24372554	-1.8219482820000001	0.24414062	0.24414062	0	1550088679.391
-8.607299820000001	-5.24572734	-1.3984619600000001	-0.30517578	-0.18310547	-0.18310547	7.09997554	-7.371533246000001	0.227294928	0.48828125	-0.18310547	0.061035156	6.9958985600000005	8.307031250000001	-0.7428955072	0.6713867	-0.12207031	-0.36621094	-8.85373552	0.6974365020000001	-4.398754892	-0.5493164	0.18310547	0.24414062	0.308642572	9.77607428	0.735717752	0.36621094	0.061035156	-0.36621094	0.907983426	9.24372554	-1.8219482820000001	0.36621094	0.061035156	-0.12207031	1550088679.431
-8.39316394	-5.301952880000001	-1.287207068	-0.061035156	0.12207031	0.061035156	6.670507788000001	-7.283007788000001	0.2392578076	0.61035156	-0.24414062	0	7.338037140000001	8.9326902	-0.613696286	0.4272461	0.061035156	-0.061035156	-9.034375	1.070678714	-4.385595746	-0.48828125	0.12207031	0.24414062	0.287109375	10.1911866	0.6447998200000001	0.30517578	0.12207031	-0.36621094	1.1352783540000002	9.645678420000001	-1.8733886780000002	0.30517578	-0.24414062	-0.12207031	1550088679.471
-8.27592752	-5.1296875	-1.447509784	0.12207031	0.48828125	0.12207031	6.450390380000001	-7.300951980000001	0.29667969240000003	0.48828125	0.24414062	0.18310547	7.31770018	9.07863768	-0.57421875	0.18310547	-0.4272461	0.18310547	-9.026000900000001	1.3661621400000001	-4.44421376	-0.24414062	0.061035156	0.18310547	-0.0454589856	10.401733720000001	0.45578614200000006	0.36621094	0.061035156	-0.30517578	1.1986816100000002	9.50930162	-2.195190396	0.24414062	0.061035156	0.061035156	1550088679.511
-8.37641574	-5.285205072	-1.7465820680000002	0.4272461	0.5493164	0.12207031	6.1106445680000006	-7.40263678	0.25480957460000003	0.48828125	0.24414062	0.18310547	7.31770018	9.07863768	-0.57421875	0.18310547	-0.4272461	0.18310547	-8.86928714	1.592260782	-4.5518798920000005	0	-0.18310547	0.18310547	-0.42109375000000004	10.57280252	0.387597644	0.061035156	-0.36621094	0	1.1986816100000002	9.50930162	-2.195190396	0.18310547	0.061035156	0.061035156	1550088679.551
-8.34052716	-5.310326980000001	-1.859033246	0.91552734	0.6713867	0.30517578	6.166870108	-7.833300720000001	0.45100097840000003	0.24414062	0.9765625	0.48828125	6.882250900000001	9.689941394000002	-0.4868896466	0	-0.12207031	0.24414062	-8.791528060000001	1.7214599640000001	-4.462158246	0.18310547	-0.7324219	0.24414062	-0.5634521466	10.89101538	0.26318359620000004	-0.48828125	-0.79345703	0.24414062	1.076660144	9.49973143	-2.233471646	0.18310547	-0.24414062	0.12207031	1550088679.591
-8.358471940000001	-5.11054712	-2.0097655760000004	1.4038086	0.91552734	0.48828125	6.090307608000001	-8.403930710000001	0.7440917932000001	0.12207031	1.8310547	0.48828125	6.3235842600000005	9.868188400000001	-0.24165038940000003	-0.61035156	0.6713867	0.30517578	-8.78435054	1.961914038	-4.547094748	0.61035156	-1.0375977	0.18310547	-0.805102536	10.95441942	0.4474121106000001	-0.5493164	-1.0375977	0.30517578	1.032397464	9.506909440000001	-2.3435302520000003	-0.061035156	-0.36621094	0.24414062	1550088679.631
-8.498437500000001	-5.07106929	-2.3172119600000003	1.6479492	0.91552734	0.61035156	5.719457968	-8.6001223	1.0826415740000002	0.12207031	1.8310547	0.48828125	6.3235842600000005	9.868188400000001	-0.24165038940000003	-0.61035156	0.6713867	0.30517578	-8.65634784	2.1700683900000004	-4.477709964000001	0.8544922	-1.3427734	0.18310547	-1.025219748	10.88383786	0.401953125	-0.79345703	-1.7700195	0.24414062	1.032397464	9.506909440000001	-2.3435302520000003	-0.24414062	-1.0375977	0.36621094	1550088679.671
-8.54628894	-4.970581070000001	-2.4870849640000006	1.953125	0.9765625	0.8544922	4.783959964000001	-8.59892572	1.318310504	0	2.319336	0.48828125	4.95742212	10.127783540000001	-0.05861816394	-0.79345703	0.4272461	0.12207031	-8.714965560000001	2.45598143	-4.2420410340000005	1.0986328	-1.7089844	0.30517578	-1.2692626800000002	10.873071580000001	0.2033691394	-1.3427734	-2.1972656	0.18310547	1.1699707068	9.351391574	-2.5899658540000003	-0.36621094	-1.0986328	0.30517578	1550088679.711
-8.365649460000002	-4.970581070000001	-2.75983876	2.0751953	0.9765625	0.9765625	4.130786240000001	-8.425463760000001	1.393676718	-0.30517578	1.8920898	0.7324219	4.95742212	10.127783540000001	-0.05861816394	-0.91552734	0.061035156	-0.24414062	-8.716162140000002	2.9093750000000003	-3.90827626	1.5869141	-1.7700195	0.30517578	-1.5456054320000001	10.7606205	-0.052636719240000004	-1.7700195	-2.8686523	-0.061035156	1.469042932	9.469824280000001	-2.698828076	-0.48828125	-1.2207031	0.30517578	1550088679.751
-8.33933107	-5.49335962	-2.807690396	3.0517578	1.159668	1.159668	3.7874510800000003	-7.982836960000001	1.3063476440000001	-0.7324219	2.0751953	1.159668	3.8341064300000003	10.01652806	-0.454589856	-1.159668	-0.36621094	-0.6713867	-8.59294429	3.31850589	-3.544604532	2.1362305	-1.8920898	0.36621094	-1.5551757200000003	10.528539840000002	-0.248828125	-2.1362305	-3.4179688	-0.36621094	1.3051513580000003	9.62294928	-2.421289038	-0.7324219	-1.2207031	0.4272461	1550088679.791
-8.246020468000001	-5.5639402	-2.77419429	3.8452148	0.79345703	1.5258789	3.3579834260000005	-7.238745108000001	1.0742675720000001	-1.2817383	2.4414062	1.5869141	3.4931639400000005	9.88732878	-0.740502896	-1.4648438	-1.159668	-1.2207031	-8.65634784	3.6127929320000005	-3.1330810700000002	2.746582	-2.0141602	0.36621094	-1.594653354	10.082324280000002	-0.4139160144	-2.2583008	-3.90625	-0.61035156	1.3051513580000003	9.62294928	-2.421289038	-0.9765625	-1.5869141	0.6713867	1550088679.831
-8.247216754	-5.248120108000001	-2.6892577880000004	4.3945312	1.2817383	1.8920898	3.2299804320000005	-6.7674072480000005	1.1508300720000002	-1.8920898	3.0517578	2.0751953	3.14504393	10.44240764	-1.6090087860000002	-3.1738281	-3.2958984	-2.4414062	-8.718554712000001	3.7982177520000002	-2.7179687500000003	3.3569336	-2.1972656	0.24414062	-1.6329346040000001	10.09428714	-0.8421875000000001	-2.319336	-4.4555664	-0.6713867	1.4223876800000002	9.448290740000001	-2.595947284	-1.2207031	-2.1972656	0.8544922	1550088679.871
-8.54389676	-5.0280027	-2.6103027160000005	4.0893555	0.30517578	1.6479492	3.2885987400000003	-7.090405252000001	1.256103534	-2.6855469	3.6010742	2.6245117	3.14504393	10.44240764	-1.6090087860000002	-3.1738281	-3.2958984	-2.4414062	-8.95661592	3.9836425720000004	-2.237060504	4.1503906	-2.2583008	0.061035156	-1.58149411	10.510596040000001	-1.2453369600000002	-2.6245117	-5.432129	-0.6713867	1.4223876800000002	9.448290740000001	-2.595947284	-1.4648438	-2.6245117	1.159668	1550088679.911
-8.39316394	-4.786352536	-2.2430420320000004	3.6010742	0.61035156	1.2207031	3.4835937500000003	-7.50910643	1.464257788	-3.4179688	4.0283203	2.9296875	3.0038817900000003	11.394653060000001	-3.2658691100000006	-4.638672	-4.638672	-2.8076172	-9.528442392	3.6462889400000003	-1.6137939300000002	5.126953	-2.0751953	-0.24414062	-1.43435054	10.43522914	-0.9929199280000001	-2.5634766	-6.5307617	-0.8544922	1.5001464660000001	9.614575180000001	-2.7048096040000003	-1.5869141	-2.5024414	1.159668	1550088679.951
-8.274731430000001	-5.042358426000001	-1.899707068	3.9672852	0.8544922	0.36621094	3.4225829680000004	-7.762719748	1.312329074	-4.3945312	4.638672	3.0517578	3.104370108	11.534619600000001	-3.79223642	-6.0424805	-7.080078	-2.5634766	-10.075146760000003	2.7119873200000004	-0.805102536	5.859375	-1.8310547	-0.5493164	-1.0419677520000001	10.393359620000002	-0.45339357	-2.380371	-7.2021484	-1.2207031	0.27993163940000004	9.9866214	-2.642602536	-1.7089844	-2.380371	1.2817383	1550088679.991
-8.710180710000001	-5.602221940000001	-1.3446288940000002	4.5776367	1.5869141	-0.18310547	3.7096923920000004	-8.387182608000002	1.4833984620000003	-5.6762695	6.5307617	3.2348633	3.104370108	11.534619600000001	-3.79223642	-6.0424805	-7.080078	-2.5634766	-10.40891124	1.888940396	-0.015551758180000002	6.225586	-1.7700195	-0.7324219	-0.3828125	10.422070680000001	0.193798822	-2.380371	-7.751465	-1.6479492	0.27993163940000004	9.9866214	-2.642602536	-1.8920898	-2.0141602	1.2817383	1550088680.03
-8.89321286	-4.9957028800000005	-0.899609375	5.432129	1.8920898	0.061035156	3.877172824	-9.177929712000001	1.300366214	-6.225586	7.873535	3.3569336	3.4656494600000003	10.886230040000001	-3.8711913940000002	-5.6152344	-7.751465	-2.380371	-10.75104982	0.7775878600000001	0.5658447284000001	6.652832	-0.9765625	-0.6713867	0.52995607	10.36584514	0.7775878600000001	-2.4414062	-8.239746	-2.2583008	-1.09819339	10.12539038	-2.390185504	-2.0751953	-2.8686523	0.8544922	1550088680.07
-8.69103984	-3.721655252	-0.6148925720000001	6.164551	2.8686523	0.30517578	3.6618408540000003	-9.405224640000002	0.8158691100000001	-5.7373047	7.507324	3.4179688	3.7288329680000003	10.243823380000002	-3.593652356	-3.90625	-7.080078	-2.8686523	-10.2163089	-0.879272464	0.6747070288	6.5307617	0	-0.6713867	1.400854532	10.242626800000002	1.4798096040000002	-2.380371	-8.239746	-2.9296875	-0.8816650360000001	9.724634080000001	-0.8649169928000001	-1.953125	-4.9438477	0.79345703	1550088680.111
-9.60739766	-2.816064496	-0.9570312500000001	6.591797	2.0141602	0	3.5469971040000003	-9.24013678	0.41511232	-4.760742	6.225586	3.4179688	3.7288329680000003	10.243823380000002	-3.593652356	-3.90625	-7.080078	-2.8686523	-9.71625998	-1.1472412140000001	0.3947753894	6.225586	-0.4272461	-0.79345703	1.8626221040000002	9.66481929	2.1975829680000003	-1.8920898	-7.1411133	-3.112793	-0.8816650360000001	9.724634080000001	-0.8649169928000001	-1.8310547	-6.286621	1.0375977	1550088680.15
-9.796411240000001	-1.9702880400000002	-0.9031982428000002	6.164551	1.8920898	-0.30517578	3.660644568	-8.88842752	-0.2237060504	-3.9672852	5.432129	3.6010742	4.40832518	9.707885880000001	-2.8232422120000003	-3.1738281	-5.7373047	-3.479004	-9.64328624	-0.900805661	0.41870117800000006	6.4086914	-0.36621094	-0.6713867	1.6078125	9.343017572	2.23227536	-2.0141602	-5.6762695	-2.6855469	0.9725830072	9.2389402	-1.0455566100000002	-1.7700195	-8.544922	1.0986328	1550088680.19
-9.500927520000001	-2.4751221040000004	-0.45100097840000003	5.9814453	2.6855469	0.30517578	3.782666034	-8.959009080000001	-1.3039550720000002	-2.9296875	6.0424805	3.6010742	4.663134784	9.60859375	-2.313623004	-2.5024414	-4.5166016	-3.9672852	-9.29277356	-1.085034146	0.379223642	6.3476562	-0.7324219	-0.36621094	0.991723642	9.152807608000002	2.27653804	-1.7089844	-5.554199	-2.6245117	1.667626996	9.169555710000001	-1.4630615020000002	-1.5869141	-10.803223	1.159668	1550088680.231
-9.27722194	-2.64140625	-0.8134765380000001	6.164551	2.5024414	0.4272461	3.859228534	-9.0858152	-2.4200927520000004	-1.8920898	7.080078	3.2348633	4.683471646	9.431542932000001	-1.8566405760000002	-1.8920898	-4.1503906	-3.9672852	-9.19946286	-1.25729982	0.5215820288	6.4697266	-0.9765625	-0.061035156	0.4892822284000001	8.89680162	2.2837158540000004	-1.3427734	-6.0424805	-2.6855469	2.447607428	9.666015380000001	-0.12202148560000001	-2.319336	-8.850098	-0.4272461	1550088680.27
-9.404028060000002	-2.42368161	-0.9713867212000001	5.7373047	1.0375977	0.30517578	3.84367662	-9.212622300000001	-2.6964355040000005	-1.0986328	7.080078	2.5024414	4.758837860000001	9.195874100000001	-1.650878894	-1.4038086	-5.004883	-3.540039	-9.24372554	-1.391284146	0.729736322	6.5307617	-0.7324219	0.30517578	0.22011719240000002	8.65036592	2.08752446	-0.91552734	-6.7749023	-2.5024414	2.447607428	9.666015380000001	-0.12202148560000001	-2.0751953	-8.544922	0.24414062	1550088680.31
-9.121704074	-2.424877896	0.15192871400000002	5.7373047	1.953125	0.24414062	3.8508545320000005	-9.418384080000001	-2.5397216460000003	-0.5493164	6.591797	1.4648438	4.95742212	9.066674820000001	-1.66044928	-1.2817383	-6.4697266	-2.8686523	-9.459057608	-1.5204834260000002	0.9606201080000001	6.591797	-0.79345703	0.48828125	0.3026611322	8.559448380000001	2.0659912140000003	-0.61035156	-7.446289	-2.319336	2.489477536	9.712670926000001	-1.144848642	-2.1362305	-6.4086914	0.24414062	1550088680.351
-9.249707068000001	-2.2837158540000004	0.172265625	5.3100586	2.4414062	0.18310547	3.6905516200000004	-9.418384080000001	-2.4811035340000003	0.12207031	5.79834	0.48828125	5.2720459260000005	9.136059800000002	-1.70471196	-1.3427734	-7.6293945	-2.0141602	-9.729418930000001	-1.8040038940000003	1.3302734620000003	6.3476562	-1.159668	0.18310547	0.8637207068000001	8.83220198	2.201171924	-0.12207031	-7.5683594	-2.2583008	1.35180661	9.790429712	-1.08383786	-3.2958984	-4.5166016	-0.4272461	1550088680.39
-9.095385880000002	-2.4296630400000003	0.4474121106000001	4.5166016	2.0751953	0	3.4034423920000005	-9.374121106	-2.654565396	1.0375977	4.760742	0	5.729028060000001	9.176733426	-1.3829101440000002	-1.2817383	-8.056641	-1.159668	-9.77368161	-1.795629892	1.400854532	5.7373047	-1.3427734	0.18310547	1.6185790740000001	9.29516574	2.545703076	0.18310547	-7.2631836	-2.319336	1.35180661	9.790429712	-1.08383786	-3.7841797	-5.493164	-1.159668	1550088680.43
-8.86091304	-2.795727536	0.534741214	3.9672852	2.4414062	0.18310547	3.402246106	-9.108544928	-2.656957968	1.5869141	3.90625	-0.24414062	5.729028060000001	9.176733426	-1.3829101440000002	-0.91552734	-7.6904297	-0.6713867	-9.71625998	-1.7226562500000002	1.5432128600000001	5.6762695	-1.2817383	0.24414062	2.165283246	9.34541034	2.860327176	0.061035156	-6.591797	-2.380371	0.462963858	9.610986420000001	-1.0264160340000001	-2.9907227	-7.080078	-1.2207031	1550088680.47
-8.405126800000001	-2.91535643	0.678295926	3.6010742	2.746582	0.18310547	3.8101807100000005	-8.769995108000002	-2.5026367800000004	1.5869141	3.90625	-0.24414062	5.9993894800000005	8.9410643	-0.7859619110000001	-0.18310547	-6.591797	-0.48828125	-9.67558606	-1.9403808900000001	1.7848632200000003	5.3100586	-1.2817383	0.061035156	2.489477536	9.22458516	3.1486327880000005	-0.18310547	-5.79834	-2.2583008	1.1580077880000001	9.71147464	-1.141259784	-2.5024414	-7.385254	-1.0375977	1550088680.51
-8.369238220000002	-2.8017089660000005	0.71538089	3.6010742	3.540039	0.30517578	4.06977536	-8.6766848	-2.802905252	2.1972656	4.638672	-0.24414062	6.190795926000001	8.988915740000001	0.916357428	1.0375977	-2.9296875	-0.5493164	-9.552368210000001	-2.060009784	2.0372802520000004	4.8828125	-0.4272461	-0.061035156	2.66772464	9.08342302	3.4369384000000003	-0.18310547	-5.004883	-2.319336	3.2455322480000004	8.451782248	-0.0992919928	-2.380371	-6.8359375	-0.91552734	1550088680.553
-8.716162140000002	-2.21433107	0.5132080072	3.4179688	2.9296875	0.24414062	4.035082968	-8.792724640000001	-3.5182862400000006	2.6245117	4.5166016	-0.4272461	6.190795926000001	8.988915740000001	0.916357428	1.0375977	-2.9296875	-0.5493164	-9.27961412	-1.9020996400000003	1.8805663940000001	4.638672	-0.48828125	-0.061035156	2.47631839	8.91953125	3.7467773560000004	-0.30517578	-4.272461	-2.1972656	3.2455322480000004	8.451782248	-0.0992919928	-1.6479492	-5.859375	-0.79345703	1550088680.591
-9.30234375	-1.588671924	0.7428955072	3.112793	2.5634766	0.18310547	3.75754393	-8.70778804	-4.358081070000001	2.8686523	3.4179688	-0.79345703	5.90249002	8.959009080000001	1.50732428	1.159668	-2.1362305	-0.48828125	-9.07983426	-1.8578369600000002	1.8973144960000001	4.3945312	-0.18310547	0	1.906884784	8.62404802	3.9932128600000003	-0.12207031	-3.9672852	-1.8310547	4.035082968	7.78066394	0.3505126800000001	-0.79345703	-4.5776367	-0.79345703	1550088680.63
-10.4304438	-2.29089357	0.10886230040000001	2.5024414	2.9907227	0	3.575707968	-8.3967527	-4.865307608	2.8686523	2.6245117	-1.2817383	5.11054712	8.85253894	2.031298822	1.0375977	-2.319336	-0.24414062	-8.777173020000001	-2.0480469240000003	1.757348642	3.9672852	-0.48828125	0.061035156	1.485791034	8.30822734	4.056616214000001	-0.061035156	-4.0283203	-1.5258789	4.419091754000001	7.6646241	1.204663089	0	-3.3569336	-0.79345703	1550088680.67
-11.298950180000002	-4.33535144	-1.8805663940000001	2.9907227	-0.6713867	0	3.5673339660000005	-8.24482428	-4.9263183900000005	2.380371	2.6855469	-1.4038086	4.70859375	9.445898560000002	1.7417969240000002	0.6713867	-2.8686523	0.24414062	-9.57749002	-1.6843750000000002	1.637719748	2.9296875	-1.7700195	0.18310547	1.427172824	8.533129892	3.7742920320000004	0	-3.9672852	-1.2207031	-0.3373535144	11.19128444	2.3626709260000003	0.48828125	-4.211426	-0.6713867	1550088680.71
-10.27014128	-4.01713858	-0.6459961060000001	6.0424805	-1.5258789	1.0375977	3.3460204680000003	-8.632422120000001	-5.0016848000000005	1.6479492	2.319336	-1.5258789	4.50522464	9.922021760000002	1.189111322	0	-3.479004	0.48828125	-10.22109424	-0.2990722644	1.975073282	3.2958984	0.24414062	0.48828125	1.118530252	9.297558606	3.14265126	0.061035156	-3.8452148	-1.0375977	11.332446580000001	9.676782248	2.286108426	1.7700195	-7.5683594	-0.061035156	1550088680.75
-8.97695288	-1.585082968	-0.735717752	3.3569336	2.6245117	0.7324219	2.9548339660000003	-9.045141574	-4.742089856000001	0.8544922	1.0375977	-1.8920898	4.426269568	10.112231920000001	0.52995607	-0.91552734	-4.1503906	0.48828125	-9.94355432	0.5108154254	1.418798822	3.479004	-0.24414062	0.30517578	0.5897705072	9.669604532000001	2.8986084260000005	0.6713867	-3.90625	-0.79345703	11.332446580000001	9.676782248	2.286108426	3.6010742	-3.90625	2.6855469	1550088680.79
-8.442211960000002	-3.6474853240000003	-2.9799560700000005	2.1972656	2.5634766	-0.061035156	2.9775634	-8.89919429	-3.794628894	-0.24414062	0.12207031	-2.6245117	4.685864120000001	10.47829622	-0.0693847644	-1.6479492	-4.8217773	0.4272461	-9.908862319999999	1.0646972840000002	0.8062988220000001	3.4179688	-0.8544922	0.36621094	0.05861816394	10.05241664	2.5181884000000005	0.79345703	-3.540039	-0.18310547	-1.3099365020000002	9.517675720000002	-2.054028354	2.0141602	0.061035156	0.7324219	1550088680.83
-8.62045926	-5.991015380000001	-3.140258786	3.7841797	1.6479492	1.2207031	3.5003417540000004	-8.77238768	-2.537329074	-1.6479492	1.5869141	-2.9907227	4.98852536	11.0668705	-0.613696286	-2.0141602	-5.065918	0.48828125	-10.711572480000001	1.6903564300000002	0.729736322	3.2958984	-0.8544922	0.12207031	-0.08015136780000001	10.65175818	1.7800780760000001	0.6713867	-3.7231445	0.18310547	-0.462963858	10.36345198	-2.31481929	2.0141602	-5.004883	0.30517578	1550088680.87
-8.674292032	-5.2229982	-2.6031250000000004	4.8828125	4.272461	2.6855469	3.9597167540000004	-9.54638678	-1.3769287140000002	-2.9296875	5.126953	-2.9296875	5.2445312500000005	11.425757280000001	-1.2704589660000003	-2.1972656	-4.4555664	0.48828125	-11.434130399999999	1.93439946	1.13647464	3.540039	-0.36621094	-0.30517578	0.5586669928	11.321679320000001	1.6125976440000003	0.8544922	-3.0517578	0.24414062	-0.462963858	10.36345198	-2.31481929	1.7089844	-3.90625	0.79345703	1550088680.91
-9.035571580000001	-2.460766574	-3.887939496	4.3945312	3.90625	1.7700195	3.6785887600000002	-10.88742662	-0.6555663939999999	-3.6010742	8.361816	-2.9907227	5.2445312500000005	11.425757280000001	-1.2704589660000003	-2.2583008	-3.8452148	0.48828125	-11.21401358	1.81357428	1.28361821	3.3569336	0.24414062	-0.61035156	1.181933606	11.71765126	2.16767572	1.0986328	-1.7089844	-0.061035156	0.7117919928	9.62055661	-3.62236322	1.4648438	-4.211426	0.48828125	1550088680.95
-8.9745607	-1.8829589660000003	-3.80778804	3.8452148	4.0283203	1.0375977	2.536132788	-11.26545378	-0.10288086060000001	-3.3569336	9.216309	-2.9907227	5.51967752	10.20434604	-1.3613769960000002	-1.7700195	-3.6621094	0.7324219	-10.033276260000001	2.0145507200000004	1.21901857	3.3569336	0.12207031	-0.79345703	0.8744873200000001	11.371923920000002	2.2609863220000004	0.7324219	-1.0375977	-0.18310547	1.5599609620000003	9.56552716	-3.611596646	1.8920898	-4.1503906	0.12207031	1550088680.99
-8.87766124	-3.3783202880000003	-3.8939209260000003	4.211426	3.7231445	1.4648438	0.9965087860000001	-10.081127700000001	0.49167482	-2.746582	7.1411133	-2.746582	5.389282248	9.16716304	-0.9271240020000001	-0.79345703	-2.8076172	1.0986328	-9.016430710000002	1.8566405760000002	1.1735596040000003	3.4179688	0	-0.61035156	0.1686767572	10.22109424	1.8793701080000003	-0.18310547	-1.5869141	0.12207031	1.5599609620000003	9.56552716	-3.611596646	1.8920898	-3.90625	-0.36621094	1550088681.03
-8.48647464	-2.976367212	-3.4261719240000006	5.1879883	2.9296875	1.7700195	0.0478515625	-8.436230432	0.949853534	-2.0751953	4.211426	-2.0141602	5.389282248	9.16716304	-0.9271240020000001	0.12207031	-1.5258789	1.5258789	-8.62285144	1.604223642	1.25729982	3.540039	-0.061035156	-0.61035156	-0.01076660144	9.055908246000001	1.58747554	-0.6713867	-2.1362305	0.061035156	1.081445288	9.666015380000001	-2.9081787140000004	1.7700195	-4.272461	-0.48828125	1550088681.07
-8.443408246	-1.0587158540000001	-3.8018066100000003	5.004883	3.0517578	1.0375977	-0.0693847644	-7.225586060000001	1.146044928	-1.4648438	2.380371	-0.79345703	4.131982428000001	8.26276857	-0.5036376800000001	0.48828125	-0.8544922	1.7089844	-8.609692392	1.4463134979999999	1.408032248	3.7231445	-0.061035156	-0.7324219	0.462963858	8.475707968	1.3948730040000001	-0.6713867	-2.2583008	-0.061035156	2.5445067900000002	9.11572284	-2.5157959260000005	1.3427734	-5.126953	-0.18310547	1550088681.11
-9.206640380000001	-0.43664550720000006	-4.33535144	4.0283203	0.91552734	0.48828125	0.23327636780000002	-6.7291259000000005	1.2716552520000002	-0.9765625	1.5258789	0.61035156	3.625952176	8.322582968	-0.4892822284000001	0.24414062	-1.0986328	1.6479492	-8.680273560000002	1.262084964	1.6724121400000003	3.8452148	0.24414062	-0.6713867	0.9725830072	8.653955072	1.297973642	-0.5493164	-2.0141602	-0.4272461	2.5445067900000002	9.11572284	-2.5157959260000005	1.2207031	-4.699707	0.18310547	1550088681.15
-9.484179712000001	-0.35888672120000004	-3.8460692900000004	3.7841797	1.0986328	0.4272461	0.7560547120000001	-6.786548020000001	1.2501221040000001	-0.79345703	1.0375977	2.0751953	3.3914795320000004	8.374023560000001	-0.4821044928	-0.30517578	-2.0751953	1.159668	-8.419482428	1.227392572	1.832714856	3.7841797	0.18310547	-0.5493164	1.0347900360000002	8.8561277	1.425976538	0.061035156	-2.2583008	-0.79345703	3.359179712	9.371728240000001	-2.013354532	0.8544922	-4.0283203	0.061035156	1550088681.19
-9.506909440000001	-0.01794433606	-3.5003417540000004	3.2958984	1.159668	0.36621094	1.427172824	-6.989917032	1.06589357	-0.91552734	0.8544922	3.3569336	3.3914795320000004	8.374023560000001	-0.4821044928	-0.79345703	-3.2958984	0.48828125	-8.53671875	1.0886230432000001	1.8159667540000002	3.6621094	-0.061035156	-0.48828125	1.0575195288	9.258081070000001	1.415209964	0.18310547	-2.6855469	-1.0375977	3.359179712	9.371728240000001	-2.013354532	0.6713867	-3.8452148	0	1550088681.23
-9.496142572	-0.30625	-3.9549316100000005	2.6855469	1.5258789	0.30517578	2.1760498200000002	-7.476806610000001	0.9438721040000001	-1.2207031	1.159668	4.5166016	3.982446286	9.08461911	-0.0693847644	-1.0375977	-3.7231445	-0.36621094	-8.63122554	0.7680175720000001	1.84946286	3.3569336	-0.30517578	-0.6713867	1.3111327879999999	9.656445288	1.3015625000000002	-0.30517578	-3.4179688	-1.2207031	2.9225341460000003	9.229370108000001	-2.269360324	0.61035156	-2.9296875	-0.061035156	1550088681.27
-9.87058058	-0.7871582068	-4.63801268	2.4414062	0.061035156	0.24414062	2.9775634	-8.34890126	1.069482428	-1.4648438	1.7700195	5.126953	3.982446286	9.08461911	-0.0693847644	-1.159668	-3.2348633	-1.3427734	-8.850146760000001	0.6675292932	1.9367920320000003	2.9907227	-0.61035156	-0.61035156	1.735815396	9.8933107	1.312329074	-0.8544922	-4.1503906	-1.4648438	2.69523912	9.522461060000001	-2.816064496	0.79345703	-3.2348633	-0.5493164	1550088681.31
-10.230663940000001	-0.8625244110000001	-3.75754393	2.5024414	-0.91552734	0.4272461	3.726440396	-9.29277356	1.11613768	-1.3427734	1.953125	4.760742	4.330566394000001	9.77966304	0.2129394568	-1.3427734	-2.6855469	-2.319336	-9.00805661	0.7859619110000001	1.84946286	2.2583008	-0.5493164	-0.48828125	2.115039038	10.034472840000001	1.32189946	-1.4038086	-4.5166016	-1.5869141	1.967895468	10.02490216	-2.268164038	0.30517578	-2.8686523	-0.5493164	1550088681.35
-9.65405252	-0.961816394	-3.8484619600000003	1.6479492	-0.30517578	0.5493164	4.222900360000001	-9.73898912	0.891235324	-0.9765625	1.7089844	3.2958984	4.7157714660000005	10.90297824	0.21054687500000002	-1.6479492	-2.6245117	-3.2348633	-8.86809056	1.4869873200000001	1.562353534	2.0141602	-1.159668	-0.48828125	1.868603534	10.35627446	1.2632812500000001	-1.8310547	-4.1503906	-1.4038086	1.967895468	10.02490216	-2.268164038	-0.48828125	-3.2348633	-0.24414062	1550088681.39
-10.52614766	-3.0876221040000003	-3.70131839	0	-1.6479492	2.6245117	4.494457968	-9.558349640000001	0.7799804712000001	-0.91552734	1.7089844	1.2817383	4.7157714660000005	10.90297824	0.21054687500000002	-2.2583008	-2.8076172	-3.9672852	-10.50102536	1.7681152160000002	1.4953613220000002	2.5024414	-3.112793	-0.30517578	1.035986322	11.02021466	1.5145019960000001	-1.8920898	-4.0893555	-0.8544922	5.370141574000001	11.1960688	-0.015551758180000002	-1.4038086	-3.2958984	-0.12207031	1550088681.43
-10.37421924	-3.23955072	-3.7742920320000004	0.061035156	-0.9765625	2.4414062	4.4980469240000005	-10.461548020000002	0.9020019568000001	-0.91552734	1.7089844	1.2817383	4.886840854000001	12.692626800000001	-0.4426269568000001	-3.0517578	-4.0283203	-3.90625	-12.44021016	-0.7058105432	2.293286142	2.1972656	-2.1362305	-0.7324219	0.9426757788	12.00236772	2.5217773560000003	-1.0375977	-5.1879883	-1.159668	5.370141574000001	11.1960688	-0.015551758180000002	-2.9907227	-0.4272461	0.18310547	1550088681.469
-11.678173920000003	-4.559057608	-3.3005616	0.5493164	-5.6762695	1.5869141	4.872485324	-11.93657248	0.7716064300000001	-0.30517578	1.7700195	-0.48828125	5.3450195680000006	12.909154860000001	-1.27763678	-3.4179688	-5.859375	-2.8686523	-11.8324955	-1.3817138580000001	1.7621337860000001	0.7324219	1.2207031	-0.6713867	1.6879638580000003	11.218798920000001	4.48488768	-0.061035156	-4.8828125	-1.7089844	6.339135880000001	12.64597194	1.6484863220000001	-5.126953	1.7700195	1.953125	1550088681.509
-10.1241938	-4.62963858	0.4892822284000001	2.0141602	-4.0893555	1.2817383	5.1751467600000005	-10.97954074	0.25959472840000003	0.12207031	2.0751953	-1.4038086	6.425268570000001	10.753442000000001	-1.025219748	-2.2583008	-5.9814453	-1.3427734	-10.7103759	0.40793457460000004	0.10168457460000001	1.2817383	-0.36621094	0.061035156	1.159204074	9.558349640000001	4.655957068	-0.9765625	-3.0517578	-0.9765625	-2.0121582460000003	13.4151857	-4.042260880000001	-5.493164	0.79345703	3.4179688	1550088681.55
-8.84296875	-2.460766574	1.3290771760000002	0.6713867	1.0375977	1.0375977	4.783959964000001	-10.42565944	-0.046655271600000006	0.24414062	3.3569336	-2.6855469	6.918139480000001	9.284399460000001	-0.0227294928	-0.4272461	-2.380371	-0.061035156	-10.7354982	-0.3756347644	0.5562744110000001	2.2583008	0.24414062	-0.24414062	0.45937500000000003	8.76521016	4.3245849640000005	-1.4038086	-1.7700195	0.061035156	-2.8555420320000002	11.42934604	-2.7251464660000004	-4.1503906	-0.30517578	4.211426	1550088681.589
-9.471020468	-1.4211913940000003	-1.4630615020000002	-0.61035156	-0.61035156	-0.12207031	4.112841754000001	-11.05610324	-0.5036376800000001	0.79345703	3.4179688	-3.4179688	6.918139480000001	9.284399460000001	-0.0227294928	0.4272461	0.8544922	0.9765625	-10.107446580000001	-1.1257080072	0.794335962	1.5869141	-0.24414062	-0.5493164	0.8254394568000001	9.03317842	4.265966754000001	-0.61035156	-1.4038086	-0.061035156	-2.8555420320000002	11.42934604	-2.7251464660000004	-2.9296875	-1.3427734	5.432129	1550088681.63
-8.321386780000001	-1.874584964	-0.9570312500000001	-1.159668	-3.8452148	-0.30517578	3.2646728240000003	-11.04055162	-1.013256839	1.4648438	1.8310547	-4.1503906	5.461059800000001	9.314306610000001	-0.29069824280000006	0.48828125	0.30517578	1.953125	-9.03317842	-1.053930661	0.838598642	1.2817383	-0.24414062	-0.061035156	1.08383786	8.523559800000001	3.9908202880000005	-0.061035156	-1.4648438	-0.36621094	-0.7871582068	10.06079074	-2.7048096040000003	-1.5258789	-1.2817383	5.065918	1550088681.67
-6.23984375	-2.10546875	1.3446288940000002	-0.6713867	0.061035156	0.61035156	2.75983876	-9.97346196	-1.27524411	1.6479492	0.24414062	-5.004883	4.677490216000001	8.18500998	0.053833007200000005	0.8544922	-1.4648438	2.5634766	-8.5582518	-1.61977536	1.03359375	0.8544922	-0.12207031	-0.061035156	1.484594748	7.4600586060000005	3.9010987400000006	0.12207031	-1.159668	-0.36621094	-0.7010253600000002	9.00805661	-1.812377896	-0.9765625	-1.5869141	3.9672852	1550088681.709
-7.4780027	-1.5982422120000002	0.5263671924000001	0.12207031	1.8920898	0.36621094	2.5851807100000004	-9.12648912	-1.3769287140000002	1.5258789	-0.30517578	-5.493164	4.932299820000001	7.415795926	0.832617212	1.4648438	-0.7324219	2.746582	-8.2436277	-1.6341308900000002	1.2261962860000002	0.36621094	-0.4272461	-0.12207031	2.0839355040000003	6.94086911	3.77189946	0.12207031	-0.24414062	-0.18310547	1.118530252	7.3320557100000014	-0.668725589	0.30517578	2.319336	2.9907227	1550088681.749
-8.18022464	-0.9139648560000001	-0.0693847644	-1.3427734	-1.953125	-0.61035156	2.471533246	-8.78076178	-1.415209964	1.4038086	0	-5.493164	5.038769568	7.309326080000001	1.2884033540000002	1.7700195	1.0375977	2.380371	-8.223290740000001	-1.246533246	1.3864990020000003	0.12207031	-0.061035156	0.30517578	2.4117187500000004	6.98513179	3.7072998200000002	0.12207031	0.4272461	-0.061035156	-0.2607910144	6.834399460000001	-0.3947753894	0.79345703	5.065918	1.5869141	1550088681.79
-8.41708966	-1.5958496400000002	1.471435504	-0.48828125	2.5024414	-0.18310547	2.0755615020000002	-8.468530252	-1.494165036	1.2207031	0.24414062	-5.004883	4.61767572	7.4074221200000006	1.3864990020000003	1.7700195	2.0751953	1.7700195	-8.462548920000001	-1.3458251800000003	1.6305420320000001	-0.18310547	-0.18310547	0.5493164	2.451196286	7.3595702880000005	3.829321286	0.30517578	0.8544922	0.12207031	-0.2607910144	6.834399460000001	-0.3947753894	0.6713867	5.493164	0.30517578	1550088681.829
-9.788037140000002	-1.3482177520000003	0.0693847644	-0.18310547	0.91552734	0.24414062	1.579101538	-8.20415036	-1.4582763580000002	0.9765625	0	-4.272461	4.062597644	7.729223740000001	1.5779052520000003	1.6479492	1.953125	0.9765625	-9.10974092	-1.314721646	2.177246106	-0.61035156	-0.12207031	0.4272461	2.5397216460000003	8.068969748	3.9621094240000003	0.6713867	1.4648438	0.30517578	-0.4330566394	7.31291484	0.364868161	0.6713867	2.9296875	-0.30517578	1550088681.869
-10.843163940000002	-1.4582763580000002	0.2344726538	-0.8544922	-0.30517578	-0.30517578	1.2441405760000002	-8.041455072	-1.31352536	0.61035156	-0.24414062	-2.9296875	3.85444339	8.518774460000001	1.7860596040000003	1.3427734	1.2207031	0.061035156	-9.229370108000001	-0.8589355432	2.306445288	-0.9765625	0.061035156	0.7324219	2.3243896760000005	8.80947284	4.038671924000001	0.9765625	1.8310547	0.30517578	5.81276857	10.984326079999999	5.28759784	1.2207031	-1.8920898	-0.18310547	1550088681.909
-11.160181200000002	-0.6914550720000001	1.4630615020000002	-0.9765625	-1.159668	-0.7324219	1.1903076080000001	-7.63232428	-1.046752896	0.12207031	-0.30517578	-1.0986328	4.220507788000001	9.573901260000001	1.7609375	0.9765625	0.7324219	-0.48828125	-9.268847840000001	-0.6089111420000001	2.3208007200000003	-1.159668	0.12207031	0.91552734	1.5527832460000002	9.081030252000001	4.020727536	0.79345703	1.4038086	0.18310547	7.048535340000001	10.9998777	5.10097644	-0.7324219	0.7324219	-0.61035156	1550088681.949
-11.59682608	-2.0061767180000003	1.5683349640000002	-1.2817383	0.48828125	-0.18310547	1.24294429	-7.196875	-0.5993408246	-0.48828125	0.061035156	1.0375977	4.220507788000001	9.573901260000001	1.7609375	0.79345703	0.6713867	-0.6713867	-9.557153060000001	-0.61848143	2.142553714	-1.3427734	-0.61035156	0.79345703	1.1352783540000002	9.60261232	4.212133786	0.6713867	0.79345703	0.18310547	7.048535340000001	10.9998777	5.10097644	1.4648438	2.0141602	0.6713867	1550088681.989
-11.928198380000001	-4.57580571	-1.300366214	0.24414062	0.9765625	-0.5493164	1.315917932	-7.517480432000001	-0.052636719240000004	-1.2207031	0.4272461	3.479004	4.188207968	10.553662140000002	1.564746106	0.5493164	0.30517578	-0.9765625	-11.09558058	0.20576172120000003	2.471533246	-1.8310547	-1.7700195	0.48828125	1.07785643	11.013037140000002	3.8652099640000004	0.5493164	0.48828125	0.30517578	1.1125488220000002	10.869482820000002	-1.85544429	2.8686523	-2.746582	-0.12207031	1550088682.029
-10.724731920000002	-4.554272464	-1.550390576	-0.30517578	-3.6621094	-0.36621094	1.47263179	-8.87646466	0.4342529254	-1.2207031	0.4272461	3.479004	4.334155252	12.088500900000001	1.274047824	0	-0.18310547	-1.6479492	-12.48207968	1.0946044928	2.7825683900000002	-1.3427734	-0.4272461	0.61035156	1.356591754	12.50720198	3.9800537140000007	1.0986328	1.0986328	0.36621094	1.1125488220000002	10.869482820000002	-1.85544429	0.91552734	-1.6479492	-2.319336	1550088682.069
-7.63232428	-3.69533696	-0.1303955072	0.061035156	2.380371	0.5493164	1.58747554	-10.81564946	0.4892822284000001	-1.5869141	0.30517578	5.92041	4.80310054	13.280004500000002	0.7488769568000001	-0.61035156	-0.48828125	-2.0751953	-11.69851088	1.2154297120000002	2.1305908540000003	-1.159668	1.4038086	0.5493164	0.8541503600000001	12.728515380000001	3.9381836060000004	0.8544922	1.7700195	0.24414062	4.99450679	13.289575180000002	1.8757812500000002	-1.5869141	0.5493164	-1.6479492	1550088682.109
-8.97695288	-2.5050292540000005	-3.7527587860000002	-0.36621094	4.0283203	-0.6713867	2.5181884000000005	-11.909058	0.34094239200000004	-1.0986328	-3.4179688	8.911133	5.785253894	12.55505342	0.492871106	-0.61035156	0.61035156	-1.5258789	-10.490259080000001	0.9307128600000001	0.3146240216	-1.7700195	0.61035156	0.18310547	-0.230883786	11.367138579999999	3.53742662	-0.24414062	1.5869141	0.12207031	0.7476806610000001	8.445800720000001	-3.2479248200000006	2.4414062	-0.061035156	-0.9765625	1550088682.149
-9.45786142	-3.847265576	-4.441821286	-1.5258789	-2.8076172	-1.4038086	4.719360324	-11.9006839	0.9307128600000001	-0.91552734	-3.0517578	8.117676	4.901196580000001	10.267749100000001	0.22849121400000003	-0.18310547	2.6245117	-0.18310547	-9.97705072	2.0372802520000004	0.2775390576	-2.1362305	0.6713867	0.30517578	-1.3817138580000001	9.92441394	2.702417032	-1.3427734	1.159668	0.5493164	0.643603534	9.8334964	-2.6354248200000003	1.5258789	-0.5493164	-1.4038086	1550088682.189
-7.982836960000001	-5.023217752000001	-1.90808107	-0.4272461	0.4272461	0.48828125	6.248217752000001	-11.442504500000002	1.1675781250000001	-0.7324219	-0.30517578	5.432129	4.901196580000001	10.267749100000001	0.22849121400000003	-0.36621094	2.8076172	0.91552734	-9.310717752	3.170166034	-0.10766601440000001	-0.9765625	0.12207031	0.30517578	-2.0169433900000002	9.377710160000001	1.8697998200000001	-1.7089844	0.7324219	1.2817383	0.643603534	9.8334964	-2.6354248200000003	1.5258789	-0.8544922	-1.7700195	1550088682.229
-7.769897660000001	-3.4166014400000004	-1.4869873200000001	0.9765625	3.2348633	0.48828125	5.33186052	-10.83239766	0.641210962	-0.61035156	0.061035156	1.7089844	3.9979980040000007	10.150512680000002	-0.4844970746000001	-1.3427734	1.5258789	1.4648438	-9.331054712	2.598339856	0.2392578076	-0.61035156	0.24414062	0.24414062	-1.8614257200000002	9.25209964	1.7059082460000001	-1.2207031	0.18310547	1.3427734	0.773999002	9.43034694	-2.68566893	1.4648438	-0.8544922	-1.4038086	1550088682.269
-9.01882338	-2.128198282	-3.313720746	0.79345703	2.0141602	-0.48828125	4.177441394000001	-10.17204622	0.63881839	-0.24414062	-1.5869141	-1.2817383	2.7227538940000002	8.979345746000002	-2.0671875	-2.1362305	-0.4272461	1.953125	-8.814257788	2.153320288	0.3194091754	-0.7324219	0	0.061035156	-1.464257788	8.93867212	2.04326178	-0.12207031	-0.36621094	0.91552734	1.7657226440000002	9.284399460000001	-2.433251996	1.5258789	-2.8686523	-0.91552734	1550088682.309
-9.19946286	-2.2813232820000002	-3.39506839	-0.18310547	-1.2817383	-0.6713867	3.9968016200000003	-8.935082968000001	0.9331054712000001	-0.061035156	-1.8920898	-2.6855469	2.7227538940000002	8.979345746000002	-2.0671875	-2.1972656	-2.5024414	2.380371	-8.584570288	2.47871106	0.4438232428	-0.5493164	0.061035156	0.12207031	-1.1879150360000001	8.6766848	2.3219971040000003	0.48828125	-0.5493164	0.79345703	1.7657226440000002	9.284399460000001	-2.433251996	1.159668	-2.1972656	-1.159668	1550088682.349
-8.335742212000001	-2.7000244600000003	-2.1114501800000003	0.6713867	1.2817383	-0.24414062	4.074560504000001	-7.796215560000001	1.3063476440000001	-0.061035156	-0.5493164	-2.6245117	2.9620117800000005	8.641992212	-2.219116214	-1.6479492	-3.1738281	2.4414062	-8.45297824	2.6784912140000006	0.38879393000000007	-0.12207031	0.4272461	0.24414062	-0.955834964	8.72692842	2.4021484620000004	0.4272461	-0.30517578	0.8544922	2.5720214660000003	9.12888179	-2.4081298920000003	0.9765625	-1.5869141	-1.159668	1550088682.389
-8.999682608	-2.6198730040000004	-2.8651123200000006	0.7324219	0.8544922	-0.30517578	3.6295410340000003	-7.216015380000001	1.588671924	-0.24414062	0.6713867	-2.0141602	2.9620117800000005	8.641992212	-2.219116214	-1.6479492	-3.1738281	2.4414062	-8.584570288	2.6976317900000004	0.45698242800000005	0.12207031	0.12207031	0.061035156	-0.6220702880000001	8.98652356	2.3423339660000004	0.48828125	-0.061035156	0.6713867	2.5720214660000003	9.12888179	-2.4081298920000003	0.61035156	-0.5493164	-1.0986328	1550088682.429
-9.314306610000001	-2.8124755400000003	-2.9213378600000004	0.79345703	-0.36621094	-0.36621094	3.084033246	-7.102368210000001	1.7094971040000002	-0.36621094	1.3427734	-1.4648438	2.9620117800000005	8.641992212	-2.219116214	-1.6479492	-3.1738281	2.4414062	-8.819042932	2.981152356	0.6902587860000001	0.7324219	0.18310547	-0.061035156	-0.36965332460000005	9.54638678	2.30883786	0.4272461	0.18310547	0.4272461	2.195190396	9.125292932	-1.9690917540000001	0.48828125	-0.18310547	-0.79345703	1550088682.469
-8.9829348	-2.9979003600000005	-2.5313476440000002	1.4648438	0.79345703	-0.12207031	2.739501996	-7.611987320000001	1.847070288	-0.4272461	1.5258789	-1.159668	3.12709964	9.49016124	-1.8697998200000001	0.5493164	-0.24414062	0.9765625	-8.991308606	3.00627446	0.9127685700000001	1.159668	0.30517578	-0.30517578	-0.2512207068	10.1229982	2.30883786	0.36621094	0.48828125	0.12207031	1.5109130400000002	9.584667932	-2.04326178	0.18310547	-1.0375977	-0.48828125	1550088682.509
-9.242529254	-2.469140576	-3.02421875	1.3427734	0.061035156	-0.18310547	2.6940429320000003	-8.5917482	2.0743652160000003	-0.24414062	1.6479492	-1.0986328	3.301757788	9.834692000000002	-0.9307128600000001	0.7324219	0	0.36621094	-9.043945288000002	2.810082968	1.0551269568000001	1.2207031	-0.061035156	-0.4272461	-0.379223642	10.266552520000001	2.136572284	0.24414062	0.061035156	-0.24414062	0.9510498200000002	9.207836960000002	-2.6258545320000004	-0.061035156	-1.8310547	-0.24414062	1550088682.549
-9.387280252000002	-2.363867212	-2.93569339	1.159668	-0.061035156	-0.061035156	2.5421141200000004	-8.92551268	1.90808107	0	1.5869141	-1.4038086	3.301757788	9.834692000000002	-0.9307128600000001	0.8544922	-0.061035156	-0.24414062	-9.21979982	2.4751221040000004	1.1604003600000001	1.4648438	-0.12207031	-0.61035156	-0.2177246106	10.21511232	2.165283246	0.061035156	-0.79345703	-0.6713867	0.9510498200000002	9.207836960000002	-2.6258545320000004	-0.18310547	-2.2583008	-0.36621094	1550088682.589
-9.249707068000001	-2.7586425720000003	-2.8986084260000005	1.4648438	0.4272461	0.24414062	2.5421141200000004	-8.92551268	1.90808107	0	1.5869141	-1.4038086	3.5182862400000006	9.786840560000002	-0.31342773560000003	0.79345703	-0.12207031	-0.79345703	-9.05231929	2.2621826080000003	1.1604003600000001	1.4648438	-0.48828125	-0.8544922	0.17944336060000002	10.19597194	2.2346679320000002	-0.24414062	-0.9765625	-0.9765625	1.5599609620000003	9.4423098	-2.3387451080000004	-0.30517578	-1.5869141	-0.36621094	1550088682.629
-9.305932608	-3.0134521760000004	-3.2682617800000004	1.5258789	-0.18310547	0.79345703	2.35549321	-8.8896241	1.3984619600000001	0.24414062	1.2207031	-1.5869141	3.9010987400000006	9.82153354	0.2918945288	0.61035156	0.12207031	-1.5258789	-9.49255342	2.5157959260000005	1.3087402160000001	1.6479492	-0.91552734	-0.79345703	0.37204589660000004	10.21152356	2.1258057100000003	-0.6713867	-1.2817383	-0.8544922	1.5599609620000003	9.4423098	-2.3387451080000004	-0.48828125	-1.4038086	-0.24414062	1550088682.669
-9.645678420000001	-2.7634277160000003	-3.037377896	0.79345703	-0.12207031	1.0986328	2.2382567900000003	-9.076245108	0.9115722840000001	0.36621094	0.79345703	-1.5258789	4.1499266200000005	10.243823380000002	0.63881839	0.12207031	0.18310547	-2.2583008	-10.375414840000001	2.1664795320000003	1.503735324	1.8920898	-1.159668	-0.7324219	0.5263671924000001	10.605102340000002	2.239453076	-0.7324219	-1.8920898	-0.91552734	2.318408246	9.8514402	-2.0372802520000004	-1.159668	-1.0375977	0	1550088682.709
-10.107446580000001	-3.1151367800000003	-3.5469971040000003	0.061035156	-1.2207031	0.9765625	2.159301718	-9.4686277	0.401953125	0.30517578	0.4272461	-1.159668	4.167871106000001	10.845557100000002	0.668725589	-0.61035156	-0.61035156	-2.746582	-10.44360324	0.9354980432000001	1.867407248	1.7089844	-0.061035156	-0.79345703	0.907983426	10.703198380000002	2.7299316100000004	-0.48828125	-2.1972656	-1.159668	2.64140625	10.1481205	-1.276440396	-1.5869141	-0.7324219	0.5493164	1550088682.749
-9.61936052	-3.9932128600000003	-2.4523925720000004	1.0375977	-4.333496	0.48828125	2.4655516200000003	-9.426757788000002	0.1208251996	0.12207031	0.30517578	-0.5493164	4.476513580000001	10.63740216	0.764428714	-1.2207031	-1.7700195	-2.746582	-9.671997300000001	0.8062988220000001	1.1604003600000001	1.2207031	-0.18310547	-0.61035156	0.8242431610000001	9.73898912	3.202465854	-0.6713867	-2.380371	-1.2207031	2.810082968	11.248705580000001	-0.40554199280000003	-2.746582	-0.18310547	1.159668	1550088682.789
-8.4733152	-3.813769568	-0.12321777160000001	1.953125	-2.8686523	0	2.9548339660000003	-8.694628894000001	0.03229980432	-0.4272461	0.91552734	-0.12207031	5.152417032000001	9.63969748	1.0874267572	-1.3427734	-2.0751953	-2.1972656	-9.33344748	1.0826415740000002	0.5443115216000001	1.7089844	-0.061035156	-0.36621094	0.18422851440000002	8.5582518	3.31850589	-0.9765625	-2.1972656	-0.6713867	2.2083496400000002	12.39116214	1.3996582460000002	-4.272461	0.6713867	1.7700195	1550088682.828
-8.67788089	-2.7586425720000003	0.9977050720000001	0.48828125	-1.2817383	0	3.2228027160000003	-8.296264480000001	-0.1196289038	-0.79345703	2.0751953	0	5.56154802	9.027197480000002	1.0934082068000002	-1.4038086	-1.6479492	-1.3427734	-9.536816394	0.24045410340000004	0.29667969240000003	2.1972656	-0.24414062	-0.5493164	0.019140625	8.218505890000001	3.603222644	-0.9765625	-1.953125	-0.12207031	-1.141259784	10.0464357	-1.801611322	-5.1879883	-0.36621094	2.319336	1550088682.869
-10.00217302	-2.83640126	0.7428955072	0.5493164	0.5493164	-0.18310547	3.208447284	-8.66711412	-0.270361322	-0.6713867	2.6245117	0.12207031	5.352197480000001	9.220996106000001	0.6735107428000001	-1.5869141	-1.8920898	-0.48828125	-10.155298020000002	-1.0754638580000002	0.6160888580000001	1.7700195	-0.36621094	-0.79345703	0.723754892	8.86928714	4.380810504	-0.061035156	-1.3427734	-0.061035156	-0.33137207460000007	8.819042932	-3.1761474640000005	-3.4179688	-1.5869141	2.5024414	1550088682.908
-10.17204622	-3.02661142	0.36367187500000003	0.6713867	-1.5258789	-0.18310547	3.0541259000000003	-9.512890380000002	-0.4761230432	-0.12207031	1.8920898	0.12207031	5.17993161	9.861010880000002	0.23208007200000003	-1.4648438	-2.746582	0.18310547	-10.509399460000001	-1.403247104	1.211840854	0.9765625	-0.30517578	-0.6713867	1.459472644	9.834692000000002	4.72893071	0.48828125	-0.79345703	-0.18310547	-0.33137207460000007	8.819042932	-3.1761474640000005	-1.8920898	-0.8544922	2.0141602	1550088682.948
-8.45896016	-1.971484424	1.05991214	0.061035156	-0.79345703	0.18310547	3.017041034	-10.101464660000001	-0.9713867212000001	0.61035156	0.36621094	-0.24414062	5.610595746	10.009350540000002	0.2069580072	-0.7324219	-2.2583008	0.5493164	-9.96508786	-1.221411142	1.331469748	0.61035156	-0.18310547	-0.30517578	1.81357428	9.845459260000002	4.712182608	0.061035156	-0.91552734	-0.30517578	0.2524169928	7.8512451080000005	-1.9487548920000002	-0.7324219	-0.18310547	1.2207031	1550088682.989
-7.87995607	-1.4415283540000001	1.3171142180000002	-0.7324219	0.7324219	0.061035156	3.16777356	-9.69592302	-1.494165036	0.91552734	-0.91552734	-1.0375977	5.992211960000001	9.201855432	0.7859619110000001	0.4272461	-0.18310547	0.7324219	-9.120507788000001	-1.33386232	1.2106445288	0.24414062	-0.24414062	-0.24414062	1.98464357	8.89919429	4.567431610000001	-0.30517578	-0.6713867	-0.24414062	1.50493161	6.94326178	-0.462963858	0	0.061035156	0.061035156	1550088683.028
-8.23764676	-1.641308606	0.9055908540000002	-0.91552734	0.061035156	0.24414062	3.2862060700000004	-8.85732428	-1.503735324	0.5493164	-1.0986328	-1.8310547	5.79841304	8.31899411	1.2058593750000002	1.2817383	1.6479492	0.6713867	-8.846557608000001	-1.600634784	0.9366943390000001	-0.12207031	-0.30517578	-0.18310547	2.00258786	7.973266574	4.277929712	-0.61035156	-0.061035156	0.061035156	1.50493161	6.94326178	-0.462963858	1.4648438	3.7841797	-1.2817383	1550088683.068
-8.223290740000001	-2.172460962	0.641210962	-1.2207031	1.5258789	0.12207031	3.32089856	-8.269946580000001	-1.189111322	0.061035156	-0.18310547	-2.1362305	5.270849640000001	7.841674820000001	1.4427246400000002	1.4648438	2.380371	0.6713867	-8.807080072	-2.04086911	0.9677978240000001	-0.5493164	-0.48828125	-0.061035156	2.128198282	7.5880616000000005	4.340136780000001	-0.12207031	0.79345703	0.30517578	0.25959472840000003	7.1250978400000005	-0.33854982	2.380371	6.164551	-2.1972656	1550088683.109
-9.01882338	-3.092407248	0.22490234620000002	-1.5869141	0.9765625	0	3.0565185700000006	-8.332153060000001	-0.900805661	-0.12207031	0.4272461	-1.8310547	4.77558606	7.952929712	1.5731201080000001	1.2817383	2.0141602	0.48828125	-9.305932608	-2.2071533540000003	1.3446288940000002	-1.2207031	-0.7324219	0.061035156	2.3495117800000003	7.927807608000001	4.3233885800000005	0.5493164	1.4038086	0.48828125	-1.008471646	10.179223740000001	1.717871106	2.9907227	2.6245117	-2.2583008	1550088683.148
-11.36235324	-3.9896241	0.0813476538	0.061035156	2.6855469	0.61035156	2.568432608	-8.797509980000001	-0.878076178	0.30517578	0.12207031	-1.4648438	4.757641574	8.54389676	1.79323732	1.0375977	1.5869141	0.24414062	-10.169653060000002	-1.350610324	1.3972655760000001	-1.7700195	-0.91552734	0.36621094	2.2669677520000002	8.540307608	4.147534146	0.8544922	1.8310547	0.7324219	-1.008471646	10.179223740000001	1.717871106	2.6855469	0.5493164	-1.6479492	1550088683.188
-11.550171220000001	-3.07805162	-2.064794928	-0.8544922	-2.8686523	-0.91552734	2.1102538940000004	-9.15878894	-1.013256839	0.30517578	0.12207031	-1.4648438	4.99450679	9.53920926	1.9690917540000001	0.6713867	1.5869141	-0.061035156	-10.95322284	0.11604003600000001	2.418896466	-2.0751953	-0.36621094	0.6713867	1.8985107820000002	9.76411142	3.7587402160000005	1.0986328	2.5024414	1.159668	2.039672824	13.605395860000002	-0.16508788940000002	2.1972656	-2.8076172	-0.30517578	1550088683.229
-8.30822734	-2.162890576	0.592163089	-1.2817383	1.159668	0.4272461	2.02292482	-9.687548920000001	-1.0491455072	0.91552734	-2.8686523	-0.61035156	5.151220746000001	10.81325728	1.715478534	0.12207031	1.4648438	-0.18310547	-9.62294928	1.053930661	2.2250976440000003	-1.3427734	-0.12207031	0.7324219	0.800317392	10.5153804	3.2790283540000003	1.0375977	2.1972656	1.2817383	3.085229532	10.11821286	-0.3146240216	0.5493164	-2.5024414	-0.7324219	1550088683.268
-8.70898462	-2.231079074	-0.5658447284000001	-0.6713867	3.7841797	0	2.45	-9.197070288	-0.949853534	0.30517578	-2.9296875	-0.061035156	5.13686502	10.779760880000001	1.1340820288	-0.36621094	1.0375977	0.48828125	-9.01882338	0.835009784	1.847070288	-1.0986328	-0.5493164	0.4272461	-0.0897216754	9.92321736	3.2180175720000004	0.61035156	1.0375977	1.159668	3.085229532	10.11821286	-0.3146240216	1.5258789	1.7700195	-0.61035156	1550088683.308
-9.62893071	-2.642602536	-3.2299804320000005	-1.4038086	-1.8310547	-1.0986328	3.0625	-7.85363768	0.1124511682	-0.9765625	-1.0375977	0.79345703	4.818652356	9.92321736	0.7811767572	-0.30517578	0.4272461	1.5258789	-9.532031250000001	0.7811767572	1.9427734620000003	-1.0986328	-0.4272461	0.12207031	-0.0681884784	9.325073380000001	2.971582068	0	0.36621094	1.0986328	-0.7728027160000001	9.00207518	-1.225	1.7700195	0.8544922	-1.2207031	1550088683.348
-8.858520468	-3.4907714660000004	-1.8351074280000002	-0.4272461	-0.12207031	-0.4272461	3.2706542540000005	-7.425365920000001	1.526464856	-1.6479492	1.4648438	2.0141602	4.494457968	9.71745607	0.5275634784000001	-0.30517578	0	2.0751953	-9.64328624	1.207055661	2.1341797120000003	-0.91552734	-0.18310547	0.30517578	0.4821044928	9.408813400000001	2.5744139400000003	-0.061035156	0.061035156	0.91552734	0.9965087860000001	9.89929164	-1.2154297120000002	1.2817383	-0.8544922	-0.91552734	1550088683.388
-9.22338858	-2.8830566100000006	-1.9918212860000002	-0.18310547	1.0986328	0.12207031	2.75983876	-7.912255890000001	2.0528320680000003	-1.0986328	1.5869141	3.0517578	4.1152344240000005	9.75214856	0.096899411	-0.48828125	-0.36621094	1.8920898	-9.67558606	1.1723632788	2.064794928	-0.8544922	0.18310547	0.48828125	1.1986816100000002	9.737792932000001	2.47033696	0.18310547	0.061035156	0.5493164	0.9965087860000001	9.89929164	-1.2154297120000002	0.91552734	-0.61035156	-0.5493164	1550088683.428
-9.395654254	-2.178442392	-2.253808606	-0.79345703	-0.5493164	-0.36621094	2.1664795320000003	-8.604907248	1.667626996	-0.061035156	-1.5869141	3.6621094	3.849658246	9.46145018	-0.26318359620000004	-0.61035156	-0.7324219	1.3427734	-9.578686600000001	1.1604003600000001	1.9726807100000001	-1.0375977	0.36621094	0.4272461	1.5731201080000001	9.786840560000002	2.483496106	0.30517578	0.61035156	0.30517578	1.5587646760000002	9.701904254	-1.6688232820000002	0.48828125	0.12207031	-0.061035156	1550088683.468
-9.305932608	-2.524169928	-2.09948732	-0.48828125	0.5493164	-0.30517578	3.2562989200000003	-9.2556884	1.867407248	0.36621094	-3.4179688	3.540039	3.99919429	9.144433606	-0.37683107	-0.4272461	-0.5493164	0.6713867	-9.298754892	1.540820288	1.9367920320000003	-0.79345703	0.24414062	0.30517578	1.3099365020000002	9.63371556	2.34711911	0.18310547	0.91552734	0.36621094	0.2560058606	9.46623552	-2.313623004	0.4272461	0.4272461	-0.12207031	1550088683.508
-9.375317392	-2.5851807100000004	-2.268164038	-0.5493164	0.061035156	-0.36621094	4.946655252000001	-9.567919928000002	1.967895468	0.24414062	-1.953125	2.9296875	4.221704074	9.10734874	-0.4103271466	-0.18310547	0.36621094	-0.061035156	-9.34541034	1.5862792540000001	2.000195288	-0.6713867	0.18310547	0.36621094	0.925927716	9.62653804	2.2430420320000004	0.061035156	0.61035156	0.24414062	0.2560058606	9.46623552	-2.313623004	0.4272461	0.061035156	-0.24414062	1550088683.548
-9.338232428000001	-2.512207068	-1.9200439300000003	-0.61035156	0.30517578	-0.24414062	5.4455077880000005	-9.61816394	1.562353534	0.18310547	0.24414062	1.8920898	4.08173822	9.175537140000001	-0.6041259784	0.061035156	0.5493164	-0.4272461	-9.35378444	1.5109130400000002	2.063598642	-0.61035156	0.18310547	0.36621094	0.84816893	9.65405252	2.211938498	0.061035156	0.24414062	-0.061035156	0.461767572	9.527246106	-2.365063498	0.30517578	0.12207031	-0.24414062	1550088683.588
-9.427954074	-2.4811035340000003	-2.077954074	-0.6713867	0	-0.18310547	4.909570288	-9.43273912	1.07785643	0.30517578	0.18310547	0.6713867	4.031494110000001	9.125292932	-0.702221646	0.24414062	0.18310547	-0.6713867	-9.34780252	1.5384277160000002	1.982250998	-0.48828125	0.18310547	0.24414062	1.00129393	9.53322734	2.27055661	0.12207031	0.18310547	-0.4272461	0.5359375000000001	9.49973143	-2.146142572	0.24414062	0.12207031	-0.24414062	1550088683.628
-9.372924820000001	-2.42607428	-2.04326178	-0.48828125	0.061035156	-0.12207031	4.441821286	-8.87646466	0.775195288	0.30517578	-0.18310547	-0.30517578	4.179833966	9.035571580000001	-0.6890625	0.36621094	0.12207031	-0.91552734	-9.30234375	1.534838858	1.89013678	-0.36621094	0.18310547	0.24414062	1.03957518	9.451879892000001	2.269360324	0.24414062	0.4272461	-0.5493164	0.754858426	9.535620108000002	-2.068383786	0.24414062	0.18310547	-0.18310547	1550088683.668
-9.439917032	-2.372241214	-2.032495108	-0.61035156	-0.061035156	-0.12207031	4.194189496	-8.372826980000001	0.6340332068000001	0.18310547	-0.18310547	-0.79345703	4.366455072	9.089404254	-0.617285144	0.48828125	0.12207031	-1.2207031	-9.284399460000001	1.50493161	1.8434814300000002	-0.24414062	0.12207031	0.18310547	1.003686502	9.5451902	2.3255859620000003	0.36621094	0.48828125	-0.5493164	0.985742212	9.521264480000001	-2.0743652160000003	0.18310547	0.48828125	-0.18310547	1550088683.708
-9.463842752000001	-2.4799072480000004	-2.08513179	-0.48828125	-0.12207031	-0.12207031	3.96569838	-8.07734375	0.5036376800000001	0.12207031	0.061035156	-0.9765625	4.596142572000001	9.33344748	-0.492871106	0.6713867	0.18310547	-1.4038086	-9.301147660000002	1.408032248	1.8626221040000002	-0.24414062	-0.12207031	0.061035156	1.038378894	9.73540036	2.451196286	0.4272461	0.4272461	-0.61035156	0.724951178	9.49255342	-2.165283246	0.061035156	0.36621094	-0.18310547	1550088683.748
-9.370532248	-2.60671376	-1.975073282	-0.36621094	-0.061035156	-0.12207031	3.6977295320000003	-8.049829074	0.339746106	0	0.12207031	-1.0986328	4.902392572	9.6217527	-0.269165036	0.8544922	0.30517578	-1.4038086	-9.377710160000001	1.3111327879999999	2.018139676	-0.24414062	-0.061035156	0.061035156	1.043164038	9.8765625	2.5815917540000006	0.36621094	0.4272461	-0.7324219	0.569433606	9.567919928000002	-2.2239013580000004	0.061035156	0.24414062	-0.18310547	1550088683.788
-9.33942842	-2.6976317900000004	-1.9391846040000003	-0.18310547	-0.061035156	-0.061035156	3.5625489200000002	-8.27353534	0.24165038940000003	-0.18310547	0.18310547	-1.0986328	5.20983876	9.80358876	0.03947753894	1.0375977	0.6713867	-1.2207031	-9.343017572	1.3051513580000003	2.0731689300000005	-0.12207031	0	0	0.9462646760000001	9.87895468	2.6390135800000003	0.18310547	0.24414062	-0.7324219	0.60651857	9.552368210000001	-2.186816394	0.061035156	0.30517578	-0.18310547	1550088683.828
-9.363354532	-2.7143798920000006	-1.7980224640000002	0	0	0	3.5242675720000003	-8.541503894	0.2607910144	-0.4272461	0.4272461	-1.159668	5.3450195680000006	9.82990764	0.40075683900000003	1.0986328	1.0375977	-0.9765625	-9.303539840000001	1.337451178	2.045654254	0	0	0	0.860131839	9.755737320000001	2.586376996	-0.061035156	0.061035156	-0.61035156	0.49167482	9.542798020000001	-2.11743161	-0.061035156	0.30517578	-0.18310547	1550088683.868
-9.398047120000001	-2.64738768	-1.8506591460000001	0.061035156	-0.12207031	0	3.4321533540000004	-8.76760234	0.3756347644	-0.61035156	0.91552734	-1.2817383	5.3450195680000006	9.82990764	0.40075683900000003	1.0986328	1.0375977	-0.9765625	-9.34421376	1.3362548920000001	2.021728534	0.18310547	-0.061035156	-0.061035156	0.7883544928000001	9.596630890000002	2.5540771760000003	-0.12207031	-0.12207031	-0.4272461	0.381616214	9.51169429	-2.020532248	-0.061035156	0.061035156	-0.061035156	1550088683.908
-9.366943390000001	-2.6760987400000005	-1.715478534	0.18310547	0.12207031	0.061035156	3.2682617800000004	-8.931494110000001	0.5467041034000001	-0.61035156	0.91552734	-1.2817383	5.3450195680000006	9.82990764	0.40075683900000003	1.0986328	1.0375977	-0.9765625	-9.360961960000001	1.2549072479999999	2.032495108	0.30517578	-0.12207031	-0.061035156	0.778784146	9.55117212	2.512207068	-0.12207031	-0.24414062	-0.24414062	0.40434570680000004	9.5703125	-2.050439496	-0.061035156	-0.12207031	-0.061035156	1550088683.948
-9.38847644	-2.6485839660000003	-1.7501709260000002	0.18310547	-0.061035156	0.061035156	2.9847412140000005	-8.97695288	0.732128894	-0.7324219	1.5869141	-1.159668	5.3450195680000006	9.82990764	0.40075683900000003	1.0986328	1.0375977	-0.9765625	-9.37890625	1.118530252	2.050439496	0.36621094	-0.18310547	-0.12207031	0.8565429712000001	9.54638678	2.527758786	0	-0.4272461	-0.061035156	0.454589856	9.572705072	-2.0301025360000002	-0.061035156	-0.12207031	-0.061035156	1550088683.988
-9.382495108	-2.595947284	-1.7286376800000003	0.30517578	0	0.061035156	2.9847412140000005	-8.97695288	0.732128894	-0.7324219	1.5869141	-1.159668	5.3450195680000006	9.82990764	0.40075683900000003	1.0986328	1.0375977	-0.9765625	-9.377710160000001	0.961816394	2.0731689300000005	0.36621094	-0.12207031	-0.12207031	1.008471646	9.53920926	2.6354248200000003	0	-0.48828125	0.12207031	0.416308606	9.563134980000001	-1.9978027160000003	-0.12207031	-0.12207031	0	1550088684.028
-9.402832068	-2.5253662140000004	-1.693945288	0.30517578	-0.061035156	0.061035156	2.47871106	-8.7963134	0.925927716	-0.36621094	0.8544922	-0.61035156	5.3450195680000006	9.82990764	0.40075683900000003	1.0986328	1.0375977	-0.9765625	-9.405224640000002	0.925927716	2.0839355040000003	0.36621094	-0.12207031	-0.12207031	1.1101562500000002	9.522461060000001	2.698828076	-0.061035156	-0.4272461	0.24414062	0.3337646466	9.558349640000001	-1.9942138580000002	-0.12207031	-0.24414062	0	1550088684.068
-9.395654254	-2.483496106	-1.6712158540000002	0.24414062	0	0.061035156	2.4308594240000003	-8.63122554	0.92473143	-0.36621094	0.8544922	-0.61035156	5.3450195680000006	9.82990764	0.40075683900000003	1.0986328	1.0375977	-0.9765625	-9.394457968000001	0.8625244110000001	2.0923096040000004	0.36621094	-0.12207031	-0.12207031	1.199877896	9.590649460000002	2.70361322	-0.12207031	-0.4272461	0.30517578	0.416308606	9.560742212000001	-1.9379882200000003	-0.12207031	-0.24414062	0	1550088684.108
-9.38608426	-2.49426268	-1.733422824	0.24414062	-0.061035156	0.061035156	2.551684604	-8.552270468000001	0.850561502	0.061035156	0.30517578	0.18310547	5.312719748	9.77966304	0.7955322480000001	0.9765625	1.0375977	-0.61035156	-9.42197284	0.762036142	2.1102538940000004	0.24414062	-0.12207031	-0.12207031	1.2106445288	9.56911592	2.6964355040000005	-0.12207031	-0.36621094	0.30517578	0.41511232	9.54997554	-1.9260253600000001	-0.12207031	-0.18310547	0	1550088684.148
-9.374121106	-2.5181884000000005	-1.64011232	0.24414062	-0.061035156	0.061035156	2.64379892	-8.541503894	0.707006839	0.18310547	0.12207031	0.48828125	5.312719748	9.77966304	0.7955322480000001	0.9765625	1.0375977	-0.61035156	-9.43034694	0.7763915740000001	2.142553714	0.24414062	-0.12207031	-0.12207031	1.1962890380000002	9.52006839	2.692846646	-0.12207031	-0.36621094	0.24414062	0.48090820680000007	9.559545926	-1.9164550720000002	-0.12207031	-0.18310547	-0.061035156	1550088684.187
-9.414794928000001	-2.4583741	-1.6090087860000002	0.24414062	-0.061035156	0.061035156	2.78496106	-8.57858876	0.5024413940000001	0.24414062	-0.18310547	0.6713867	4.62246106	9.362158246000002	0.007177734620000001	0.9765625	1.0375977	-0.61035156	-9.40163588	0.773999002	2.127001996	0.18310547	-0.061035156	-0.12207031	1.2716552520000002	9.505712860000001	2.692846646	-0.061035156	-0.30517578	0.18310547	0.517993161	9.56672374	-1.8052001800000002	-0.18310547	-0.12207031	0	1550088684.228
-9.427954074	-2.409326178	-1.6185790740000001	0.12207031	-0.061035156	0	2.9703858800000003	-8.649169928000001	0.3182128894	0.24414062	-0.36621094	0.79345703	4.579394568	9.274829074000001	-0.0813476538	-0.48828125	-0.5493164	0.4272461	-9.431542932000001	0.7907471040000001	2.1258057100000003	0.18310547	-0.061035156	-0.061035156	1.312329074	9.46743161	2.719165036	-0.061035156	-0.18310547	0.12207031	0.424682608	9.560742212000001	-1.83151857	-0.18310547	-0.12207031	0.061035156	1550088684.267
-9.439917032	-2.43803714	-1.6520751800000002	0.061035156	0	-0.061035156	3.2060547120000003	-8.661132788000002	0.173461911	0.12207031	-0.36621094	0.7324219	4.550683606000001	9.220996106000001	-0.1208251996	-0.18310547	-0.24414062	0.18310547	-9.4423098	0.7823730432	2.1521240020000003	0.12207031	-0.061035156	-0.061035156	1.318310504	9.475805710000001	2.69523912	0	-0.12207031	0	0.3947753894	9.5619384	-1.9200439300000003	-0.12207031	-0.18310547	0	1550088684.307
-9.40163588	-2.4799072480000004	-1.6090087860000002	0.061035156	-0.12207031	-0.061035156	3.4010498200000003	-8.694628894000001	0.0897216754	0	-0.18310547	0.6713867	4.52077626	9.23654802	-0.10168457460000001	0	-0.12207031	0.061035156	-9.445898560000002	0.7907471040000001	2.1473388580000004	0.12207031	0	-0.061035156	1.3195067900000002	9.49973143	2.665332068	0	-0.061035156	-0.12207031	0.41271972840000004	9.591845746	-1.830322284	-0.061035156	-0.12207031	-0.061035156	1550088684.348
-9.376513580000001	-2.47033696	-1.579101538	0.061035156	0.061035156	0	3.487182608	-8.681469748	0.07058105432	-0.12207031	0	0.5493164	4.519580072	9.248510880000001	-0.0346923822	0.12207031	-0.12207031	-0.12207031	-9.414794928000001	0.8015136780000001	2.1329834260000005	0.061035156	0	-0.061035156	1.3111327879999999	9.49494658	2.6497802520000002	0.061035156	-0.061035156	-0.18310547	0.41271972840000004	9.591845746	-1.830322284	-0.12207031	-0.061035156	-0.061035156	1550088684.387
-9.439917032	-2.45	-1.650878894	0	-0.061035156	-0.061035156	3.523071286	-8.632422120000001	0.1315917932	-0.18310547	0	0.36621094	4.605712860000001	9.266455072	0.095703125	0.18310547	0	-0.24414062	-9.418384080000001	0.8182617212000002	2.0923096040000004	0.061035156	0	-0.061035156	1.2884033540000002	9.480590560000001	2.6641358800000003	0.061035156	0	-0.24414062	0.3517089856000001	9.52485324	-1.820751996	-0.061035156	-0.12207031	-0.061035156	1550088684.427
-9.38488768	-2.45358876	-1.62575679	0	0	-0.061035156	3.5493896760000005	-8.604907248	0.2225097644	-0.24414062	0.061035156	0.18310547	4.693042032	9.335839660000001	0.211743161	0.18310547	0	-0.24414062	-9.402832068	0.8362060700000001	2.0911132200000004	0.061035156	0	-0.061035156	1.240551718	9.51169429	2.69523912	0.061035156	0.061035156	-0.24414062	0.454589856	9.579882788	-1.814770468	-0.061035156	-0.12207031	-0.061035156	1550088684.467
-9.399243210000002	-2.4930663940000004	-1.6305420320000001	0	0	0	3.512304712	-8.608496106	0.339746106	-0.30517578	0.061035156	0.061035156	4.797119110000001	9.4423098	0.339746106	0.24414062	0.061035156	-0.36621094	-9.394457968000001	0.8445800720000001	2.0707763580000003	0	0	-0.061035156	1.183129892	9.572705072	2.709594748	0.061035156	0	-0.18310547	0.454589856	9.579882788	-1.814770468	-0.061035156	-0.061035156	-0.061035156	1550088684.507
-9.414794928000001	-2.495458966	-1.604223642	0	-0.061035156	-0.061035156	3.466845746	-8.630029254	0.45578614200000006	-0.24414062	0.061035156	-0.061035156	4.885644568	9.516479532	0.4330566394	0.18310547	0.061035156	-0.30517578	-9.42436502	0.8242431610000001	2.080346646	0	0	-0.061035156	1.143652356	9.596630890000002	2.710791034	0	0	-0.18310547	0.45698242800000005	9.559545926	-1.783667032	-0.061035156	0	-0.061035156	1550088684.547
-9.405224640000002	-2.50622554	-1.6090087860000002	0	0	0	3.4417237400000005	-8.689843750000001	0.5514892572000001	-0.24414062	0.12207031	-0.12207031	4.94904802	9.54638678	0.538330072	0.18310547	0.061035156	-0.30517578	-9.383691394000001	0.8529540740000001	2.050439496	0	0	-0.061035156	1.141259784	9.573901260000001	2.72036142	-0.061035156	-0.061035156	-0.12207031	0.4342529254	9.610986420000001	-1.73701178	-0.061035156	-0.061035156	-0.061035156	1550088684.587
-9.410009980000002	-2.5229737400000003	-1.606616214	0	-0.12207031	0	3.3771241	-8.72932158	0.6507812500000001	-0.18310547	0.18310547	-0.24414062	4.978955072	9.53322734	0.5897705072	0.12207031	0.061035156	-0.24414062	-9.383691394000001	0.8828613220000001	2.02292482	0	0	-0.061035156	1.0993896760000001	9.53442392	2.6880616	-0.061035156	-0.061035156	-0.061035156	0.41271972840000004	9.595434800000001	-1.7406005400000002	-0.061035156	-0.061035156	-0.061035156	1550088684.627
-9.407617212	-2.5301512600000002	-1.58149411	0	0	0	3.2945800720000005	-8.756836060000001	0.679492212	-0.18310547	0.18310547	-0.24414062	4.965795926	9.505712860000001	0.5622558606000001	-0.12207031	-0.061035156	-0.061035156	-9.376513580000001	0.885253894	2.0301025360000002	0	-0.061035156	-0.061035156	1.0754638580000002	9.522461060000001	2.6665283540000004	-0.061035156	-0.12207031	0	0.41152344240000005	9.60859375	-1.75495607	-0.061035156	-0.061035156	-0.061035156	1550088684.667
-9.418384080000001	-2.5337402160000004	-1.58149411	0.061035156	-0.061035156	0	3.1940917540000004	-8.769995108000002	0.659155252	0	0.061035156	-0.36621094	4.9442626800000005	9.5104982	0.48330077880000005	-0.18310547	-0.12207031	0.061035156	-9.39685054	0.8649169928000001	2.063598642	0.061035156	-0.061035156	-0.061035156	1.1101562500000002	9.54997554	2.6964355040000005	-0.061035156	-0.12207031	0.061035156	0.3672607428	9.61936052	-1.7310302520000003	-0.12207031	-0.061035156	-0.061035156	1550088684.707
-9.407617212	-2.527758786	-1.58747554	0.061035156	0	0	3.124707068	-8.7963134	0.6005371106	0.061035156	0	-0.30517578	4.917944289999999	9.479394568	0.3529052716	-0.18310547	-0.12207031	0.061035156	-9.39326178	0.885253894	2.101879892	0	-0.061035156	-0.061035156	1.1484375	9.555957068	2.6880616	-0.061035156	-0.12207031	0.12207031	0.3672607428	9.61936052	-1.7310302520000003	-0.12207031	-0.061035156	-0.061035156	1550088684.747
-9.4004393	-2.5409179320000006	-1.5575683900000001	0.061035156	-0.061035156	0	3.092407248	-8.76042482	0.5251708966	0.061035156	0.061035156	-0.30517578	4.872485324	9.451879892000001	0.2536132788	-0.18310547	-0.12207031	0.12207031	-9.395654254	0.8637207068000001	2.081542932	0.061035156	-0.061035156	0	1.1986816100000002	9.540405252000001	2.6916503600000006	-0.061035156	-0.12207031	0.12207031	0.38400878600000005	9.613378894	-1.7190673920000001	-0.061035156	-0.061035156	0	1550088684.787
-9.413598740000001	-2.4978514400000003	-1.565942392	0.061035156	0.061035156	0.061035156	3.0720702880000004	-8.668310700000001	0.4713378894	0.061035156	0.12207031	-0.24414062	4.822241214000001	9.395654254	0.20217285340000002	-0.18310547	-0.12207031	0.12207031	-9.38129892	0.849365216	2.063598642	0.061035156	-0.061035156	-0.061035156	1.149633786	9.504516574	2.6641358800000003	-0.061035156	-0.061035156	0.12207031	0.37443847840000005	9.62055661	-1.6724121400000003	-0.061035156	-0.061035156	0	1550088684.827
