# Supplementary material for: A deep learning approach for lower back-pain risk prediction during manual lifting
Source: PLoS One. 2021 Feb 19;16(2):e0247162. doi: 10.1371/journal.pone.0247162 (PMC7894914; doi:10.1371/journal.pone.0247162)
Supplement: S1 Data — (ZIP) [file pone.0247162.s001.zip › source-used/Subject_03_P2_Zone06_T1.csv]

Side_A_x	Side_A_y	Side_A_z	Side_G_x	Side_G_y	Side_G_z	LtWt_A_x	LtWt_A_y	LtWt_A_z	LtWt_G_x	LtWt_G_y	LtWt_G_z	RtWt_A_x	RtWt_A_y	RtWt_A_z	RtWt_G_x	RtWt_G_y	RtWt_G_z	Back_A_x	Back_A_y	Back_A_z	Back_G_x	Back_G_y	Back_G_z	UArm_A_x	UArm_A_y	UArm_A_z	UArm_G_x	UArm_G_y	UArm_G_z	Thig_A_x	Thig_A_y	Thig_A_z	Thig_G_x	Thig_G_y	Thig_G_z	Time_stp
-9.371728240000001	-1.332666034	-2.948852536	-0.12207031	0	-0.061035156	3.39746106	-8.539111420000001	0.613696286	0	-0.061035156	0.061035156	4.635620108	9.48896466	0.381616214	0	0.061035156	-0.12207031	-9.034375	0.8732910340000001	3.1366699280000003	-0.12207031	0	0	1.000097644	9.650463760000001	2.5086182100000003	0	0	-0.061035156	0.439038089	9.594238220000001	-1.79323732	0	0	-0.061035156	1550085910.189
-9.376513580000001	-1.3864990020000003	-3.0038817900000003	-0.12207031	-0.061035156	-0.061035156	3.361572284	-8.528344748	0.6053222644	0	-0.12207031	0	4.689453076	9.49255342	0.3804199280000001	0	0	-0.12207031	-9.01882338	0.8744873200000001	3.1378662140000007	-0.12207031	-0.061035156	0	0.9725830072	9.657641574000001	2.5265625000000003	-0.061035156	0	-0.061035156	0.47253417540000003	9.625341754	-1.7657226440000002	0	0	-0.061035156	1550085910.229
-9.363354532	-1.378125	-2.9572264400000003	-0.061035156	0	0	3.38908696	-8.52954074	0.5993408246	0	-0.12207031	0	4.81147464	9.50930162	0.379223642	-0.061035156	0.061035156	-0.12207031	-9.036767572	0.8816650360000001	3.1282959260000003	-0.12207031	0	0	0.9725830072	9.657641574000001	2.5265625000000003	-0.061035156	0	-0.061035156	0.46535643000000004	9.631323380000001	-1.756152356	-0.061035156	0	0	1550085910.269
-9.3657473	-1.315917932	-2.969189496	-0.061035156	0	0	3.420190396	-8.56303714	0.573022464	0	-0.12207031	-0.061035156	4.859326080000001	9.49733876	0.3804199280000001	-0.061035156	0.061035156	-0.12207031	-9.01044928	0.88645018	3.109155252	-0.061035156	-0.061035156	0	0.9606201080000001	9.669604532000001	2.5313476440000002	-0.061035156	0	-0.061035156	0.45100097840000003	9.603808606000001	-1.81118161	-0.061035156	0	0	1550085910.309
-9.410009980000002	-1.3302734620000003	-3.0086670320000004	-0.061035156	0	0	3.4225829680000004	-8.5833741	0.56823732	-0.061035156	-0.061035156	-0.061035156	4.877270468000001	9.455468750000001	0.40554199280000003	-0.061035156	0	0	-9.0427491	0.891235324	3.0959961060000003	-0.061035156	-0.061035156	0	0.9522461060000001	9.591845746	2.512207068	-0.12207031	-0.061035156	0	0.461767572	9.60739766	-1.792041034	-0.061035156	0	0	1550085910.349
-9.39326178	-1.3171142180000002	-3.0134521760000004	-0.061035156	-0.061035156	0	3.402246106	-8.59892572	0.6268554712000001	-0.061035156	0	-0.061035156	4.88444838	9.455468750000001	0.3804199280000001	-0.12207031	0	0	-9.026000900000001	0.8924316100000002	3.0876221040000003	-0.061035156	-0.061035156	0	0.9522461060000001	9.591845746	2.512207068	-0.061035156	-0.061035156	0	0.43664550720000006	9.62055661	-1.808789038	0	0	0	1550085910.389
-9.35617662	-1.332666034	-2.9823487400000004	-0.061035156	0.061035156	0.061035156	3.3986572480000006	-8.633618210000002	0.6818847840000001	-0.061035156	0	-0.061035156	4.878466754000001	9.45666484	0.33615722840000006	-0.12207031	0	0	-9.045141574	0.88046875	3.1139403960000003	-0.061035156	-0.061035156	0	0.9929199280000001	9.610986420000001	2.501440396	-0.061035156	-0.061035156	0.061035156	0.42707518000000005	9.584667932	-1.81716304	0	0	0	1550085910.429
-9.363354532	-1.320703076	-3.045751996	-0.061035156	0	0	3.3831054320000007	-8.66352536	0.7500732428000001	0	0	-0.12207031	4.883251996	9.431542932000001	0.32778320680000006	-0.061035156	0.061035156	0.061035156	-9.064282248	0.8625244110000001	3.16298822	-0.061035156	-0.061035156	0	1.0802490020000002	9.613378894	2.5445067900000002	-0.061035156	0	0.061035156	0.4438232428	9.595434800000001	-1.833911142	0	0	0	1550085910.469
-9.337036240000002	-1.31352536	-3.051733426	-0.061035156	0	0	3.3400389400000003	-8.6766848	0.784765625	0.061035156	0	-0.12207031	4.837792932	9.407617212	0.3541015576	-0.061035156	0.061035156	0.061035156	-9.066674820000001	0.885253894	3.1737548920000003	-0.061035156	-0.061035156	0	1.0802490020000002	9.613378894	2.5445067900000002	-0.061035156	0.061035156	0.061035156	0.4450195288	9.593042032000001	-1.8351074280000002	0	0	0	1550085910.509
-9.35617662	-1.3111327879999999	-3.069677716	-0.061035156	0	0	3.302954074	-8.6348143	0.764428714	0.061035156	0	-0.12207031	4.777978534	9.4004393	0.3505126800000001	-0.061035156	0.061035156	0.061035156	-9.072656250000001	0.8972167932	3.1737548920000003	-0.061035156	-0.061035156	0	1.0646972840000002	9.59782698	2.519384784	-0.061035156	0.061035156	0.061035156	0.43186035340000006	9.590649460000002	-1.8422851440000003	0	0	0	1550085910.549
-9.35378444	-1.3051513580000003	-3.0900146760000005	-0.061035156	0	0	3.2706542540000005	-8.59055162	0.709399411	0.12207031	0	-0.061035156	4.756445288	9.431542932000001	0.3289794928	-0.061035156	0.061035156	0.061035156	-9.092993210000001	0.8900390380000001	3.18332518	-0.061035156	0	0	1.061108426	9.624145468	2.55048822	-0.061035156	0.061035156	0.061035156	0.45339357	9.599023560000001	-1.8351074280000002	0	0	0	1550085910.589
-9.362158246000002	-1.2632812500000001	-3.084033246	-0.061035156	0	0	3.285009784	-8.584570288	0.6232665740000001	0.061035156	0	-0.061035156	4.72653804	9.43752446	0.32060547120000005	-0.061035156	0.061035156	0.061035156	-9.087011780000001	0.90678714	3.20007338	-0.061035156	0.061035156	0	1.061108426	9.624145468	2.55048822	-0.061035156	0.061035156	0.061035156	0.49526367800000004	9.599023560000001	-1.8279297120000002	0	0	0	1550085910.629
-9.36455072	-1.259692392	-3.10317392	-0.12207031	-0.061035156	0	3.3089355040000004	-8.6001223	0.5490966754000001	0	0	-0.061035156	4.677490216000001	9.41120607	0.32658691100000004	-0.061035156	0.061035156	0.061035156	-9.066674820000001	0.9020019568000001	3.15102536	-0.061035156	0	0	1.0479492212000001	9.610986420000001	2.55048822	-0.061035156	0.061035156	0	0.48808594240000003	9.596630890000002	-1.8446777160000003	0	0	0	1550085910.67
-9.33464357	-1.2632812500000001	-3.0708741	-0.061035156	0	0	3.2957762600000002	-8.584570288	0.5263671924000001	0	0	-0.061035156	4.659545926000001	9.398047120000001	0.339746106	-0.061035156	0.061035156	-0.061035156	-9.05471196	0.891235324	3.14265126	-0.061035156	0	0	1.0419677520000001	9.58825679	2.55288089	-0.061035156	0.061035156	0	0.5084228534	9.58347194	-1.8351074280000002	-0.061035156	0	0	1550085910.709
-9.366943390000001	-1.216625998	-3.0720702880000004	-0.061035156	-0.061035156	0.061035156	3.261083966	-8.531933606	0.5550781250000001	-0.061035156	0	-0.061035156	4.652368210000001	9.399243210000002	0.34572753600000006	-0.061035156	0.061035156	-0.061035156	-9.061889480000001	0.8756836060000002	3.124707068	-0.061035156	0	0	1.0371826080000002	9.575097840000002	2.5421141200000004	-0.061035156	0.061035156	0	0.5191894568000001	9.609789840000001	-1.8052001800000002	-0.061035156	0	0	1550085910.749
-9.354980432000001	-1.1771484620000001	-3.0613037140000006	-0.061035156	0	0	3.249121106	-8.55585962	0.5897705072	-0.061035156	0	0	4.667919928	9.418384080000001	0.3732421924	0	0	-0.061035156	-9.072656250000001	0.899609375	3.1390625	-0.061035156	0.061035156	0	1.0240234620000002	9.593042032000001	2.55288089	-0.061035156	0.061035156	-0.061035156	0.5359375000000001	9.591845746	-1.8243408540000001	-0.061035156	0	0	1550085910.789
-9.398047120000001	-1.2178222840000001	-3.0708741	-0.061035156	-0.061035156	-0.061035156	3.27663588	-8.616870108	0.6316406250000001	-0.061035156	0	0.061035156	4.689453076	9.43513179	0.40793457460000004	0	0	-0.12207031	-9.04633786	0.8972167932	3.129492212	-0.061035156	0.061035156	0	1.030004892	9.603808606000001	2.588769568	-0.061035156	0	-0.061035156	0.477319339	9.60620108	-1.8075927520000004	-0.061035156	0	0	1550085910.829
-9.36455072	-1.214233426	-3.075659146	-0.061035156	0	0	3.285009784	-8.61926268	0.6747070288	-0.12207031	0	0	4.756445288	9.42077626	0.42707518000000005	0	0	-0.12207031	-9.04753444	0.8744873200000001	3.0900146760000005	-0.061035156	0	0	1.030004892	9.603808606000001	2.588769568	-0.061035156	0	-0.061035156	0.4605712860000001	9.60620108	-1.8434814300000002	-0.061035156	0	0	1550085910.869
-9.35856929	-1.235766574	-3.0900146760000005	-0.061035156	-0.061035156	0	3.3089355040000004	-8.616870108	0.7500732428000001	-0.061035156	0	0.061035156	4.769604532000001	9.399243210000002	0.4354492212	-0.061035156	0	-0.061035156	-9.048730432000001	0.8840576080000001	3.0864257200000003	-0.061035156	0	0	1.020434604	9.559545926	2.5791992800000005	-0.061035156	0	-0.061035156	0.47851562500000006	9.590649460000002	-1.8422851440000003	-0.061035156	0	-0.061035156	1550085910.909
-9.354980432000001	-1.252514676	-3.052929712	0	0	0	3.31611322	-8.62285144	0.7859619110000001	0	0	0.061035156	4.80310054	9.4004393	0.41511232	-0.061035156	0	-0.061035156	-9.087011780000001	0.876879892	3.081640576	-0.061035156	0	0	1.070678714	9.58825679	2.578002896	-0.061035156	-0.061035156	-0.061035156	0.49167482	9.613378894	-1.8255371400000002	0	0	-0.061035156	1550085910.949
-9.360961960000001	-1.2106445288	-3.081640576	0	-0.061035156	0	3.3412353240000003	-8.62524411	0.745288089	0	-0.12207031	0	4.841381790000001	9.4171875	0.36367187500000003	-0.061035156	0	-0.061035156	-9.077441394000001	0.8828613220000001	3.092407248	-0.061035156	0	0	1.070678714	9.58825679	2.578002896	-0.061035156	0	-0.061035156	0.501245108	9.613378894	-1.7980224640000002	-0.061035156	-0.061035156	-0.061035156	1550085910.989
-9.35378444	-1.21303714	-3.085229532	-0.061035156	0	0	3.40703125	-8.609692392	0.7010253600000002	0	-0.061035156	0	4.833007788000001	9.377710160000001	0.3576904254	0	0	-0.061035156	-9.069067392000001	0.885253894	3.0959961060000003	-0.061035156	0	0	1.0515380890000001	9.557153060000001	2.595947284	-0.061035156	0	-0.061035156	0.5096191394	9.594238220000001	-1.7980224640000002	0	0	-0.061035156	1550085911.029
-9.35856929	-1.2106445288	-3.063696286	-0.061035156	-0.061035156	-0.061035156	3.39506839	-8.565429712	0.6519775360000001	0	0	0	4.81745607	9.395654254	0.37204589660000004	0	0	0	-9.0858152	0.8972167932	3.0900146760000005	-0.061035156	0	0	1.0419677520000001	9.573901260000001	2.56245108	0	0.061035156	0	0.5132080072	9.613378894	-1.795629892	0	0	-0.061035156	1550085911.074
-9.34541034	-1.2178222840000001	-3.0792480040000005	0	0	-0.061035156	3.3807128600000005	-8.54628894	0.6316406250000001	0	0	0	4.787548920000001	9.423168930000001	0.38400878600000005	0	0	0	-9.069067392000001	0.8960205072	3.1007812500000003	0	0	0	1.0419677520000001	9.573901260000001	2.56245108	0	0.061035156	0	0.49526367800000004	9.599023560000001	-1.7980224640000002	0	-0.061035156	-0.061035156	1550085911.109
-9.371728240000001	-1.211840854	-3.0876221040000003	-0.061035156	-0.061035156	-0.061035156	3.3807128600000005	-8.54270018	0.6232665740000001	-0.061035156	0	0	4.760034146000001	9.408813400000001	0.40075683900000003	0	0	0	-9.069067392000001	0.8744873200000001	3.1079589660000004	0	0	0	1.030004892	9.56672374	2.598339856	0	0	0	0.5215820288	9.605004892	-1.7693115020000003	-0.061035156	0	-0.061035156	1550085911.149
-9.350195288	-1.21303714	-3.05053714	0	0	-0.061035156	3.366357428	-8.5666259	0.6328369110000001	-0.061035156	0	-0.061035156	4.727734424	9.405224640000002	0.42827148560000006	0	0	0	-9.07146016	0.8732910340000001	3.092407248	0	0	-0.061035156	1.03957518	9.564331070000001	2.5947509	0	0	-0.061035156	0.5239746106000001	9.600219748	-1.7752929320000002	-0.061035156	0	-0.061035156	1550085911.189
-9.370532248	-1.2309814300000002	-3.0672851440000004	0	0	-0.061035156	3.3531983800000003	-8.58815944	0.6316406250000001	-0.061035156	0	-0.061035156	4.683471646	9.406420926000001	0.416308606	0	0	0	-9.065478240000001	0.88046875	3.0804442900000004	0	0	0	1.03957518	9.564331070000001	2.5947509	0	0.061035156	-0.061035156	0.5024413940000001	9.605004892	-1.7633300720000002	0	0	-0.061035156	1550085911.229
-9.383691394000001	-1.238159146	-3.048144568	0	-0.061035156	-0.061035156	3.313720746	-8.57978534	0.6507812500000001	-0.061035156	0	-0.061035156	4.68227536	9.4423098	0.4294677716	0	-0.061035156	-0.061035156	-9.076245108	0.869702176	3.0589112400000005	0	0	0	0.961816394	9.584667932	2.613891574	0	0	-0.061035156	0.5275634784000001	9.612182608000001	-1.7669189300000003	-0.061035156	-0.061035156	-0.061035156	1550085911.269
-9.38967302	-1.199877896	-3.0325927520000002	0	-0.061035156	-0.061035156	3.28022464	-8.59055162	0.6663330072	-0.061035156	0	-0.061035156	4.6703125000000005	9.438720746000001	0.41511232	0	-0.061035156	-0.061035156	-9.063086060000002	0.8673096040000001	3.06848143	0	-0.061035156	-0.061035156	0.9689941100000001	9.59782698	2.595947284	0	-0.061035156	-0.061035156	0.5084228534	9.60859375	-1.7860596040000003	-0.061035156	-0.061035156	-0.061035156	1550085911.309
-9.35856929	-1.221411142	-3.04455571	0	0	-0.061035156	3.2838134000000005	-8.610888580000001	0.6854736419999999	-0.061035156	-0.061035156	0	4.67390126	9.46264676	0.423486322	0	-0.061035156	-0.061035156	-9.065478240000001	0.8732910340000001	3.069677716	0	-0.061035156	-0.061035156	0.9689941100000001	9.59782698	2.595947284	0	-0.061035156	-0.061035156	0.49167482	9.594238220000001	-1.8075927520000004	0	0	-0.061035156	1550085911.349
-9.376513580000001	-1.276440396	-3.0959961060000003	0	-0.061035156	-0.061035156	3.2957762600000002	-8.630029254	0.6902587860000001	-0.061035156	-0.061035156	0	4.6882567900000005	9.455468750000001	0.41870117800000006	0	-0.061035156	-0.061035156	-9.08222644	0.8589355432	3.063696286	0	-0.061035156	-0.061035156	1.0144531250000002	9.61936052	2.6031250000000004	0	-0.061035156	-0.061035156	0.5036376800000001	9.603808606000001	-1.8004150360000002	0	0	-0.061035156	1550085911.389
-9.335839660000001	-1.276440396	-3.06608876	0	-0.061035156	-0.061035156	3.2874023560000003	-8.61328125	0.6902587860000001	-0.061035156	0	0	4.7157714660000005	9.433935700000001	0.41870117800000006	0	-0.061035156	-0.061035156	-9.081030252000001	0.850561502	3.0732665740000003	0	-0.061035156	-0.061035156	1.015649411	9.591845746	2.616284146	0	-0.12207031	-0.061035156	0.4605712860000001	9.60261232	-1.8052001800000002	0	0	-0.061035156	1550085911.428
-9.35258786	-1.28122554	-3.0732665740000003	0	-0.061035156	-0.061035156	3.2885987400000003	-8.5917482	0.6735107428000001	0	-0.061035156	0	4.737304712	9.404028060000002	0.42587889400000006	0	-0.061035156	-0.061035156	-9.101367212000001	0.839794928	3.0553222840000003	0	-0.061035156	-0.061035156	1.015649411	9.591845746	2.616284146	0	-0.12207031	-0.061035156	0.4605712860000001	9.58825679	-1.7896484620000002	0	-0.061035156	-0.061035156	1550085911.468
-9.370532248	-1.2788329680000001	-3.081640576	0	-0.061035156	-0.061035156	3.331665036	-8.58815944	0.6148925720000001	-0.061035156	-0.061035156	0	4.72653804	9.431542932000001	0.4091308606000001	0	-0.061035156	-0.12207031	-9.121704074	0.8720947480000001	3.081640576	0	0	-0.061035156	1.0240234620000002	9.553564300000001	2.598339856	-0.061035156	-0.061035156	-0.12207031	0.48090820680000007	9.61936052	-1.7800780760000001	0	-0.061035156	-0.061035156	1550085911.508
-9.36455072	-1.3099365020000002	-3.0804442900000004	0	-0.061035156	-0.061035156	3.3352538940000005	-8.609692392	0.5849853534	-0.061035156	-0.061035156	0	4.787548920000001	9.47460962	0.4103271466	0	-0.061035156	-0.12207031	-9.120507788000001	0.835009784	3.0589112400000005	0	0	-0.061035156	0.991723642	9.62893071	2.60910643	0	-0.061035156	-0.12207031	0.4821044928	9.632519568000001	-1.7752929320000002	0	-0.061035156	-0.061035156	1550085911.548
-9.346606430000001	-1.314721646	-3.08881839	-0.061035156	0	-0.061035156	3.3460204680000003	-8.606103240000001	0.592163089	-0.061035156	0	0	4.789941394	9.433935700000001	0.3828125	0	-0.061035156	-0.12207031	-9.094189300000002	0.839794928	3.02421875	0	0	-0.061035156	0.991723642	9.62893071	2.60910643	0	0	-0.061035156	0.461767572	9.610986420000001	-1.7800780760000001	0	0	-0.061035156	1550085911.589
-9.350195288	-1.32189946	-3.081640576	-0.061035156	-0.061035156	-0.061035156	3.3244873200000002	-8.575000000000001	0.5897705072	-0.061035156	0	0	4.758837860000001	9.412402160000001	0.381616214	0	-0.061035156	-0.061035156	-9.092993210000001	0.832617212	3.0026855040000004	-0.061035156	-0.061035156	-0.061035156	0.9271240020000001	9.572705072	2.5875733800000003	-0.061035156	-0.061035156	-0.061035156	0.47851562500000006	9.613378894	-1.77290036	0	-0.061035156	-0.061035156	1550085911.628
-9.37890625	-1.302758786	-3.052929712	0	-0.061035156	0	3.3053466460000003	-8.564233426000001	0.569433606	-0.061035156	-0.061035156	-0.061035156	4.758837860000001	9.43632788	0.3672607428	0	-0.061035156	0	-9.100170926	0.8362060700000001	3.019433606	-0.061035156	-0.061035156	-0.061035156	0.961816394	9.60859375	2.5899658540000003	0	-0.061035156	-0.061035156	0.477319339	9.61816394	-1.7788817900000002	0	0	0	1550085911.668
-9.351391574	-1.297973642	-3.0613037140000006	-0.061035156	-0.061035156	-0.061035156	3.3472167540000006	-8.58815944	0.5550781250000001	-0.061035156	-0.061035156	-0.061035156	4.739697284	9.45666484	0.3672607428	0	-0.061035156	0	-9.081030252000001	0.835009784	3.027807608	0	-0.061035156	-0.061035156	0.961816394	9.60859375	2.5899658540000003	0	0	-0.061035156	0.4426269568000001	9.612182608000001	-1.7848632200000003	-0.061035156	-0.061035156	-0.061035156	1550085911.708
-9.362158246000002	-1.293188498	-3.0672851440000004	0	-0.061035156	-0.061035156	3.3412353240000003	-8.595336960000001	0.5203857428	-0.12207031	0	-0.061035156	4.705004892000001	9.444701980000001	0.3959716754	0	-0.061035156	0	-9.094189300000002	0.8278320288	3.052929712	-0.061035156	-0.061035156	-0.061035156	0.9295165740000001	9.5870607	2.5720214660000003	0	0	-0.061035156	0.454589856	9.60261232	-1.801611322	0	-0.061035156	-0.061035156	1550085911.748
-9.335839660000001	-1.3063476440000001	-3.051733426	-0.061035156	-0.061035156	-0.061035156	3.3173096040000005	-8.62045926	0.5443115216000001	-0.12207031	0	-0.061035156	4.6798827880000005	9.46145018	0.40793457460000004	0	-0.061035156	0	-9.088207968	0.832617212	3.048144568	0	-0.061035156	-0.061035156	0.9606201080000001	9.60859375	2.5636474640000007	0	-0.061035156	0	0.4378417932	9.599023560000001	-1.8040038940000003	0	-0.061035156	-0.061035156	1550085911.788
-9.343017572	-1.3302734620000003	-3.0995849640000004	-0.061035156	-0.061035156	-0.061035156	3.32807608	-8.618066394000001	0.611303714	-0.12207031	0	-0.061035156	4.695434604000001	9.472216754	0.4091308606000001	-0.061035156	-0.061035156	0	-9.101367212000001	0.8206542932	3.081640576	-0.061035156	-0.061035156	0	0.9606201080000001	9.60859375	2.5636474640000007	0	-0.061035156	0	0.46416014400000005	9.60141574	-1.792041034	0	0	-0.061035156	1550085911.828
-9.331054712	-1.320703076	-3.081640576	-0.061035156	0	-0.061035156	3.3005616	-8.646777160000001	0.647192392	-0.061035156	-0.061035156	-0.061035156	4.69064946	9.460253894000001	0.4139160144	0	-0.061035156	-0.061035156	-9.102563400000001	0.8218505890000001	3.075659146	-0.061035156	-0.061035156	0	0.9677978240000001	9.600219748	2.5947509	-0.061035156	-0.061035156	-0.061035156	0.47971191100000005	9.603808606000001	-1.776489218	0	0	-0.061035156	1550085911.868
-9.3322509	-1.3111327879999999	-3.0720702880000004	-0.061035156	-0.061035156	-0.061035156	3.302954074	-8.649169928000001	0.648388678	-0.061035156	-0.061035156	-0.061035156	4.691845746	9.42915036	0.419897464	0	-0.061035156	-0.061035156	-9.09060054	0.8218505890000001	3.075659146	-0.061035156	-0.061035156	0	0.9582275360000001	9.581079074	2.560058606	-0.061035156	-0.061035156	-0.061035156	0.48569336060000007	9.60739766	-1.771704074	0	0	-0.061035156	1550085911.908
-9.34541034	-1.3063476440000001	-3.0613037140000006	-0.061035156	0	-0.061035156	3.2909912140000004	-8.640795926000001	0.641210962	-0.061035156	0	-0.061035156	4.6978271760000005	9.4423098	0.387597644	-0.061035156	0	-0.061035156	-9.089404254	0.840991214	3.0625	-0.061035156	-0.061035156	0	0.9582275360000001	9.581079074	2.560058606	0	0	-0.061035156	0.48808594240000003	9.60620108	-1.7824707460000002	0	0	0	1550085911.948
-9.34780252	-1.302758786	-3.0828369600000003	-0.061035156	-0.061035156	-0.061035156	3.2945800720000005	-8.628832968000001	0.6316406250000001	-0.061035156	0	0	4.713378894000001	9.45307608	0.339746106	-0.061035156	-0.061035156	-0.061035156	-9.08461911	0.8374023560000001	3.06848143	-0.061035156	-0.061035156	0	0.9402832068000001	9.60261232	2.55527356	-0.061035156	-0.061035156	-0.061035156	0.48330077880000005	9.61936052	-1.77290036	-0.061035156	0	0	1550085911.988
-9.371728240000001	-1.28361821	-3.09121106	-0.061035156	-0.061035156	-0.061035156	3.289794928	-8.632422120000001	0.5969482428	0	0	0	4.7157714660000005	9.448290740000001	0.33137207460000007	-0.061035156	-0.061035156	-0.061035156	-9.065478240000001	0.84816893	3.063696286	-0.061035156	-0.061035156	0	0.9331054712000001	9.596630890000002	2.557666034	-0.061035156	-0.061035156	-0.061035156	0.4426269568000001	9.609789840000001	-1.8243408540000001	-0.061035156	0	0	1550085912.028
-9.3573732	-1.33386232	-3.07805162	-0.061035156	0	-0.061035156	3.313720746	-8.62763678	0.5610595746000001	0	-0.061035156	-0.061035156	4.7349121400000005	9.450683606	0.33615722840000006	0	-0.061035156	-0.061035156	-9.087011780000001	0.8541503600000001	3.085229532	-0.061035156	-0.061035156	0	0.9331054712000001	9.596630890000002	2.557666034	-0.061035156	-0.061035156	-0.061035156	0.46535643000000004	9.60859375	-1.79323732	0	0	-0.061035156	1550085912.068
-9.340625000000001	-1.3242920320000002	-3.104370108	0	-0.061035156	0	3.3352538940000005	-8.62763678	0.5455078076000001	-0.061035156	-0.061035156	-0.061035156	4.732519568	9.433935700000001	0.31342773560000003	0	-0.061035156	-0.061035156	-9.07863768	0.8517577880000001	3.1079589660000004	-0.061035156	-0.061035156	0	0.961816394	9.60620108	2.524169928	0	-0.061035156	0	0.501245108	9.612182608000001	-1.79323732	0	0	0	1550085912.108
-9.340625000000001	-1.27763678	-3.075659146	0	-0.061035156	0	3.311328076	-8.59892572	0.5479003894	-0.061035156	-0.061035156	-0.061035156	4.76242662	9.41599092	0.3194091754	0	-0.061035156	-0.061035156	-9.07863768	0.8517577880000001	3.1007812500000003	0	-0.061035156	0	0.9570312500000001	9.578686600000001	2.55048822	0	-0.061035156	-0.061035156	0.49645996400000003	9.60261232	-1.808789038	0	0	0	1550085912.148
-9.34421376	-1.27524411	-3.0613037140000006	-0.061035156	-0.061035156	-0.12207031	3.31252446	-8.597729532	0.576611322	-0.061035156	-0.061035156	0	4.73132338	9.426757788000002	0.32060547120000005	0	-0.061035156	0	-9.076245108	0.8577392572	3.1199219240000007	-0.061035156	-0.061035156	0	0.9570312500000001	9.578686600000001	2.55048822	0	0	0	0.4713378894	9.595434800000001	-1.8243408540000001	-0.061035156	0	0	1550085912.188
-9.370532248	-1.3302734620000003	-3.10676268	-0.061035156	-0.061035156	-0.061035156	3.3460204680000003	-8.6264402	0.5658447284000001	-0.061035156	0	0	4.730126996	9.471020468	0.34213867800000003	0	-0.061035156	0	-9.096582068	0.839794928	3.1127441100000004	0	0	0	0.985742212	9.60261232	2.53254393	0	0	-0.061035156	0.49885253600000007	9.6217527	-1.8004150360000002	0	0	-0.061035156	1550085912.228
-9.343017572	-1.341040036	-3.08881839	-0.061035156	-0.061035156	-0.061035156	3.354394568	-8.637207068	0.63881839	-0.061035156	0	0	4.736108426	9.45666484	0.34812010800000004	0	-0.061035156	-0.061035156	-9.09179712	0.8421875000000001	3.1007812500000003	-0.061035156	0	0	0.9582275360000001	9.614575180000001	2.5313476440000002	0	0	-0.061035156	0.48090820680000007	9.609789840000001	-1.7980224640000002	0	-0.061035156	-0.061035156	1550085912.268
-9.341821580000001	-1.32788089	-3.064892572	-0.061035156	-0.061035156	-0.061035156	3.331665036	-8.637207068	0.6555663939999999	0	0	0	4.721752896	9.449487320000001	0.3373535144	0	0	-0.061035156	-9.07026358	0.8673096040000001	3.08881839	-0.061035156	-0.061035156	0	0.9582275360000001	9.614575180000001	2.5313476440000002	0	-0.061035156	-0.061035156	0.45339357	9.589452880000001	-1.808789038	0	0	-0.061035156	1550085912.308
-9.343017572	-1.3302734620000003	-3.0900146760000005	-0.061035156	-0.061035156	-0.061035156	3.3101317900000002	-8.62404802	0.6268554712000001	0	0	0	4.7349121400000005	9.477001800000002	0.3337646466	0	0	0	-9.095385880000002	0.8661132788	3.0971923920000006	-0.061035156	0	0	0.949853534	9.613378894	2.5421141200000004	0	0	-0.061035156	0.48330077880000005	9.609789840000001	-1.7980224640000002	0	0	-0.061035156	1550085912.348
-9.35258786	-1.335058606	-3.0732665740000003	-0.061035156	-0.061035156	-0.061035156	3.3328614200000004	-8.601318390000001	0.570629892	0	-0.061035156	-0.061035156	4.7073974640000005	9.47460962	0.3026611322	0	0	0	-9.076245108	0.8661132788	3.0947998200000004	-0.061035156	0	0	0.9606201080000001	9.624145468	2.5445067900000002	0	0	-0.061035156	0.4844970746000001	9.60739766	-1.8075927520000004	0	0	-0.061035156	1550085912.388
-9.341821580000001	-1.337451178	-3.0732665740000003	-0.061035156	-0.061035156	-0.061035156	3.32089856	-8.60371106	0.517993161	-0.061035156	0	0	4.684667932000001	9.43513179	0.31103514400000004	0	0	0	-9.081030252000001	0.8828613220000001	3.1103514400000005	-0.061035156	0	0	0.9606201080000001	9.624145468	2.5445067900000002	0	-0.061035156	-0.061035156	0.46535643000000004	9.60620108	-1.81118161	0	0	-0.061035156	1550085912.428
-9.32746556	-1.3230957460000001	-3.075659146	-0.061035156	0	-0.061035156	3.3053466460000003	-8.58815944	0.5215820288	-0.061035156	0	0	4.687060504000001	9.45427266	0.3158203076	0	-0.061035156	-0.061035156	-9.07504892	0.8840576080000001	3.08881839	-0.061035156	0	0	0.9606201080000001	9.60261232	2.5229737400000003	0	0	-0.061035156	0.47253417540000003	9.593042032000001	-1.8195557100000002	0	0	-0.061035156	1550085912.468
-9.343017572	-1.33984375	-3.093603534	-0.061035156	-0.061035156	-0.061035156	3.3352538940000005	-8.60251448	0.5215820288	-0.061035156	0	0	4.702612320000001	9.460253894000001	0.2835205072	0	-0.061035156	-0.061035156	-9.08222644	0.8661132788	3.0828369600000003	-0.061035156	0	0	0.923535144	9.63371556	2.5433105040000004	0	0	-0.061035156	0.4821044928	9.609789840000001	-1.7872558900000002	0	0	-0.061035156	1550085912.508
-9.32746556	-1.32189946	-3.0601074280000002	-0.061035156	0	-0.061035156	3.3053466460000003	-8.585766574	0.5467041034000001	-0.061035156	0	-0.061035156	4.7157714660000005	9.444701980000001	0.31103514400000004	0	-0.061035156	-0.061035156	-9.063086060000002	0.8637207068000001	3.0744628600000006	-0.061035156	0	0	0.923535144	9.63371556	2.5433105040000004	0	0	-0.061035156	0.47014160340000005	9.600219748	-1.8075927520000004	0	0	-0.061035156	1550085912.548
-9.354980432000001	-1.315917932	-3.0732665740000003	-0.061035156	-0.061035156	-0.061035156	3.3065429320000006	-8.61447734	0.573022464	-0.061035156	-0.061035156	0	4.700219748	9.431542932000001	0.32060547120000005	0	0	-0.061035156	-9.07385234	0.8661132788	3.07805162	-0.061035156	0	0	0.92473143	9.62294928	2.5217773560000003	0	0	-0.061035156	0.4844970746000001	9.579882788	-1.792041034	-0.061035156	0	-0.061035156	1550085912.588
-9.31311052	-1.3111327879999999	-3.0625	-0.061035156	-0.12207031	-0.061035156	3.3220947480000005	-8.607299820000001	0.576611322	-0.061035156	0	0	4.69064946	9.463842752000001	0.32180175720000004	0	0	-0.061035156	-9.07983426	0.8673096040000001	3.081640576	-0.061035156	-0.061035156	0	0.9211425720000002	9.60859375	2.50622554	0	0	-0.061035156	0.500048822	9.58227536	-1.796826178	0	-0.061035156	-0.061035156	1550085912.628
-9.19467752	-1.252514676	-2.9775634	-0.18310547	-0.18310547	0	3.3077391200000004	-8.61567392	0.592163089	-0.061035156	0	0	4.691845746	9.42436502	0.3337646466	0	-0.061035156	-0.061035156	-9.015234620000001	0.8218505890000001	3.125903354	0	0.061035156	0	0.9366943390000001	9.6217527	2.5337402160000004	0	-0.061035156	-0.061035156	0.5622558606000001	9.53920926	-1.7106933900000003	0	0	-0.061035156	1550085912.668
-9.102563400000001	-1.2309814300000002	-2.5803954680000003	-0.36621094	-0.061035156	0	3.313720746	-8.59414038	0.5754150360000001	-0.061035156	-0.061035156	0	4.635620108	9.27124002	0.3935791034	0.061035156	-0.061035156	-0.061035156	-8.882446580000002	0.69504393	3.12709964	0.061035156	-0.061035156	-0.061035156	0.965405252	9.56672374	2.58278804	-0.061035156	-0.061035156	-0.061035156	0.849365216	9.395654254	-1.3195067900000002	0	-0.061035156	-0.061035156	1550085912.708
-9.45307608	-1.0168457068	-2.636621106	-0.30517578	-0.18310547	0.061035156	3.311328076	-8.48527806	0.5885742212	-0.061035156	-0.061035156	0	4.596142572000001	9.242529254	0.48808594240000003	0.061035156	-0.061035156	-0.061035156	-9.051123200000001	0.540722644	3.16298822	0.061035156	0	-0.12207031	1.0120605432	9.39685054	2.6904540740000003	0	-0.061035156	-0.12207031	1.032397464	9.500927520000001	-1.276440396	-0.18310547	0.18310547	0.12207031	1550085912.747
-9.77128894	-0.9307128600000001	-2.5612548920000004	-0.48828125	-0.30517578	-0.12207031	3.269457968	-8.33933107	0.5790038940000001	0	0	0.061035156	4.579394568	9.407617212	0.5215820288	0.061035156	-0.061035156	-0.061035156	-9.138451980000001	0.41870117800000006	3.2718505400000004	0	0.061035156	-0.061035156	1.13647464	9.398047120000001	2.7945312500000004	0	0.061035156	-0.12207031	0.7728027160000001	9.72822284	-1.44870607	-0.18310547	0.4272461	0.24414062	1550085912.787
-9.596630890000002	-1.1304931610000002	-2.313623004	-0.6713867	0.061035156	-0.18310547	3.3567871400000002	-8.44819339	0.4868896466	0	0	0.061035156	4.623657248000001	9.57150908	0.6125	0.18310547	0	-0.24414062	-9.138451980000001	0.27873535340000005	3.42497554	-0.061035156	0.061035156	-0.061035156	1.1807373200000002	9.58586412	2.906982428	0.061035156	0.061035156	-0.18310547	0.5467041034000001	9.8	-1.437939496	-0.061035156	0.48828125	0.12207031	1550085912.828
-9.558349640000001	-1.3709472839999999	-2.239453076	-0.61035156	0.12207031	-0.18310547	3.55058606	-8.69702176	0.3014648462	0.061035156	0	0.30517578	4.701416034	9.49255342	0.7871582068	0.18310547	0	-0.24414062	-9.10495607	0.11843261780000001	3.5003417540000004	-0.12207031	0.061035156	-0.061035156	1.193896466	9.71147464	3.0720702880000004	0.061035156	0	-0.24414062	0.49885253600000007	9.67558606	-1.3458251800000003	0	0.4272461	0.061035156	1550085912.867
-9.5619384	-1.51330571	-2.25261232	-0.5493164	-0.24414062	-0.24414062	3.7061035340000004	-8.781957968	0.1674804712	0.061035156	0	0.30517578	4.67629393	9.31669928	0.9821533540000001	0.30517578	0	-0.24414062	-9.120507788000001	0.09450683900000001	3.514697284	-0.12207031	0.12207031	-0.061035156	1.28361821	9.5619384	3.170166034	0	-0.061035156	-0.36621094	0.46655273560000005	9.68515625	-1.183129892	0.12207031	0.48828125	0.12207031	1550085912.907
-9.49255342	-1.5982422120000002	-2.1258057100000003	-0.5493164	-0.36621094	-0.36621094	3.6391114200000003	-8.604907248	0.135180661	0.061035156	-0.36621094	0.061035156	4.695434604000001	9.30952176	1.152026358	0.30517578	0.24414062	-0.48828125	-9.16357428	0.04067382788	3.4728271760000005	-0.061035156	0.30517578	0	1.4618652160000003	9.38010234	3.21203624	0	0.12207031	-0.4272461	0.2260986322	9.689941394000002	-1.2884033540000002	0.24414062	0.4272461	0.12207031	1550085912.947
-9.35976538	-1.5336425720000002	-1.9942138580000002	-0.48828125	0	-0.48828125	3.5194824280000003	-8.412304712000001	0.12202148560000001	0	-0.4272461	0.18310547	4.7552491	9.34780252	1.179541034	0.30517578	0.24414062	-0.48828125	-9.15041484	-0.09331054320000001	3.3866942900000003	-0.18310547	0.48828125	-0.061035156	1.469042932	9.3573732	3.2455322480000004	0.061035156	0.36621094	-0.4272461	0.19499511780000003	9.5451902	-1.369750998	0.18310547	0.24414062	0.18310547	1550085912.987
-9.53442392	-1.4570800720000001	-2.332763678	-0.36621094	0	-0.79345703	3.4046385800000003	-8.43383786	0.113647464	0.061035156	-0.48828125	0.36621094	4.7528564300000005	9.399243210000002	1.1903076080000001	0.24414062	0.30517578	-0.48828125	-9.121704074	-0.113647464	3.2658691100000006	-0.24414062	0.5493164	0	1.2297851440000003	9.354980432000001	3.3149170320000003	0.061035156	0.4272461	-0.4272461	0.005981445288000001	9.5619384	-1.547998004	0.30517578	0.12207031	0.18310547	1550085913.027
-9.343017572	-1.6161865020000004	-2.6174804320000002	-0.5493164	-0.36621094	-0.9765625	3.343627896	-8.48049321	0.1387695288	0.12207031	-0.6713867	0.4272461	4.614086960000001	9.44350589	1.1723632788	0.18310547	0.24414062	-0.30517578	-9.18271466	-0.02990722644	3.2383545320000002	-0.4272461	0.6713867	0.12207031	1.0192382788	9.33942842	3.3005616	0	0.4272461	-0.4272461	0.193798822	9.673193390000002	-1.564746106	0.24414062	0.061035156	-0.061035156	1550085913.067
-9.307128894	-1.714282248	-2.7072021760000005	0.18310547	0.061035156	-0.79345703	3.19768071	-8.694628894000001	0.19140625	0.24414062	-0.9765625	0.4272461	4.362866214	9.38010234	1.003686502	0.18310547	0.24414062	-0.30517578	-9.307128894	0.15192871400000002	3.188110324	-0.48828125	0.7324219	0.18310547	1.0168457068	9.35976538	3.1007812500000003	-0.12207031	0.36621094	-0.4272461	0.7129882787999999	9.559545926	-1.8614257200000002	0.36621094	0.12207031	-0.24414062	1550085913.107
-9.25209964	-1.7023192900000002	-3.3759277160000005	0.061035156	-0.48828125	-0.8544922	3.0050780759999998	-8.866894568000001	0.2237060504	0.48828125	-1.5258789	0.36621094	4.204956070000001	9.30832518	0.708203125	0.061035156	0.12207031	-0.36621094	-9.346606430000001	0.2380615216	3.21203624	-0.5493164	1.2207031	0.36621094	1.13647464	9.343017572	2.9057862400000003	-0.061035156	0.36621094	-0.5493164	0.642407248	9.521264480000001	-2.06120607	0.4272461	0.24414062	-0.30517578	1550085913.147
-9.05351538	-1.2321777160000003	-3.5781005400000003	0.6713867	-0.79345703	-0.6713867	2.8232422120000003	-8.942260880000001	0.2260986322	0.61035156	-2.1362305	0.24414062	4.2193116	9.1109375	0.3505126800000001	0	0.12207031	-0.61035156	-9.063086060000002	0.534741214	3.0744628600000006	-0.8544922	1.159668	0.5493164	1.3051513580000003	9.383691394000001	2.728735324	-0.061035156	0.5493164	-0.7324219	0.5802001800000001	9.3322509	-2.2346679320000002	0.5493164	0.4272461	-0.24414062	1550085913.187
-8.97575679	-0.3600830072	-3.3149170320000003	0.18310547	-0.24414062	-0.9765625	2.8399902160000003	-8.92551268	0.3289794928	0.61035156	-2.319336	0.18310547	4.25520018	8.97695288	0.01794433606	0.061035156	0.36621094	-0.9765625	-9.000878894000001	1.128100589	3.00986322	-0.9765625	1.159668	0.79345703	1.259692392	9.242529254	2.3746337860000004	-0.12207031	0.61035156	-0.79345703	1.3470214660000002	9.159985520000001	-2.4523925720000004	0.4272461	-0.061035156	-0.12207031	1550085913.227
-9.55117212	-0.6543701080000001	-3.1498290740000003	0.48828125	1.159668	0	2.7861572480000003	-8.77358426	0.41511232	0.61035156	-2.0751953	0.12207031	4.438232428	9.350195288	-0.35529785340000003	0.12207031	0.6713867	-1.3427734	-9.113330072	1.681982428	3.1366699280000003	-0.7324219	1.0986328	0.79345703	1.225	9.23535144	1.888940396	-0.18310547	0.7324219	-0.79345703	1.9607177520000003	9.3155027	-2.271752896	0.24414062	-0.18310547	-0.18310547	1550085913.267
-9.90766574	-0.2763427716	-2.9727783540000003	-0.061035156	0.7324219	0	2.83879393	-8.8561277	0.660351538	0.48828125	-1.7089844	0.18310547	4.655957068	9.81914038	-0.8290283540000001	-0.061035156	0.79345703	-1.7700195	-9.258081070000001	1.9044922120000003	3.3508057100000004	-0.61035156	0.7324219	0.61035156	1.197485324	9.705493210000002	1.4977538940000001	0	0.9765625	-0.7324219	2.29089357	9.30832518	-2.49426268	0.24414062	-1.159668	-0.061035156	1550085913.307
-9.753344748	-0.05861816394	-3.2874023560000003	-0.4272461	1.159668	-0.5493164	2.96560054	-9.23535144	1.2010742212	0	-1.159668	0.61035156	4.82702626	9.75214856	-1.2632812500000001	-0.12207031	0.4272461	-1.8920898	-9.036767572	1.7250488220000002	3.42736821	-0.5493164	0.79345703	0.48828125	0.9462646760000001	10.170849640000002	1.4415283540000001	0.30517578	0.61035156	-0.7324219	1.3254882200000002	9.45786142	-2.654565396	0.48828125	-0.79345703	-0.12207031	1550085913.347
-9.394457968000001	-0.6160888580000001	-3.2299804320000005	-0.48828125	0.24414062	-0.48828125	3.0541259000000003	-9.15878894	1.745385782	-0.36621094	-0.4272461	1.159668	5.240942392	9.460253894000001	-1.239355432	0.061035156	-0.36621094	-1.7089844	-8.675488220000002	2.045654254	3.2586913940000004	-0.7324219	0.79345703	0.48828125	0.8720947480000001	10.160083360000002	1.77290036	0.48828125	0.30517578	-0.91552734	1.0993896760000001	9.536816394	-2.3435302520000003	0.8544922	-0.36621094	-0.7324219	1550085913.387
-8.681469748	-1.015649411	-2.7885498200000005	0	0.79345703	-0.48828125	2.928515576	-8.62045926	2.0731689300000005	-0.4272461	-0.18310547	1.5258789	5.240942392	9.460253894000001	-1.239355432	0.5493164	-0.48828125	-1.2817383	-8.41828624	2.424877896	2.810082968	-0.4272461	0.9765625	0.48828125	0.9606201080000001	9.81555162	1.685571286	0.4272461	0.36621094	-0.9765625	1.695141574	9.189892572	-2.077954074	0.91552734	-0.5493164	-1.0375977	1550085913.427
-8.60371106	-0.923535144	-3.17495108	0	1.4038086	-0.9765625	2.8088867800000004	-7.973266574	2.191601538	-0.30517578	-0.5493164	1.7089844	5.5723143	9.10734874	-0.7046142572	0.8544922	0.5493164	-0.91552734	-8.432641574	2.6497802520000002	2.527758786	-0.30517578	0.8544922	0.18310547	0.8242431610000001	9.340625000000001	1.388891574	0.12207031	0.79345703	-0.8544922	1.6305420320000001	9.065478240000001	-1.924829074	1.0375977	-0.4272461	-0.9765625	1550085913.467
-9.372924820000001	-1.3266846040000002	-3.66303714	0.8544922	0.24414062	-1.0375977	3.0026855040000004	-7.40263678	2.07915036	-0.36621094	-0.5493164	1.8310547	5.23735324	9.5021241	-0.5467041034000001	0.79345703	1.2207031	-0.5493164	-8.500830072	3.0014891200000005	2.3399413940000002	0.12207031	0.8544922	0	0.5861816394	9.31311052	1.144848642	0.18310547	1.4038086	-0.5493164	0.649584964	9.21860324	-2.3626709260000003	0.79345703	-0.24414062	-0.79345703	1550085913.507
-9.77966304	-1.5970459260000003	-4.112841754000001	1.0375977	0.061035156	-0.4272461	3.2562989200000003	-7.35358876	1.924829074	-0.5493164	-0.30517578	1.953125	5.23735324	9.5021241	-0.5467041034000001	0.5493164	0.9765625	-0.18310547	-8.980542032	2.6390135800000003	2.3387451080000004	0.12207031	0.8544922	0	0.12800292540000002	9.656445288	0.8732910340000001	0.18310547	1.2817383	-0.24414062	0.649584964	9.21860324	-2.3626709260000003	0.61035156	-0.91552734	-0.79345703	1550085913.547
-9.81196286	-1.268066394	-3.96330571	1.159668	0	0.12207031	3.5015380400000002	-7.698120108000001	1.7681152160000002	-0.7324219	-0.12207031	2.0141602	4.7887451080000005	10.52614766	-0.5969482428	0.30517578	0.18310547	0.24414062	-8.987719748	2.2801269960000004	2.3255859620000003	0	0.61035156	-0.4272461	-0.0765625	10.28090854	0.994116214	0.30517578	0.5493164	-0.061035156	0.47373047120000006	9.846654860000001	-2.95961911	0.61035156	-1.5258789	-0.9765625	1550085913.587
-9.66481929	-0.8816650360000001	-3.726440396	1.4648438	0.48828125	0.79345703	3.9441650360000002	-8.32497554	1.7346191100000001	-0.7324219	-0.12207031	2.0141602	4.841381790000001	11.02380342	-0.4091308606000001	0.18310547	-0.36621094	0.61035156	-8.844164840000001	2.80051268	2.406933606	0.12207031	0.18310547	-0.48828125	0.14714355040000002	10.81325728	1.3254882200000002	0.24414062	0.4272461	-0.12207031	0.802709964	9.765307608	-3.007470746	0.36621094	-2.0141602	-0.91552734	1550085913.627
-9.581079074	-0.173461911	-4.232470746	0.4272461	1.2207031	0.30517578	4.19538588	-8.871679712	1.6496826080000002	-0.8544922	0.4272461	0.91552734	4.71816394	11.612377700000001	-0.1268066394	0.12207031	-0.18310547	0.79345703	-9.35258786	2.85913089	2.363867212	0.30517578	-0.4272461	-0.6713867	0.1064697284	11.377904860000001	1.3195067900000002	-0.4272461	0.48828125	-0.18310547	1.41042482	9.77128894	-3.23955072	0.4272461	-2.1362305	-1.0375977	1550085913.667
-10.325171220000001	-0.754858426	-4.805493210000001	-0.8544922	1.3427734	0.5493164	3.9788574280000004	-9.273632788	1.650878894	-0.8544922	0.4272461	0.91552734	4.153515576	12.069360520000002	-0.02153320288	-0.12207031	0.18310547	0.9765625	-10.310815200000002	2.13776857	2.410522464	0.12207031	-1.4648438	-0.79345703	-0.5526855432	11.522655760000001	1.39606929	-0.79345703	-0.5493164	-0.061035156	2.021728534	10.495044420000001	-2.8423827880000005	0.4272461	-2.1362305	-1.159668	1550085913.707
-11.26665036	-0.8015136780000001	-4.95622554	-0.91552734	0.4272461	0.8544922	3.696533246	-9.90048822	1.792041034	-0.79345703	0.4272461	-0.24414062	3.926220746	12.159082460000002	-0.0861328125	-0.5493164	-0.36621094	0.9765625	-11.71765126	0.9977050720000001	2.27653804	0.36621094	-0.48828125	-1.2207031	-0.6041259784	11.978442000000001	1.685571286	-0.91552734	-1.6479492	0.061035156	2.8447753600000003	12.11840854	-1.3111327879999999	-0.24414062	-1.8310547	-0.91552734	1550085913.747
-10.938866820000001	-1.262084964	-5.811572480000001	-1.3427734	-2.380371	0.4272461	3.7503662140000005	-10.389770860000002	1.833911142	-0.5493164	0.061035156	-0.9765625	3.926220746	12.159082460000002	-0.0861328125	-0.6713867	-0.79345703	0.7324219	-10.217504500000002	0.79194339	1.113745108	-0.36621094	1.2817383	-0.9765625	0.015551758180000002	12.092089660000001	2.5875733800000003	-0.8544922	-1.3427734	-0.12207031	3.9381836060000004	12.931884980000001	0.01794433606	-1.4038086	-1.2817383	-0.061035156	1550085913.787
-9.170751800000001	-3.4393310700000006	-3.77189946	-1.5258789	-2.9296875	1.4038086	4.0338867800000004	-10.52016574	1.7657226440000002	0.18310547	0.61035156	-1.2817383	4.4166992800000004	10.13496106	0.23208007200000003	-0.4272461	0.61035156	0.5493164	-9.23535144	1.681982428	0.135180661	-0.061035156	-1.4648438	-0.6713867	-0.619677716	11.036962860000001	3.2407471040000004	-1.3427734	-0.24414062	0	3.6785887600000002	11.319287140000002	0.8194580072000001	-3.4179688	0.48828125	0.30517578	1550085913.827
-7.87995607	-4.076953076	-1.8063964660000003	-0.8544922	-1.7089844	1.4038086	4.07336412	-10.35986322	1.3685547120000001	0.6713867	1.0986328	-2.2583008	3.5206787140000007	9.372924820000001	0.364868161	-0.12207031	2.6245117	0.79345703	-9.62893071	0.49406739200000005	0.26318359620000004	0.48828125	-0.8544922	-0.61035156	-1.81357428	9.261669928000002	2.8124755400000003	-2.2583008	-0.18310547	0.5493164	2.9392822480000005	9.796411240000001	-1.1723632788	-4.5166016	1.5869141	1.5869141	1550085913.867
-10.0213134	-2.54689946	-1.679589856	0.7324219	-1.4038086	0.7324219	3.5290527160000003	-10.076342360000002	0.8637207068000001	1.159668	0.91552734	-3.3569336	3.5206787140000007	9.372924820000001	0.364868161	-0.48828125	2.1362305	1.5258789	-9.54160144	-0.416308606	0.3289794928	0.12207031	-0.79345703	-0.6713867	-2.23227536	8.177832068	2.87109375	-1.7089844	-1.0375977	0.7324219	1.175952176	11.49514128	-3.180932608	-3.3569336	2.380371	3.6621094	1550085913.907
-10.339526260000001	-1.7872558900000002	-4.10805661	-0.8544922	-3.479004	-0.061035156	2.9249266200000004	-9.8179438	0.33017577880000004	1.6479492	0.36621094	-3.8452148	2.816064496	8.883642572	0.5574707068000001	-1.2207031	-0.48828125	2.0141602	-9.73540036	-0.19499511780000003	0.878076178	0.24414062	-0.9765625	-0.36621094	-1.6317382200000001	7.905077880000001	3.535034146	-0.36621094	-0.8544922	0.79345703	-1.05991214	11.925806200000002	-3.14504393	-2.380371	2.8076172	3.90625	1550085913.947
-8.761621106	-2.5026367800000004	-1.9535400360000001	-0.18310547	-3.7231445	0	2.636621106	-9.55117212	-0.096899411	1.8920898	-0.061035156	-3.6010742	3.2562989200000003	9.03916034	0.5036376800000001	-1.5869141	-2.1972656	2.0141602	-9.449487320000001	-0.2428466754	1.343432608	0.18310547	-0.5493164	-0.061035156	-0.5658447284000001	8.49125998	3.6797851440000002	0.24414062	-0.36621094	1.0375977	-0.6759033540000001	11.42934604	-2.183227536	-2.0751953	0.8544922	5.004883	1550085913.991
-8.21013179	-1.7417969240000002	-1.41042482	0.12207031	-0.7324219	0.5493164	2.512207068	-9.444701980000001	-0.7369140380000001	2.0141602	-0.24414062	-3.0517578	3.2562989200000003	9.03916034	0.5036376800000001	-1.5869141	-2.1972656	2.0141602	-8.927905252	-0.3194091754	1.55158696	0.18310547	-0.5493164	-0.061035156	-0.5658447284000001	8.49125998	3.6797851440000002	0.4272461	-0.9765625	0.91552734	-0.6759033540000001	11.42934604	-2.183227536	-2.0751953	0.8544922	5.004883	1550085914.027
-8.39316394	-0.8924316100000002	-1.7752929320000002	-0.9765625	-2.9907227	-0.4272461	2.4811035340000003	-9.07146016	-1.36018071	1.8310547	-0.5493164	-2.6855469	3.5493896760000005	8.05700679	0.5227783246000001	-1.0375977	-1.4038086	1.7089844	-8.793920926	-0.42827148560000006	1.8614257200000002	0.61035156	-0.30517578	0.12207031	0.1770507788	8.357275360000001	3.9704834260000004	0.12207031	-0.7324219	0.61035156	-0.1112548822	9.092993210000001	-0.8194580072000001	-1.7089844	2.0751953	4.5776367	1550085914.066
-7.275830072	-0.92473143	-0.03588867212	-0.6713867	-0.24414062	-0.24414062	2.6174804320000002	-8.399145468	-1.6185790740000001	1.0375977	-0.48828125	-2.4414062	3.411816394	7.77109375	0.538330072	-0.4272461	-0.5493164	1.159668	-8.57978534	-0.6615478240000001	2.050439496	0.61035156	-0.12207031	0.061035156	0.5467041034000001	8.07016574	3.92861322	-0.24414062	-0.24414062	0.36621094	-0.7883544928000001	7.66940944	-1.0898193390000002	-0.7324219	3.1738281	3.6010742	1550085914.106
-7.75075679	-0.56823732	0.1495361322	-0.8544922	0.9765625	-0.12207031	2.85913089	-7.8512451080000005	-1.5384277160000002	0.12207031	0.5493164	-2.0141602	3.411816394	7.77109375	0.538330072	-0.18310547	0.061035156	0.5493164	-8.50561502	-1.00129393	2.289697284	0.24414062	-0.061035156	0.18310547	0.6842773560000001	7.950537140000001	3.785058606	-0.12207031	-0.24414062	0.12207031	-1.216625998	6.2147219400000004	-0.7105957068000001	-0.061035156	3.1738281	2.319336	1550085914.147
-8.633618210000002	-0.03947753894	-0.21652832460000004	-1.0986328	0.5493164	0	2.7251464660000004	-7.607201980000001	-1.3386474640000001	-0.48828125	1.7089844	-1.3427734	3.1665771760000005	7.698120108000001	0.5371337860000001	0	-0.30517578	-0.12207031	-8.49365216	-1.225	2.524169928	-0.24414062	-0.24414062	0.18310547	0.8529540740000001	8.12160643	3.9322021760000005	0.24414062	-0.24414062	-0.12207031	-1.216625998	6.2147219400000004	-0.7105957068000001	0.6713867	1.8920898	1.4648438	1550085914.186
-9.350195288	0.423486322	-0.2380615216	-1.2817383	0.9765625	0.12207031	2.2478271760000004	-7.47441394	-1.091015625	-0.6713867	1.7089844	-0.7324219	3.8353027160000006	8.083325180000001	0.878076178	0.30517578	-0.48828125	-0.91552734	-8.528344748	-1.1400634980000002	2.7167724640000004	-0.61035156	-0.48828125	0.4272461	1.0802490020000002	8.365649460000002	4.099682608	0.5493164	-0.24414062	-0.36621094	3.2993652160000004	6.187207068	-0.6364257788	1.5258789	0.36621094	0.6713867	1550085914.226
-10.102661240000002	-0.1866210962	-1.5982422120000002	-2.1972656	1.2817383	-0.4272461	1.892529254	-7.608398560000001	-0.693847644	-0.6713867	0.9765625	-0.061035156	3.8353027160000006	8.083325180000001	0.878076178	0.6713867	-0.12207031	-1.7089844	-8.8046875	-1.030004892	2.8088867800000004	-1.0986328	-0.61035156	0.61035156	1.3769287140000002	8.59892572	4.15830072	0.36621094	-0.4272461	-0.5493164	5.425170926000001	8.807080072	1.259692392	2.0751953	0.061035156	0	1550085914.266
-11.5274411	-0.9438721040000001	-0.3828125	-0.4272461	-1.5258789	-0.8544922	1.6748047120000003	-7.808178420000001	-0.2607910144	-0.4272461	-0.30517578	0.6713867	4.7349121400000005	9.034375	1.753759784	0.9765625	0.48828125	-2.319336	-9.00327176	-0.47971191100000005	3.0601074280000002	-1.2207031	-0.5493164	0.79345703	1.567138678	8.72932158	4.222900360000001	0.30517578	-0.18310547	-0.61035156	8.911157248	13.241723740000001	5.2337644800000005	1.4648438	3.1738281	-1.5258789	1550085914.306
-12.217700180000001	-1.771704074	0.48090820680000007	-1.2817383	-0.9765625	-0.4272461	1.7226562500000002	-8.26276857	0.028710937500000002	-0.12207031	-1.7089844	1.4648438	4.7349121400000005	9.034375	1.753759784	1.0375977	0.91552734	-2.746582	-9.00327176	-0.47971191100000005	3.0601074280000002	-1.2207031	-0.5493164	0.79345703	1.403247104	9.077441394000001	4.06140126	0.30517578	0.30517578	-0.4272461	8.911157248	13.241723740000001	5.2337644800000005	-0.9765625	5.432129	-0.30517578	1550085914.346
-12.235644960000002	-3.696533246	-2.436840854	0	0.061035156	0.18310547	2.0659912140000003	-8.93867212	0.2643798822	0.061035156	-2.380371	2.380371	4.961010880000001	10.12897914	1.8434814300000002	0.7324219	0.7324219	-2.8686523	-11.47480432	0.48090820680000007	4.05183107	-2.0751953	-1.953125	0.79345703	0.893627896	10.008153960000001	3.77548822	0.4272461	-0.18310547	-0.12207031	-0.461767572	10.63261682	-0.9438721040000001	1.6479492	0.6713867	0.48828125	1550085914.386
-11.09677716	-3.7300292540000006	-2.4117187500000004	-0.12207031	-2.2583008	0.061035156	2.5791992800000005	-10.285692899999999	0.5909667932	-0.061035156	-2.380371	3.6621094	6.090307608000001	13.599413940000002	1.3673584260000002	0.12207031	-0.12207031	-2.8076172	-11.93178714	1.24294429	3.9345947480000003	-2.0751953	-1.953125	0.79345703	0.8218505890000001	11.764307100000002	3.369946286	0.61035156	-0.12207031	0.12207031	3.7742920320000004	14.551660340000002	1.6484863220000001	0.91552734	-3.2348633	-1.2817383	1550085914.426
-8.39077176	-3.52785643	-0.5790038940000001	-0.36621094	0.8544922	1.4038086	3.334057608	-11.852832460000002	0.86850589	-0.12207031	-2.0751953	4.699707	6.090307608000001	13.599413940000002	1.3673584260000002	-0.48828125	-0.5493164	-2.319336	-11.93178714	1.24294429	3.9345947480000003	-0.4272461	0.4272461	0.7324219	0.49526367800000004	12.957007280000001	3.8257324280000002	1.159668	0.61035156	0.30517578	3.7742920320000004	14.551660340000002	1.6484863220000001	-4.0283203	0.36621094	-1.2817383	1550085914.466
-7.8237304320000005	-2.178442392	-3.6104003600000003	0.7324219	4.638672	-0.061035156	4.143945288	-11.86240216	1.0192382788	-0.18310547	-1.7089844	4.699707	7.145434800000001	12.874462860000001	1.0646972840000002	-0.30517578	0.5493164	-0.6713867	-9.992602340000001	1.1556152160000002	1.2477295320000001	-1.7089844	-0.18310547	0.30517578	-0.6747070288	12.05739766	3.71328125	0.12207031	0.8544922	0.30517578	1.6137939300000002	9.725830072	-3.7001221040000005	1.5258789	-3.6621094	-1.2207031	1550085914.506
-9.02241214	-2.201171924	-5.480200180000001	-1.0375977	-2.0751953	-1.2817383	5.075854532	-10.084716460000001	1.32189946	-0.30517578	-0.48828125	3.7231445	5.5806884000000005	10.081127700000001	0.6926513580000001	0.24414062	2.0141602	1.5258789	-9.697119110000001	2.3746337860000004	1.31352536	-1.7089844	-0.18310547	0.30517578	-1.1962890380000002	10.039258180000001	2.8639160340000003	-1.0986328	0.30517578	0.5493164	2.5875733800000003	9.7401857	-2.7359130400000002	2.2583008	-3.1738281	-1.0986328	1550085914.546
-8.74367662	-3.5673339660000005	-2.843579074	-0.30517578	1.159668	0.79345703	5.045947480000001	-8.67788089	1.3924804320000002	-0.12207031	0.24414062	1.953125	5.5806884000000005	10.081127700000001	0.6926513580000001	-0.30517578	1.953125	2.8076172	-9.697119110000001	2.3746337860000004	1.31352536	-1.0986328	0.30517578	0.4272461	-1.0874267572	9.139648560000001	1.888940396	-1.5869141	0.91552734	1.159668	2.5875733800000003	9.7401857	-2.7359130400000002	1.6479492	-0.79345703	-1.6479492	1550085914.586
-8.62045926	-2.6880616	-2.89741214	0.36621094	2.319336	1.159668	4.1786376800000005	-8.47810054	1.061108426	0.5493164	-0.91552734	0.24414062	4.5088134	10.1313723	0.20576172120000003	-1.4038086	1.159668	3.0517578	-9.25927716	2.2980712860000003	1.6317382200000001	-0.7324219	-0.30517578	0.30517578	-0.8457763580000002	9.273632788	1.2441405760000002	-1.0986328	1.2817383	1.8310547	-0.5060302716	9.24492212	-2.8411866	1.3427734	0.061035156	-1.6479492	1550085914.626
-8.77597644	-1.7346191100000001	-3.561352536	1.0375977	1.2207031	0.18310547	3.62475589	-8.72692842	0.6747070288	1.0986328	-2.6855469	-0.9765625	3.40942392	9.630126800000001	-1.2632812500000001	-2.1362305	-0.36621094	2.8076172	-8.69702176	2.383007788	1.8602295320000002	-0.48828125	0.18310547	0.12207031	-0.6400146760000001	9.42077626	1.349414038	0.24414062	1.0375977	2.0141602	0.9175537140000001	9.724634080000001	-2.7311278960000003	1.7700195	-2.746582	-1.3427734	1550085914.666
-8.693432608	-1.0969971040000002	-3.21921376	0.91552734	-0.12207031	0.36621094	3.8041992800000006	-8.21013179	0.45698242800000005	0.8544922	-3.0517578	-1.7700195	3.40942392	9.630126800000001	-1.2632812500000001	-2.1972656	-1.8310547	2.8686523	-8.69702176	2.383007788	1.8602295320000002	-0.36621094	0	0	-0.745288089	9.307128894	1.7106933900000003	0.91552734	0.30517578	2.0141602	1.9427734620000003	9.29157698	-2.55048822	1.3427734	-3.2958984	-1.3427734	1550085914.706
-8.14313948	-0.6316406250000001	-2.7658202880000005	1.4648438	0.7324219	0	4.1786376800000005	-7.391870108000001	0.6519775360000001	-0.18310547	-1.159668	-1.953125	3.5290527160000003	9.16118161	-1.8040038940000003	-1.5869141	-2.380371	3.112793	-8.11682158	2.3889892180000003	2.0707763580000003	0.30517578	0.30517578	-0.24414062	-0.7560547120000001	9.132470746000001	1.95234375	0.48828125	-0.24414062	2.0751953	2.336352536	8.742480432	-2.363867212	1.2207031	-2.746582	-1.4038086	1550085914.746
-8.156298920000001	-0.5323486420000001	-3.2742432100000003	0.7324219	1.0375977	-0.7324219	4.011157248000001	-6.969580072	0.955834964	-0.91552734	1.4648438	-1.7700195	3.75754393	8.78554712	-1.6353271760000003	-0.61035156	-1.3427734	3.1738281	-7.96967752	2.259790036	2.3016601440000004	0.30517578	0.30517578	-0.24414062	-0.192602536	8.915942392	2.039672824	0	-0.36621094	1.5869141	2.0695800720000004	8.67788089	-2.2215087860000002	1.2207031	-1.4648438	-1.4038086	1550085914.786
-9.01403804	-1.1328857428	-3.101977536	1.4038086	1.159668	-0.5493164	3.170166034	-6.8762695680000006	1.216625998	-1.159668	2.5634766	-1.5258789	3.75754393	8.78554712	-1.6353271760000003	0.12207031	-0.12207031	2.8686523	-7.9936032400000006	2.350707968	2.5098144959999997	0.79345703	0.12207031	-0.48828125	0.48330077880000005	8.911157248	1.9607177520000003	0	-0.12207031	0.8544922	1.069482428	9.04992662	-1.8446777160000003	1.2817383	-0.48828125	-1.4648438	1550085914.826
-9.36455072	-0.802709964	-3.31611322	1.4648438	-0.30517578	-0.30517578	2.34113768	-7.110742212000001	1.491772464	-0.9765625	1.7700195	-1.2817383	3.289794928	8.679076980000001	-1.431957968	0.5493164	0.061035156	2.319336	-8.28190944	2.2035644960000003	2.8064941100000005	0.91552734	0.061035156	-0.61035156	0.8673096040000001	9.06069339	1.771704074	-0.18310547	0.4272461	0.24414062	0.5359375000000001	9.43632788	-1.8028076080000002	1.0986328	-0.79345703	-1.2207031	1550085914.866
-8.96977536	-0.5849853534	-3.23596196	1.5258789	0.5493164	-0.061035156	2.018139676	-7.5114991	1.69633786	-0.79345703	0.61035156	-0.9765625	2.8926269959999997	8.6515625	-0.931909146	0.61035156	0	1.3427734	-8.5151857	1.8937255400000002	2.9943116	0.91552734	0.061035156	-0.61035156	0.9713867212000001	9.366943390000001	1.605419928	0.061035156	0.24414062	-0.30517578	0.994116214	9.01044928	-2.61867662	0.6713867	-1.953125	-1.159668	1550085914.906
-9.01403804	-0.3182128894	-4.21452626	1.0375977	0	-0.24414062	2.256201178	-7.958911240000001	1.814770468	-0.6713867	0.48828125	-0.61035156	2.8926269959999997	8.6515625	-0.931909146	0.61035156	-0.12207031	0.12207031	-8.718554712000001	1.4810058900000003	3.092407248	0.9765625	0	-0.79345703	1.293188498	9.595434800000001	1.638916034	0.18310547	-0.48828125	-0.91552734	1.0946044928	9.18271466	-3.0493408540000004	0.6713867	-2.0751953	-1.159668	1550085914.946
-9.514086960000002	-1.031201178	-3.31850589	1.3427734	0.48828125	0.9765625	2.3626709260000003	-8.14792482	1.8446777160000003	-0.6713867	0.48828125	-0.61035156	2.930908246	8.557055710000002	-0.56823732	0.7324219	-0.30517578	-1.2207031	-8.500830072	1.7465820680000002	2.9117675720000005	0.61035156	-0.48828125	-1.0986328	1.697534146	9.755737320000001	1.90808107	0	-0.91552734	-1.4648438	1.240551718	9.632519568000001	-2.1616942900000002	0.4272461	-2.1362305	-1.2817383	1550085914.986
-9.317895468000001	-0.6519775360000001	-4.5889648560000005	0.36621094	0.9765625	1.4038086	2.3626709260000003	-8.14792482	1.8446777160000003	-0.61035156	0.61035156	-0.4272461	4.185815396000001	10.615869600000002	0.9283202880000001	0.91552734	0	-2.746582	-10.34191942	2.2083496400000002	3.05053714	0.61035156	-0.48828125	-1.0986328	1.8614257200000002	10.297655760000001	2.1664795320000003	-0.48828125	-0.61035156	-1.7700195	4.006372104	10.58835414	-1.4020507200000003	-0.18310547	-2.4414062	-1.0375977	1550085915.026
-10.601513579999999	-1.293188498	-4.90598143	-1.4648438	-0.12207031	1.4038086	2.3351562500000003	-8.957812500000001	1.5276611420000001	-0.48828125	0.36621094	-0.36621094	4.185815396000001	10.615869600000002	0.9283202880000001	0.79345703	1.2207031	-4.5166016	-10.34191942	2.2083496400000002	3.05053714	0.9765625	-1.5869141	-0.9765625	1.638916034	11.5106929	2.3674560700000002	-0.8544922	-0.5493164	-1.5258789	4.006372104	10.58835414	-1.4020507200000003	-1.5869141	-2.0751953	-0.18310547	1550085915.066
-11.657836960000001	-2.5349366	-5.02202176	-0.7324219	-3.112793	0.79345703	2.4978514400000003	-10.228271760000002	1.374536142	-0.24414062	-0.5493164	0.7324219	4.62604982	12.471313400000001	1.465454074	0.24414062	1.4038086	-5.554199	-11.245116820000002	0.21533202880000002	2.51459964	1.159668	0.5493164	-0.9765625	0.773999002	11.97963858	3.10317392	-0.5493164	-1.4038086	-1.5869141	4.665527356	13.759716460000002	1.0886230432000001	-4.0283203	-0.24414062	1.159668	1550085915.106
-11.017822480000001	-3.452490216	-2.5349366	-0.24414062	-4.5166016	0.24414062	3.220410144	-11.06208516	1.179541034	-0.061035156	-0.36621094	1.4648438	5.462255890000001	11.58007788	2.3531005400000002	-0.30517578	-0.4272461	-4.9438477	-11.148217360000002	-0.18422851440000002	1.3470214660000002	1.159668	0.5493164	-0.9765625	-0.1495361322	10.8802491	4.031494110000001	-0.36621094	-1.4648438	-1.8310547	1.1986816100000002	13.592236420000003	-1.5456054320000001	-5.2490234	2.319336	2.4414062	1550085915.146
-10.95202626	-3.01464856	-0.5837890576	0.9765625	-0.6713867	0.5493164	4.250415036	-10.89938948	1.0898193390000002	-0.18310547	1.2817383	1.2207031	5.462255890000001	11.58007788	2.3531005400000002	-0.4272461	-1.7089844	-3.1738281	-11.148217360000002	-0.18422851440000002	1.3470214660000002	1.4038086	1.2207031	-0.7324219	-1.06589357	9.755737320000001	4.4166992800000004	-0.91552734	-1.159668	-1.5869141	1.1986816100000002	13.592236420000003	-1.5456054320000001	-4.638672	3.112793	2.5024414	1550085915.186
-10.624242720000002	-1.9284179320000001	-2.592358426	-0.7324219	-2.319336	-0.4272461	4.288696286	-11.368335159999999	0.8661132788	0.24414062	2.6245117	0.30517578	5.736206070000001	11.45446736	1.924829074	-0.9765625	-1.5869141	-1.4038086	-10.547681200000001	-1.211840854	1.268066394	1.0986328	0.5493164	-0.8544922	-1.2549072479999999	9.95432158	4.368847644000001	-0.8544922	-1.5869141	-1.2817383	-1.9607177520000003	12.801489120000001	-3.98125	-3.479004	1.0986328	2.9907227	1550085915.226
-8.781957968	-2.142553714	-1.227392572	-0.91552734	-2.6245117	-0.6713867	3.3472167540000006	-11.635107820000002	0.2619873004	1.4648438	1.2207031	-0.8544922	5.0698732	9.683960160000002	1.2884033540000002	-1.4648438	-2.0141602	-0.061035156	-9.512890380000002	-1.4223876800000002	1.2477295320000001	0.79345703	0.8544922	-0.5493164	-0.643603534	9.953125	4.46455072	-0.6713867	-1.8310547	-1.0986328	-3.007470746	9.7150634	-1.7083007200000002	-2.6245117	0.6713867	3.2958984	1550085915.266
-7.4684326080000005	-2.14973143	-0.29069824280000006	0	0.6713867	-0.18310547	2.733520468	-10.626635880000002	-0.37443847840000005	2.1972656	-1.2207031	-2.0141602	5.0698732	9.683960160000002	1.2884033540000002	-1.2207031	-2.6245117	0.61035156	-8.77597644	-1.524072284	0.8613281250000001	0.4272461	0.7324219	-0.36621094	-0.04426269568	9.040356430000001	4.373632788	-0.5493164	-1.6479492	-0.79345703	-2.5409179320000006	8.24482428	-0.9797607428000001	-1.6479492	-0.5493164	3.4179688	1550085915.306
-7.97565944	-1.50732428	-0.885253894	-0.36621094	-0.48828125	-0.36621094	2.8232422120000003	-9.19946286	-0.729736322	2.1362305	-1.8920898	-2.746582	5.353393570000001	8.51040036	1.2716552520000002	-0.6713867	-1.5869141	0.91552734	-8.70180661	-1.5575683900000001	1.040771466	0.061035156	0.12207031	-0.30517578	0.401953125	8.15988768	4.3233885800000005	-0.6713867	-0.9765625	-0.4272461	-2.5409179320000006	8.24482428	-0.9797607428000001	-0.7324219	-0.79345703	2.6855469	1550085915.346
-8.67189946	-1.2202148560000001	-0.7201660340000001	-0.36621094	-0.18310547	-0.4272461	2.902197284	-8.3453125	-0.985742212	1.8310547	-1.0986328	-2.746582	4.630834964000001	7.7328125000000005	1.0347900360000002	-0.18310547	0.24414062	0.91552734	-8.644384980000002	-1.47263179	0.98334964	-0.18310547	-0.18310547	-0.24414062	0.7285400360000001	7.78903804	4.248022464000001	-0.6713867	-0.24414062	-0.12207031	0.9594238220000001	7.77109375	-0.3576904254	0.9765625	1.0375977	2.0751953	1550085915.386
-9.19348143	-1.211840854	-0.230883786	-0.7324219	-0.18310547	-0.24414062	2.551684604	-7.911059800000001	-1.252514676	1.7089844	-0.48828125	-2.319336	4.630834964000001	7.7328125000000005	1.0347900360000002	0.12207031	0.8544922	0.91552734	-8.864501800000001	-1.4750244600000002	1.108959964	-0.48828125	0.061035156	0.18310547	0.73332518	7.5952391200000005	4.368847644000001	-0.4272461	0.5493164	0.12207031	0.9881347840000001	8.24243161	0.33615722840000006	0.48828125	3.3569336	0.36621094	1550085915.426
-9.3573732	-1.076660144	-0.028710937500000002	-0.6713867	0.5493164	-0.12207031	2.1114501800000003	-7.73161592	-1.4546875000000001	1.4648438	-0.6713867	-1.7700195	4.32578125	7.88952626	1.085034146	0.36621094	0.79345703	0.9765625	-9.20544429	-1.5085204680000002	1.36018071	-0.6713867	0.24414062	0.24414062	0.3600830072	7.716064300000001	4.518383786	-0.061035156	1.3427734	0.36621094	0.9881347840000001	8.24243161	0.33615722840000006	0.061035156	5.2490234	-0.6713867	1550085915.465
-9.5104982	-0.9187500000000001	-0.6519775360000001	-1.3427734	0.91552734	-0.48828125	1.9583251800000003	-7.867993210000001	-1.51330571	1.0986328	-1.0986328	-0.9765625	4.06379393	9.0858152	1.0898193390000002	0.48828125	0.79345703	0.9765625	-9.176733426	-1.6030273560000001	1.594653354	-0.6713867	0.24414062	0.24414062	0.153125	8.296264480000001	4.594946286	0.48828125	1.5258789	0.48828125	1.4977538940000001	8.786743210000001	0.648388678	1.0986328	2.0751953	-0.5493164	1550085915.505
-9.88613318	-1.2656738220000001	-1.166381839	-1.4648438	-0.12207031	-0.7324219	2.0731689300000005	-8.303442392000001	-1.50493161	0.7324219	-1.2817383	-0.24414062	4.06379393	9.0858152	1.0898193390000002	0.6713867	0.8544922	1.0375977	-9.176733426	-1.6030273560000001	1.594653354	-0.91552734	-0.12207031	0.36621094	0.0478515625	8.753247300000002	4.693042032	0.5493164	1.4038086	0.36621094	1.4977538940000001	8.786743210000001	0.648388678	1.4038086	0.36621094	-0.91552734	1550085915.545
-9.63491214	-1.599438498	-0.5132080072	-1.3427734	-0.4272461	-0.30517578	2.2801269960000004	-8.47929712	-1.425976538	0.24414062	-1.159668	0.24414062	4.075756790000001	9.095385880000002	1.1735596040000003	1.0375977	1.0375977	1.0986328	-9.04155252	-1.129296875	1.732226538	-1.2207031	-0.12207031	0.79345703	0.0035888672120000004	8.718554712000001	4.639208966000001	0.4272461	1.0375977	0.30517578	2.07915036	10.229467360000001	2.8041014400000006	0.79345703	0.8544922	-1.0375977	1550085915.585
-9.12648912	-1.5360351440000002	-0.01315917932	-1.4038086	0.12207031	0	2.43803714	-8.475707968	-1.21901857	-0.24414062	-0.8544922	0.6713867	3.90827626	9.10495607	1.5025390379999999	1.2817383	1.4648438	0.91552734	-8.882446580000002	-0.8756836060000002	1.656860324	-1.2207031	-0.12207031	0.79345703	-0.037084961060000005	8.673095746000001	4.52316893	0.36621094	1.159668	0.36621094	2.4751221040000004	9.573901260000001	1.57551268	1.2207031	0.7324219	-0.18310547	1550085915.625
-9.755737320000001	-1.801611322	0.27993163940000004	-0.9765625	1.8920898	0.30517578	2.519384784	-8.409912140000001	-0.9175537140000001	-0.6713867	-0.4272461	1.3427734	3.90827626	9.10495607	1.5025390379999999	1.2207031	1.5258789	0.7324219	-8.882446580000002	-0.8756836060000002	1.656860324	-1.0986328	-0.48828125	0.6713867	-0.16508788940000002	8.740087860000001	4.413110324	0.48828125	1.2817383	0.5493164	2.4751221040000004	9.573901260000001	1.57551268	1.0986328	0.4272461	0.5493164	1550085915.665
-12.320580580000001	-2.710791034	-2.983544928	-0.12207031	0.61035156	-1.0986328	2.7119873200000004	-8.407519568	-0.5359375000000001	-0.9765625	0.061035156	2.0141602	3.753955072	9.38608426	1.4977538940000001	0.9765625	1.2207031	0.5493164	-10.65773912	-0.5251708966	2.47871106	-1.6479492	-0.4272461	0.91552734	-0.18422851440000002	9.087011780000001	4.46933606	0.79345703	1.0986328	0.6713867	1.982250998	7.7244384	0.132788089	1.7700195	0.91552734	-0.48828125	1550085915.705
-10.52614766	-3.1905028960000004	-1.9020996400000003	-0.30517578	-3.7231445	-0.79345703	2.8471679320000005	-8.921923920000001	-0.1495361322	-1.0986328	0.12207031	2.6855469	3.8652099640000004	10.27851538	1.52526857	0.79345703	0.6713867	0.18310547	-10.2079348	0.47492675720000005	2.2645751800000005	-1.6479492	-0.4272461	0.91552734	-0.053833007200000005	10.085913040000001	4.135571286	0.8544922	1.0375977	0.6713867	-1.0144531250000002	11.97485324	0.25959472840000003	1.3427734	-2.0141602	-1.5869141	1550085915.745
-7.8883300720000005	-2.0336913940000003	0.32658691100000004	0.4272461	2.5634766	0.91552734	3.1462402160000003	-9.76889676	0.1208251996	-0.8544922	-0.61035156	3.2958984	4.4155028960000005	10.849145860000002	1.414013678	0.5493164	0.6713867	0.061035156	-10.2079348	0.47492675720000005	2.2645751800000005	-1.0986328	0.4272461	1.2207031	-0.45698242800000005	10.503417540000001	3.9417724640000005	0.79345703	0.9765625	0.6713867	4.946655252000001	12.988110520000001	1.7250488220000002	1.4648438	2.9296875	-0.24414062	1550085915.785
-9.14682608	-1.0048827880000002	-2.805297824	-0.9765625	3.0517578	-0.36621094	3.7814697480000006	-9.7150634	0.35649413939999997	-0.79345703	-1.6479492	3.112793	4.801904254000001	10.67089856	1.08383786	0.4272461	1.0375977	0.36621094	-9.9698732	0.308642572	1.5587646760000002	-0.91552734	-0.48828125	0.4272461	-0.7500732428000001	10.242626800000002	3.6618408540000003	0.30517578	1.0375977	0.6713867	-0.8266357428000001	8.098876800000001	-1.83151857	0.48828125	-0.8544922	-0.4272461	1550085915.825
-9.1109375	-1.84946286	-4.789941394	-1.4648438	-0.79345703	-1.4648438	4.774389676	-9.268847840000001	1.262084964	-1.0375977	-1.159668	2.380371	4.7803711060000005	10.42565944	0.732128894	0.30517578	1.2207031	0.7324219	-9.69113768	0.8637207068000001	1.6736084260000001	-0.91552734	-0.48828125	0.4272461	-0.67709964	10.163672120000001	3.0589112400000005	0	0.61035156	0.5493164	0.893627896	9.916039840000002	-2.039672824	1.8920898	-0.6713867	-1.0986328	1550085915.865
-8.81186502	-3.2742432100000003	-3.7695067900000003	0.061035156	1.0986328	-0.30517578	5.50771466	-9.11572284	2.4165038940000003	-0.8544922	0.24414062	1.4038086	4.671508786	10.075146760000003	0.3804199280000001	0.061035156	0.9765625	0.7324219	-9.376513580000001	1.870996106	1.43076178	-1.5869141	0.061035156	0.91552734	-0.33137207460000007	10.05241664	2.41770018	-0.061035156	0	0.4272461	1.9176513580000003	9.734204074	-2.3483153960000003	1.5258789	0.18310547	-1.159668	1550085915.905
-8.81665036	-2.787353534	-3.9968016200000003	-0.12207031	-0.48828125	-0.36621094	4.6798827880000005	-8.8046875	2.55527356	0	-0.30517578	-0.061035156	4.9083741000000005	9.50930162	0.0861328125	-0.12207031	1.0375977	0.5493164	-9.56552716	2.902197284	1.4989501800000002	-1.5869141	0.061035156	0.91552734	0.00837402356	9.78444838	1.9726807100000001	-0.18310547	0.36621094	0.5493164	1.9176513580000003	9.734204074	-2.3483153960000003	0.9765625	1.0375977	-1.0375977	1550085915.945
-9.029589660000001	-1.9427734620000003	-3.4560790740000003	-0.12207031	1.4648438	0	4.188207968	-8.65515126	2.4643554320000005	0.5493164	-2.0141602	-1.4038086	5.2995607	9.482983426	-0.2954833966	-0.4272461	1.2207031	0.4272461	-9.603808606000001	3.3508057100000004	1.745385782	-1.0986328	0.48828125	0.61035156	-0.113647464	9.889721940000001	1.4211913940000003	-0.4272461	1.2207031	0.79345703	0.838598642	9.651660340000001	-2.13776857	0.91552734	-0.061035156	-0.7324219	1550085915.985
-9.481787140000002	-1.64011232	-3.8257324280000002	-0.7324219	0	0.18310547	4.675097644	-8.95661592	2.7311278960000003	0.61035156	-1.4038086	-1.953125	5.74338408	9.928002700000002	-0.8278320288	-0.91552734	1.2817383	0.61035156	-8.978149460000001	3.037377896	1.69633786	0.061035156	0.4272461	0.18310547	-0.5598632788000001	10.26416034	1.2417480040000002	-0.36621094	1.159668	0.9765625	1.5085204680000002	9.62653804	-1.9284179320000001	0.61035156	-0.91552734	-0.30517578	1550085916.025
-8.76760234	-1.272851538	-3.1952880400000003	0.4272461	0.91552734	-0.4272461	4.833007788000001	-9.011645468000001	2.7658202880000005	0.4272461	0	-2.1362305	5.83669429	9.750951980000002	-1.2895996400000003	-1.0986328	0.061035156	1.4648438	-8.978149460000001	3.037377896	1.69633786	0.061035156	0.4272461	0.18310547	-1.274047824	9.91364766	1.6317382200000001	0.18310547	0.18310547	0.79345703	1.5085204680000002	9.62653804	-1.9284179320000001	0.5493164	-0.61035156	-0.30517578	1550085916.065
-9.273632788	-1.6843750000000002	-3.749169928	1.159668	-0.24414062	-0.61035156	4.529150360000001	-8.18620607	2.6892577880000004	0.30517578	0.36621094	-2.6245117	5.89052716	9.247314300000001	-1.3242920320000002	-0.7324219	-1.7089844	2.8076172	-8.36325679	3.2682617800000004	1.234570288	0.24414062	0	0	-1.606616214	9.284399460000001	1.7190673920000001	0.30517578	-0.5493164	0.79345703	1.9762695680000002	9.60141574	-1.6125976440000003	0.4272461	0.12207031	-0.48828125	1550085916.105
-9.32866214	-2.112646466	-3.4297608800000003	1.8920898	0.061035156	-0.12207031	4.596142572000001	-7.4074221200000006	2.560058606	0.30517578	0.18310547	-2.9907227	6.347509980000001	9.0858152	-1.1879150360000001	-0.4272461	-2.5024414	3.8452148	-8.278320288000002	3.5087158540000005	1.264477536	0.4272461	-0.12207031	0	-1.282421924	9.0092527	1.393676718	0.12207031	-0.91552734	1.159668	1.5156982820000002	9.80598192	-1.565942392	0.36621094	0.36621094	-0.48828125	1550085916.145
-9.21860324	-2.039672824	-3.79582518	1.4038086	-0.24414062	0.061035156	5.18591304	-7.298559800000001	2.19399411	0.30517578	0.18310547	-3.4179688	6.9384764400000005	9.0092527	-1.062304712	-0.4272461	-1.953125	4.211426	-8.73410643	3.535034146	1.2261962860000002	1.0375977	-0.5493164	-0.061035156	-0.5550781250000001	9.197070288	1.2202148560000001	0.36621094	-1.2207031	1.4038086	1.5156982820000002	9.80598192	-1.565942392	0.12207031	0	-0.30517578	1550085916.185
-9.55117212	-2.1293945680000004	-3.131884784	0.30517578	-0.79345703	0.61035156	5.837890380000001	-7.47082518	1.7310302520000003	0.30517578	-0.12207031	-3.9672852	7.36555162	8.89919429	-0.8732910340000001	-0.36621094	-1.8310547	4.638672	-10.252197480000001	2.8878417540000005	2.107861322	1.3427734	-0.91552734	0	-0.07895508180000001	9.614575180000001	1.225	0.061035156	-1.8920898	1.5869141	1.3805175720000002	9.755737320000001	-2.195190396	-0.24414062	-0.91552734	0	1550085916.225
-9.195874100000001	-0.9426757788	-2.77180162	0.18310547	1.7700195	0.9765625	6.617871106000001	-7.62993161	1.408032248	0.30517578	-0.12207031	-3.9672852	7.56652806	9.06069339	-1.1245117212000002	-0.4272461	-2.9907227	4.5776367	-10.174438400000001	0.34094239200000004	2.5636474640000007	2.319336	-0.5493164	-0.24414062	1.4618652160000003	10.73310504	1.3685547120000001	0.30517578	-2.4414062	1.7700195	0.1818359424	9.433935700000001	-1.9511474640000002	-0.24414062	-1.0375977	0.24414062	1550085916.266
-9.508105432	-1.47263179	-3.7336182100000004	0.18310547	-0.30517578	-0.24414062	7.7244384	-8.150317392	1.144848642	-0.36621094	0.061035156	-4.333496	8.728125	8.359667932	-1.0479492212000001	-0.061035156	-3.2958984	4.272461	-9.49973143	0.24045410340000004	2.295678714	1.7089844	-0.061035156	-0.7324219	3.1713623200000005	10.9568116	2.7418945679999998	0.9765625	-1.7089844	0.8544922	0.1818359424	9.433935700000001	-1.9511474640000002	-0.12207031	-1.159668	0.12207031	1550085916.305
-9.15161142	-2.969189496	-2.7658202880000005	0.6713867	-0.48828125	0.24414062	8.328564300000002	-8.06657698	0.6077148560000001	-0.24414062	0.48828125	-4.8217773	9.82392572	6.859521760000001	-0.385205072	0.61035156	-1.5258789	4.0893555	-9.49973143	0.24045410340000004	2.295678714	0.36621094	-0.79345703	-0.5493164	3.726440396	9.62055661	3.73122554	0.91552734	0.5493164	0.61035156	1.4822021760000001	9.682763580000001	-2.064794928	0	-1.0375977	-0.61035156	1550085916.345
-8.955419928000001	-2.3973632200000004	-1.8458740020000002	0.7324219	0.24414062	0.8544922	8.531933606	-7.40024411	0.2930908246	-0.061035156	0.30517578	-5.493164	10.24980432	5.532836960000001	0.31103514400000004	1.0375977	0.36621094	3.8452148	-9.338232428000001	0.7524658540000001	2.068383786	0.5493164	-0.36621094	-0.24414062	3.770703076	8.86809056	3.0613037140000006	-0.36621094	1.2817383	1.4648438	-0.19140625	9.58586412	-1.035986322	0.12207031	0.36621094	-0.6713867	1550085916.385
-9.301147660000002	-1.3769287140000002	-2.1604980040000004	0.8544922	0.24414062	0.18310547	8.476904254	-6.784155252000001	0.2344726538	0.12207031	0.36621094	-5.859375	10.242626800000002	4.923925720000001	0.9366943390000001	0.7324219	1.5869141	3.3569336	-9.338232428000001	0.7524658540000001	2.068383786	0.5493164	-0.36621094	-0.24414062	3.198876996	8.66950679	2.58278804	-0.5493164	0.79345703	2.2583008	-0.19140625	9.58586412	-1.035986322	-0.24414062	-0.7324219	-0.18310547	1550085916.425
-9.697119110000001	-1.4953613220000002	-2.2609863220000004	0.79345703	-0.30517578	0.24414062	8.2520018	-6.069970746000001	-0.08015136780000001	0.18310547	-0.36621094	-5.92041	9.91245108	4.659545926000001	0.8074951080000001	-0.061035156	0.9765625	3.112793	-9.35258786	0.764428714	2.2669677520000002	0.48828125	-0.12207031	-0.30517578	3.12111821	8.77597644	2.4906739200000003	-0.12207031	-0.36621094	2.9907227	1.4044433900000002	9.70310054	-1.5180908540000002	-0.24414062	-1.6479492	-0.061035156	1550085916.465
-9.55117212	-1.429565396	-2.159301718	0.061035156	0.24414062	0.36621094	8.408715560000001	-5.1631836060000005	-0.135180661	0	0.12207031	-5.554199	10.314403960000002	4.514794928000001	0.9582275360000001	-0.79345703	-0.061035156	3.0517578	-9.35258786	0.764428714	2.2669677520000002	0.61035156	-0.12207031	-0.18310547	3.660644568	8.761621106	2.6976317900000004	0.61035156	-0.48828125	3.3569336	1.4044433900000002	9.70310054	-1.5180908540000002	-0.18310547	-1.0986328	-0.18310547	1550085916.505
-9.441113220000002	-1.9212402160000002	-2.255004892	0.12207031	0	0	8.3536866	-4.419091754000001	-0.0346923822	0	1.0986328	-4.638672	10.772583360000002	4.202563400000001	0.954638678	-1.0986328	0.30517578	2.9296875	-9.46743161	0.37204589660000004	2.446411142	0.4272461	-0.061035156	-0.24414062	4.504028354000001	8.66352536	3.0792480040000005	0.7324219	0.18310547	3.4179688	1.252514676	9.71745607	-1.238159146	-0.12207031	-0.12207031	-0.24414062	1550085916.545
-9.375317392	-2.387792932	-2.319604532	0.5493164	-0.36621094	-0.12207031	8.036669928	-3.8460692900000004	0.423486322	-0.12207031	0.8544922	-3.7841797	10.582373200000001	3.800610324	1.149633786	-1.2207031	1.3427734	2.5024414	-9.743774460000001	0.5873779254	2.668920926	0.12207031	0.18310547	-0.30517578	5.121313400000001	8.364452880000002	3.084033246	0.48828125	0.48828125	3.4179688	-0.11604003600000001	9.77128894	-1.5898682100000001	0	0.061035156	-0.36621094	1550085916.585
-9.368139480000002	-2.2849121400000003	-2.0289062500000004	0.79345703	0.4272461	0.061035156	7.8907228400000005	-3.40942392	0.7775878600000001	-0.18310547	0.91552734	-2.8686523	9.73540036	3.4800048920000006	1.276440396	-1.2817383	0.9765625	1.8310547	-9.743774460000001	0.5873779254	2.668920926	0.18310547	0.61035156	-0.24414062	5.303149460000001	8.290283246000001	2.8878417540000005	0.5493164	0.4272461	3.4179688	-0.11604003600000001	9.77128894	-1.5898682100000001	0	-0.36621094	-0.30517578	1550085916.625
-9.481787140000002	-1.79921875	-2.310034146	0.48828125	-0.12207031	-0.12207031	7.531836060000001	-3.1964844240000003	1.153222644	0.18310547	1.8920898	-1.5869141	9.087011780000001	3.3460204680000003	1.03957518	-1.3427734	0.5493164	0.91552734	-9.778466754	0.538330072	2.5947509	0.12207031	0.79345703	-0.18310547	5.364160340000001	8.14792482	2.633032248	0.7324219	0.30517578	3.2958984	-0.1579101538	9.707885880000001	-1.415209964	0	-0.79345703	-0.12207031	1550085916.665
-9.433935700000001	-1.644897464	-2.2071533540000003	0.48828125	0.24414062	-0.30517578	6.802099640000001	-2.7969239200000002	1.391284146	0.30517578	1.7089844	-0.18310547	8.77836911	3.5733153960000004	0.9905273560000001	-1.5258789	0.5493164	-0.061035156	-9.760522660000001	0.37683107	2.0755615020000002	0	1.0375977	-0.18310547	5.719457968	7.932592752000001	2.3949707460000003	1.159668	0.48828125	2.9296875	0.42229003600000004	9.754540740000001	-1.356591754	-0.061035156	-0.5493164	-0.061035156	1550085916.705
-9.49853534	-1.71667482	-2.326782248	0.30517578	-0.12207031	-0.4272461	6.48149411	-2.6581542540000003	1.33386232	0.061035156	0.30517578	1.0375977	8.517577880000001	3.98723143	0.717773462	-1.4648438	0.61035156	-0.8544922	-9.734204074	0.46655273560000005	1.8458740020000002	-0.18310547	1.4038086	-0.18310547	5.695532248	7.945751800000001	2.441625998	1.2817383	1.2817383	2.319336	0.3732421924	9.743774460000001	-1.4367432100000002	0.061035156	-0.061035156	-0.18310547	1550085916.745
-9.463842752000001	-1.836303714	-2.062402356	0.36621094	0.18310547	-0.30517578	6.919336060000001	-2.975170926	1.4451172120000002	-0.24414062	0.48828125	1.7089844	8.51040036	4.185815396000001	0.4605712860000001	-0.8544922	0.36621094	-1.4038086	-9.673193390000002	0.570629892	1.7501709260000002	-0.24414062	1.2817383	-0.24414062	5.3761232	7.694531250000001	2.64738768	0.91552734	1.0375977	1.7700195	0.3732421924	9.743774460000001	-1.4367432100000002	0.12207031	-0.061035156	-0.24414062	1550085916.785
-9.559545926	-1.6891601440000001	-2.217919928	0.18310547	-0.12207031	-0.24414062	7.345214660000001	-3.4321533540000004	1.350610324	-0.24414062	1.5258789	2.0141602	8.730517572	4.256396466	0.643603534	-0.18310547	1.0986328	-1.4648438	-9.53442392	0.6125	1.0515380890000001	-0.12207031	1.4648438	-0.12207031	5.5519773400000005	7.419384980000001	2.4930663940000004	0.8544922	0.9765625	1.3427734	0.6268554712000001	9.744970746000002	-1.195092752	0.061035156	-0.18310547	-0.12207031	1550085916.825
-9.5021241	-1.66403804	-2.107861322	0.12207031	-0.061035156	-0.36621094	7.54379892	-3.9429687500000004	1.2549072479999999	-0.36621094	0.79345703	1.7700195	9.18869658	4.510009784	0.702221646	0.18310547	1.8310547	-1.4038086	-9.57150908	0.5371337860000001	0.9295165740000001	-0.18310547	1.0986328	-0.12207031	5.804394568	7.43852536	2.333959964	0.61035156	1.2817383	0.91552734	0.709399411	9.74138179	-1.221411142	0.061035156	-0.36621094	0	1550085916.864
-9.53083516	-1.7226562500000002	-2.295678714	-0.061035156	-0.12207031	-0.30517578	7.944555710000001	-4.2336670320000005	1.4618652160000003	-0.7324219	0.061035156	1.2207031	9.290380890000002	4.805493210000001	0.740502896	0.24414062	1.4038086	-0.91552734	-9.523657248000001	0.4474121106000001	0.678295926	-0.18310547	1.0986328	-0.12207031	5.5268554320000005	7.230371106000001	2.2346679320000002	0.7324219	1.2817383	0.48828125	0.709399411	9.74138179	-1.221411142	-0.061035156	-0.12207031	0.061035156	1550085916.904
-9.42197284	-1.8040038940000003	-2.180834964	-0.12207031	-0.24414062	-0.24414062	8.192187500000001	-4.362866214	1.3709472839999999	-0.7324219	0.36621094	0.6713867	9.701904254	4.721752896	1.0587158540000001	0.5493164	0.61035156	-0.36621094	-9.42077626	0.5873779254	0.33615722840000006	-0.061035156	1.4648438	-0.061035156	5.151220746000001	7.207641574	2.2071533540000003	0.6713867	0.79345703	0.24414062	0.4521972644	9.70429712	-1.2884033540000002	0	-0.18310547	0	1550085916.944
-9.418384080000001	-1.7477783540000003	-2.183227536	-0.061035156	0	-0.24414062	8.19099092	-4.40473642	1.3924804320000002	-0.4272461	0.5493164	0.30517578	9.504516574	4.740893570000001	0.98334964	0.8544922	0.8544922	-0.12207031	-9.419580072	0.5670410144	0.1256103534	-0.30517578	0.61035156	-0.061035156	5.348608426	7.156201080000001	2.1329834260000005	0.7324219	0.36621094	0.24414062	0.534741214	9.612182608000001	-1.33386232	-0.061035156	-0.24414062	0	1550085916.984
-9.43273912	-1.7274413940000002	-2.319604532	-0.24414062	-0.12207031	-0.18310547	8.0306884	-4.4968505400000005	1.579101538	-0.12207031	0.24414062	0.18310547	9.79401857	5.02082518	1.276440396	0.48828125	0.6713867	0.18310547	-9.47460962	0.6340332068000001	0.2643798822	-0.30517578	0.61035156	-0.061035156	5.64648462	7.219604532000001	2.191601538	0.79345703	0.36621094	-0.061035156	0.534741214	9.612182608000001	-1.33386232	0	-0.24414062	0	1550085917.024
-9.368139480000002	-1.7130859620000003	-2.2813232820000002	-0.36621094	0	-0.18310547	7.62753894	-4.37961412	2.27893071	-0.061035156	-0.79345703	0.061035156	9.175537140000001	5.26367212	2.6150878600000005	-0.12207031	-0.4272461	0.24414062	-9.25090306	0.8708984620000001	-0.26796875000000003	-0.12207031	1.0375977	0.061035156	5.4909667540000004	7.387085160000001	2.1138427520000005	0.79345703	0.4272461	-0.18310547	0.594555661	9.56552716	-1.464257788	0	-0.12207031	-0.061035156	1550085917.064
-9.427954074	-1.8040038940000003	-2.378222644	-0.48828125	-0.12207031	-0.18310547	8.354882788000001	-4.460961960000001	2.6354248200000003	0.18310547	-0.8544922	-0.24414062	9.285595746	5.17873552	2.7454834260000003	0	-2.6855469	0.9765625	-9.25090306	0.8708984620000001	-0.26796875000000003	-0.18310547	0.6713867	0	5.151220746000001	7.61796875	2.22629393	0.30517578	-0.24414062	-0.24414062	0.594555661	9.56552716	-1.464257788	0.061035156	0.12207031	-0.12207031	1550085917.104
-9.41120607	-2.0695800720000004	-2.406933606	-0.36621094	0	0	9.216211060000001	-4.2587889400000005	2.44401857	-0.12207031	-1.6479492	-0.7324219	10.06198732	4.998095746000001	2.2203125000000004	0.4272461	-1.7089844	0.6713867	-9.335839660000001	0.9438721040000001	-0.287109375	-0.24414062	-0.061035156	0	5.26965306	7.5880616000000005	2.2980712860000003	-0.061035156	-0.6713867	-0.36621094	0.5084228534	9.5870607	-1.4833984620000003	0.061035156	0.061035156	-0.18310547	1550085917.144
-9.340625000000001	-2.0899170320000002	-2.442822284	-0.24414062	0.061035156	0.061035156	9.438720746000001	-4.029101440000001	1.8733886780000002	-0.48828125	-1.2207031	-0.9765625	10.846752700000001	4.805493210000001	1.8422851440000003	0.61035156	0.6713867	1.0375977	-9.481787140000002	0.9689941100000001	-0.0693847644	-0.18310547	-0.18310547	-0.061035156	5.941967752000001	7.716064300000001	2.256201178	-0.61035156	-0.24414062	-0.48828125	0.54191893	9.681567392	-1.58149411	0.061035156	0.061035156	-0.12207031	1550085917.184
-9.303539840000001	-1.9355957460000002	-2.384204074	-0.12207031	0.18310547	0.061035156	9.035571580000001	-3.8735839660000004	2.1844238220000003	-0.18310547	0	-1.0986328	11.376709260000002	5.01245108	1.5743163940000002	0.6713867	-1.159668	1.5258789	-9.481787140000002	0.9689941100000001	-0.0693847644	-0.061035156	-0.36621094	0.061035156	5.632128894	7.73161592	2.32319339	-1.0375977	-0.24414062	-0.7324219	0.54191893	9.681567392	-1.58149411	0	0.061035156	-0.12207031	1550085917.224
-9.41120607	-1.8781738220000002	-2.55048822	-0.12207031	0.061035156	-0.061035156	9.58227536	-4.10566394	2.154516574	-0.30517578	-1.0986328	-1.7089844	11.239135880000001	5.188305710000001	1.297973642	0.8544922	-2.5024414	2.5634766	-9.555957068	1.0670898560000002	0.26677246400000004	-0.061035156	-0.48828125	0	4.87368161	7.676586960000001	2.227490216	-1.2817383	-1.0986328	-0.91552734	0.35888672120000004	9.575097840000002	-1.6484863220000001	0.061035156	0	-0.12207031	1550085917.264
-9.43273912	-1.9798584260000003	-2.5385253600000004	-0.061035156	0.18310547	0.061035156	10.24980432	-4.513598740000001	1.874584964	-0.4272461	-0.91552734	-2.4414062	11.010644960000002	4.92871106	0.949853534	0.91552734	-2.6245117	2.8686523	-9.555957068	1.0670898560000002	0.26677246400000004	0.061035156	-0.61035156	0	4.793530252	7.844067392	2.256201178	-1.5869141	-1.6479492	-1.0986328	0.2918945288	9.614575180000001	-1.7226562500000002	0.12207031	-0.061035156	-0.18310547	1550085917.304
-9.402832068	-2.0528320680000003	-2.5744139400000003	0	0.18310547	0.12207031	10.0213134	-4.732519568	1.562353534	-0.6713867	-0.4272461	-3.2348633	10.541699280000001	4.722949280000001	0.45937500000000003	0.8544922	-2.8076172	2.9296875	-9.56552716	1.1209228240000002	0.38640135800000003	0.24414062	-0.6713867	0.061035156	5.112939300000001	7.86679712	2.1066650360000003	-2.1972656	-1.7700195	-1.3427734	0.324194339	9.66003444	-1.6915527160000003	0.12207031	-0.061035156	-0.24414062	1550085917.344
-9.326269568	-2.0935058900000003	-2.6713134000000003	0	0.12207031	0.18310547	9.94355432	-4.23486322	1.362573282	-0.4272461	-0.48828125	-3.4179688	10.3622554	3.5565673920000003	-0.2380615216	1.4648438	-2.0141602	3.0517578	-9.57629393	1.152026358	0.45937500000000003	0.30517578	-0.79345703	0.061035156	5.4526857	7.7842527	2.0899170320000002	-2.319336	-2.1972656	-1.6479492	0.324194339	9.66003444	-1.6915527160000003	0.12207031	-0.12207031	-0.24414062	1550085917.384
-9.31311052	-2.0253173920000003	-2.60671376	0.18310547	0.12207031	0.24414062	9.527246106	-3.282617212	0.9510498200000002	-0.4272461	-0.18310547	-3.7231445	10.19836412	2.78496106	-1.0862304712000002	1.3427734	-1.5258789	2.746582	-9.6385009	0.9402832068000001	0.7273437500000001	0.30517578	-0.8544922	0	5.891723740000001	7.8177491	2.141357428	-2.0751953	-2.0751953	-1.6479492	0.2524169928	9.648071580000002	-1.677197284	0.12207031	-0.18310547	-0.18310547	1550085917.424
-9.273632788	-1.8697998200000001	-2.6390135800000003	0.18310547	0.12207031	0.12207031	9.261669928000002	-2.15571286	0.9115722840000001	-0.6713867	-0.30517578	-3.7231445	9.92441394	1.9726807100000001	-1.488183606	1.2207031	-1.4648438	2.5634766	-9.6385009	0.9402832068000001	0.7273437500000001	0.30517578	-0.8544922	-0.061035156	5.87138678	7.972070288000001	2.0121582460000003	-1.8920898	-1.7700195	-1.953125	0.269165036	9.62294928	-1.7681152160000002	0.061035156	-0.24414062	-0.12207031	1550085917.464
-9.38847644	-1.832714856	-2.7251464660000004	0.12207031	0.12207031	0.061035156	8.81186502	-1.102978534	0.8266357428000001	-0.6713867	-0.12207031	-3.479004	9.9794429	1.5743163940000002	-2.0061767180000003	1.3427734	-0.91552734	2.4414062	-9.667211960000001	0.835009784	1.0168457068	0.24414062	-0.7324219	0	5.4455077880000005	7.96130342	1.9355957460000002	-1.8310547	-2.1362305	-2.1972656	0.269165036	9.62294928	-1.7681152160000002	0	-0.24414062	-0.12207031	1550085917.504
-9.38488768	-1.832714856	-2.743090854	-0.061035156	-0.061035156	0.12207031	7.929003894000001	-0.01315917932	0.38400878600000005	-0.91552734	-1.953125	-2.9907227	9.170751800000001	1.0443603240000001	-2.75983876	1.8310547	-2.380371	2.0141602	-9.667211960000001	0.835009784	1.0168457068	0.18310547	-0.8544922	0.061035156	5.054321580000001	7.973266574	2.22629393	-1.953125	-2.1362305	-2.5024414	0.2524169928	9.595434800000001	-1.8159667540000002	0.061035156	-0.12207031	-0.12207031	1550085917.544
-9.3238768	-1.81357428	-2.6378173920000005	-0.061035156	0.061035156	0.12207031	7.743579074	0.758447284	0.5323486420000001	-0.30517578	-0.7324219	-2.1972656	9.372924820000001	0.5562744110000001	-2.4930663940000004	1.0986328	-1.5869141	1.953125	-9.67558606	0.7309326080000002	1.0898193390000002	-0.061035156	-0.7324219	0.061035156	4.986132788000001	8.226879892	2.0839355040000003	-1.5869141	-2.2583008	-3.2348633	0.20097655760000002	9.599023560000001	-1.7513672120000003	0.061035156	-0.061035156	-0.18310547	1550085917.584
-9.39326178	-1.8781738220000002	-2.777783246	-0.12207031	-0.061035156	0.12207031	7.4074221200000006	1.287207068	0.052636719240000004	0.24414062	-2.0751953	-1.5869141	9.25209964	-0.4426269568000001	-2.1880126800000004	1.0375977	-1.5258789	1.4648438	-9.69113768	1.062304712	1.259692392	0.061035156	-0.79345703	0.061035156	4.8162597840000005	8.323779254	2.121020468	-1.2207031	-1.8310547	-3.540039	0.20097655760000002	9.599023560000001	-1.7513672120000003	0.061035156	-0.12207031	-0.18310547	1550085917.624
-9.286792032000001	-1.963110324	-2.6916503600000006	-0.061035156	0.061035156	0.18310547	8.156298920000001	1.9511474640000002	0.12800292540000002	0.5493164	-1.159668	-1.2207031	9.504516574	-1.2082519568	-1.7944336060000001	0.48828125	-0.48828125	1.2817383	-9.69113768	1.062304712	1.259692392	-0.12207031	-0.36621094	0	4.8318116	8.370434800000002	2.081542932	-1.0375977	-1.7089844	-3.3569336	0.34213867800000003	9.656445288	-1.73701178	-0.061035156	-0.061035156	-0.12207031	1550085917.664
-9.303539840000001	-1.9858398560000001	-2.7311278960000003	-0.061035156	0.061035156	0.24414062	8.254394568	2.44401857	0.1064697284	0.6713867	-1.4648438	-0.79345703	9.998584260000001	-1.7118896760000002	-1.1556152160000002	0.12207031	-1.8920898	0.6713867	-9.48776857	1.2788329680000001	1.1723632788	0.18310547	-0.7324219	0	4.549487320000001	8.789135880000002	2.460766574	-0.4272461	-1.2207031	-3.3569336	-0.0035888672120000004	9.594238220000001	-1.812377896	-0.061035156	0.061035156	-0.061035156	1550085917.704
-9.286792032000001	-1.9930175720000003	-2.709594748	-0.061035156	0	0.18310547	8.38598642	2.9572264400000003	-0.132788089	0.7324219	-2.2583008	-0.36621094	10.437622300000001	-2.095898462	-1.0371826080000002	-0.30517578	-0.79345703	0.4272461	-9.56672374	0.9929199280000001	1.391284146	0.061035156	-0.9765625	0	4.026708966	8.87766124	2.271752896	-0.061035156	-1.2207031	-3.112793	-0.0035888672120000004	9.594238220000001	-1.812377896	-0.061035156	0.061035156	-0.061035156	1550085917.744
-9.4255616	-2.042065396	-2.807690396	0.061035156	-0.061035156	0.24414062	9.33464357	3.16298822	0.193798822	0.36621094	-1.4038086	0.18310547	10.51897014	-2.345922824	-0.900805661	-0.7324219	0.18310547	0	-9.65405252	0.9677978240000001	1.735815396	0.061035156	-0.79345703	-0.061035156	3.8424804320000003	8.88723143	2.3160155760000003	-0.18310547	-0.9765625	-2.6245117	-0.0478515625	9.68515625	-1.83151857	-0.12207031	-0.061035156	-0.061035156	1550085917.784
-9.283202880000001	-2.003784146	-2.710791034	0.12207031	0	0.24414062	9.644482428000002	3.3197021760000003	0.0765625	0.18310547	-1.5869141	0.48828125	10.796509080000002	-2.628247104	-1.1352783540000002	-0.8544922	-0.61035156	-0.30517578	-9.65405252	0.9677978240000001	1.735815396	-0.061035156	-0.30517578	-0.12207031	3.714477536	8.878857428000002	2.45	-0.12207031	-0.9765625	-1.8310547	-0.03349609424	9.661230432000002	-1.81118161	-0.12207031	-0.12207031	0	1550085917.824
-9.307128894	-1.94636232	-2.680883786	0.18310547	0	0.18310547	10.757030760000001	3.3675537140000005	-0.03229980432	-0.12207031	-0.8544922	0.48828125	11.26545378	-2.654565396	-1.6915527160000003	-0.7324219	-0.36621094	-0.5493164	-9.538012680000001	0.9570312500000001	1.74299321	0.12207031	-0.30517578	-0.061035156	3.62475589	8.97575679	2.5026367800000004	-0.36621094	-0.48828125	-0.91552734	-0.03349609424	9.661230432000002	-1.81118161	-0.12207031	-0.061035156	0	1550085917.864
-9.406420926000001	-1.770507788	-2.7048096040000003	0.18310547	-0.12207031	0.12207031	10.845557100000002	3.2646728240000003	-0.20217285340000002	-0.30517578	-0.24414062	0.36621094	11.5023188	-2.390185504	-2.1892089660000003	-0.48828125	-0.30517578	-0.48828125	-9.5619384	0.961816394	1.909277356	0.24414062	-0.24414062	-0.12207031	3.1964844240000003	8.918335160000002	2.512207068	-0.4272461	-0.18310547	-0.24414062	-0.061010742800000003	9.67080072	-1.745385782	-0.18310547	-0.12207031	0.061035156	1550085917.908
-9.3920652	-1.6185790740000001	-2.64738768	0.24414062	0	0.061035156	10.71276808	2.8423827880000005	-0.33256836060000006	-0.30517578	-0.5493164	0	11.59921924	-2.024121106	-2.2382567900000003	-0.36621094	0.24414062	-0.12207031	-9.5619384	0.961816394	1.909277356	0.24414062	-0.24414062	-0.12207031	2.74069838	8.95183107	2.40573732	-0.18310547	-0.24414062	0.12207031	0.1459472644	9.67080072	-1.6484863220000001	-0.18310547	-0.24414062	0.12207031	1550085917.944
-9.426757788000002	-1.564746106	-2.54689946	0.24414062	0	0.12207031	10.558447480000002	2.3531005400000002	-0.4450195288	-0.18310547	0.061035156	-0.30517578	11.26784694	-1.629345746	-2.751464856	-0.30517578	0.24414062	0.24414062	-9.500927520000001	0.915161142	2.0528320680000003	0.30517578	-0.18310547	-0.061035156	2.59116214	9.026000900000001	2.3531005400000002	0	-0.24414062	0.30517578	0.1459472644	9.67080072	-1.6484863220000001	-0.18310547	-0.18310547	0.12207031	1550085917.984
-9.480590560000001	-1.4833984620000003	-2.5253662140000004	0.24414062	0.061035156	0.061035156	10.03207968	2.112646466	-0.7129882787999999	-0.18310547	0.48828125	-0.36621094	11.01542932	-1.300366214	-2.8675048920000004	-0.24414062	0.12207031	0.5493164	-9.5021241	0.899609375	2.1162353240000003	0.30517578	-0.12207031	-0.061035156	2.6390135800000003	9.081030252000001	2.519384784	0.18310547	-0.12207031	0.30517578	0.2177246106	9.66003444	-1.58388678	-0.18310547	-0.12207031	0.12207031	1550085918.024
-9.52006839	-1.435546924	-2.592358426	0.24414062	0	0.061035156	9.76770018	1.75495607	-0.764428714	-0.30517578	0.36621094	-0.30517578	10.63859874	-1.0443603240000001	-2.5265625000000003	-0.24414062	0.061035156	0.48828125	-9.5021241	0.899609375	2.1162353240000003	0.30517578	-0.12207031	-0.061035156	2.6150878600000005	9.220996106000001	2.537329074	0.30517578	0	0.24414062	0.2560058606	9.7066893	-1.5491942900000002	-0.18310547	-0.12207031	0.12207031	1550085918.064
-9.485375900000001	-1.447509784	-2.5433105040000004	0.12207031	0	0	9.705493210000002	1.4451172120000002	-0.56823732	-0.36621094	0.5493164	-0.30517578	10.32636682	-0.8649169928000001	-2.491870108	-0.30517578	-0.30517578	0.30517578	-9.447094748	0.869702176	2.1569091460000003	0.24414062	-0.061035156	-0.061035156	2.595947284	9.3573732	2.55527356	0.18310547	-0.12207031	0.24414062	0.2560058606	9.7066893	-1.5491942900000002	-0.12207031	-0.12207031	0.061035156	1550085918.104
-9.45427266	-1.4558837860000002	-2.516992212	0.12207031	-0.061035156	0.061035156	9.518872300000002	1.356591754	-0.693847644	-0.4272461	0.36621094	-0.18310547	10.319189300000001	-0.794335962	-2.6174804320000002	-0.18310547	0.061035156	0.18310547	-9.447094748	0.869702176	2.1569091460000003	0.18310547	-0.061035156	0	2.6940429320000003	9.366943390000001	2.6126952880000003	-0.061035156	-0.18310547	0.18310547	0.3289794928	9.705493210000002	-1.453491214	-0.12207031	-0.061035156	0.061035156	1550085918.143
-9.484179712000001	-1.408032248	-2.483496106	0.12207031	-0.12207031	0.061035156	9.49255342	1.3685547120000001	-0.6555663939999999	-0.36621094	0.36621094	-0.061035156	10.27851538	-0.840991214	-2.573217752	-0.12207031	0.12207031	0	-9.426757788000002	0.8541503600000001	2.128198282	0.12207031	0	0	2.682080072	9.267651260000001	2.5851807100000004	-0.18310547	-0.12207031	0.061035156	0.4713378894	9.70429712	-1.2549072479999999	-0.12207031	-0.061035156	0.12207031	1550085918.183
-9.52006839	-1.2333740020000001	-2.4081298920000003	0	-0.12207031	0.061035156	9.515283246000001	1.4331542540000002	-0.40434570680000004	-0.24414062	0.30517578	0	10.247412140000002	-0.9725830072	-2.5421141200000004	-0.061035156	0	-0.061035156	-9.4255616	0.80988768	2.06120607	0.12207031	0	0	2.686865216	9.173144568	2.537329074	-0.12207031	-0.12207031	0.061035156	0.4713378894	9.70429712	-1.2549072479999999	-0.12207031	-0.061035156	0.12207031	1550085918.224
-9.5104982	-1.118530252	-2.3710449280000003	-0.18310547	0	-0.061035156	9.564331070000001	1.5551757200000003	-0.48569336060000007	-0.24414062	0.30517578	0	10.300048920000002	-1.0646972840000002	-2.6114991	0	0.061035156	-0.061035156	-9.41599092	0.7309326080000002	1.9918212860000002	0.061035156	0.061035156	0	2.7586425720000003	9.149218750000001	2.56723642	-0.12207031	-0.061035156	0	0.5060302716	9.724634080000001	-1.2704589660000003	-0.18310547	0	0.18310547	1550085918.264
-9.548779254000001	-1.3087402160000001	-2.5086182100000003	-0.30517578	0	-0.12207031	9.599023560000001	1.665234424	-0.4294677716	-0.061035156	0.12207031	0	10.40532248	-1.0958007788	-2.5492920320000003	-0.061035156	-0.12207031	-0.061035156	-9.387280252000002	0.6364257788	1.9798584260000003	-0.061035156	0	0	2.7969239200000002	9.12888179	2.642602536	0.061035156	0	-0.12207031	0.41511232	9.671997300000001	-1.403247104	-0.061035156	0	0.061035156	1550085918.303
-9.49853534	-1.4786132200000002	-2.46794429	-0.36621094	-0.12207031	-0.12207031	9.707885880000001	1.697534146	-0.40434570680000004	0.061035156	0.12207031	0	10.52614766	-1.149633786	-2.5157959260000005	0.061035156	0	-0.061035156	-9.4686277	0.643603534	2.0336913940000003	-0.18310547	0	0	2.8268310700000003	9.180322480000001	2.573217752	0.061035156	0	-0.12207031	0.41511232	9.671997300000001	-1.403247104	0	0.18310547	-0.061035156	1550085918.343
-9.49494658	-1.585082968	-2.38540036	-0.30517578	-0.12207031	-0.12207031	9.648071580000002	1.693945288	-0.45339357	0.12207031	0	0	10.528539840000002	-1.191503894	-2.4595702880000005	0.12207031	-0.061035156	-0.12207031	-9.5021241	0.6914550720000001	2.04326178	-0.24414062	0	0.061035156	2.948852536	9.180322480000001	2.62705072	0	0.061035156	-0.12207031	0.36606445680000005	9.72224092	-1.31352536	0	0.18310547	0	1550085918.383
-9.516479532	-1.491772464	-2.245434604	-0.30517578	-0.18310547	-0.12207031	9.632519568000001	1.5910644960000002	-0.5371337860000001	0.18310547	0.18310547	0	10.51777356	-1.2010742212	-2.390185504	0.12207031	-0.061035156	-0.18310547	-9.463842752000001	0.770410144	2.0061767180000003	-0.30517578	0.061035156	0.061035156	2.8986084260000005	9.08461911	2.598339856	0.061035156	0.24414062	-0.12207031	0.46416014400000005	9.746167032	-1.1855224640000002	0	0.12207031	0.061035156	1550085918.423
-9.55117212	-1.3051513580000003	-2.054028354	-0.5493164	-0.12207031	-0.12207031	9.58586412	1.4989501800000002	-0.6220702880000001	0.18310547	0	0	10.52734424	-1.15441893	-2.4751221040000004	0.18310547	-0.061035156	-0.18310547	-9.508105432	0.80988768	1.945166034	-0.24414062	0.061035156	0.061035156	2.7658202880000005	9.120507788000001	2.598339856	0.061035156	0.30517578	0	0.46416014400000005	9.746167032	-1.1855224640000002	0	0.12207031	0.12207031	1550085918.463
-9.595434800000001	-1.02163089	-2.0061767180000003	-1.0375977	0.061035156	-0.24414062	9.56552716	1.3972655760000001	-0.5514892572000001	0.18310547	0.18310547	0.061035156	10.5488768	-1.063500998	-2.6031250000000004	0.24414062	0	-0.18310547	-9.682763580000001	0.16030273560000002	2.0193359620000004	-0.30517578	0.12207031	0	2.886645468	9.278417932000002	2.6976317900000004	0.061035156	0.48828125	0	0.517993161	9.624145468	-1.144848642	0	0.18310547	0.12207031	1550085918.503
-9.595434800000001	-0.9642089660000001	-2.268164038	-1.5869141	-0.18310547	-0.5493164	9.563134980000001	1.234570288	-0.38400878600000005	0.30517578	0.30517578	0.18310547	10.451977340000001	-1.0419677520000001	-2.6605469240000006	0.5493164	0	-0.36621094	-9.682763580000001	0.16030273560000002	2.0193359620000004	-0.5493164	0.24414062	0	3.21921376	9.366943390000001	2.8878417540000005	0	0.61035156	-0.18310547	0.573022464	9.65405252	-1.2692626800000002	0.061035156	0.30517578	0.061035156	1550085918.543
-9.518872300000002	-1.191503894	-2.1521240020000003	-1.8310547	0.061035156	-0.6713867	9.5619384	0.9390869110000001	-0.2942871106	0.5493164	0.18310547	0.18310547	10.27014128	-1.2022705072	-2.4811035340000003	0.91552734	0.12207031	-0.6713867	-9.7748777	-0.21533202880000002	2.11982428	-1.0375977	0.4272461	-0.061035156	3.56613768	9.220996106000001	2.975170926	-0.12207031	0.8544922	-0.36621094	0.573022464	9.65405252	-1.2692626800000002	0.24414062	0.5493164	-0.061035156	1550085918.583
-9.413598740000001	-1.21901857	-2.319604532	-2.0751953	0.061035156	-1.0375977	9.516479532	0.69504393	-0.2512207068	0.9765625	0.061035156	0.061035156	10.157690200000001	-1.50493161	-2.3674560700000002	1.3427734	0.24414062	-0.9765625	-9.81914038	-0.3541015576	2.136572284	-1.4648438	0.61035156	0.061035156	3.7814697480000006	9.101367212000001	2.9799560700000005	-0.24414062	1.2817383	-0.4272461	0.462963858	9.69472644	-1.2034667932	0.30517578	0.91552734	-0.18310547	1550085918.623
-9.29516574	-1.138867212	-2.575610324	-2.380371	0	-1.3427734	9.5451902	0.419897464	-0.47253417540000003	1.3427734	0.061035156	0.061035156	10.219897659999999	-1.683178714	-2.390185504	1.7089844	0.18310547	-1.159668	-9.850244600000002	-0.540722644	2.1162353240000003	-1.953125	0.79345703	0.18310547	3.8616211060000003	8.88842752	2.9129637600000002	-0.24414062	1.7700195	-0.4272461	0.031103515380000002	9.514086960000002	-1.532446286	0.4272461	0.7324219	-0.24414062	1550085918.663
-9.207836960000002	-1.053930661	-3.0864257200000003	-2.6855469	-0.30517578	-1.6479492	9.450683606	0.053833007200000005	-0.5431152356000001	1.3427734	0.061035156	0.061035156	10.222289840000002	-1.745385782	-2.471533246	2.1972656	0.18310547	-1.159668	-9.89211412	-0.693847644	2.11743161	-2.5024414	1.0375977	0.30517578	3.818554712	8.679076980000001	2.816064496	-0.12207031	2.319336	-0.48828125	0.031103515380000002	9.514086960000002	-1.532446286	0.30517578	0.61035156	-0.30517578	1550085918.703
-9.01882338	-1.03957518	-3.3149170320000003	-2.746582	-0.061035156	-2.0141602	9.414794928000001	-0.2536132788	-0.570629892	2.4414062	-0.12207031	0.18310547	10.088306200000002	-1.753759784	-2.6210692900000003	2.6855469	0.36621094	-1.159668	-9.701904254	-0.324194339	2.1138427520000005	-3.0517578	1.3427734	0.48828125	3.6570557100000003	8.612085160000001	2.60910643	0	2.8076172	-0.5493164	0.458178714	9.554760880000002	-1.8937255400000002	0.18310547	0.91552734	-0.5493164	1550085918.743
-8.9410643	-0.8756836060000002	-3.7431884000000006	-3.0517578	0	-2.319336	9.460253894000001	-0.4474121106000001	-0.5802001800000001	2.9296875	-0.061035156	0.30517578	9.80717752	-1.715478534	-2.7813721040000003	3.2348633	0.18310547	-1.2207031	-9.701904254	-0.324194339	2.1138427520000005	-3.6621094	1.4038086	0.7324219	3.435742212	8.621655252000002	2.336352536	0.12207031	3.2348633	-0.61035156	0.461767572	9.542798020000001	-1.9930175720000003	0.24414062	1.159668	-0.7324219	1550085918.783
-8.988915740000001	-0.8266357428000001	-4.201367212	-3.6621094	0.18310547	-2.380371	9.47460962	-0.5849853534	-0.477319339	3.4179688	-0.061035156	0.5493164	9.81435504	-1.61977536	-3.2072509000000005	3.6621094	0.12207031	-1.3427734	-9.27124002	0.9510498200000002	1.96430661	-4.0893555	1.7700195	0.9765625	3.1558105040000006	8.8728759	1.9403808900000001	0.18310547	3.7231445	-0.61035156	0.461767572	9.542798020000001	-1.9930175720000003	0.30517578	1.0986328	-0.79345703	1550085918.823
-9.01882338	-1.2094482428000002	-4.84975589	-3.9672852	-0.6713867	-2.380371	9.49016124	-0.61848143	-0.4486083966	3.8452148	-0.18310547	0.8544922	9.998584260000001	-1.5934570680000002	-3.619970746	4.0283203	0.061035156	-1.5258789	-9.27124002	0.9510498200000002	1.96430661	-4.3945312	1.7700195	1.0375977	2.65576178	9.337036240000002	1.414013678	0.12207031	4.1503906	-0.5493164	1.1209228240000002	9.555957068	-2.0289062500000004	0.4272461	1.2207031	-0.79345703	1550085918.863
-9.08461911	-1.57551268	-4.608105432	-3.9672852	-0.79345703	-2.1362305	9.73659694	-0.593359375	-0.248828125	3.8452148	-0.18310547	0.8544922	10.199560700000001	-1.620971646	-4.1140380400000005	4.272461	-0.12207031	-1.7089844	-9.130077880000002	1.830322284	1.6915527160000003	-4.699707	1.5869141	1.0375977	1.95234375	9.766503894000001	0.9462646760000001	0.061035156	4.4555664	-0.24414062	2.1305908540000003	9.557153060000001	-2.3303711060000003	0.18310547	2.0141602	-0.91552734	1550085918.903
-9.3322509	-1.3266846040000002	-4.93947734	-4.3945312	-0.6713867	-1.7700195	9.916039840000002	-0.5144042932	0.053833007200000005	4.211426	-0.12207031	1.2817383	10.451977340000001	-1.617382788	-4.647582968	4.4555664	-0.36621094	-1.8310547	-9.299951080000001	2.665332068	1.503735324	-4.5776367	1.4038086	0.9765625	1.2919922120000003	10.18759784	0.647192392	0	4.5776367	0.24414062	2.1305908540000003	9.557153060000001	-2.3303711060000003	0.061035156	2.4414062	-0.79345703	1550085918.943
-9.05351538	-1.1735596040000003	-5.122509980000001	-4.5776367	-0.8544922	-1.7700195	10.394556200000002	-0.5275634784000001	0.32778320680000006	4.211426	-0.12207031	1.2817383	10.62185054	-1.50493161	-5.036376800000001	4.699707	-0.48828125	-1.8310547	-8.96977536	2.775390576	1.356591754	-4.5166016	1.3427734	0.79345703	0.954638678	10.44958516	0.6017333966	0.12207031	4.699707	0.61035156	1.96430661	9.609789840000001	-2.6880616	0.061035156	2.8686523	-1.0375977	1550085918.983
-8.972167932000001	-1.53125	-5.380908246000001	-4.272461	-0.9765625	-1.7700195	10.81923822	-0.5837890576	0.462963858	4.760742	-0.4272461	1.0375977	10.73789038	-1.25729982	-5.33186052	4.8828125	-0.48828125	-1.7089844	-8.96977536	2.775390576	1.356591754	-4.760742	1.0986328	0.5493164	0.9223388580000002	10.34311502	0.6723144568000001	0.4272461	5.004883	0.79345703	1.5575683900000001	9.60141574	-2.83640126	-0.061035156	2.6855469	-1.2207031	1550085919.023
-8.798706070000001	-1.5862792540000001	-5.4275634	-3.8452148	-1.8310547	-1.8310547	10.80607878	-0.69504393	0.38999023560000007	5.004883	-0.24414062	0.61035156	10.67329074	-1.00129393	-5.1691648400000005	5.1879883	-0.24414062	-1.4038086	-8.548681610000001	3.0050780759999998	1.222607428	-5.004883	0.7324219	0.48828125	0.778784146	9.961499100000001	0.5586669928	0.61035156	5.2490234	0.9765625	1.5575683900000001	9.60141574	-2.83640126	-0.24414062	2.9907227	-1.4648438	1550085919.063
-8.43383786	-1.489379892	-5.502929712	-3.7841797	-1.7700195	-2.0141602	10.225878600000001	-0.6723144568000001	0.2344726538	5.126953	-0.12207031	0.12207031	10.42805162	-0.925927716	-4.890429712	5.3100586	0.061035156	-1.159668	-8.436230432	3.446508786	1.1627929712000002	-5.004883	0.5493164	0.61035156	0.45100097840000003	9.83229982	0.20935058900000003	0.48828125	5.2490234	1.4648438	1.6125976440000003	9.486572480000001	-2.82084964	-0.7324219	3.6621094	-1.5258789	1550085919.103
-8.261572480000002	-1.8004150360000002	-5.62016574	-3.7841797	-1.7089844	-1.8310547	9.73659694	-0.647192392	0.11604003600000001	5.126953	0.12207031	-0.18310547	10.344311600000001	-0.961816394	-4.810278354	5.2490234	0.30517578	-0.9765625	-8.52236322	3.665429712	1.2668701080000002	-4.8828125	0.4272461	0.48828125	0.24763183900000002	9.997387680000001	-0.023925780760000005	0.30517578	4.9438477	2.0751953	0.01076660144	9.314306610000001	-2.9859375000000004	-0.91552734	3.9672852	-1.4648438	1550085919.143
-8.31779802	-2.227490216	-5.514892572	-3.7231445	-1.4648438	-1.8920898	9.528442392	-0.686669928	0.095703125	5.126953	0.12207031	-0.18310547	10.38498552	-0.8708984620000001	-4.996899460000001	5.126953	0.36621094	-0.8544922	-9.683960160000002	3.803002896	1.7812744600000001	-4.638672	0.24414062	0.30517578	0.3158203076	10.259375	-0.07536621106000001	0.30517578	4.760742	2.380371	0.01076660144	9.314306610000001	-2.9859375000000004	-1.159668	3.0517578	-1.4038086	1550085919.183
-8.51159694	-2.0935058900000003	-5.56872554	-3.540039	-1.6479492	-1.4038086	9.33942842	-0.740502896	0.1208251996	5.004883	-0.36621094	-0.36621094	10.34191942	-0.668725589	-5.276831070000001	5.004883	0.30517578	-0.7324219	-9.683960160000002	3.803002896	1.7812744600000001	-4.333496	0.30517578	0.30517578	0.65676268	10.67927266	0.10766601440000001	0.4272461	4.638672	2.2583008	0.019140625	9.480590560000001	-2.9416748200000002	-1.3427734	2.6245117	-1.3427734	1550085919.223
-8.049829074	-1.3577880400000002	-5.473022660000001	-3.540039	-1.159668	-1.3427734	9.3322509	-0.7512695288	0.154321286	5.004883	-0.36621094	-0.36621094	10.146923920000003	-0.42109375000000004	-5.1751467600000005	4.760742	0.12207031	-0.79345703	-9.955517180000001	3.0206298920000005	1.876977536	-4.4555664	0.91552734	0.12207031	1.0503417932	10.9053714	0.42827148560000006	0.7324219	4.638672	1.5869141	0.416308606	10.008153960000001	-2.680883786	-1.5258789	3.0517578	-1.3427734	1550085919.263
-8.86330571	-1.9583251800000003	-4.72653804	-3.540039	-0.36621094	-0.8544922	9.632519568000001	-0.7440917932000001	-0.05861816394	5.126953	-0.7324219	-0.18310547	9.840673920000002	-0.11843261780000001	-4.865307608	4.8217773	-0.12207031	-1.0375977	-9.394457968000001	2.6306396760000004	1.546801718	-4.8828125	1.0986328	0.061035156	1.314721646	10.70917932	0.8242431610000001	0.6713867	4.8217773	1.0375977	0.416308606	10.008153960000001	-2.680883786	-1.953125	3.479004	-1.3427734	1550085919.303
-9.90048822	-1.961914038	-4.763623004	-2.5634766	-1.8920898	0.30517578	9.863403060000001	-0.6017333966	-0.424682608	5.126953	-0.91552734	-0.30517578	10.126586960000001	0.20576172120000003	-4.3245849640000005	5.004883	0.061035156	-1.3427734	-8.646777160000001	2.9237304320000006	1.12211911	-4.9438477	0.61035156	0.30517578	0.7117919928	10.19597194	1.5156982820000002	0.61035156	5.065918	1.159668	1.119726538	10.838378600000002	-1.4199951080000002	-3.2958984	3.3569336	-1.159668	1550085919.343
-9.004467752000002	-0.9115722840000001	-4.744482428	-4.272461	-3.7231445	0.061035156	10.00217302	-0.5455078076000001	-0.6735107428000001	4.8828125	-0.7324219	-0.4272461	10.7438723	0.6316406250000001	-3.7204589660000003	5.126953	0.30517578	-1.2817383	-8.303442392000001	2.87707518	0.6459961060000001	-4.0893555	-0.24414062	0.24414062	-0.4713378894	9.85742212	1.8279297120000002	-0.061035156	4.9438477	2.1972656	3.7037110600000003	11.246313400000002	0.49765625	-4.4555664	4.8828125	-0.6713867	1550085919.383
-9.38129892	-2.460766574	-3.447705072	-5.432129	-1.8310547	-1.159668	10.106250000000001	-0.6555663939999999	-0.984545926	4.699707	-0.61035156	-0.4272461	11.05251448	1.053930661	-3.3675537140000005	5.126953	0.30517578	-0.8544922	-9.031982428000001	1.580297824	0.4821044928	-3.90625	-0.4272461	0.36621094	-0.5526855432	9.35856929	2.59116214	0.12207031	3.9672852	2.746582	3.7037110600000003	11.246313400000002	0.49765625	-5.065918	6.8359375	-0.79345703	1550085919.423
-11.103954680000001	-3.665429712	-3.7874510800000003	-3.90625	-3.540039	-1.0375977	10.259375	-0.6244628600000001	-1.8650146760000001	4.638672	-0.12207031	-0.4272461	10.941259980000002	1.37214357	-3.1737548920000003	4.9438477	0.12207031	-0.30517578	-10.26296376	0.770410144	0.7979248200000001	-4.0283203	-0.8544922	0.24414062	0.2823242212	9.103759980000001	3.46086412	1.0986328	4.0283203	2.380371	2.778979532	10.886230040000001	-0.47851562500000006	-4.0893555	5.6152344	-0.5493164	1550085919.463
-9.810766280000001	-2.6772949280000002	-3.2562989200000003	-4.0283203	-4.333496	-0.8544922	10.304834260000002	-0.5084228534	-2.69523912	4.5776367	0	-0.4272461	10.747461060000001	1.6903564300000002	-2.7813721040000003	4.4555664	-0.24414062	-0.24414062	-11.321679320000001	0.900805661	1.2549072479999999	-4.272461	-0.24414062	0.30517578	1.102978534	9.86699182	3.5649413940000003	1.6479492	4.638672	1.7089844	4.38439946	7.262670926	-2.036083966	-2.5634766	4.333496	1.2817383	1550085919.503
-8.572607428000001	-2.135375998	-2.3435302520000003	-4.5776367	-2.1972656	-0.61035156	10.20195288	-0.44621582460000003	-2.9727783540000003	4.760742	-0.36621094	-0.36621094	10.80607878	1.8781738220000002	-2.5002441100000006	4.0893555	-0.4272461	-0.5493164	-10.04165036	1.038378894	1.3661621400000001	-3.90625	0.61035156	0.5493164	1.003686502	10.5058107	3.390283246	1.5869141	4.638672	1.0375977	4.38439946	7.262670926	-2.036083966	0.61035156	4.211426	3.6010742	1550085919.543
-8.49484874	-1.6030273560000001	-2.436840854	-5.554199	-2.746582	-0.36621094	10.20195288	-0.44621582460000003	-2.9727783540000003	4.760742	-0.36621094	-0.36621094	10.71875	1.801611322	-2.192797824	3.9672852	-0.48828125	-0.6713867	-10.04165036	1.038378894	1.3661621400000001	-3.8452148	0.5493164	0.5493164	0.5586669928	9.705493210000002	3.4213867800000006	1.4648438	4.333496	0.9765625	3.8939209260000003	9.79880342	-3.31850589	1.0375977	8.239746	3.0517578	1550085919.582
-8.20773912	-1.113745108	-2.098291034	-5.79834	-2.9907227	-0.48828125	10.20195288	-0.44621582460000003	-2.9727783540000003	4.760742	-0.36621094	-0.36621094	10.297655760000001	1.540820288	-1.7896484620000002	3.90625	-0.30517578	-0.6713867	-9.45786142	0.649584964	1.3290771760000002	-3.8452148	0.79345703	0.36621094	0.723754892	9.058300720000002	3.23596196	1.159668	4.0283203	0.91552734	2.8627197480000004	11.66022914	-5.15600589	1.4038086	9.338379	4.760742	1550085919.623
-8.412304712000001	-0.5837890576	-2.441625998	-5.126953	-2.8076172	-0.7324219	9.23774411	0.06340332068	-2.446411142	4.760742	-0.6713867	-0.36621094	9.65405252	1.0946044928	-1.7106933900000003	3.7841797	-0.30517578	-0.79345703	-8.93029802	0.0897216754	1.6532714660000003	-4.0283203	0.79345703	0.30517578	1.3051513580000003	8.606103240000001	3.0230224640000003	0.9765625	3.90625	0.61035156	2.8627197480000004	11.66022914	-5.15600589	1.4038086	9.216309	4.699707	1550085919.662
-8.151513580000001	-0.6519775360000001	-2.211938498	-5.7373047	-1.3427734	-0.91552734	8.753247300000002	0.439038089	-2.112646466	4.0893555	-0.18310547	-0.18310547	9.3322509	0.5897705072	-1.681982428	3.6621094	-0.61035156	-1.0986328	-8.93029802	0.0897216754	1.6532714660000003	-4.333496	0.8544922	0.36621094	1.7645263580000001	8.643188400000001	2.83640126	1.0375977	3.90625	0.36621094	0.6914550720000001	11.1697509	-4.280322284	1.8920898	8.911133	4.638672	1550085919.702
-8.95063498	-0.8637207068000001	-2.895019568	-6.3476562	-1.0986328	-1.2207031	8.716162140000002	0.6220702880000001	-2.107861322	4.0893555	-0.18310547	-0.18310547	9.578686600000001	0.1985839856	-1.7441894960000002	3.6621094	-0.79345703	-1.4038086	-8.8896241	0.1256103534	1.9738769960000002	-4.5166016	0.79345703	0.5493164	2.104272464	8.828613220000001	2.7119873200000004	0.91552734	4.0283203	0.12207031	-1.3661621400000001	9.338232428000001	-2.99191893	2.6855469	9.82666	3.4179688	1550085919.742
-8.7364991	-1.141259784	-1.9930175720000003	-6.1035156	-0.9765625	-0.9765625	8.84057608	0.4474121106000001	-2.1138427520000005	3.9672852	-0.36621094	-0.30517578	10.102661240000002	-0.16628417539999998	-1.7824707460000002	3.7231445	-0.6713867	-1.5869141	-8.878857428000002	0.3756347644	2.78496106	-4.8828125	0.30517578	0.6713867	2.27055661	9.133667032	2.519384784	0.79345703	3.7841797	0.061035156	-1.3661621400000001	9.338232428000001	-2.99191893	2.319336	10.314941	1.8920898	1550085919.782
-8.838183606000001	-0.9127685700000001	-1.3984619600000001	-5.1879883	-0.061035156	-0.24414062	9.481787140000002	-0.31223143000000003	-1.915258786	4.4555664	-0.6713867	-0.4272461	10.49982878	-0.576611322	-1.987036142	3.90625	-0.5493164	-1.6479492	-8.878857428000002	0.3756347644	2.78496106	-5.2490234	0.061035156	0.79345703	2.495458966	9.23535144	2.263378894	0.48828125	3.6010742	0.12207031	-2.83879393	8.12878444	-2.080346646	2.0751953	7.873535	0.24414062	1550085919.822
-9.340625000000001	-1.2907959260000001	-2.634228534	-5.859375	0.30517578	-1.2817383	9.548779254000001	-0.3576904254	-1.74299321	4.638672	-0.5493164	-0.36621094	10.698413040000002	-0.9965087860000001	-2.3626709260000003	4.333496	-0.4272461	-1.5258789	-8.557055710000002	0.5646484424	2.73830571	-5.126953	0.5493164	1.0986328	2.5636474640000007	8.880053420000001	2.2167236420000003	0.4272461	3.8452148	0.36621094	2.3542969240000002	10.13496106	2.217919928	2.8076172	4.9438477	-0.7324219	1550085919.862
-10.28928264	-2.1473388580000004	-1.8542480040000002	-4.1503906	-0.79345703	-0.91552734	9.591845746	-0.21413574280000003	-1.516894568	4.638672	-0.12207031	-0.18310547	10.71635782	-1.2333740020000001	-2.7706054320000004	4.8828125	-0.30517578	-1.2207031	-8.607299820000001	0.5443115216000001	2.644995108	-5.126953	0.12207031	1.2207031	2.4081298920000003	8.54270018	2.11743161	0.5493164	4.333496	0.8544922	2.3542969240000002	10.13496106	2.217919928	2.4414062	7.9345703	-1.6479492	1550085919.902
-11.230761780000002	-3.052929712	-3.210839856	-3.8452148	-0.061035156	-0.7324219	9.591845746	-0.21413574280000003	-1.516894568	4.638672	-0.12207031	-0.18310547	10.691235520000001	-1.2608886780000002	-3.3783202880000003	5.3100586	-0.12207031	-0.91552734	-9.1875	0.808691394	2.5181884000000005	-5.126953	-0.12207031	1.2207031	2.173657248	8.86330571	2.0839355040000003	0.79345703	4.699707	1.4648438	5.97546376	11.8923098	2.359082068	1.7089844	4.4555664	0.7324219	1550085919.942
-10.74028354	-4.10805661	-4.40234375	-3.112793	-1.2207031	-2.1972656	10.246215560000001	-0.0825439496	-1.3015625000000002	5.126953	0.30517578	0.061035156	11.300146760000002	-0.9594238220000001	-4.276733426000001	5.3710938	-0.24414062	-1.0375977	-11.080028960000002	1.5204834260000002	3.0613037140000006	-5.6762695	-1.8310547	1.2817383	2.2107422120000004	10.929297120000001	1.847070288	1.3427734	5.126953	1.8920898	-1.373339856	13.096972840000001	3.9417724640000005	1.7700195	1.159668	-1.0986328	1550085919.982
-9.862207460000002	-4.10805661	-3.420190396	-3.1738281	-0.4272461	-0.24414062	11.1350589	-0.46416014400000005	-1.57551268	5.554199	0.12207031	0.36621094	12.79072284	-0.03229980432	-5.12849092	5.3100586	-0.18310547	-1.3427734	-11.27263228	3.1175292540000004	3.60202626	-4.5166016	1.8920898	1.8310547	1.899707068	12.79790036	1.108959964	0.9765625	5.1879883	1.6479492	-1.373339856	13.096972840000001	3.9417724640000005	-2.1362305	3.6010742	-1.5258789	1550085920.022
-8.408715560000001	-2.0336913940000003	-4.006372104	-2.9296875	1.6479492	-1.0375977	11.2881839	-1.1962890380000002	-1.225	5.6762695	-0.5493164	0.61035156	12.918725540000002	0.6256591459999999	-4.70859375	5.432129	0.30517578	-1.0986328	-10.6756839	2.9057862400000003	2.337548822	-4.9438477	1.2817383	1.7089844	1.252514676	12.288280760000001	1.0144531250000002	0.91552734	5.493164	1.3427734	-3.5422119600000004	9.094189300000002	-3.4560790740000003	1.2207031	-0.24414062	-0.6713867	1550085920.062
-8.957812500000001	-2.1569091460000003	-6.336743210000001	-3.540039	-0.061035156	-1.953125	10.660132280000001	-1.6712158540000002	-0.88645018	5.2490234	-0.79345703	0.61035156	11.85761682	0.7668212860000001	-4.736108426	5.554199	1.0375977	-0.91552734	-9.709082068	3.5135009000000004	1.485791034	-5.2490234	0.79345703	1.0375977	0.23327636780000002	11.077636780000002	0.6077148560000001	0.5493164	5.859375	1.7089844	-0.1614990216	9.38967302	-3.581689496	2.2583008	-1.3427734	-1.2207031	1550085920.102
-8.89680162	-2.8854492800000004	-5.077050720000001	-4.1503906	-0.061035156	-0.61035156	10.05839856	-1.43076178	-0.5610595746000001	5.2490234	-0.79345703	0.61035156	10.88264128	0.849365216	-5.030395468	5.3710938	1.2207031	-1.0986328	-8.8561277	4.792333966	1.39606929	-4.4555664	0.9765625	1.159668	-0.6005371106	11.19726538	-0.1387695288	-0.6713867	5.6762695	2.746582	1.143652356	10.553662140000002	-2.665332068	1.5258789	0	-2.4414062	1550085920.142
-8.528344748	-2.366259784	-4.795922824	-3.479004	0.18310547	-0.18310547	10.05839856	-1.43076178	-0.5610595746000001	4.272461	-0.12207031	0.4272461	10.532128600000002	0.8828613220000001	-5.300756789999999	5.065918	1.3427734	-1.159668	-8.8561277	4.792333966	1.39606929	-3.6010742	0.61035156	1.0375977	-0.6735107428000001	11.301342360000001	-0.30505371400000003	-1.3427734	4.8828125	2.9907227	1.6114013580000002	9.9698732	-2.7167724640000004	2.0141602	0.4272461	-2.6855469	1550085920.182
-7.9373777	-1.550390576	-4.87607428	-2.8076172	0.24414062	-1.0986328	9.54160144	-1.5156982820000002	-0.13398437500000002	4.0283203	-0.8544922	-0.24414062	9.853833360000001	0.7464843750000001	-5.13686502	4.5776367	0.91552734	-0.91552734	-8.753247300000002	3.99919429	1.990625	-3.540039	0.7324219	0.6713867	-0.24643554320000002	10.546484620000001	0.01674804712	-1.0375977	4.211426	2.5024414	1.8063964660000003	9.96508786	-2.61867662	1.8310547	0.18310547	-2.4414062	1550085920.222
-7.39067392	-1.714282248	-5.096191394000001	-3.2348633	-0.12207031	-1.6479492	8.92910144	-1.4116211060000001	0.12919922120000002	4.0893555	-0.9765625	-0.4272461	8.89919429	0.387597644	-4.51120607	3.90625	0.24414062	-0.61035156	-8.23286142	3.5781005400000003	2.16408696	-3.9672852	0.61035156	0.61035156	0.3732421924	9.3573732	0.4067382788	0.24414062	3.7231445	1.5258789	1.8063964660000003	9.96508786	-2.61867662	1.5258789	0.79345703	-2.8076172	1550085920.265
-8.01513678	-2.2944824280000002	-4.894018570000001	-2.9907227	-0.30517578	-0.79345703	8.19816893	-0.955834964	0.34572753600000006	3.90625	-1.0986328	-0.48828125	8.291479532	-0.1459472644	-4.09011232	3.2958984	-0.30517578	-0.48828125	-8.11682158	3.8364991	2.1604980040000004	-3.8452148	0.79345703	0.61035156	0.9354980432000001	8.652759080000001	0.38640135800000003	1.4038086	3.3569336	0.79345703	0.8972167932	9.609789840000001	-1.96430661	0.91552734	0.6713867	-2.6245117	1550085920.302
-7.384692392	-1.770507788	-4.57580571	-2.380371	-0.7324219	-0.6713867	8.224487320000001	-0.5754150360000001	0.458178714	3.7231445	-0.9765625	-0.36621094	8.372826980000001	-0.5885742212	-3.8448730040000005	2.9296875	-0.4272461	-0.5493164	-7.932592752000001	4.003979532000001	2.162890576	-3.6010742	1.0375977	0.4272461	1.1352783540000002	8.52236322	0.07058105432	1.3427734	3.2348633	0.5493164	0.49526367800000004	8.302246106	-1.906884784	0.61035156	1.7700195	-2.1972656	1550085920.342
-7.12749002	-1.414013678	-4.147534146	-2.380371	0.9765625	-1.5869141	8.432641574	-0.31103514400000004	0.8661132788	3.6010742	-0.9765625	-0.30517578	8.81665036	-0.6854736419999999	-3.5553711060000004	2.746582	-0.36621094	-0.61035156	-7.55576178	4.371240216	2.213134784	-3.112793	1.0375977	0.18310547	0.92473143	8.49125998	0.285913089	1.2817383	3.112793	0.7324219	0.49526367800000004	8.302246106	-1.906884784	0.91552734	2.4414062	-1.953125	1550085920.382
-8.332153060000001	-1.7298339660000002	-4.59375	-1.5258789	0.30517578	-1.159668	8.523559800000001	-0.050244139400000006	1.3230957460000001	3.479004	-0.9765625	-0.18310547	9.43632788	-0.5287597644	-3.5111084260000003	2.6245117	-0.18310547	-0.48828125	-7.387085160000001	4.67390126	2.268164038	-2.5634766	0.8544922	0.12207031	0.8840576080000001	8.76879892	0.5957519568	1.3427734	2.8686523	0.8544922	-0.8589355432	8.498437500000001	-2.5791992800000005	0.8544922	2.0751953	-1.953125	1550085920.422
-9.040356430000001	-2.142553714	-4.8150634000000005	-1.0375977	0.30517578	-0.8544922	8.76521016	0.424682608	1.375732428	3.1738281	-0.7324219	-0.18310547	10.05839856	-0.3337646466	-3.4189941100000003	2.4414062	0.061035156	-0.36621094	-7.59284694	4.720556610000001	2.29089357	-1.8920898	0.6713867	-0.12207031	1.052734375	9.477001800000002	0.723754892	1.2207031	2.5634766	0.7324219	-1.8697998200000001	8.917138580000001	-2.749072284	1.0375977	0.18310547	-1.953125	1550085920.462
-9.564331070000001	-1.296777356	-5.0614991	0.36621094	-0.91552734	0.36621094	9.140844748000001	1.00129393	1.207055661	2.8076172	-0.6713867	-0.24414062	10.5488768	-0.10288086060000001	-3.05053714	2.0141602	0.30517578	-0.36621094	-8.125195288	4.43703624	2.384204074	-1.5258789	0.48828125	-0.61035156	1.238159146	10.218701079999999	0.9199462860000001	1.159668	2.380371	0.5493164	-1.1580077880000001	9.838280760000002	-2.27653804	0.7324219	-1.0986328	-1.8310547	1550085920.502
-9.067871106	0.385205072	-5.03398462	-0.36621094	-0.5493164	0.48828125	9.589452880000001	1.509716754	0.8457763580000002	2.380371	-0.91552734	-0.48828125	11.083617720000001	0.2069580072	-2.5744139400000003	1.3427734	0.30517578	-0.4272461	-8.541503894	4.318603534	2.5720214660000003	-1.159668	0.24414062	-1.0986328	1.46665036	11.03098192	1.2321777160000003	0.91552734	2.1362305	0.18310547	1.2094482428000002	10.1481205	-1.1245117212000002	0.12207031	-0.48828125	-1.4648438	1550085920.542
-9.575097840000002	0.461767572	-6.642993210000001	-1.8920898	1.3427734	0.24414062	9.589452880000001	1.509716754	0.8457763580000002	2.380371	-0.91552734	-0.48828125	11.968872300000001	0.5275634784000001	-1.9762695680000002	0.61035156	0.36621094	-0.61035156	-9.34541034	4.38200679	2.646191394	-0.79345703	-0.36621094	-1.159668	1.418798822	11.83847644	1.771704074	0.6713867	1.7089844	-0.18310547	3.964501996	11.653051620000001	-1.53125	-0.8544922	0.30517578	-1.159668	1550085920.582
-11.691333360000002	-0.9115722840000001	-7.512695288000001	-2.8686523	-1.953125	0.7324219	11.493945680000001	1.56953125	-0.44980469240000004	1.8310547	-1.2207031	-0.8544922	12.863696580000001	0.802709964	-1.47263179	0.061035156	0.061035156	-0.7324219	-10.834789840000001	2.7634277160000003	2.231079074	-0.12207031	-0.24414062	-0.79345703	1.280029254	12.382788040000001	2.6390135800000003	0.12207031	0.48828125	-0.4272461	3.964501996	11.653051620000001	-1.53125	-2.380371	1.7089844	-0.6713867	1550085920.622
-10.88742662	-2.55527356	-5.97905252	-2.8076172	-5.065918	0.18310547	12.56701628	1.33386232	-1.2058593750000002	0.79345703	-0.79345703	-1.0375977	13.46782248	1.062304712	-0.9737792932	0.061035156	0.48828125	-0.7324219	-11.607592360000002	0.45339357	1.7824707460000002	-1.4038086	-0.061035156	-0.6713867	1.53125	11.95451628	3.2634764400000003	-0.4272461	-0.4272461	-0.4272461	4.8162597840000005	13.63291034	-0.5072265576	-4.3945312	3.540039	0.7324219	1550085920.662
-9.795214660000001	-3.696533246	-2.8890380400000004	-1.953125	-3.2958984	-0.7324219	13.48217752	0.379223642	-2.1892089660000003	0.79345703	-0.79345703	-1.0375977	13.001269960000002	1.1304931610000002	-0.5873779254	0.30517578	0.8544922	-0.4272461	-11.143433	1.3709472839999999	1.0072753600000002	-1.5258789	-0.91552734	-0.5493164	1.4953613220000002	10.32636682	3.7288329680000003	-1.0986328	-0.12207031	0	4.67390126	11.8588134	-0.45339357	-4.272461	4.0283203	2.1362305	1550085920.702
-10.27373004	-2.77180162	-2.5564697480000005	-1.953125	-1.0986328	-0.48828125	13.03117662	-0.5550781250000001	-2.3925780760000004	-0.48828125	0.8544922	-1.0986328	11.803784440000001	1.015649411	-0.80390625	0.18310547	0.61035156	0	-11.02739218	1.9176513580000003	0.4378417932	-0.061035156	0.18310547	0.12207031	0.6220702880000001	9.030786240000001	3.7467773560000004	-1.5258789	0	0.7324219	3.31252446	10.35747104	-1.6724121400000003	-2.1972656	6.286621	2.6855469	1550085920.742
-10.310815200000002	-1.9284179320000001	-3.6474853240000003	-2.9907227	-2.9907227	-0.12207031	11.087207460000002	-0.7117919928	-1.9535400360000001	-0.9765625	1.7089844	-0.91552734	11.008251800000002	1.040771466	-1.5360351440000002	0.061035156	0.61035156	0.4272461	-10.608691100000001	0.49645996400000003	0.40793457460000004	-0.12207031	-0.12207031	0.30517578	0.1626953076	8.616870108	3.829321286	-0.8544922	-0.12207031	1.0375977	0.9797607428000001	13.01083966	-3.084033246	-1.953125	5.554199	3.4179688	1550085920.782
-8.25678714	-2.47871106	-2.068383786	-2.1362305	-2.6245117	0.12207031	9.8418705	-0.6663330072	-1.57551268	-0.9765625	1.7089844	-0.91552734	10.325171220000001	1.2919922120000003	-2.19638678	0.061035156	0.061035156	0.6713867	-9.840673920000002	-0.0813476538	0.7309326080000002	-0.6713867	0.12207031	0.36621094	0.642407248	8.77836911	3.811376996	0	0	0.5493164	-0.2643798822	12.27751448	-4.633227536	-1.6479492	4.0893555	4.272461	1550085920.822
-6.6669189300000005	-1.81118161	-1.5109130400000002	-2.746582	-2.1972656	0.12207031	8.9494384	-0.6914550720000001	-1.183129892	-0.4272461	1.0986328	-0.24414062	10.325171220000001	1.2919922120000003	-2.19638678	0.061035156	0.061035156	0.6713867	-8.98173822	-0.3971679712	0.88046875	-0.79345703	0.061035156	0.30517578	1.08383786	8.28190944	3.8400878600000006	0.79345703	0.18310547	-0.30517578	-1.429565396	10.95202626	-2.818457068	-1.6479492	3.90625	4.8828125	1550085920.862
-6.79013678	-1.5563721040000003	-1.1580077880000001	-2.1362305	-0.9765625	-0.4272461	8.24960962	-0.7500732428000001	-0.80988768	0	0.5493164	-0.30517578	10.325171220000001	1.2919922120000003	-2.19638678	0.061035156	0.061035156	0.6713867	-8.357275360000001	-0.4844970746000001	1.1735596040000003	-1.159668	-0.061035156	0.12207031	1.204663089	7.621557608000001	3.53981929	1.0986328	0.30517578	-0.7324219	-0.7716064300000001	9.07863768	-2.1975829680000003	-0.61035156	2.8686523	5.004883	1550085920.902
-7.668212860000001	-1.4427246400000002	-1.3805175720000002	-2.1362305	-0.91552734	-0.7324219	7.619164840000001	-0.6280517572	-0.7201660340000001	0	0.5493164	-0.30517578	8.263964660000001	0.4139160144	-0.7979248200000001	0.30517578	-0.6713867	0.24414062	-8.016332968	-0.19020996400000004	1.258496106	-1.2817383	-0.061035156	0.12207031	1.4869873200000001	7.192089660000001	3.3005616	0.7324219	0	-0.7324219	-0.754858426	7.900292932000001	-1.7752929320000002	0.79345703	3.90625	4.0283203	1550085920.941
-7.70170926	-0.8565429712000001	-0.539526358	-1.8920898	0	-0.6713867	7.345214660000001	-0.42229003600000004	-0.9354980432000001	0.8544922	0.061035156	-0.6713867	8.6348143	-0.10168457460000001	-0.762036142	0.5493164	-0.5493164	-0.12207031	-7.995996106000001	0.056225586060000006	1.3864990020000003	-1.3427734	-0.061035156	0.24414062	1.9810547120000002	7.43852536	3.475219748	0.61035156	0.36621094	-0.6713867	-0.754858426	7.900292932000001	-1.7752929320000002	0.8544922	5.1879883	2.6855469	1550085920.981
-8.414697480000001	-0.387597644	-0.6962402160000001	-1.8920898	0.6713867	-0.30517578	7.3787110600000005	0.028710937500000002	-1.0455566100000002	1.2207031	-0.061035156	-0.48828125	9.394457968000001	-0.4067382788	-0.783569339	0.7324219	-0.61035156	-0.48828125	-8.140747300000001	0.03588867212	1.677197284	-1.4038086	-0.24414062	0.30517578	2.360278354	8.07136232	3.52546376	0.48828125	0.91552734	-0.48828125	-1.03359375	7.20883786	-1.2549072479999999	0.91552734	4.638672	1.3427734	1550085921.021
-9.496142572	-0.594555661	-1.1855224640000002	-2.4414062	0.30517578	0	7.3787110600000005	0.028710937500000002	-1.0455566100000002	1.2207031	-0.061035156	-0.48828125	10.285692899999999	-0.5263671924000001	-0.6400146760000001	0.91552734	-0.6713867	-0.61035156	-8.321386780000001	-0.32658691100000004	1.927221646	-1.6479492	-0.36621094	0.48828125	2.3016601440000004	8.442211960000002	3.4812010800000004	0.4272461	0.8544922	-0.36621094	1.5910644960000002	7.082031250000001	0.2823242212	1.7089844	1.4038086	0.61035156	1550085921.061
-10.316797120000002	-1.2549072479999999	-1.2632812500000001	-1.8310547	0.8544922	-0.18310547	8.60251448	0.6543701080000001	-0.7716064300000001	1.4038086	-0.48828125	-0.24414062	10.941259980000002	-0.6101074280000001	-0.7201660340000001	1.159668	-0.7324219	-0.4272461	-8.450586060000001	-0.2835205072	2.1892089660000003	-1.7700195	-0.36621094	0.7324219	2.219116214	8.40153804	3.52785643	0.4272461	0.7324219	-0.18310547	1.5910644960000002	7.082031250000001	0.2823242212	2.5024414	2.5634766	-0.61035156	1550085921.101
-11.74157698	-1.21303714	-0.3529052716	-0.5493164	-0.61035156	-0.24414062	9.459057608	0.88645018	-0.7895507788	1.5869141	-0.36621094	0.18310547	11.376709260000002	-0.6974365020000001	-0.900805661	1.4648438	-0.4272461	-0.061035156	-8.679076980000001	0.1435546875	2.3052490020000005	-1.7700195	-0.7324219	0.8544922	2.0468505400000003	8.436230432	3.5027344240000007	0.36621094	0.8544922	0.24414062	5.400048920000001	11.48198282	4.043457068	-0.48828125	3.90625	-0.4272461	1550085921.141
-12.533520860000001	-2.8734864200000003	-2.23227536	-1.159668	0	-0.36621094	10.406518080000001	0.9486572480000001	-0.707006839	1.4648438	0.24414062	0.24414062	11.680566100000002	-0.6041259784	-1.332666034	1.5258789	-0.36621094	0.12207031	-9.36933606	0.6005371106	2.3076415740000003	-1.7089844	-2.0751953	0.91552734	1.89013678	9.286792032000001	3.3220947480000005	0.24414062	0.79345703	0.7324219	0.2392578076	10.49863318	-0.54191893	1.4648438	1.6479492	0.61035156	1550085921.181
-12.31938498	-4.521972644000001	-3.6905516200000004	0.061035156	-2.9907227	-0.6713867	11.3575679	0.9809570288	-0.515600589	1.4038086	0.6713867	0.24414062	12.21171924	-0.33137207460000007	-2.3219971040000003	1.4038086	-0.6713867	-0.12207031	-11.65664038	1.2034667932	3.4441162140000006	-1.8310547	-3.0517578	1.0375977	2.1162353240000003	11.318090560000002	3.152221646	0.36621094	0.48828125	0.7324219	0.2392578076	10.49863318	-0.54191893	1.0375977	-2.9296875	-0.48828125	1550085921.221
-9.42915036	-4.161889676	-1.2297851440000003	-0.7324219	0.12207031	1.953125	12.136352340000002	0.7991211060000001	-0.6089111420000001	1.4038086	0.6713867	0.24414062	13.09457968	0.056225586060000006	-3.2060547120000003	1.0986328	-0.8544922	-0.5493164	-12.43901358	2.304052716	4.368847644000001	-0.9765625	1.2817383	1.159668	2.19399411	13.143627700000001	3.1199219240000007	0.8544922	0.8544922	0.18310547	4.189404254	14.857910340000002	2.24064946	-3.0517578	1.953125	-0.7324219	1550085921.261
-8.14433606	-1.8817626800000002	-3.379516574	-0.24414062	4.333496	-0.36621094	12.46533246	0.22011719240000002	-0.3014648462	1.4648438	-0.24414062	0.6713867	13.77167932	0.6723144568000001	-3.6893554320000006	1.159668	-0.6713867	-0.61035156	-11.39824182	2.191601538	2.4619628600000003	-0.4272461	1.4038086	0.6713867	1.6496826080000002	12.86967752	3.025415036	0.79345703	1.7700195	-0.061035156	-0.27993163940000004	9.329858426000001	-4.58178714	0.91552734	-2.8076172	-0.6713867	1550085921.301
-9.134863220000002	-2.491870108	-6.333154254	-0.7324219	-1.0986328	-1.4038086	11.74397014	-0.3158203076	0.49526367800000004	1.3427734	-0.12207031	0.4272461	13.087402160000002	0.9582275360000001	-3.277832068	1.8310547	0.30517578	-0.12207031	-10.74147914	2.31481929	1.373339856	-2.0141602	0.48828125	0.5493164	0.26318359620000004	11.26665036	2.698828076	0.18310547	1.8920898	0.36621094	-0.27993163940000004	9.329858426000001	-4.58178714	3.4179688	-4.0283203	-1.5258789	1550085921.341
-8.96499002	-3.6104003600000003	-3.6833741	-1.7089844	1.5869141	1.2817383	10.611084260000002	-0.46655273560000005	0.5837890576	1.2207031	0.18310547	0	11.948535340000001	0.9115722840000001	-3.029003894	1.953125	1.2817383	0.12207031	-9.98901358	3.749169928	1.1723632788	-1.0986328	0.18310547	0.48828125	-0.5431152356000001	10.63620558	1.670019568	-0.79345703	1.4038086	1.2817383	2.21433107	10.759423920000001	-3.476416034	1.7089844	-0.91552734	-2.319336	1550085921.381
-7.875170926000001	-2.674902356	-2.7275389400000005	-0.5493164	1.8310547	0.91552734	10.218701079999999	-0.8074951080000001	0.0885253894	0.9765625	0.61035156	-0.48828125	10.893408540000001	0.885253894	-3.0804442900000004	1.4648438	1.0375977	0.12207031	-9.34541034	3.47402356	1.13647464	-0.30517578	0.30517578	0.12207031	-0.32658691100000004	10.24023462	1.38410643	-1.159668	1.0375977	1.6479492	-0.00837402356	9.21501448	-2.843579074	2.1972656	-0.12207031	-2.6245117	1550085921.421
-7.8177491	-1.774096646	-3.2658691100000006	1.0986328	1.953125	-0.30517578	9.624145468	-1.08383786	-0.2392578076	0.7324219	0.36621094	-0.79345703	9.991405760000001	0.879272464	-3.037377896	0.9765625	0.9765625	0.36621094	-8.42785643	2.7885498200000005	1.375732428	-0.5493164	0.36621094	-0.24414062	-0.02990722644	9.404028060000002	1.670019568	-0.6713867	1.0375977	1.0986328	-0.00837402356	9.21501448	-2.843579074	2.5024414	-1.7700195	-2.1362305	1550085921.461
-8.482885880000001	-1.6532714660000003	-4.044653354	1.0986328	-0.18310547	-0.12207031	8.48049321	-0.6675292932	0.07895508180000001	0.61035156	0.36621094	-0.79345703	9.15041484	0.6364257788	-2.94765625	0.6713867	0.7324219	0.61035156	-7.718457068	2.872290036	1.332666034	-0.61035156	0.12207031	-0.24414062	-0.027514648560000004	8.475707968	1.7286376800000003	0.061035156	0.7324219	0.61035156	0.40793457460000004	9.67080072	-2.5026367800000004	2.0141602	-3.1738281	-2.1362305	1550085921.501
-7.946948380000001	-1.2058593750000002	-3.361572284	1.7700195	-0.18310547	0.30517578	7.40024411	0.07058105432	0.6316406250000001	0.48828125	0.18310547	-0.6713867	8.795117212000001	0.3026611322	-2.628247104	0.36621094	0.6713867	0.6713867	-7.61557608	3.1761474640000005	1.3470214660000002	-0.12207031	0.12207031	-0.30517578	-0.1866210962	8.01513678	1.3972655760000001	0.18310547	0.5493164	0.6713867	3.1474366000000003	9.0092527	-1.4211913940000003	1.4038086	-3.2958984	-1.8920898	1550085921.541
-7.65983876	-0.34931639400000003	-3.696533246	1.0375977	2.0751953	-0.7324219	7.303344748	0.6017333966	0.92473143	0.36621094	-0.24414062	-0.61035156	8.83100589	0.10288086060000001	-2.48588858	0.061035156	0.6713867	0.61035156	-7.608398560000001	3.226391574	1.449902356	0.24414062	0.24414062	-0.48828125	-0.014355469240000002	8.08930661	1.227392572	0	0.30517578	0.9765625	3.1474366000000003	9.0092527	-1.4211913940000003	0.79345703	-2.1362305	-1.4038086	1550085921.581
-9.28798822	-0.7955322480000001	-4.371240216	1.4648438	-0.18310547	-0.91552734	7.7328125000000005	0.9175537140000001	0.8194580072000001	0.24414062	-0.6713867	-0.61035156	8.99728984	0.11604003600000001	-2.3937744600000004	-0.30517578	0.48828125	0.6713867	-7.535424820000001	3.2658691100000006	1.6927490020000002	0.5493164	0.061035156	-0.48828125	0.5323486420000001	8.419482428	1.355395468	0.12207031	0.12207031	0.79345703	2.728735324	8.755639480000001	-1.567138678	0.79345703	-0.061035156	-1.2207031	1550085921.621
-9.2556884	-0.9522461060000001	-4.31142572	1.5258789	-0.48828125	-0.5493164	8.3967527	1.1328857428	0.6160888580000001	0.24414062	-0.6713867	-0.61035156	9.523657248000001	0.20576172120000003	-2.08513179	-0.8544922	0.36621094	0.6713867	-7.9134519800000005	3.4393310700000006	2.038476538	0.8544922	-0.24414062	-0.4272461	0.915161142	8.954223740000002	1.375732428	0.24414062	-0.12207031	0.30517578	0.02153320288	9.69472644	-2.4153076080000004	0.5493164	-0.48828125	-1.2817383	1550085921.661
-9.433935700000001	-0.7811767572	-4.317407248	1.5869141	-0.61035156	0.24414062	8.3967527	1.1328857428	0.6160888580000001	0.061035156	-0.79345703	-0.61035156	9.92321736	0.19619140380000002	-1.965502896	-1.4038086	0.24414062	0.48828125	-8.47451178	3.1390625	2.245434604	1.2207031	-0.24414062	-0.5493164	1.081445288	9.682763580000001	1.24294429	0.061035156	-0.7324219	-0.12207031	0.02153320288	9.69472644	-2.4153076080000004	0.36621094	-2.1972656	-1.2817383	1550085921.701
-8.844164840000001	0.0418701178	-4.612890576	0.7324219	-0.91552734	0.4272461	9.87536592	1.3864990020000003	0.686669928	-0.4272461	-0.61035156	-0.48828125	10.23784146	0.03828125	-2.1114501800000003	-1.7089844	0.061035156	0.24414062	-8.6001223	2.652172824	2.295678714	1.0375977	-0.24414062	-0.79345703	1.3087402160000001	10.18759784	1.31352536	-0.36621094	-1.5258789	-0.48828125	1.199877896	9.835888579999999	-2.313623004	-0.061035156	-2.319336	-1.0986328	1550085921.741
-9.372924820000001	-1.43435054	-4.078149460000001	-0.061035156	0.30517578	1.0986328	10.340722840000002	1.300366214	0.573022464	-1.0375977	-0.5493164	-0.4272461	10.804883180000001	-0.0825439496	-2.195190396	-1.8310547	0.4272461	0	-8.487670926	2.8495605040000003	2.16767572	0.91552734	-1.0375977	-1.0375977	1.567138678	10.4459964	1.7597412140000002	-0.6713867	-1.7700195	-0.5493164	4.17265625	10.37302266	-0.659155252	-0.91552734	-1.7089844	-0.91552734	1550085921.781
-10.453173920000001	-3.4166014400000004	-4.1786376800000005	0	-0.9765625	2.9296875	10.43403354	1.2202148560000001	0.4761230432	-1.8920898	-0.12207031	-0.8544922	11.793017180000001	0.0095703125	-2.3734375	-1.8310547	0.48828125	-0.36621094	-10.294067000000002	3.034985324	2.512207068	1.8920898	-1.8310547	-0.8544922	1.9164550720000002	11.46164586	2.2849121400000003	-1.4648438	-1.953125	-0.4272461	4.17265625	10.37302266	-0.659155252	-2.0141602	-1.6479492	-0.12207031	1550085921.821
-11.086010880000002	-3.0720702880000004	-3.84367662	-0.18310547	-2.0751953	1.953125	10.97834514	1.2178222840000001	0.052636719240000004	-1.8920898	0.12207031	-0.5493164	12.830200180000002	0.2954833966	-2.251416034	-1.8310547	0.18310547	-0.48828125	-11.89111322	1.2716552520000002	2.8854492800000004	1.7700195	-1.2817383	-1.0375977	1.95234375	12.0538089	3.5888672120000003	-1.2207031	-2.1362305	-0.8544922	5.1045652	11.51667482	0.984545926	-3.7841797	0.4272461	1.4038086	1550085921.861
-11.8241214	-3.8640135800000004	-2.0671875	0.8544922	-2.746582	0.6713867	11.73320288	0.7273437500000001	-0.9331054712000001	-1.8920898	-0.5493164	0	13.0072509	0.5897705072	-1.36018071	-1.7089844	0.061035156	-0.30517578	-11.9604982	0.10766601440000001	2.9979003600000005	1.8310547	0.79345703	-1.2817383	2.3889892180000003	11.07165486	4.742089856000001	-0.4272461	-1.7700195	-1.5258789	-0.09211425720000001	12.96657698	-2.215527356	-4.211426	1.6479492	2.5024414	1550085921.901
-11.34560504	-3.541015576	-0.3732421924	1.953125	-1.0986328	0.12207031	11.59084514	0.26677246400000004	-1.5551757200000003	-2.0141602	-0.36621094	0.30517578	12.24521466	0.611303714	-0.47492675720000005	-1.4648438	0.36621094	-0.061035156	-11.347998200000001	0.3289794928	1.7118896760000002	2.0141602	0.7324219	-0.79345703	1.7848632200000003	9.712670926000001	5.1715576080000005	-0.61035156	-0.9765625	-1.159668	-0.09211425720000001	12.96657698	-2.215527356	-3.3569336	1.5869141	3.2958984	1550085921.941
-9.261669928000002	-1.965502896	-1.9284179320000001	-0.79345703	-1.8310547	-0.30517578	10.794115920000001	0.32180175720000004	-2.076757788	-2.0141602	-0.36621094	0.30517578	11.672192000000003	0.8158691100000001	-0.24763183900000002	-1.159668	0.79345703	-0.24414062	-11.18530252	-0.36367187500000003	1.4068359620000002	1.8310547	0.12207031	-0.8544922	1.11613768	9.444701980000001	4.9	-1.0375977	-1.0986328	-0.30517578	-3.5386230040000006	12.989307100000001	-2.9225341460000003	-2.8076172	-0.24414062	4.1503906	1550085921.981
-7.873974640000001	-2.293286142	-0.878076178	0	-0.12207031	0.24414062	10.554858720000002	0.30744628600000007	-2.43205571	-2.0141602	0.48828125	0.36621094	11.230761780000002	1.2034667932	-0.285913089	-1.3427734	0.30517578	-0.36621094	-9.743774460000001	-0.794335962	1.4463134979999999	1.5869141	0.6713867	-0.8544922	1.193896466	9.53442392	4.584179712	-1.0986328	-1.3427734	-0.61035156	-3.20366214	10.608691100000001	-2.3435302520000003	-1.2207031	-2.0141602	4.3945312	1550085922.021
-7.54858426	-2.369848642	-0.35888672120000004	0.48828125	-0.48828125	0.6713867	10.04045378	-0.0346923822	-2.310034146	-1.953125	-0.061035156	0.061035156	10.4388179	0.9438721040000001	-0.10168457460000001	-1.4038086	0	-0.061035156	-8.781957968	-1.221411142	1.129296875	1.2817383	0.36621094	-0.79345703	1.1962890380000002	8.09528804	4.585375900000001	-0.61035156	-1.5258789	-0.9765625	-2.3746337860000004	8.6766848	-0.8134765380000001	-0.61035156	-1.0375977	3.6010742	1550085922.061
-8.04384784	-1.358984424	-0.270361322	1.2817383	0.5493164	0.4272461	8.890820288	0.002392578076	-2.165283246	-1.953125	-0.061035156	0.061035156	9.7485598	0.387597644	-0.028710937500000002	-1.2207031	0.5493164	0.12207031	-8.56184056	-1.3386474640000001	0.985742212	1.159668	0.12207031	-0.8544922	1.108959964	7.18371556	4.4059326080000005	-0.48828125	-1.2207031	-0.7324219	-0.42229003600000004	7.9792482	-0.7871582068	0.7324219	0.12207031	3.0517578	1550085922.101
-8.59892572	-0.669921875	-1.0969971040000002	0.061035156	-0.24414062	-0.4272461	8.10366214	0.28471679320000004	-2.0145507200000004	-1.4038086	0.12207031	-0.36621094	9.45307608	0.22490234620000002	-0.192602536	-1.0375977	0.24414062	0.12207031	-8.528344748	-1.2704589660000003	0.855346646	0.91552734	0.18310547	-0.61035156	1.4427246400000002	7.27941893	4.267163040000001	-0.4272461	-1.0375977	-0.4272461	0.461767572	7.598827880000001	-0.20935058900000003	0.79345703	2.319336	1.4648438	1550085922.141
-8.9494384	-1.732226538	0.2237060504	0.30517578	0.6713867	0.4272461	8.104858426	0.3959716754	-1.758544928	-1.0375977	-0.24414062	-0.30517578	9.66481929	0.21413574280000003	-0.01794433606	-0.91552734	0	-0.061035156	-8.67189946	-1.5156982820000002	0.984545926	0.7324219	0.12207031	-0.36621094	1.6664307100000002	7.574902160000001	4.732519568	-0.061035156	-0.61035156	-0.5493164	0.27395019960000005	8.129980432	0.1196289038	0.8544922	3.9672852	0.061035156	1550085922.181
-9.34421376	-1.0862304712000002	-0.2260986322	0.7324219	2.8076172	0.61035156	8.606103240000001	0.2823242212	-1.64011232	-0.48828125	-0.6713867	-0.24414062	10.069164840000001	0.23327636780000002	0.10288086060000001	-0.6713867	-0.061035156	-0.18310547	-9.07026358	-1.6891601440000001	1.2202148560000001	0.36621094	-0.061035156	-0.30517578	1.7226562500000002	8.022314300000001	4.894018570000001	0.12207031	-0.36621094	-0.48828125	-0.062207030760000004	7.63710962	-0.5646484424	1.159668	1.953125	0.12207031	1550085922.221
-10.227075180000002	-0.6962402160000001	-2.20236821	-0.48828125	0.24414062	-0.18310547	9.24492212	0.1040771466	-1.757348642	-0.061035156	-0.7324219	-0.12207031	10.65773912	0.21413574280000003	0.1411621106	-0.36621094	-0.12207031	-0.24414062	-9.38129892	-1.6592528960000001	1.471435504	0	-0.18310547	-0.12207031	1.81357428	8.47929712	4.90598143	0.061035156	-0.4272461	-0.36621094	2.65935054	10.227075180000002	2.1844238220000003	1.5869141	-1.953125	0.24414062	1550085922.261
-9.98063948	-1.3015625000000002	-0.9713867212000001	-0.7324219	-0.24414062	-0.18310547	9.902880399999999	0.10886230040000001	-1.7980224640000002	0.18310547	-0.48828125	-0.061035156	10.97954074	0.0909179712	0.1985839856	-0.12207031	-0.24414062	-0.24414062	-9.522461060000001	-1.4427246400000002	1.7980224640000002	-0.30517578	-0.18310547	0.12207031	2.000195288	8.714965560000001	4.837792932	0	-0.36621094	-0.36621094	2.65935054	10.227075180000002	2.1844238220000003	1.2817383	-0.91552734	-0.4272461	1550085922.3
-9.605004892	-1.1209228240000002	-0.6986327880000001	0.24414062	1.2207031	0.24414062	10.30722644	0.2572021466	-1.7621337860000001	0.24414062	-0.36621094	0	10.97954074	-0.113647464	0.1244140625	0.12207031	-0.36621094	-0.18310547	-9.376513580000001	-1.2608886780000002	1.90808107	-0.36621094	-0.18310547	0.30517578	2.068383786	8.576196580000001	4.719360324	0	-0.30517578	-0.30517578	2.9979003600000005	10.69482428	2.205957068	0.79345703	-0.30517578	0.12207031	1550085922.34
-9.96628444	-0.855346646	-0.9630126800000001	-0.5493164	0.36621094	0.5493164	10.179223740000001	0.5227783246000001	-1.4774170320000002	0.18310547	0.18310547	0.18310547	10.88503444	-0.33137207460000007	-0.053833007200000005	0.36621094	-0.30517578	0.061035156	-9.241332968	-1.191503894	1.906884784	-0.4272461	-0.18310547	0.5493164	2.007373004	8.30463858	4.623657248000001	0.12207031	-0.18310547	-0.12207031	1.8578369600000002	8.24482428	-0.6208740020000001	0.7324219	-0.9765625	0.18310547	1550085922.381
-10.63620558	-1.7776855040000001	-1.046752896	-0.61035156	2.2583008	-0.30517578	9.956713760000001	0.9175537140000001	-1.0969971040000002	0.18310547	0.6713867	0.36621094	10.80966754	-0.47971191100000005	-0.364868161	0.6713867	-0.36621094	0.12207031	-9.447094748	-1.0371826080000002	2.051635782	-0.5493164	-0.4272461	0.61035156	2.036083966	8.42307158	4.554272464	0.36621094	0.061035156	0.061035156	1.8578369600000002	8.24482428	-0.6208740020000001	1.8310547	-1.0375977	-0.61035156	1550085922.42
-11.43652356	-2.8136719240000003	-4.621264676	1.0986328	-0.12207031	-0.6713867	10.029687500000001	1.156811502	-0.855346646	0.4272461	0.6713867	0.48828125	10.82641574	-0.401953125	-0.6041259784	0.91552734	-0.5493164	0.061035156	-10.21272014	-0.8206542932	1.65805661	-0.91552734	-0.9765625	0.6713867	2.13776857	8.907568390000002	4.527954074	0.5493164	0.48828125	0.12207031	2.537329074	9.325073380000001	-2.454785144	2.319336	0.5493164	-1.953125	1550085922.46
-8.901586960000001	-1.96669928	-1.528857428	-0.18310547	-2.9907227	-0.8544922	10.13735324	1.153222644	-0.9510498200000002	0.79345703	0.5493164	0.48828125	11.326464660000001	-0.01076660144	-0.8649169928000001	0.79345703	-0.48828125	-0.30517578	-11.312109620000001	0.153125	3.045751996	-0.9765625	0.9765625	0.91552734	2.0659912140000003	10.285692899999999	4.15830072	0.8544922	1.0375977	0.12207031	3.4931639400000005	13.87934604	0.309838858	0.7324219	0.91552734	-0.91552734	1550085922.501
-7.327270468000001	-0.594555661	-1.2477295320000001	-0.30517578	6.5307617	0.24414062	10.302441100000001	0.793139676	-1.227392572	0.9765625	0.18310547	0.6713867	11.80976538	0.6017333966	-1.183129892	0.79345703	-0.79345703	-0.30517578	-9.38488768	0.3804199280000001	1.469042932	-0.7324219	0.5493164	0.9765625	1.526464856	10.14333516	3.84367662	0.61035156	1.159668	-0.12207031	0.7955322480000001	9.558349640000001	-1.193896466	0.4272461	-0.7324219	-0.4272461	1550085922.54
-9.95432158	-1.2154297120000002	-6.451586960000001	-0.5493164	-1.159668	-1.5869141	10.075146760000003	0.2775390576	-0.8744873200000001	0.9765625	-0.18310547	0.36621094	11.3396241	0.6364257788	-0.9414794928000001	1.0986328	-0.24414062	0	-9.249707068000001	0.24643554320000002	0.9785644568000001	-1.0986328	0.5493164	0.61035156	0.5526855432	9.211425720000001	3.4237792540000007	0.24414062	0.8544922	0.061035156	0.4892822284000001	8.113232428000002	-2.095898462	1.6479492	-0.12207031	-1.3427734	1550085922.58
-9.444701980000001	-3.1079589660000004	-4.072167932	-0.24414062	-2.5634766	-1.5258789	9.35258786	0.1997802716	-0.42109375000000004	0.91552734	0.24414062	0.061035156	10.925708360000002	0.4689453076	-1.378125	1.0986328	0.4272461	0.061035156	-9.4255616	1.90808107	0.805102536	-1.3427734	-0.12207031	0.61035156	-0.0729736322	9.125292932	2.5265625000000003	-0.30517578	0.48828125	0.8544922	2.192797824	9.721044928000001	-2.3542969240000002	0.79345703	-0.48828125	-1.2817383	1550085922.621
-8.911157248	-2.82922374	-3.293383786	0.12207031	1.0986328	1.0375977	9.35258786	0.1997802716	-0.42109375000000004	0.91552734	0.24414062	0.061035156	11.086010880000002	0.6101074280000001	-2.3626709260000003	0.48828125	0.061035156	0	-9.91364766	3.3962646760000004	0.8900390380000001	-0.48828125	-0.061035156	0.79345703	-0.19499511780000003	10.316797120000002	2.0755615020000002	-0.61035156	0.4272461	1.2207031	3.007470746	10.13376448	-2.293286142	0.48828125	0.30517578	-1.0986328	1550085922.66
-8.756836060000001	-1.414013678	-3.188110324	-0.061035156	1.2207031	0.30517578	9.868188400000001	-0.19140625	-0.454589856	0.6713867	0.30517578	-0.061035156	11.5262455	1.0443603240000001	-3.093603534	-0.12207031	-0.36621094	0	-9.883740020000001	2.5564697480000005	1.443920926	0.18310547	0.30517578	0.30517578	-0.03947753894	11.09917032	2.2382567900000003	-0.061035156	0.30517578	0.48828125	1.604223642	9.609789840000001	-2.7251464660000004	0.30517578	-0.5493164	-0.36621094	1550085922.7
-9.241332968	-1.57551268	-4.056616214000001	0.79345703	0.7324219	-0.18310547	9.94953624	-0.38999023560000007	0.0765625	0.24414062	-0.24414062	0.36621094	10.97595198	1.2058593750000002	-2.85673822	-0.18310547	-0.7324219	0.36621094	-9.198266574	2.140161142	1.4235839660000003	-0.12207031	0	0.061035156	-0.2524169928	10.030884080000002	2.93569339	0.91552734	0.12207031	-0.36621094	1.6891601440000001	9.46264676	-2.5349366	0.48828125	-1.0375977	-0.24414062	1550085922.741
-9.08461911	-1.8566405760000002	-3.8101807100000005	1.0986328	-0.7324219	-0.12207031	9.593042032000001	-0.10527343750000001	0.7201660340000001	0.061035156	0	0.5493164	10.1146241	0.9283202880000001	-2.2382567900000003	-0.12207031	-0.36621094	0.4272461	-8.56184056	2.6760987400000005	1.1017822480000001	0.24414062	-0.061035156	0.18310547	-0.477319339	9.030786240000001	2.55048822	0.7324219	-0.36621094	-0.24414062	1.6891601440000001	9.46264676	-2.5349366	0.36621094	-0.61035156	-0.61035156	1550085922.78
-8.907568390000002	-1.6879638580000003	-3.3460204680000003	2.1362305	0.5493164	-0.18310547	9.2389402	0.3517089856000001	0.73332518	-0.12207031	0.18310547	0.48828125	9.733007788	0.659155252	-1.9284179320000001	-0.12207031	0.061035156	0.18310547	-8.31660144	3.085229532	0.907983426	0.6713867	-0.36621094	0.12207031	-0.3756347644	8.76401358	2.081542932	0	-0.6713867	0.48828125	1.9391846040000003	9.51169429	-2.1485351440000002	0.18310547	-0.4272461	-0.5493164	1550085922.82
-9.5104982	-1.5934570680000002	-4.12839357	1.7700195	-0.5493164	0	9.24013678	0.764428714	0.1495361322	-0.36621094	-0.24414062	0.30517578	9.961499100000001	0.6244628600000001	-2.0755615020000002	-0.5493164	0	0.18310547	-8.61567392	3.34841304	0.9677978240000001	1.159668	-0.6713867	0.061035156	0.0035888672120000004	9.170751800000001	2.045654254	-0.18310547	-0.7324219	0.6713867	1.8410888580000002	9.53322734	-1.7513672120000003	0	-0.9765625	-0.30517578	1550085922.86
-9.242529254	-1.294384784	-3.563745108	1.7089844	0.18310547	0.4272461	9.329858426000001	0.840991214	-0.25480957460000003	-0.7324219	-0.48828125	0.24414062	10.693627700000002	0.6651367212000001	-2.4344482820000004	-1.2207031	-0.12207031	0.24414062	-8.985326980000002	3.0493408540000004	1.33386232	1.7089844	-0.6713867	-0.061035156	0.21413574280000003	9.82272914	1.9978027160000003	0.18310547	-0.79345703	0.48828125	1.8243408540000001	9.630126800000001	-2.15571286	-0.24414062	-1.3427734	-0.061035156	1550085922.9
-9.564331070000001	-1.1699707068	-3.80778804	0.79345703	-0.24414062	0.12207031	9.69113768	0.5969482428	-0.2572021466	-1.0375977	-0.30517578	0.18310547	11.26186502	0.709399411	-2.337548822	-1.6479492	-0.24414062	0.48828125	-9.286792032000001	2.593554712	1.5384277160000002	1.5258789	-1.2207031	-0.18310547	0.2129394568	10.27971196	1.947558606	0.30517578	-1.3427734	0.061035156	1.8398925720000001	9.423168930000001	-2.5229737400000003	-0.30517578	-1.5258789	0	1550085922.94
-9.298754892	-1.6664307100000002	-3.1593994600000004	0.061035156	0.48828125	1.0375977	10.230663940000001	0.29667969240000003	-0.0992919928	-1.2207031	-0.4272461	0.18310547	11.228369600000002	0.5586669928	-2.3495117800000003	-1.953125	-0.48828125	0.5493164	-10.06557608	2.38540036	1.943969748	1.6479492	-1.5869141	-0.36621094	0.732128894	10.63620558	1.971484424	0.4272461	-2.0141602	-0.24414062	1.8793701080000003	9.426757788000002	-2.816064496	-0.24414062	-1.159668	-0.30517578	1550085922.98
-8.8896241	-1.6341308900000002	-3.1558105040000006	0.48828125	1.2817383	0.6713867	10.838378600000002	0.07895508180000001	-0.24045410340000004	-1.3427734	-0.30517578	0.061035156	11.107544420000002	0.2045654254	-2.3734375	-1.953125	-0.7324219	0.30517578	-10.16127896	1.108959964	2.884252896	1.8310547	-0.5493164	-0.7324219	2.0097655760000004	11.05610324	2.5002441100000006	0.30517578	-2.1362305	-0.8544922	1.312329074	9.410009980000002	-2.3255859620000003	-0.12207031	-0.7324219	-0.24414062	1550085923.02
-8.95183107	-2.0193359620000004	-3.9369873200000005	0.7324219	-0.4272461	-0.061035156	11.1278804	-0.20217285340000002	-0.3959716754	-1.4648438	0.36621094	-0.12207031	10.81804164	-0.3026611322	-1.7274413940000002	-1.5258789	-0.6713867	0.12207031	-9.2556884	0.571826178	2.4153076080000004	0.61035156	-0.9765625	-0.5493164	2.7861572480000003	9.97465854	3.1665771760000005	0.30517578	-1.7700195	-1.4038086	1.0898193390000002	9.21979982	-2.7526612400000006	-0.061035156	-0.8544922	-0.30517578	1550085923.06
-9.035571580000001	-2.5791992800000005	-3.1079589660000004	0.9765625	-0.5493164	-0.061035156	10.2079348	-0.17944336060000002	-0.37084961060000005	-1.3427734	0.4272461	-0.4272461	10.338329680000001	-1.000097644	-1.113745108	-0.8544922	-0.061035156	-0.061035156	-9.42436502	1.2692626800000002	2.304052716	0.7324219	-0.4272461	-0.12207031	2.8136719240000003	8.83220198	2.9440673920000004	-0.18310547	-1.3427734	-0.8544922	1.280029254	9.310717752	-2.6605469240000006	-0.18310547	-0.24414062	-0.5493164	1550085923.1
-9.170751800000001	-2.162890576	-2.5181884000000005	0.91552734	0.18310547	0.30517578	9.10974092	0.03828125	-0.67709964	-1.159668	0.48828125	-0.4272461	10.50222194	-1.3637695680000002	-1.1304931610000002	-0.5493164	0.4272461	-0.30517578	-9.418384080000001	1.0934082068000002	2.0671875	0.91552734	0.061035156	-0.24414062	2.6210692900000003	8.637207068	2.616284146	-0.8544922	-0.8544922	0.061035156	0.2942871106	9.554760880000002	-1.95234375	-0.24414062	-0.24414062	-0.36621094	1550085923.14
-9.500927520000001	-1.8075927520000004	-2.7311278960000003	0.9765625	-0.18310547	0.30517578	8.781957968	-0.03229980432	-1.0563232428000002	-1.0375977	0.30517578	-0.24414062	11.0584964	-1.02163089	-1.403247104	-0.7324219	0.30517578	-0.24414062	-9.418384080000001	1.0934082068000002	2.0671875	0.91552734	0.061035156	-0.24414062	2.327978534	9.03796376	2.6713134000000003	-0.48828125	-0.24414062	0.36621094	0.1854248004	9.53322734	-1.8351074280000002	-0.30517578	-1.0375977	-0.12207031	1550085923.18
-9.362158246000002	-1.585082968	-2.4344482820000004	0.91552734	0.061035156	0.24414062	8.923120108	-0.27395019960000005	-1.1328857428	-1.0375977	0.30517578	-0.24414062	11.523852340000001	-0.339746106	-1.7681152160000002	-0.9765625	0.12207031	0.18310547	-9.418384080000001	1.0934082068000002	2.0671875	0.91552734	0.061035156	-0.24414062	1.7812744600000001	9.485375900000001	2.805297824	0.061035156	-0.12207031	0.12207031	0.9354980432000001	9.567919928000002	-2.0301025360000002	-0.30517578	-1.0375977	-0.061035156	1550085923.22
-9.383691394000001	-1.222607428	-2.575610324	0.61035156	0.061035156	-0.061035156	9.242529254	-0.45578614200000006	-0.9295165740000001	-0.6713867	-0.36621094	0.18310547	11.44011232	0.135180661	-1.7059082460000001	-0.91552734	0.061035156	0.48828125	-9.419580072	0.7979248200000001	2.447607428	0.7324219	-0.061035156	-0.30517578	1.350610324	9.707885880000001	2.85913089	0.24414062	-0.4272461	-0.061035156	1.063500998	9.589452880000001	-1.7059082460000001	-0.30517578	-0.48828125	-0.12207031	1550085923.26
-9.3489991	-1.3793212860000001	-2.5971435700000005	0.4272461	-0.061035156	-0.24414062	9.559545926	-0.45339357	-0.6220702880000001	-0.5493164	-0.24414062	0.24414062	10.85991214	0.2572021466	-1.4463134979999999	-0.7324219	0.18310547	0.36621094	-9.42077626	0.754858426	2.3578857820000003	0.48828125	-0.061035156	-0.36621094	1.5001464660000001	9.517675720000002	2.9847412140000005	0	-0.7324219	-0.12207031	0.8876464660000001	9.516479532	-1.745385782	-0.18310547	-0.18310547	-0.24414062	1550085923.3
-9.477001800000002	-1.683178714	-2.445214856	0.36621094	-0.061035156	0	9.71027806	-0.153125	-0.5239746106000001	-0.4272461	-0.061035156	0.12207031	10.28090854	0.0825439496	-1.3709472839999999	-0.4272461	0.18310547	0	-9.405224640000002	0.71538089	2.274145468	0.4272461	0.12207031	-0.24414062	2.081542932	9.38608426	3.1761474640000005	-0.24414062	-0.61035156	-0.18310547	0.7680175720000001	9.4686277	-1.8410888580000002	-0.12207031	-0.4272461	-0.30517578	1550085923.34
-9.482983426	-1.50732428	-2.3626709260000003	0.24414062	-0.061035156	0.061035156	9.72702626	0.211743161	-0.7955322480000001	-0.4272461	-0.061035156	0.12207031	10.243823380000002	-0.09211425720000001	-1.343432608	-0.30517578	0.18310547	-0.36621094	-9.363354532	0.534741214	2.1664795320000003	0.24414062	0.12207031	-0.24414062	2.295678714	9.34541034	3.2527099640000006	-0.30517578	-0.18310547	-0.24414062	1.03957518	9.648071580000002	-1.391284146	-0.18310547	-0.24414062	-0.18310547	1550085923.38
-9.43752446	-1.3793212860000001	-2.4727295320000002	0.061035156	0	-0.12207031	9.87058058	0.31701660340000004	-0.9187500000000001	-0.36621094	-0.18310547	0.12207031	10.563232820000001	-0.1495361322	-1.2489257200000001	-0.30517578	0	-0.48828125	-9.31191394	0.6089111420000001	2.1114501800000003	0.12207031	0.061035156	-0.18310547	1.9786621400000002	9.2556884	3.1187255400000002	-0.24414062	-0.061035156	-0.24414062	0.925927716	9.671997300000001	-1.412817392	-0.18310547	-0.061035156	-0.12207031	1550085923.42
-9.448290740000001	-1.547998004	-2.471533246	-0.061035156	-0.061035156	-0.12207031	9.953125	0.1686767572	-0.849365216	-0.36621094	-0.18310547	0.12207031	10.960400360000001	-0.1399658246	-1.2907959260000001	-0.30517578	0	-0.30517578	-9.322680710000002	0.6759033540000001	2.12341304	0.061035156	-0.061035156	-0.12207031	1.650878894	9.195874100000001	2.9620117800000005	-0.18310547	-0.24414062	-0.12207031	0.5993408246	9.5619384	-1.70471196	-0.061035156	-0.24414062	-0.24414062	1550085923.46
-9.423168930000001	-1.69633786	-2.422485324	-0.061035156	-0.061035156	-0.061035156	9.9447509	-0.005981445288000001	-0.8290283540000001	-0.24414062	-0.061035156	0.061035156	11.103954680000001	-0.1579101538	-1.4235839660000003	-0.24414062	0.061035156	-0.061035156	-9.362158246000002	0.7129882787999999	2.204760782	0	-0.061035156	-0.12207031	1.693945288	9.242529254	2.9703858800000003	-0.12207031	-0.24414062	-0.12207031	0.709399411	9.600219748	-1.58747554	-0.061035156	-0.12207031	-0.24414062	1550085923.5
-9.38129892	-1.77290036	-2.442822284	-0.12207031	-0.061035156	-0.12207031	9.87895468	-0.028710937500000002	-0.8015136780000001	-0.12207031	0.061035156	-0.061035156	10.97714856	-0.24045410340000004	-1.3805175720000002	-0.12207031	0.061035156	0	-9.35617662	0.7907471040000001	2.2167236420000003	-0.061035156	-0.061035156	-0.12207031	1.9032959260000002	9.32028804	2.9859375000000004	0	-0.12207031	-0.12207031	0.7799804712000001	9.63491214	-1.50493161	-0.061035156	0	-0.24414062	1550085923.54
-9.43273912	-1.812377896	-2.503832968	-0.061035156	0	-0.061035156	9.671997300000001	0.09211425720000001	-0.770410144	-0.12207031	0.061035156	-0.061035156	10.87426718	-0.2619873004	-1.2860107820000002	-0.061035156	0.061035156	-0.061035156	-9.383691394000001	0.8732910340000001	2.2573974640000003	-0.061035156	0	-0.12207031	1.9798584260000003	9.32028804	2.948852536	0	0.061035156	-0.12207031	0.5969482428	9.58825679	-1.53125	-0.061035156	0	-0.18310547	1550085923.58
-9.423168930000001	-1.7896484620000002	-2.593554712	-0.061035156	-0.061035156	-0.12207031	9.55117212	0.19499511780000003	-0.6962402160000001	0	0	-0.061035156	10.865893080000001	-0.2045654254	-1.235766574	0	0.12207031	-0.12207031	-9.407617212	0.909179712	2.287304712	-0.12207031	0.061035156	-0.12207031	1.9284179320000001	9.410009980000002	2.9464599640000007	-0.061035156	0.18310547	0	0.516796875	9.644482428000002	-1.5360351440000002	-0.061035156	-0.061035156	-0.12207031	1550085923.62
-9.43034694	-1.7609375	-2.616284146	-0.061035156	0	-0.12207031	9.555957068	0.21652832460000004	-0.660351538	0.061035156	-0.18310547	0.061035156	10.8898188	-0.057421875000000004	-1.296777356	0.061035156	0.12207031	-0.24414062	-9.398047120000001	0.9689941100000001	2.3255859620000003	-0.12207031	0.18310547	-0.12207031	1.8614257200000002	9.475805710000001	2.9500489200000004	-0.061035156	0.24414062	0	0.5359375000000001	9.673193390000002	-1.56354982	-0.061035156	-0.061035156	-0.061035156	1550085923.659
-9.4423098	-1.714282248	-2.575610324	-0.061035156	-0.12207031	-0.12207031	9.651660340000001	0.24643554320000002	-0.6711181610000001	0.061035156	-0.18310547	0.061035156	10.8981929	0.050244139400000006	-1.3422363220000002	0.12207031	0.061035156	-0.24414062	-9.4423098	0.9821533540000001	2.3160155760000003	-0.18310547	0.18310547	-0.12207031	1.75495607	9.47341304	2.93808606	-0.12207031	0.18310547	-0.061035156	0.6125	9.67438948	-1.610205072	0	0	-0.061035156	1550085923.7
-9.42915036	-1.665234424	-2.5433105040000004	-0.061035156	0	-0.12207031	9.73659694	0.27873535340000005	-0.7572509980000001	0.12207031	-0.24414062	0.061035156	10.862304320000002	0.1244140625	-1.3051513580000003	0.061035156	0.061035156	-0.24414062	-9.39086911	0.9821533540000001	2.245434604	-0.12207031	0.30517578	-0.12207031	1.667626996	9.49375	2.910571286	-0.12207031	0.24414062	-0.061035156	0.5526855432	9.683960160000002	-1.5779052520000003	-0.061035156	0	-0.061035156	1550085923.739
-9.412402160000001	-1.579101538	-2.604321286	-0.12207031	-0.061035156	-0.12207031	9.7832518	0.3026611322	-0.7763915740000001	0.12207031	-0.24414062	0.061035156	10.820434800000001	0.17944336060000002	-1.258496106	0.061035156	0.061035156	-0.24414062	-9.34780252	0.984545926	2.1664795320000003	-0.12207031	0.18310547	-0.12207031	1.5587646760000002	9.43273912	2.918945288	-0.12207031	0.18310547	-0.12207031	0.5443115216000001	9.63491214	-1.617382788	0	-0.061035156	-0.061035156	1550085923.779
-9.383691394000001	-1.582690396	-2.62346196	-0.18310547	0	-0.12207031	9.844262680000002	0.3014648462	-0.7979248200000001	0.12207031	-0.24414062	0.061035156	10.727124100000001	0.19140625	-1.216625998	0	0.12207031	-0.30517578	-9.350195288	0.949853534	2.1437500000000003	-0.18310547	0.12207031	-0.12207031	1.5276611420000001	9.371728240000001	2.9261230040000004	-0.12207031	0.12207031	-0.12207031	0.678295926	9.6217527	-1.656860324	0	-0.061035156	-0.061035156	1550085923.82
-9.360961960000001	-1.644897464	-2.6760987400000005	-0.18310547	-0.061035156	-0.18310547	9.795214660000001	0.32060547120000005	-0.7680175720000001	0.12207031	-0.12207031	0	10.556054320000001	0.1447509784	-1.1101562500000002	0	0.12207031	-0.4272461	-9.368139480000002	0.976171875	2.1604980040000004	-0.12207031	0.18310547	-0.12207031	1.6353271760000003	9.382495108	2.9249266200000004	-0.12207031	0.12207031	-0.18310547	0.73332518	9.600219748	-1.6341308900000002	0	0.061035156	-0.061035156	1550085923.859
-9.2808107	-1.8075927520000004	-2.7610351440000005	-0.24414062	-0.061035156	-0.18310547	9.795214660000001	0.32060547120000005	-0.7680175720000001	0.12207031	-0.061035156	0	10.41489218	0.1196289038	-0.9785644568000001	0	0.24414062	-0.6713867	-9.438720746000001	0.9522461060000001	2.178442392	-0.18310547	0.12207031	-0.12207031	1.701123004	9.32746556	2.8854492800000004	-0.12207031	0.18310547	-0.18310547	0.663940396	9.58347194	-1.698730432	0.061035156	0.061035156	-0.061035156	1550085923.899
-9.285595746	-1.9595214660000002	-2.8064941100000005	-0.12207031	0	-0.12207031	9.725830072	0.309838858	-0.7261474640000001	0.12207031	-0.061035156	0	10.2761232	0.095703125	-0.660351538	-0.061035156	1.0375977	-1.0375977	-9.508105432	1.0288086060000001	2.2286865020000004	-0.12207031	0.24414062	-0.18310547	1.7298339660000002	9.317895468000001	2.825634784	-0.061035156	0.24414062	-0.18310547	0.576611322	9.547582968	-1.7884521760000003	0	0	-0.061035156	1550085923.94
-9.322680710000002	-1.9355957460000002	-2.872290036	-0.12207031	-0.12207031	-0.24414062	9.52485324	0.309838858	-0.6615478240000001	0.061035156	-0.061035156	0.061035156	9.933984620000002	0.0825439496	-0.14235839660000002	-0.18310547	2.2583008	-1.7700195	-9.573901260000001	1.0922119110000001	2.239453076	-0.061035156	0.36621094	-0.24414062	1.818359424	9.27961412	2.7275389400000005	0.061035156	0.4272461	-0.24414062	0.57421875	9.60620108	-1.81357428	-0.12207031	-0.18310547	0	1550085923.979
-9.29516574	-1.9858398560000001	-2.843579074	-0.12207031	-0.12207031	-0.30517578	9.206640380000001	0.2990722644	-0.573022464	0.12207031	0.18310547	0.36621094	9.374121106	0.17465820680000002	-0.4904785144	0	2.9296875	-2.5024414	-9.5870607	1.0886230432000001	2.1664795320000003	-0.061035156	0.61035156	-0.24414062	2.020532248	9.18630342	2.682080072	0.18310547	0.6713867	-0.12207031	0.4844970746000001	9.62294928	-1.7848632200000003	-0.12207031	-0.18310547	0	1550085924.019
-9.27602536	-1.9930175720000003	-2.9093750000000003	-0.12207031	-0.12207031	-0.4272461	7.31889676	0.709399411	0.113647464	0	1.5869141	1.6479492	9.52006839	0.5108154254	-0.7201660340000001	0	2.9296875	-2.5024414	-9.613378894	1.020434604	2.127001996	-0.12207031	0.79345703	-0.12207031	2.319604532	9.138451980000001	2.7969239200000002	0.061035156	1.159668	0	0.42827148560000006	9.66003444	-1.7406005400000002	-0.061035156	-0.061035156	0.061035156	1550085924.059
-9.241332968	-2.08752446	-2.899804712	-0.12207031	-0.30517578	-0.5493164	7.452880890000001	0.3959716754	-0.04426269568	-0.12207031	1.0986328	2.5634766	9.936376800000001	0.8900390380000001	-0.023925780760000005	0.5493164	2.5024414	-3.112793	-9.734204074	1.003686502	2.19997554	-0.061035156	1.0986328	-0.12207031	2.27055661	9.136059800000002	2.795727536	0.24414062	1.8310547	-0.18310547	0.44143066100000006	9.65285643	-1.771704074	-0.12207031	0	0.061035156	1550085924.099
-9.165966754000001	-2.107861322	-2.749072284	0	-0.24414062	-0.7324219	8.26875	-0.12321777160000001	0.2177246106	-0.24414062	1.8310547	3.112793	9.931591460000002	1.343432608	0.477319339	0.5493164	2.5024414	-3.112793	-9.723437500000001	0.9953125	2.0839355040000003	0	1.4648438	-0.18310547	2.0671875	9.11452626	2.5157959260000005	0.48828125	2.0751953	-0.24414062	0.516796875	9.656445288	-1.7489746400000001	-0.12207031	0.24414062	0.12207031	1550085924.139
-9.171948380000002	-2.1521240020000003	-2.7658202880000005	0.061035156	-0.24414062	-0.9765625	8.49963408	-0.531152356	0.5754150360000001	-0.30517578	2.0141602	3.479004	9.484179712000001	1.885351538	0.4103271466	0.4272461	0.79345703	-3.7231445	-9.73061502	0.961816394	1.8949219240000001	0.061035156	1.7700195	-0.12207031	2.063598642	9.01403804	2.48828125	0.6713867	2.1362305	-0.30517578	0.5191894568000001	9.64208966	-1.814770468	-0.12207031	0.30517578	0.18310547	1550085924.179
-9.197070288	-2.3351562500000003	-2.746679712	0.12207031	-0.30517578	-1.0375977	8.61447734	-1.085034146	0.31223143000000003	-0.36621094	0.18310547	3.540039	9.66003444	2.3160155760000003	0.5036376800000001	0.5493164	0.18310547	-3.6621094	-9.713867212	0.9366943390000001	1.600634784	0	2.0141602	-0.18310547	1.9009033540000002	8.984130890000001	2.56245108	0.8544922	2.1362305	-0.30517578	0.531152356	9.62893071	-1.885351538	-0.12207031	0.24414062	0.18310547	1550085924.219
-9.159985520000001	-2.4523925720000004	-2.6641358800000003	0.24414062	-0.24414062	-1.0375977	9.081030252000001	-1.64011232	0.2512207068	-0.36621094	0.9765625	3.6010742	9.73061502	2.9117675720000005	0.647192392	0.48828125	0.18310547	-3.7231445	-9.650463760000001	0.9905273560000001	1.195092752	-0.061035156	2.1972656	-0.18310547	1.79323732	8.783154254000001	2.43803714	0.9765625	2.5024414	-0.24414062	0.6759033540000001	9.67917482	-1.790844748	-0.12207031	0.36621094	0.18310547	1550085924.259
-9.108544928	-2.4344482820000004	-2.60910643	0.24414062	-0.30517578	-1.0986328	8.69103984	-2.122216754	0.30505371400000003	-0.5493164	0.24414062	3.6621094	9.67080072	3.584082068	0.7728027160000001	0.48828125	0.18310547	-3.7231445	-9.60859375	0.84816893	0.7859619110000001	0.061035156	2.4414062	-0.18310547	1.5276611420000001	8.991308606	2.231079074	1.2817383	2.5024414	-0.12207031	0.669921875	9.62893071	-1.7896484620000002	-0.12207031	0.24414062	0.18310547	1550085924.299
-9.10495607	-2.4643554320000005	-2.5588623200000002	0.30517578	-0.24414062	-1.2817383	8.662329074	-2.8232422120000003	0.5227783246000001	-0.48828125	0.061035156	3.7231445	9.941162140000001	4.188207968	1.128100589	0.36621094	-0.24414062	-3.540039	-9.590649460000002	0.729736322	0.4426269568000001	0	2.4414062	-0.18310547	0.9642089660000001	9.08342302	2.13178714	1.2817383	2.0141602	-0.061035156	0.898413089	9.60739766	-1.665234424	-0.061035156	0.24414062	0.24414062	1550085924.339
-9.149218750000001	-2.6402099640000003	-2.471533246	0.30517578	-0.36621094	-1.4038086	9.01044928	-3.8209472840000003	0.3505126800000001	-0.48828125	0.30517578	3.7231445	9.31311052	4.77319339	1.107763678	-0.061035156	-1.2207031	-3.6621094	-9.49973143	0.8541503600000001	0.014355469240000002	0.061035156	2.6855469	-0.18310547	0.7129882787999999	9.213818390000002	1.870996106	1.4648438	1.6479492	0.4272461	1.0563232428000002	9.613378894	-1.638916034	-0.12207031	0.24414062	0.24414062	1550085924.379
-9.159985520000001	-2.818457068	-2.3985596040000003	0.36621094	-0.30517578	-1.3427734	8.90996106	-4.71816394	0.2380615216	-0.48828125	-0.12207031	3.4179688	9.16118161	5.540014480000001	0.916357428	-0.24414062	-1.4648438	-3.540039	-9.32746556	0.8924316100000002	-0.8134765380000001	-0.061035156	2.380371	-0.18310547	0.855346646	9.340625000000001	1.808789038	1.5869141	1.2817383	0.61035156	1.1257080072	9.60739766	-1.6114013580000002	-0.18310547	0.30517578	0.24414062	1550085924.419
-9.157592752000001	-2.9464599640000007	-2.282519568	0.4272461	-0.30517578	-1.2207031	8.502026260000001	-5.236157248	0.35888672120000004	-0.36621094	-0.24414062	3.0517578	9.18869658	6.43125	0.461767572	-0.36621094	-1.5869141	-3.2348633	-9.406420926000001	0.73332518	-1.061108426	0	2.2583008	-0.12207031	0.9127685700000001	9.32028804	1.8506591460000001	1.5869141	1.3427734	0.61035156	1.108959964	9.64328624	-1.4427246400000002	-0.12207031	0.12207031	0.18310547	1550085924.459
-9.12888179	-3.1007812500000003	-2.1760498200000002	0.48828125	-0.30517578	-1.159668	8.354882788000001	-5.763720746000001	0.3911865216	-0.30517578	-0.61035156	2.9296875	9.80717752	7.35598143	0.0454589856	-0.36621094	-0.61035156	-2.6855469	-9.38010234	0.5586669928	-1.562353534	-0.18310547	2.8076172	-0.061035156	0.7046142572	9.69951178	1.644897464	1.6479492	1.2207031	0.48828125	1.280029254	9.614575180000001	-1.33984375	-0.061035156	-0.24414062	0.24414062	1550085924.499
-9.15878894	-3.1390625	-2.135375998	0.4272461	-0.30517578	-1.159668	8.3201902	-6.44440944	0.287109375	-0.18310547	-0.9765625	2.5634766	9.66481929	7.97565944	0.09211425720000001	-0.36621094	-0.5493164	-2.0751953	-9.285595746	0.6328369110000001	-1.9989990020000004	-0.061035156	2.746582	0	0.2775390576	10.070361420000001	1.464257788	1.3427734	0.9765625	0.24414062	1.5085204680000002	9.656445288	-1.3649658540000003	-0.24414062	-0.24414062	0.24414062	1550085924.539
-9.23535144	-3.41301268	-2.0923096040000004	0.30517578	-0.36621094	-1.0375977	8.518774460000001	-7.011450180000001	0.41511232	0.061035156	-0.6713867	1.8920898	9.1109375	8.333349640000002	0.2930908246	-0.5493164	-1.0986328	-1.5869141	-9.125292932	0.699829074	-2.680883786	-0.12207031	1.4648438	-0.061035156	0.0885253894	10.235449280000001	1.2058593750000002	1.3427734	0.8544922	0.12207031	1.391284146	9.5619384	-1.2441405760000002	-0.18310547	-0.24414062	0.12207031	1550085924.579
-9.11452626	-3.5266601440000005	-1.94636232	0.24414062	-0.24414062	-0.79345703	8.07734375	-7.220800720000001	0.6747070288	0.36621094	-0.7324219	1.4038086	8.67189946	8.50441893	0.23686523560000003	-0.4272461	-0.91552734	-1.3427734	-9.234155252	0.8708984620000001	-2.7729980040000006	-0.061035156	1.4648438	-0.061035156	0.0885253894	10.42805162	0.9689941100000001	1.0375977	0.48828125	0.061035156	1.393676718	9.644482428000002	-1.31352536	-0.061035156	-0.24414062	0.12207031	1550085924.619
-8.97097194	-3.59484874	-1.9128662140000001	0.12207031	-0.24414062	-0.8544922	8.07734375	-7.220800720000001	0.6747070288	0.36621094	-0.7324219	1.4038086	8.269946580000001	8.55585962	0.1112548822	-0.4272461	-0.91552734	-1.3427734	-9.283202880000001	0.7416992212000001	-2.9907226440000003	0.061035156	1.6479492	0	0.3229980432	10.37421924	1.081445288	0.79345703	0.061035156	-0.12207031	1.431957968	9.6385009	-1.223803714	0	-0.18310547	0.061035156	1550085924.659
-8.999682608	-3.79223642	-1.9559326080000001	0.061035156	-0.12207031	-0.6713867	7.3571775200000005	-7.28061502	0.173461911	0.061035156	-0.12207031	0.79345703	7.84646016	8.523559800000001	0.12321777160000001	-0.12207031	-0.79345703	-1.0375977	-9.154003894	0.7034179712000002	-3.4919677520000003	-0.12207031	0.9765625	-0.12207031	0.6220702880000001	10.44240764	0.954638678	0.5493164	0.18310547	-0.30517578	1.4116211060000001	9.528442392	-1.23696286	0.12207031	-0.30517578	-0.061035156	1550085924.699
-9.00566394	-3.958520468	-1.9690917540000001	0	-0.18310547	-0.5493164	6.70998552	-7.224389480000001	0.1244140625	0	-0.24414062	0.79345703	7.799804712	8.47810054	0.08493652160000001	0	-0.61035156	-0.91552734	-9.21860324	0.7500732428000001	-3.603222644	-0.12207031	0.91552734	-0.061035156	0.6256591459999999	10.381396760000001	0.9354980432000001	0.30517578	0.30517578	-0.48828125	1.5527832460000002	9.63491214	-1.4199951080000002	-0.061035156	-0.30517578	-0.061035156	1550085924.739
-8.834594748	-3.964501996	-1.9032959260000002	-0.12207031	-0.12207031	-0.5493164	6.562841754	-7.194482428000001	0.20576172120000003	0	-0.24414062	0.79345703	7.956518570000001	8.37163089	0.0813476538	0.12207031	0.12207031	-0.6713867	-9.192285340000002	0.7440917932000001	-3.7061035340000004	-0.12207031	0.79345703	-0.061035156	0.539526358	10.272534440000001	0.7500732428000001	0.18310547	0.24414062	-0.5493164	1.58149411	9.603808606000001	-1.50493161	-0.061035156	-0.18310547	-0.12207031	1550085924.779
-8.7448732	-4.19538588	-1.949951178	-0.18310547	-0.12207031	-0.48828125	6.629834260000001	-7.2052491000000005	0.0765625	-0.061035156	-0.4272461	0.8544922	7.78544928	8.19816893	0.1112548822	0.12207031	-0.12207031	-0.61035156	-9.069067392000001	0.6914550720000001	-3.905883786	-0.18310547	0.7324219	-0.061035156	0.5036376800000001	10.13017572	0.617285144	0.061035156	0.18310547	-0.5493164	1.53125	9.591845746	-1.5372314300000003	-0.12207031	0.061035156	-0.24414062	1550085924.819
-8.685058606	-4.46933606	-2.03488768	-0.12207031	-0.24414062	-0.48828125	6.529345746000001	-7.256689300000001	0.03947753894	-0.24414062	0.061035156	0.9765625	7.698120108000001	8.004370108000002	0.1495361322	0.061035156	-0.30517578	-0.48828125	-8.954223740000002	0.7213623200000001	-4.0602050720000005	-0.12207031	0.5493164	0	0.5144042932	9.87775908	0.5790038940000001	0.061035156	0.061035156	-0.4272461	1.35419928	9.603808606000001	-1.4247802520000001	-0.18310547	0.061035156	-0.30517578	1550085924.859
-8.51638179	-4.52316893	-1.9427734620000003	0	-0.18310547	-0.36621094	6.43005342	-7.2339601600000005	0.1040771466	-0.36621094	-0.061035156	0.9765625	7.696923920000001	7.919433606	0.1064697284	-0.12207031	-0.061035156	-0.4272461	-8.924316394	0.7273437500000001	-4.17504892	-0.18310547	0.48828125	0	0.5251708966	9.759326080000001	0.47971191100000005	0.18310547	0.061035156	-0.30517578	1.3230957460000001	9.76291484	-1.3649658540000003	-0.24414062	0.12207031	-0.24414062	1550085924.899
-8.52236322	-4.53752446	-1.9918212860000002	0.12207031	-0.18310547	-0.24414062	6.506615920000001	-7.36196286	-0.250024411	-0.4272461	0.12207031	0.7324219	7.689746106	7.952929712	-0.050244139400000006	0	-0.18310547	-0.48828125	-8.815454074	0.8182617212000002	-4.350903354000001	-0.24414062	0.30517578	0	0.5479003894	9.874170320000001	0.46535643000000004	0.12207031	-0.061035156	-0.18310547	1.2549072479999999	9.73061502	-1.35419928	-0.24414062	0.12207031	-0.061035156	1550085924.939
-8.58098143	-4.556665036	-2.0887207460000004	0.061035156	-0.18310547	-0.12207031	6.501831070000001	-7.4684326080000005	-0.248828125	-0.24414062	0.061035156	0.36621094	7.583276260000001	8.176635880000001	-0.04067382788	0.12207031	-0.24414062	-0.4272461	-8.84177266	0.9331054712000001	-4.276733426000001	0	0.61035156	0.061035156	0.40554199280000003	10.02011682	0.4761230432	0.061035156	-0.061035156	-0.061035156	1.0754638580000002	9.55117212	-1.349414038	-0.24414062	-0.24414062	-0.061035156	1550085924.979
-8.589355432000001	-4.639208966000001	-2.0468505400000003	0.061035156	-0.12207031	0	6.316406250000001	-7.504321580000001	-0.0454589856	-0.18310547	-0.30517578	0.12207031	7.71367212	8.383593750000001	-0.095703125	0.12207031	-0.18310547	-0.12207031	-8.72692842	0.94506839	-4.52077626	-0.18310547	0.061035156	0	0.19738769960000002	10.096679320000002	0.40793457460000004	-0.061035156	-0.061035156	0	1.195092752	9.63371556	-1.391284146	-0.24414062	-0.18310547	0	1550085925.019
-8.589355432000001	-4.582983426	-1.9894287140000002	0.24414062	0	0.12207031	6.073559800000001	-7.5019284200000005	0.09331054320000001	-0.061035156	-0.4272461	0.18310547	7.8488523400000005	8.6348143	0.015551758180000002	-0.12207031	-0.4272461	0	-8.76521016	1.100585962	-4.53513179	-0.12207031	-0.12207031	0	0.0681884784	10.20434604	0.30744628600000007	-0.12207031	-0.061035156	0	1.21901857	9.625341754	-1.4869873200000001	-0.24414062	-0.12207031	0	1550085925.058
-8.60371106	-4.483691394	-2.031298822	0.061035156	-0.061035156	0.18310547	6.073559800000001	-7.5019284200000005	0.09331054320000001	-0.061035156	-0.4272461	0.18310547	7.381103240000001	8.66950679	-0.03349609424	-0.24414062	-0.30517578	-0.061035156	-8.847753894	1.2106445288	-4.489672824	0	-0.24414062	0	0.0693847644	10.31320836	0.15671386780000002	-0.12207031	-0.30517578	0.18310547	1.12211911	9.648071580000002	-1.50732428	-0.24414062	-0.12207031	0	1550085925.098
-8.55585962	-4.562646466	-2.1485351440000002	0.061035156	0.061035156	0.18310547	6.28530252	-7.493554712000001	-0.05502929712000001	-0.4272461	-0.12207031	0.061035156	7.0604982000000005	8.737695288000001	-0.09331054320000001	-0.36621094	0	-0.24414062	-8.89919429	1.1962890380000002	-4.42866214	0.18310547	-0.4272461	-0.061035156	0.25839844240000004	10.40532248	0.248828125	-0.36621094	-0.4272461	0.30517578	1.178344748	9.60141574	-1.43435054	-0.24414062	-0.12207031	-0.061035156	1550085925.139
-8.48647464	-4.687060504000001	-2.2430420320000004	0.12207031	0.061035156	0.30517578	6.24941394	-7.5234619600000014	0.0693847644	-0.48828125	0.18310547	0	6.989917032	9.020019568	-0.096899411	-0.4272461	0.12207031	-0.30517578	-8.9326902	1.152026358	-4.338940396	0.24414062	-0.5493164	-0.061035156	0.2763427716	10.44121106	0.32658691100000004	-0.79345703	-0.48828125	0.18310547	1.0946044928	9.680371106	-1.44870607	-0.24414062	-0.18310547	-0.12207031	1550085925.178
-8.443408246	-4.883251996	-2.5564697480000005	0.36621094	-0.061035156	0.4272461	6.050830072	-7.473217752000001	-0.0837402356	-0.24414062	0.30517578	0	6.8583251800000005	9.459057608	-0.0095703125	-0.61035156	0.12207031	-0.12207031	-8.828613220000001	1.0168457068	-4.27553714	0	-0.8544922	-0.12207031	0.10048827880000001	10.582373200000001	0.42229003600000004	-1.5258789	-0.6713867	-0.18310547	0.98334964	9.71027806	-1.425976538	-0.30517578	-0.18310547	-0.12207031	1550085925.218
-8.266357428000001	-5.10576178	-2.5803954680000003	0.6713867	-0.12207031	0.7324219	5.666821580000001	-7.59284694	-0.12321777160000001	0.061035156	0.36621094	0	6.275732428000001	9.63491214	0.193798822	-0.61035156	0.12207031	-0.12207031	-8.77358426	1.50732428	-4.13796376	0.12207031	-0.8544922	-0.12207031	-0.7572509980000001	10.59553264	0.8577392572	-1.2207031	-0.4272461	-0.30517578	1.1101562500000002	9.837085159999999	-1.408032248	-0.48828125	-0.30517578	0.061035156	1550085925.259
-8.104858426	-5.304345746000001	-2.5050292540000005	1.2207031	0.061035156	0.9765625	5.55078125	-7.82731929	0.057421875000000004	0.12207031	0.36621094	-0.12207031	5.516088760000001	9.922021760000002	0.1040771466	-0.6713867	0.36621094	-0.18310547	-8.70898462	2.07915036	-4.15231929	0.91552734	-1.2817383	-0.18310547	-1.447509784	10.633813400000001	0.5897705072	-1.5869141	-1.5258789	-0.36621094	1.035986322	9.88134784	-1.4798096040000002	-0.7324219	-0.7324219	0.30517578	1550085925.298
-8.126391574000001	-5.37492662	-2.3578857820000003	2.0141602	0.48828125	1.159668	5.20026857	-7.958911240000001	0.18901367800000002	0.061035156	0.79345703	-0.18310547	4.71098642	10.152904860000001	-0.01674804712	-0.7324219	0.12207031	-0.36621094	-8.828613220000001	2.299267572	-3.9298096040000003	1.7700195	-1.2207031	0.12207031	-1.74299321	10.554858720000002	0.6208740020000001	-1.8920898	-2.1972656	-0.4272461	0.775195288	9.810766280000001	-1.5898682100000001	-0.91552734	-1.0986328	0.61035156	1550085925.338
-8.302246106	-5.20026857	-2.30883786	2.5024414	0.5493164	1.0986328	4.5339355040000004	-7.878759980000001	0.1196289038	-0.061035156	1.5869141	0.24414062	4.091308606	10.33354532	-0.1447509784	-0.9765625	-0.7324219	-0.5493164	-9.03796376	2.1485351440000002	-3.694140576	2.5634766	-1.3427734	0.18310547	-2.036083966	10.422070680000001	0.8062988220000001	-1.8310547	-2.8076172	-0.8544922	0.458178714	9.92321736	-1.776489218	-1.0375977	-1.5258789	0.8544922	1550085925.379
-8.72214357	-5.467040740000001	-2.239453076	2.746582	0.8544922	1.0375977	3.9716797120000003	-7.805786240000001	0.22849121400000003	-0.061035156	1.5869141	0.24414062	3.535034146	10.450780760000002	-0.3672607428	-1.2207031	-1.8310547	-0.91552734	-9.317895468000001	1.9918212860000002	-3.3914795320000004	3.2348633	-1.3427734	0.18310547	-2.3399413940000002	10.310815200000002	0.8374023560000001	-1.7700195	-3.479004	-1.2207031	0.21413574280000003	9.73659694	-1.9044922120000003	-1.159668	-2.0141602	0.79345703	1550085925.418
-9.20544429	-5.821142572	-2.29089357	3.2958984	0.91552734	1.0375977	3.9716797120000003	-7.805786240000001	0.22849121400000003	-0.061035156	1.5869141	0.24414062	3.160595746	10.64697284	-0.5969482428	-1.4038086	-2.8076172	-1.5869141	-9.666015380000001	2.162890576	-2.9990966460000004	4.1503906	-1.4038086	0.30517578	-2.4643554320000005	10.49145468	0.770410144	-1.7700195	-4.4555664	-1.5258789	-0.14714355040000002	10.05241664	-1.933203076	-1.2207031	-2.5024414	0.61035156	1550085925.458
-9.09179712	-5.591455072	-1.757348642	4.0283203	1.0375977	1.0986328	3.5422119600000004	-8.274731430000001	0.46774902160000004	-1.5258789	3.2958984	3.2348633	2.9979003600000005	10.80966754	-0.900805661	-1.4038086	-2.8076172	-1.5869141	-10.04165036	1.830322284	-2.396167032	5.004883	-1.3427734	0.24414062	-2.04924321	10.727124100000001	0.6735107428000001	-1.6479492	-5.554199	-1.7700195	-0.8744873200000001	10.767798020000003	-1.7657226440000002	-1.3427734	-2.9296875	0.30517578	1550085925.498
-8.47092302	-4.61169429	-1.0958007788	4.760742	1.5258789	1.4648438	3.41301268	-8.693432608	0.1459472644	-2.1362305	3.6010742	4.4555664	3.3292724640000007	10.684058	-1.1580077880000001	-2.4414062	-3.8452148	-3.2958984	-9.858617720000002	0.891235324	-1.892529254	5.6152344	-1.159668	0.061035156	-1.3302734620000003	10.681664840000002	0.8194580072000001	-1.5869141	-6.3476562	-2.1362305	-1.4044433900000002	10.9747554	-1.403247104	-1.4038086	-3.6621094	0.18310547	1550085925.538
-8.512792932	-3.581689496	-0.7129882787999999	5.3100586	1.5258789	1.4038086	3.514697284	-9.23774411	-0.48808594240000003	-2.1362305	3.6010742	4.4555664	3.8221435700000006	10.228271760000002	-1.3051513580000003	-3.0517578	-4.1503906	-3.8452148	-9.3238768	-0.12321777160000001	-1.6736084260000001	5.859375	-1.2817383	0.061035156	-0.7476806610000001	10.1241938	1.296777356	-1.5258789	-6.652832	-2.319336	-1.0371826080000002	10.10864218	-0.6208740020000001	-1.2207031	-5.065918	0.4272461	1550085925.578
-8.987719748	-2.710791034	-0.6986327880000001	4.8828125	1.0375977	1.2817383	3.9022949280000003	-9.463842752000001	-1.0443603240000001	-4.8828125	4.333496	6.4697266	4.143945288	9.82392572	-1.3769287140000002	-3.3569336	-4.699707	-3.8452148	-9.207836960000002	-1.294384784	-1.429565396	5.6762695	-1.4648438	0.12207031	-0.4450195288	9.481787140000002	1.820751996	-1.4038086	-6.652832	-2.319336	0.33137207460000007	9.517675720000002	0.1686767572	-1.4038086	-6.0424805	0.7324219	1550085925.618
-9.157592752000001	-2.250219748	-0.65676268	4.3945312	1.6479492	0.9765625	3.9022949280000003	-9.463842752000001	-1.0443603240000001	-4.8828125	4.333496	6.4697266	4.445410144	9.73659694	-1.4953613220000002	-3.3569336	-4.699707	-3.8452148	-9.39685054	-2.198779254	-1.1125488220000002	5.065918	-1.5869141	0.18310547	-0.2607910144	9.231762680000001	2.350707968	-1.0375977	-6.713867	-2.1362305	1.5121094240000001	9.185107428000002	-0.27395019960000005	-1.0986328	-7.751465	1.5258789	1550085925.658
-8.793920926	-2.237060504	-0.45339357	3.8452148	2.1972656	1.2817383	5.017236420000001	-9.0176268	-1.2022705072	-6.8969727	10.925293	6.8969727	4.9442626800000005	9.631323380000001	-1.5001464660000001	-3.2348633	-5.79834	-3.2958984	-9.24013678	-2.568432608	-1.0575195288	4.638672	-1.8920898	0.18310547	0.1435546875	9.266455072	2.6844726440000004	-0.7324219	-6.8359375	-2.0141602	0.3505126800000001	8.77597644	-1.2202148560000001	-1.0375977	-7.2631836	0.12207031	1550085925.698
-8.414697480000001	-2.2801269960000004	-0.35888672120000004	3.4179688	2.6245117	0.9765625	4.8150634000000005	-9.301147660000002	-1.89013678	-6.8969727	10.925293	6.8969727	5.39047824	9.21501448	-1.2082519568	-2.746582	-5.493164	-2.9907227	-8.99848642	-2.5588623200000002	-0.8900390380000001	4.1503906	-2.5024414	0.4272461	0.515600589	8.948242212	2.82084964	-1.0375977	-6.4697266	-1.7700195	0.2452392572	9.120507788000001	-0.7524658540000001	-1.2207031	-8.117676	0.12207031	1550085925.738
-8.456567392	-2.828027356	-0.570629892	2.9296875	3.2348633	1.4648438	3.8209472840000003	-9.448290740000001	-1.8805663940000001	-5.92041	11.657715	5.7373047	5.622558606	8.698217752000001	-0.909179712	-2.1972656	-5.004883	-2.5024414	-9.057104532	-2.2035644960000003	-0.230883786	4.0893555	-2.4414062	0.61035156	0.6902587860000001	8.3620607	2.9979003600000005	-0.9765625	-5.92041	-1.4648438	1.4570800720000001	9.32746556	0.3146240216	-1.2817383	-6.7749023	-0.36621094	1550085925.778
-8.28669429	-3.535034146	-0.24045410340000004	3.540039	3.7231445	1.4648438	3.213232428	-9.55117212	-1.13647464	-3.7841797	8.544922	3.9672852	5.51967752	8.285498200000001	-0.838598642	-1.7700195	-4.8828125	-1.8920898	-9.124096940000001	-1.9930175720000003	0.056225586060000006	3.90625	-2.8686523	0.61035156	0.6400146760000001	8.067773560000001	3.1821288940000003	-0.7324219	-5.493164	-1.3427734	0.6842773560000001	9.95192842	0.45339357	-2.380371	-6.7749023	-0.30517578	1550085925.818
-8.81665036	-3.5338378600000007	-0.7129882787999999	4.272461	3.8452148	1.8920898	3.535034146	-9.303539840000001	-0.40434570680000004	-1.5258789	4.760742	2.0141602	5.20266124	8.155102340000001	-0.9737792932	-1.7700195	-4.8828125	-1.8920898	-9.63371556	-1.756152356	0.80390625	4.0283203	-2.5024414	0.4272461	0.39238280760000005	8.042651260000001	3.16777356	-0.48828125	-5.493164	-1.2207031	1.362573282	9.362158246000002	-0.5239746106000001	-2.1972656	-6.652832	-0.24414062	1550085925.858
-9.39086911	-2.777783246	-1.207055661	4.211426	1.8310547	2.1362305	3.535034146	-9.303539840000001	-0.40434570680000004	0.30517578	2.319336	0.24414062	5.17753894	8.261572480000002	-1.02761232	-1.0986328	-5.859375	-0.48828125	-9.6983152	-1.403247104	1.1257080072	3.9672852	-1.6479492	0.30517578	0.287109375	8.30942392	3.325683606	0.18310547	-5.6762695	-1.0986328	2.0899170320000002	8.78076178	-1.07785643	-1.8310547	-5.6152344	-0.4272461	1550085925.898
-8.903979532000001	-1.9774658540000003	-1.0958007788	3.9672852	2.2583008	1.8920898	3.6546630400000004	-8.978149460000001	-0.6292480432	1.5258789	1.159668	-0.91552734	5.343823380000001	8.365649460000002	-0.9893310700000001	-1.0986328	-5.859375	-0.48828125	-9.38129892	-1.2094482428000002	1.204663089	4.0893555	-1.5869141	0.18310547	0.27993163940000004	8.487670926	3.50991214	0.7324219	-5.3100586	-0.91552734	2.4978514400000003	7.919433606	-0.132788089	0.5493164	-6.164551	0.36621094	1550085925.938
-10.06796924	-2.5815917540000006	-2.6964355040000005	4.4555664	3.479004	1.5869141	3.6235596040000004	-8.94465306	-1.23696286	2.319336	1.2817383	-1.4648438	5.414404254	8.48527806	-0.75964357	0.12207031	-5.004883	0.5493164	-9.613378894	-0.90678714	1.1723632788	4.0893555	-2.0751953	0.061035156	0.34094239200000004	8.616870108	3.4788086060000003	0.91552734	-5.004883	-0.7324219	1.2692626800000002	7.65983876	-1.733422824	1.6479492	-6.8969727	0.61035156	1550085925.978
-11.270239120000001	-2.9010009000000005	-5.64648462	4.333496	-2.5024414	2.0751953	3.3101317900000002	-8.662329074	-1.9535400360000001	2.6855469	3.3569336	-0.7324219	5.266064300000001	9.23535144	-0.477319339	0.61035156	-4.1503906	0.7324219	-10.63261682	0.20935058900000003	1.7621337860000001	4.0893555	-1.8310547	0.061035156	0.24404297120000001	9.197070288	2.8220459260000004	0.6713867	-4.760742	-0.61035156	5.164379892	10.727124100000001	0.2524169928	1.2207031	-6.286621	0.7324219	1550085926.018
-8.290283246000001	-3.31850589	-2.251416034	4.5166016	-0.7324219	1.7700195	3.1737548920000003	-9.087011780000001	-2.65576178	2.6855469	3.3569336	-0.7324219	4.968188400000001	9.98183606	-0.29069824280000006	0.4272461	-3.6621094	0.79345703	-9.788037140000002	1.1771484620000001	2.3399413940000002	5.065918	-0.24414062	0.24414062	-0.0095703125	9.9782473	1.9355957460000002	0.7324219	-4.5166016	-0.5493164	6.86669928	11.247509980000002	0.15073241820000002	0.18310547	-0.9765625	1.0986328	1550085926.058
-7.062890380000001	-3.064892572	-3.3914795320000004	5.554199	6.1035156	2.0751953	3.1893066100000005	-9.785644568	-3.70131839	2.380371	3.2958984	-0.12207031	4.494457968	9.796411240000001	-0.3947753894	-0.061035156	-4.0893555	1.0375977	-9.472216754	1.656860324	1.6365234620000002	5.126953	-1.2207031	-0.061035156	-0.39238280760000005	9.9447509	1.2489257200000001	0.7324219	-4.5776367	-0.61035156	0.98334964	9.035571580000001	-1.5372314300000003	1.4648438	-3.7231445	0.7324219	1550085926.098
-9.036767572	-4.067382788000001	-6.78535144	4.8217773	-0.061035156	1.8310547	3.65944838	-9.213818390000002	-3.77548822	1.2207031	4.638672	-0.48828125	4.112841754000001	9.80358876	-0.5885742212	-0.79345703	-4.8217773	1.159668	-10.127783540000001	2.6581542540000003	1.930810504	5.7373047	-0.91552734	-0.12207031	-0.8194580072000001	9.837085159999999	0.38640135800000003	0.4272461	-4.8217773	-0.36621094	-0.7476806610000001	10.155298020000002	-1.8375000000000001	0.61035156	-4.8828125	1.0375977	1550085926.138
-8.332153060000001	-4.34851088	-4.8988037140000005	6.0424805	1.5258789	3.1738281	3.4692382200000003	-8.718554712000001	-3.1199219240000007	-0.18310547	7.019043	-1.2817383	3.8089844240000006	10.64816942	-1.0742675720000001	-1.8310547	-5.79834	1.0375977	-10.34790036	2.6114991	2.2250976440000003	6.225586	-0.4272461	-0.4272461	-0.687866214	10.57998004	-0.2942871106	0.48828125	-5.065918	-0.24414062	-0.2536132788	9.9949955	-2.6509764400000004	0.48828125	-5.2490234	1.159668	1550085926.178
-8.21970198	-2.35549321	-5.054321580000001	7.3242188	4.272461	3.0517578	2.828027356	-9.331054712	-3.0541259000000003	-0.18310547	7.019043	-1.2817383	3.6391114200000003	10.992700180000002	-1.9044922120000003	-2.6855469	-7.080078	0.8544922	-10.17683058	2.34113768	2.2753417540000003	6.3476562	0.061035156	-0.61035156	-0.26318359620000004	11.32526808	-0.057421875000000004	0.91552734	-5.3710938	-0.48828125	1.32788089	9.491357428	-3.7228514400000003	0.6713867	-4.333496	1.2817383	1550085926.218
-8.918335160000002	-1.18671875	-6.15610324	6.4086914	1.2817383	1.8920898	2.038476538	-9.49494658	-3.31611322	-0.7324219	6.286621	-1.7089844	3.8891358800000004	10.66970198	-2.1712646760000003	-2.6855469	-7.507324	0.8544922	-9.859814300000002	2.2035644960000003	2.3052490020000005	6.3476562	0	-0.7324219	0.07895508180000001	11.35039038	0.46416014400000005	0.6713867	-5.3100586	-0.7324219	1.685571286	9.67080072	-3.568530252	0.5493164	-4.0283203	1.0375977	1550085926.259
-8.67070288	-1.757348642	-4.9514401999999995	6.5307617	2.4414062	2.0751953	1.757348642	-8.70061052	-2.810082968	-0.7324219	6.286621	-1.7089844	4.358081070000001	10.40771466	-1.644897464	-2.1362305	-6.4086914	0.6713867	-9.54997554	2.0169433900000002	2.4296630400000003	6.5307617	-0.061035156	-0.79345703	0.1040771466	10.95322284	0.5144042932	-0.18310547	-5.2490234	-0.7324219	1.585082968	9.700707968000001	-3.1689697480000003	0.30517578	-3.9672852	0.91552734	1550085926.302
-8.62285144	-1.610205072	-5.267260880000001	7.019043	3.0517578	2.4414062	1.6748047120000003	-8.078539840000001	-2.442822284	-0.91552734	5.432129	-1.5869141	4.146337860000001	10.1229982	-1.4451172120000002	-1.8310547	-5.3710938	0.36621094	-9.548779254000001	1.4020507200000003	2.5086182100000003	6.4086914	0.18310547	-0.79345703	0.3289794928	10.606298920000002	0.3995605432	-0.7324219	-5.92041	-1.0375977	1.5156982820000002	9.31191394	-3.178540036	0.4272461	-4.8217773	0.9765625	1550085926.338
-8.68864766	-0.45937500000000003	-5.547192392	6.225586	1.6479492	2.0141602	1.429565396	-7.99838858	-2.4165038940000003	-1.3427734	6.286621	-0.30517578	3.676196286	9.77966304	-1.4247802520000001	-1.8310547	-5.3710938	0.36621094	-9.49016124	0.8170653959999999	2.573217752	6.164551	0.12207031	-0.9765625	0.9737792932	10.35986322	0.45578614200000006	-0.91552734	-6.225586	-1.4648438	2.124609424	9.30952176	-3.2180175720000004	0.30517578	-4.8828125	1.0375977	1550085926.377
-8.76879892	-0.03828125	-4.9765625	6.0424805	2.0751953	1.7089844	1.168774411	-8.04384784	-2.6378173920000005	-1.3427734	5.7373047	0.61035156	3.5577635800000005	9.38010234	-1.3769287140000002	-2.4414062	-5.6152344	-0.79345703	-9.410009980000002	0.7117919928	2.5157959260000005	5.859375	0.30517578	-0.91552734	1.4546875000000001	10.008153960000001	0.6268554712000001	-0.91552734	-5.92041	-1.8310547	2.854345746	8.858520468	-2.942871106	0.4272461	-4.760742	0.91552734	1550085926.417
-9.18271466	0.3600830072	-4.756445288	5.554199	1.4648438	1.5258789	1.2094482428000002	-8.09768071	-2.50622554	-1.4038086	5.004883	1.2207031	3.7180663940000005	9.16835962	-1.43076178	-2.4414062	-5.6152344	-0.79345703	-9.177929712000001	0.5490966754000001	2.3937744600000004	5.6762695	0.36621094	-0.7324219	1.5491942900000002	9.649267572	0.7129882787999999	-0.6713867	-5.6762695	-1.8920898	3.1905028960000004	9.144433606	-2.4081298920000003	0.061035156	-4.4555664	0.91552734	1550085926.457
-9.248510880000001	0.9366943390000001	-4.807885880000001	4.760742	1.2207031	1.159668	1.453491214	-8.357275360000001	-2.369848642	-1.4648438	5.1879883	1.5869141	3.9022949280000003	9.254492212	-1.6532714660000003	-2.8076172	-5.6762695	-1.6479492	-9.06069339	0.19020996400000004	2.15571286	5.2490234	0.24414062	-0.61035156	1.5372314300000003	9.575097840000002	0.745288089	-0.61035156	-5.6762695	-1.8310547	3.6462889400000003	8.924316394	-2.3985596040000003	0.36621094	-4.3945312	0.79345703	1550085926.497
-9.395654254	0.724951178	-4.3425292540000004	4.0283203	0.4272461	0.79345703	1.5599609620000003	-8.48527806	-2.054028354	-1.5258789	5.3100586	1.8310547	4.200170926	9.50930162	-1.945166034	-2.9907227	-5.79834	-2.2583008	-9.03916034	-0.192602536	1.982250998	4.5776367	0.18310547	-0.4272461	1.7489746400000001	9.75214856	0.994116214	-0.6713867	-5.9814453	-1.8920898	4.020727536	9.05231929	-2.1473388580000004	0.30517578	-3.540039	0.48828125	1550085926.537
-9.43632788	0.5969482428	-3.8520507200000003	3.6621094	1.2207031	0.6713867	1.66044928	-8.80349092	-1.484594748	-1.5869141	5.1879883	1.8920898	4.771997104	9.68515625	-2.031298822	-2.6855469	-5.79834	-3.112793	-8.911157248	0.0657958966	1.701123004	4.0283203	-0.12207031	-0.4272461	1.911669928	9.785644568	1.1903076080000001	-0.7324219	-5.859375	-1.8920898	3.334057608	9.094189300000002	-1.8195557100000002	0.24414062	-3.3569336	0.24414062	1550085926.577
-9.505712860000001	-0.031103515380000002	-3.94895018	3.0517578	0.30517578	0.5493164	1.8757812500000002	-9.02241214	-0.800317392	-1.4648438	4.9438477	1.7700195	5.4108152	9.96030252	-2.097094748	-2.6855469	-5.79834	-3.112793	-8.886035340000001	0.32658691100000004	1.582690396	3.6010742	-0.24414062	-0.30517578	1.88774411	9.874170320000001	1.27524411	-0.91552734	-5.1879883	-1.7700195	3.0026855040000004	9.10615216	-1.9379882200000003	0.5493164	-3.6010742	0.061035156	1550085926.617
-9.3573732	-0.35888672120000004	-3.399853534	2.8686523	0.79345703	0.7324219	1.8099853240000001	-9.15878894	-0.49645996400000003	-1.0986328	4.3945312	1.2817383	5.89052716	10.242626800000002	-2.027709964	-2.2583008	-4.8217773	-3.2348633	-8.870483426000002	0.5778076080000001	1.415209964	3.112793	-0.48828125	-0.24414062	1.4965576080000003	10.18520468	1.195092752	-1.4038086	-4.9438477	-1.7089844	2.85314946	9.192285340000002	-2.0336913940000003	0.8544922	-3.9672852	0.061035156	1550085926.657
-9.43752446	-0.9881347840000001	-3.6056152160000003	2.1972656	0.5493164	0.9765625	1.6843750000000002	-9.00805661	-0.19140625	-0.61035156	3.4179688	0.6713867	5.904882788000001	10.40532248	-1.8542480040000002	-1.7700195	-3.6621094	-2.9907227	-8.920727340000001	0.7608398560000001	1.225	2.5634766	-0.9765625	-0.30517578	1.100585962	10.30602986	1.453491214	-1.4038086	-4.9438477	-1.7089844	2.460766574	9.3489991	-1.79921875	0.6713867	-3.540039	0.18310547	1550085926.697
-9.34780252	-1.9798584260000003	-3.665429712	1.5258789	1.6479492	2.0141602	1.8434814300000002	-8.632422120000001	0.31103514400000004	-0.61035156	3.4179688	0.6713867	5.788842752000001	10.81684604	-1.8446777160000003	-1.159668	-3.2348633	-2.2583008	-9.91245108	0.7716064300000001	1.146044928	2.746582	-2.5024414	-0.91552734	0.44980469240000004	10.67209514	2.25859375	-1.4648438	-3.4179688	-1.5869141	1.73701178	9.426757788000002	-1.7501709260000002	0.5493164	-4.0283203	0.18310547	1550085926.737
-10.000976440000002	-2.604321286	-4.892822284	1.7089844	1.0986328	0.91552734	1.8434814300000002	-8.632422120000001	0.31103514400000004	-0.24414062	2.6245117	0.24414062	5.70390625	10.929297120000001	-1.7214599640000001	-0.6713867	-2.9907227	-1.4038086	-11.086010880000002	0.56823732	0.9725830072	2.9296875	-1.2207031	-1.5258789	-0.0693847644	10.919726440000002	2.93330072	-0.8544922	-3.6010742	-1.5869141	2.127001996	10.03686502	-1.923632788	-0.61035156	-3.6010742	0.79345703	1550085926.777
-10.86469748	-3.935791034	-5.9120607	1.7700195	-2.4414062	1.6479492	2.958422824	-9.370532248	0.4892822284000001	0.8544922	1.8310547	0.48828125	5.608202880000001	10.416088760000001	-0.9797607428000001	0.8544922	-1.953125	0.4272461	-11.09917032	0.6292480432	1.12211911	2.9296875	0.36621094	-0.9765625	-0.4605712860000001	10.57160692	3.8448730040000005	-0.36621094	-3.0517578	-1.3427734	3.1390625	11.255884080000001	-2.0911132200000004	-1.7700195	-3.4179688	1.8310547	1550085926.817
-9.399243210000002	-4.3520996400000005	-2.721557608	3.540039	-3.2958984	2.319336	3.6510742800000004	-9.89929164	0.0035888672120000004	1.5258789	1.7089844	0.48828125	5.816357428000001	9.797607428000001	0.25480957460000003	0.8544922	-1.953125	0.4272461	-10.25817842	1.4750244600000002	0.3995605432	3.540039	-0.4272461	-0.91552734	-1.5085204680000002	9.500927520000001	3.61638179	-0.5493164	-2.6855469	-0.6713867	2.62346196	13.166357820000002	-0.783569339	-3.9672852	-3.3569336	2.8686523	1550085926.857
-8.698217752000001	-2.442822284	-1.90808107	4.5166016	-0.8544922	2.0751953	4.157104532	-9.97705072	-1.15441893	1.953125	1.5258789	-0.061035156	5.33903804	9.450683606	1.2082519568	1.3427734	-0.79345703	2.9907227	-9.406420926000001	0.793139676	0.16987304320000002	4.699707	-0.5493164	-0.79345703	-2.20236821	8.23046875	3.293383786	-0.4272461	-3.0517578	-0.18310547	0.9020019568000001	12.710571580000002	0.35888672120000004	-5.004883	-3.6010742	3.9672852	1550085926.897
-9.7066893	-1.129296875	-3.44890126	2.6245117	-2.9907227	-0.061035156	4.88205571	-9.701904254	-1.4463134979999999	1.5869141	2.5024414	-0.79345703	3.9860351440000006	9.213818390000002	1.025219748	0.5493164	-2.380371	4.1503906	-9.410009980000002	-0.49167482	0.659155252	4.333496	-0.79345703	-0.4272461	-1.681982428	7.7495607	3.39267572	0.18310547	-3.8452148	0	-0.773999002	11.0931884	-0.0346923822	-4.272461	-4.638672	4.272461	1550085926.937
-9.2724366	-2.2215087860000002	-2.124609424	2.6855469	-2.6245117	-0.61035156	4.88205571	-9.701904254	-1.4463134979999999	1.5869141	2.5024414	-0.79345703	3.3567871400000002	9.261669928000002	0.9223388580000002	0.5493164	-2.380371	4.1503906	-9.861010880000002	-1.19270018	1.1735596040000003	4.0283203	-0.79345703	-0.48828125	-0.3529052716	8.092895468	3.5338378600000007	0.6713867	-3.540039	-0.18310547	-0.9223388580000002	11.34560504	-1.2668701080000002	-3.3569336	-3.3569336	4.0283203	1550085926.977
-8.39794928	-2.333959964	-0.7524658540000001	3.112793	-0.48828125	0.18310547	5.349804712	-9.82751448	-1.294384784	0.91552734	4.699707	-1.5258789	3.5924560700000003	9.265259080000002	1.318310504	-0.79345703	-3.9672852	4.1503906	-9.917236420000002	-1.7812744600000001	1.5599609620000003	3.6010742	0	-0.5493164	1.18671875	8.681469748	3.753955072	1.159668	-2.6855469	-0.6713867	0.5132080072	11.50351538	-2.172460962	-3.7841797	-2.6855469	3.6010742	1550085927.017
-8.53073732	-1.358984424	-0.41870117800000006	2.746582	-0.8544922	0.4272461	5.083032248	-10.28210414	-1.829125998	0.91552734	5.432129	-2.4414062	3.9896241	8.73410643	1.732226538	-0.79345703	-2.5634766	2.9296875	-9.326269568	-1.6329346040000001	1.4702392180000001	3.0517578	0.24414062	-0.24414062	1.9989990020000004	8.84057608	4.055419928	1.159668	-1.5869141	-0.91552734	0.832617212	9.32028804	-1.65805661	-2.8686523	-1.4648438	2.9296875	1550085927.057
-8.20773912	-0.3612792932	-0.03229980432	2.380371	-0.061035156	0.36621094	4.19060054	-10.463940200000001	-2.4308594240000003	0.91552734	5.432129	-2.4414062	4.139160144000001	8.21970198	2.2083496400000002	-0.79345703	-2.5634766	2.9296875	-8.766406250000001	-1.4570800720000001	1.3649658540000003	2.5634766	-0.12207031	-0.061035156	1.756152356	8.70180661	4.222900360000001	0.61035156	-0.9765625	-0.48828125	0.976171875	7.108349640000001	-1.5779052520000003	-1.5258789	-0.91552734	2.2583008	1550085927.097
-8.06538089	0.07775878600000001	0.3373535144	1.0986328	0.24414062	0.061035156	3.5015380400000002	-10.13615764	-2.454785144	1.5258789	2.1972656	-4.5776367	3.859228534	8.158691394	2.45	-0.12207031	0.12207031	0	-8.607299820000001	-1.4630615020000002	1.553979532	1.953125	-0.24414062	0.061035156	1.2202148560000001	8.6348143	4.10805661	0	-1.0986328	-0.061035156	1.8386962860000002	6.02211911	-1.0826415740000002	-0.5493164	0.48828125	0.91552734	1550085927.137
-7.841674820000001	0.423486322	0.915161142	0.30517578	1.8920898	0.79345703	2.91535643	-9.341821580000001	-2.5612548920000004	0.91552734	0.8544922	-5.6762695	3.3508057100000004	8.31779802	2.268164038	-0.36621094	-0.61035156	-0.8544922	-8.519970746	-1.6365234620000002	1.818359424	1.5258789	-0.36621094	0	1.07785643	8.609692392	4.035082968	-0.12207031	-1.5258789	-0.18310547	0.7034179712000002	5.617773560000001	-0.8529540740000001	0.48828125	0.7324219	0	1550085927.177
-9.43632788	0.42109375000000004	0.1878173822	-0.061035156	3.0517578	0.30517578	2.4799072480000004	-9.12888179	-2.5791992800000005	0.5493164	0.6713867	-5.554199	3.24433606	8.38120108	2.01096196	-0.36621094	-0.61035156	-0.8544922	-8.704199280000001	-2.0157471040000003	2.0097655760000004	0.7324219	-0.36621094	0.12207031	1.32189946	8.753247300000002	4.19538588	0	-1.8310547	-0.48828125	1.2884033540000002	4.974169928000001	-0.707006839	1.3427734	-0.61035156	-0.061035156	1550085927.217
-11.1864991	-0.2607910144	-1.5719238220000002	-0.4272461	0.12207031	-0.12207031	2.0145507200000004	-9.034375	-2.43205571	0.5493164	0.6713867	-5.554199	3.829321286	8.354882788000001	2.04086911	-0.79345703	-1.8310547	-1.6479492	-8.911157248	-1.579101538	2.098291034	0.18310547	-0.5493164	0.24414062	1.532446286	8.653955072	4.153515576	0.061035156	-1.953125	-0.48828125	4.4789062500000005	7.34880342	0.7476806610000001	1.0986328	-2.0141602	-0.36621094	1550085927.257
-12.040649460000001	-0.0657958966	0.7261474640000001	1.0986328	-1.2207031	-0.48828125	1.8195557100000002	-8.8561277	-2.098291034	-0.6713867	-0.061035156	-4.1503906	4.425073380000001	8.735302520000001	1.9379882200000003	-1.159668	-2.2583008	-3.2348633	-9.25688498	-0.7883544928000001	2.27653804	0	-0.6713867	0.61035156	1.5491942900000002	8.595336960000001	4.020727536	0.18310547	-1.7700195	-0.18310547	10.422070680000001	11.81335414	5.24692392	-0.7324219	2.0751953	-0.12207031	1550085927.297
-11.925806200000002	-0.9390869110000001	0.2607910144	-0.6713867	0.48828125	0.30517578	1.7681152160000002	-8.661132788000002	-1.605419928	-1.3427734	0.48828125	-2.9296875	4.766015576	9.874170320000001	1.3087402160000001	-1.159668	-2.2583008	-3.2348633	-9.76291484	-0.57421875	2.287304712	-0.36621094	-1.4038086	0.79345703	1.4798096040000002	9.24372554	3.8855469240000007	0.36621094	-1.7089844	0.061035156	8.05222194	10.987914840000002	4.2599853240000005	0.79345703	2.8076172	0.24414062	1550085927.337
-11.71286592	-3.92023912	-2.253808606	0.18310547	0.5493164	-0.4272461	1.680786142	-8.750854532	-0.9773681610000001	-2.0751953	1.5869141	-1.159668	5.203857428000001	11.601611420000001	0.45578614200000006	-1.8310547	-3.2958984	-3.7231445	-11.24272464	-0.27155761780000004	2.578002896	-0.5493164	-1.7089844	0.61035156	1.5300537140000001	10.626635880000002	3.617578076	0.7324219	-1.7700195	0.061035156	0.09450683900000001	7.58686502	-0.5371337860000001	2.4414062	-1.4038086	-0.61035156	1550085927.377
-11.269042540000001	-5.17873552	-2.956030252	1.5869141	-3.112793	0.61035156	1.629345746	-9.09179712	-0.1435546875	-2.8686523	2.6855469	1.159668	6.38698732	13.12448732	-0.2380615216	-1.953125	-3.2958984	-3.3569336	-12.64836412	0.0765625	2.61867662	-0.7324219	-0.79345703	0.7324219	1.7513672120000003	12.19257788	3.7683105040000004	1.3427734	-1.0375977	-0.061035156	3.215625	13.49653354	-0.15910644960000003	-1.5258789	-3.112793	-0.4272461	1550085927.417
-7.8548342600000005	-3.4381347840000003	-0.11484375000000001	1.5869141	1.0375977	1.2817383	1.670019568	-9.838280760000002	1.0969971040000002	-3.7841797	3.112793	3.6621094	8.21611322	12.46533246	-0.1064697284	-1.953125	-3.2958984	-3.3569336	-10.8216304	1.025219748	1.3853027160000002	-0.9765625	1.2817383	0.9765625	0.6328369110000001	12.38996556	3.7886474640000007	0.91552734	0.12207031	0.061035156	0.6256591459999999	12.35048822	1.9487548920000002	-0.18310547	-2.8686523	-0.12207031	1550085927.457
-8.368042032	-2.107861322	-3.6618408540000003	0.5493164	4.5166016	0.061035156	1.6114013580000002	-10.09428714	2.30883786	-4.272461	1.5258789	5.3710938	7.948144568	10.387377700000002	0.33137207460000007	0.18310547	1.953125	0.48828125	-9.956713760000001	1.353002896	-0.2763427716	-1.0375977	-0.91552734	0.61035156	-1.068286142	10.67927266	3.517089856	-0.18310547	0.18310547	0.36621094	-1.118530252	6.7363034200000005	-3.9896241	0.6713867	-5.859375	-0.8544922	1550085927.497
-9.439917032	-3.257495108	-5.023217752000001	-0.061035156	-1.5869141	-0.5493164	1.9559326080000001	-9.63491214	3.1414550720000003	-4.1503906	0	5.7373047	6.450390380000001	10.35986322	0.0825439496	0.6713867	2.4414062	2.746582	-10.25578624	2.8830566100000006	0.12919922120000002	-0.30517578	-0.5493164	0	-2.0157471040000003	9.760522660000001	2.31481929	-1.0375977	0.36621094	1.3427734	4.041064496	10.219897659999999	-4.03986821	1.4648438	-1.953125	-1.3427734	1550085927.537
-8.95661592	-4.3724366	-3.1127441100000004	-0.061035156	1.5869141	1.8920898	2.578002896	-10.09309056	3.3400389400000003	-2.9296875	0.24414062	5.1879883	5.203857428000001	11.416186600000001	-0.8206542932	0.6713867	2.4414062	2.746582	-10.02250998	3.3651612400000004	0.2930908246	0.4272461	-0.79345703	-0.061035156	-1.9918212860000002	10.02490216	1.409228534	-1.0375977	0.4272461	2.1362305	2.1880126800000004	10.199560700000001	-2.53254393	1.0375977	1.0375977	-1.7089844	1550085927.577
-8.13356929	-3.4500976440000004	-2.6772949280000002	1.4038086	2.1972656	1.4038086	2.6222655759999998	-10.9747554	2.872290036	-2.9296875	0.24414062	5.1879883	4.148730432000001	11.0584964	-1.4522949280000002	-0.4272461	0.9765625	4.0283203	-9.572705072	2.604321286	0.6974365020000001	0.61035156	-0.18310547	0	-1.375732428	10.150512680000002	1.3829101440000002	0.12207031	-0.18310547	1.8920898	-0.7799804712000001	9.589452880000001	-2.7526612400000006	1.2817383	-2.9907227	-1.2817383	1550085927.617
-8.22089856	-2.018139676	-3.6127929320000005	2.4414062	2.0141602	0.24414062	2.8806639400000003	-11.076440200000002	2.51459964	0.9765625	-3.2348633	2.8076172	3.5469971040000003	9.85502896	-1.471435504	-1.5258789	-1.159668	4.8217773	-8.980542032	2.1473388580000004	0.745288089	0.30517578	-0.36621094	-0.12207031	-0.7129882787999999	9.43273912	1.7465820680000002	1.0375977	-0.30517578	1.5869141	0.0909179712	9.52485324	-3.1007812500000003	1.2207031	-4.4555664	-1.0986328	1550085927.657
-8.85253894	-1.414013678	-4.08413089	1.4648438	0.12207031	0.5493164	4.252807608	-9.688745108	2.3243896760000005	0.9765625	-3.2348633	2.8076172	3.7180663940000005	9.24013678	-1.2309814300000002	-1.3427734	-2.9296875	5.3710938	-8.5917482	2.3614746400000004	0.9630126800000001	0.6713867	-0.24414062	-0.30517578	-0.1579101538	8.91953125	1.6090087860000002	0.91552734	0.061035156	1.5869141	1.189111322	9.45666484	-2.9141601440000002	0.91552734	-3.9672852	-1.0375977	1550085927.697
-8.28071286	-1.0742675720000001	-3.12111821	1.8920898	0.4272461	0.5493164	4.43703624	-8.31779802	2.0564209260000004	1.159668	-0.8544922	1.3427734	4.134375	8.9745607	-1.0288086060000001	-0.5493164	-3.1738281	5.1879883	-8.334545926	2.4021484620000004	1.111352536	0.9765625	-0.061035156	-0.36621094	0.211743161	8.77597644	1.6867675720000002	0.61035156	0.30517578	1.5869141	2.25859375	9.036767572	-2.82922374	0.91552734	-2.6855469	-1.159668	1550085927.737
-8.38598642	-0.732128894	-3.6570557100000003	1.6479492	1.3427734	-0.30517578	4.213330072000001	-7.611987320000001	1.605419928	0.8544922	0.12207031	0.91552734	4.134375	8.9745607	-1.0288086060000001	0.18310547	-1.5258789	4.333496	-8.279516574	2.4021484620000004	1.378125	0.9765625	-0.061035156	-0.36621094	0.5239746106000001	8.890820288	1.698730432	0.36621094	0.30517578	1.2817383	2.2837158540000004	8.748461960000002	-2.4129150360000002	0.8544922	-1.3427734	-1.0375977	1550085927.777
-9.18869658	-0.8218505890000001	-3.716870108	1.6479492	-0.6713867	-0.4272461	4.01713858	-7.261474640000001	1.123315396	0.6713867	0.18310547	0.61035156	3.58049321	8.5666259	-0.839794928	0.61035156	0.18310547	3.479004	-8.38957518	2.427270468	1.7406005400000002	1.4038086	-0.12207031	-0.30517578	0.73332518	8.94584964	1.5707275360000001	0	0.30517578	0.9765625	1.415209964	9.100170926	-2.1114501800000003	0.6713867	-1.5869141	-0.9765625	1550085927.816
-8.91235324	-0.617285144	-3.14265126	1.5869141	0.061035156	-0.30517578	4.01713858	-7.261474640000001	1.123315396	0.6713867	0.18310547	0.61035156	3.4393310700000006	8.53073732	-0.648388678	0.79345703	0.9765625	2.5634766	-8.476904254	2.32917482	2.062402356	1.4648438	-0.18310547	-0.4272461	1.0371826080000002	9.23774411	1.297973642	0	0	0.48828125	1.003686502	9.23654802	-2.013354532	0.36621094	-2.2583008	-0.91552734	1550085927.856
-8.7795652	-0.23208007200000003	-3.4955566100000004	1.0986328	0	-0.5493164	4.029101440000001	-7.19567842	0.8517577880000001	0.4272461	0.12207031	0.12207031	3.4393310700000006	8.53073732	-0.648388678	0.79345703	1.159668	1.4038086	-8.66711412	2.094702176	2.2813232820000002	1.4038086	-0.24414062	-0.48828125	1.3996582460000002	9.70429712	1.27763678	-0.18310547	-0.4272461	-0.24414062	1.5767089660000002	9.077441394000001	-2.4488037140000003	0.24414062	-1.953125	-0.9765625	1550085927.896
-8.83220198	-0.735717752	-3.7288329680000003	1.159668	0.24414062	-0.61035156	4.076953076	-7.36555162	0.67709964	0.4272461	0.12207031	0.12207031	3.4692382200000003	8.52714856	-0.381616214	0.5493164	0.7324219	0.18310547	-8.846557608000001	1.867407248	2.495458966	1.159668	-0.18310547	-0.5493164	1.579101538	9.9698732	1.4833984620000003	-0.30517578	-0.8544922	-1.0375977	2.080346646	8.64558107	-2.87707518	0.36621094	-1.0375977	-1.159668	1550085927.936
-9.686352340000001	-1.1556152160000002	-3.2682617800000004	0.79345703	-0.12207031	-0.24414062	3.7970214660000003	-7.82133786	0.6735107428000001	-0.18310547	0.24414062	-1.2207031	3.7886474640000007	8.595336960000001	-0.03828125	0.36621094	0.061035156	-1.0375977	-9.020019568	1.7848632200000003	2.49426268	0.79345703	-0.12207031	-0.79345703	1.7693115020000003	10.11940944	1.489379892	-0.61035156	-1.5869141	-1.5869141	1.1508300720000002	8.93747554	-2.9775634	0.30517578	-0.7324219	-1.3427734	1550085927.976
-9.99021016	-0.855346646	-2.680883786	2.380371	0.48828125	1.5869141	3.4620605040000005	-8.12280252	0.6029296924	-0.48828125	0.48828125	-1.8920898	4.55546875	9.14682608	0.4713378894	0.30517578	-0.48828125	-2.380371	-8.612085160000001	2.183227536	2.4727295320000002	0.9765625	-0.4272461	-1.159668	1.9595214660000002	10.453173920000001	1.4391357820000001	-0.9765625	-1.5869141	-1.7700195	-0.1579101538	9.70310054	-2.3889892180000003	0	-2.1972656	-1.2207031	1550085928.016
-9.29277356	-0.0765625	-4.079345746	0.5493164	1.2817383	0.8544922	3.15102536	-8.421875	0.5431152356000001	-0.61035156	0.48828125	-2.380371	5.470629892	10.396948380000001	0.855346646	0.18310547	-0.12207031	-3.90625	-9.19348143	2.76821286	2.34113768	0.91552734	-1.5869141	-1.0986328	1.6496826080000002	10.937671220000002	1.53125	-1.3427734	-1.6479492	-1.4038086	1.0946044928	9.933984620000002	-2.299267572	-0.4272461	-2.9296875	-1.159668	1550085928.056
-10.57160692	-1.836303714	-4.49924321	-1.2817383	0.30517578	1.0986328	3.0313964660000003	-8.78554712	0.6759033540000001	-1.159668	0.5493164	-2.4414062	5.77448732	11.90427266	0.9139648560000001	-0.18310547	0.61035156	-5.3100586	-10.86110872	1.9690917540000001	2.1975829680000003	1.2207031	-2.5634766	-0.9765625	1.223803714	11.43772014	2.02292482	-1.2817383	-2.1972656	-1.2817383	3.8460692900000004	10.396948380000001	-1.9140625000000002	-1.0375977	-1.4038086	-1.0375977	1550085928.096
-11.064477340000002	-2.4978514400000003	-5.236157248	-1.3427734	-1.0986328	1.7700195	3.081640576	-9.718652160000001	0.9893310700000001	-1.4648438	1.2817383	-1.4648438	5.6572509	12.74526358	0.765625	-0.79345703	0.12207031	-5.79834	-12.33852536	-0.0861328125	3.1354737400000006	1.6479492	0.061035156	-1.2207031	1.1352783540000002	11.80498004	2.74428714	-0.8544922	-2.6855469	-1.5258789	5.3091308900000005	11.703296220000002	-0.12321777160000001	-2.8686523	1.159668	0.18310547	1550085928.136
-10.554858720000002	-3.9118652160000003	-3.9034912140000007	-1.4038086	-3.2348633	0.24414062	3.4058349640000003	-11.12309604	1.102978534	-1.4648438	1.2817383	-1.4648438	6.44919429	11.753539840000002	0.9713867212000001	-1.5258789	-2.380371	-5.126953	-11.13984424	-0.5610595746000001	1.51330571	0.18310547	2.380371	-0.79345703	0.9366943390000001	10.82522014	3.7970214660000003	-0.61035156	-2.380371	-1.7089844	3.8640135800000004	13.0407473	-0.10048827880000001	-4.5776367	2.319336	1.4648438	1550085928.176
-10.076342360000002	-4.594946286	-0.974975589	1.2817383	-2.1972656	1.4038086	3.794628894	-11.47480432	0.9283202880000001	-1.0375977	1.7700195	-0.36621094	7.342822480000001	10.418481920000001	1.221411142	-1.8310547	-3.8452148	-3.6621094	-10.58117662	0.6292480432	0.062207030760000004	1.0986328	-0.79345703	-0.7324219	-0.061010742800000003	9.43034694	4.097290036	-1.159668	-1.2207031	-1.0375977	1.7226562500000002	11.907861420000001	-1.355395468	-4.0283203	2.1362305	2.380371	1550085928.216
-9.889721940000001	-1.814770468	-0.8744873200000001	0.36621094	0.061035156	0.24414062	3.5589599640000005	-11.36115764	0.763232428	0.18310547	2.0141602	-1.8310547	7.342822480000001	10.418481920000001	1.221411142	-1.5258789	-2.319336	-1.7700195	-10.50820288	-0.573022464	0.45100097840000003	1.159668	0.4272461	-0.79345703	-0.5132080072	9.176733426	4.006372104	-1.6479492	-1.0375977	-0.18310547	-0.850561502	11.93417932	-2.6114991	-2.6855469	2.2583008	3.0517578	1550085928.256
-10.26535692	-0.9881347840000001	-4.200170926	-1.7700195	-2.5634766	-1.159668	2.825634784	-11.58845198	0.47373047120000006	1.0375977	1.159668	-3.0517578	5.91923822	9.89091754	0.611303714	-1.4038086	-0.36621094	-0.24414062	-10.33234874	-1.350610324	1.038378894	-0.12207031	0.12207031	-0.61035156	0.01674804712	9.39326178	4.056616214000001	-1.0375977	-1.4648438	-0.18310547	-2.4165038940000003	11.369530760000002	-2.3794189300000004	-2.319336	1.2207031	3.2958984	1550085928.296
-8.6264402	-2.296875	-1.717871106	-2.319336	-3.9672852	-1.2817383	2.269360324	-11.21042482	-0.015551758180000002	1.0375977	1.159668	-3.0517578	5.18710962	8.610888580000001	0.46655273560000005	-1.4648438	-0.9765625	0.9765625	-9.504516574	-1.21303714	0.716577176	-0.12207031	0.61035156	-0.061035156	0.832617212	8.76401358	4.0661866	-0.7324219	-1.3427734	-0.30517578	-2.4356445680000003	10.57878444	-1.9978027160000003	-1.3427734	0.061035156	3.6010742	1550085928.336
-7.230371106000001	-2.49426268	-0.01315917932	-1.5258789	0.7324219	-0.6713867	2.050439496	-10.008153960000001	-0.462963858	2.2583008	-1.5258789	-3.7231445	5.36057158	7.725634980000001	0.7464843750000001	-0.9765625	-2.0751953	1.8310547	-9.164770468	-1.79323732	0.8062988220000001	-0.6713867	0.79345703	-0.24414062	1.5372314300000003	7.885937500000001	4.121215854000001	-0.61035156	-0.18310547	-0.24414062	-1.580297824	9.30234375	-1.58747554	-1.159668	1.3427734	3.2348633	1550085928.376
-8.644384980000002	-1.56354982	-1.3685547120000001	-1.159668	-1.2817383	-1.0375977	2.032495108	-8.92551268	-0.762036142	2.2583008	-1.5258789	-3.7231445	5.473022660000001	7.464843750000001	0.8445800720000001	-0.24414062	-1.159668	2.0141602	-8.870483426000002	-1.5216797120000003	0.6890625	-1.0986328	0.6713867	-0.061035156	1.7059082460000001	7.537817392	4.02551268	-0.61035156	1.159668	0	-0.0729736322	8.113232428000002	-1.655664038	0.61035156	3.112793	2.380371	1550085928.416
-8.652759080000001	-1.332666034	-0.8314209260000001	-2.0141602	-1.5258789	-0.7324219	2.0336913940000003	-8.30583516	-0.9426757788	2.1362305	-1.7089844	-3.479004	4.917944289999999	7.4600586060000005	0.7488769568000001	0.30517578	1.159668	1.6479492	-8.777173020000001	-1.320703076	0.5323486420000001	-1.2207031	0.5493164	0.30517578	1.5025390379999999	7.549780252000001	4.0506347840000005	-0.30517578	1.953125	0.36621094	0.35888672120000004	7.9971923920000005	-1.41042482	0.61035156	5.1879883	0.61035156	1550085928.456
-8.68745108	-1.5085204680000002	-0.052636719240000004	-1.7700195	0.5493164	-0.48828125	1.8602295320000002	-8.00795926	-0.9893310700000001	1.6479492	-0.7324219	-1.8920898	4.40473642	7.990014480000001	0.7763915740000001	0.6713867	2.4414062	1.0986328	-9.213818390000002	-1.4798096040000002	0.8230468750000001	-1.6479492	0.30517578	0.30517578	1.146044928	7.9936032400000006	4.24682608	0.12207031	2.746582	0.79345703	-1.003686502	7.62753894	-0.9785644568000001	0.61035156	5.126953	-0.5493164	1550085928.496
-9.27961412	-1.3386474640000001	-1.3673584260000002	-2.1362305	0.30517578	-0.9765625	1.8602295320000002	-8.00795926	-0.9893310700000001	1.6479492	-0.7324219	-1.8920898	4.276733426000001	8.847753894	0.8230468750000001	0.91552734	2.4414062	0.7324219	-9.33344748	-1.6472900360000002	1.020434604	-2.2583008	0.30517578	0.5493164	0.88645018	8.607299820000001	4.462158246	0.61035156	2.9907227	0.8544922	-0.569433606	7.384692392	-0.5981445288	1.953125	2.9907227	-0.91552734	1550085928.536
-9.723437500000001	-1.963110324	-1.184326178	-2.4414062	-0.30517578	-0.6713867	1.4582763580000002	-8.177832068	-1.21303714	1.4648438	-0.9765625	-0.79345703	4.3329589660000005	9.14204074	0.86850589	1.0986328	2.1362305	0.61035156	-9.31191394	-1.41042482	1.0718750000000001	-2.5634766	-0.18310547	0.79345703	0.4426269568000001	8.935082968000001	4.57580571	0.79345703	2.8076172	0.7324219	0.5072265576	9.29277356	0.2918945288	1.6479492	1.8920898	-1.7089844	1550085928.576
-9.25209964	-2.1102538940000004	-0.6507812500000001	-2.0141602	-0.18310547	0	1.6030273560000001	-8.365649460000002	-1.284814496	1.2817383	-1.953125	1.7700195	4.3329589660000005	9.14204074	0.86850589	1.3427734	2.1362305	0.7324219	-9.299951080000001	-0.850561502	1.235766574	-2.5634766	-0.18310547	0.79345703	-0.07895508180000001	8.748461960000002	4.34611821	0.61035156	2.2583008	0.79345703	1.81716304	10.126586960000001	1.4833984620000003	1.8310547	3.0517578	-1.5258789	1550085928.616
-9.1109375	-1.7083007200000002	0.03588867212	-2.0751953	0.8544922	0.24414062	1.8805663940000001	-8.534326080000001	-1.362573282	1.0375977	-2.2583008	2.9296875	4.251611420000001	9.149218750000001	1.079052716	1.6479492	2.380371	0.91552734	-8.825024460000002	-0.4139160144	1.113745108	-2.2583008	-0.30517578	1.0375977	-0.3229980432	8.59892572	4.155908246	0.61035156	2.0751953	0.9765625	3.0589112400000005	10.004565200000002	1.335058606	1.7700195	1.159668	-0.061035156	1550085928.656
-10.25817842	-1.629345746	-1.6329346040000001	-1.7089844	1.5869141	-0.4272461	2.332763678	-8.62524411	-1.32189946	1.0375977	-2.2583008	2.9296875	3.8520507200000003	9.49733876	0.8948242212000002	1.5869141	2.380371	1.0986328	-9.527246106	-0.19499511780000003	1.191503894	-2.380371	-1.4648438	0.9765625	-0.39836425720000007	8.75922824	4.112841754000001	0.8544922	1.8920898	1.0375977	3.017041034	8.45896016	-0.75366214	2.1972656	0.7324219	0.30517578	1550085928.696
-11.392260880000002	-3.3220947480000005	-3.4393310700000006	-1.159668	-1.2817383	-0.8544922	2.825634784	-8.947045926000001	-1.13647464	0.18310547	-1.4038086	5.065918	3.568530252	10.23784146	0.7058105432	1.4038086	1.7700195	1.2207031	-10.552465560000002	0.35888672120000004	1.540820288	-2.4414062	-0.8544922	1.2817383	-0.2823242212	9.584667932	3.6546630400000004	1.0986328	1.2817383	0.91552734	0.08015136780000001	10.52136232	-0.7476806610000001	1.5258789	0.91552734	-2.1972656	1550085928.736
-8.783154254000001	-3.1187255400000002	-1.3015625000000002	-1.0375977	-0.61035156	0	3.27663588	-9.991405760000001	-0.985742212	0.18310547	-1.4038086	5.065918	3.79582518	10.54409146	0.5251708966	1.159668	0.7324219	1.0375977	-9.98901358	1.1041748200000001	2.095898462	-1.8310547	0.61035156	1.4038086	0.12321777160000001	10.479491820000002	3.228784146	1.2207031	1.0986328	0.61035156	2.3519042540000004	12.62683058	1.069482428	1.5258789	3.540039	-0.6713867	1550085928.776
-8.40273462	-1.95234375	-1.7406005400000002	-1.5258789	2.5024414	-0.12207031	3.27663588	-9.991405760000001	-0.985742212	-0.30517578	-0.79345703	6.0424805	4.08413089	9.957910340000002	0.416308606	0.9765625	0.4272461	0.5493164	-9.55117212	1.335058606	1.1472412140000001	-1.8310547	-0.48828125	1.0375977	0.1806396466	10.19716754	3.027807608	0.8544922	1.4038086	0.4272461	-0.63881839	9.092993210000001	-2.0707763580000003	1.0986328	-0.30517578	-0.6713867	1550085928.816
-9.145629892	-2.0731689300000005	-3.823339856	-2.0751953	0.36621094	-1.0986328	4.797119110000001	-10.340722840000002	-0.308642572	-0.61035156	-0.7324219	6.4086914	4.131982428000001	9.707885880000001	0.23566894960000004	1.0375977	0.9765625	0.18310547	-9.640893570000001	1.5396240020000003	1.320703076	-1.7700195	0.6713867	0.91552734	0.1268066394	9.88613318	2.5205810700000004	0.36621094	1.5258789	0.36621094	-0.5598632788000001	8.83698732	-2.6713134000000003	1.4038086	-0.18310547	-0.7324219	1550085928.856
-9.021215560000002	-2.895019568	-3.935791034	-1.4648438	0.061035156	-0.79345703	5.56035144	-9.791625900000001	1.008471646	-1.3427734	-0.61035156	5.6762695	3.9597167540000004	9.69472644	0.052636719240000004	0.9765625	1.7089844	-0.18310547	-9.24013678	2.100683606	1.1053711060000002	-2.0751953	0.061035156	1.0375977	-0.0490478534	9.90647014	1.971484424	0.24414062	1.2817383	0.36621094	0.898413089	9.780859620000001	-2.142553714	1.3427734	0	-1.0375977	1550085928.896
-8.6766848	-2.819653354	-3.7061035340000004	-1.2207031	0.24414062	-0.30517578	5.34741214	-9.314306610000001	1.7944336060000001	-2.0751953	1.4648438	2.0751953	3.818554712	9.810766280000001	-0.22849121400000003	0.61035156	1.7700195	-0.61035156	-9.481787140000002	2.55048822	1.287207068	-1.8920898	0.30517578	0.91552734	-0.07895508180000001	10.101464660000001	1.5025390379999999	0.18310547	1.2817383	0.36621094	2.097094748	9.734204074	-2.40573732	0.8544922	1.6479492	-0.91552734	1550085928.936
-9.103759980000001	-2.359082068	-3.899902356	-1.0986328	0.7324219	-0.24414062	4.1427491000000005	-9.012841754	1.8004150360000002	-1.2207031	0	0.061035156	4.015942392	10.087109620000001	-0.5048339856	0.12207031	1.0375977	-1.0375977	-9.47460962	2.8926269959999997	1.234570288	-1.953125	0.24414062	0.6713867	-0.046655271600000006	10.338329680000001	1.300366214	0.30517578	1.4038086	0.36621094	1.070678714	9.29516574	-2.8411866	0.8544922	0.7324219	-0.4272461	1550085928.976
-9.375317392	-2.13178714	-3.923828076	-1.159668	0	0.12207031	3.452490216	-8.93867212	1.949951178	-0.24414062	-2.0751953	-1.3427734	4.450195288000001	10.316797120000002	-0.8972167932	-0.30517578	0.4272461	-1.4038086	-9.350195288	3.440527356	1.4116211060000001	-1.5869141	0.30517578	0.5493164	-0.29667969240000003	10.49982878	1.3063476440000001	0.48828125	1.6479492	0.4272461	0.6663330072	9.44350589	-2.8698974640000006	0.6713867	-0.36621094	-0.18310547	1550085929.016
-9.180322480000001	-1.735815396	-3.53981929	-0.9765625	0.36621094	0.30517578	3.5469971040000003	-8.84177266	2.3112304320000003	0.36621094	-2.4414062	-2.0141602	4.450195288000001	10.316797120000002	-0.8972167932	-0.6713867	0.5493164	-1.5258789	-8.924316394	3.3866942900000003	1.335058606	-1.0986328	0.18310547	0.36621094	-0.7369140380000001	10.42685504	1.4116211060000001	0.4272461	1.2817383	0.4272461	1.4044433900000002	9.503320288000001	-2.6904540740000003	0.6713867	-0.18310547	-0.24414062	1550085929.056
-9.00805661	-1.622167932	-3.6283447480000004	-0.79345703	0	-0.36621094	3.7252441100000007	-8.560644568	2.537329074	0.48828125	-1.3427734	-2.1972656	4.843774460000001	9.80717752	-1.138867212	-0.6713867	0.7324219	-1.0986328	-8.595336960000001	3.38908696	1.276440396	-0.9765625	0.061035156	0.18310547	-1.091015625	10.04045378	1.6317382200000001	0.24414062	0.61035156	0.36621094	1.567138678	9.423168930000001	-2.6976317900000004	0.61035156	0.5493164	-0.4272461	1550085929.096
-9.092993210000001	-2.251416034	-3.7180663940000005	-0.18310547	-0.12207031	-0.4272461	3.6486816100000006	-8.194580072	2.757446286	0.24414062	0	-2.0751953	4.754052716	9.591845746	-0.974975589	-0.30517578	0.4272461	-0.18310547	-8.51159694	3.83171376	1.2094482428000002	-0.36621094	-0.18310547	0	-1.175952176	9.661230432000002	1.4427246400000002	-0.18310547	0.061035156	0.36621094	1.2154297120000002	9.376513580000001	-2.557666034	0.48828125	0.79345703	-0.61035156	1550085929.135
-8.9829348	-2.454785144	-3.9704834260000004	0.18310547	-0.24414062	-0.36621094	3.1869139400000006	-8.005566394	2.77180162	0.24414062	0	-2.0751953	4.754052716	9.591845746	-0.974975589	0	0.061035156	0.6713867	-8.769995108000002	3.785058606	1.287207068	-0.36621094	-0.18310547	0	-0.9725830072	9.6217527	1.184326178	-0.30517578	-0.30517578	0.48828125	0.7105957068000001	9.53083516	-2.454785144	0.4272461	0.48828125	-0.5493164	1550085929.175
-8.844164840000001	-2.4655516200000003	-3.9441650360000002	0.24414062	-0.30517578	-0.24414062	2.447607428	-8.14313948	2.575610324	0.24414062	1.5869141	-1.4648438	4.579394568	9.697119110000001	-0.9737792932	-0.061035156	-0.30517578	1.159668	-9.152807608000002	3.4692382200000003	1.350610324	0.48828125	0	-0.12207031	-0.5215820288	9.71745607	1.1269042932	-0.12207031	-0.61035156	0.4272461	0.71538089	9.56911592	-2.57680661	0.061035156	-0.18310547	-0.30517578	1550085929.216
-9.213818390000002	-2.4655516200000003	-3.543408246	0	-0.36621094	0.12207031	1.9296142180000002	-8.445800720000001	2.326782248	0.4272461	0.48828125	-1.2207031	3.923828076	9.90527356	-1.159204074	-0.30517578	-0.79345703	1.3427734	-9.87297374	3.234765576	1.51330571	0.91552734	0.12207031	-0.30517578	0.02153320288	9.96748004	1.2489257200000001	0.30517578	-0.4272461	0.24414062	1.015649411	9.38847644	-2.75625	-0.18310547	-0.36621094	0	1550085929.255
-9.134863220000002	-1.81716304	-3.4058349640000003	0.12207031	0.5493164	0.24414062	2.2071533540000003	-8.839379892	2.03488768	0.61035156	-0.061035156	-1.0986328	3.923828076	9.90527356	-1.159204074	-0.4272461	-1.4648438	1.2207031	-9.955517180000001	2.192797824	1.739404254	0.9765625	0.48828125	-0.61035156	0.729736322	10.601513579999999	1.7298339660000002	0.61035156	0.061035156	-0.12207031	0.88046875	9.43752446	-2.9679932100000004	-0.30517578	-0.18310547	0.18310547	1550085929.295
-9.3322509	-1.8733886780000002	-3.9034912140000007	0.5493164	0.061035156	0.061035156	2.4870849640000006	-9.33942842	1.650878894	0.79345703	-0.061035156	-1.0375977	4.274340854	9.671997300000001	-0.9893310700000001	-0.24414062	-1.6479492	0.8544922	-9.405224640000002	1.7944336060000001	1.617382788	0.4272461	-0.061035156	-0.61035156	0.9773681610000001	10.64697284	2.38540036	0.61035156	0.24414062	-0.5493164	0.458178714	9.262865920000001	-3.045751996	-0.12207031	-0.48828125	0	1550085929.336
-9.229370108000001	-2.363867212	-3.3508057100000004	0.7324219	-0.12207031	0.24414062	2.6509764400000004	-9.43632788	1.1580077880000001	0.79345703	-0.061035156	-1.0375977	4.684667932000001	9.210229532000001	-0.2930908246	0.36621094	-0.9765625	0.30517578	-9.21860324	2.0121582460000003	1.528857428	0.48828125	-0.18310547	-0.30517578	0.7955322480000001	10.04523912	2.441625998	-0.061035156	0.18310547	-0.48828125	0.9725830072	9.4171875	-3.1737548920000003	-0.12207031	-0.61035156	-0.18310547	1550085929.375
-9.299951080000001	-2.14973143	-2.8639160340000003	0.7324219	-0.12207031	0.6713867	2.63183606	-9.27602536	0.6830810700000001	0.9765625	-0.18310547	-1.4648438	4.684667932000001	9.210229532000001	-0.2930908246	1.0986328	0.48828125	-0.18310547	-9.375317392	1.7501709260000002	1.494165036	0.48828125	-0.18310547	-0.30517578	0.6148925720000001	9.548779254000001	2.19399411	-0.48828125	-0.36621094	-0.36621094	0.898413089	9.49016124	-2.536132788	-0.24414062	-0.48828125	-0.12207031	1550085929.415
-9.04753444	-1.4678466460000001	-2.6772949280000002	0.79345703	0.30517578	0.24414062	2.4906739200000003	-9.064282248	0.2572021466	0.8544922	-0.30517578	-1.5869141	4.519580072	9.322680710000002	0.6914550720000001	1.4648438	1.953125	-0.6713867	-9.4004393	1.4582763580000002	1.425976538	0.79345703	-0.24414062	-0.48828125	0.6663330072	9.485375900000001	2.313623004	-0.36621094	-0.061035156	-0.4272461	0.501245108	9.60141574	-1.9583251800000003	-0.36621094	-0.7324219	0.061035156	1550085929.455
-9.451879892000001	-1.5085204680000002	-3.0397704680000004	0.7324219	-0.12207031	0.12207031	2.48828125	-8.79990216	0.05861816394	0.61035156	-0.24414062	-1.4038086	4.173852536	9.47341304	0.6675292932	1.0375977	1.8920898	-0.8544922	-9.314306610000001	1.459472644	1.349414038	0.79345703	-0.36621094	-0.36621094	0.41152344240000005	9.518872300000002	2.4846923920000004	-0.061035156	0.061035156	-0.36621094	0.6292480432	9.3489991	-2.190405252	-0.24414062	-1.0375977	0	1550085929.495
-9.3920652	-1.6329346040000001	-2.55048822	0.4272461	0.30517578	0.5493164	2.6019287140000005	-8.46015625	0.05981445288	0.12207031	0.12207031	-0.91552734	4.173852536	9.47341304	0.6675292932	0.36621094	0.30517578	-0.8544922	-9.322680710000002	1.1209228240000002	1.4235839660000003	0.79345703	-0.4272461	-0.30517578	0.0478515625	9.532031250000001	2.54689946	0.12207031	-0.48828125	-0.24414062	1.256103534	9.49375	-2.277734424	-0.30517578	-0.7324219	-0.18310547	1550085929.535
-9.31191394	-1.5731201080000001	-2.598339856	0.30517578	0	0.36621094	2.7478759000000004	-8.218505890000001	0.06699218750000001	-0.36621094	0.79345703	-0.18310547	4.8150634000000005	9.60261232	1.119726538	-0.12207031	-0.8544922	-0.5493164	-9.32866214	0.7811767572	1.50732428	0.61035156	-0.5493164	-0.4272461	0.1435546875	9.486572480000001	2.665332068	0.12207031	-1.0986328	-0.24414062	1.11613768	9.535620108000002	-1.829125998	-0.30517578	-0.24414062	-0.24414062	1550085929.575
-9.37890625	-1.812377896	-2.6844726440000004	0.61035156	-0.061035156	0.36621094	2.8088867800000004	-8.12758786	-0.007177734620000001	-0.7324219	1.159668	0.36621094	5.02082518	9.52485324	1.12211911	-0.36621094	-1.0986328	-0.30517578	-9.31311052	0.9115722840000001	1.5982422120000002	0.61035156	-0.7324219	-0.36621094	0.538330072	9.521264480000001	2.8627197480000004	-0.061035156	-1.159668	-0.18310547	0.49885253600000007	9.51169429	-1.735815396	-0.24414062	-0.48828125	-0.24414062	1550085929.615
-9.4004393	-1.814770468	-2.4595702880000005	0.79345703	0.12207031	0.61035156	2.860327176	-8.24003894	0.005981445288000001	-0.8544922	1.0375977	0.6713867	5.02082518	9.52485324	1.12211911	-0.48828125	-0.91552734	-0.24414062	-9.305932608	1.0288086060000001	1.756152356	0.6713867	-0.7324219	-0.30517578	0.762036142	9.58347194	2.843579074	-0.24414062	-1.0986328	0.061035156	0.5646484424	9.584667932	-1.949951178	-0.30517578	-0.8544922	-0.18310547	1550085929.655
-9.423168930000001	-1.550390576	-2.4727295320000002	0.61035156	0	0.61035156	2.9775634	-8.508007788	0.04426269568	-0.8544922	0.7324219	0.7324219	5.11054712	9.547582968	1.052734375	-0.5493164	-0.6713867	-0.24414062	-9.35976538	0.9606201080000001	1.8781738220000002	0.7324219	-0.8544922	-0.30517578	0.778784146	9.57150908	2.7311278960000003	-0.30517578	-1.159668	0.18310547	0.7608398560000001	9.60859375	-1.752563498	-0.30517578	-0.6713867	-0.12207031	1550085929.695
-9.408813400000001	-1.66403804	-2.4356445680000003	0.7324219	-0.12207031	0.48828125	3.1916992800000004	-8.584570288	0.10766601440000001	-0.9765625	0.6713867	0.7324219	5.0614991	9.478198380000002	0.832617212	-0.79345703	-0.7324219	-0.18310547	-9.338232428000001	0.7895507788	2.081542932	0.6713867	-0.6713867	-0.30517578	0.832617212	9.540405252000001	2.7359130400000002	-0.30517578	-1.2207031	0.24414062	0.71538089	9.610986420000001	-1.6149902160000003	-0.30517578	-0.48828125	-0.12207031	1550085929.735
-9.49016124	-1.6748047120000003	-2.4081298920000003	0.8544922	-0.061035156	0.48828125	3.4417237400000005	-8.59414038	0.2978759784	-1.159668	1.0375977	0.7324219	5.0614991	9.478198380000002	0.832617212	-0.91552734	-1.0986328	0.061035156	-9.307128894	0.7955322480000001	2.15571286	0.5493164	-0.8544922	-0.30517578	0.899609375	9.469824280000001	2.739501996	-0.30517578	-1.2817383	0.24414062	0.515600589	9.60261232	-1.6149902160000003	-0.24414062	-0.4272461	-0.12207031	1550085929.775
-9.52006839	-1.5001464660000001	-2.3710449280000003	0.7324219	-0.061035156	0.4272461	3.5745117800000004	-8.713769568	0.5479003894	-1.2817383	1.4038086	0.6713867	5.048339660000001	9.368139480000002	0.4892822284000001	-0.91552734	-1.2207031	0.24414062	-9.46264676	0.8924316100000002	2.365063498	0.61035156	-0.7324219	-0.24414062	1.0443603240000001	9.496142572	2.6964355040000005	-0.36621094	-1.3427734	0.24414062	0.38999023560000007	9.689941394000002	-1.5898682100000001	-0.24414062	-0.48828125	-0.061035156	1550085929.815
-9.53083516	-1.4044433900000002	-2.3303711060000003	0.5493164	-0.061035156	0.36621094	3.5386230040000006	-8.890820288	0.7883544928000001	-1.2207031	1.4648438	0.61035156	5.037573380000001	9.340625000000001	0.3349609424	-0.8544922	-1.2817383	0.30517578	-9.45666484	0.7895507788	2.48588858	0.6713867	-0.5493164	-0.24414062	1.2884033540000002	9.612182608000001	2.70361322	-0.30517578	-1.2207031	0.24414062	0.3756347644	9.709082068	-1.528857428	-0.24414062	-0.48828125	-0.061035156	1550085929.855
-9.540405252000001	-1.369750998	-2.3734375	0.4272461	-0.061035156	0.24414062	3.507519568	-8.988915740000001	0.9869384980000001	-1.0375977	1.2207031	0.48828125	5.037573380000001	9.340625000000001	0.3349609424	-0.79345703	-1.159668	0.24414062	-9.45427266	0.679492212	2.483496106	0.5493164	-0.5493164	-0.24414062	1.427172824	9.56552716	2.7502685700000002	-0.24414062	-1.0375977	0.12207031	0.3146240216	9.65883786	-1.58149411	-0.24414062	-0.4272461	-0.061035156	1550085929.895
-9.536816394	-1.39008786	-2.3949707460000003	0.18310547	-0.061035156	0.18310547	3.5242675720000003	-8.91354982	1.161596646	-0.7324219	0.9765625	0.36621094	5.01603984	9.1791259	0.20097655760000002	-0.6713867	-0.9765625	0.18310547	-9.46743161	0.6077148560000001	2.516992212	0.4272461	-0.36621094	-0.24414062	1.5360351440000002	9.48896466	2.78496106	-0.18310547	-0.79345703	0.061035156	0.31103514400000004	9.65285643	-1.6305420320000001	-0.18310547	-0.30517578	-0.12207031	1550085929.935
-9.484179712000001	-1.4989501800000002	-2.3578857820000003	0.18310547	-0.061035156	0.12207031	3.59484874	-8.86809056	1.222607428	-0.7324219	0.9765625	0.36621094	5.043554712000001	9.097778060000001	0.20576172120000003	-0.4272461	-0.6713867	0.061035156	-9.43752446	0.5562744110000001	2.51101088	0.24414062	-0.30517578	-0.18310547	1.6245605040000002	9.48776857	2.8088867800000004	-0.12207031	-0.5493164	0	0.22968750000000002	9.648071580000002	-1.5767089660000002	-0.12207031	-0.18310547	-0.12207031	1550085929.975
-9.433935700000001	-1.431957968	-2.326782248	0.12207031	-0.061035156	0.12207031	3.5577635800000005	-8.94584964	1.197485324	-0.36621094	0.8544922	0.18310547	5.0818360600000005	9.09060054	0.24763183900000002	-0.18310547	-0.36621094	-0.061035156	-9.41599092	0.5790038940000001	2.5564697480000005	0.24414062	-0.30517578	-0.18310547	1.6245605040000002	9.477001800000002	2.8352050720000004	-0.12207031	-0.5493164	0	0.10288086060000001	9.657641574000001	-1.561157248	-0.061035156	-0.18310547	-0.12207031	1550085930.015
-9.469824280000001	-1.3864990020000003	-2.35549321	0.061035156	0	0	3.52546376	-8.967382788	0.98334964	0.4272461	-0.061035156	-0.48828125	5.11054712	9.08342302	0.32180175720000004	0	-0.12207031	-0.12207031	-9.404028060000002	0.61848143	2.56245108	0.12207031	-0.18310547	-0.18310547	1.544409146	9.433935700000001	2.828027356	-0.12207031	-0.24414062	-0.061035156	0.11005859620000001	9.5870607	-1.6149902160000003	-0.061035156	-0.24414062	-0.12207031	1550085930.055
-9.516479532	-1.414013678	-2.44401857	-0.061035156	0	0	3.4919677520000003	-8.91354982	0.709399411	0.4272461	-0.061035156	-0.48828125	5.184716754	9.24013678	0.5778076080000001	0.12207031	0	-0.18310547	-9.43273912	0.6244628600000001	2.6114991	0	-0.061035156	-0.12207031	1.4822021760000001	9.46503894	2.8352050720000004	0	0.061035156	-0.12207031	0.2225097644	9.625341754	-1.585082968	-0.061035156	-0.12207031	-0.12207031	1550085930.095
-9.522461060000001	-1.4427246400000002	-2.445214856	-0.061035156	0	-0.061035156	3.3807128600000005	-8.859716754	0.4342529254	0.7324219	-0.5493164	-0.9765625	5.184716754	9.24013678	0.5778076080000001	0.12207031	0.061035156	-0.12207031	-9.374121106	0.6328369110000001	2.605517572	-0.061035156	0	-0.061035156	1.44870607	9.532031250000001	2.8399902160000003	0	0.061035156	-0.12207031	0.2512207068	9.6552491	-1.5910644960000002	0	0.061035156	-0.12207031	1550085930.135
-9.447094748	-1.3864990020000003	-2.4081298920000003	-0.061035156	0	-0.12207031	3.2885987400000003	-8.76760234	0.1854248004	0.6713867	-0.5493164	-0.9765625	5.228979532	9.27004393	0.8218505890000001	0.12207031	0.12207031	-0.12207031	-9.341821580000001	0.693847644	2.6031250000000004	-0.12207031	0.061035156	-0.061035156	1.400854532	9.491357428	2.8411866	0	0.12207031	-0.12207031	0.11843261780000001	9.66242662	-1.6353271760000003	0	-0.061035156	-0.12207031	1550085930.175
-9.49733876	-1.3685547120000001	-2.46794429	0	0	-0.12207031	3.1952880400000003	-8.63601088	0.0346923822	0.5493164	-0.48828125	-0.91552734	5.2170165740000005	9.34541034	0.9055908540000002	0.18310547	0.18310547	-0.061035156	-9.314306610000001	0.7811767572	2.557666034	-0.12207031	0.061035156	-0.061035156	1.349414038	9.480590560000001	2.7909423920000003	0	0.24414062	-0.061035156	0.172265625	9.625341754	-1.617382788	0	-0.12207031	-0.12207031	1550085930.215
-9.528442392	-1.369750998	-2.4655516200000003	0	0	-0.061035156	3.1151367800000003	-8.50561502	-0.04067382788	0.30517578	-0.30517578	-0.7324219	5.2170165740000005	9.34541034	0.9055908540000002	0.061035156	0.24414062	-0.061035156	-9.273632788	0.838598642	2.545703076	-0.12207031	0.061035156	-0.061035156	1.19270018	9.512890380000002	2.7658202880000005	0	0.24414062	0	0.2763427716	9.657641574000001	-1.57551268	0	0	-0.061035156	1550085930.255
-9.52963858	-1.3039550720000002	-2.496655252	0	0	-0.061035156	3.0601074280000002	-8.421875	-0.062207030760000004	0	-0.12207031	-0.48828125	5.094995108000001	9.46145018	0.850561502	-0.061035156	0.18310547	0.061035156	-9.27722194	0.8673096040000001	2.55288089	-0.12207031	0	-0.061035156	1.08383786	9.56672374	2.74069838	-0.061035156	0.12207031	0.061035156	0.3026611322	9.673193390000002	-1.567138678	0.061035156	0	-0.061035156	1550085930.295
-9.516479532	-1.27524411	-2.491870108	-0.061035156	0	-0.061035156	2.988330072	-8.342919928	-0.007177734620000001	-0.24414062	0.061035156	-0.24414062	5.094995108000001	9.46145018	0.850561502	-0.12207031	0	0.12207031	-9.234155252	0.9115722840000001	2.527758786	-0.12207031	0	-0.061035156	1.0826415740000002	9.605004892	2.7179687500000003	-0.061035156	0.061035156	0.12207031	0.32539062500000004	9.666015380000001	-1.5934570680000002	0	-0.061035156	-0.061035156	1550085930.335
-9.52485324	-1.3386474640000001	-2.593554712	-0.061035156	-0.061035156	-0.061035156	2.95363768	-8.298657248	0.13398437500000002	-0.24414062	0.061035156	-0.24414062	5.048339660000001	9.455468750000001	0.7763915740000001	-0.18310547	0	0.18310547	-9.23654802	0.9031982428000002	2.5349366	-0.12207031	-0.061035156	-0.061035156	1.1328857428	9.624145468	2.6880616	-0.12207031	0	0.12207031	0.3349609424	9.66242662	-1.6245605040000002	0.061035156	0	-0.061035156	1550085930.375
-9.46264676	-1.3864990020000003	-2.56245108	-0.061035156	0.061035156	0	3.007470746	-8.328564300000002	0.2823242212	-0.5493164	0.18310547	0.30517578	4.886840854000001	9.33464357	0.5897705072	-0.18310547	0	0.18310547	-9.23774411	0.88645018	2.537329074	-0.12207031	-0.12207031	-0.061035156	1.152026358	9.578686600000001	2.68327626	-0.12207031	0	0.12207031	0.29667969240000003	9.6636232	-1.6437011780000002	0.061035156	0	-0.061035156	1550085930.415
