# Supplementary material for: A deep learning approach for lower back-pain risk prediction during manual lifting
Source: PLoS One. 2021 Feb 19;16(2):e0247162. doi: 10.1371/journal.pone.0247162 (PMC7894914; doi:10.1371/journal.pone.0247162)
Supplement: S1 Data — (ZIP) [file pone.0247162.s001.zip › source-used/Subject_03_P2_Zone06_T2.csv]

Side_A_x	Side_A_y	Side_A_z	Side_G_x	Side_G_y	Side_G_z	LtWt_A_x	LtWt_A_y	LtWt_A_z	LtWt_G_x	LtWt_G_y	LtWt_G_z	RtWt_A_x	RtWt_A_y	RtWt_A_z	RtWt_G_x	RtWt_G_y	RtWt_G_z	Back_A_x	Back_A_y	Back_A_z	Back_G_x	Back_G_y	Back_G_z	UArm_A_x	UArm_A_y	UArm_A_z	UArm_G_x	UArm_G_y	UArm_G_z	Thig_A_x	Thig_A_y	Thig_A_z	Thig_G_x	Thig_G_y	Thig_G_z	Time_stp
-9.314306610000001	-1.604223642	-2.8818603240000003	-0.36621094	0.30517578	0	2.6126952880000003	-8.56303714	0.14714355040000002	0.12207031	-0.36621094	-1.3427734	4.250415036	9.780859620000001	0.88046875	-0.36621094	0.61035156	0.91552734	-9.197070288	1.1508300720000002	2.174853534	-0.6713867	-0.061035156	-0.24414062	0.49645996400000003	9.57150908	2.8878417540000005	-0.36621094	0.5493164	0.61035156	0.42587889400000006	9.60141574	-1.65805661	0.12207031	0.061035156	-0.24414062	1550087195.937
-9.32866214	-1.5587646760000002	-3.0337889400000004	-0.36621094	0.18310547	0	2.5564697480000005	-8.497240920000001	0.227294928	0.061035156	-0.18310547	-0.91552734	4.1690673920000005	9.609789840000001	0.770410144	-0.5493164	0.48828125	0.79345703	-9.18869658	1.0958007788	2.165283246	-0.61035156	-0.12207031	-0.30517578	0.6280517572	9.503320288000001	2.9632079680000003	-0.4272461	0.48828125	0.61035156	0.42587889400000006	9.60141574	-1.65805661	0.12207031	-0.061035156	-0.18310547	1550087195.977
-9.27124002	-1.62575679	-3.069677716	-0.36621094	0.18310547	0	2.5265625000000003	-8.53073732	0.2775390576	0.061035156	-0.061035156	-0.4272461	4.10207518	9.484179712000001	0.6160888580000001	-0.61035156	0.4272461	0.5493164	-9.24611821	0.9977050720000001	2.2430420320000004	-0.61035156	-0.18310547	-0.30517578	0.718969748	9.46743161	3.0325927520000002	-0.4272461	0.48828125	0.61035156	0.5144042932	9.613378894	-1.7346191100000001	0.12207031	0	-0.18310547	1550087196.017
-9.273632788	-1.6616454680000001	-3.104370108	-0.18310547	0.24414062	0.061035156	2.516992212	-8.641992212	0.250024411	0.12207031	-0.24414062	0.061035156	4.10207518	9.34780252	0.45937500000000003	-0.6713867	0.30517578	0.30517578	-9.27004393	0.846972644	2.414111322	-0.5493164	-0.18310547	-0.24414062	0.732128894	9.38488768	3.0744628600000006	-0.36621094	0.30517578	0.5493164	0.48090820680000007	9.62294928	-1.7118896760000002	0.061035156	0	-0.18310547	1550087196.057
-9.241332968	-1.5982422120000002	-3.1773437500000004	-0.24414062	0.061035156	0	2.6126952880000003	-8.665917932000001	0.2129394568	0.18310547	-0.48828125	0.4272461	4.06977536	9.19348143	0.31701660340000004	-0.61035156	0.18310547	0.12207031	-9.27004393	0.846972644	2.414111322	-0.48828125	-0.18310547	-0.24414062	0.7811767572	9.286792032000001	3.131884784	-0.30517578	0.12207031	0.4272461	0.48090820680000007	9.62294928	-1.7118896760000002	0.061035156	0	-0.12207031	1550087196.097
-9.2808107	-1.588671924	-3.2228027160000003	-0.18310547	0.061035156	0	2.8352050720000004	-8.67788089	0.1614990216	0.12207031	-0.48828125	0.79345703	4.11044928	9.043945288000002	0.2045654254	-0.48828125	0	0	-9.253295926000002	0.7763915740000001	2.4595702880000005	-0.4272461	-0.18310547	-0.18310547	0.8732910340000001	9.165966754000001	3.21921376	-0.24414062	0.061035156	0.24414062	0.33137207460000007	9.584667932	-1.847070288	0.061035156	0	-0.12207031	1550087196.136
-9.25209964	-1.582690396	-3.262280252	-0.18310547	0	0.061035156	3.1187255400000002	-8.637207068	0.14714355040000002	0.061035156	-0.12207031	1.0986328	4.21452626	8.955419928000001	0.16030273560000002	-0.30517578	-0.061035156	-0.18310547	-9.27722194	0.7572509980000001	2.4846923920000004	-0.36621094	-0.24414062	-0.12207031	0.9737792932	9.118115020000001	3.20366214	-0.12207031	0.061035156	0.12207031	0.3194091754	9.58586412	-1.8757812500000002	0.061035156	-0.061035156	-0.12207031	1550087196.176
-9.25688498	-1.622167932	-3.23356929	-0.12207031	0.061035156	0.061035156	3.2993652160000004	-8.6599366	0.17585449280000004	-0.061035156	0.30517578	1.3427734	4.334155252	8.9410643	0.1878173822	-0.061035156	-0.061035156	-0.4272461	-9.28200679	0.7213623200000001	2.5134033540000003	-0.30517578	-0.18310547	-0.061035156	1.07785643	9.14323732	3.1869139400000006	0.061035156	0.061035156	0	0.3194091754	9.58586412	-1.8757812500000002	0.061035156	-0.061035156	-0.12207031	1550087196.216
-9.24492212	-1.5551757200000003	-3.301757788	-0.12207031	-0.061035156	0.061035156	3.3843016200000005	-8.714965560000001	0.22968750000000002	-0.12207031	0.36621094	1.4038086	4.4789062500000005	8.96977536	0.24643554320000002	0.061035156	0	-0.5493164	-9.303539840000001	0.699829074	2.5636474640000007	-0.24414062	-0.18310547	0	1.1735596040000003	9.181518570000001	3.2060547120000003	0.18310547	0.18310547	-0.061035156	0.2619873004	9.5870607	-1.8733886780000002	0	-0.12207031	-0.12207031	1550087196.256
-9.207836960000002	-1.528857428	-3.210839856	-0.12207031	0	0.061035156	3.4967528960000003	-8.807080072	0.31342773560000003	-0.18310547	0.24414062	1.3427734	4.669116214000001	9.027197480000002	0.3505126800000001	0.18310547	0.12207031	-0.6713867	-9.267651260000001	0.6974365020000001	2.56484375	-0.18310547	-0.12207031	0	1.1735596040000003	9.181518570000001	3.2060547120000003	0.18310547	0.18310547	-0.061035156	0.31701660340000004	9.55117212	-1.8829589660000003	0	-0.12207031	-0.061035156	1550087196.296
-9.228173920000001	-1.5360351440000002	-3.2862060700000004	-0.12207031	0	0.061035156	3.7001221040000005	-8.838183606000001	0.42109375000000004	-0.24414062	0.18310547	1.0986328	4.8162597840000005	9.15041484	0.4438232428	0.30517578	0.24414062	-0.6713867	-9.25090306	0.7225586060000001	2.5433105040000004	-0.12207031	-0.12207031	0.061035156	1.1735596040000003	9.181518570000001	3.2060547120000003	0.18310547	0.18310547	-0.061035156	0.31701660340000004	9.55117212	-1.8829589660000003	-0.061035156	0	-0.061035156	1550087196.336
-9.248510880000001	-1.5372314300000003	-3.31611322	-0.12207031	-0.12207031	0.061035156	3.88674321	-8.8979982	0.515600589	-0.18310547	0.30517578	0.8544922	4.9263183900000005	9.326269568	0.553881839	0.4272461	0.24414062	-0.5493164	-9.286792032000001	0.669921875	2.569628894	-0.12207031	-0.12207031	0.12207031	1.063500998	9.354980432000001	3.1187255400000002	0.30517578	0.30517578	-0.12207031	0.28471679320000004	9.554760880000002	-1.8949219240000001	-0.061035156	-0.061035156	-0.061035156	1550087196.376
-9.249707068000001	-1.5204834260000002	-3.3065429320000006	-0.18310547	-0.12207031	0.061035156	3.9345947480000003	-8.953027160000001	0.6053222644	-0.061035156	0.36621094	0.4272461	5.010058606	9.447094748	0.67709964	0.4272461	0.18310547	-0.24414062	-9.307128894	0.6447998200000001	2.575610324	-0.061035156	-0.18310547	0.12207031	0.94506839	9.366943390000001	3.1055663940000002	0.24414062	0.12207031	-0.12207031	0.32539062500000004	9.58347194	-1.8422851440000003	-0.061035156	0	-0.061035156	1550087196.416
-9.285595746	-1.425976538	-3.2682617800000004	-0.18310547	-0.12207031	0.061035156	3.8616211060000003	-8.968579074	0.6759033540000001	-0.061035156	0.36621094	0.4272461	4.99211412	9.5104982	0.7823730432	0.36621094	0.061035156	0	-9.34541034	0.6747070288	2.6150878600000005	-0.061035156	-0.12207031	0.18310547	0.9474609620000001	9.41599092	3.0768554320000003	0.24414062	0	-0.12207031	0.33137207460000007	9.600219748	-1.8422851440000003	-0.12207031	0.061035156	0	1550087196.456
-9.22458516	-1.4223876800000002	-3.1593994600000004	-0.18310547	-0.12207031	0	3.776684604	-8.87407248	0.724951178	0.18310547	0.18310547	-0.36621094	4.968188400000001	9.506909440000001	0.8840576080000001	0.30517578	-0.061035156	0.18310547	-9.283202880000001	0.7058105432	2.586376996	0	0	0.18310547	1.0443603240000001	9.431542932000001	3.0625	0.24414062	0	-0.061035156	0.33615722840000006	9.59782698	-1.8602295320000002	-0.12207031	0.12207031	0	1550087196.496
-9.27124002	-1.4774170320000002	-3.1653808900000002	-0.18310547	-0.061035156	0	3.6773925720000005	-8.748461960000002	0.732128894	0.24414062	0.30517578	-0.61035156	4.93828125	9.449487320000001	0.9020019568000001	0.18310547	0	0.18310547	-9.19348143	0.717773462	2.51459964	-0.061035156	-0.12207031	0.18310547	1.0575195288	9.4004393	2.9990966460000004	0.24414062	0.061035156	0.061035156	0.0657958966	9.532031250000001	-1.95234375	-0.12207031	0.12207031	0	1550087196.536
-9.29157698	-1.547998004	-3.1869139400000006	-0.18310547	-0.12207031	-0.061035156	3.5063233800000004	-8.698217752000001	0.6986327880000001	0.36621094	0.4272461	-0.7324219	4.901196580000001	9.45666484	0.8529540740000001	0.12207031	0	0.24414062	-9.20065944	0.7859619110000001	2.5588623200000002	-0.061035156	-0.18310547	0.18310547	1.114941394	9.433935700000001	2.9464599640000007	0.24414062	0.061035156	0.18310547	0.0657958966	9.532031250000001	-1.95234375	-0.12207031	0.12207031	-0.061035156	1550087196.576
-9.29516574	-1.605419928	-3.1127441100000004	-0.12207031	0	0	3.2969726440000002	-8.728125	0.5897705072	0.4272461	0.30517578	-0.91552734	4.901196580000001	9.535620108000002	0.732128894	0.061035156	0.061035156	0.24414062	-9.2389402	0.808691394	2.613891574	-0.061035156	-0.18310547	0.18310547	1.178344748	9.55117212	2.9010009000000005	0.30517578	0.18310547	0.24414062	0.0897216754	9.594238220000001	-1.847070288	-0.061035156	0.18310547	-0.12207031	1550087196.616
-9.32866214	-1.5491942900000002	-3.131884784	-0.12207031	-0.061035156	0	3.1665771760000005	-8.72932158	0.47492675720000005	0.4272461	0.12207031	-0.9765625	4.8617187500000005	9.57749002	0.6053222644	0.061035156	0	0.30517578	-9.23654802	0.8625244110000001	2.6533691100000003	-0.061035156	-0.18310547	0.12207031	1.1316894568000002	9.630126800000001	2.8555420320000002	0.24414062	0.18310547	0.24414062	0.096899411	9.62294928	-1.7812744600000001	-0.061035156	0.12207031	-0.061035156	1550087196.656
-9.30952176	-1.5025390379999999	-3.09121106	-0.12207031	-0.061035156	0	3.0732665740000003	-8.68745108	0.36845702880000003	0.36621094	0.12207031	-1.0986328	4.807885880000001	9.548779254000001	0.5215820288	0.061035156	0	0.36621094	-9.24372554	0.9390869110000001	2.6892577880000004	-0.061035156	-0.18310547	0.12207031	1.0515380890000001	9.60620108	2.805297824	0.18310547	0.12207031	0.18310547	0.096899411	9.62294928	-1.7812744600000001	-0.061035156	0.061035156	-0.061035156	1550087196.696
-9.329858426000001	-1.51330571	-3.0995849640000004	-0.12207031	-0.061035156	0	2.9679932100000004	-8.585766574	0.309838858	0.24414062	0.18310547	-1.0375977	4.733715854000001	9.49494658	0.4821044928	0.061035156	0	0.36621094	-9.217407248	0.9773681610000001	2.6976317900000004	-0.061035156	-0.18310547	0.061035156	1.0455566100000002	9.575097840000002	2.7610351440000005	0.18310547	0.061035156	0.18310547	0.1854248004	9.5870607	-1.7417969240000002	-0.061035156	0	-0.061035156	1550087196.736
-9.33942842	-1.5109130400000002	-3.085229532	-0.061035156	0	0	2.85673822	-8.4733152	0.26318359620000004	0.12207031	0.24414062	-0.91552734	4.6248535340000005	9.47460962	0.4354492212	0.061035156	-0.061035156	0.36621094	-9.20065944	0.9773681610000001	2.70361322	0	-0.18310547	0.061035156	1.0886230432000001	9.591845746	2.733520468	0.18310547	0.061035156	0.18310547	0.1363769568	9.600219748	-1.7513672120000003	-0.061035156	0.12207031	-0.061035156	1550087196.776
-9.341821580000001	-1.4953613220000002	-3.10317392	0	-0.061035156	0	2.739501996	-8.43503444	0.2763427716	0	0.18310547	-0.6713867	4.569824280000001	9.51169429	0.41511232	0.061035156	-0.12207031	0.24414062	-9.19467752	0.9474609620000001	2.7646241	0	-0.18310547	0	1.1484375	9.646875000000001	2.7538574280000003	0.12207031	0	0.12207031	0.1363769568	9.600219748	-1.7513672120000003	-0.061035156	0.061035156	0	1550087196.816
-9.319091754	-1.4953613220000002	-3.075659146	0	0	0	2.6940429320000003	-8.45417482	0.3337646466	-0.12207031	0.12207031	-0.36621094	4.579394568	9.5104982	0.4521972644	0.12207031	-0.061035156	0.12207031	-9.175537140000001	0.9510498200000002	2.81486821	-0.061035156	-0.18310547	0	1.197485324	9.668408246	2.78496106	0.12207031	-0.061035156	0.061035156	0.1315917932	9.610986420000001	-1.757348642	-0.061035156	0	0	1550087196.856
-9.32746556	-1.459472644	-3.111547824	0	0	0	2.728735324	-8.47810054	0.416308606	-0.24414062	0.12207031	-0.061035156	4.59973143	9.5021241	0.5359375000000001	0.12207031	0.061035156	0	-9.1875	0.9474609620000001	2.825634784	-0.061035156	-0.18310547	-0.061035156	1.2178222840000001	9.650463760000001	2.757446286	0	-0.061035156	0	0.11723633180000001	9.595434800000001	-1.770507788	-0.061035156	-0.061035156	0	1550087196.896
-9.30832518	-1.4463134979999999	-3.08881839	0	0.061035156	0	2.798120108	-8.52236322	0.5455078076000001	-0.36621094	0.18310547	0.18310547	4.618872104	9.482983426	0.6268554712000001	0.061035156	0.061035156	-0.12207031	-9.15878894	0.9426757788	2.860327176	-0.061035156	-0.18310547	-0.061035156	1.199877896	9.60261232	2.7179687500000003	-0.061035156	-0.12207031	-0.061035156	0.11723633180000001	9.595434800000001	-1.770507788	-0.061035156	-0.061035156	0	1550087196.936
-9.340625000000001	-1.4606689300000002	-3.1713623200000005	0	0	0	2.86870108	-8.56303714	0.65676268	-0.36621094	0.24414062	0.36621094	4.649975540000001	9.496142572	0.6663330072	-0.061035156	-0.061035156	-0.18310547	-9.15161142	0.9307128600000001	2.8555420320000002	-0.12207031	-0.30517578	-0.061035156	1.2058593750000002	9.605004892	2.710791034	-0.061035156	-0.18310547	-0.061035156	0.16628417539999998	9.6217527	-1.790844748	0	-0.12207031	0	1550087196.976
-9.30832518	-1.459472644	-3.1534179320000004	0.061035156	0.061035156	0	2.9321045320000003	-8.632422120000001	0.7524658540000001	-0.30517578	0.061035156	0.5493164	4.77319339	9.514086960000002	0.693847644	-0.12207031	-0.12207031	-0.24414062	-9.195874100000001	0.925927716	2.94765625	-0.061035156	-0.12207031	-0.061035156	1.234570288	9.609789840000001	2.70600589	-0.061035156	-0.24414062	-0.061035156	0.1854248004	9.613378894	-1.812377896	0	-0.061035156	-0.061035156	1550087197.016
-9.303539840000001	-1.443920926	-3.19768071	0	0	0	3.0553222840000003	-8.644384980000002	0.8158691100000001	-0.24414062	-0.061035156	0.6713867	4.862915036	9.49016124	0.642407248	-0.18310547	-0.061035156	-0.24414062	-9.177929712000001	0.9414794928000001	2.951245108	-0.061035156	-0.12207031	-0.061035156	1.2895996400000003	9.605004892	2.6976317900000004	-0.12207031	-0.24414062	-0.061035156	0.1854248004	9.613378894	-1.812377896	0	-0.061035156	0	1550087197.056
-9.28798822	-1.464257788	-3.210839856	0	-0.061035156	0	3.1952880400000003	-8.62404802	0.839794928	-0.18310547	-0.12207031	0.6713867	4.932299820000001	9.42436502	0.5849853534	-0.24414062	-0.12207031	-0.24414062	-9.164770468	0.9354980432000001	2.94526358	-0.061035156	-0.18310547	-0.061035156	1.287207068	9.555957068	2.7048096040000003	-0.18310547	-0.24414062	-0.061035156	0.1303955072	9.58825679	-1.8434814300000002	0	-0.061035156	-0.061035156	1550087197.096
-9.27722194	-1.4678466460000001	-3.1737548920000003	0.061035156	0.061035156	-0.061035156	3.3053466460000003	-8.674292032	0.84816893	-0.12207031	-0.18310547	0.6713867	4.975365920000001	9.35856929	0.49765625	-0.18310547	-0.12207031	-0.18310547	-9.16716304	0.9020019568000001	2.9931152160000005	-0.061035156	-0.12207031	-0.061035156	1.3171142180000002	9.508105432	2.7227538940000002	-0.12207031	-0.18310547	-0.061035156	0.1303955072	9.58825679	-1.8434814300000002	0	-0.061035156	-0.061035156	1550087197.136
-9.289184800000001	-1.435546924	-3.257495108	0	0	-0.061035156	3.435742212	-8.742480432	0.7763915740000001	-0.061035156	-0.24414062	0.5493164	5.000488220000001	9.322680710000002	0.4103271466	-0.18310547	-0.12207031	-0.18310547	-9.19467752	0.8876464660000001	3.011059604	-0.061035156	-0.12207031	-0.12207031	1.3817138580000001	9.49733876	2.6964355040000005	-0.12207031	-0.12207031	-0.061035156	0.13757324280000002	9.56552716	-1.88774411	0	-0.061035156	-0.061035156	1550087197.176
-9.267651260000001	-1.4833984620000003	-3.2180175720000004	0.061035156	0.061035156	-0.12207031	3.5697264400000006	-8.75444339	0.7416992212000001	-0.061035156	-0.18310547	0.4272461	5.006469748	9.30234375	0.33256836060000006	-0.12207031	-0.061035156	-0.18310547	-9.171948380000002	0.899609375	3.034985324	-0.061035156	0.061035156	-0.061035156	1.425976538	9.504516574	2.7143798920000006	-0.061035156	-0.061035156	-0.061035156	0.13398437500000002	9.593042032000001	-1.8817626800000002	0.061035156	-0.061035156	-0.061035156	1550087197.216
-9.278417932000002	-1.484594748	-3.2251952880000005	0.061035156	0.061035156	-0.061035156	3.619970746	-8.753247300000002	0.6675292932	-0.061035156	-0.061035156	0.24414062	5.030395468	9.28798822	0.30625	0	0	-0.12207031	-9.177929712000001	0.8732910340000001	3.02661142	0	0.061035156	-0.061035156	1.403247104	9.481787140000002	2.6976317900000004	-0.061035156	0.12207031	-0.061035156	0.21652832460000004	9.578686600000001	-1.795629892	0.061035156	-0.12207031	-0.061035156	1550087197.256
-9.297558606	-1.4211913940000003	-3.255102536	0	-0.061035156	-0.061035156	3.63432608	-8.70778804	0.649584964	-0.061035156	0	0.061035156	5.02919928	9.299951080000001	0.29069824280000006	0	0.12207031	-0.12207031	-9.15041484	0.9043945288	2.99191893	0	0.061035156	-0.061035156	1.343432608	9.49255342	2.6784912140000006	0	0.12207031	-0.061035156	0.21652832460000004	9.578686600000001	-1.795629892	0.061035156	-0.061035156	-0.061035156	1550087197.296
-9.285595746	-1.400854532	-3.2060547120000003	0	0.061035156	-0.061035156	3.561352536	-8.649169928000001	0.6280517572	-0.061035156	0	-0.12207031	4.99450679	9.317895468000001	0.2954833966	0.12207031	0.061035156	-0.061035156	-9.152807608000002	0.88645018	2.9979003600000005	0	0.12207031	-0.061035156	1.3015625000000002	9.49375	2.7012207459999997	0.061035156	0.18310547	-0.061035156	0.265576178	9.595434800000001	-1.8231445680000002	0	-0.061035156	-0.061035156	1550087197.336
-9.317895468000001	-1.418798822	-3.25988768	0	-0.061035156	-0.061035156	3.494360324	-8.640795926000001	0.593359375	-0.061035156	0.061035156	-0.24414062	4.968188400000001	9.375317392	0.34572753600000006	0.12207031	0.12207031	0	-9.140844748000001	0.8840576080000001	2.9739746400000002	-0.061035156	0.12207031	-0.061035156	1.29558107	9.528442392	2.6784912140000006	0.061035156	0.18310547	-0.061035156	0.265576178	9.595434800000001	-1.8231445680000002	0.061035156	-0.061035156	-0.061035156	1550087197.376
-9.299951080000001	-1.373339856	-3.1952880400000003	0	-0.061035156	0	3.4034423920000005	-8.65036592	0.5909667932	-0.12207031	0.12207031	-0.30517578	4.91315944	9.39326178	0.419897464	0.12207031	0.12207031	0	-9.154003894	0.88645018	2.9572264400000003	0	0.12207031	-0.061035156	1.3039550720000002	9.532031250000001	2.692846646	0.061035156	0.24414062	-0.061035156	0.324194339	9.616967752	-1.790844748	0	0	-0.061035156	1550087197.416
-9.31191394	-1.3266846040000002	-3.213232428	-0.061035156	-0.061035156	-0.061035156	3.3053466460000003	-8.662329074	0.57421875	-0.12207031	0.12207031	-0.36621094	4.85214856	9.399243210000002	0.49406739200000005	0.12207031	0.12207031	0.061035156	-9.14204074	0.885253894	2.93330072	0	0.18310547	-0.061035156	1.274047824	9.51169429	2.69523912	0.061035156	0.24414062	-0.061035156	0.4091308606000001	9.60261232	-1.7669189300000003	-0.061035156	0	0	1550087197.456
-9.32746556	-1.3111327879999999	-3.185717752	0	-0.061035156	0	3.2239991	-8.67189946	0.5849853534	-0.12207031	0.18310547	-0.4272461	4.8162597840000005	9.43034694	0.5670410144	0.12207031	0.12207031	0	-9.108544928	0.88046875	2.879467752	0	0.12207031	-0.061035156	1.21303714	9.527246106	2.70361322	0	0.24414062	-0.061035156	0.401953125	9.60141574	-1.7465820680000002	-0.061035156	0.061035156	0	1550087197.496
-9.314306610000001	-1.3171142180000002	-3.202465854	-0.061035156	-0.061035156	-0.061035156	3.12111821	-8.67788089	0.613696286	-0.12207031	0.18310547	-0.4272461	4.750463760000001	9.45307608	0.6208740020000001	0.061035156	0.12207031	0	-9.10734874	0.8625244110000001	2.85314946	0	0.12207031	-0.061035156	1.1771484620000001	9.53442392	2.68566893	0	0.18310547	-0.061035156	0.33256836060000006	9.60261232	-1.8063964660000003	-0.061035156	0	0	1550087197.536
-9.322680710000002	-1.33984375	-3.17495108	0	0	0	3.01464856	-8.713769568	0.617285144	-0.061035156	0.12207031	-0.36621094	4.720556610000001	9.45427266	0.65676268	0	0.061035156	0	-9.100170926	0.8541503600000001	2.83640126	-0.061035156	0.061035156	-0.061035156	1.137670926	9.53920926	2.6844726440000004	-0.061035156	0.061035156	-0.061035156	0.3337646466	9.593042032000001	-1.8279297120000002	-0.061035156	0	0	1550087197.576
-9.3155027	-1.3063476440000001	-3.1737548920000003	0	-0.061035156	0	2.9632079680000003	-8.705395468	0.6089111420000001	-0.061035156	0.061035156	-0.30517578	4.709790036	9.449487320000001	0.6328369110000001	-0.061035156	0	-0.061035156	-9.11572284	0.8565429712000001	2.8316162140000003	-0.061035156	0	-0.061035156	1.1508300720000002	9.536816394	2.68327626	-0.061035156	0	0	0.362475589	9.60141574	-1.7657226440000002	-0.061035156	0	0	1550087197.615
-9.322680710000002	-1.282421924	-3.1486327880000005	0	-0.061035156	0	2.960815396	-8.68745108	0.6077148560000001	-0.061035156	0	-0.18310547	4.722949280000001	9.43632788	0.5909667932	-0.12207031	0	-0.061035156	-9.103759980000001	0.8589355432	2.83640126	-0.061035156	0	-0.061035156	1.1627929712000002	9.52604982	2.72036142	-0.061035156	-0.061035156	0	0.38999023560000007	9.60739766	-1.75495607	-0.061035156	0	0	1550087197.655
-9.33344748	-1.280029254	-3.16777356	-0.061035156	0	0.061035156	2.951245108	-8.649169928000001	0.592163089	-0.061035156	0.061035156	-0.061035156	4.758837860000001	9.42077626	0.5526855432	-0.12207031	0	-0.061035156	-9.11691893	0.8254394568000001	2.81486821	-0.061035156	-0.061035156	-0.061035156	1.156811502	9.512890380000002	2.7371094240000002	-0.12207031	-0.061035156	0	0.3672607428	9.605004892	-1.7752929320000002	-0.061035156	-0.061035156	0	1550087197.696
-9.3155027	-1.337451178	-3.1665771760000005	-0.061035156	0	0	2.9931152160000005	-8.632422120000001	0.592163089	-0.061035156	0.061035156	0.061035156	4.7983153960000005	9.4004393	0.5048339856	-0.12207031	-0.061035156	-0.061035156	-9.122900360000001	0.8015136780000001	2.8136719240000003	-0.061035156	-0.061035156	-0.061035156	1.146044928	9.506909440000001	2.7478759000000004	-0.12207031	-0.12207031	0	0.381616214	9.591845746	-1.792041034	-0.061035156	0	0	1550087197.735
-9.289184800000001	-1.3458251800000003	-3.170166034	-0.061035156	-0.061035156	0	3.0720702880000004	-8.65874002	0.60651857	0	0	0.12207031	4.830615216000001	9.351391574	0.47373047120000006	-0.12207031	-0.061035156	-0.061035156	-9.13725589	0.808691394	2.8017089660000005	-0.061035156	-0.061035156	-0.061035156	1.1771484620000001	9.478198380000002	2.7299316100000004	-0.061035156	-0.12207031	0	0.362475589	9.591845746	-1.7788817900000002	-0.061035156	0	-0.061035156	1550087197.775
-9.303539840000001	-1.3386474640000001	-3.170166034	-0.061035156	-0.061035156	0	3.15102536	-8.662329074	0.5873779254	0	-0.061035156	0.12207031	4.841381790000001	9.33464357	0.4354492212	-0.12207031	-0.061035156	0	-9.154003894	0.8074951080000001	2.8244384000000005	0	-0.12207031	-0.061035156	1.23696286	9.4686277	2.7418945679999998	-0.061035156	-0.12207031	0	0.34812010800000004	9.591845746	-1.7752929320000002	-0.061035156	0	0	1550087197.815
-9.310717752	-1.3470214660000002	-3.1905028960000004	0	-0.12207031	0	3.24433606	-8.66352536	0.5778076080000001	0	-0.061035156	0.12207031	4.870092752000001	9.304736420000001	0.4103271466	-0.061035156	-0.061035156	0	-9.145629892	0.7895507788	2.8483641200000003	-0.061035156	-0.061035156	0	1.274047824	9.45307608	2.769409146	0	-0.061035156	0	0.30505371400000003	9.5870607	-1.814770468	-0.061035156	0	0	1550087197.855
-9.29157698	-1.3649658540000003	-3.16777356	-0.061035156	-0.061035156	0	3.3077391200000004	-8.673095746000001	0.5479003894	0	-0.061035156	0.12207031	4.88803714	9.31669928	0.40314941100000007	0	0	0	-9.18630342	0.793139676	2.866308606	-0.061035156	-0.12207031	0	1.3111327879999999	9.451879892000001	2.74069838	0	0	0	0.308642572	9.5870607	-1.8075927520000004	-0.061035156	0	-0.061035156	1550087197.895
-9.329858426000001	-1.3685547120000001	-3.20007338	-0.061035156	-0.061035156	0	3.34841304	-8.661132788000002	0.516796875	0	-0.061035156	0.061035156	4.8808594240000005	9.335839660000001	0.439038089	0	0	0	-9.19946286	0.7991211060000001	2.9081787140000004	-0.061035156	0	0	1.3362548920000001	9.49494658	2.7347167540000004	0	0	0	0.3002685504	9.590649460000002	-1.79921875	-0.061035156	-0.061035156	-0.061035156	1550087197.935
-9.31311052	-1.362573282	-3.160595746	-0.061035156	-0.061035156	-0.061035156	3.369946286	-8.641992212	0.54191893	0	0	0	4.8988037140000005	9.341821580000001	0.46774902160000004	0.061035156	0	0	-9.197070288	0.811083966	2.8758788940000004	-0.061035156	0	0	1.32788089	9.496142572	2.7454834260000003	0.061035156	0.061035156	0	0.30744628600000007	9.593042032000001	-1.8063964660000003	-0.061035156	0	-0.061035156	1550087197.975
-9.3155027	-1.3769287140000002	-3.1797364200000002	-0.061035156	0	-0.061035156	3.352001996	-8.618066394000001	0.573022464	0	0	0	4.890429712	9.376513580000001	0.4904785144	0.061035156	0.061035156	0	-9.192285340000002	0.811083966	2.8734864200000003	-0.061035156	0	0	1.2489257200000001	9.505712860000001	2.728735324	0	0.061035156	0	0.2930908246	9.594238220000001	-1.79921875	-0.061035156	0	-0.061035156	1550087198.015
-9.314306610000001	-1.3769287140000002	-3.1797364200000002	-0.061035156	-0.061035156	0	3.32089856	-8.64558107	0.5658447284000001	0	-0.061035156	0	4.850952176000001	9.423168930000001	0.517993161	0	0	0	-9.20065944	0.8266357428000001	2.86870108	-0.061035156	0	0	1.258496106	9.54997554	2.7131836060000003	0.061035156	0.061035156	0	0.3289794928	9.600219748	-1.7800780760000001	-0.061035156	0	-0.061035156	1550087198.055
-9.326269568	-1.341040036	-3.1354737400000006	-0.061035156	-0.061035156	0	3.31252446	-8.652759080000001	0.5646484424	0	-0.061035156	-0.061035156	4.83540036	9.42915036	0.5203857428	0.061035156	0	0.061035156	-9.212622300000001	0.8074951080000001	2.8579346040000004	-0.061035156	0	0	1.2489257200000001	9.54638678	2.751464856	0.061035156	0.061035156	0	0.36606445680000005	9.614575180000001	-1.7501709260000002	-0.061035156	0.061035156	0	1550087198.095
-9.304736420000001	-1.312329074	-3.1175292540000004	-0.061035156	-0.061035156	-0.061035156	3.2862060700000004	-8.65515126	0.5802001800000001	-0.061035156	0.061035156	-0.061035156	4.8258300720000005	9.42436502	0.5514892572000001	0	0.061035156	0	-9.164770468	0.8218505890000001	2.8352050720000004	-0.061035156	0	0	1.223803714	9.542798020000001	2.7323242800000003	0	0.061035156	0	0.33017577880000004	9.615771760000001	-1.7441894960000002	-0.061035156	0	0	1550087198.135
-9.325073380000001	-1.3422363220000002	-3.1414550720000003	-0.061035156	-0.061035156	-0.061035156	3.226391574	-8.638403060000002	0.5873779254	-0.061035156	0	-0.061035156	4.77080072	9.398047120000001	0.553881839	0	0	0	-9.145629892	0.8254394568000001	2.818457068	-0.061035156	0	0	1.19270018	9.508105432	2.7227538940000002	0	0	0	0.28471679320000004	9.575097840000002	-1.79323732	-0.061035156	0	0	1550087198.175
-9.326269568	-1.38410643	-3.109155252	-0.061035156	-0.061035156	-0.061035156	3.2048584260000004	-8.62045926	0.6041259784	0	0	-0.061035156	4.7552491	9.431542932000001	0.5443115216000001	-0.061035156	0	0	-9.15639676	0.8541503600000001	2.81726088	-0.061035156	0	0	1.2022705072	9.535620108000002	2.69523912	0	0	0	0.2918945288	9.593042032000001	-1.7812744600000001	-0.061035156	0	-0.061035156	1550087198.215
-9.31669928	-1.353002896	-3.0864257200000003	0	0	0	3.1641846040000003	-8.63959964	0.6029296924	0	0	-0.061035156	4.77080072	9.43752446	0.5096191394	-0.061035156	0	-0.061035156	-9.177929712000001	0.8421875000000001	2.825634784	-0.061035156	0	0	1.2154297120000002	9.557153060000001	2.6964355040000005	0	0	0	0.30385742800000004	9.62294928	-1.7477783540000003	-0.061035156	0	-0.061035156	1550087198.255
-9.3489991	-1.3230957460000001	-3.1055663940000002	-0.061035156	-0.061035156	0	3.16777356	-8.63959964	0.5885742212	0	-0.061035156	-0.061035156	4.792333966	9.418384080000001	0.48090820680000007	0	-0.061035156	0	-9.16118161	0.8541503600000001	2.81726088	-0.061035156	-0.061035156	0	1.207055661	9.548779254000001	2.7275389400000005	-0.061035156	-0.061035156	0	0.34453125	9.613378894	-1.7310302520000003	-0.061035156	0	0	1550087198.295
-9.3322509	-1.3458251800000003	-3.10317392	0	-0.061035156	-0.061035156	3.1821288940000003	-8.609692392	0.5873779254	0	0	-0.061035156	4.794726440000001	9.38847644	0.49406739200000005	-0.061035156	0	0	-9.16118161	0.8673096040000001	2.810082968	0	-0.061035156	0	1.207055661	9.548779254000001	2.7275389400000005	-0.061035156	-0.061035156	0	0.34453125	9.614575180000001	-1.7059082460000001	-0.061035156	0	0	1550087198.335
-9.326269568	-1.387695288	-3.1282959260000003	0	-0.061035156	0	3.16777356	-8.58696286	0.56823732	0	0	-0.061035156	4.777978534	9.382495108	0.46655273560000005	-0.061035156	-0.061035156	0	-9.157592752000001	0.8589355432	2.7933349640000005	0	-0.061035156	-0.061035156	1.207055661	9.548779254000001	2.7275389400000005	-0.061035156	-0.061035156	0	0.3194091754	9.609789840000001	-1.739404254	-0.061035156	0	-0.061035156	1550087198.375
-9.33344748	-1.3709472839999999	-3.0983885800000004	0	-0.061035156	0	3.172558606	-8.612085160000001	0.5467041034000001	0	-0.061035156	-0.061035156	4.797119110000001	9.402832068	0.462963858	-0.061035156	-0.061035156	0	-9.189892572	0.876879892	2.825634784	0	-0.061035156	-0.061035156	1.21303714	9.547582968	2.692846646	-0.061035156	-0.061035156	0	0.3289794928	9.616967752	-1.7298339660000002	-0.061035156	0	0	1550087198.415
-9.3238768	-1.337451178	-3.101977536	0	0	-0.061035156	3.2323730040000007	-8.618066394000001	0.52995607	-0.061035156	-0.061035156	-0.061035156	4.818652356	9.38129892	0.45339357	0	-0.061035156	-0.061035156	-9.18271466	0.849365216	2.83879393	0	-0.061035156	-0.061035156	1.2477295320000001	9.53322734	2.7072021760000005	-0.061035156	-0.061035156	-0.061035156	0.308642572	9.609789840000001	-1.7226562500000002	-0.061035156	0	0	1550087198.455
-9.31191394	-1.3661621400000001	-3.1175292540000004	0	-0.061035156	-0.061035156	3.24433606	-8.606103240000001	0.539526358	-0.061035156	-0.061035156	-0.061035156	4.824633786	9.372924820000001	0.47014160340000005	0	-0.061035156	-0.061035156	-9.16357428	0.8517577880000001	2.8483641200000003	0	-0.061035156	-0.061035156	1.2537109620000002	9.505712860000001	2.6940429320000003	-0.061035156	-0.061035156	-0.061035156	0.2763427716	9.599023560000001	-1.7597412140000002	-0.061035156	-0.061035156	0	1550087198.495
-9.325073380000001	-1.408032248	-3.129492212	0	0	0	3.2323730040000007	-8.589355432000001	0.5550781250000001	-0.061035156	-0.061035156	-0.061035156	4.838989120000001	9.38608426	0.47373047120000006	-0.061035156	-0.061035156	-0.061035156	-9.169555710000001	0.8541503600000001	2.8627197480000004	0	-0.061035156	-0.061035156	1.2477295320000001	9.516479532	2.66772464	0	-0.061035156	-0.061035156	0.2918945288	9.591845746	-1.7633300720000002	-0.061035156	-0.061035156	-0.061035156	1550087198.535
-9.317895468000001	-1.358984424	-3.1151367800000003	0	-0.061035156	0	3.237158246	-8.589355432000001	0.5586669928	-0.061035156	-0.061035156	-0.061035156	4.843774460000001	9.4004393	0.4689453076	-0.061035156	-0.061035156	-0.061035156	-9.198266574	0.838598642	2.89382338	0	-0.061035156	-0.061035156	1.264477536	9.5451902	2.6844726440000004	0	-0.061035156	-0.061035156	0.33256836060000006	9.609789840000001	-1.73701178	0	-0.061035156	0	1550087198.575
-9.331054712	-1.3111327879999999	-3.092407248	0.061035156	0	-0.061035156	3.2562989200000003	-8.608496106	0.54191893	-0.12207031	-0.061035156	-0.061035156	4.860522464000001	9.399243210000002	0.4713378894	0	-0.061035156	-0.061035156	-9.1791259	0.8445800720000001	2.8986084260000005	0	-0.061035156	-0.061035156	1.2716552520000002	9.54160144	2.70361322	-0.061035156	-0.061035156	-0.061035156	0.2823242212	9.603808606000001	-1.735815396	0	-0.061035156	0	1550087198.615
-9.40163588	-1.3230957460000001	-3.1414550720000003	0.061035156	-0.061035156	-0.12207031	3.2634764400000003	-8.612085160000001	0.5574707068000001	-0.12207031	-0.061035156	-0.061035156	4.821044928	9.368139480000002	0.4904785144	0	-0.061035156	-0.061035156	-9.173144568	0.83022464	2.918945288	0	-0.061035156	-0.12207031	1.302758786	9.521264480000001	2.68566893	-0.061035156	-0.061035156	-0.061035156	0.27395019960000005	9.575097840000002	-1.808789038	-0.061035156	-0.12207031	-0.061035156	1550087198.655
-9.439917032	-1.335058606	-3.1845214660000005	0.18310547	-0.30517578	-0.18310547	3.249121106	-8.589355432000001	0.594555661	-0.18310547	-0.061035156	0	4.8342040740000005	9.351391574	0.5048339856	-0.061035156	0	-0.12207031	-9.136059800000002	0.8541503600000001	2.9500489200000004	0	0	-0.061035156	1.3482177520000003	9.51169429	2.6665283540000004	-0.061035156	0	-0.12207031	0.24404297120000001	9.61936052	-1.7824707460000002	-0.061035156	-0.12207031	-0.12207031	1550087198.695
-9.30234375	-1.294384784	-3.1534179320000004	0.24414062	-0.18310547	-0.24414062	3.220410144	-8.577392572	0.594555661	-0.12207031	-0.061035156	0	4.85214856	9.304736420000001	0.49526367800000004	-0.061035156	0	-0.18310547	-9.072656250000001	0.925927716	2.9739746400000002	-0.061035156	-0.061035156	-0.061035156	1.287207068	9.469824280000001	2.5301512600000002	-0.061035156	-0.061035156	-0.061035156	0.1770507788	9.682763580000001	-1.8063964660000003	-0.12207031	-0.30517578	-0.12207031	1550087198.735
-9.29636232	-1.264477536	-3.2323730040000007	0.18310547	-0.30517578	-0.24414062	3.188110324	-8.5151857	0.60651857	-0.18310547	-0.12207031	-0.061035156	4.836596646	9.268847840000001	0.379223642	-0.12207031	0	-0.18310547	-9.02839357	1.113745108	2.978759784	0	-0.12207031	-0.061035156	1.276440396	9.438720746000001	2.409326178	-0.12207031	-0.12207031	-0.061035156	0.12800292540000002	9.61936052	-1.7633300720000002	-0.12207031	-0.36621094	-0.18310547	1550087198.775
-9.2389402	-1.1986816100000002	-3.3197021760000003	0.18310547	-0.061035156	-0.18310547	3.202465854	-8.534326080000001	0.6280517572	-0.30517578	-0.12207031	0	4.872485324	9.36933606	0.21652832460000004	-0.18310547	-0.12207031	-0.30517578	-9.16716304	1.1257080072	3.104370108	0.061035156	-0.061035156	-0.12207031	1.431957968	9.58825679	2.32917482	-0.061035156	-0.12207031	-0.061035156	0.2895019568	9.552368210000001	-1.8434814300000002	-0.12207031	-0.4272461	-0.30517578	1550087198.815
-9.207836960000002	-1.0946044928	-3.5589599640000005	0.18310547	-0.061035156	-0.30517578	3.2251952880000005	-8.641992212	0.7117919928	-0.36621094	0	0	4.9622070680000006	9.406420926000001	0.05861816394	-0.12207031	-0.061035156	-0.36621094	-9.138451980000001	1.091015625	3.215625	-0.061035156	0.061035156	-0.12207031	1.5767089660000002	9.743774460000001	2.2837158540000004	0	-0.12207031	-0.18310547	0.5885742212	9.5451902	-1.9188476440000002	-0.061035156	-0.24414062	-0.30517578	1550087198.855
-9.165966754000001	-1.0575195288	-3.660644568	0	-0.36621094	-0.36621094	3.1486327880000005	-8.559448380000001	0.8062988220000001	-0.36621094	-0.12207031	-0.061035156	4.9933107	9.216211060000001	-0.031103515380000002	0.061035156	-0.061035156	-0.36621094	-9.04633786	1.1711669928000001	3.2275878600000003	-0.18310547	0	-0.061035156	1.641308606	9.59782698	2.233471646	-0.12207031	-0.12207031	-0.30517578	0.6459961060000001	9.55117212	-1.9487548920000002	-0.12207031	-0.12207031	-0.30517578	1550087198.895
-9.267651260000001	-1.015649411	-3.568530252	0	-0.4272461	-0.30517578	3.063696286	-8.570214660000001	0.8649169928000001	-0.36621094	-0.24414062	-0.12207031	4.974169928000001	9.209033246	-0.019140625	0.061035156	-0.061035156	-0.48828125	-9.175537140000001	1.2692626800000002	3.31611322	-0.18310547	0.18310547	0	1.7681152160000002	9.53442392	2.08752446	-0.18310547	0	-0.4272461	0.770410144	9.553564300000001	-1.8398925720000001	-0.18310547	0.061035156	-0.30517578	1550087198.936
-9.1875	-0.876879892	-3.561352536	-0.24414062	-0.48828125	-0.30517578	2.9524413940000005	-8.717358426	0.8673096040000001	-0.36621094	-0.24414062	-0.061035156	4.98852536	9.27004393	-0.06459961060000001	0.061035156	-0.061035156	-0.48828125	-9.174340560000001	1.287207068	3.3651612400000004	-0.24414062	0.48828125	0	1.795629892	9.605004892	2.003784146	-0.12207031	0.12207031	-0.5493164	0.8840576080000001	9.630126800000001	-1.7752929320000002	-0.36621094	0.061035156	-0.24414062	1550087198.974
-9.10495607	-0.9713867212000001	-3.4500976440000004	-0.36621094	-0.5493164	-0.30517578	2.8352050720000004	-8.77597644	0.8828613220000001	-0.48828125	-0.30517578	0	4.961010880000001	9.283202880000001	-0.09211425720000001	0.12207031	-0.061035156	-0.6713867	-9.07146016	1.331469748	3.3531983800000003	-0.24414062	0.5493164	0.061035156	1.655664038	9.631323380000001	2.0289062500000004	-0.18310547	0.18310547	-0.6713867	1.0419677520000001	9.65405252	-1.58747554	-0.5493164	0	-0.18310547	1550087199.014
-9.14802266	-1.0646972840000002	-3.1282959260000003	-0.4272461	-0.8544922	-0.24414062	2.78496106	-8.76401358	0.9785644568000001	-0.48828125	-0.24414062	0.12207031	4.987329074000001	9.216211060000001	-0.02153320288	0.18310547	-0.061035156	-0.6713867	-9.024804712	1.335058606	3.228784146	-0.18310547	0.6713867	0.061035156	1.488183606	9.521264480000001	2.0528320680000003	-0.30517578	0.061035156	-0.7324219	1.588671924	9.76291484	-1.02761232	-0.79345703	0.18310547	0	1550087199.054
-9.451879892000001	-1.1556152160000002	-2.8220459260000004	-0.48828125	-1.159668	-0.30517578	2.7359130400000002	-8.70061052	1.0718750000000001	-0.4272461	-0.12207031	0.24414062	4.95263678	9.21979982	0.08732910340000001	0.18310547	-0.061035156	-0.6713867	-9.055908246000001	1.1627929712000002	3.0014891200000005	-0.18310547	0.8544922	0.12207031	1.3817138580000001	9.426757788000002	2.2382567900000003	-0.30517578	0.18310547	-0.7324219	1.8398925720000001	9.888525360000001	-0.5443115216000001	-1.4648438	0.48828125	0.36621094	1550087199.094
-10.04523912	-1.617382788	-2.4488037140000003	-0.48828125	-1.3427734	-0.36621094	2.68327626	-8.7448732	1.07785643	-0.4272461	-0.12207031	0.24414062	4.8988037140000005	9.45786142	0.287109375	0.18310547	-0.18310547	-0.48828125	-9.18630342	1.006079074	2.854345746	-0.24414062	0.8544922	0.12207031	1.252514676	9.54160144	2.4990478240000003	-0.24414062	0.36621094	-0.79345703	1.7681152160000002	10.028490920000001	-0.5837890576	-1.953125	0.7324219	0.6713867	1550087199.134
-10.1325679	-1.7980224640000002	-2.296875	-0.91552734	-2.2583008	-0.4272461	2.6880616	-8.955419928000001	0.8744873200000001	-0.061035156	-0.36621094	0.6713867	4.90598143	9.786840560000002	0.477319339	0.18310547	-0.12207031	-0.48828125	-9.40163588	0.9331054712000001	2.82084964	-0.24414062	0.8544922	0.061035156	1.08383786	9.76770018	2.798120108	-0.24414062	0.4272461	-0.6713867	2.1437500000000003	10.655346940000001	-0.12321777160000001	-2.4414062	1.4648438	1.0375977	1550087199.174
-9.81555162	-1.641308606	-1.27524411	-0.36621094	-2.1972656	-0.6713867	2.757446286	-9.00207518	0.5849853534	0.061035156	-0.61035156	0.79345703	4.859326080000001	9.77248552	0.657958966	0.18310547	0.12207031	-0.36621094	-9.3573732	0.869702176	2.7909423920000003	-0.18310547	1.0375977	0.061035156	0.985742212	9.758129892000001	3.1330810700000002	-0.24414062	0.4272461	-0.7324219	4.31142572	11.66979982	1.0192382788	-3.1738281	2.8686523	2.1972656	1550087199.214
-10.179223740000001	-1.030004892	-0.1459472644	-0.24414062	-2.0751953	-0.7324219	2.878271466	-8.56782248	0.270361322	0	-0.6713867	0.8544922	4.7157714660000005	9.485375900000001	0.8122802520000001	0.24414062	0.24414062	-0.18310547	-9.19348143	0.617285144	2.55288089	0	0.9765625	-0.12207031	0.9354980432000001	9.45307608	3.39506839	-0.4272461	0.61035156	-0.7324219	4.560253894000001	12.303833360000002	0.5897705072	-3.7231445	3.9672852	3.2348633	1550087199.254
-9.89929164	-1.052734375	0.0885253894	-0.91552734	-0.91552734	-0.48828125	2.99191893	-8.328564300000002	-0.011962890380000002	0	-0.6713867	0.8544922	4.592553714000001	9.54638678	0.9881347840000001	0.36621094	0.48828125	-0.24414062	-9.226977340000001	0.1806396466	2.501440396	-0.12207031	0.8544922	-0.24414062	0.7823730432	9.38967302	3.7156739200000004	-0.24414062	0.6713867	-0.61035156	1.71667482	11.12907698	0.01076660144	-3.3569336	1.5869141	3.1738281	1550087199.294
-9.96748004	-1.262084964	-0.42587889400000006	-0.79345703	-1.0375977	-0.30517578	2.99191893	-8.328564300000002	-0.011962890380000002	-0.061035156	-0.91552734	1.0986328	4.440625000000001	9.884936600000001	1.166381839	0.36621094	0.48828125	-0.24414062	-9.4004393	0.12321777160000001	2.668920926	-0.18310547	0.4272461	-0.36621094	0.8732910340000001	9.725830072	3.7503662140000005	-0.12207031	0.5493164	-0.5493164	-0.46655273560000005	9.463842752000001	0.0454589856	-1.5258789	-0.8544922	3.0517578	1550087199.334
-9.463842752000001	-1.3015625000000002	0.0227294928	-0.61035156	-0.9765625	-0.12207031	3.6714112400000003	-8.77597644	-0.6017333966	0.061035156	-1.8310547	1.2817383	4.401147464000001	9.719848740000002	1.3924804320000002	0.24414062	0.30517578	-0.4272461	-9.20065944	0.16628417539999998	2.8758788940000004	-0.12207031	0.61035156	-0.24414062	0.88645018	9.630126800000001	3.73122554	-0.12207031	0.12207031	-0.61035156	0.2428466754	8.75922824	0.515600589	-0.61035156	-0.6713867	2.5024414	1550087199.374
-8.640795926000001	-0.9331054712000001	0.3229980432	-0.8544922	-0.36621094	0.061035156	4.131982428000001	-8.475707968	-0.855346646	0	-1.953125	0.91552734	4.39277356	9.10495607	1.5683349640000002	0.18310547	0.18310547	-0.30517578	-8.931494110000001	0.03947753894	2.743090854	-0.061035156	0.48828125	-0.30517578	0.8517577880000001	8.9494384	3.7072998200000002	-0.24414062	-0.12207031	-0.61035156	1.982250998	8.19816893	0.2990722644	0.12207031	-0.36621094	1.7089844	1550087199.414
-8.643188400000001	-0.5825927716	0.29069824280000006	-0.7324219	0	-0.18310547	4.131982428000001	-8.475707968	-0.855346646	0	-1.953125	0.91552734	4.33176268	8.683862320000001	1.64011232	0.18310547	0.18310547	-0.30517578	-8.69702176	-0.01076660144	2.5134033540000003	0.12207031	0.5493164	-0.30517578	0.955834964	8.47810054	3.5577635800000005	-0.30517578	0	-0.5493164	2.598339856	7.449292032000001	0.6328369110000001	0.8544922	1.5258789	1.0375977	1550087199.454
-8.846557608000001	-0.5873779254	0.21054687500000002	-0.7324219	-0.061035156	-0.18310547	4.72653804	-7.78305661	-0.4904785144	-0.36621094	-1.2207031	0.61035156	4.218115216	8.534326080000001	1.5013427520000002	-0.18310547	-0.12207031	-0.48828125	-8.609692392	-0.3002685504	2.318408246	0.061035156	0.48828125	-0.18310547	1.046752896	8.35009784	3.5517822480000003	-0.18310547	0	-0.4272461	2.2849121400000003	7.243530252000001	1.6114013580000002	1.4648438	2.2583008	0.5493164	1550087199.494
-9.293969748	-0.846972644	0.11484375000000001	-0.61035156	0.7324219	-0.18310547	4.568627896000001	-7.982836960000001	-0.2930908246	-0.4272461	0.48828125	0.4272461	4.329370108	8.7364991	1.375732428	-0.18310547	-0.12207031	-0.48828125	-8.73291034	-0.7034179712000002	2.4308594240000003	-0.18310547	0.30517578	-0.061035156	1.300366214	8.640795926000001	3.7886474640000007	0	0.061035156	-0.36621094	1.9200439300000003	7.6526612400000005	2.44401857	1.6479492	1.6479492	0.24414062	1550087199.534
-9.9794429	-0.8146728240000001	-0.0227294928	-0.48828125	0.30517578	-0.18310547	4.385595746	-8.55107428	-0.2069580072	-0.061035156	0.12207031	0.061035156	4.65476088	8.95661592	1.3685547120000001	0.061035156	-0.061035156	-0.91552734	-8.927905252	-0.8158691100000001	2.6976317900000004	-0.48828125	0.12207031	0.061035156	1.4774170320000002	8.91953125	3.8975097840000004	0.061035156	0.061035156	-0.36621094	2.42607428	8.32497554	2.51101088	1.4648438	0.48828125	0.18310547	1550087199.574
-10.611084260000002	-0.48569336060000007	0.0909179712	-0.6713867	-0.061035156	-0.36621094	4.155908246	-9.055908246000001	-0.3349609424	0.18310547	-0.6713867	-0.48828125	4.87607428	9.11213408	1.431957968	0.12207031	0.061035156	-0.91552734	-9.138451980000001	-0.5263671924000001	2.92971196	-0.61035156	-0.061035156	0.30517578	1.516894568	9.02241214	3.9501464660000005	0	-0.061035156	-0.36621094	4.09011232	9.16835962	2.6892577880000004	0.79345703	0.4272461	-0.061035156	1550087199.614
-10.534521760000002	-0.2512207068	0.7273437500000001	-0.6713867	-0.61035156	-0.5493164	4.043457068	-9.31669928	-0.419897464	0.12207031	-0.9765625	-0.79345703	5.0280027	9.305932608	1.5216797120000003	0.12207031	0.061035156	-0.91552734	-9.338232428000001	-0.17944336060000002	2.996704074	-0.48828125	0.18310547	0.5493164	1.27524411	9.100170926	3.8209472840000003	0	0	-0.24414062	5.470629892	9.62294928	3.323291034	0.61035156	1.8310547	0	1550087199.654
-10.635009980000001	-1.221411142	1.0096679712	-1.0986328	-0.18310547	-0.36621094	4.044653354	-9.273632788	-0.285913089	-0.12207031	-0.24414062	-0.6713867	5.09379892	9.590649460000002	1.4367432100000002	0.061035156	-0.061035156	-0.7324219	-9.22458516	-0.061010742800000003	2.81486821	-0.30517578	0.12207031	0.61035156	0.800317392	9.23535144	3.8604248200000004	0.12207031	-0.18310547	-0.12207031	4.821044928	9.319091754	3.79223642	1.0375977	2.8076172	0	1550087199.694
-11.324072480000002	-2.4129150360000002	0.1411621106	-0.061035156	0.36621094	0	3.958520468	-9.47341304	0.0729736322	-0.30517578	0.91552734	-0.12207031	5.188305710000001	10.4723143	1.2692626800000002	-0.12207031	-0.7324219	-0.061035156	-9.98303264	-0.08493652160000001	2.72036142	-0.36621094	-0.79345703	0.48828125	0.717773462	10.02729532	3.99919429	0.30517578	-0.30517578	0.18310547	2.9368896760000003	8.737695288000001	3.5386230040000006	1.5258789	1.0986328	0.061035156	1550087199.734
-11.375512680000002	-2.000195288	0.0885253894	0.6713867	0.36621094	0.4272461	3.71088858	-10.453173920000001	0.47971191100000005	0.061035156	1.4648438	0.30517578	5.39646016	11.247509980000002	1.030004892	-0.12207031	-0.7324219	-0.061035156	-10.582373200000001	0.056225586060000006	3.05053714	-0.4272461	0.30517578	0.4272461	0.839794928	10.95800818	4.06140126	0.48828125	-0.5493164	0.24414062	2.9931152160000005	10.29526358	1.7657226440000002	1.8310547	-2.0141602	0.61035156	1550087199.774
-10.3610598	-2.5851807100000004	-0.5502929712000001	-0.061035156	-0.24414062	0	3.2096435700000003	-10.57519568	0.7273437500000001	0.061035156	1.4648438	0.30517578	5.5806884000000005	11.381494600000002	0.808691394	0.24414062	-0.18310547	0.48828125	-10.624242720000002	0.3146240216	2.43205571	-0.30517578	-1.159668	0.30517578	0.7440917932000001	11.20563948	4.329370108	0.5493164	-0.18310547	0.4272461	4.539917032	10.90297824	1.638916034	-1.2207031	-1.2817383	-0.48828125	1550087199.814
-9.2556884	-3.721655252	-1.4415283540000001	0.24414062	2.0751953	0.79345703	3.3508057100000004	-10.484277160000001	0.850561502	0.8544922	-0.5493164	-0.18310547	5.724243210000001	11.48078624	0.846972644	0.4272461	0.8544922	0.91552734	-10.886230040000001	0.732128894	2.0336913940000003	-0.24414062	-0.30517578	0.48828125	0.30385742800000004	11.240332460000001	3.92861322	0.18310547	0.30517578	0.7324219	-0.037084961060000005	8.557055710000002	-0.32180175720000004	1.0986328	-2.746582	-1.7089844	1550087199.854
-8.34052716	-2.7658202880000005	-2.4978514400000003	0.7324219	2.0751953	0.18310547	3.6750000000000003	-10.145727340000002	0.6208740020000001	1.4038086	0.30517578	-0.6713867	5.230175720000001	10.7606205	0.734521466	0.4272461	0.8544922	0.91552734	-10.20434604	0.7034179712000002	1.4702392180000001	-0.79345703	-0.79345703	0.30517578	-0.1387695288	10.509399460000001	3.0625	-0.12207031	0	0.8544922	1.4582763580000002	10.345508180000001	-1.8793701080000003	1.7700195	-4.333496	-0.9765625	1550087199.894
-8.866894568000001	-2.646191394	-3.512304712	0.24414062	1.7700195	0	2.874682608	-9.024804712	0.1806396466	1.5869141	-0.12207031	-1.7700195	4.453784146	9.79401857	0.5024413940000001	-0.18310547	0.6713867	1.953125	-9.81435504	1.443920926	1.0096679712	-0.6713867	-0.48828125	0.30517578	-0.32778320680000006	9.45786142	2.495458966	-0.30517578	0	1.0375977	2.404541034	9.599023560000001	-2.3303711060000003	1.5258789	-2.2583008	-1.5869141	1550087199.934
-8.96259784	-2.7179687500000003	-3.220410144	-0.5493164	0.4272461	0.48828125	2.15571286	-8.61447734	-0.05861816394	1.4648438	-1.0375977	-2.380371	4.204956070000001	9.64208966	0.23327636780000002	-0.7324219	0.4272461	1.7700195	-9.60859375	2.4727295320000002	0.8529540740000001	-0.36621094	0	0.36621094	-0.2643798822	9.217407248	1.814770468	-0.18310547	0.8544922	1.5869141	2.6497802520000002	9.666015380000001	-2.45598143	1.7700195	-0.36621094	-1.8310547	1550087199.974
-8.42666034	-2.6174804320000002	-1.693945288	1.159668	3.9672852	1.2207031	1.885351538	-8.769995108000002	-0.1435546875	1.2207031	-0.79345703	-2.2583008	4.1236084260000005	9.840673920000002	-0.38400878600000005	-0.7324219	0.4272461	1.7700195	-9.564331070000001	2.4930663940000004	1.0288086060000001	0.18310547	-0.18310547	0	-0.1208251996	9.518872300000002	1.528857428	0.30517578	1.4648438	2.0141602	0.974975589	9.213818390000002	-2.55527356	2.0141602	-1.953125	-1.7700195	1550087200.014
-8.686254892000001	-1.299169928	-3.2383545320000002	1.2207031	3.7231445	0.8544922	1.600634784	-8.51159694	-0.037084961060000005	0.7324219	-0.24414062	-1.7700195	4.012353534	9.65285643	-1.079052716	-1.4648438	0.24414062	1.4038086	-9.096582068	2.0372802520000004	1.542016574	0.24414062	0.18310547	-0.12207031	-0.0418701178	9.65285643	1.7681152160000002	0.79345703	1.0375977	1.7700195	1.274047824	9.34780252	-2.78496106	2.0141602	-2.6245117	-1.7089844	1550087200.054
-8.769995108000002	-1.259692392	-3.917846646	0.5493164	1.0986328	0.36621094	1.3386474640000001	-7.692138580000001	0.27275390380000003	0.18310547	0.18310547	-1.2817383	3.94895018	8.915942392	-1.623364218	-0.79345703	-0.7324219	1.8920898	-8.52595198	1.56354982	1.848266574	0.18310547	0.061035156	-0.30517578	0.1196289038	9.265259080000002	2.174853534	0.9765625	0.36621094	1.2817383	1.7346191100000001	9.42197284	-2.692846646	1.953125	-2.1972656	-2.0141602	1550087200.094
-8.540307608	-1.3996582460000002	-3.37233876	1.5869141	1.0375977	0.18310547	1.129296875	-6.960009980000001	0.534741214	-0.24414062	0.36621094	-0.61035156	4.134375	8.3620607	-1.594653354	-0.79345703	-0.7324219	1.8920898	-8.34052716	1.412817392	2.0528320680000003	0	0.061035156	-0.36621094	0.643603534	8.90876448	2.2239013580000004	0.4272461	0.30517578	0.91552734	1.6592528960000001	9.30832518	-2.345922824	1.7700195	-2.0141602	-1.8920898	1550087200.134
-8.589355432000001	-0.879272464	-3.714477536	1.2817383	0.61035156	-0.061035156	1.035986322	-6.79013678	0.592163089	-0.24414062	-0.12207031	0.12207031	4.341332968000001	8.182617212	-1.349414038	0.7324219	0.30517578	1.7700195	-8.165869110000001	1.592260782	2.180834964	-0.061035156	0.061035156	-0.36621094	1.214233426	8.74367662	1.93439946	0.061035156	0.5493164	0.48828125	1.6365234620000002	9.500927520000001	-1.681982428	1.5258789	-1.953125	-1.6479492	1550087200.174
-8.735302520000001	-0.17106933900000001	-3.7037110600000003	1.2817383	1.0375977	-0.18310547	1.29558107	-6.992309800000001	0.6101074280000001	-0.30517578	-0.91552734	0.7324219	4.097290036	8.12160643	-1.1424560700000002	1.0375977	1.2817383	1.0986328	-8.15988768	1.8375000000000001	2.2286865020000004	0	0.12207031	-0.18310547	1.5180908540000002	8.80588408	1.6329346040000001	-0.12207031	0.91552734	0.061035156	1.911669928	9.29636232	-1.7083007200000002	1.2817383	-2.0751953	-1.3427734	1550087200.214
-9.101367212000001	-0.1686767572	-4.03747554	0.7324219	0.7324219	-0.7324219	1.9367920320000003	-7.3212889400000005	0.6890625	-0.48828125	-1.2207031	1.2207031	3.6714112400000003	8.15988768	-0.898413089	1.0375977	1.2817383	1.0986328	-8.24482428	1.836303714	2.306445288	0.061035156	0.12207031	-0.30517578	1.5156982820000002	8.999682608	1.516894568	0	0.8544922	-0.18310547	1.259692392	9.18630342	-2.2849121400000003	1.2207031	-2.0751953	-1.2817383	1550087200.254
-9.42197284	-1.1173339660000001	-4.15830072	1.2207031	0.36621094	-0.36621094	2.56245108	-7.716064300000001	0.8649169928000001	-0.8544922	-0.8544922	1.5258789	3.6008300720000004	8.57978534	-0.48090820680000007	0.9765625	0.5493164	-0.61035156	-8.3453125	2.038476538	2.5002441100000006	0.061035156	-0.24414062	-0.36621094	1.3458251800000003	9.38129892	1.3458251800000003	0	0.5493164	-0.30517578	0.49406739200000005	9.377710160000001	-2.64738768	0.91552734	-2.5634766	-1.4648438	1550087200.294
-9.624145468	-0.8158691100000001	-5.20983876	1.953125	-0.30517578	0.18310547	2.9679932100000004	-8.2520018	1.152026358	-1.0986328	-0.30517578	1.8310547	3.8281250000000004	9.22338858	-0.08015136780000001	0.7324219	0.061035156	-1.3427734	-8.91235324	2.1844238220000003	2.6713134000000003	0.36621094	-0.30517578	-0.36621094	1.29558107	9.76411142	1.3266846040000002	-0.18310547	-0.12207031	-0.61035156	1.33386232	9.71147464	-2.6402099640000003	0.61035156	-2.380371	-1.3427734	1550087200.333
-10.034472840000001	-0.1124511682	-4.744482428	0.48828125	-0.9765625	0.4272461	3.2455322480000004	-8.8214357	1.3996582460000002	-1.0986328	-0.30517578	1.8310547	4.06140126	10.02609874	0.37204589660000004	0.7324219	0.061035156	-1.3427734	-9.469824280000001	1.872192392	2.83879393	0.24414062	-0.061035156	-0.48828125	1.3386474640000001	10.40292932	1.5934570680000002	-0.36621094	-0.79345703	-1.0986328	2.042065396	10.100268080000001	-2.6964355040000005	0	-1.953125	-0.9765625	1550087200.373
-10.24023462	0.22849121400000003	-4.1152344240000005	0	0	1.4648438	3.5493896760000005	-9.6217527	1.667626996	-1.4038086	0.061035156	1.953125	4.429858426	11.300146760000002	0.8876464660000001	0.30517578	-0.30517578	-1.953125	-9.81435504	2.404541034	2.5720214660000003	0.18310547	-0.8544922	-0.61035156	1.0862304712000002	11.2798098	2.054028354	-0.36621094	-0.79345703	-1.0986328	2.229882788	10.856323380000001	-1.638916034	-1.159668	-1.8310547	-0.48828125	1550087200.413
-10.395751800000001	-0.5096191394	-5.324682608000001	-2.0141602	-0.36621094	1.0986328	4.148730432000001	-10.851538040000001	2.204760782	-1.159668	0.61035156	1.8920898	4.99450679	12.376807100000002	1.2477295320000001	-0.7324219	-0.91552734	-2.9296875	-10.50461412	1.374536142	2.5995362400000004	1.0986328	-0.6713867	-0.6713867	0.43664550720000006	11.94135782	2.7646241	-0.61035156	-1.8310547	-0.79345703	4.197778354	11.233153960000001	-1.427172824	-2.4414062	-1.4648438	0.061035156	1550087200.453
-10.987914840000002	-3.15102536	-4.724145468000001	-2.1362305	-3.0517578	1.159668	4.62604982	-11.600414840000001	2.414111322	-0.4272461	0.91552734	1.5869141	5.39885234	12.131567000000002	1.526464856	-0.7324219	-0.91552734	-2.9296875	-10.8981929	0.5072265576	2.286108426	0.24414062	-0.9765625	-0.61035156	-0.08015136780000001	11.473608720000001	3.3328614200000004	-0.7324219	-2.746582	-0.79345703	5.380908246000001	12.20573732	-0.2990722644	-4.333496	0.61035156	0.7324219	1550087200.493
-9.853833360000001	-4.23486322	-2.6019287140000005	-0.79345703	-2.9296875	0.91552734	5.043554712000001	-11.35158696	2.1485351440000002	0.5493164	0.8544922	0.48828125	5.653662140000001	10.639795320000001	1.629345746	-1.0986328	-1.5258789	-2.1362305	-10.82282698	0.4067382788	1.6915527160000003	0.7324219	-0.12207031	-0.5493164	0.18303222840000002	10.1146241	3.83171376	-1.2817383	-2.8076172	-0.79345703	3.741992212	12.369628600000002	-0.40314941100000007	-5.004883	2.380371	1.953125	1550087200.533
-9.993798920000001	-3.50991214	-1.3362548920000001	0.24414062	-1.953125	0.79345703	4.9957028800000005	-10.392163040000002	1.4965576080000003	1.3427734	1.0375977	-1.0986328	5.56872554	9.557153060000001	1.337451178	-1.2817383	-1.5258789	0.24414062	-10.5919429	0.2560058606	1.0048827880000002	0.9765625	-0.18310547	-0.48828125	-0.03947753894	8.8728759	3.83171376	-1.4038086	-1.7089844	-0.36621094	2.1760498200000002	10.7618161	-2.021728534	-3.112793	2.6855469	3.6621094	1550087200.573
-9.786840560000002	-2.0659912140000003	-2.5265625000000003	-0.12207031	-1.8920898	0.5493164	4.465747104	-9.942358720000001	0.7716064300000001	1.3427734	1.0375977	-1.0986328	5.16677266	9.42915036	0.9737792932	-1.2817383	-1.5258789	0.24414062	-10.2091304	-0.1399658246	0.9977050720000001	0.9765625	-0.12207031	-0.24414062	0.15910644960000003	8.740087860000001	3.7994139400000004	-0.91552734	-1.4038086	0.12207031	-0.41511232	12.535913040000002	-2.9644042540000006	-3.2958984	2.5024414	3.9672852	1550087200.613
-8.394360520000001	-1.337451178	-2.46794429	-1.3427734	-2.9296875	-0.061035156	3.9549316100000005	-9.868188400000001	-0.014355469240000002	2.5024414	0.24414062	-2.8076172	4.83540036	9.132470746000001	0.5861816394	-1.5869141	-1.7089844	0.9765625	-9.590649460000002	-0.784765625	1.3829101440000002	0.61035156	0	-0.18310547	0.6543701080000001	8.86091304	3.8747802520000003	-0.18310547	-1.2207031	0.30517578	-2.3052490020000005	11.564526260000001	-2.527758786	-2.2583008	0.79345703	4.760742	1550087200.653
-7.6418945680000006	-1.5910644960000002	-0.8314209260000001	-0.91552734	-0.9765625	0.4272461	3.4369384000000003	-9.175537140000001	-0.8206542932	2.6245117	-0.7324219	-3.3569336	4.781567392	8.266357428000001	0.37802735600000004	-0.8544922	-1.7089844	1.2207031	-8.8979982	-1.284814496	1.4929687500000002	0.30517578	-0.24414062	-0.18310547	1.02163089	8.36086412	4.029101440000001	0.061035156	-1.0986328	0.24414062	-2.4667480040000003	10.04165036	-1.701123004	-1.6479492	-0.24414062	4.638672	1550087200.693
-7.61557608	-1.2154297120000002	-0.7285400360000001	-0.7324219	0.24414062	0.24414062	3.12351088	-8.575000000000001	-1.272851538	2.380371	-1.2817383	-3.8452148	4.870092752000001	7.667016574000001	0.3600830072	-0.8544922	-1.7089844	1.2207031	-8.69941394	-1.25729982	1.7884521760000003	-0.061035156	-0.30517578	-0.12207031	1.5982422120000002	7.836889480000001	4.06977536	-0.18310547	-0.48828125	0.18310547	-0.8541503600000001	8.553466754	-1.1269042932	-0.4272461	1.4038086	4.0893555	1550087200.733
-8.134765380000001	-0.7105957068000001	-0.9642089660000001	-0.9765625	-0.4272461	-0.18310547	3.017041034	-8.36325679	-1.469042932	1.953125	-1.2817383	-3.90625	4.777978534	7.522265380000001	0.531152356	0.48828125	0.8544922	0.9765625	-8.535522660000002	-0.9331054712000001	2.0755615020000002	-0.18310547	-0.12207031	0.12207031	1.90808107	7.665820288000001	3.80778804	-0.36621094	0.061035156	0.061035156	-0.019140625	7.86679712	-1.8040038940000003	0.30517578	3.0517578	2.8686523	1550087200.773
-8.09768071	-0.3935791034	-0.2763427716	-1.0375977	0.61035156	-0.48828125	2.70361322	-8.162280252	-1.644897464	1.6479492	-1.159668	-3.8452148	4.320996106	7.430151260000001	0.6890625	0.7324219	1.2207031	0.61035156	-8.408715560000001	-0.9809570288	2.288500998	-0.4272461	0.12207031	0.30517578	1.9702880400000002	7.6107907400000006	3.782666034	-0.061035156	0.5493164	-0.061035156	-0.5191894568000001	7.338037140000001	-1.1675781250000001	0.36621094	3.4179688	1.2207031	1550087200.813
-8.819042932	0.011962890380000002	-0.27395019960000005	-0.7324219	1.2207031	0.061035156	2.38540036	-7.78903804	-1.6867675720000002	1.0986328	-1.0375977	-3.540039	4.042260880000001	7.5772949280000015	0.9343017572	0.7324219	1.2207031	0.61035156	-8.606103240000001	-1.1316894568000002	2.4129150360000002	-0.6713867	0.18310547	0.4272461	1.9726807100000001	7.726831070000001	3.9130616000000003	0.36621094	0.8544922	-0.12207031	-0.5897705072	7.09279802	-0.285913089	0.30517578	3.7231445	0.12207031	1550087200.853
-9.596630890000002	0.11005859620000001	-0.7225586060000001	-1.0986328	1.7089844	0.18310547	2.1604980040000004	-7.681372300000001	-1.547998004	0.5493164	-0.7324219	-2.6855469	4.350903354000001	8.19577626	1.2895996400000003	0.91552734	0.7324219	0.18310547	-8.48647464	-0.765625	2.537329074	-0.8544922	0.12207031	0.48828125	1.8602295320000002	8.214917032	3.9381836060000004	0.61035156	1.2817383	-0.061035156	1.0347900360000002	6.915747300000001	-0.0980957068	1.5869141	0.7324219	0.24414062	1550087200.893
-11.23674272	-0.062207030760000004	-1.400854532	-1.3427734	-0.36621094	-0.30517578	2.0097655760000004	-7.56652806	-1.1556152160000002	-0.061035156	-0.36621094	-1.3427734	4.783959964000001	8.713769568	1.4786132200000002	1.0375977	0.7324219	-0.30517578	-8.508007788	-0.7428955072	2.7131836060000003	-0.8544922	-0.24414062	0.61035156	1.5958496400000002	8.63122554	4.011157248000001	0.6713867	1.0986328	-0.12207031	3.7659179320000007	7.909863220000001	1.3948730040000001	1.953125	-1.2817383	-0.061035156	1550087200.933
-12.011938400000002	-0.417504892	-1.141259784	-2.1362305	-3.3569336	-1.0986328	1.947558606	-7.488769568	-0.5514892572000001	-0.5493164	-0.061035156	0	4.7983153960000005	9.05471196	1.53125	1.0986328	1.2207031	-0.48828125	-8.69582518	-0.763232428	2.7538574280000003	-1.2207031	-0.4272461	0.7324219	1.3577880400000002	8.86210962	4.05183107	0.48828125	0.6713867	-0.12207031	7.192089660000001	10.990308	4.225292932	0.91552734	3.6621094	-0.36621094	1550087200.973
-11.773876800000002	-2.27653804	-1.9894287140000002	-0.4272461	0.61035156	-0.61035156	1.8985107820000002	-7.927807608000001	0.154321286	-0.79345703	-0.18310547	1.4648438	4.777978534	10.451977340000001	1.4833984620000003	1.0375977	0.7324219	-0.79345703	-10.42565944	-0.2033691394	2.5839844240000005	-1.7089844	-2.0141602	0.79345703	1.5731201080000001	10.0560054	3.899902356	0.4272461	0.7324219	0.18310547	4.66672374	10.152904860000001	1.7083007200000002	1.7089844	0.4272461	0.8544922	1550087201.013
-11.42336412	-3.1534179320000004	-2.5875733800000003	-0.61035156	-2.9296875	-0.8544922	1.965502896	-9.412402160000001	0.5215820288	-0.61035156	-1.2817383	3.112793	5.1895018	12.175829680000001	1.2549072479999999	1.0375977	0.7324219	-0.79345703	-11.73439946	0.961816394	3.9932128600000003	-1.5869141	1.0986328	1.0986328	1.58388678	11.833691100000001	3.5972412140000003	0.8544922	1.159668	0.24414062	1.3829101440000002	11.51547824	-2.2645751800000005	-0.36621094	-2.8076172	-2.1362305	1550087201.053
-8.85373552	-2.975170926	-0.8254394568000001	-0.9765625	-0.061035156	0.79345703	2.5421141200000004	-10.42805162	0.7225586060000001	-0.4272461	-2.5634766	4.4555664	5.63930661	12.48327626	0.9510498200000002	0.48828125	0.61035156	-1.3427734	-11.19726538	0.7967285340000001	2.775390576	-1.4648438	-0.5493164	0.7324219	1.0455566100000002	12.4282473	3.8795653960000003	0.9765625	1.4038086	0.12207031	2.63183606	12.470116820000001	2.636621106	-1.2207031	1.8920898	-0.6713867	1550087201.093
-8.189794928000001	-1.812377896	-3.50393071	0.5493164	6.164551	-0.79345703	3.8891358800000004	-10.0895018	1.4869873200000001	-0.61035156	-2.0751953	4.9438477	5.711084260000001	11.081225540000002	0.899609375	0.30517578	0.8544922	-0.9765625	-10.74267572	0.7871582068	2.06120607	-1.5258789	1.2207031	0.48828125	0.193798822	11.076440200000002	3.3986572480000006	-0.12207031	1.4038086	-0.24414062	-1.061108426	7.458862320000001	-3.8281250000000004	2.0751953	-1.5869141	-1.0986328	1550087201.133
-9.89570288	-2.3925780760000004	-7.322485520000001	-2.1362305	-3.4179688	-2.380371	4.738500900000001	-9.506909440000001	2.0061767180000003	-0.9765625	-0.6713867	4.3945312	5.0818360600000005	10.700806200000002	0.6651367212000001	0.6713867	1.7700195	0.18310547	-10.8036866	1.9164550720000002	1.4582763580000002	-2.319336	0.12207031	0.6713867	-0.5335449280000001	10.27971196	2.377026358	-1.0986328	1.3427734	0.18310547	2.080346646	10.686450180000001	-3.277832068	1.5869141	0.36621094	-1.159668	1550087201.173
-8.814257788	-5.140454074	-2.289697284	-0.8544922	-0.48828125	0.9765625	4.8258300720000005	-10.126586960000001	1.8422851440000003	-0.61035156	0.061035156	3.2348633	4.4705322480000005	10.69602086	0.2930908246	0.36621094	2.2583008	0.79345703	-9.82153354	3.3603759000000006	1.408032248	-1.0986328	1.5869141	0.91552734	-0.745288089	10.304834260000002	1.693945288	-1.3427734	1.3427734	0.6713867	0.19140625	10.338329680000001	-1.85544429	1.0375977	-0.5493164	-1.6479492	1550087201.213
-7.841674820000001	-2.57680661	-1.141259784	1.7089844	3.2958984	0.7324219	4.410717752	-10.34191942	1.605419928	0	-0.7324219	1.5869141	3.830517572	10.05361322	-0.287109375	-1.3427734	0.9765625	0.8544922	-9.42915036	2.51101088	1.1269042932	-0.7324219	0.36621094	0.30517578	-1.09819339	9.85502896	1.7023192900000002	-0.7324219	1.2817383	0.79345703	1.08383786	9.72224092	-2.0372802520000004	1.2817383	-0.61035156	-0.91552734	1550087201.253
-9.181518570000001	-0.63881839	-4.0494384000000005	1.2817383	1.2207031	-1.0375977	4.106860324	-9.00327176	1.720263678	0	-1.3427734	0.30517578	3.830517572	10.05361322	-0.287109375	-1.3427734	0.9765625	0.8544922	-8.681469748	2.3399413940000002	0.9989013580000001	-0.6713867	1.159668	0.12207031	-1.5491942900000002	9.063086060000002	2.0301025360000002	-0.18310547	0.48828125	0.61035156	0.1495361322	8.795117212000001	-2.5050292540000005	1.2817383	-2.9296875	-0.5493164	1550087201.293
-9.19348143	-1.1675781250000001	-3.505126996	0.12207031	-1.2817383	-0.8544922	4.03986821	-7.93857428	1.6903564300000002	-0.061035156	-0.61035156	-0.12207031	3.3531983800000003	9.00566394	-1.282421924	-1.5258789	-0.48828125	1.3427734	-8.28430162	3.0038817900000003	0.9331054712000001	-0.24414062	0.36621094	0.24414062	-1.6724121400000003	8.786743210000001	2.063598642	0	-0.12207031	0.79345703	1.847070288	9.624145468	-2.177246106	1.0375977	-2.2583008	-1.4038086	1550087201.333
-8.69223642	-1.391284146	-2.4296630400000003	0.9765625	1.7089844	0	3.6714112400000003	-7.537817392	1.580297824	0	0.061035156	0	3.7228514400000003	9.094189300000002	-1.299169928	-1.3427734	-1.4648438	1.7089844	-8.19697284	2.9368896760000003	0.846972644	0.30517578	0.5493164	0.24414062	-1.33984375	8.97097194	1.965502896	0	-0.7324219	0.91552734	2.6258545320000004	9.376513580000001	-1.6927490020000002	0.91552734	-0.9765625	-1.3427734	1550087201.373
-9.12648912	-1.015649411	-3.5697264400000006	0.61035156	0.061035156	-0.61035156	3.23596196	-7.226782248	1.4738280760000002	0	0.061035156	0	3.8460692900000004	9.069067392000001	-1.391284146	-1.0375977	-1.5258789	1.7089844	-8.358471940000001	2.6916503600000006	0.899609375	0.4272461	0.5493164	0.12207031	-0.8314209260000001	9.145629892	2.050439496	0.24414062	-0.91552734	0.7324219	2.976367212	9.19348143	-1.528857428	0.91552734	-0.12207031	-1.159668	1550087201.413
-9.07504892	-1.9810547120000002	-2.442822284	1.159668	0.36621094	-0.12207031	3.40703125	-7.13825679	1.58747554	-0.36621094	-0.24414062	0.18310547	4.0602050720000005	9.095385880000002	-1.41640625	-0.79345703	-1.2817383	1.7089844	-8.266357428000001	2.9572264400000003	1.0419677520000001	0.91552734	0.24414062	-0.18310547	-0.387597644	9.317895468000001	2.1102538940000004	0.24414062	-0.48828125	0.5493164	2.4595702880000005	9.341821580000001	-1.4056396760000003	0.5493164	0	-1.0375977	1550087201.453
-9.14323732	-1.4702392180000001	-3.3567871400000002	1.5258789	0.79345703	0.18310547	3.92023912	-7.492358426000001	1.7501709260000002	-0.61035156	0.4272461	-0.061035156	4.480102536	9.45427266	-1.374536142	-0.24414062	-1.0375977	1.4648438	-8.534326080000001	3.045751996	1.282421924	1.3427734	-0.4272461	-0.4272461	-0.16628417539999998	9.64208966	1.9978027160000003	0.18310547	-0.36621094	0.48828125	1.2704589660000003	9.3573732	-1.32189946	0.36621094	-1.0986328	-0.6713867	1550087201.493
-9.197070288	-0.740502896	-4.0326903960000005	0.9765625	0.12207031	-0.061035156	4.165478534	-8.15988768	1.7788817900000002	-0.48828125	0.9765625	-0.48828125	4.87368161	9.847851440000001	-1.207055661	-0.24414062	-1.0375977	1.4648438	-9.134863220000002	2.4488037140000003	1.65805661	1.2817383	-0.18310547	-0.5493164	0.192602536	10.35388228	2.058813498	0.18310547	-0.79345703	0.061035156	1.3482177520000003	9.38967302	-2.0671875	0.36621094	-2.0141602	-0.6713867	1550087201.533
-9.338232428000001	-1.0826415740000002	-3.92023912	0.30517578	0.12207031	0.24414062	4.129589856	-8.61926268	1.655664038	-0.24414062	0.79345703	-1.159668	5.33903804	9.777270468000001	-0.6029296924	0.061035156	-1.2207031	1.4038086	-9.2556884	1.90808107	1.888940396	0.9765625	-0.61035156	-0.6713867	0.75366214	10.603905760000002	2.381811502	-0.061035156	-1.3427734	-0.8544922	1.9367920320000003	9.305932608	-2.410522464	-0.061035156	-1.5869141	-0.79345703	1550087201.573
-9.24611821	-1.885351538	-3.75754393	0.12207031	0.48828125	0.8544922	4.146337860000001	-9.07983426	1.4235839660000003	-0.12207031	0.12207031	-1.8920898	6.02929712	9.6552491	-0.06699218750000001	0.30517578	-1.7700195	1.2817383	-9.90647014	1.7597412140000002	2.173657248	1.0375977	-0.5493164	-0.79345703	1.1316894568000002	10.603905760000002	2.4619628600000003	-0.18310547	-1.4648438	-1.2207031	1.9511474640000002	9.43632788	-2.25261232	-0.24414062	-1.6479492	-0.7324219	1550087201.613
-9.999779860000002	-2.501440396	-3.9932128600000003	0.30517578	0.6713867	0.79345703	4.355688400000001	-9.845459260000002	1.1053711060000002	-0.061035156	-0.24414062	-2.4414062	6.02929712	9.6552491	-0.06699218750000001	0.30517578	-1.7700195	1.2817383	-10.615869600000002	1.431957968	2.177246106	0.79345703	-0.91552734	-0.79345703	1.61977536	10.800097840000001	2.674902356	-0.48828125	-1.7089844	-1.2817383	1.9212402160000002	9.67558606	-2.3112304320000003	-0.36621094	-1.0375977	-0.6713867	1550087201.652
-10.149316100000002	-2.586376996	-4.872485324	0	-1.7089844	0.61035156	4.582983426	-10.27851538	0.686669928	0.061035156	-0.7324219	-3.0517578	8.39555661	8.993701080000001	1.3613769960000002	0.18310547	-1.2817383	0.91552734	-10.55007338	1.1101562500000002	2.293286142	0.5493164	-0.061035156	-0.6713867	1.7190673920000001	10.35507788	3.125903354	-0.5493164	-1.5258789	-1.4038086	2.433251996	10.542895860000002	-1.8805663940000001	-1.2817383	-0.61035156	0	1550087201.692
-9.67080072	-2.87109375	-2.9644042540000006	0.4272461	-3.2348633	0.12207031	5.067480432000001	-9.637304712	0.2572021466	0.061035156	-0.7324219	-3.0517578	9.371728240000001	8.083325180000001	1.8267334260000003	-0.061035156	-0.79345703	1.2207031	-9.81315944	1.565942392	1.620971646	0.7324219	0.18310547	-0.30517578	1.0802490020000002	9.290380890000002	3.2455322480000004	-0.91552734	-1.5258789	-0.8544922	3.4297608800000003	11.78105432	0.4438232428	-2.8076172	-0.061035156	1.0375977	1550087201.733
-9.28798822	-2.5744139400000003	-1.239355432	1.4038086	-2.5634766	-0.36621094	5.56274411	-8.737695288000001	0.07058105432	-0.48828125	0.12207031	-3.9672852	9.371728240000001	8.083325180000001	1.8267334260000003	-0.36621094	-0.61035156	2.1972656	-9.477001800000002	1.4630615020000002	0.7692138580000001	0.7324219	0.18310547	-0.30517578	0.5467041034000001	8.45297824	3.285009784	-1.0986328	-1.2817383	0.36621094	1.50493161	12.25	1.8351074280000002	-4.0283203	0.24414062	1.7700195	1550087201.772
-9.351391574	-2.1844238220000003	-0.49765625	0.061035156	-1.5258789	-0.7324219	5.9479492800000004	-8.082128894	-0.0478515625	-0.48828125	0.12207031	-3.9672852	9.862207460000002	7.40622554	1.3242920320000002	-0.91552734	-0.5493164	3.1738281	-9.32746556	0.339746106	0.4342529254	1.7700195	0.18310547	-0.30517578	0.832617212	8.347705072	3.71926268	-0.6713867	-1.0375977	1.2817383	-0.42707518000000005	11.923413040000002	1.119726538	-4.1503906	-0.36621094	2.1972656	1550087201.812
-10.24980432	-2.8698974640000006	-0.32658691100000004	0.24414062	-0.36621094	-0.36621094	6.607104532	-7.814160340000001	-0.3002685504	-0.36621094	0.79345703	-3.6621094	9.725830072	6.94804712	0.8625244110000001	-1.0986328	-2.0141602	4.760742	-9.845459260000002	-1.0144531250000002	0.6400146760000001	1.3427734	-0.24414062	-0.5493164	1.6472900360000002	8.711376800000002	4.649975540000001	0.12207031	-0.6713867	1.7089844	-1.667626996	9.936376800000001	-1.8040038940000003	-3.3569336	-1.5869141	1.7700195	1550087201.852
-10.0213134	-2.9500489200000004	-0.454589856	0.61035156	-1.2817383	-0.12207031	7.2925778800000005	-8.05461412	-0.8421875000000001	0.061035156	0.8544922	-3.8452148	10.11342752	6.442016574	0.7261474640000001	-1.0986328	-2.0141602	4.760742	-10.479491820000002	-1.256103534	1.1903076080000001	0.4272461	-0.36621094	-0.48828125	2.42368161	9.340625000000001	5.045947480000001	0.36621094	-0.061035156	2.380371	-0.8625244110000001	9.23774411	-2.851953076	-1.8310547	-0.6713867	1.3427734	1550087201.892
-8.752050720000002	-2.295678714	0.01674804712	0.9765625	-0.12207031	0.12207031	7.743579074	-8.138354532000001	-1.4451172120000002	0.5493164	0.6713867	-4.211426	10.66252446	5.813964660000001	0.619677716	-0.36621094	-1.7089844	4.5776367	-9.98303264	-0.63881839	1.335058606	0.30517578	-0.12207031	-0.36621094	3.03857428	9.31191394	4.81147464	0.30517578	0.061035156	2.746582	-0.20935058900000003	9.31311052	-2.1796386780000003	-0.48828125	0.18310547	0.7324219	1550087201.932
-8.62404802	-1.4810058900000003	0.23327636780000002	0.18310547	0.36621094	0	7.881152160000001	-7.5772949280000015	-1.431957968	0.6713867	0.36621094	-4.760742	10.88383786	4.990917932	0.8242431610000001	0.48828125	0.7324219	4.0893555	-9.29277356	-0.7010253600000002	1.32788089	0.36621094	-0.12207031	-0.18310547	3.188110324	8.559448380000001	4.504028354000001	0.18310547	0.12207031	3.3569336	0.2033691394	8.255590560000002	-1.0551269568000001	0.48828125	0.91552734	-0.18310547	1550087201.972
-8.552270468000001	-1.2788329680000001	-0.23686523560000003	-0.61035156	0.18310547	-0.061035156	7.920629892	-6.735107428000001	-1.193896466	0.61035156	-0.30517578	-5.2490234	10.88383786	4.990917932	0.8242431610000001	0.48828125	0.7324219	4.0893555	-9.174340560000001	-0.9366943390000001	1.2094482428000002	0.24414062	-0.061035156	-0.18310547	3.5386230040000006	7.70170926	4.341332968000001	0.061035156	0.36621094	3.9672852	1.341040036	8.005566394	0.1854248004	1.5258789	4.760742	-1.2207031	1550087202.012
-8.04624002	-1.9487548920000002	-0.11484375000000001	-0.8544922	1.4038086	0.12207031	8.257983426000001	-5.82473143	-0.9785644568000001	0.6713867	0.18310547	-5.3100586	10.04882788	3.658251996	0.9283202880000001	0.5493164	1.4648438	4.211426	-8.99609375	-1.343432608	1.19270018	0.12207031	0.061035156	-0.18310547	4.213330072000001	7.413403060000001	4.24323732	0.48828125	0.5493164	4.3945312	-0.8134765380000001	8.094091754	0.17824707460000003	1.7700195	3.7841797	-1.5869141	1550087202.052
-8.44819339	-2.39138179	-0.617285144	-0.48828125	2.0141602	0.12207031	8.257983426000001	-5.82473143	-0.9785644568000001	0.6713867	0.18310547	-5.3100586	9.326269568	3.1199219240000007	0.7046142572	0.4272461	1.4038086	3.90625	-9.319091754	-1.965502896	1.4618652160000003	-0.61035156	0	-0.12207031	5.03278804	7.24711911	4.187011780000001	1.159668	0.9765625	4.3945312	-1.7848632200000003	8.176635880000001	0.3804199280000001	2.6245117	0.24414062	-1.159668	1550087202.092
-11.083617720000001	-3.03020018	-1.178344748	0.79345703	2.5634766	0.5493164	8.07495108	-4.896411240000001	-0.6160888580000001	1.2817383	0.48828125	-4.3945312	9.326269568	3.1199219240000007	0.7046142572	0.4272461	0.7324219	3.2348633	-10.096679320000002	-1.641308606	1.8040038940000003	-1.4648438	0.12207031	0.12207031	5.687158246000001	7.151415740000001	3.9704834260000004	1.6479492	1.4038086	4.272461	-1.0826415740000002	9.241332968	0.80390625	2.1972656	-2.8686523	-0.8544922	1550087202.132
-11.395849640000002	-2.4344482820000004	-4.0661866	-0.5493164	-1.8310547	-1.159668	8.24003894	-4.77080072	-0.26796875000000003	1.3427734	-0.30517578	-3.6621094	8.456567392	3.06848143	0.6747070288	0.30517578	0.6713867	2.319336	-11.12429164	-0.17465820680000002	2.5612548920000004	-2.0751953	0.91552734	0.4272461	6.33554712	7.765112320000001	3.3496094240000005	2.380371	1.8920898	4.0283203	1.4822021760000001	11.09677716	-0.35649413939999997	2.5024414	-2.319336	-0.18310547	1550087202.172
-8.67070288	-2.460766574	-0.40793457460000004	-0.9765625	-0.061035156	-0.4272461	8.048632788	-4.334155252	-0.24165038940000003	1.159668	-0.24414062	-2.6855469	8.456567392	3.06848143	0.6747070288	-0.061035156	1.4038086	1.0375977	-10.50102536	1.1711669928000001	2.6402099640000003	-1.5258789	2.0141602	0.61035156	6.376220746	8.40273462	2.636621106	2.5024414	2.1362305	3.0517578	2.62705072	12.912744600000002	0.6854736419999999	0.30517578	-1.3427734	-1.5258789	1550087202.212
-8.839379892	-2.051635782	-1.199877896	0.4272461	3.9672852	-0.5493164	7.73759784	-2.7909423920000003	0.649584964	0.36621094	1.2207031	-1.6479492	8.011548020000001	3.6690185700000004	0.800317392	-0.36621094	1.8310547	-0.30517578	-9.861010880000002	1.0144531250000002	1.681982428	-0.9765625	2.5024414	0.24414062	5.85822734	7.8237304320000005	2.24423822	2.1972656	2.319336	2.5634766	3.890332068	9.54638678	-0.26677246400000004	1.7700195	3.3569336	-0.5493164	1550087202.252
-9.603808606000001	-2.003784146	-4.147534146	-1.2817383	-2.6245117	-2.0141602	6.960009980000001	-1.8075927520000004	1.4618652160000003	-0.12207031	2.746582	-0.30517578	7.918237320000001	4.67390126	0.6663330072	-0.36621094	1.7089844	-1.2817383	-9.755737320000001	0.5191894568000001	1.1041748200000001	-0.9765625	2.8686523	0.18310547	5.04953624	7.309326080000001	2.098291034	2.2583008	2.5024414	2.380371	-1.6125976440000003	9.615771760000001	-1.409228534	1.0375977	0.36621094	-0.6713867	1550087202.292
-8.915942392	-2.8926269959999997	-1.9104736420000001	-0.061035156	0.48828125	-0.9765625	5.981445288000001	-2.44401857	2.1521240020000003	0	2.6855469	0.8544922	7.948144568	5.35458966	0.4713378894	-0.30517578	1.2817383	-1.8920898	-9.74257788	0.6256591459999999	0.5754150360000001	-1.3427734	2.380371	0.30517578	4.64638678	7.89191893	2.0755615020000002	1.953125	1.8920898	1.7700195	-0.57421875	10.02250998	-0.32539062500000004	0.6713867	-1.159668	-0.61035156	1550087202.332
-9.404028060000002	-2.191601538	-2.6581542540000003	-0.061035156	0.4272461	-0.5493164	5.50771466	-3.4632567900000004	2.2944824280000002	0.18310547	1.7700195	1.8310547	7.948144568	5.35458966	0.4713378894	0.061035156	0.18310547	-1.8920898	-9.750951980000002	1.1627929712000002	0.28471679320000004	-1.2207031	2.2583008	0.30517578	4.4705322480000005	8.023510880000002	2.350707968	1.953125	0.9765625	0.7324219	1.4989501800000002	9.89091754	-0.9043945288	0.79345703	-0.91552734	0	1550087202.372
-9.480590560000001	-1.8733886780000002	-2.387792932	-0.24414062	0.061035156	-0.9765625	5.809179712000001	-4.410717752	2.46794429	-0.24414062	-1.0375977	1.8310547	9.19467752	6.09748552	0.5873779254	0.8544922	-0.7324219	-1.0986328	-9.478198380000002	1.5001464660000001	-0.3804199280000001	-0.91552734	2.5024414	0.24414062	4.350903354000001	8.1239991	2.386596646	1.7089844	0.7324219	0.12207031	2.568432608	9.80957068	-1.46665036	0.18310547	0.4272461	0.18310547	1550087202.412
-9.512890380000002	-2.40573732	-2.86870108	-0.4272461	0.18310547	-0.5493164	6.881054712	-4.92871106	2.3746337860000004	-0.4272461	-1.159668	1.159668	9.19467752	6.09748552	0.5873779254	1.2207031	-0.24414062	-0.5493164	-8.900390380000001	1.899707068	-1.256103534	-0.91552734	2.5024414	0.24414062	4.459765576	8.436230432	1.9224365020000003	1.2817383	1.0375977	0.061035156	1.4451172120000002	9.786840560000002	-1.5336425720000002	0.061035156	0.91552734	-0.18310547	1550087202.452
-9.191088760000001	-2.726342752	-2.5995362400000004	-0.18310547	-0.18310547	-0.30517578	7.626342752000001	-5.067480432000001	1.8506591460000001	-0.36621094	-1.0986328	0.4272461	9.6983152	6.165673920000001	0.7034179712000002	1.3427734	1.0986328	-0.24414062	-8.87646466	1.8542480040000002	-1.447509784	-0.12207031	0.7324219	0.24414062	4.5255616000000005	8.424267572	1.8733886780000002	0.8544922	0.61035156	-0.12207031	-0.02033691394	9.49375	-1.8650146760000001	0.24414062	-0.30517578	-0.24414062	1550087202.492
-9.07983426	-2.573217752	-2.4344482820000004	0.12207031	0.24414062	-0.061035156	8.584570288	-5.183520468	1.6544677520000002	0.12207031	-0.48828125	-0.30517578	8.8728759	6.158496106	2.3435302520000003	0.6713867	1.6479492	0.12207031	-8.93747554	1.64011232	-1.56953125	-0.12207031	0.36621094	0.12207031	4.713378894000001	8.206542932000001	1.9415771760000002	0.8544922	0.12207031	-0.30517578	0.2775390576	9.52963858	-1.70471196	0.24414062	-0.7324219	-0.18310547	1550087202.532
-9.329858426000001	-2.400952176	-2.7048096040000003	0.061035156	0	0.061035156	7.9780516200000005	-4.719360324	2.2813232820000002	0.4272461	-1.8310547	-0.24414062	8.8728759	6.158496106	2.3435302520000003	0.061035156	-0.7324219	0.061035156	-9.00327176	1.7118896760000002	-1.6472900360000002	0	0.061035156	0	4.713378894000001	8.206542932000001	1.9415771760000002	0.8544922	0.12207031	-0.30517578	1.4403320680000002	9.471020468	-1.425976538	0.12207031	-0.4272461	-0.12207031	1550087202.572
-9.20305162	-2.3531005400000002	-2.7012207459999997	0	0.061035156	0.12207031	8.451782248	-4.19060054	1.774096646	0.12207031	-2.1972656	-0.18310547	10.70917932	5.498144568	1.297973642	0	-3.1738281	0.18310547	-9.11213408	1.641308606	-1.592260782	0.18310547	-0.18310547	0	4.713378894000001	8.206542932000001	1.9415771760000002	0.8544922	0.12207031	-0.30517578	1.6030273560000001	9.616967752	-1.66044928	0.061035156	0.18310547	-0.061035156	1550087202.612
-9.242529254	-2.378222644	-2.628247104	-0.061035156	0.30517578	0.24414062	8.865698380000001	-3.7479737400000004	0.663940396	-0.79345703	-2.8076172	-0.30517578	12.1483152	5.417993210000001	0.13398437500000002	0.30517578	-1.5869141	0.8544922	-9.231762680000001	1.4176025360000002	-1.4833984620000003	0.18310547	-0.4272461	0	5.37492662	8.31420926	2.229882788	-0.7324219	-1.2207031	-0.5493164	0.923535144	9.54638678	-1.7346191100000001	0.12207031	0.12207031	-0.12207031	1550087202.652
-9.274829074000001	-2.250219748	-2.692846646	-0.24414062	0.12207031	0.18310547	10.411303420000001	-3.927417032	-0.04306640576	-0.9765625	-0.30517578	-0.79345703	12.1483152	5.417993210000001	0.13398437500000002	0.5493164	0.5493164	1.5869141	-9.33344748	1.403247104	-1.2919922120000003	0.24414062	-0.6713867	-0.12207031	5.770898560000001	8.2771241	2.14973143	-1.2207031	-0.36621094	-0.9765625	0.534741214	9.496142572	-1.7190673920000001	0.061035156	-0.36621094	-0.12207031	1550087202.692
-9.241332968	-2.410522464	-2.6354248200000003	-0.061035156	0.36621094	0.12207031	10.1241938	-4.786352536	0.49885253600000007	-0.61035156	-0.5493164	-1.8310547	10.804883180000001	5.352197480000001	0.8972167932	0.5493164	0.18310547	1.2817383	-9.413598740000001	1.4235839660000003	-1.0096679712	0.4272461	-0.8544922	-0.12207031	5.094995108000001	8.15988768	2.287304712	-1.7089844	-0.4272461	-1.2207031	0.534741214	9.517675720000002	-1.888940396	0.12207031	-0.48828125	-0.24414062	1550087202.732
-9.220996106000001	-2.4404297120000003	-2.62944339	0	0.36621094	0.24414062	10.088306200000002	-5.34023462	0.8230468750000001	-0.79345703	-1.4038086	-3.0517578	10.8216304	5.97546376	0.15073241820000002	0.8544922	-2.8686523	2.0141602	-9.54160144	1.259692392	-0.668725589	0.61035156	-0.9765625	0.061035156	3.847265576	8.18500998	2.427270468	-2.1362305	-1.7700195	-1.7700195	0.8972167932	9.636108426000002	-1.927221646	0.12207031	-0.061035156	-0.36621094	1550087202.772
-9.23654802	-2.32917482	-2.60671376	0.061035156	0.36621094	0.24414062	10.523754500000003	-5.37492662	0.925927716	-0.79345703	0.6713867	-3.7231445	10.8216304	5.97546376	0.15073241820000002	1.4038086	-3.7231445	2.9296875	-9.523657248000001	1.1017822480000001	-0.5574707068000001	0.4272461	-1.0986328	0	3.79223642	8.5582518	2.124609424	-3.0517578	-3.1738281	-2.0751953	0.6806884980000001	9.632519568000001	-1.6736084260000001	0.061035156	-0.061035156	-0.36621094	1550087202.812
-9.354980432000001	-2.16767572	-2.7347167540000004	-0.061035156	0.24414062	0.36621094	9.197070288	-4.52077626	0.659155252	-0.79345703	0.6713867	-3.7231445	10.37182608	4.745678714	-0.8708984620000001	1.2817383	-3.0517578	3.112793	-9.56552716	1.0419677520000001	-0.4689453076	0.6713867	-1.3427734	0	4.7552491	8.790332068	2.20236821	-3.1738281	-3.0517578	-2.5634766	0.6723144568000001	9.651660340000001	-1.540820288	0.12207031	-0.12207031	-0.24414062	1550087202.852
-9.24372554	-2.173657248	-2.644995108	-0.18310547	0.24414062	0.4272461	9.197070288	-4.52077626	0.659155252	-1.0375977	-0.18310547	-3.6621094	10.13376448	3.2586913940000004	-1.8040038940000003	1.8920898	-3.1738281	3.1738281	-9.558349640000001	1.040771466	-0.2524169928	0.5493164	-1.4648438	-0.12207031	5.220605432000001	8.948242212	2.451196286	-3.1738281	-3.0517578	-2.5634766	0.7058105432	9.69592302	-1.544409146	0.061035156	-0.24414062	-0.18310547	1550087202.892
-9.2389402	-2.222705072	-2.634228534	0	0.4272461	0.4272461	8.75922824	-1.6783935700000001	0.3756347644	-1.2207031	-1.2817383	-3.0517578	10.13376448	3.2586913940000004	-1.8040038940000003	2.6855469	-2.9907227	2.8686523	-9.51169429	1.144848642	-0.03229980432	0.6713867	-1.6479492	-0.18310547	5.306738220000001	8.91235324	2.7119873200000004	-3.6621094	-2.6245117	-2.9296875	0.7811767572	9.61936052	-1.6125976440000003	0	-0.12207031	-0.18310547	1550087202.932
-9.29157698	-2.13776857	-2.8411866	-0.30517578	0.061035156	0.36621094	8.618066394000001	0.050244139400000006	-0.20217285340000002	-0.79345703	-1.3427734	-2.1972656	9.8083741	2.00258786	-2.8064941100000005	2.8076172	-1.7700195	2.5634766	-9.57629393	0.8613281250000001	0.193798822	0.6713867	-1.8310547	-0.12207031	5.54360324	8.92670926	2.5720214660000003	-3.479004	-2.1972656	-3.6010742	0.7034179712000002	9.58347194	-1.77290036	0	0.18310547	-0.18310547	1550087202.972
-9.1791259	-2.337548822	-2.787353534	-0.30517578	0.24414062	0.4272461	9.026000900000001	0.7907471040000001	-0.800317392	-0.48828125	-0.36621094	-1.7089844	9.113330072	-0.5778076080000001	-2.122216754	2.746582	0.36621094	2.1362305	-9.789233426000001	0.6615478240000001	0.643603534	0.36621094	-1.8310547	-0.18310547	5.4108152	8.17185054	2.4595702880000005	-3.112793	-1.159668	-3.6010742	0.29069824280000006	9.573901260000001	-1.7800780760000001	0	0.061035156	-0.30517578	1550087203.012
-9.19467752	-2.4404297120000003	-2.9859375000000004	-0.061035156	0.24414062	0.4272461	8.19936502	1.776489218	-0.7440917932000001	-0.18310547	-1.2817383	-1.4038086	9.113330072	-0.5778076080000001	-2.122216754	1.953125	0.7324219	1.5869141	-9.687548920000001	0.8374023560000001	0.734521466	0.30517578	-1.7089844	-0.30517578	4.88444838	7.85363768	2.58278804	-2.2583008	-1.3427734	-3.6621094	0.1124511682	9.563134980000001	-1.8805663940000001	0	0	-0.30517578	1550087203.051
-9.11452626	-2.293286142	-3.0218260800000003	-0.30517578	-0.061035156	0.4272461	7.859619110000001	2.830419928	0.0035888672120000004	0.18310547	-1.5869141	-1.0375977	8.85493161	-2.5134033540000003	-0.12919922120000002	1.0375977	-0.12207031	1.2207031	-9.60141574	0.6256591459999999	0.7416992212000001	-0.18310547	-2.9296875	-0.18310547	4.401147464000001	7.310522660000001	2.9321045320000003	-0.5493164	-0.91552734	-3.7841797	0.1997802716	9.649267572	-1.829125998	0	0	-0.30517578	1550087203.092
-9.092993210000001	-2.42368161	-3.0134521760000004	-0.18310547	0	0.30517578	8.05222194	3.8149658540000004	0.13398437500000002	0.61035156	-2.1362305	-0.61035156	9.69472644	-3.32089856	-0.17944336060000002	0	-0.5493164	0.79345703	-9.916039840000002	0.5108154254	1.623364218	-0.48828125	-1.8920898	-0.24414062	4.349707068	7.3320557100000014	2.69523912	0.61035156	-0.91552734	-3.2958984	0.1866210962	9.54638678	-1.8398925720000001	-0.061035156	0.061035156	-0.24414062	1550087203.131
-9.097778060000001	-2.4978514400000003	-3.029003894	-0.18310547	-0.30517578	0.24414062	8.923120108	4.326977536	-0.4868896466	0.5493164	-1.953125	-0.30517578	9.69472644	-3.32089856	-0.17944336060000002	-0.6713867	-1.2817383	0.4272461	-9.791625900000001	0.7273437500000001	1.81118161	-0.18310547	-0.48828125	0	4.4155028960000005	7.702905252000001	2.956030252	1.4038086	-0.8544922	-2.6245117	0.1315917932	9.63969748	-1.795629892	-0.18310547	0.12207031	-0.18310547	1550087203.171
-9.28200679	-2.445214856	-2.906982428	0	-0.12207031	0.24414062	9.65883786	3.974072284	-0.4605712860000001	0.36621094	-0.30517578	-0.18310547	11.04055162	-3.2562989200000003	-0.641210962	-1.159668	-0.79345703	0.30517578	-9.69233426	0.850561502	1.899707068	-0.061035156	-0.4272461	0.061035156	4.254003894	8.11083966	3.1940917540000004	1.7089844	-0.18310547	-1.8920898	-0.0657958966	9.632519568000001	-1.6903564300000002	-0.24414062	0.18310547	-0.061035156	1550087203.212
-9.38608426	-2.2071533540000003	-2.886645468	0	-0.30517578	0.18310547	9.82990764	3.24433606	0.1686767572	0.4272461	-0.79345703	-0.061035156	11.88034694	-2.5157959260000005	-1.1962890380000002	-1.2207031	-1.5258789	0.30517578	-9.734204074	0.891235324	2.1066650360000003	0.061035156	-0.18310547	0.061035156	3.609204074	8.694628894000001	3.2311766200000003	1.5869141	0.12207031	-1.0986328	-0.14235839660000002	9.73659694	-1.695141574	-0.30517578	0.061035156	0.061035156	1550087203.251
-9.34421376	-2.007373004	-2.7299316100000004	0.12207031	0.12207031	0.12207031	10.8120607	2.454785144	-0.35888672120000004	0.48828125	0	-0.061035156	11.88034694	-2.5157959260000005	-1.1962890380000002	-1.0375977	-1.0375977	0.30517578	-9.61816394	0.811083966	2.213134784	0.061035156	-0.18310547	0.061035156	3.234765576	9.3573732	3.2479248200000006	0.91552734	0.30517578	-0.24414062	-0.1315917932	9.75214856	-1.7693115020000003	-0.24414062	0	0.061035156	1550087203.291
-9.405224640000002	-1.9188476440000002	-2.816064496	0.061035156	-0.24414062	0.061035156	11.01542932	1.662841754	-0.970190396	0.24414062	0.61035156	-0.24414062	12.153100540000002	-1.6592528960000001	-2.239453076	-0.30517578	-0.30517578	0.18310547	-9.594238220000001	0.7201660340000001	2.319604532	0.061035156	-0.12207031	0.061035156	2.8675048920000004	9.7401857	3.390283246	0.36621094	0.36621094	0.24414062	-0.14235839660000002	9.67438948	-1.776489218	-0.18310547	0.061035156	0	1550087203.331
-9.343017572	-1.859033246	-2.61867662	0.18310547	0	0.12207031	10.48188498	1.27524411	-0.8744873200000001	0.12207031	0.30517578	-0.4272461	11.34680162	-0.65676268	-2.2167236420000003	0.12207031	-0.061035156	0.18310547	-9.536816394	0.7213623200000001	2.3255859620000003	0	-0.12207031	0	2.3806152160000003	9.65285643	3.1761474640000005	0	0.30517578	0.4272461	-0.0657958966	9.69113768	-1.6843750000000002	-0.12207031	0	0	1550087203.371
-9.374121106	-1.641308606	-2.6844726440000004	0.12207031	-0.12207031	0.061035156	10.10983876	1.3063476440000001	-1.2154297120000002	0	0.91552734	-0.48828125	11.34680162	-0.65676268	-2.2167236420000003	0.18310547	0.36621094	0.30517578	-9.455468750000001	0.763232428	2.251416034	0	-0.061035156	0	2.060009784	9.374121106	2.951245108	-0.18310547	0.061035156	0.48828125	0.0897216754	9.65883786	-1.5575683900000001	-0.12207031	-0.12207031	0	1550087203.411
-9.402832068	-1.546801718	-2.654565396	0.061035156	-0.061035156	0.061035156	9.613378894	1.489379892	-1.3637695680000002	-0.12207031	0.79345703	-0.48828125	10.838378600000002	-0.5658447284000001	-2.55288089	0.24414062	0.48828125	0.30517578	-9.394457968000001	0.7775878600000001	2.159301718	0	-0.061035156	-0.061035156	2.062402356	9.20544429	2.976367212	-0.12207031	0	0.4272461	0.32060547120000005	9.632519568000001	-1.4415283540000001	-0.12207031	-0.12207031	0	1550087203.451
-9.426757788000002	-1.5276611420000001	-2.665332068	-0.061035156	-0.061035156	0.061035156	9.335839660000001	1.58747554	-1.0826415740000002	0	0.30517578	-0.4272461	10.20554164	-0.4904785144	-2.41770018	0.12207031	0.30517578	0.24414062	-9.387280252000002	0.7979248200000001	2.168872104	0	-0.061035156	-0.061035156	2.081542932	9.232959260000001	2.9440673920000004	0	0.061035156	0.18310547	0.49406739200000005	9.677978240000002	-1.3924804320000002	-0.12207031	0	0	1550087203.491
-9.615771760000001	-1.69633786	-2.85314946	-0.061035156	-0.18310547	0	9.247314300000001	1.6999267180000002	-0.985742212	0	0.061035156	-0.30517578	10.20554164	-0.4904785144	-2.41770018	-0.061035156	0.061035156	0.12207031	-9.46264676	0.805102536	2.174853534	0	-0.061035156	-0.061035156	2.1030761780000002	9.301147660000002	2.942871106	0.061035156	0	0	0.5024413940000001	9.657641574000001	-1.4223876800000002	-0.12207031	0.061035156	0	1550087203.531
-9.363354532	-2.1485351440000002	-3.31850589	-0.12207031	-0.48828125	-0.12207031	9.37890625	1.8099853240000001	-0.88645018	-0.12207031	0	-0.18310547	10.43164038	-0.40554199280000003	-2.390185504	-0.12207031	0.18310547	0	-9.60141574	0.976171875	2.201171924	-0.061035156	0	-0.061035156	2.094702176	9.455468750000001	2.9225341460000003	0	-0.061035156	-0.12207031	0.416308606	9.837085159999999	-1.465454074	-0.18310547	0.061035156	0	1550087203.571
-8.915942392	-2.64140625	-3.04455571	0.36621094	-0.30517578	0.24414062	9.54638678	1.9535400360000001	-0.8206542932	-0.30517578	0.18310547	0.061035156	10.43164038	-0.40554199280000003	-2.390185504	-0.24414062	0.12207031	-0.061035156	-9.590649460000002	1.3290771760000002	2.195190396	0	0.061035156	-0.061035156	1.90808107	9.603808606000001	2.749072284	-0.12207031	-0.18310547	-0.18310547	0.1579101538	9.96748004	-1.4522949280000002	-0.30517578	-0.12207031	0	1550087203.611
-8.901586960000001	-2.5313476440000002	-2.77180162	1.0986328	0	0.30517578	9.676782248	1.933203076	-0.735717752	-0.61035156	-0.061035156	0.12207031	10.612279860000001	-0.31103514400000004	-2.424877896	-0.4272461	-0.061035156	-0.12207031	-9.423168930000001	1.7465820680000002	2.1102538940000004	0.36621094	0.18310547	-0.18310547	1.6125976440000003	9.481787140000002	2.56723642	-0.30517578	-0.30517578	-0.24414062	0.24045410340000004	9.69113768	-1.415209964	-0.61035156	-0.24414062	0.4272461	1550087203.651
-8.77836911	-1.745385782	-2.74428714	1.0986328	0.061035156	-0.061035156	9.554760880000002	1.872192392	-0.4844970746000001	-0.79345703	0.12207031	-0.061035156	10.294067000000002	-0.32658691100000004	-2.5564697480000005	-0.61035156	-0.061035156	0	-9.230566394	1.829125998	1.98464357	0.7324219	0.48828125	-0.30517578	1.4367432100000002	9.23654802	2.5157959260000005	-0.36621094	-0.48828125	-0.24414062	0.0346923822	9.52006839	-1.3996582460000002	-0.61035156	0.061035156	0.61035156	1550087203.691
-9.2808107	-1.7489746400000001	-3.1821288940000003	1.0986328	0.30517578	-0.18310547	9.140844748000001	2.0671875	-0.43186035340000006	-0.9765625	0.30517578	-0.12207031	10.294067000000002	-0.32658691100000004	-2.5564697480000005	-0.7324219	0.30517578	0.061035156	-9.31191394	1.7417969240000002	1.870996106	1.0375977	0.30517578	-0.30517578	1.52526857	9.25688498	2.592358426	-0.36621094	-0.48828125	-0.18310547	-0.6723144568000001	9.140844748000001	-2.310034146	-0.5493164	-0.79345703	0.48828125	1550087203.731
-9.795214660000001	-2.045654254	-3.3687500000000004	0.91552734	-0.4272461	-0.12207031	9.14204074	2.1102538940000004	-0.5622558606000001	-0.9765625	-0.18310547	0.061035156	10.13615764	-0.36965332460000005	-2.8232422120000003	-0.8544922	0.36621094	0	-9.707885880000001	1.4056396760000003	1.9989990020000004	1.0986328	0.4272461	-0.36621094	1.7884521760000003	9.657641574000001	2.6378173920000005	-0.30517578	-0.48828125	-0.36621094	0.1303955072	9.469824280000001	-2.0097655760000004	-0.30517578	-0.61035156	0.18310547	1550087203.771
-9.538012680000001	-2.174853534	-3.4213867800000006	0.30517578	-1.0375977	-0.30517578	9.478198380000002	1.8542480040000002	-0.839794928	-0.91552734	-0.48828125	0.18310547	10.57878444	0.0657958966	-2.654565396	-1.0986328	0.18310547	-0.18310547	-9.74257788	1.179541034	2.104272464	0.9765625	0.48828125	-0.36621094	1.8351074280000002	9.938769960000002	2.7610351440000005	-0.18310547	-0.61035156	-0.8544922	1.0551269568000001	9.961499100000001	-1.622167932	-0.30517578	0.18310547	0.12207031	1550087203.811
-8.748461960000002	-3.617578076	-3.0625	0.24414062	-1.4038086	-0.4272461	9.573901260000001	1.6496826080000002	-1.13647464	-1.2207031	-0.48828125	0.30517578	10.57878444	0.0657958966	-2.654565396	-1.3427734	-0.12207031	-0.24414062	-9.579882788	1.35180661	2.153320288	0.8544922	-0.12207031	-0.48828125	1.494165036	9.801196580000001	2.86870108	-0.30517578	-0.7324219	-1.0375977	0.8206542932	10.075146760000003	-1.490576178	-0.5493164	0.12207031	0.30517578	1550087203.851
-8.54270018	-4.85214856	-2.4846923920000004	2.0141602	-0.61035156	-0.24414062	9.14682608	1.714282248	-1.1962890380000002	-1.7089844	-0.30517578	0.48828125	10.847949280000002	0.39238280760000005	-2.23227536	-1.5869141	0.18310547	-0.18310547	-9.874170320000001	1.8004150360000002	1.9032959260000002	1.8310547	0	-1.159668	0.9223388580000002	9.724634080000001	2.64379892	-0.61035156	-1.2817383	-1.159668	0.23686523560000003	9.935181200000002	-1.1962890380000002	-1.3427734	0.12207031	0.79345703	1550087203.891
-9.212622300000001	-4.72893071	-2.3746337860000004	3.90625	-0.6713867	-0.5493164	8.55585962	2.19399411	-1.272851538	-2.319336	-0.18310547	0.7324219	10.582373200000001	1.315917932	-2.0731689300000005	-1.953125	0.61035156	-0.061035156	-9.624145468	2.47631839	1.885351538	2.319336	0.8544922	-1.0986328	0.30625	9.553564300000001	2.7143798920000006	-0.7324219	-1.7089844	-1.2817383	-0.43186035340000006	10.50102536	-0.718969748	-1.6479492	-0.12207031	1.7089844	1550087203.931
-9.7318116	-3.8532471040000003	-2.20236821	4.8217773	-0.30517578	-0.24414062	8.238842752000002	2.8926269959999997	-1.6544677520000002	-2.8686523	-0.5493164	1.0375977	10.582373200000001	1.315917932	-2.0731689300000005	-2.4414062	0.61035156	0	-9.614575180000001	2.7359130400000002	1.8375000000000001	3.3569336	1.3427734	-1.2207031	0.0861328125	9.87297374	3.00627446	-0.7324219	-1.7089844	-1.4648438	-2.0564209260000004	10.82761232	-1.3051513580000003	-1.7700195	-1.4038086	1.953125	1550087203.971
-9.789233426000001	-2.802905252	-1.5527832460000002	4.9438477	0.061035156	-0.061035156	8.55107428	3.3986572480000006	-2.1329834260000005	-3.3569336	-1.2207031	1.2817383	10.6673098	1.8817626800000002	-2.2203125000000004	-3.1738281	0.61035156	-0.061035156	-9.410009980000002	1.8231445680000002	1.8243408540000001	4.5776367	1.7700195	-1.5869141	-0.08493652160000001	10.547681200000001	3.3854980040000004	-0.6713867	-1.5258789	-1.8310547	-2.00856929	10.7618161	-1.41640625	-2.0751953	-3.6621094	1.7700195	1550087204.011
-9.76171875	-2.0372802520000004	-1.6843750000000002	4.638672	0.6713867	-0.61035156	9.346606430000001	3.4213867800000006	-2.624658246	-3.8452148	-1.4038086	1.3427734	10.97595198	2.4727295320000002	-2.19399411	-3.9672852	0.48828125	-0.24414062	-9.34780252	0.42229003600000004	1.4678466460000001	4.8828125	1.5258789	-1.5869141	-0.22849121400000003	10.473510880000001	3.9453614200000002	-0.8544922	-2.1972656	-2.1972656	-0.8720947480000001	10.36584514	-0.5790038940000001	-2.0751953	-4.0283203	1.3427734	1550087204.051
-9.650463760000001	-2.268164038	-1.114941394	4.0283203	-0.061035156	-0.5493164	9.998584260000001	2.94526358	-3.1689697480000003	-3.8452148	-1.4038086	1.3427734	11.16496556	2.6880616	-1.7465820680000002	-4.333496	0.4272461	-0.36621094	-9.4255616	-0.5754150360000001	1.3948730040000001	5.065918	1.2207031	-1.4038086	-0.10168457460000001	10.28688948	3.9250244600000004	-0.8544922	-2.1972656	-2.1972656	-1.234570288	10.25339308	-0.47971191100000005	-2.0141602	-5.6152344	0.6713867	1550087204.091
-8.948242212	-2.306445288	-0.45578614200000006	4.9438477	2.0141602	0	10.676879500000002	1.8937255400000002	-3.9716797120000003	-4.333496	-0.4272461	1.2817383	11.161376800000001	2.424877896	-1.3793212860000001	-4.3945312	0.7324219	-0.6713867	-9.2389402	-1.375732428	1.225	5.1879883	1.0375977	-1.2817383	0.41271972840000004	9.616967752	3.8783691100000004	-1.953125	-4.760742	-2.0141602	-0.172265625	9.398047120000001	-0.8170653959999999	-1.3427734	-7.9345703	0.91552734	1550087204.131
-8.915942392	-1.715478534	-1.44870607	4.9438477	2.1362305	0.18310547	10.990308	0.8421875000000001	-4.727734424	-4.5776367	-0.30517578	0.9765625	11.00466304	1.947558606	-1.3805175720000002	-4.333496	0.61035156	-0.8544922	-9.092993210000001	-2.0935058900000003	1.038378894	5.065918	0.5493164	-0.8544922	0.7979248200000001	8.572607428000001	4.012353534	-1.8920898	-5.004883	-2.0141602	2.42368161	9.29157698	-0.8194580072000001	-1.159668	-7.385254	0.9765625	1550087204.171
-8.83579074	-1.7597412140000002	-1.4558837860000002	4.0283203	1.2207031	0.36621094	10.447192000000001	0.3612792932	-4.64399411	-4.760742	0	0.7324219	10.66611322	1.4810058900000003	-1.3446288940000002	-4.5166016	-0.061035156	-0.4272461	-8.8979982	-2.4870849640000006	0.7129882787999999	4.5166016	0.12207031	-0.36621094	0.783569339	7.66223143	3.96928714	-1.159668	-4.9438477	-2.0141602	2.5265625000000003	9.108544928	-0.21652832460000004	-2.2583008	-5.859375	0.18310547	1550087204.211
-8.597729532	-2.0671875	-0.47253417540000003	4.272461	2.6245117	0.5493164	9.88254442	0.3971679712	-4.2587889400000005	-4.8217773	0.48828125	0.61035156	10.66611322	1.4810058900000003	-1.3446288940000002	-4.5166016	-0.061035156	-0.4272461	-8.959009080000001	-2.496655252	0.5969482428	4.272461	-0.5493164	-0.12207031	0.6340332068000001	7.327270468000001	3.8353027160000006	-0.30517578	-4.9438477	-1.7089844	1.7130859620000003	8.960205072	0.4844970746000001	-2.6245117	-5.6762695	-0.36621094	1550087204.251
-8.875268570000001	-2.205957068	-0.5263671924000001	3.8452148	3.112793	0.79345703	9.72702626	0.5909667932	-3.7647216460000004	-4.638672	0.24414062	0.61035156	10.608691100000001	0.686669928	-1.650878894	-4.5166016	-0.061035156	-0.4272461	-9.124096940000001	-2.0169433900000002	0.6651367212000001	4.333496	-0.6713867	0.18310547	0.8708984620000001	7.6167726600000005	3.7037110600000003	0	-5.004883	-1.2207031	1.299169928	9.273632788	0.6268554712000001	-2.8686523	-5.6762695	-0.61035156	1550087204.291
-8.931494110000001	-2.38540036	-0.20576172120000003	3.6010742	2.8686523	0.9765625	9.74138179	0.8421875000000001	-3.2730469240000004	-4.333496	0.12207031	0.48828125	10.608691100000001	0.686669928	-1.650878894	-4.638672	-0.8544922	1.4648438	-9.305932608	-1.753759784	0.8433837860000001	4.3945312	-0.91552734	0.18310547	1.4116211060000001	8.12878444	3.887939496	0	-5.004883	-1.2207031	0.7680175720000001	9.370532248	0.09331054320000001	-2.9296875	-6.164551	-0.8544922	1550087204.331
-8.789135880000002	-2.2203125000000004	-0.07895508180000001	3.7841797	3.4179688	1.3427734	9.65285643	1.0646972840000002	-3.10676268	-4.333496	0.12207031	0.48828125	10.54409146	0.8134765380000001	-1.4798096040000002	-4.5166016	-0.8544922	1.6479492	-9.39086911	-1.6437011780000002	1.258496106	4.3945312	-0.6713867	0	1.7118896760000002	8.781957968	4.1140380400000005	0.4272461	-4.211426	-1.0986328	1.5300537140000001	8.668310700000001	-0.516796875	-2.2583008	-6.713867	-0.8544922	1550087204.371
-8.93867212	-1.66044928	-0.4474121106000001	3.6621094	2.6245117	1.4038086	9.49375	1.239355432	-3.0026855040000004	-4.3945312	0.6713867	0.24414062	10.949634080000001	1.195092752	-1.300366214	-4.333496	-0.61035156	1.5869141	-9.130077880000002	-1.7094971040000002	1.369750998	4.211426	-0.79345703	-0.12207031	1.5527832460000002	9.101367212000001	4.312622104000001	0.24414062	-4.1503906	-1.0375977	2.158105432	7.7878417540000004	-0.7440917932000001	-0.9765625	-6.7749023	-0.8544922	1550087204.411
-9.579882788	-1.5360351440000002	-1.06589357	3.112793	2.9296875	1.0375977	9.34780252	1.287207068	-3.00627446	-4.3945312	0.91552734	0.18310547	10.949634080000001	1.195092752	-1.300366214	-4.0283203	-0.4272461	1.5258789	-8.859716754	-1.585082968	1.2860107820000002	3.8452148	-0.91552734	-0.12207031	1.1651855432	9.00207518	4.19299321	0.24414062	-4.1503906	-1.0375977	4.134375	7.062890380000001	0.12919922120000002	0.9765625	-6.1035156	-0.36621094	1550087204.451
-11.33483876	-3.6666259000000005	-4.196582068	3.479004	1.0375977	1.4038086	9.441113220000002	1.1101562500000002	-3.39267572	-4.3945312	0.91552734	0.18310547	11.051317899999999	1.246533246	-1.1651855432	-3.7841797	-0.12207031	1.5258789	-10.200757280000001	-0.9594238220000001	1.09819339	3.2958984	-3.1738281	-0.12207031	1.03359375	9.43632788	3.867602536	-0.48828125	-4.760742	-0.36621094	3.7814697480000006	7.863207968	-0.424682608	1.953125	-5.2490234	-0.6713867	1550087204.49
-10.44838858	-3.2706542540000005	-2.8830566100000006	4.638672	-3.0517578	1.4648438	9.615771760000001	0.729736322	-3.6391114200000003	-4.3945312	0.6713867	0.12207031	11.49514128	1.39606929	-2.135375998	-3.8452148	0.24414062	1.3427734	-10.624242720000002	0.3229980432	2.527758786	4.0893555	0.48828125	0.061035156	0.9809570288	10.4041259	3.2180175720000004	-0.6713867	-4.8828125	-0.30517578	7.492358426000001	11.6973143	2.06120607	1.6479492	-5.6762695	1.0986328	1550087204.531
-8.85373552	-2.39138179	-1.637719748	4.8217773	3.2348633	2.0751953	9.66242662	0.5084228534	-3.215625	-4.3945312	0.6713867	0.12207031	11.49514128	1.39606929	-2.135375998	-4.272461	0	1.2207031	-9.45666484	0.49167482	1.31352536	4.0283203	-2.2583008	-0.30517578	0.7680175720000001	10.691235520000001	2.884252896	-0.61035156	-4.8217773	-0.48828125	5.9347898400000005	9.40163588	0.0992919928	1.3427734	-0.9765625	1.2817383	1550087204.57
-8.28430162	-2.983544928	-3.9956054320000005	3.9672852	2.8076172	1.2817383	9.624145468	0.32778320680000006	-2.2071533540000003	-4.9438477	-0.18310547	0.4272461	11.69851088	1.61977536	-2.75625	-4.5776367	-0.061035156	1.2817383	-9.88613318	1.6544677520000002	1.655664038	4.5166016	-0.79345703	-0.36621094	0.16030273560000002	10.456762680000002	2.076757788	-1.2207031	-5.126953	-0.24414062	0.4521972644	9.72224092	-1.4331542540000002	2.2583008	-5.9814453	0.061035156	1550087204.61
-8.8728759	-4.64638678	-4.220507788000001	4.760742	0.91552734	2.0141602	9.57749002	0.20217285340000002	-1.409228534	-4.9438477	-0.18310547	0.4272461	11.0668705	1.373339856	-3.714477536	-4.638672	0.4272461	1.4038086	-9.9949955	2.5098144959999997	1.7118896760000002	4.5166016	-0.79345703	-0.36621094	-0.07058105432	10.44121106	1.1053711060000002	-2.0141602	-5.554199	0.18310547	1.3087402160000001	10.552465560000002	-0.88645018	1.3427734	-2.9296875	0.6713867	1550087204.65
-8.26276857	-4.257592752	-3.8891358800000004	6.1035156	3.7841797	3.2958984	9.88613318	-0.0813476538	-1.07785643	-5.7373047	0.5493164	0.4272461	11.0668705	1.373339856	-3.714477536	-4.760742	0.9765625	1.3427734	-10.576391280000001	2.3052490020000005	2.237060504	5.9814453	-0.30517578	-0.91552734	0.687866214	10.74626448	0.966601538	-2.0751953	-5.432129	0	0.5981445288	9.916039840000002	-2.101879892	1.3427734	-4.0283203	0.36621094	1550087204.69
-7.839282248	-2.3949707460000003	-5.34741214	5.7373047	3.6621094	2.5024414	10.073950180000002	-0.309838858	-1.09819339	-5.7373047	0.5493164	0.4272461	10.629028060000001	1.2716552520000002	-4.587768570000001	-5.126953	0.7324219	1.2207031	-10.34311502	1.506127896	2.3626709260000003	5.79834	0.30517578	-1.159668	1.50732428	10.919726440000002	1.5145019960000001	-1.4648438	-5.004883	-1.0375977	1.35419928	9.8418705	-3.15461412	1.4648438	-3.8452148	0.5493164	1550087204.73
-8.680273560000002	-2.9524413940000005	-5.5543701080000005	6.0424805	3.8452148	2.9907227	9.8251223	-0.3529052716	-1.156811502	-5.493164	0	0.24414062	9.843066100000001	1.107763678	-4.6619384	-5.3100586	0.30517578	1.2207031	-9.686352340000001	1.272851538	2.4165038940000003	5.554199	0	-1.4038086	1.6460937500000001	10.36704074	1.9200439300000003	-0.79345703	-4.4555664	-1.8310547	0.611303714	9.593042032000001	-3.3448242800000005	1.2207031	-3.9672852	0.4272461	1550087204.77
-8.34890126	-3.5326415740000003	-5.6919433900000005	7.2021484	3.0517578	3.2958984	9.303539840000001	-0.19140625	-1.234570288	-5.3100586	-0.24414062	0.12207031	9.843066100000001	1.107763678	-4.6619384	-5.2490234	0.061035156	1.159668	-9.254492212	1.4463134979999999	2.368652356	5.6762695	0.12207031	-1.3427734	1.3051513580000003	9.72224092	1.7346191100000001	-0.79345703	-4.4555664	-1.8310547	0.36965332460000005	9.51169429	-3.28022464	1.2207031	-5.6152344	0.5493164	1550087204.81
-7.982836960000001	-1.5958496400000002	-5.930004892	7.9345703	2.9907227	3.6010742	8.881250000000001	0.01076660144	-1.683178714	-5.2490234	-0.24414062	0.18310547	9.523657248000001	0.7967285340000001	-3.8460692900000004	-5.1879883	0.24414062	0.8544922	-9.043945288000002	1.387695288	2.42368161	5.859375	0.061035156	-1.2817383	1.3470214660000002	9.329858426000001	1.553979532	-1.2207031	-4.5166016	-1.7700195	1.341040036	9.52485324	-3.4417237400000005	1.0375977	-6.225586	0.79345703	1550087204.85
-8.06657698	0.417504892	-6.17763678	6.4697266	1.953125	2.319336	8.54628894	0.23327636780000002	-2.1604980040000004	-5.3710938	-0.48828125	0.4272461	9.53322734	0.5335449280000001	-3.2718505400000004	-5.1879883	0.30517578	0.5493164	-8.8896241	1.2154297120000002	2.59116214	6.164551	0.18310547	-1.2207031	1.667626996	9.19946286	1.610205072	-1.4648438	-4.699707	-1.7700195	2.5720214660000003	9.159985520000001	-3.43334964	0.9765625	-5.79834	1.159668	1550087204.89
-8.89680162	0.6017333966	-6.014941394000001	6.0424805	1.8310547	2.319336	8.52954074	0.4139160144	-2.418896466	-5.432129	-0.61035156	0.79345703	9.724634080000001	0.33854982	-2.9045898560000003	-5.3710938	0.30517578	0.4272461	-8.84177266	0.7859619110000001	2.8328125	6.4086914	0.24414062	-1.0986328	1.9762695680000002	9.055908246000001	1.7417969240000002	-1.4648438	-4.699707	-1.7700195	2.983544928	8.56901857	-3.234765576	0.61035156	-5.3100586	1.0986328	1550087204.93
-9.144433606	0.9606201080000001	-5.65246556	5.6152344	0.4272461	2.0141602	8.76521016	0.5562744110000001	-2.51101088	-5.554199	-0.5493164	1.0375977	9.94714308	0.10886230040000001	-2.7813721040000003	-5.554199	-0.12207031	0.4272461	-8.847753894	-0.028710937500000002	2.81726088	6.0424805	0.24414062	-0.91552734	2.381811502	9.07504892	1.84946286	-1.159668	-4.8828125	-2.0751953	3.584082068	9.040356430000001	-3.0768554320000003	0.61035156	-4.8828125	0.91552734	1550087204.97
-8.892016574000001	1.235766574	-5.00766574	4.699707	0.6713867	1.3427734	9.212622300000001	0.5873779254	-2.4978514400000003	-5.493164	-0.61035156	0.9765625	10.087109620000001	-0.1256103534	-2.6581542540000003	-5.6762695	-0.30517578	0.48828125	-8.827417032000001	-0.5132080072	2.7347167540000004	5.3710938	0.061035156	-0.8544922	2.728735324	9.192285340000002	1.8638183900000003	-1.0986328	-5.1879883	-2.1972656	3.2945800720000005	9.0092527	-2.872290036	0.5493164	-4.4555664	0.8544922	1550087205.01
-9.034375	0.909179712	-4.309033246	4.638672	0.61035156	1.3427734	9.939965560000001	0.3337646466	-2.42368161	-5.3710938	-0.5493164	0.61035156	10.151709260000002	-0.401953125	-2.604321286	-5.6762695	-0.24414062	0.4272461	-8.56303714	-0.3541015576	2.633032248	4.8217773	-0.24414062	-0.8544922	2.9823487400000004	9.122900360000001	1.83151857	-1.2207031	-5.3100586	-2.1972656	3.01225589	9.05231929	-2.7179687500000003	0.18310547	-4.638672	0.48828125	1550087205.05
-8.82023912	0.6675292932	-4.702612320000001	4.272461	0.7324219	1.0375977	10.236645860000001	-0.056225586060000006	-2.154516574	-5.3100586	-0.36621094	0.061035156	10.309619600000001	-0.7117919928	-2.593554712	-5.493164	-0.24414062	0.36621094	-8.31779802	0.1399658246	2.501440396	4.5166016	-0.5493164	-0.7324219	2.9368896760000003	8.939868210000002	1.783667032	-1.2817383	-5.3100586	-1.8310547	2.85913089	8.903979532000001	-2.46794429	0.30517578	-4.5166016	0.24414062	1550087205.09
-8.963793930000001	0.08732910340000001	-4.990917932	4.0283203	-0.24414062	0.79345703	9.788037140000002	-0.026318359620000002	-1.638916034	-5.1879883	-0.12207031	-0.30517578	10.6421875	-0.974975589	-2.767016574	-5.3100586	-0.12207031	0.6713867	-8.19099092	0.461767572	2.2645751800000005	4.1503906	-0.8544922	-0.5493164	2.7179687500000003	8.766406250000001	1.579101538	-1.4648438	-5.2490234	-1.4038086	2.7119873200000004	8.939868210000002	-2.7131836060000003	0	-4.0893555	-0.061035156	1550087205.13
-9.42915036	-1.235766574	-4.538720746	2.5024414	-0.7324219	1.0375977	9.504516574	0.25839844240000004	-1.418798822	-5.004883	0	-0.4272461	10.940063400000001	-0.9426757788	-3.0625	-4.9438477	0.18310547	1.2207031	-9.47341304	0.9582275360000001	1.808789038	4.0893555	-1.5869141	-0.5493164	2.3219971040000003	8.99728984	1.620971646	-1.4648438	-5.2490234	-1.4038086	1.771704074	9.13725589	-2.5409179320000006	-0.36621094	-4.333496	0.12207031	1550087205.17
-10.09548372	-2.180834964	-3.741992212	2.2583008	1.8920898	3.0517578	10.241431200000001	0.40554199280000003	-1.933203076	-4.760742	-0.36621094	-0.24414062	11.24152806	-0.5622558606000001	-3.201269568	-4.638672	0.7324219	1.4648438	-11.05610324	0.287109375	2.4990478240000003	5.065918	-1.0375977	-1.0375977	2.5301512600000002	10.80249002	2.527758786	-1.5869141	-5.1879883	-0.91552734	2.54689946	10.107446580000001	-1.522875998	-1.4038086	-5.065918	0.9765625	1550087205.21
-11.13266574	-2.6916503600000006	-5.56992212	1.5869141	-2.5024414	2.4414062	11.940161240000002	-0.1674804712	-2.948852536	-4.8828125	-0.4272461	0.30517578	11.86359874	0.2081542932	-3.484790036	-4.8828125	0.24414062	1.0375977	-11.49873004	-0.71538089	2.5947509	3.540039	-1.7700195	-1.4648438	2.3758300720000003	11.978442000000001	4.134375	-0.5493164	-4.760742	-1.6479492	5.679980432000001	11.953320680000001	0.2428466754	-3.3569336	-3.7231445	2.5024414	1550087205.25
-11.25707968	-3.9477538940000003	-3.16777356	3.2958984	-4.3945312	2.1362305	12.001172120000001	-0.754858426	-2.816064496	-5.065918	-0.12207031	0.5493164	12.782348740000002	1.274047824	-3.2838134000000005	-5.1879883	-0.61035156	0.79345703	-10.9484375	0.06699218750000001	2.003784146	4.5166016	0.4272461	-0.8544922	1.81118161	10.457959260000003	4.872485324	-0.24414062	-4.333496	-1.8920898	5.139257788	13.69511682	1.0515380890000001	-5.3100586	-0.8544922	3.8452148	1550087205.29
-10.63261682	-1.9487548920000002	-1.299169928	3.6621094	-2.6245117	1.0375977	10.55126996	-0.3947753894	-2.7323242800000003	-5.065918	-0.12207031	0.5493164	12.383984620000001	1.783667032	-2.3710449280000003	-4.638672	-0.48828125	1.159668	-10.992700180000002	-0.7034179712000002	1.5683349640000002	4.699707	-0.5493164	-0.7324219	1.0048827880000002	9.2042482	4.6069091460000005	-0.24414062	-4.333496	-1.8920898	0.06340332068	13.89489766	-1.46665036	-4.5166016	-2.5634766	4.5166016	1550087205.33
-10.321582460000002	-1.7944336060000001	-1.579101538	2.8686523	0	-0.061035156	10.243823380000002	0.16389160340000003	-3.371142572	-4.8828125	1.0375977	0.7324219	11.2881839	1.4116211060000001	-1.9690917540000001	-3.90625	0.8544922	1.0986328	-10.58955072	-1.3266846040000002	1.7752929320000002	4.272461	-0.4272461	-0.79345703	1.61977536	9.42197284	4.221704074	-1.4648438	-4.4555664	-0.7324219	-1.66403804	13.069458360000002	-2.0097655760000004	-3.7231445	-2.746582	4.9438477	1550087205.37
-9.22458516	-2.3399413940000002	-2.7933349640000005	1.7700195	-3.2958984	-0.30517578	10.21032698	0.09211425720000001	-3.505126996	-4.5776367	0.36621094	0.4272461	10.490259080000001	1.2022705072	-1.9367920320000003	-3.7841797	0.24414062	0.48828125	-9.71027806	-1.36018071	2.274145468	3.9672852	0	-0.61035156	2.53254393	9.40163588	4.03986821	-1.4648438	-4.4555664	-0.7324219	-2.4200927520000004	12.22009236	-1.070678714	-3.2958984	-3.6621094	4.4555664	1550087205.41
-7.19567842	-2.2035644960000003	-0.22968750000000002	2.5634766	-1.6479492	0.30517578	9.07385234	-0.0490478534	-3.22160643	-4.272461	-0.061035156	0.061035156	10.030884080000002	0.9295165740000001	-1.6544677520000002	-4.1503906	-0.6713867	0.30517578	-8.725732428	-1.6927490020000002	2.1509277160000004	3.6010742	0.061035156	-0.5493164	2.5002441100000006	7.948144568	3.791040036	-0.8544922	-3.9672852	-1.953125	-1.7250488220000002	10.764209260000001	-1.1304931610000002	-3.4179688	-3.90625	3.9672852	1550087205.45
-7.062890380000001	-0.92473143	0.4139160144	3.4179688	1.159668	0.12207031	7.769897660000001	0.1196289038	-2.68327626	-3.9672852	0.12207031	0	9.527246106	0.24643554320000002	-1.2668701080000002	-4.0283203	-0.48828125	0.61035156	-8.22089856	-1.796826178	1.9188476440000002	3.1738281	0.12207031	-0.61035156	2.4727295320000002	6.817651260000001	3.585278354	-0.5493164	-3.7841797	-1.8310547	-0.1674804712	8.228076080000001	-0.6854736419999999	-2.2583008	-2.746582	3.2348633	1550087205.49
-7.774682608000001	-0.2536132788	-0.250024411	2.319336	-0.79345703	-0.8544922	7.769897660000001	0.1196289038	-2.68327626	-3.9672852	0.12207031	0	9.338232428000001	-0.46535643000000004	-1.0551269568000001	-3.7231445	-0.061035156	0.8544922	-7.99838858	-1.5109130400000002	1.6281494600000002	2.8076172	0.12207031	-0.30517578	2.64738768	6.491064300000001	3.5362304320000004	-0.5493164	-3.7841797	-1.8310547	1.7860596040000003	6.846362320000001	-0.6328369110000001	-1.5869141	-0.36621094	2.1362305	1550087205.53
-7.535424820000001	-0.6519775360000001	0.9606201080000001	1.4648438	1.0986328	-0.4272461	7.284204074000001	0.3756347644	-2.097094748	-3.6010742	0.18310547	0.061035156	9.253295926000002	-0.9115722840000001	-0.970190396	-3.4179688	-0.30517578	0.9765625	-8.238842752000002	-1.620971646	1.8063964660000003	2.746582	0.061035156	-0.18310547	3.084033246	6.843969748	3.8053954680000004	-0.12207031	-2.8076172	-1.0375977	2.144946286	5.998193390000001	-0.3612792932	-0.61035156	2.0751953	0.7324219	1550087205.57
-7.96130342	-0.6053222644	1.0168457068	1.0375977	2.746582	0.36621094	8.23764676	0.594555661	-1.9858398560000001	-2.5634766	-0.24414062	0.061035156	9.370532248	-1.1257080072	-0.9020019568000001	-3.112793	-0.30517578	0.91552734	-8.60371106	-2.35549321	2.2573974640000003	2.0141602	0	-0.36621094	3.741992212	7.779467752000001	4.329370108	0.24414062	-2.1362305	-1.159668	-0.6089111420000001	5.3761232	-0.9390869110000001	-0.061035156	1.0986328	0	1550087205.61
-10.05122104	0.1997802716	0.31342773560000003	1.0986328	2.6855469	0.24414062	9.228173920000001	0.5610595746000001	-1.982250998	-1.8920898	-0.6713867	-0.12207031	9.81555162	-1.18671875	-0.794335962	-2.8076172	-0.4272461	0.61035156	-8.747265380000002	-2.5157959260000005	2.519384784	1.0986328	-0.30517578	-0.12207031	4.13796376	8.406323380000002	4.65834964	0.24414062	-1.8310547	-1.2817383	0.6818847840000001	5.00886232	-0.910375998	1.7089844	-1.6479492	0.12207031	1550087205.65
-11.076440200000002	0.45339357	-1.284814496	0.30517578	1.3427734	0	9.884936600000001	0.531152356	-1.7884521760000003	-1.4038086	-0.6713867	-0.30517578	10.558447480000002	-1.2501221040000001	-0.7046142572	-2.2583008	-0.6713867	0.30517578	-9.125292932	-2.136572284	2.592358426	0.48828125	-0.36621094	0.24414062	4.13796376	8.406323380000002	4.65834964	0.24414062	-1.8310547	-1.2817383	3.31611322	6.631030252000001	0.0681884784	2.0751953	-4.3945312	-0.24414062	1550087205.69
-13.53361772	-1.2704589660000003	-0.15910644960000003	1.3427734	-2.319336	-1.2817383	9.908862319999999	0.6292480432	-1.55158696	-1.0375977	-0.18310547	-0.12207031	11.20205072	-1.4750244600000002	-0.516796875	-1.5258789	-0.4272461	0.24414062	-9.39685054	-1.3984619600000001	2.733520468	0.061035156	-0.24414062	0.7324219	4.13796376	8.406323380000002	4.65834964	0.24414062	-1.8310547	-1.2817383	10.150512680000002	11.369530760000002	5.26247554	-0.24414062	-0.7324219	-0.79345703	1550087205.73
-12.631615920000002	-2.7143798920000006	0.3014648462	0.18310547	-0.8544922	-0.24414062	10.27492662	0.75964357	-1.5121094240000001	-0.8544922	0.12207031	0.24414062	11.618359620000001	-1.5360351440000002	-0.8122802520000001	-1.0375977	0	0.4272461	-10.58117662	-0.42827148560000006	2.7251464660000004	0.12207031	-1.8310547	0.79345703	4.13796376	8.406323380000002	4.65834964	0.24414062	-1.8310547	-1.2817383	11.20683606	13.47739218	6.129785340000001	-0.4272461	5.493164	-0.30517578	1550087205.77
-10.69003894	-3.726440396	-0.2930908246	1.2817383	0.6713867	0.61035156	11.084814300000001	0.8732910340000001	-1.25729982	-0.91552734	0.18310547	0.79345703	11.95810504	-1.3051513580000003	-1.6460937500000001	-0.9765625	-0.30517578	0.4272461	-11.69970746	0.30505371400000003	2.851953076	0.9765625	0.24414062	0.36621094	4.13796376	8.406323380000002	4.65834964	0.24414062	-1.8310547	-1.2817383	0.9570312500000001	10.328759980000001	0.5036376800000001	0.9765625	-2.380371	0.12207031	1550087205.809
-9.95432158	-3.8041992800000006	-1.4403320680000002	0.79345703	0.4272461	0.7324219	11.753539840000002	0.9630126800000001	-0.8362060700000001	-0.91552734	0.18310547	1.2207031	12.519164840000002	-0.9821533540000001	-2.5851807100000004	-1.0986328	-0.5493164	0.18310547	-11.772681200000001	0.439038089	2.366259784	0.9765625	0.48828125	0.061035156	2.7072021760000005	12.181811600000001	4.766015576	1.0986328	-0.4272461	-0.4272461	3.234765576	10.7869384	0.027514648560000004	-0.61035156	-2.8686523	0.18310547	1550087205.849
-8.95063498	-4.3640625	-1.885351538	1.5258789	1.159668	1.2817383	12.068163940000002	0.34572753600000006	-0.5431152356000001	-0.6713867	0	0.91552734	13.439111420000001	-0.3194091754	-3.4596679320000003	-0.9765625	-0.61035156	-0.12207031	-10.71516124	0.3002685504	0.9115722840000001	-0.24414062	-0.36621094	0.24414062	1.540820288	11.779858720000002	4.5159912140000005	0.4272461	0	0.061035156	-1.5001464660000001	9.523657248000001	0.0980957068	0	-1.6479492	-1.4038086	1550087205.89
-8.226879892	-3.1797364200000002	-3.39746106	2.746582	2.746582	0.4272461	11.02739218	-0.47492675720000005	-0.5467041034000001	-0.6713867	0	0.91552734	13.471411240000002	0.5467041034000001	-3.2503173920000004	-0.061035156	0.18310547	0.12207031	-10.34670378	0.985742212	0.2380615216	-0.12207031	-0.48828125	-0.061035156	0.538330072	10.073950180000002	3.79223642	-0.4272461	-0.5493164	0.6713867	-0.6017333966	8.76401358	-3.7025146760000003	1.2207031	-6.1035156	-1.0375977	1550087205.929
-9.229370108000001	-2.9237304320000006	-3.982446286	1.6479492	0.8544922	0.4272461	11.02739218	-0.47492675720000005	-0.5467041034000001	-0.18310547	-0.18310547	-0.12207031	12.08251996	0.7213623200000001	-2.48588858	0.5493164	1.4648438	0.48828125	-9.9866214	2.1485351440000002	0.053833007200000005	-0.061035156	-0.24414062	-0.061035156	0.17106933900000001	9.62653804	3.1486327880000005	-0.91552734	-0.5493164	1.4038086	3.69892572	10.178027160000001	-3.7838623200000003	1.4038086	-3.2958984	-1.4648438	1550087205.969
-8.83579074	-2.9117675720000005	-3.1641846040000003	0.48828125	2.319336	1.8920898	9.97465854	-0.45698242800000005	-1.252514676	-0.061035156	0.24414062	-0.91552734	11.161376800000001	0.6352294928000001	-2.7299316100000004	0.36621094	1.5869141	0.48828125	-9.705493210000002	2.386596646	0.439038089	0.7324219	-0.36621094	-0.30517578	0.20217285340000002	9.992602340000001	2.726342752	-0.8544922	0	1.7700195	1.7633300720000002	9.8334964	-2.6497802520000002	0.9765625	-1.5258789	-1.8920898	1550087206.01
-8.140747300000001	-2.205957068	-3.0218260800000003	1.5869141	2.6245117	1.2817383	9.5870607	-0.5132080072	-0.9522461060000001	-0.6713867	-0.24414062	-0.61035156	10.910155760000002	0.8242431610000001	-3.01225589	-0.24414062	0.79345703	0.48828125	-9.20065944	1.906884784	0.9211425720000002	0.91552734	-0.12207031	-0.5493164	0.22131347840000004	9.552368210000001	2.7012207459999997	-0.36621094	-0.12207031	1.2207031	0.2069580072	9.051123200000001	-3.1964844240000003	1.5258789	-4.699707	-1.7089844	1550087206.049
-8.04384784	-1.262084964	-3.4154052520000002	2.0141602	2.4414062	0.61035156	8.6515625	-0.11604003600000001	0.0885253894	-0.7324219	-0.12207031	-0.30517578	10.370629500000001	0.976171875	-3.0230224640000003	-0.5493164	0.5493164	0.7324219	-8.517577880000001	1.8159667540000002	1.32189946	0.9765625	-0.30517578	-0.5493164	0.43186035340000006	8.63122554	2.60671376	0.12207031	-0.5493164	0.61035156	2.3160155760000003	9.46743161	-3.2299804320000005	1.159668	-4.0893555	-1.7700195	1550087206.089
-8.3620607	-1.296777356	-3.66303714	2.0751953	0.6713867	0.6713867	8.17902806	0.4521972644	0.346923822	-0.7324219	0.061035156	-0.18310547	9.177929712000001	0.6125	-3.02421875	-0.48828125	0.48828125	0.9765625	-8.18620607	1.546801718	1.4570800720000001	1.0375977	-0.24414062	-0.48828125	1.0874267572	8.01035144	2.418896466	-0.061035156	-0.4272461	0.48828125	1.9487548920000002	8.870483426000002	-3.01464856	0.91552734	-3.2958984	-1.7089844	1550087206.13
-7.994799820000001	-0.910375998	-3.611596646	2.0141602	0	0.36621094	8.364452880000002	0.770410144	0.3289794928	-0.48828125	-0.12207031	-0.30517578	8.39316394	0.01794433606	-2.7323242800000003	-0.30517578	0.5493164	0.7324219	-7.995996106000001	1.3685547120000001	1.55158696	0.9765625	-0.12207031	-0.48828125	1.911669928	7.7459719400000004	2.34113768	-0.061035156	0	0.30517578	1.945166034	8.585766574	-2.910571286	0.9765625	-2.746582	-1.8310547	1550087206.169
-8.14672824	-0.5778076080000001	-3.6738037140000004	1.8310547	1.4038086	-0.48828125	8.36086412	0.954638678	0.18303222840000002	-0.48828125	-0.12207031	-0.30517578	8.10844748	-0.6340332068000001	-2.177246106	-0.30517578	0.24414062	0.30517578	-8.011548020000001	1.2884033540000002	1.770507788	0.8544922	-0.12207031	-0.4272461	2.56723642	7.743579074	2.25261232	0.12207031	0.30517578	0.12207031	1.64011232	8.531933606	-2.383007788	1.159668	-1.5869141	-1.7089844	1550087206.209
-8.994897660000001	-0.401953125	-4.131982428000001	1.8310547	-0.12207031	-0.7324219	8.442211960000002	1.102978534	-0.02990722644	-0.12207031	-0.6713867	-0.48828125	8.54389676	-1.2094482428000002	-1.963110324	-0.36621094	-0.061035156	0.12207031	-8.07495108	1.3793212860000001	2.09948732	0.61035156	-0.12207031	-0.30517578	2.60671376	7.8943116	2.12341304	0.18310547	0.4272461	0.12207031	0.732128894	9.12888179	-2.192797824	0.79345703	-2.4414062	-1.7089844	1550087206.25
-9.15161142	-0.41870117800000006	-3.6283447480000004	1.5258789	0.061035156	-0.6713867	8.738891574	1.184326178	-0.0909179712	-0.12207031	-0.6713867	-0.48828125	9.414794928000001	-1.437939496	-1.812377896	-0.4272461	-0.061035156	0.18310547	-8.2173098	1.7130859620000003	2.282519568	0.61035156	-0.36621094	-0.36621094	2.4165038940000003	8.51638179	1.812377896	0.18310547	0	0.18310547	0.9187500000000001	9.274829074000001	-2.250219748	0.48828125	-2.8686523	-1.6479492	1550087206.289
-9.82272914	0.02033691394	-4.015942392	1.8310547	-0.36621094	0.061035156	9.2556884	1.262084964	0.00478515625	-0.18310547	-0.61035156	-0.5493164	10.236645860000001	-1.427172824	-1.8638183900000003	-0.5493164	0.061035156	0.30517578	-8.407519568	1.8231445680000002	2.4081298920000003	0.7324219	-0.48828125	-0.5493164	2.403344748	9.165966754000001	1.7693115020000003	-0.061035156	-0.48828125	0.18310547	1.4044433900000002	9.560742212000001	-2.153320288	0.12207031	-2.9907227	-1.4648438	1550087206.329
-9.408813400000001	0.679492212	-4.309033246	-0.18310547	-1.5869141	0.61035156	9.76171875	1.5180908540000002	-0.05144042932000001	-0.4272461	-0.5493164	-0.6713867	10.69003894	-1.37214357	-2.0659912140000003	-0.6713867	0.12207031	0.36621094	-8.69702176	1.5731201080000001	2.4356445680000003	0.4272461	-0.7324219	-0.7324219	2.719165036	9.64328624	2.201171924	-0.12207031	-0.8544922	0.12207031	2.277734424	9.87536592	-1.987036142	-0.48828125	-2.1362305	-1.5869141	1550087206.369
-9.839477340000002	-0.953442392	-3.6905516200000004	-0.91552734	1.0375977	1.4038086	10.304834260000002	1.8434814300000002	-0.2560058606	-0.5493164	-0.36621094	-0.79345703	11.069262680000001	-1.39606929	-2.239453076	-0.61035156	0.36621094	0.30517578	-10.069164840000001	1.8817626800000002	2.289697284	0.7324219	-2.0141602	-0.91552734	2.9990966460000004	10.2928714	2.8579346040000004	0	-0.5493164	0.24414062	2.9416748200000002	10.310815200000002	-1.239355432	-1.2207031	-1.7089844	-1.0375977	1550087206.409
-11.684154860000001	-1.9128662140000001	-5.288793930000001	-1.6479492	-1.2817383	2.4414062	11.28459514	1.7776855040000001	-0.724951178	-0.36621094	-0.36621094	-0.5493164	11.825317000000002	-1.259692392	-2.428466754	-0.6713867	0.30517578	0.061035156	-12.11960414	0.2045654254	2.4667480040000003	1.0986328	-1.4648438	-0.7324219	3.3089355040000004	11.81933606	3.660644568	-0.061035156	-0.4272461	0.12207031	6.32597644	11.50471196	-0.6029296924	-3.3569336	-0.24414062	-0.18310547	1550087206.449
-10.74267572	-2.1664795320000003	-5.055517572	-2.9907227	-4.272461	0.91552734	12.39235872	1.0192382788	-1.733422824	0.12207031	-0.91552734	-0.24414062	12.81345198	-0.7117919928	-2.3758300720000003	-0.61035156	-0.061035156	-0.18310547	-12.08132338	-1.3458251800000003	2.51101088	-0.12207031	0.30517578	-0.79345703	3.3268798920000004	11.1960688	4.5255616000000005	0.30517578	-0.61035156	-0.4272461	5.962304712	13.050317000000001	0.2177246106	-4.8828125	3.2348633	1.5869141	1550087206.489
-10.991503600000001	-5.1978759000000005	-1.2154297120000002	-0.79345703	-2.2583008	0.61035156	12.70698282	-0.06699218750000001	-2.960815396	0	-0.30517578	-0.4272461	12.830200180000002	-0.1447509784	-1.6532714660000003	-0.061035156	0.061035156	-0.12207031	-11.793017180000001	-0.39836425720000007	1.3195067900000002	-0.48828125	0.4272461	-0.12207031	2.8399902160000003	9.680371106	4.95024411	0.24414062	0.36621094	-0.18310547	3.4297608800000003	13.01203624	-1.400854532	-4.5776367	3.2348633	2.5024414	1550087206.529
-10.959203780000001	-3.7659179320000007	-1.443920926	0.6713867	-0.48828125	1.4038086	11.483178420000002	-0.4761230432	-3.0218260800000003	-0.4272461	1.0986328	-0.61035156	12.10285692	0.21533202880000002	-1.07785643	0.24414062	0.36621094	-0.061035156	-11.163769960000002	-0.5215820288	0.9127685700000001	0.4272461	-0.4272461	-0.4272461	1.796826178	9.370532248	4.77080072	-0.24414062	1.159668	0.61035156	-0.17824707460000003	11.7140625	-3.361572284	-3.0517578	3.6010742	3.0517578	1550087206.569
-10.04284694	-1.070678714	-3.007470746	-1.7089844	-2.9907227	-0.4272461	10.388574280000002	-0.46535643000000004	-2.7610351440000005	-0.18310547	1.4648438	-0.36621094	11.78583966	0.6017333966	-1.0934082068000002	0.30517578	0.48828125	0	-10.3526857	-1.2285888580000002	1.378125	0.4272461	-0.4272461	-0.4272461	1.3051513580000003	9.816748200000001	4.254003894	-0.24414062	1.159668	0.61035156	-2.489477536	12.87805162	-2.94526358	-2.6855469	1.953125	4.0283203	1550087206.609
-8.5833741	-1.2321777160000003	-1.8985107820000002	-2.380371	-2.1362305	-0.5493164	9.261669928000002	-0.2930908246	-2.441625998	0.24414062	0.4272461	-0.24414062	11.34082068	0.92473143	-1.6245605040000002	0.5493164	0.12207031	-0.12207031	-9.515283246000001	-1.191503894	1.2668701080000002	-0.79345703	0.061035156	0.18310547	1.7645263580000001	9.065478240000001	4.289892572	-0.12207031	-0.12207031	0	-3.4010498200000003	11.34082068	-1.7776855040000001	-2.319336	0.30517578	3.7841797	1550087206.649
-7.489965560000001	-1.7477783540000003	-0.592163089	-2.1362305	-0.91552734	-0.24414062	8.261572480000002	0.14833984620000001	-2.1712646760000003	0.5493164	0.36621094	-0.24414062	10.223486420000002	0.6806884980000001	-1.51330571	0.8544922	-0.18310547	-0.061035156	-8.871679712	-1.41640625	1.2716552520000002	-1.0986328	0.12207031	0	2.2573974640000003	7.89790036	4.2958741	0	0.7324219	-0.18310547	-1.987036142	9.20065944	-0.885253894	-0.8544922	0.6713867	3.8452148	1550087206.689
-7.811767572	-1.5025390379999999	-0.5335449280000001	-1.6479492	0.18310547	-0.36621094	7.85722644	0.6208740020000001	-2.0743652160000003	0.8544922	0.36621094	-0.18310547	9.337036240000002	0.19140625	-0.8649169928000001	1.0375977	0.061035156	-0.24414062	-8.368042032	-1.3302734620000003	1.2297851440000003	-1.4038086	0.061035156	0.061035156	2.0468505400000003	7.2411376800000005	3.794628894	-0.061035156	0.9765625	0.061035156	-0.6711181610000001	8.38957518	-1.2608886780000002	-0.30517578	2.0141602	3.1738281	1550087206.729
-8.49365216	-0.9737792932	-1.33984375	-2.2583008	-1.4038086	-0.61035156	7.89191893	0.83022464	-2.044457968	1.0375977	0.061035156	-0.24414062	9.04753444	-0.06340332068	-0.501245108	1.0986328	0	-0.4272461	-8.141943390000002	-1.2106445288	1.332666034	-1.5869141	0.061035156	0.36621094	2.1305908540000003	6.99470198	3.6283447480000004	0	0.79345703	0.12207031	0.5670410144	8.125195288	-0.6627441100000001	-0.24414062	4.272461	2.0751953	1550087206.769
-8.359667932	-1.0096679712	-0.3576904254	-2.8686523	-1.159668	-0.61035156	8.05102536	0.9438721040000001	-2.07915036	1.2817383	-0.061035156	-0.24414062	9.01403804	-0.27873535340000005	-0.492871106	1.0986328	-0.5493164	-0.48828125	-8.403930710000001	-1.299169928	1.5707275360000001	-1.7089844	0	0.4272461	2.424877896	7.236352340000001	3.877172824	0	0.79345703	0.12207031	1.062304712	8.01274411	-0.2129394568	-0.48828125	6.5307617	0.91552734	1550087206.809
-8.72692842	-1.234570288	0.1878173822	-2.380371	1.0986328	-0.5493164	8.38120108	1.35180661	-2.1305908540000003	1.2817383	-0.061035156	-0.24414062	9.548779254000001	-0.5108154254	-0.7416992212000001	1.0986328	-0.36621094	-0.48828125	-8.62763678	-1.3386474640000001	1.9559326080000001	-1.7089844	0	0.4272461	2.686865216	7.876367212000001	4.1690673920000005	0.7324219	1.8310547	0.12207031	0.6352294928000001	7.3787110600000005	-0.5287597644	0.061035156	5.92041	0.24414062	1550087206.849
-9.789233426000001	-0.8924316100000002	-1.0646972840000002	-2.1362305	-0.061035156	-0.4272461	9.139648560000001	1.6484863220000001	-1.885351538	1.7700195	0	-0.12207031	10.32636682	-0.44980469240000004	-0.9378906250000001	1.2817383	-0.4272461	-0.48828125	-8.97097194	-1.3458251800000003	2.312426718	-2.0751953	-0.24414062	0.5493164	2.6497802520000002	8.406323380000002	4.277929712	0.79345703	1.7700195	0.24414062	0.32778320680000006	7.62993161	0.096899411	0.7324219	3.4179688	-0.8544922	1550087206.889
-9.472216754	-1.3254882200000002	-1.1472412140000001	-3.112793	-0.8544922	-0.5493164	9.673193390000002	1.7824707460000002	-1.8159667540000002	1.7700195	0	-0.12207031	11.103954680000001	-0.17944336060000002	-0.7572509980000001	1.5258789	-0.61035156	-0.4272461	-8.9829348	-1.1651855432	2.5839844240000005	-2.1972656	-0.061035156	0.8544922	2.5588623200000002	8.48647464	4.3329589660000005	0.79345703	1.7700195	0.24414062	0.9725830072	8.80349092	1.50493161	0.9765625	2.6245117	-1.3427734	1550087206.929
-9.953125	-1.4833984620000003	0.3529052716	-1.5258789	-0.12207031	0	9.96748004	1.770507788	-2.077954074	2.0751953	0.24414062	-0.36621094	11.2379393	-0.1878173822	-0.5610595746000001	1.8310547	-0.4272461	-0.24414062	-8.947045926000001	-0.9486572480000001	2.662939496	-2.1972656	-0.061035156	0.8544922	2.604321286	8.266357428000001	4.256396466	0.5493164	1.3427734	0.48828125	2.662939496	10.3622554	4.518383786	0.4272461	2.380371	-0.5493164	1550087206.969
-10.236645860000001	-1.03359375	0.440234375	-2.2583008	-0.30517578	-0.12207031	9.729418930000001	1.909277356	-2.186816394	2.0751953	0.24414062	-0.36621094	10.95441942	-0.29667969240000003	-0.5897705072	2.0141602	-0.061035156	-0.061035156	-8.787939300000001	-0.8517577880000001	2.598339856	-2.0141602	-0.24414062	0.8544922	2.613891574	8.31899411	4.148730432000001	0.5493164	1.3427734	0.48828125	3.33645018	10.155298020000002	3.029003894	1.159668	1.2207031	1.2207031	1550087207.009
-11.6626223	-2.5313476440000002	-1.258496106	-1.2817383	0.61035156	-0.4272461	9.687548920000001	2.20236821	-1.982250998	1.8920898	0.79345703	-0.061035156	10.776172120000002	-0.3505126800000001	-0.7991211060000001	2.0141602	-0.24414062	-0.061035156	-10.465136780000002	-0.48090820680000007	3.0218260800000003	-2.2583008	-2.1972656	0.7324219	2.7418945679999998	9.134863220000002	3.8831542540000004	0.61035156	1.4038086	0.6713867	1.7118896760000002	7.656250000000001	0.5634521466	2.2583008	-0.24414062	0.7324219	1550087207.049
-11.758325180000002	-3.1175292540000004	-2.8017089660000005	-0.8544922	-2.380371	-1.4038086	9.96628444	2.13776857	-1.8566405760000002	2.0141602	0.30517578	0.24414062	11.07285144	-0.18422851440000002	-1.2860107820000002	1.8310547	-0.4272461	-0.36621094	-11.01901808	0.42707518000000005	3.6642334260000005	-2.2583008	-2.1972656	0.7324219	2.8471679320000005	10.52016574	3.5960449280000004	0.8544922	1.4038086	0.6713867	1.191503894	11.685351440000002	0.1387695288	1.2817383	1.3427734	-1.7700195	1550087207.089
-9.39326178	-3.3986572480000006	-1.2094482428000002	-0.36621094	-0.7324219	-0.48828125	10.1397464	1.8267334260000003	-1.7094971040000002	2.0141602	0.30517578	0.24414062	11.531029860000002	0.32658691100000004	-2.06120607	1.5258789	-0.6713867	-0.6713867	-10.873071580000001	0.891235324	3.104370108	-1.8920898	1.2817383	1.0375977	2.5313476440000002	11.303735520000002	3.48957518	0.91552734	1.5869141	0.4272461	3.5158935700000002	13.711865020000001	3.23596196	-0.30517578	2.0751953	-0.61035156	1550087207.129
-8.524755890000002	-2.2382567900000003	-2.1030761780000002	-0.7324219	3.112793	-0.36621094	10.3359375	1.409228534	-1.2692626800000002	1.953125	-0.48828125	0.48828125	12.015527160000001	0.83022464	-2.5301512600000002	1.4038086	-0.6713867	-0.91552734	-11.33125	0.860131839	2.7550537140000007	-1.8920898	0.061035156	0.9765625	2.013354532	11.7403804	3.064892572	0.8544922	1.5869141	-0.12207031	-2.5349366	8.24243161	-1.2453369600000002	2.0141602	0.12207031	0.12207031	1550087207.169
-9.38608426	-1.5731201080000001	-5.630932608000001	-1.4038086	1.8920898	-1.2817383	10.5907473	0.833813498	-0.8122802520000001	1.6479492	-0.36621094	0.5493164	12.149511780000001	1.038378894	-2.6904540740000003	1.3427734	-0.36621094	-1.2207031	-10.73071286	1.43435054	2.144946286	-2.2583008	1.2817383	0.61035156	1.469042932	11.320483720000002	2.516992212	-0.12207031	1.2207031	-0.4272461	-0.19499511780000003	9.955517180000001	-3.7647216460000004	2.0751953	-1.159668	-0.30517578	1550087207.209
-9.398047120000001	-3.3101317900000002	-4.487280252000001	-1.6479492	-0.48828125	-0.6713867	10.466333360000002	0.3289794928	-0.8565429712000001	1.6479492	-0.36621094	0.5493164	11.7140625	0.9223388580000002	-2.9572264400000003	1.4038086	0	-1.2817383	-9.589452880000001	2.654565396	1.5204834260000002	-2.2583008	1.2817383	0.61035156	0.90678714	10.377808	2.16408696	-0.12207031	1.2207031	-0.4272461	0.6902587860000001	10.256982820000001	-2.85673822	1.7089844	-1.0375977	-1.0375977	1550087207.249
-8.30463858	-3.16298822	-2.74069838	-0.30517578	0.91552734	-0.18310547	10.1146241	-0.03349609424	-0.699829074	1.2817383	0.061035156	0.5493164	11.11232878	0.75964357	-3.08881839	1.4648438	0.36621094	-1.0986328	-9.366943390000001	3.0026855040000004	1.1328857428	-1.0986328	0.7324219	0.7324219	0.2512207068	9.475805710000001	1.7059082460000001	-0.36621094	1.159668	-0.30517578	2.1102538940000004	9.792822480000002	-1.8817626800000002	1.8310547	0.61035156	-1.159668	1550087207.288
-8.467334260000001	-1.5982422120000002	-2.6725097840000003	-0.12207031	1.8920898	-0.48828125	10.1146241	-0.03349609424	-0.699829074	1.2817383	0.061035156	0.5493164	10.47590306	0.718969748	-3.2407471040000004	1.159668	0.36621094	-0.7324219	-9.366943390000001	3.0026855040000004	1.1328857428	-1.0986328	0.7324219	0.7324219	0.2512207068	9.475805710000001	1.7059082460000001	-0.6713867	1.2207031	0.12207031	1.3458251800000003	9.58586412	-1.847070288	1.8920898	0.48828125	-0.8544922	1550087207.328
-9.248510880000001	-1.43076178	-4.018334964	-0.12207031	0.91552734	-0.9765625	9.4004393	0.11484375000000001	0.0765625	0.5493164	0.61035156	0.6713867	9.94833966	0.784765625	-3.541015576	0.91552734	0.061035156	-0.30517578	-8.43503444	2.6198730040000004	0.876879892	-0.6713867	0.91552734	0.48828125	-0.46655273560000005	8.585766574	1.617382788	-0.48828125	0.8544922	0.30517578	1.3458251800000003	9.58586412	-1.847070288	1.8920898	0.48828125	-0.8544922	1550087207.368
-9.19946286	-1.8398925720000001	-3.7934326080000003	-0.30517578	-0.48828125	-0.61035156	9.234155252	0.34812010800000004	0.20097655760000002	0.4272461	0.36621094	0.7324219	9.50930162	0.8744873200000001	-3.6797851440000002	0.6713867	-0.18310547	0.061035156	-8.58217752	2.70600589	0.6125	-0.12207031	0.61035156	0.48828125	-0.2129394568	8.73410643	1.886547824	0.12207031	0.36621094	0.18310547	1.3458251800000003	9.58586412	-1.847070288	1.8920898	0.48828125	-0.8544922	1550087207.408
-9.08342302	-2.098291034	-3.24433606	0.18310547	0.6713867	-0.061035156	9.382495108	0.4713378894	0.096899411	0.5493164	0.24414062	0.61035156	9.346606430000001	0.9989013580000001	-3.5362304320000004	0.36621094	-0.30517578	0.18310547	-8.601318390000001	2.74428714	0.41271972840000004	-0.12207031	0.61035156	0.48828125	-0.14714355040000002	9.19348143	1.8985107820000002	1.0375977	0.61035156	-0.12207031	1.3458251800000003	9.58586412	-1.847070288	1.8920898	0.48828125	-0.8544922	1550087207.448
-9.326269568	-2.251416034	-3.7527587860000002	0.6713867	0.18310547	0.12207031	9.850244600000002	0.33854982	-0.05144042932000001	0.5493164	0.061035156	0.36621094	9.766503894000001	1.143652356	-3.3854980040000004	-0.061035156	-0.4272461	0.18310547	-8.576196580000001	3.1330810700000002	0.5526855432	0.48828125	0	0.12207031	-0.288305661	9.847851440000001	1.88774411	1.0375977	0.48828125	0	1.3458251800000003	9.58586412	-1.847070288	1.8920898	0.48828125	-0.8544922	1550087207.488
-9.012841754	-2.04086911	-3.6008300720000004	0.9765625	0.30517578	0.30517578	10.13854982	0.0693847644	-0.00837402356	0	0.061035156	-0.061035156	10.724731920000002	1.4546875000000001	-3.3854980040000004	-0.30517578	-0.36621094	0.30517578	-8.85732428	3.084033246	0.732128894	0.9765625	-0.36621094	0.12207031	-0.34094239200000004	10.28090854	1.983447284	1.0375977	0.48828125	0	1.3458251800000003	9.58586412	-1.847070288	1.8920898	0.48828125	-0.8544922	1550087207.528
-9.376513580000001	-1.771704074	-3.87238768	0.4272461	0.061035156	0.30517578	10.071558	0.11005859620000001	-0.025122070680000004	-0.36621094	0.12207031	-0.18310547	11.225976440000002	1.522875998	-3.2096435700000003	-0.4272461	-0.18310547	0.48828125	-9.630126800000001	2.6772949280000002	0.9630126800000001	1.159668	-0.6713867	-0.061035156	0.0418701178	10.54409146	2.112646466	0.30517578	-0.7324219	0.12207031	1.3458251800000003	9.58586412	-1.847070288	1.8920898	0.48828125	-0.8544922	1550087207.571
-9.228173920000001	-2.007373004	-3.369946286	0.12207031	0.48828125	0.91552734	10.21391574	0.25959472840000003	-0.3804199280000001	-0.61035156	0.36621094	-0.12207031	11.16855432	1.225	-3.116332968	-0.48828125	0.18310547	0.4272461	-9.612182608000001	1.81357428	1.3171142180000002	1.159668	-0.5493164	-0.4272461	1.052734375	10.74865764	2.327978534	0	-0.79345703	-0.061035156	0.8230468750000001	9.197070288	-1.676000998	1.8310547	-0.9765625	-0.7324219	1550087207.608
-8.8046875	-2.0839355040000003	-3.5362304320000004	0.61035156	0.91552734	0.4272461	10.247412140000002	0.22849121400000003	-0.7201660340000001	-0.79345703	0.24414062	-0.18310547	10.9998777	0.8374023560000001	-2.8017089660000005	-0.48828125	0.061035156	0.24414062	-9.33344748	1.46665036	1.4833984620000003	0.6713867	-0.8544922	-0.36621094	1.655664038	10.157690200000001	2.6198730040000004	0	-0.79345703	-0.061035156	1.1125488220000002	9.584667932	-2.10546875	0.36621094	-0.8544922	-0.12207031	1550087207.648
-8.795117212000001	-2.404541034	-3.696533246	0.61035156	-0.061035156	0.24414062	9.756933606	0.2344726538	-0.80988768	-0.8544922	0.24414062	-0.24414062	10.758227340000001	0.4438232428	-2.1521240020000003	-0.4272461	0.18310547	0.061035156	-9.413598740000001	1.4606689300000002	1.567138678	0.6713867	-0.8544922	-0.36621094	1.876977536	9.419580072	2.49426268	-0.4272461	-1.0986328	-0.24414062	1.1352783540000002	9.29636232	-2.656957968	0.18310547	-0.7324219	-0.36621094	1550087207.689
-8.92551268	-2.2478271760000004	-3.277832068	0.4272461	0.12207031	0	9.228173920000001	0.270361322	-0.9797607428000001	-0.8544922	0.24414062	-0.24414062	10.40891124	-0.011962890380000002	-1.7118896760000002	-0.36621094	0.24414062	-0.061035156	-9.67438948	1.085034146	1.58388678	0.6713867	-0.36621094	-0.061035156	2.031298822	8.866894568000001	2.383007788	-0.6713867	-1.0986328	-0.061035156	0.8158691100000001	9.165966754000001	-2.57680661	0.24414062	-0.061035156	-0.4272461	1550087207.728
-9.140844748000001	-2.045654254	-3.31850589	0.18310547	-0.30517578	-0.24414062	9.134863220000002	0.21533202880000002	-1.1484375	-0.8544922	0.24414062	-0.18310547	10.302441100000001	-0.35888672120000004	-1.6341308900000002	-0.4272461	0.30517578	-0.061035156	-9.789233426000001	0.9343017572	1.7250488220000002	0.4272461	-0.061035156	-0.18310547	2.237060504	8.85493161	2.503832968	-0.6713867	-1.0986328	-0.061035156	0.2572021466	9.57749002	-1.923632788	0	-0.30517578	-0.18310547	1550087207.768
-9.247314300000001	-2.3710449280000003	-2.8447753600000003	0.36621094	-0.061035156	-0.061035156	9.18630342	0.06340332068	-1.0802490020000002	-0.7324219	0.061035156	0.061035156	10.4292482	-0.3600830072	-1.832714856	-0.6713867	0.061035156	-0.061035156	-9.709082068	1.0886230432000001	1.783667032	0.4272461	-0.061035156	-0.18310547	2.122216754	9.19946286	2.63183606	-0.36621094	-0.61035156	-0.061035156	0.14714355040000002	9.52604982	-2.162890576	-0.18310547	-0.61035156	-0.24414062	1550087207.808
-9.23654802	-2.094702176	-2.751464856	0.18310547	-0.061035156	-0.061035156	9.262865920000001	-0.1256103534	-0.7273437500000001	-0.61035156	-0.061035156	0.24414062	10.64457968	-0.06340332068	-2.086328076	-0.8544922	-0.24414062	0	-9.750951980000002	0.966601538	1.8614257200000002	0.4272461	0.061035156	-0.12207031	1.8410888580000002	9.43513179	2.721557608	0.061035156	-0.24414062	-0.18310547	0.7476806610000001	9.491357428	-2.271752896	-0.061035156	-0.48828125	-0.24414062	1550087207.848
-9.15161142	-1.9989990020000004	-2.598339856	0.18310547	0.24414062	-0.18310547	9.262865920000001	-0.1256103534	-0.7273437500000001	-0.61035156	-0.061035156	0.24414062	10.779760880000001	0.27514648560000005	-2.190405252	-0.7324219	-0.24414062	0	-9.733007788	0.778784146	1.906884784	0.48828125	0.18310547	-0.12207031	1.8410888580000002	9.43513179	2.721557608	0.18310547	-0.30517578	-0.30517578	0.8278320288	9.542798020000001	-1.930810504	-0.12207031	0.24414062	-0.24414062	1550087207.888
-9.249707068000001	-2.16408696	-2.9273192900000002	0.12207031	-0.36621094	-0.36621094	9.360961960000001	0.0418701178	-0.37204589660000004	-0.24414062	-0.12207031	0.48828125	10.63740216	0.3828125	-2.064794928	-0.48828125	-0.061035156	-0.18310547	-9.669604532000001	0.7201660340000001	1.8614257200000002	0.36621094	0.24414062	-0.24414062	2.115039038	9.469824280000001	3.152221646	0.061035156	-0.36621094	-0.4272461	0.2560058606	9.481787140000002	-1.8829589660000003	-0.061035156	0.18310547	-0.24414062	1550087207.928
-9.164770468	-2.32917482	-2.568432608	0.24414062	0	-0.36621094	9.19467752	0.24404297120000001	-0.6747070288	-0.12207031	-0.18310547	0.5493164	10.23903804	0.36845702880000003	-1.8566405760000002	-0.24414062	0.12207031	-0.48828125	-9.709082068	0.657958966	1.79323732	0.30517578	0.4272461	-0.18310547	2.231079074	9.360961960000001	3.14265126	-0.12207031	-0.18310547	-0.48828125	0.1447509784	9.49016124	-2.0839355040000003	-0.12207031	-0.12207031	-0.24414062	1550087207.968
-9.3322509	-2.2478271760000004	-2.5899658540000003	0.12207031	0	-0.36621094	9.18630342	0.30385742800000004	-1.0144531250000002	-0.061035156	-0.36621094	0.7324219	10.1241938	0.364868161	-1.629345746	-0.18310547	0.061035156	-0.8544922	-9.733007788	0.6627441100000001	1.7406005400000002	0.061035156	0.7324219	-0.18310547	2.1305908540000003	9.335839660000001	3.0744628600000006	-0.24414062	0	-0.61035156	0.49526367800000004	9.563134980000001	-1.872192392	-0.12207031	0.061035156	-0.18310547	1550087208.008
-9.303539840000001	-2.174853534	-2.573217752	0.12207031	-0.12207031	-0.5493164	9.38488768	0.20097655760000002	-1.199877896	-0.061035156	-0.48828125	0.79345703	10.43522914	0.454589856	-1.61977536	-0.24414062	-0.061035156	-1.0375977	-9.673193390000002	0.6830810700000001	1.58149411	0.061035156	0.7324219	-0.18310547	1.818359424	9.340625000000001	3.029003894	-0.24414062	0.18310547	-0.7324219	0.41511232	9.624145468	-1.723852536	-0.12207031	0.24414062	-0.18310547	1550087208.048
-9.350195288	-2.1712646760000003	-2.5050292540000005	0.061035156	-0.24414062	-0.5493164	9.610986420000001	0.06459961060000001	-1.19270018	-0.061035156	-0.48828125	0.79345703	10.800097840000001	0.594555661	-1.7609375	-0.36621094	-0.24414062	-0.9765625	-9.62055661	0.6615478240000001	1.4403320680000002	0	0.8544922	-0.12207031	1.490576178	9.340625000000001	3.08881839	-0.12207031	0.24414062	-0.8544922	0.1997802716	9.649267572	-1.774096646	-0.061035156	0.061035156	-0.18310547	1550087208.088
-9.297558606	-2.1293945680000004	-2.360278354	0	0	-0.48828125	9.76171875	0.0	-1.069482428	0	-0.36621094	0.6713867	11.02619658	0.7572509980000001	-1.7406005400000002	-0.36621094	-0.18310547	-0.7324219	-9.555957068	0.6316406250000001	1.234570288	-0.061035156	0.8544922	-0.12207031	1.3362548920000001	9.331054712	3.17495108	-0.12207031	0.24414062	-0.8544922	0.3373535144	9.612182608000001	-1.8231445680000002	-0.061035156	0	-0.18310547	1550087208.128
-9.28200679	-2.2239013580000004	-2.4643554320000005	-0.18310547	-0.18310547	-0.48828125	9.85622554	0.04067382788	-1.02163089	0.061035156	-0.30517578	0.61035156	10.97714856	0.8074951080000001	-1.6472900360000002	-0.24414062	0.12207031	-0.6713867	-9.53083516	0.6292480432	1.0646972840000002	-0.061035156	0.8544922	-0.12207031	1.282421924	9.278417932000002	3.21921376	-0.12207031	0.24414062	-0.79345703	0.571826178	9.5870607	-1.738207968	-0.061035156	0.12207031	-0.24414062	1550087208.168
-9.191088760000001	-2.5744139400000003	-2.512207068	-0.24414062	-0.18310547	-0.4272461	9.69592302	0.0992919928	-1.0108642572	0.061035156	-0.30517578	0.61035156	10.74147914	0.8134765380000001	-1.409228534	-0.12207031	0.48828125	-0.7324219	-9.63371556	0.6723144568000001	1.031201178	-0.061035156	0.79345703	-0.12207031	1.276440396	9.2389402	3.1916992800000004	-0.12207031	0.24414062	-0.7324219	0.6974365020000001	9.53322734	-1.6269530760000002	-0.061035156	0.30517578	-0.24414062	1550087208.208
-9.1109375	-2.884252896	-2.595947284	-0.18310547	-0.30517578	-0.4272461	8.89680162	0.211743161	-0.850561502	0.061035156	0.18310547	0.7324219	10.3359375	0.80390625	-0.75964357	-0.12207031	1.5869141	-1.0375977	-9.789233426000001	0.762036142	1.09819339	0.061035156	0.79345703	-0.18310547	1.37214357	9.171948380000002	3.075659146	-0.12207031	0.30517578	-0.61035156	0.6005371106	9.58347194	-1.693945288	-0.061035156	0.36621094	-0.18310547	1550087208.248
-9.035571580000001	-2.96560054	-2.50622554	0	-0.24414062	-0.61035156	7.56054712	0.5502929712000001	-0.36367187500000003	-0.12207031	1.5258789	1.4038086	9.49494658	0.6089111420000001	0.11604003600000001	-0.24414062	3.3569336	-1.953125	-9.789233426000001	0.762036142	1.09819339	0.061035156	0.79345703	-0.18310547	1.723852536	8.85253894	2.960815396	0	0.36621094	-0.4272461	0.3756347644	9.63491214	-1.7071045320000002	-0.18310547	0.36621094	0	1550087208.288
-8.89440944	-2.956030252	-2.496655252	0.12207031	-0.24414062	-0.9765625	6.473120108000001	0.7560547120000001	-0.17824707460000003	-0.24414062	2.5634766	2.8686523	8.927905252	0.5431152356000001	0.046655271600000006	-0.30517578	4.638672	-3.2958984	-9.853833360000001	0.57421875	0.869702176	-0.061035156	1.4038086	-0.061035156	2.24663089	8.560644568	3.063696286	0.30517578	1.2817383	0.18310547	0.1244140625	9.72702626	-1.6712158540000002	-0.24414062	0.4272461	0.12207031	1550087208.328
-8.99848642	-3.1199219240000007	-2.49426268	0.24414062	-0.24414062	-1.0986328	6.02451178	0.6400146760000001	-0.24763183900000002	-0.7324219	0.8544922	4.3945312	8.601318390000001	0.6376221040000001	-0.6101074280000001	0.4272461	4.5776367	-4.0283203	-9.88134784	0.5036376800000001	0.7512695288	-0.061035156	1.953125	0.061035156	2.604321286	8.59294429	3.160595746	0.30517578	1.2817383	0.18310547	-0.2129394568	9.624145468	-1.851855432	-0.24414062	0.061035156	0.18310547	1550087208.368
-9.024804712	-3.011059604	-2.49426268	0.24414062	-0.24414062	-1.2207031	7.376318390000001	-0.3026611322	-0.19020996400000004	-0.7324219	0.8544922	4.3945312	9.0858152	1.256103534	-0.24045410340000004	1.0375977	3.479004	-4.1503906	-9.766503894000001	0.6041259784	0.48808594240000003	-0.061035156	1.953125	0.061035156	2.231079074	8.366845746000001	3.0601074280000002	0.30517578	2.2583008	0.30517578	0.1256103534	9.66242662	-1.874584964	-0.24414062	0.061035156	0.24414062	1550087208.408
-8.9661866	-3.0900146760000005	-2.3303711060000003	0.12207031	-0.30517578	-1.2207031	8.53671875	-1.39606929	-0.33137207460000007	-0.36621094	0.9765625	4.760742	9.455468750000001	2.050439496	1.178344748	0.91552734	2.9907227	-4.333496	-9.66242662	0.7967285340000001	0.0885253894	-0.061035156	2.5024414	0.061035156	1.52526857	8.28789038	2.516992212	1.2817383	2.9907227	0.36621094	0.49885253600000007	9.67917482	-1.8219482820000001	-0.18310547	0.24414062	0.18310547	1550087208.448
-8.92551268	-3.185717752	-2.097094748	0.30517578	-0.24414062	-1.2817383	8.761621106	-2.433251996	-0.40793457460000004	-0.18310547	0.9765625	4.5776367	9.152807608000002	2.810082968	1.166381839	0.8544922	1.0986328	-4.272461	-9.5451902	0.8720947480000001	-0.33854982	0.12207031	3.0517578	0	0.9474609620000001	8.815454074	2.045654254	1.2817383	2.9907227	0.36621094	0.7129882787999999	9.624145468	-1.565942392	-0.18310547	0.4272461	0.24414062	1550087208.488
-9.00805661	-3.38908696	-2.158105432	0.24414062	-0.4272461	-1.3427734	8.55466304	-3.4728271760000005	-0.44143066100000006	-0.18310547	0.9765625	4.5776367	9.578686600000001	3.8257324280000002	0.8924316100000002	0.6713867	0.4272461	-3.8452148	-9.431542932000001	0.8278320288	-0.8637207068000001	0.12207031	3.0517578	0	0.659155252	9.317895468000001	2.00856929	1.5258789	2.0141602	0.7324219	0.8577392572	9.640893570000001	-1.4415283540000001	-0.24414062	0.36621094	0.30517578	1550087208.528
-9.024804712	-3.54580072	-1.8829589660000003	0.30517578	-0.4272461	-1.2817383	8.55466304	-3.4728271760000005	-0.44143066100000006	-0.12207031	-1.0375977	4.699707	9.733007788	4.93588858	1.1639892572000001	0.30517578	-1.2207031	-4.0283203	-9.449487320000001	0.8673096040000001	-1.1340820288	0.061035156	2.5024414	-0.061035156	0.5993408246	9.68515625	1.9786621400000002	1.4038086	1.3427734	0.9765625	0.9414794928000001	9.62294928	-1.3195067900000002	-0.24414062	0.30517578	0.36621094	1550087208.568
-9.061889480000001	-3.39506839	-1.8530517180000001	0.30517578	-0.4272461	-1.3427734	9.53920926	-6.078344748	-1.03957518	0.5493164	-1.4038086	3.7841797	8.77836911	5.796020468	0.893627896	0.061035156	-3.6010742	-4.272461	-9.140844748000001	0.8589355432	-2.0061767180000003	0.30517578	2.0141602	-0.18310547	0.9031982428000002	9.786840560000002	1.833911142	1.8920898	1.159668	1.0986328	1.030004892	9.754540740000001	-1.076660144	-0.24414062	0.24414062	0.4272461	1550087208.608
-9.048730432000001	-3.4979492800000003	-1.6484863220000001	0.30517578	-0.5493164	-1.4038086	8.903979532000001	-6.4755126800000005	-0.6208740020000001	0.5493164	-1.4038086	3.7841797	9.31191394	6.87148462	0.416308606	-0.5493164	-3.112793	-3.8452148	-9.19348143	0.7440917932000001	-2.1030761780000002	0.30517578	2.0141602	-0.18310547	0.970190396	9.85502896	1.7441894960000002	2.380371	1.4648438	1.0986328	0.955834964	9.71625998	-0.953442392	-0.24414062	-0.061035156	0.4272461	1550087208.647
-9.16118161	-3.5469971040000003	-1.683178714	0.18310547	-0.30517578	-1.3427734	7.97446286	-7.163378894000001	-1.193896466	0.5493164	-1.4648438	3.6010742	9.506909440000001	7.8608152	0.1626953076	-0.7324219	-2.8686523	-3.4179688	-9.102563400000001	0.25959472840000003	-2.8698974640000006	0.48828125	2.4414062	-0.12207031	0.8948242212000002	9.9710688	1.7298339660000002	2.4414062	1.6479492	0.8544922	1.08383786	9.60620108	-1.128100589	-0.18310547	-0.12207031	0.30517578	1550087208.688
-9.066674820000001	-3.8735839660000004	-1.8530517180000001	-0.24414062	-0.6713867	-1.2207031	8.13356929	-7.991211060000001	-0.9630126800000001	0.8544922	-0.6713867	2.5634766	9.33464357	8.66711412	-0.09211425720000001	-0.48828125	-2.5024414	-2.6855469	-9.212622300000001	0.308642572	-3.0708741	0.12207031	1.7700195	-0.12207031	0.8362060700000001	10.4388179	1.506127896	2.2583008	1.7089844	0.48828125	1.118530252	9.523657248000001	-1.3302734620000003	-0.12207031	-0.30517578	0.061035156	1550087208.728
-8.802294928000002	-4.303051620000001	-1.4798096040000002	0.061035156	-0.61035156	-0.91552734	7.613183606000001	-8.436230432	-0.869702176	0.7324219	-1.8310547	1.5869141	9.07146016	9.1193116	-0.0478515625	-0.24414062	-0.5493164	-1.8310547	-9.072656250000001	0.6627441100000001	-3.2862060700000004	-0.30517578	1.5869141	-0.24414062	0.43066405760000004	10.51657698	1.4869873200000001	1.6479492	1.4038086	0.12207031	1.637719748	9.66003444	-1.081445288	-0.36621094	-0.18310547	-0.12207031	1550087208.767
-8.77597644	-4.288696286	-1.5204834260000002	0.12207031	-0.48828125	-0.91552734	7.66342752	-8.38478984	-0.8924316100000002	0.7324219	-1.8310547	1.5869141	8.332153060000001	9.118115020000001	0.15551757200000002	0	-0.18310547	-1.3427734	-9.036767572	0.594555661	-3.6008300720000004	-0.18310547	1.4648438	-0.30517578	0.364868161	10.33354532	1.293188498	1.159668	1.0375977	-0.30517578	2.104272464	9.81555162	-0.773999002	-0.30517578	0.5493164	0.12207031	1550087208.807
-8.564233426000001	-4.403540036	-1.5575683900000001	0.061035156	-0.48828125	-0.91552734	7.20405252	-8.092895468	-0.9510498200000002	0.48828125	-1.5258789	0.6713867	8.16108426	9.118115020000001	0.33615722840000006	0.24414062	-0.36621094	-0.91552734	-8.97575679	0.647192392	-3.9070800720000003	0	1.7089844	-0.18310547	0.16987304320000002	10.26894568	1.1711669928000001	0.7324219	0.8544922	-0.4272461	1.7250488220000002	9.74138179	-0.98334964	-0.30517578	0.24414062	0.18310547	1550087208.847
-8.56901857	-4.67390126	-1.56953125	0.12207031	-0.30517578	-0.6713867	6.51977536	-7.86560054	-0.9426757788	0.30517578	-0.6713867	0.18310547	7.845263580000001	8.97097194	0.387597644	0.30517578	-0.061035156	-0.30517578	-8.9661866	0.5502929712000001	-4.26357428	0.24414062	1.6479492	-0.061035156	0.4354492212	10.27373004	1.02761232	0.24414062	0.36621094	-0.6713867	1.561157248	9.70429712	-0.915161142	-0.4272461	0.24414062	0.24414062	1550087208.887
-8.502026260000001	-4.659545926000001	-1.5432128600000001	0.061035156	-0.36621094	-0.5493164	6.47192392	-7.5964357	-1.1424560700000002	0.061035156	-1.0375977	-0.12207031	7.693335160000001	8.681469748	0.32658691100000004	0.24414062	-0.18310547	-0.061035156	-8.86210962	0.5670410144	-4.40832518	0	0.91552734	-0.12207031	0.6268554712000001	10.12897914	0.931909146	-0.061035156	0	-0.8544922	1.4750244600000002	9.72224092	-0.8362060700000001	-0.36621094	-0.12207031	0.48828125	1550087208.928
-8.444604532000001	-4.702612320000001	-1.425976538	0.061035156	-0.24414062	-0.6713867	6.561645468	-7.251904254	-1.4738280760000002	-0.18310547	-0.4272461	-0.18310547	7.62993161	8.2520018	0.2978759784	0.18310547	-0.36621094	0.061035156	-8.72453624	0.461767572	-4.633227536	0	0.91552734	-0.12207031	0.6316406250000001	9.80478534	0.900805661	-0.061035156	0	-0.8544922	1.644897464	9.69472644	-0.954638678	-0.36621094	-0.12207031	0.48828125	1550087208.967
-8.47092302	-4.860522464000001	-1.491772464	-0.18310547	-0.36621094	-0.5493164	6.470727340000001	-6.93608426	-1.7489746400000001	-0.18310547	-0.4272461	-0.18310547	7.755542032000001	7.923022660000001	0.16030273560000002	0.061035156	-0.30517578	0.061035156	-8.657543930000001	0.4426269568000001	-4.8258300720000005	-0.061035156	0.8544922	0	0.6507812500000001	9.80358876	0.763232428	-0.061035156	-0.12207031	-0.79345703	1.7621337860000001	9.632519568000001	-0.970190396	-0.30517578	0.12207031	0.4272461	1550087209.007
-8.41828624	-5.148827880000001	-1.3111327879999999	-0.061035156	-0.30517578	-0.30517578	7.144238220000001	-7.05571286	-1.8626221040000002	-0.12207031	-0.5493164	-0.36621094	8.12160643	7.919433606	-0.0992919928	0.12207031	-0.24414062	0.30517578	-8.69941394	0.5969482428	-4.95263678	-0.12207031	0.61035156	0.061035156	0.6101074280000001	10.126586960000001	0.717773462	-0.12207031	-0.24414062	-0.48828125	1.7776855040000001	9.595434800000001	-1.002490216	-0.30517578	0.18310547	0.36621094	1550087209.047
-8.359667932	-5.122509980000001	-1.2513183900000002	0	-0.18310547	-0.12207031	6.815259080000001	-6.97077626	-1.7106933900000003	-0.12207031	-0.5493164	-0.36621094	8.17304712	7.912255890000001	-0.22968750000000002	0	0.18310547	0	-8.596533246000002	0.6232665740000001	-5.20983876	-0.18310547	0.48828125	0.061035156	0.67709964	10.28808606	0.6280517572	-0.12207031	-0.24414062	-0.48828125	1.8075927520000004	9.7150634	-0.7811767572	-0.4272461	0.30517578	0.4272461	1550087209.087
-8.378808606	-5.0280027	-1.0587158540000001	0	0	0	6.665722840000001	-7.12629393	-1.3266846040000002	-0.061035156	-0.36621094	-0.24414062	8.14433606	7.981640380000001	-0.2954833966	-0.061035156	-0.061035156	0.061035156	-8.585766574	0.48808594240000003	-5.37731929	-0.12207031	0.30517578	0.061035156	0.669921875	10.43283696	0.79194339	0	-0.12207031	-0.18310547	1.9583251800000003	9.70310054	-0.6316406250000001	-0.30517578	0.18310547	0.61035156	1550087209.127
-8.638403060000002	-5.083032248	-1.1053711060000002	-0.24414062	-0.12207031	0.24414062	6.798510880000001	-7.194482428000001	-1.1855224640000002	0.12207031	0.12207031	-0.24414062	8.357275360000001	8.176635880000001	-0.4330566394	0	0.12207031	0.061035156	-8.67189946	0.38999023560000007	-5.33066394	-0.24414062	-0.24414062	-0.061035156	0.45100097840000003	10.51897014	0.75964357	0.18310547	0.061035156	0.18310547	1.9942138580000002	9.553564300000001	-0.6352294928000001	-0.12207031	0.12207031	0.7324219	1550087209.167
-8.576196580000001	-4.9957028800000005	-0.9426757788	-0.30517578	-0.18310547	0.4272461	6.723144568	-7.469628894	-1.0754638580000002	0.24414062	0.12207031	0	8.21611322	8.201757788	-0.43066405760000004	0.061035156	0.4272461	-0.061035156	-8.572607428000001	0.39836425720000007	-5.37731929	-0.24414062	-0.24414062	-0.061035156	0.5263671924000001	10.469922120000001	0.7991211060000001	0.18310547	0.061035156	0.18310547	1.899707068	9.480590560000001	-0.7129882787999999	-0.24414062	0.061035156	0.48828125	1550087209.207
-8.59892572	-4.877270468000001	-0.734521466	-0.4272461	-0.30517578	0.5493164	7.20166034	-7.859619110000001	-1.491772464	0.6713867	0.8544922	0.12207031	8.201757788	8.290283246000001	-0.1208251996	-0.061035156	0.91552734	-0.12207031	-8.595336960000001	0.250024411	-5.324682608000001	-0.24414062	-0.4272461	-0.12207031	0.4450195288	10.37421924	0.811083966	-0.12207031	0.4272461	0.36621094	2.1604980040000004	9.605004892	-0.458178714	-0.24414062	0.36621094	0.4272461	1550087209.247
-8.577392572	-4.574609424	-0.5287597644	-0.61035156	-0.30517578	0.7324219	6.7482665740000005	-8.138354532000001	-1.1711669928000001	0.24414062	1.7089844	0	8.40153804	8.412304712000001	-0.02033691394	-0.18310547	1.4648438	0	-8.58217752	-0.019140625	-5.172753894	-0.4272461	-0.9765625	-0.12207031	0.3911865216	10.339526260000001	0.855346646	-0.18310547	0.24414062	0.6713867	2.180834964	9.506909440000001	-0.250024411	-0.18310547	0.5493164	0.30517578	1550087209.287
-8.753247300000002	-4.480102536	-0.79194339	-1.2207031	-0.24414062	0.79345703	6.243432608000001	-8.333349640000002	-0.9295165740000001	0.4272461	1.159668	-0.30517578	8.05102536	8.354882788000001	0.17106933900000001	0	0.48828125	0.30517578	-8.61447734	-0.339746106	-5.002880890000001	-0.4272461	-0.9765625	-0.12207031	0.40554199280000003	10.18161592	1.349414038	-0.18310547	0.24414062	0.6713867	2.3219971040000003	9.3657473	0.05502929712000001	0	0.61035156	0.36621094	1550087209.327
-8.990112320000001	-4.865307608	-1.046752896	-1.4648438	-0.24414062	0.61035156	6.243432608000001	-8.333349640000002	-0.9295165740000001	0.4272461	1.159668	-0.30517578	7.793823380000001	8.257983426000001	0.48808594240000003	0.24414062	0.061035156	0.6713867	-8.992504892	-0.3158203076	-4.7157714660000005	-0.7324219	-1.2817383	-0.12207031	0.7907471040000001	10.180420320000001	1.414013678	-0.12207031	0.12207031	0.61035156	2.70839856	9.3657473	-0.417504892	0.48828125	0.91552734	0.36621094	1550087209.367
-8.915942392	-5.239746106	-1.41640625	-1.7089844	-0.12207031	0.79345703	5.744580072	-8.500830072	-0.9977050720000001	0.91552734	2.1362305	-0.4272461	7.66940944	8.432641574	0.49167482	0.30517578	0.12207031	0.7324219	-9.301147660000002	0.15073241820000002	-4.124804712	-1.2817383	-1.5869141	-0.24414062	1.108959964	10.668505399999999	1.3673584260000002	-0.5493164	0.30517578	0.5493164	1.7872558900000002	9.54997554	-1.00129393	-0.36621094	1.4648438	-0.61035156	1550087209.407
-8.70180661	-5.888134980000001	-1.9966064300000002	-0.4272461	0.48828125	0.91552734	5.196679712	-8.394360520000001	-1.204663089	0.79345703	1.4038086	-0.36621094	7.49953624	8.73410643	0.5096191394	0.30517578	0.48828125	0.48828125	-9.4171875	0.9414794928000001	-3.7563476440000003	-1.2817383	-1.5869141	-0.24414062	1.046752896	10.856323380000001	1.46665036	-0.5493164	0.30517578	0.5493164	0.45578614200000006	9.53442392	-1.600634784	0.36621094	0.7324219	-0.79345703	1550087209.447
-8.35129393	-5.480200180000001	-2.162890576	1.4038086	0.5493164	1.2207031	4.828222644	-7.743579074	-1.1017822480000001	0.79345703	1.4038086	-0.36621094	7.21481929	8.73291034	0.5287597644	0.48828125	0.79345703	0.24414062	-9.46145018	2.071972644	-3.4189941100000003	-1.2207031	-1.953125	-0.30517578	0.416308606	10.71276808	1.3290771760000002	-0.8544922	0.24414062	0.36621094	0.955834964	10.558447480000002	-1.1209228240000002	0.61035156	-0.36621094	-0.5493164	1550087209.487
-8.347705072	-4.2420410340000005	-2.0468505400000003	1.8310547	1.5258789	1.2207031	4.435839856	-7.242334260000001	-0.7979248200000001	-0.12207031	1.7089844	0.5493164	7.04375	8.601318390000001	0.8960205072	0.6713867	1.7700195	-0.061035156	-9.370532248	2.383007788	-3.0900146760000005	-0.7324219	-1.7700195	-0.24414062	0.026318359620000002	10.24980432	1.062304712	-1.3427734	-0.18310547	0.48828125	-0.052636719240000004	10.173241820000001	-1.274047824	0.12207031	-1.0986328	-0.61035156	1550087209.527
-8.87646466	-3.4572753600000006	-2.551684604	1.2207031	1.0986328	1.4648438	3.96928714	-7.409814300000001	-0.5861816394	-0.48828125	2.1362305	1.7089844	6.71716304	8.641992212	1.1209228240000002	0.18310547	2.2583008	-0.18310547	-9.370532248	2.383007788	-3.0900146760000005	0.24414062	-1.7700195	0.061035156	0.05502929712000001	9.87297374	1.0443603240000001	-1.3427734	-0.18310547	0.48828125	0.30505371400000003	8.992504892	-1.9260253600000001	0.91552734	-3.4179688	-0.5493164	1550087209.567
-8.730517572	-2.22629393	-2.241845746	0.36621094	2.0141602	1.0986328	3.48598642	-7.905077880000001	-0.6459961060000001	-0.48828125	2.1362305	1.7089844	6.0651857	8.442211960000002	0.9426757788	-0.4272461	0.9765625	-0.24414062	-9.506909440000001	0.708203125	-2.031298822	1.0375977	-1.7700195	0.36621094	0.3600830072	9.18391124	1.465454074	-1.4038086	-0.79345703	0.4272461	3.800610324	9.394457968000001	-2.2250976440000003	0.9765625	-2.4414062	-0.18310547	1550087209.607
-8.8979982	-1.2501221040000001	-2.598339856	-1.3427734	2.0751953	0.24414062	3.282617212	-8.01513678	-0.740502896	-1.0986328	1.7089844	3.0517578	5.603417932000001	7.609594748	0.6735107428000001	-0.36621094	-0.79345703	-0.18310547	-9.382495108	-0.5825927716	-1.7417969240000002	-0.18310547	-1.4038086	0.91552734	1.1017822480000001	8.226879892	1.656860324	-1.5258789	-2.9296875	-1.0375977	3.9369873200000005	9.60859375	-1.0419677520000001	0.4272461	-0.36621094	-0.5493164	1550087209.647
-8.90996106	-0.8565429712000001	-3.3807128600000005	-3.2958984	0.5493164	-0.8544922	3.652270468	-8.20534694	0.10766601440000001	-2.0141602	1.0986328	4.333496	4.9729737400000005	6.688451980000001	0.16987304320000002	-0.18310547	-1.7089844	-0.4272461	-9.788037140000002	-1.7226562500000002	-1.314721646	-0.18310547	-1.4038086	0.91552734	2.710791034	8.00317392	1.6664307100000002	-1.5258789	-2.9296875	-1.0375977	2.698828076	9.140844748000001	-1.6783935700000001	0.12207031	0.24414062	-0.6713867	1550087209.687
-8.652759080000001	-1.872192392	-4.092504892000001	-4.638672	-0.6713867	-1.2817383	3.9800537140000007	-8.74606929	0.9175537140000001	-2.8686523	1.8920898	5.065918	4.419091754000001	6.17404802	-0.42109375000000004	0	-1.8920898	-1.4648438	-9.9710688	-1.6879638580000003	-0.7129882787999999	-1.7089844	-1.3427734	0.7324219	4.417895468	8.564233426000001	1.4582763580000002	-1.7700195	-3.1738281	-2.0141602	1.8697998200000001	9.36455072	-2.204760782	0.061035156	0.6713867	-0.8544922	1550087209.727
-8.720947480000001	-3.6235596040000004	-4.208544928	-4.333496	-0.61035156	-1.3427734	3.122314496	-9.30234375	0.45578614200000006	-1.7700195	1.0375977	4.333496	4.020727536	6.127392572	-0.8421875000000001	-0.061035156	-2.0751953	-3.3569336	-9.721044928000001	0.10766601440000001	-0.6292480432	-4.0283203	-0.30517578	0.6713867	5.045947480000001	9.16835962	1.0371826080000002	-1.6479492	-1.953125	-3.2348633	1.7190673920000001	9.77966304	-1.35180661	0.061035156	0.79345703	-1.2817383	1550087209.767
-8.748461960000002	-3.96928714	-4.067382788000001	-3.90625	-1.0375977	-1.2207031	1.9559326080000001	-9.60739766	-0.45698242800000005	-1.7700195	1.0375977	4.333496	4.659545926000001	6.631030252000001	-1.0479492212000001	-0.061035156	-0.79345703	-6.164551	-9.721044928000001	0.10766601440000001	-0.6292480432	-5.004883	0.36621094	0.5493164	5.045947480000001	9.16835962	1.0371826080000002	-1.2207031	0.30517578	-3.9672852	2.6964355040000005	9.709082068	-1.1962890380000002	0.18310547	1.6479492	-1.2817383	1550087209.807
-8.859716754	-3.5900634000000005	-4.19299321	-3.7841797	-0.9765625	-1.0375977	1.8279297120000002	-9.780859620000001	-0.5215820288	1.8310547	-6.7749023	1.4648438	6.450390380000001	8.031884980000001	-1.6460937500000001	0.24414062	3.8452148	-9.033203	-9.341821580000001	3.6127929320000005	-0.6675292932	-5.6152344	0.8544922	0.6713867	2.586376996	9.76291484	-0.27514648560000005	-0.61035156	2.9296875	-3.7231445	2.2657714660000003	9.71147464	-1.294384784	0.18310547	2.319336	-1.2207031	1550087209.847
-8.67788089	-2.726342752	-4.159497104000001	-3.9672852	-1.3427734	-1.0986328	2.5421141200000004	-9.71147464	-0.35888672120000004	2.4414062	-7.751465	0.7324219	8.884838760000001	9.998584260000001	-2.3746337860000004	2.0751953	8.361816	-10.375977	-8.991308606	4.173852536	-0.6842773560000001	-5.3710938	0.91552734	0.5493164	0.8374023560000001	10.285692899999999	0.031103515380000002	-0.7324219	5.9814453	-1.8310547	1.8028076080000002	9.645678420000001	-1.427172824	0.18310547	2.1362305	-1.159668	1550087209.887
-8.73291034	-2.4344482820000004	-4.445410144	-3.9672852	-0.9765625	-1.2817383	2.9979003600000005	-9.0092527	-0.3911865216	2.4414062	-7.751465	0.7324219	10.224683	11.19248004	-2.326782248	4.3945312	10.681152	-8.972168	-8.991308606	4.173852536	-0.6842773560000001	-4.699707	0.7324219	0.24414062	0.8374023560000001	10.285692899999999	0.031103515380000002	-0.7324219	5.9814453	-1.8310547	1.697534146	9.58227536	-1.641308606	0	1.8310547	-1.159668	1550087209.926
-8.907568390000002	-2.313623004	-5.03398462	-4.0893555	-1.2817383	-1.0986328	2.93569339	-8.213720746000002	-0.534741214	2.380371	-6.7749023	0.61035156	9.500927520000001	11.49514128	-1.867407248	5.004883	9.643555	-5.2490234	-8.793920926	3.8664062500000003	-0.770410144	-4.699707	0.61035156	-0.061035156	-2.6796875	10.35747104	0.14714355040000002	-0.79345703	7.6293945	-1.5869141	2.288500998	9.560742212000001	-1.7669189300000003	-0.061035156	2.380371	-1.4648438	1550087209.967
-8.777173020000001	-2.178442392	-5.531640380000001	-4.4555664	-1.4648438	-1.0375977	2.59116214	-7.692138580000001	-0.9414794928000001	1.8310547	-5.126953	0.8544922	7.86560054	11.17094748	-1.676000998	3.7841797	5.79834	-1.4648438	-8.793920926	3.8664062500000003	-0.770410144	-4.8217773	0.12207031	-0.5493164	-3.5493896760000005	10.152904860000001	-0.539526358	-0.061035156	4.0893555	-0.30517578	2.489477536	9.605004892	-1.95234375	-0.30517578	3.112793	-1.7089844	1550087210.006
-8.42666034	-2.211938498	-5.839086960000001	-4.272461	-2.0751953	-1.2207031	2.59116214	-7.692138580000001	-0.9414794928000001	1.8310547	-5.126953	0.8544922	6.81884784	10.626635880000002	-1.040771466	1.953125	2.8686523	0.8544922	-8.80947284	3.9453614200000002	-0.657958966	-4.699707	0.24414062	-0.6713867	-3.5493896760000005	10.152904860000001	-0.539526358	-0.061035156	4.0893555	-0.30517578	2.662939496	9.69113768	-2.121020468	-0.79345703	4.211426	-1.8310547	1550087210.046
-7.948144568	-2.277734424	-5.9407717600000005	-4.333496	-2.1362305	-1.4038086	1.9284179320000001	-7.416992212	-2.04326178	1.7700195	-5.6152344	0.79345703	6.537719748	10.106250000000001	-0.2225097644	0.36621094	2.5634766	1.953125	-8.644384980000002	3.8747802520000003	-0.26796875000000003	-4.8217773	0.24414062	-0.7324219	-0.9929199280000001	9.54997554	-0.22131347840000004	-0.6713867	2.8686523	0.91552734	1.8506591460000001	9.504516574	-2.463159146	-0.61035156	4.5166016	-1.7700195	1550087210.087
-7.84646016	-2.5492920320000003	-6.032885880000001	-3.90625	-1.8920898	-1.5258789	1.796826178	-7.539013580000001	-2.296875	1.5258789	-6.4697266	0.5493164	6.069970746000001	9.9016848	-0.24763183900000002	-0.8544922	3.3569336	2.1972656	-8.644384980000002	3.8747802520000003	-0.26796875000000003	-4.9438477	-0.18310547	-0.8544922	-0.1303955072	9.89211412	-0.32060547120000005	-0.9765625	3.6010742	1.6479492	0.8218505890000001	9.220996106000001	-3.10317392	-0.79345703	4.699707	-2.0141602	1550087210.126
-7.741186600000001	-2.86870108	-5.915649460000001	-4.0283203	-1.8310547	-1.6479492	1.796826178	-7.539013580000001	-2.296875	0.9765625	-6.958008	0.30517578	5.48139676	10.11103534	-0.745288089	-1.8920898	4.211426	1.7700195	-9.35856929	4.00158696	0.15192871400000002	-5.004883	0.12207031	-0.79345703	-0.5096191394	10.5141848	-0.6364257788	-1.3427734	4.8828125	2.1362305	0.1770507788	9.455468750000001	-2.928515576	-1.2817383	4.4555664	-2.0751953	1550087210.167
-8.302246106	-2.158105432	-5.83430162	-4.5166016	-1.5258789	-0.7324219	2.0923096040000004	-7.7328125000000005	-1.8662109620000003	0	-5.859375	0.36621094	4.68227536	10.64457968	-1.7346191100000001	-2.5634766	4.211426	1.159668	-10.158886780000001	2.551684604	0.75964357	-5.554199	-0.4272461	-0.5493164	-1.0515380890000001	11.148217360000002	-0.4761230432	-1.953125	5.1879883	2.6245117	0.31223143000000003	9.613378894	-2.4488037140000003	-1.8310547	4.1503906	-1.953125	1550087210.206
-7.613183606000001	-1.3015625000000002	-5.623754892	-6.1035156	-2.5024414	-0.9765625	2.13178714	-9.290380890000002	-1.3470214660000002	-0.8544922	-4.699707	0.79345703	4.17265625	10.87546376	-2.7909423920000003	-2.6855469	3.7841797	0.6713867	-10.158886780000001	2.551684604	0.75964357	-5.3710938	0.61035156	-0.61035156	-1.146044928	10.841967360000002	0.6328369110000001	-2.1362305	4.211426	2.746582	0.9426757788	10.079932100000002	-1.5396240020000003	-2.5634766	5.126953	-1.4038086	1550087210.246
-9.278417932000002	-3.6056152160000003	-3.7228514400000003	-4.4555664	-1.8920898	-0.5493164	2.326782248	-9.599023560000001	-1.2154297120000002	-0.9765625	-4.272461	1.159668	4.220507788000001	10.107446580000001	-3.081640576	-1.953125	3.90625	0.61035156	-9.441113220000002	1.829125998	0.05502929712000001	-6.3476562	0.6713867	-0.7324219	-1.637719748	10.008153960000001	1.6520751800000002	-2.1362305	4.211426	2.746582	0.965405252	10.4974366	-0.24643554320000002	-3.7231445	5.3100586	-1.0375977	1550087210.286
-10.29646016	-2.288500998	-4.786352536	-4.8217773	-3.4179688	-0.4272461	2.3794189300000004	-9.858617720000002	-1.315917932	0.18310547	-5.6152344	0.18310547	4.196582068	9.671997300000001	-3.1462402160000003	-0.9765625	5.004883	0.8544922	-9.862207460000002	1.32788089	0.08015136780000001	-6.0424805	0.24414062	-0.48828125	-2.4165038940000003	9.559545926	1.93439946	-2.0141602	4.638672	2.5024414	2.598339856	11.763110520000001	0.8170653959999999	-4.699707	7.019043	-0.5493164	1550087210.326
-10.780957460000002	-3.1845214660000005	-3.73122554	-5.3710938	-3.3569336	-1.6479492	2.4930663940000004	-10.41010782	-1.8040038940000003	1.3427734	-6.8359375	-0.24414062	4.153515576	9.96508786	-3.6510742800000004	-0.36621094	5.859375	1.0375977	-9.862207460000002	1.32788089	0.08015136780000001	-5.6762695	0.061035156	-0.30517578	-2.42607428	9.668408246	2.605517572	-2.1972656	5.004883	3.1738281	3.390283246	11.77148462	0.800317392	-3.90625	6.3476562	-0.4272461	1550087210.366
-10.63740216	-3.9381836060000004	-4.270751996	-5.493164	-4.333496	-1.5258789	2.769409146	-10.55964308	-2.3758300720000003	2.2583008	-7.873535	-0.36621094	3.5792969240000003	10.233057100000002	-4.0685790740000005	0.18310547	5.3710938	1.6479492	-11.606396760000003	1.2297851440000003	0.5227783246000001	-5.6152344	-0.12207031	0.12207031	-1.7752929320000002	9.920825180000001	3.029003894	-1.2817383	4.4555664	3.1738281	3.172558606	9.933984620000002	-0.1447509784	-1.7089844	5.3100586	0	1550087210.406
-8.647973740000001	-3.262280252	-2.78017572	-5.432129	-3.8452148	-1.3427734	3.1079589660000004	-10.246215560000001	-2.8651123200000006	2.4414062	-8.300781	-0.4272461	3.0026855040000004	10.28688948	-3.982446286	0.9765625	4.0893555	2.2583008	-10.480688400000002	1.284814496	0.3002685504	-5.493164	0.6713867	0.24414062	-1.24294429	9.760522660000001	3.0541259000000003	-0.30517578	4.333496	2.380371	2.8698974640000006	8.53671875	-1.451098642	-0.48828125	4.638672	2.746582	1550087210.446
-7.656250000000001	-2.2035644960000003	-2.55048822	-6.164551	-2.380371	-0.6713867	3.7683105040000004	-9.11213408	-2.77419429	2.4414062	-8.300781	-0.4272461	3.0325927520000002	9.939965560000001	-3.5469971040000003	1.953125	3.9672852	2.5024414	-10.480688400000002	1.284814496	0.3002685504	-5.3710938	1.0986328	0.12207031	-1.427172824	9.27961412	2.8806639400000003	0.24414062	5.004883	1.7089844	3.3854980040000004	7.46245108	-3.31252446	2.0141602	5.432129	3.7231445	1550087210.486
-8.04624002	-1.9810547120000002	-2.527758786	-6.7749023	-2.8076172	-0.79345703	4.053027356	-8.068969748	-1.7094971040000002	0.5493164	-4.0893555	-0.8544922	3.16777356	9.52485324	-3.1175292540000004	2.746582	5.004883	2.5024414	-8.96977536	0.9725830072	0.22490234620000002	-4.9438477	0.9765625	-0.061035156	-1.5719238220000002	8.73171376	2.82084964	0.18310547	5.79834	1.5258789	4.374829074	9.687548920000001	-3.741992212	2.0751953	10.620117	3.3569336	1550087210.526
-8.266357428000001	-2.0755615020000002	-2.9368896760000003	-6.4086914	-3.3569336	-0.79345703	3.6773925720000005	-7.78903804	-1.1352783540000002	0.18310547	-2.1362305	-1.0986328	2.9416748200000002	9.329858426000001	-2.6940429320000003	3.2348633	5.6762695	2.5024414	-9.14323732	0.7668212860000001	0.5227783246000001	-4.8828125	0.91552734	0	-1.195092752	8.72932158	2.8136719240000003	0.061035156	5.6762695	1.7089844	4.605712860000001	10.44479982	-4.9442626800000005	2.319336	11.962891	3.479004	1550087210.566
-8.528344748	-1.96669928	-3.208447284	-5.554199	-2.8686523	-0.6713867	3.6773925720000005	-7.78903804	-1.1352783540000002	0.18310547	-2.1362305	-1.0986328	2.62346196	9.47341304	-2.269360324	3.6010742	5.6762695	2.2583008	-9.14323732	0.7668212860000001	0.5227783246000001	-4.8828125	0.8544922	0.061035156	-0.5790038940000001	9.130077880000002	2.8112792540000004	0.4272461	5.554199	1.2817383	1.81716304	11.83847644	-6.13815944	2.0141602	11.474609	3.6621094	1550087210.606
-8.720947480000001	-1.7489746400000001	-3.2275878600000003	-6.0424805	-2.1362305	-0.9765625	1.885351538	-8.333349640000002	-1.905688498	1.6479492	-5.3100586	-1.7089844	2.57680661	9.578686600000001	-1.732226538	3.7231445	5.3710938	1.5869141	-9.32746556	0.900805661	1.1209228240000002	-5.065918	0.8544922	0	-0.11005859620000001	9.538012680000001	2.728735324	0.4272461	5.554199	1.2817383	-0.1411621106	11.83847644	-5.665625	2.1972656	11.291504	3.7231445	1550087210.646
-9.11452626	-2.173657248	-3.42736821	-6.591797	-1.6479492	-1.2817383	1.847070288	-8.69103984	-2.174853534	2.1362305	-7.5683594	-2.0141602	2.8698974640000006	9.447094748	-1.1209228240000002	3.7841797	5.432129	0.5493164	-9.136059800000002	1.166381839	1.299169928	-5.3710938	0.61035156	0.12207031	-0.03588867212	9.594238220000001	2.4595702880000005	0.4272461	5.79834	1.0375977	-1.924829074	10.67807608	-4.3784179320000005	1.7089844	10.253906	2.6855469	1550087210.686
-8.918335160000002	-2.9273192900000002	-2.2837158540000004	-5.79834	-2.1972656	-0.61035156	2.3614746400000004	-8.967382788	-2.146142572	2.1362305	-7.5683594	-2.0141602	3.3843016200000005	9.212622300000001	-0.424682608	3.6621094	6.164551	-0.5493164	-9.136059800000002	1.166381839	1.299169928	-5.432129	0.48828125	0.36621094	-0.03588867212	9.594238220000001	2.4595702880000005	0.18310547	5.6762695	1.2207031	-2.816064496	9.729418930000001	-2.86152356	0.8544922	7.751465	1.159668	1550087210.726
-8.632422120000001	-2.396167032	-1.197485324	-4.5776367	-1.0986328	-0.061035156	2.86870108	-9.134863220000002	-1.7477783540000003	1.0986328	-6.0424805	-1.5258789	3.85683606	9.136059800000002	0.11723633180000001	3.2348633	6.652832	-1.4648438	-8.72214357	1.715478534	1.550390576	-5.2490234	0.24414062	0.4272461	-0.5239746106000001	9.42197284	2.0576172120000003	-0.061035156	5.2490234	1.4648438	-2.054028354	8.716162140000002	-0.949853534	1.5258789	4.638672	0.61035156	1550087210.766
-8.880053420000001	-1.7609375	-1.7645263580000001	-4.3945312	-0.8544922	-0.24414062	3.1187255400000002	-8.90996106	-0.8661132788	1.0986328	-6.0424805	-1.5258789	4.19060054	9.24492212	0.23327636780000002	2.380371	6.225586	-1.953125	-8.78554712	1.7752929320000002	1.61977536	-4.8828125	-0.061035156	0.48828125	-0.7512695288	9.335839660000001	2.204760782	-0.061035156	4.8217773	1.7089844	0.4330566394	8.115625000000001	-0.5646484424	2.6245117	4.0283203	0.30517578	1550087210.806
-9.38010234	-1.733422824	-1.6879638580000003	-3.7231445	-0.5493164	-0.30517578	2.9321045320000003	-8.6348143	-0.0227294928	0.18310547	-3.3569336	-0.6713867	4.40473642	9.39086911	0.0035888672120000004	1.2817383	5.065918	-1.8310547	-8.78554712	1.7752929320000002	1.61977536	-4.5776367	-0.24414062	0.5493164	-0.9390869110000001	9.274829074000001	2.551684604	0.36621094	3.8452148	1.7089844	2.68327626	9.00566394	-0.5431152356000001	1.7089844	6.4697266	-0.6713867	1550087210.846
-9.64328624	-1.343432608	-1.0515380890000001	-3.7231445	-0.8544922	0	2.190405252	-8.584570288	0.2344726538	-0.18310547	-1.159668	0.36621094	4.6069091460000005	9.669604532000001	-0.27993163940000004	0.4272461	3.7841797	-1.159668	-8.948242212	1.374536142	1.8542480040000002	-4.0283203	0.12207031	0.61035156	-0.8888427520000001	9.517675720000002	2.9524413940000005	0.36621094	3.8452148	1.7089844	4.374829074	9.700707968000001	1.282421924	1.6479492	5.554199	0.12207031	1550087210.886
-10.29047824	-2.5564697480000005	-2.65576178	-3.112793	1.5869141	-0.4272461	1.8422851440000003	-8.70061052	0.057421875000000004	0.9765625	-3.9672852	2.4414062	4.932299820000001	9.955517180000001	-0.36606445680000005	-0.061035156	2.9296875	-0.12207031	-10.078735520000002	1.638916034	1.6161865020000004	-3.7231445	0.18310547	0.36621094	-0.717773462	9.861010880000002	3.1713623200000005	0.4272461	3.4179688	1.5258789	1.9894287140000002	7.42775908	-1.191503894	3.4179688	2.5024414	0.18310547	1550087210.926
-11.659033540000001	-4.727734424	-4.280322284	-2.4414062	-1.0375977	-2.2583008	2.16767572	-9.484179712000001	-0.5227783246000001	0.9765625	-3.9672852	2.4414062	5.0016848000000005	10.382592360000002	-0.38400878600000005	0.061035156	2.1362305	0.61035156	-10.078735520000002	1.638916034	1.6161865020000004	-4.211426	-1.4648438	0.5493164	-0.717773462	9.861010880000002	3.1713623200000005	0.30517578	2.8076172	1.3427734	0.47253417540000003	10.231860520000001	-3.5517822480000003	3.1738281	2.5024414	-2.4414062	1550087210.966
-10.11103534	-4.582983426	-2.231079074	-1.953125	-2.1362305	-0.4272461	2.902197284	-11.086010880000002	-1.73701178	1.7700195	-5.9814453	2.9296875	5.02680661	11.239135880000001	-0.7034179712000002	0	1.4038086	0.5493164	-11.73320288	2.42368161	2.241845746	-3.90625	-0.79345703	0.91552734	-0.2033691394	10.892211960000001	2.7251464660000004	0.30517578	2.2583008	1.2817383	1.9009033540000002	15.19526358	3.0313964660000003	-1.4038086	0.9765625	-1.4038086	1550087211.006
-7.78066394	-1.888940396	-2.121020468	-3.8452148	2.380371	0	4.19299321	-11.459252700000002	-2.5540771760000003	2.380371	-7.507324	2.8686523	5.689550720000001	11.417383180000002	-1.1424560700000002	-0.18310547	1.3427734	0.061035156	-9.839477340000002	2.165283246	0.869702176	-3.479004	2.2583008	1.2207031	0.734521466	11.456860520000001	2.1162353240000003	0.79345703	2.5024414	1.159668	-2.27294928	8.777173020000001	-3.17495108	1.8920898	0.6713867	-1.6479492	1550087211.046
-8.68745108	-1.9918212860000002	-5.379711960000001	-3.3569336	-0.30517578	-2.1362305	5.230175720000001	-9.192285340000002	-1.015649411	2.2583008	-7.019043	2.0141602	6.17045926	9.863403060000001	-1.3673584260000002	0.30517578	2.746582	0.18310547	-9.839477340000002	2.165283246	0.869702176	-3.90625	0.9765625	0.5493164	0.734521466	11.456860520000001	2.1162353240000003	0.4272461	3.540039	0.7324219	-0.2069580072	9.2556884	-3.2527099640000006	2.1362305	-0.36621094	-2.1972656	1550087211.086
-8.72453624	-3.749169928	-3.8735839660000004	-3.0517578	-0.5493164	-0.91552734	3.817358426	-8.2520018	0.2045654254	-1.4648438	0.79345703	-0.8544922	5.8187500000000005	9.088207968	-1.38410643	0.8544922	4.5776367	0.7324219	-8.847753894	3.7479737400000004	0.663940396	-4.333496	0.8544922	0.48828125	-1.02761232	9.666015380000001	0.8756836060000002	-0.12207031	4.1503906	0.8544922	1.53125	9.97346196	-2.253808606	1.7089844	0.4272461	-2.6245117	1550087211.126
-8.3620607	-3.21203624	-3.4393310700000006	-2.9907227	0.7324219	0.61035156	1.9320067900000002	-8.430249100000001	-0.0825439496	-1.4648438	0.79345703	-0.8544922	5.523266574	9.573901260000001	-1.818359424	0.6713867	5.065918	0.79345703	-8.882446580000002	3.6151855040000007	0.80390625	-3.3569336	0.9765625	0.36621094	-1.239355432	9.96030252	0.6304443390000001	-0.8544922	4.3945312	1.6479492	1.7824707460000002	9.610986420000001	-2.2837158540000004	1.5258789	1.2817383	-2.2583008	1550087211.166
-8.101269568000001	-1.4199951080000002	-4.023120108	-2.5634766	0.30517578	-0.79345703	0.9893310700000001	-8.082128894	-0.699829074	-1.2207031	-0.12207031	-1.5869141	4.966992212	9.681567392	-2.237060504	0.24414062	3.90625	1.0375977	-8.882446580000002	3.6151855040000007	0.80390625	-3.2348633	0.61035156	0.5493164	-1.053930661	9.852636780000001	0.9522461060000001	-0.8544922	3.479004	2.1362305	0.9331054712000001	9.1791259	-2.866308606	1.2817383	-1.159668	-1.7700195	1550087211.206
-8.5498777	-1.745385782	-4.21452626	-3.0517578	-0.18310547	-1.159668	1.3769287140000002	-7.726831070000001	0.07775878600000001	0.061035156	-4.5166016	-0.91552734	4.586572284	9.19946286	-2.5397216460000003	0.18310547	2.1362305	1.5869141	-8.59294429	2.9931152160000005	1.32788089	-3.0517578	0.8544922	0.36621094	-0.6376221040000001	9.335839660000001	1.1328857428	-0.061035156	2.6245117	1.7089844	2.3255859620000003	9.610986420000001	-2.409326178	0.6713867	-0.061035156	-1.953125	1550087211.246
-8.38957518	-2.384204074	-3.6929442900000002	-2.5634766	-0.18310547	-0.4272461	1.7214599640000001	-7.690942392	1.0670898560000002	-0.18310547	-2.8076172	-0.5493164	4.574609424	8.60251448	-2.586376996	0.4272461	1.0986328	1.953125	-8.298657248	3.3292724640000007	1.2537109620000002	-3.3569336	0.91552734	0.30517578	-0.1244140625	8.992504892	1.063500998	0.4272461	2.0751953	1.2207031	1.0072753600000002	9.301147660000002	-2.45	0.7324219	-0.12207031	-2.0141602	1550087211.286
-8.01513678	-1.8159667540000002	-3.4692382200000003	-2.1362305	0.48828125	-0.79345703	1.091015625	-8.092895468	1.756152356	-0.18310547	-2.8076172	-0.5493164	4.8318116	8.222094748	-2.57082518	0.79345703	1.2207031	1.8310547	-8.298657248	3.3292724640000007	1.2537109620000002	-3.0517578	0.91552734	0.12207031	-0.1244140625	8.992504892	1.063500998	0.7324219	2.380371	1.0375977	1.24294429	9.027197480000002	-2.165283246	0.8544922	1.0375977	-1.8920898	1550087211.326
-8.222094748	-1.5396240020000003	-3.8484619600000003	-1.953125	0.5493164	-1.0986328	0.6974365020000001	-8.616870108	2.406933606	0.18310547	-3.1738281	0.061035156	5.084228240000001	8.32497554	-2.5564697480000005	1.159668	2.0141602	1.4648438	-7.803393570000001	3.974072284	1.5001464660000001	-2.746582	0.7324219	0	0.15671386780000002	9.27961412	0.773999002	0.61035156	2.9907227	1.0375977	0.2344726538	8.713769568	-2.359082068	0.9765625	1.4648438	-2.0751953	1550087211.366
-8.609692392	-1.7406005400000002	-3.9417724640000005	-1.4648438	0.24414062	-1.159668	0.6974365020000001	-8.616870108	2.406933606	0.18310547	-3.1738281	0.061035156	4.98254393	8.451782248	-2.47631839	1.5258789	2.5024414	1.2817383	-8.06657698	4.056616214000001	1.58149411	-2.1362305	0.4272461	-0.061035156	-0.095703125	9.35617662	0.849365216	0.4272461	3.112793	1.0375977	-0.2918945288	8.859716754	-2.5050292540000005	1.2207031	1.2207031	-2.1362305	1550087211.405
-9.19348143	-1.8028076080000002	-4.4489991	-0.91552734	0.18310547	-1.0986328	1.297973642	-8.545092752	2.293286142	0.18310547	-3.1738281	0.061035156	4.751660144000001	8.7030027	-2.31481929	1.7089844	2.2583008	1.159668	-8.06657698	4.056616214000001	1.58149411	-1.7700195	0.24414062	-0.12207031	-0.095703125	9.35617662	0.849365216	0.5493164	2.9296875	0.91552734	-0.619677716	9.261669928000002	-2.5720214660000003	1.0986328	0.4272461	-2.0751953	1550087211.446
-9.46264676	-1.5862792540000001	-4.8796630400000005	-0.30517578	-0.61035156	-0.48828125	1.859033246	-8.338134980000001	2.024121106	0.24414062	-1.8310547	0.79345703	4.6248535340000005	9.13725589	-1.9810547120000002	1.7089844	1.8310547	0.91552734	-9.09179712	3.3962646760000004	1.8793701080000003	-1.159668	0.18310547	-0.36621094	0.16628417539999998	10.140942000000003	0.900805661	0.48828125	2.5024414	0.79345703	-0.16030273560000002	9.77966304	-2.5349366	0.8544922	-0.061035156	-2.0141602	1550087211.486
-9.472216754	-0.8517577880000001	-4.763623004	-0.5493164	-0.4272461	-0.30517578	2.6390135800000003	-8.819042932	1.637719748	0.061035156	-2.0751953	1.2207031	4.48129892	9.517675720000002	-1.604223642	1.7089844	1.4038086	0.48828125	-9.09179712	3.3962646760000004	1.8793701080000003	-0.9765625	0.18310547	-0.48828125	0.5790038940000001	10.918529860000001	1.3948730040000001	0.5493164	1.953125	0.36621094	0.649584964	10.13017572	-2.2382567900000003	0.12207031	0	-1.8310547	1550087211.525
-9.98542482	-0.5251708966	-4.9849366	-0.91552734	0.4272461	0.48828125	3.16777356	-9.472216754	1.331469748	0.12207031	-2.1972656	0.8544922	4.569824280000001	10.0631839	-1.05991214	1.7089844	1.2207031	-0.18310547	-9.3489991	3.334057608	1.9774658540000003	-1.0986328	-0.12207031	-0.61035156	0.5790038940000001	10.918529860000001	1.3948730040000001	0.36621094	1.7089844	-0.24414062	2.04924321	10.456762680000002	-2.086328076	-0.5493164	0.24414062	-1.5258789	1550087211.565
-9.90527356	-0.9462646760000001	-5.611792032	-3.1738281	0	1.2817383	3.16777356	-9.472216754	1.331469748	0.12207031	-2.1972656	0.8544922	4.941870108000001	10.830004500000001	-0.34213867800000003	1.8920898	1.4648438	-1.159668	-11.370727340000002	2.0731689300000005	1.620971646	-0.061035156	-0.79345703	-0.5493164	0.37683107	11.95690944	2.85075679	0	1.5869141	-0.5493164	3.6714112400000003	10.8981929	-1.8099853240000001	-1.6479492	1.4648438	-1.0986328	1550087211.605
-10.29047824	-2.5134033540000003	-5.37253444	-3.6010742	-0.12207031	0.9765625	4.286303714000001	-11.43173822	1.1352783540000002	0.12207031	-1.8310547	0.48828125	5.41201178	11.365942000000002	0.5203857428	2.0751953	2.2583008	-1.953125	-11.370727340000002	2.0731689300000005	1.620971646	-0.36621094	-0.61035156	-0.24414062	0.6089111420000001	11.6207518	3.7683105040000004	-0.061035156	0.61035156	-0.5493164	4.702612320000001	11.570508180000001	-0.7034179712000002	-3.7841797	2.8686523	0.061035156	1550087211.645
-11.63989218	-4.475317392000001	-5.712280252000001	-2.2583008	-4.699707	0.6713867	4.783959964000001	-11.81455072	0.879272464	0.36621094	-1.2817383	0.12207031	5.647680710000001	10.97954074	1.4247802520000001	2.1972656	2.746582	-2.2583008	-11.82771016	0.708203125	1.168774411	-0.61035156	0.91552734	-0.18310547	0.6089111420000001	11.6207518	3.7683105040000004	-0.24414062	0.061035156	-0.8544922	4.285107428	13.10654254	-0.06459961060000001	-5.126953	4.0283203	1.4648438	1550087211.685
-9.49375	-4.615283246	-1.8422851440000003	-1.2207031	-5.2490234	-0.24414062	4.783959964000001	-11.81455072	0.879272464	0.8544922	-0.48828125	-0.9765625	5.708691394000001	10.248608720000002	2.253808606	2.0751953	2.8076172	-1.8920898	-10.63740216	1.331469748	-0.17106933900000001	-1.4038086	0.12207031	0.061035156	0.3959716754	10.40771466	4.1427491000000005	-0.4272461	0.91552734	-0.61035156	3.7635253600000005	10.79770468	-0.8218505890000001	-3.6010742	4.272461	3.1738281	1550087211.725
-9.230566394	-3.0744628600000006	-0.19738769960000002	-0.91552734	1.159668	0.5493164	3.4058349640000003	-10.66970198	0.24165038940000003	1.159668	0.5493164	-2.8076172	5.306738220000001	9.938769960000002	2.3112304320000003	1.159668	2.5634766	-0.9765625	-10.26416034	1.605419928	-0.762036142	0.12207031	0.061035156	0.12207031	-1.8004150360000002	8.735302520000001	3.9381836060000004	-1.0375977	1.5869141	0.061035156	1.1508300720000002	11.633911240000002	-2.47631839	-1.8310547	5.126953	3.479004	1550087211.765
-10.3275634	-1.8805663940000001	-4.031494110000001	-2.6855469	-2.9907227	-0.24414062	2.67370607	-10.722338760000001	-0.2428466754	2.1972656	0.061035156	-4.638672	4.200170926	10.236645860000001	1.4953613220000002	-0.36621094	0.8544922	0	-10.34670378	0.36965332460000005	-0.49406739200000005	-0.18310547	-0.18310547	-0.061035156	-1.8004150360000002	8.735302520000001	3.9381836060000004	-0.6713867	0.8544922	0.48828125	-1.1484375	12.8194339	-4.027905252	-2.2583008	3.540039	4.699707	1550087211.805
-8.257983426000001	-2.9261230040000004	-1.7023192900000002	-1.5258789	-2.319336	-0.24414062	2.205957068	-9.889721940000001	-0.9809570288	2.6855469	-1.0986328	-4.638672	3.660644568	10.145727340000002	0.9953125	-1.7089844	-1.5258789	0.7324219	-9.724634080000001	0.0657958966	0.01315917932	-0.6713867	0.061035156	-0.12207031	-1.604223642	9.222192392	3.9070800720000003	0.12207031	-0.18310547	0.36621094	-0.9438721040000001	11.705688400000001	-3.3843016200000005	-2.4414062	3.7841797	5.2490234	1550087211.845
-7.107153060000001	-2.491870108	-1.1328857428	-1.2817383	-0.9765625	0.36621094	2.01096196	-8.8728759	-1.4247802520000001	2.6855469	-1.0986328	-4.638672	3.8448730040000005	9.04155252	0.8625244110000001	-1.8920898	-2.8686523	1.159668	-8.878857428000002	0.061010742800000003	0.19619140380000002	-0.5493164	-0.12207031	0.24414062	0.057421875000000004	8.290283246000001	4.003979532000001	0.30517578	-0.6713867	0.061035156	-1.6281494600000002	10.87905252	-2.4595702880000005	-1.2207031	2.8686523	5.1879883	1550087211.885
-7.2901857	-1.5707275360000001	-0.6340332068000001	-1.0375977	-0.7324219	-0.24414062	1.9774658540000003	-8.16108426	-1.604223642	2.5634766	-1.7089844	-4.5776367	4.3724366	8.202954074	1.0443603240000001	-1.4648438	-2.1362305	1.159668	-8.53073732	-0.132788089	0.5479003894	-0.7324219	-0.30517578	-0.061035156	0.057421875000000004	8.290283246000001	4.003979532000001	0.12207031	-0.61035156	0.061035156	-1.830322284	8.589355432000001	-1.8386962860000002	-0.6713867	2.5024414	4.272461	1550087211.925
-7.905077880000001	-0.8158691100000001	-0.9989013580000001	-0.9765625	-0.061035156	-0.48828125	1.9487548920000002	-7.735205072	-1.62575679	1.2817383	-0.91552734	-3.7231445	4.794726440000001	7.791430710000001	1.1711669928000001	-0.8544922	-0.36621094	0.48828125	-8.307031250000001	0.16030273560000002	0.7763915740000001	-0.6713867	-0.36621094	0.061035156	0.5646484424	7.98044429	3.7814697480000006	-0.4272461	-0.5493164	0.24414062	-1.0455566100000002	7.047338760000001	-1.1675781250000001	0.8544922	3.3569336	2.8076172	1550087211.965
-8.011548020000001	-0.7823730432	-0.1303955072	-1.0986328	0.61035156	-0.18310547	1.698730432	-7.4947509000000005	-1.5743163940000002	1.2817383	-0.91552734	-3.7231445	4.4789062500000005	7.6060058900000005	0.8924316100000002	-0.4272461	0.61035156	-0.24414062	-8.364452880000002	0.32060547120000005	1.008471646	-0.5493164	-0.24414062	0.30517578	1.0443603240000001	7.954125900000001	3.8400878600000006	-0.4272461	-0.48828125	0.36621094	-1.469042932	6.67290036	-0.8266357428000001	1.0375977	3.479004	0.9765625	1550087212.005
-9.026000900000001	-0.6400146760000001	-0.4438232428	-0.61035156	1.5869141	0.24414062	1.44870607	-7.308129892	-1.353002896	0.5493164	-0.30517578	-2.746582	4.103271466000001	7.779467752000001	0.6208740020000001	-0.24414062	0.30517578	-0.6713867	-8.57380342	-0.01315917932	1.32189946	-0.61035156	-0.36621094	0.30517578	1.0443603240000001	7.954125900000001	3.8400878600000006	-0.4272461	-0.30517578	0.4272461	-1.2501221040000001	6.12021466	-0.07177734424	1.4648438	1.7700195	-0.24414062	1550087212.045
-10.070361420000001	-1.0180419928000002	-1.9487548920000002	-1.7700195	0.4272461	-0.36621094	1.4833984620000003	-7.2339601600000005	-0.8182617212000002	-0.48828125	0.4272461	0.4272461	4.2073487400000005	8.041455072	0.5981445288	-0.18310547	0	-0.9765625	-8.728125	-0.461767572	1.4989501800000002	-0.8544922	-0.4272461	0.36621094	1.195092752	8.26875	3.98483876	-0.12207031	0.061035156	0.18310547	1.818359424	7.39785144	0.6268554712000001	2.0141602	-1.159668	-0.5493164	1550087212.085
-10.74865764	-0.9043945288	0.154321286	0.4272461	-0.36621094	0.12207031	1.4833984620000003	-7.2339601600000005	-0.8182617212000002	-0.48828125	0.4272461	0.4272461	4.393969748000001	8.0558107	0.61848143	-0.061035156	-0.18310547	-1.159668	-8.728125	-0.461767572	1.4989501800000002	-1.2817383	-0.6713867	0.5493164	1.195092752	8.26875	3.98483876	0.24414062	0	-0.061035156	8.201757788	12.254785340000002	5.41679712	-0.061035156	3.1738281	-0.24414062	1550087212.125
-11.87795378	-1.3195067900000002	-1.02761232	-2.319336	-0.61035156	0.061035156	1.7417969240000002	-8.30942392	0.34213867800000003	-0.7324219	0.7324219	2.0751953	4.495654254000001	8.46015625	0.48808594240000003	0.24414062	-0.4272461	-1.3427734	-8.990112320000001	-0.01674804712	1.64011232	-1.2817383	-0.6713867	0.7324219	1.000097644	8.28190944	3.9860351440000006	0.36621094	-0.18310547	0	6.203955072	10.225878600000001	3.935791034	0.7324219	0.91552734	1.0986328	1550087212.165
-12.4294429	-5.43234874	-4.212133786	0.061035156	-0.4272461	-1.4038086	1.7094971040000002	-9.862207460000002	0.47253417540000003	-0.48828125	-0.24414062	4.760742	4.510009784	10.0380616	0.0657958966	0.36621094	-0.8544922	-1.8310547	-12.63999002	1.5982422120000002	2.3255859620000003	-1.8310547	-2.2583008	0.61035156	1.3709472839999999	11.392260880000002	3.7599366	0.79345703	0	0.061035156	-2.503832968	8.12280252	-2.268164038	1.2207031	-4.3945312	-2.1362305	1550087212.205
-10.43522914	-5.498144568	-2.217919928	0.9765625	-2.2583008	0.6713867	1.8279297120000002	-12.010741820000002	0.20217285340000002	-0.48828125	-0.24414062	4.760742	4.9849366	12.441405760000002	-0.3756347644	0.30517578	-0.91552734	-2.380371	-12.63999002	1.5982422120000002	2.3255859620000003	-1.953125	-2.2583008	0.6713867	1.063500998	12.97734424	3.544604532	1.0375977	0.24414062	0.12207031	7.00786142	15.7288089	1.655664038	-0.91552734	-0.7324219	0.79345703	1550087212.245
-7.8967040740000005	-2.3758300720000003	-1.5599609620000003	0	1.8920898	0.79345703	3.093603534	-12.233251800000001	0.379223642	0.24414062	-3.7231445	5.79834	6.2374510800000005	13.093384080000002	-0.5132080072	0.30517578	0.7324219	-2.1972656	-12.222485520000001	2.9739746400000002	2.613891574	-0.6713867	1.8310547	0.8544922	1.063500998	12.97734424	3.544604532	1.4648438	1.4648438	-0.12207031	0.15671386780000002	9.693530252	-1.9260253600000001	0.36621094	1.0375977	0.061035156	1550087212.285
-8.224487320000001	-2.217919928	-5.190698380000001	-0.7324219	2.6245117	-1.4038086	3.093603534	-12.233251800000001	0.379223642	0.24414062	-3.7231445	5.79834	6.304443390000001	11.74636232	-0.42707518000000005	1.0986328	2.8686523	-0.61035156	-10.47590306	3.0768554320000003	0.75964357	-0.9765625	-0.24414062	0.12207031	-1.9367920320000003	10.944848740000001	3.011059604	0.79345703	2.5634766	-0.36621094	0.0980957068	8.3536866	-3.104370108	2.1362305	-1.159668	-1.2207031	1550087212.326
-9.24492212	-4.2061523560000005	-4.8892334260000005	-0.36621094	-0.8544922	-0.61035156	4.821044928	-10.32995558	1.4798096040000002	0.24414062	-3.7231445	5.79834	5.236157248	11.227173020000002	-0.16987304320000002	1.5869141	3.6621094	1.4038086	-10.47590306	3.0768554320000003	0.75964357	-1.3427734	0.7324219	0.18310547	-2.560058606	10.27851538	2.1293945680000004	-0.48828125	1.8920898	-0.12207031	0.346923822	10.1229982	-3.21203624	1.0986328	-1.3427734	-1.2207031	1550087212.365
-9.10734874	-4.002783246	-3.652270468	-0.24414062	0.36621094	1.4038086	3.9250244600000004	-9.73061502	1.0264160340000001	-1.159668	1.6479492	2.8076172	4.231274460000001	11.076440200000002	-0.16508788940000002	0.9765625	2.319336	2.5024414	-9.666015380000001	3.4453125000000004	0.308642572	-0.61035156	0.24414062	0.061035156	-2.560058606	10.27851538	2.1293945680000004	-1.159668	0.48828125	0.24414062	0.949853534	9.83110324	-2.634228534	1.159668	-1.0986328	-1.2817383	1550087212.405
-7.70649411	-1.9798584260000003	-2.93330072	0.4272461	1.0375977	-0.24414062	2.9931152160000005	-9.0858152	0.7476806610000001	-0.30517578	1.0375977	0.91552734	3.4261719240000006	10.248608720000002	-0.6148925720000001	0	0.18310547	2.8076172	-9.39326178	2.983544928	0.5287597644	-0.36621094	0.5493164	0	-1.6030273560000001	9.222192392	1.9140625000000002	-0.9765625	-0.18310547	0.24414062	1.153222644	9.427954074	-2.787353534	1.5869141	-1.5258789	-1.2817383	1550087212.445
-8.62524411	-1.85544429	-3.9908202880000005	0.6713867	1.0986328	-0.48828125	3.2299804320000005	-8.060595746	1.181933606	0.4272461	-2.1972656	-1.6479492	3.084033246	9.25090306	-0.7823730432	-0.6713867	-1.0986328	2.746582	-8.795117212000001	2.9321045320000003	0.454589856	-0.48828125	0.18310547	-0.061035156	-1.332666034	8.657543930000001	1.927221646	-0.48828125	-0.24414062	0.24414062	1.756152356	9.326269568	-2.47033696	1.4648438	-1.6479492	-1.4648438	1550087212.485
-8.846557608000001	-2.27653804	-3.8281250000000004	0.48828125	-0.12207031	-0.061035156	3.2299804320000005	-8.060595746	1.181933606	0.4272461	-2.1972656	-1.6479492	3.04455571	8.738891574	-0.9606201080000001	-0.9765625	-1.2817383	2.380371	-8.445800720000001	3.3807128600000005	0.6244628600000001	0.12207031	0.36621094	0.061035156	-1.332666034	8.657543930000001	1.927221646	-0.12207031	-0.061035156	0.5493164	1.885351538	9.36455072	-1.9930175720000003	1.2207031	-1.5258789	-1.4038086	1550087212.525
-8.26755342	-2.142553714	-3.4381347840000003	1.0986328	0.5493164	-0.24414062	3.2180175720000004	-7.430151260000001	1.4463134979999999	0.061035156	-0.36621094	-1.953125	2.9632079680000003	8.69941394	-1.221411142	-1.0986328	-1.0986328	1.8310547	-8.36086412	3.085229532	0.5048339856	0.36621094	0.4272461	0	-1.0946044928	8.83579074	2.045654254	0.12207031	-0.12207031	0.7324219	2.3016601440000004	9.39685054	-1.8650146760000001	0.9765625	-1.4038086	-1.2817383	1550087212.565
-8.63601088	-2.1664795320000003	-3.7300292540000006	1.4648438	0.48828125	-0.36621094	2.6844726440000004	-7.6167726600000005	1.6305420320000001	-0.30517578	1.3427734	-1.7089844	2.795727536	8.8561277	-1.4247802520000001	-1.0375977	-1.159668	1.2817383	-8.47929712	3.1306884000000004	0.7285400360000001	0.61035156	0.30517578	-0.18310547	-1.107763678	9.16835962	2.0157471040000003	0.24414062	-0.18310547	0.5493164	2.454785144	9.21860324	-1.739404254	0.79345703	-0.4272461	-1.0986328	1550087212.605
-8.815454074	-2.25261232	-3.5481933900000002	1.8310547	0.4272461	-0.30517578	2.1329834260000005	-8.03547374	1.715478534	-0.79345703	2.1972656	-1.2207031	2.775390576	9.192285340000002	-1.516894568	-0.8544922	-1.2207031	0.6713867	-8.572607428000001	3.5517822480000003	0.9642089660000001	1.0986328	0.24414062	-0.24414062	-1.107763678	9.16835962	2.0157471040000003	0.18310547	-0.24414062	0.36621094	1.832714856	9.522461060000001	-1.4810058900000003	0.18310547	-0.61035156	-0.79345703	1550087212.645
-9.08222644	-2.154516574	-3.8209472840000003	1.953125	0.18310547	-0.24414062	1.8697998200000001	-8.336938400000001	1.8028076080000002	-0.79345703	2.1972656	-1.2207031	2.8352050720000004	9.590649460000002	-1.600634784	-0.79345703	-1.2817383	0.061035156	-9.011645468000001	3.3555908540000003	1.246533246	1.5869141	0.12207031	-0.36621094	-1.264477536	9.62294928	1.9164550720000002	0	-0.4272461	0.061035156	1.1604003600000001	9.45786142	-1.8817626800000002	0	-1.4648438	-0.48828125	1550087212.685
-9.145629892	-1.7298339660000002	-3.9369873200000005	2.1972656	-0.061035156	-0.30517578	1.685571286	-8.411108426	1.8028076080000002	-0.6713867	2.1972656	-0.7324219	2.8926269959999997	9.77248552	-1.5683349640000002	-0.79345703	-1.5869141	-0.36621094	-9.011645468000001	3.3555908540000003	1.246533246	1.8920898	0.36621094	-0.48828125	-1.061108426	10.157690200000001	1.9128662140000001	-0.12207031	-1.0375977	-0.36621094	0.8433837860000001	9.39086911	-2.4595702880000005	-0.061035156	-2.1362305	-0.5493164	1550087212.725
-9.231762680000001	-1.415209964	-3.8604248200000004	2.0141602	0.12207031	-0.061035156	1.5982422120000002	-8.537914840000001	1.6149902160000003	-0.6713867	1.7089844	-0.5493164	3.0947998200000004	9.936376800000001	-1.409228534	-0.8544922	-1.8920898	-0.91552734	-9.159985520000001	3.0995849640000004	1.2919922120000003	2.0141602	0.18310547	-0.7324219	-1.061108426	10.157690200000001	1.9128662140000001	-0.18310547	-1.5258789	-0.91552734	1.58149411	9.449487320000001	-2.6641358800000003	-0.24414062	-1.953125	-0.7324219	1550087212.765
-9.136059800000002	-1.532446286	-3.829321286	2.380371	0.48828125	0.4272461	1.8410888580000002	-8.70778804	1.3111327879999999	-0.61035156	1.5258789	-0.48828125	3.5422119600000004	9.97585414	-1.1400634980000002	-0.9765625	-1.7700195	-1.6479492	-8.870483426000002	3.1007812500000003	1.268066394	2.0751953	-0.061035156	-0.91552734	-0.717773462	10.41489218	1.8697998200000001	-0.36621094	-1.8310547	-1.2817383	2.121020468	9.508105432	-2.19638678	-0.48828125	-1.5258789	-0.79345703	1550087212.805
-9.3657473	-1.7118896760000002	-3.7563476440000003	2.5024414	-0.18310547	0.48828125	2.082739218	-8.661132788000002	1.1017822480000001	-0.61035156	1.5258789	-0.48828125	4.0147461060000005	9.9447509	-0.8433837860000001	-1.2207031	-1.4038086	-2.319336	-8.497240920000001	3.185717752	1.2884033540000002	2.1972656	-0.36621094	-0.91552734	-0.6244628600000001	10.2079348	1.5587646760000002	-0.61035156	-2.1362305	-1.3427734	1.8937255400000002	9.532031250000001	-1.9044922120000003	-0.7324219	-1.953125	-0.7324219	1550087212.845
-9.35378444	-2.0887207460000004	-3.667822284	1.7089844	-0.79345703	1.0986328	2.13776857	-8.747265380000002	1.0120605432	-0.9765625	1.8310547	-0.5493164	4.254003894	10.078735520000002	-0.6651367212000001	-1.4648438	-1.4648438	-2.746582	-8.75922824	3.1462402160000003	1.300366214	2.380371	-0.91552734	-0.8544922	-0.6244628600000001	10.2079348	1.5587646760000002	-0.9765625	-2.9296875	-1.2207031	2.47033696	9.723437500000001	-1.7896484620000002	-0.9765625	-1.6479492	-0.7324219	1550087212.884
-9.113330072	-1.638916034	-3.5888672120000003	0.30517578	-0.48828125	0.9765625	2.112646466	-9.43513179	0.8433837860000001	-0.91552734	1.4038086	-0.18310547	4.269555710000001	10.757030760000001	-0.8015136780000001	-1.8920898	-2.380371	-3.0517578	-10.2844973	2.45358876	1.4738280760000002	2.9296875	-1.0375977	-0.9765625	0.7895507788	11.034570680000002	2.680883786	-1.2817383	-3.4179688	-1.0986328	2.25261232	9.89091754	-1.3422363220000002	-1.4038086	-1.4038086	-0.30517578	1550087212.924
-10.941259980000002	-3.369946286	-3.5769042540000004	0.061035156	-1.0986328	0.48828125	2.112646466	-9.43513179	0.8433837860000001	-0.91552734	1.4038086	-0.18310547	4.5518798920000005	11.35158696	-0.9510498200000002	-2.0751953	-3.540039	-3.112793	-11.487963760000001	0.517993161	1.7214599640000001	2.380371	0.061035156	-1.2207031	1.6748047120000003	11.12548822	4.29348143	-0.61035156	-3.112793	-1.4648438	2.85075679	10.660132280000001	-0.31103514400000004	-2.4414062	-0.8544922	0.30517578	1550087212.964
-10.49863318	-4.730126996	-1.6748047120000003	1.8310547	-3.4179688	0.48828125	2.72036142	-10.80847194	0.0837402356	0.061035156	0.5493164	0.30517578	5.5519773400000005	10.71994658	-0.54191893	-1.3427734	-3.4179688	-2.9296875	-11.20085414	-0.2918945288	1.353002896	1.3427734	0.61035156	-0.9765625	1.6748047120000003	11.12548822	4.29348143	0.061035156	-2.0751953	-2.0751953	3.243139676	13.1185054	0.970190396	-4.0283203	1.2207031	1.159668	1550087213.004
-9.098974640000002	-2.49426268	0.6125	2.1362305	0.18310547	0.30517578	3.051733426	-10.3275634	-0.40554199280000003	0.24414062	0.79345703	-0.24414062	6.842773560000001	9.58825679	0.6376221040000001	0	-0.79345703	-2.5024414	-10.34311502	0.20097655760000002	0.492871106	1.6479492	0.5493164	-0.5493164	0.15671386780000002	8.689843750000001	4.9992920320000005	-0.30517578	-1.4648438	-1.7700195	0.08493652160000001	13.26086412	0.9881347840000001	-4.5776367	0.48828125	2.1362305	1550087213.044
-9.95073282	-1.506127896	0.04426269568	-0.12207031	-1.0375977	-0.9765625	2.9990966460000004	-9.89929164	-0.647192392	0.24414062	0.79345703	-0.24414062	7.040161240000001	9.180322480000001	1.4738280760000002	0.79345703	1.7700195	-1.4648438	-9.96867662	-0.592163089	0.11843261780000001	1.7089844	0.30517578	-0.5493164	-0.2607910144	8.332153060000001	5.084228240000001	-0.9765625	-0.91552734	-1.0375977	-2.410522464	10.747461060000001	-0.1208251996	-3.9672852	-1.4038086	2.2583008	1550087213.084
-10.09548372	-3.42497554	-0.32658691100000004	-0.061035156	-1.4038086	-0.61035156	2.9990966460000004	-9.89929164	-0.647192392	0.36621094	1.3427734	-0.6713867	5.88215306	9.181518570000001	1.4176025360000002	0.7324219	1.5258789	0.061035156	-9.682763580000001	-1.211840854	0.0729736322	1.7089844	0.30517578	-0.5493164	-0.2607910144	8.332153060000001	5.084228240000001	-0.79345703	-0.7324219	-0.6713867	-2.0480469240000003	8.28789038	-1.1747558900000001	-1.6479492	-3.112793	1.7700195	1550087213.124
-8.749658246000001	-3.726440396	0.67709964	0.36621094	-0.91552734	0.4272461	2.282519568	-9.209033246	-1.4044433900000002	0.6713867	1.0986328	-0.8544922	4.892822284	9.273632788	1.4211913940000003	0.30517578	-0.61035156	1.0375977	-9.90048822	-1.280029254	0.23566894960000004	0.9765625	0	-0.4272461	0.26677246400000004	8.488867212	5.02919928	-0.24414062	-0.91552734	-0.48828125	-0.7572509980000001	8.365649460000002	-1.4116211060000001	0.12207031	-2.5024414	1.6479492	1550087213.164
-7.722045926000001	-2.372241214	0.835009784	0.30517578	0.5493164	0	2.227490216	-8.61447734	-1.81357428	0.9765625	0	-0.9765625	5.094995108000001	9.242529254	1.7633300720000002	0.12207031	-1.2207031	1.6479492	-9.53442392	-1.1986816100000002	0.2954833966	0.91552734	0.061035156	-0.5493164	0.3756347644	8.322582968	5.151220746000001	0.18310547	-0.36621094	-0.24414062	0.8206542932	8.18022464	-0.7225586060000001	1.2207031	-0.8544922	1.2817383	1550087213.204
-8.606103240000001	-1.7477783540000003	0.027514648560000004	0.061035156	0.061035156	-0.36621094	2.3889892180000003	-7.93857428	-1.9487548920000002	1.159668	-0.8544922	-1.0375977	5.328271760000001	9.0427491	1.9607177520000003	0.12207031	-1.2207031	1.6479492	-9.132470746000001	-1.25729982	0.1315917932	0.61035156	0.061035156	-0.48828125	0.3756347644	8.322582968	5.151220746000001	0.36621094	0.4272461	0	1.820751996	8.25319838	0.2942871106	1.4038086	1.6479492	0.36621094	1550087213.244
-8.89321286	-1.9858398560000001	0.26677246400000004	-0.061035156	0.36621094	-0.061035156	2.5791992800000005	-7.699316394	-1.888940396	0.5493164	-0.48828125	-0.6713867	4.95024411	9.015234620000001	1.95234375	0.61035156	1.0986328	2.4414062	-9.011645468000001	-1.235766574	0.07416992212000001	0.4272461	-0.24414062	-0.30517578	0.026318359620000002	8.082128894	5.158398560000001	0.12207031	0.4272461	0.4272461	1.7441894960000002	8.23046875	0.1614990216	1.5869141	3.6621094	-0.48828125	1550087213.284
-8.9745607	-2.204760782	-0.061010742800000003	-0.18310547	1.0986328	0.12207031	2.7119873200000004	-8.041455072	-1.9032959260000002	0.5493164	-0.48828125	-0.6713867	4.276733426000001	9.28798822	1.7872558900000002	0.61035156	1.0986328	2.4414062	-9.31669928	-1.491772464	0.1208251996	0.18310547	-0.24414062	-0.12207031	0.192602536	8.46015625	5.25051268	0	0.48828125	0.7324219	0.5897705072	8.533129892	0.34453125	1.8310547	3.540039	-1.0375977	1550087213.324
-9.3489991	-2.269360324	-0.4521972644	-0.48828125	1.0375977	0.18310547	2.7119873200000004	-8.041455072	-1.9032959260000002	0.12207031	-0.12207031	-0.061035156	3.77189946	9.45307608	1.5779052520000003	0.5493164	0.79345703	2.319336	-9.60620108	-1.9009033540000002	0.24763183900000002	-0.30517578	-0.24414062	-0.061035156	0.192602536	8.46015625	5.25051268	0.18310547	0.8544922	0.79345703	-1.5001464660000001	8.96499002	1.168774411	2.9907227	0.7324219	-1.0375977	1550087213.364
-10.13615764	-2.662939496	-0.33137207460000007	-0.18310547	1.3427734	0.30517578	2.83879393	-9.36455072	-1.971484424	-0.061035156	-0.9765625	0	3.6331298920000004	9.30234375	1.4570800720000001	0.48828125	0.7324219	1.8310547	-9.616967752	-1.6341308900000002	0.417504892	-0.79345703	-0.48828125	0.12207031	0.1256103534	8.808276260000001	4.828222644	0.48828125	0.91552734	0.79345703	-1.1735596040000003	10.01652806	1.89611821	2.8686523	-2.0141602	-1.159668	1550087213.404
-11.02021466	-2.9548339660000003	-1.644897464	0.4272461	1.3427734	-0.061035156	2.83879393	-9.36455072	-1.971484424	-0.061035156	-0.9765625	0	3.643896466	9.228173920000001	1.408032248	0.5493164	0.8544922	1.0986328	-9.90527356	-1.03359375	0.501245108	-0.91552734	-0.6713867	0.4272461	0.0095703125	9.094189300000002	4.398754892	0.48828125	0.91552734	1.0375977	0.6316406250000001	10.624242720000002	0.6160888580000001	2.319336	-2.380371	-0.91552734	1550087213.444
-9.80478534	-2.5540771760000003	-1.038378894	-1.0986328	-1.159668	0.24414062	3.15700679	-9.47341304	-1.5216797120000003	-0.36621094	-1.0986328	-0.36621094	3.5888672120000003	9.50930162	1.211840854	0.30517578	0.79345703	0.36621094	-10.14213858	-0.25959472840000003	0.907983426	-0.9765625	-0.61035156	0.61035156	0.0095703125	9.094189300000002	4.398754892	0.5493164	1.0375977	1.2817383	2.6665283540000004	12.879248200000001	0.641210962	0.18310547	-0.18310547	-1.4648438	1550087213.484
-8.332153060000001	-2.3626709260000003	-0.023925780760000005	-0.30517578	2.319336	0.4272461	3.3508057100000004	-8.955419928000001	-0.899609375	-0.79345703	-0.6713867	-0.5493164	3.60441893	9.505712860000001	0.9331054712000001	0	0.30517578	0	-9.49255342	0.2045654254	0.8457763580000002	-0.7324219	-0.5493164	0.61035156	-0.30744628600000007	9.20305162	3.887939496	0.79345703	0.91552734	1.2817383	2.851953076	10.064379500000001	0.05144042932000001	1.0375977	1.5869141	-0.9765625	1550087213.524
-8.96140126	-2.4727295320000002	-1.8578369600000002	-0.30517578	1.2207031	0	3.3508057100000004	-8.955419928000001	-0.899609375	-1.4038086	0.4272461	-0.30517578	3.7407959260000005	9.35976538	0.699829074	-0.18310547	-0.18310547	0	-9.305932608	0.0980957068	0.833813498	-0.61035156	-0.7324219	0.4272461	-0.48090820680000007	9.011645468000001	3.7431884000000006	0.8544922	0.9765625	1.159668	-0.11723633180000001	9.155200180000001	-0.9737792932	1.4648438	0.12207031	-0.8544922	1550087213.564
-9.595434800000001	-2.503832968	-2.4392334260000004	-0.30517578	-0.4272461	-0.18310547	3.27663588	-8.24003894	0.8290283540000001	-2.0141602	2.1972656	0	3.9070800720000003	9.42077626	0.4605712860000001	-0.18310547	-0.4272461	0	-9.516479532	0.2990722644	1.022827176	-0.6713867	-0.6713867	0.24414062	-0.48090820680000007	9.011645468000001	3.7431884000000006	0.8544922	0.8544922	0.9765625	0.046655271600000006	9.7318116	-0.657958966	0.6713867	-1.4648438	-0.5493164	1550087213.604
-9.266455072	-2.64738768	-1.96430661	-0.18310547	0	0.24414062	2.680883786	-8.50561502	1.2907959260000001	-2.319336	3.540039	0.48828125	3.992016574	9.744970746000002	0.21652832460000004	-0.18310547	-0.48828125	-0.061035156	-9.697119110000001	0.709399411	1.262084964	-0.7324219	-0.48828125	0.36621094	-0.062207030760000004	9.78444838	3.3783202880000003	0.8544922	0.48828125	0.7324219	1.35419928	10.11103534	-0.619677716	0.4272461	-0.91552734	-0.4272461	1550087213.644
-9.192285340000002	-2.287304712	-1.814770468	0.12207031	1.4648438	0.4272461	2.1700683900000004	-8.870483426000002	1.272851538	-2.0141602	3.112793	0.91552734	4.184619110000001	9.853833360000001	0.16628417539999998	-0.061035156	-0.36621094	-0.30517578	-9.648071580000002	0.954638678	1.4211913940000003	-0.4272461	-0.30517578	0.30517578	-0.05144042932000001	9.858617720000002	3.16298822	0.7324219	0.36621094	0.4272461	2.0169433900000002	9.645678420000001	-1.409228534	0.48828125	0.18310547	-0.061035156	1550087213.684
-9.578686600000001	-2.0755615020000002	-2.709594748	-0.18310547	0	0	2.48588858	-8.942260880000001	1.4199951080000002	-1.159668	0.8544922	1.159668	4.359277356000001	9.71027806	0.132788089	0.061035156	0	-0.48828125	-9.527246106	1.214233426	1.4630615020000002	-0.24414062	-0.36621094	0.24414062	-0.05144042932000001	9.858617720000002	3.16298822	0.5493164	0.30517578	0.24414062	0.5132080072	9.69233426	-1.4331542540000002	0.24414062	0.12207031	-0.12207031	1550087213.724
-9.298754892	-2.2346679320000002	-2.3626709260000003	0	0.24414062	0	3.160595746	-8.979345746000002	1.7597412140000002	-0.36621094	-0.6713867	1.2207031	4.349707068	9.65405252	0.07536621106000001	0.061035156	0.12207031	-0.5493164	-9.49973143	1.4391357820000001	1.564746106	0	-0.4272461	0.18310547	-0.02033691394	9.760522660000001	2.5205810700000004	0.30517578	-0.061035156	0.18310547	0.028710937500000002	9.73061502	-1.75495607	0.30517578	-0.48828125	-0.12207031	1550087213.764
-9.35617662	-2.13776857	-2.662939496	0.061035156	0.61035156	0.061035156	3.44890126	-9.00327176	1.6484863220000001	0.061035156	-0.5493164	1.2207031	4.289892572	9.63491214	0.02153320288	-0.061035156	-0.18310547	-0.61035156	-9.553564300000001	1.443920926	1.6592528960000001	0.18310547	-0.4272461	0.12207031	0.25480957460000003	9.77248552	2.436840854	0.18310547	-0.36621094	0.061035156	0.5969482428	9.58825679	-1.899707068	0.36621094	-0.48828125	-0.12207031	1550087213.804
-9.329858426000001	-2.0923096040000004	-2.8232422120000003	-0.061035156	0.24414062	-0.061035156	3.44890126	-9.00327176	1.6484863220000001	0.30517578	-0.36621094	1.159668	4.329370108	9.564331070000001	-0.056225586060000006	-0.24414062	-0.6713867	-0.6713867	-9.599023560000001	1.358984424	1.7848632200000003	0.12207031	-0.36621094	0.061035156	0.25480957460000003	9.77248552	2.436840854	0.24414062	-0.5493164	-0.12207031	0.8876464660000001	9.645678420000001	-1.7681152160000002	0.24414062	0.061035156	-0.12207031	1550087213.844
-9.29636232	-2.18203125	-2.816064496	0.061035156	0.18310547	0	3.7611327880000003	-8.882446580000002	1.0718750000000001	0.6713867	-0.30517578	0.48828125	4.52077626	9.49016124	-0.11604003600000001	-0.24414062	-0.79345703	-0.8544922	-9.554760880000002	1.393676718	1.776489218	0.18310547	-0.12207031	0.061035156	0.5550781250000001	9.801196580000001	2.344726538	0.30517578	-0.5493164	-0.24414062	0.5287597644	9.62055661	-1.9140625000000002	0.24414062	-0.12207031	-0.061035156	1550087213.884
-9.3657473	-2.058813498	-2.7813721040000003	0.24414062	0.30517578	0.12207031	3.8125733800000003	-8.81186502	0.735717752	0.6713867	-0.30517578	0.48828125	4.810278354	9.49733876	-0.1303955072	-0.24414062	-0.48828125	-1.0375977	-9.49016124	1.449902356	1.75495607	0.18310547	-0.061035156	0	0.7261474640000001	9.786840560000002	2.2478271760000004	0.18310547	-0.36621094	-0.24414062	0.5754150360000001	9.555957068	-2.001391574	0.24414062	-0.24414062	0	1550087213.924
-9.351391574	-1.79323732	-2.9261230040000004	0.061035156	0.12207031	0	3.7635253600000005	-8.72333966	0.43066405760000004	0.79345703	-0.24414062	-0.6713867	4.996899460000001	9.56672374	-0.1614990216	-0.18310547	-0.18310547	-1.0375977	-9.481787140000002	1.4810058900000003	1.7417969240000002	0.18310547	-0.061035156	0	0.7261474640000001	9.786840560000002	2.2478271760000004	0.12207031	-0.18310547	-0.24414062	0.708203125	9.60620108	-2.0253173920000003	0.18310547	-0.18310547	0.061035156	1550087213.964
-9.34541034	-1.8255371400000002	-2.884252896	0.18310547	0.24414062	0	3.5984375	-8.576196580000001	0.18901367800000002	0.61035156	-0.18310547	-1.0986328	5.067480432000001	9.666015380000001	-0.1997802716	-0.18310547	-0.12207031	-0.8544922	-9.438720746000001	1.4618652160000003	1.7645263580000001	0.24414062	-0.061035156	-0.061035156	0.538330072	9.89091754	2.178442392	0.061035156	-0.12207031	-0.18310547	0.8182617212000002	9.5104982	-2.1102538940000004	0.18310547	-0.12207031	0	1550087214.004
-9.360961960000001	-1.820751996	-2.96560054	0.18310547	0	0	3.4321533540000004	-8.47092302	-0.02990722644	0.61035156	-0.18310547	-1.0986328	5.152417032000001	9.721044928000001	-0.172265625	-0.12207031	-0.24414062	-0.61035156	-9.42436502	1.43435054	1.75495607	0.18310547	-0.061035156	-0.061035156	0.46655273560000005	9.89689946	2.1844238220000003	0.061035156	-0.18310547	-0.18310547	0.8015136780000001	9.542798020000001	-2.115039038	0.12207031	-0.12207031	0	1550087214.044
-9.335839660000001	-1.7812744600000001	-2.866308606	0.12207031	0.12207031	0.061035156	3.2814209260000005	-8.444604532000001	-0.1435546875	0.36621094	-0.061035156	-1.2817383	5.21342752	9.7485598	-0.1363769568	-0.061035156	-0.24414062	-0.24414062	-9.441113220000002	1.3948730040000001	1.8159667540000002	0.18310547	-0.061035156	-0.12207031	0.46655273560000005	9.89689946	2.1844238220000003	-0.061035156	-0.24414062	-0.18310547	0.86850589	9.538012680000001	-2.080346646	0.061035156	-0.12207031	0	1550087214.084
-9.36455072	-1.7621337860000001	-2.9464599640000007	0.061035156	-0.061035156	0.061035156	3.124707068	-8.51398912	-0.10886230040000001	0.12207031	0.18310547	-1.4038086	5.20026857	9.669604532000001	-0.0478515625	-0.061035156	-0.18310547	0.061035156	-9.399243210000002	1.3793212860000001	1.7824707460000002	0.12207031	-0.061035156	-0.12207031	0.5610595746000001	9.770092752000002	2.268164038	-0.12207031	-0.30517578	-0.12207031	0.9043945288	9.512890380000002	-2.0695800720000004	0	-0.061035156	0	1550087214.124
-9.314306610000001	-1.832714856	-2.854345746	0.061035156	0.061035156	0.061035156	3.124707068	-8.51398912	-0.10886230040000001	-0.18310547	0.30517578	-1.4038086	5.121313400000001	9.581079074	0.02153320288	-0.061035156	-0.18310547	0.24414062	-9.42077626	1.400854532	1.801611322	0.18310547	-0.061035156	-0.12207031	0.6304443390000001	9.671997300000001	2.2657714660000003	-0.12207031	-0.30517578	-0.061035156	0.8649169928000001	9.516479532	-2.097094748	-0.061035156	-0.061035156	0	1550087214.163
-9.325073380000001	-1.911669928	-2.85673822	0.12207031	-0.061035156	0.061035156	2.8698974640000006	-8.67189946	0.12321777160000001	-0.48828125	0.48828125	-1.3427734	5.121313400000001	9.581079074	0.02153320288	-0.061035156	-0.18310547	0.24414062	-9.42915036	1.2919922120000003	1.83151857	0.18310547	-0.061035156	-0.12207031	0.6304443390000001	9.671997300000001	2.2657714660000003	-0.12207031	-0.24414062	0.061035156	0.7979248200000001	9.52485324	-2.0671875	-0.061035156	0	0	1550087214.204
-9.326269568	-1.923632788	-2.8017089660000005	0.12207031	0	0.12207031	2.8698974640000006	-8.67189946	0.12321777160000001	-0.7324219	0.79345703	-1.0986328	5.121313400000001	9.581079074	0.02153320288	-0.061035156	-0.18310547	0.24414062	-9.475805710000001	1.18671875	1.847070288	0.18310547	-0.061035156	-0.12207031	0.7967285340000001	9.59782698	2.3949707460000003	-0.061035156	-0.18310547	0.061035156	0.729736322	9.514086960000002	-2.095898462	-0.12207031	0	0	1550087214.243
-9.32028804	-1.9403808900000001	-2.76821286	0.18310547	-0.061035156	0	2.56484375	-8.761621106	0.5335449280000001	-0.79345703	1.0986328	-0.79345703	4.746875	9.407617212	0.0095703125	-0.061035156	-0.12207031	0.4272461	-9.481787140000002	1.1328857428	1.8937255400000002	0.18310547	-0.061035156	-0.12207031	0.778784146	9.600219748	2.45	-0.061035156	0	0.12207031	0.6507812500000001	9.528442392	-2.0468505400000003	-0.12207031	-0.061035156	0	1550087214.283
-9.314306610000001	-1.943969748	-2.67370607	0.18310547	-0.061035156	0	2.418896466	-8.783154254000001	0.6986327880000001	-0.79345703	1.0375977	-0.48828125	4.672705072	9.404028060000002	-0.0035888672120000004	0	-0.12207031	0.4272461	-9.482983426	1.0922119110000001	1.8937255400000002	0.18310547	0	-0.12207031	0.778784146	9.600219748	2.45	0	0.061035156	0.12207031	0.6507812500000001	9.54399411	-2.018139676	-0.12207031	0	0	1550087214.323
-9.375317392	-1.876977536	-2.5971435700000005	0.24414062	0.061035156	0.061035156	2.3997558900000002	-8.783154254000001	0.7668212860000001	-0.6713867	0.79345703	-0.12207031	4.57580571	9.41599092	-0.001196289038	0.061035156	-0.12207031	0.4272461	-9.532031250000001	1.0455566100000002	1.9212402160000002	0.18310547	0.061035156	-0.12207031	0.73332518	9.57629393	2.51101088	0.061035156	0.061035156	0.061035156	0.708203125	9.52485324	-1.9260253600000001	-0.12207031	0	0	1550087214.363
-9.426757788000002	-1.7800780760000001	-2.6390135800000003	0.18310547	-0.061035156	0	2.527758786	-8.758032248000001	0.8158691100000001	-0.36621094	0.24414062	0.7324219	4.489672824	9.4686277	0.025122070680000004	0.12207031	-0.061035156	0.36621094	-9.514086960000002	1.0264160340000001	1.90808107	0.24414062	0.12207031	-0.12207031	0.73332518	9.693530252	2.5947509	0.061035156	0.12207031	0	0.734521466	9.573901260000001	-1.9104736420000001	-0.12207031	-0.061035156	0	1550087214.403
-9.419580072	-1.7752929320000002	-2.592358426	0.18310547	0.061035156	0	2.527758786	-8.758032248000001	0.8158691100000001	-0.36621094	0.24414062	0.7324219	4.441821286	9.478198380000002	0.10766601440000001	0.18310547	0	0.24414062	-9.503320288000001	0.949853534	1.8662109620000003	0.24414062	0.18310547	-0.12207031	0.73332518	9.693530252	2.5947509	0.061035156	0.12207031	-0.12207031	0.734521466	9.58586412	-1.892529254	-0.12207031	-0.061035156	0	1550087214.443
-9.419580072	-1.7860596040000003	-2.569628894	0.12207031	-0.12207031	-0.061035156	2.8830566100000006	-8.74606929	0.745288089	-0.24414062	0.12207031	1.0375977	4.42028804	9.496142572	0.2225097644	0.18310547	0.061035156	0.061035156	-9.475805710000001	0.9307128600000001	1.801611322	0.18310547	0.18310547	-0.061035156	0.643603534	9.69951178	2.5851807100000004	0	0.12207031	-0.12207031	0.775195288	9.600219748	-1.847070288	-0.12207031	-0.061035156	-0.061035156	1550087214.483
-9.39086911	-1.7848632200000003	-2.47631839	0.12207031	0	0	3.037377896	-8.80349092	0.576611322	-0.061035156	0	1.2817383	4.42866214	9.523657248000001	0.34213867800000003	0.12207031	0.12207031	-0.12207031	-9.482983426	0.907983426	1.7597412140000002	0.12207031	0.12207031	-0.061035156	0.6292480432	9.689941394000002	2.6150878600000005	-0.061035156	0.061035156	-0.18310547	0.811083966	9.591845746	-1.7669189300000003	-0.12207031	-0.061035156	-0.061035156	1550087214.533
-9.39086911	-1.758544928	-2.516992212	0.061035156	0	0	3.2503173920000004	-8.844164840000001	0.4139160144	0.12207031	-0.48828125	1.159668	4.447802716000001	9.522461060000001	0.417504892	0	0.061035156	-0.24414062	-9.485375900000001	0.90678714	1.738207968	0.12207031	0.12207031	-0.12207031	0.6292480432	9.689941394000002	2.6150878600000005	-0.061035156	0.061035156	-0.18310547	0.8840576080000001	9.58227536	-1.7130859620000003	-0.12207031	-0.061035156	-0.061035156	1550087214.563
-9.394457968000001	-1.7597412140000002	-2.516992212	0	-0.061035156	0	3.484790036	-8.86928714	0.2572021466	0.12207031	-0.48828125	1.159668	4.50522464	9.516479532	0.45937500000000003	-0.061035156	-0.061035156	-0.30517578	-9.45307608	0.898413089	1.7083007200000002	0.12207031	0.12207031	-0.061035156	0.515600589	9.609789840000001	2.6390135800000003	-0.061035156	-0.061035156	-0.18310547	0.9378906250000001	9.58347194	-1.6736084260000001	-0.12207031	0	0	1550087214.603
-9.402832068	-1.726245108	-2.46794429	0	-0.061035156	0	3.6283447480000004	-8.802294928000002	0.12800292540000002	0.18310547	-0.48828125	0.91552734	4.57341304	9.48896466	0.46416014400000005	-0.12207031	-0.12207031	-0.30517578	-9.475805710000001	0.832617212	1.65805661	0.061035156	0.12207031	-0.061035156	0.569433606	9.596630890000002	2.6904540740000003	-0.12207031	-0.12207031	-0.18310547	0.9438721040000001	9.589452880000001	-1.637719748	-0.18310547	0.061035156	0	1550087214.643
-9.433935700000001	-1.7118896760000002	-2.4488037140000003	-0.061035156	0	0	3.6869628600000004	-8.73410643	0.0418701178	0.12207031	-0.30517578	0.24414062	4.660742212000001	9.463842752000001	0.42229003600000004	-0.18310547	-0.12207031	-0.36621094	-9.447094748	0.7895507788	1.6341308900000002	0.061035156	0.12207031	-0.061035156	0.569433606	9.596630890000002	2.6904540740000003	-0.12207031	-0.18310547	-0.18310547	0.8362060700000001	9.56911592	-1.676000998	-0.18310547	0	0	1550087214.683
-9.46503894	-1.7513672120000003	-2.495458966	-0.061035156	-0.061035156	-0.061035156	3.676196286	-8.704199280000001	-0.01315917932	0.061035156	-0.18310547	0	4.73132338	9.459057608	0.362475589	-0.18310547	-0.061035156	-0.36621094	-9.49255342	0.7692138580000001	1.5970459260000003	0	0.061035156	-0.061035156	0.5993408246	9.596630890000002	2.7179687500000003	-0.12207031	-0.12207031	-0.18310547	0.8015136780000001	9.58227536	-1.7035155760000003	-0.12207031	0.061035156	-0.061035156	1550087214.723
-9.431542932000001	-1.801611322	-2.4595702880000005	-0.061035156	0	0	3.5733153960000004	-8.681469748	-0.03229980432	0.061035156	-0.18310547	0	4.76721196	9.431542932000001	0.2978759784	-0.18310547	-0.061035156	-0.36621094	-9.49733876	0.7416992212000001	1.599438498	0	0.061035156	-0.061035156	0.6268554712000001	9.578686600000001	2.739501996	-0.12207031	-0.18310547	-0.12207031	0.7668212860000001	9.630126800000001	-1.6867675720000002	-0.061035156	0	-0.061035156	1550087214.763
-9.3920652	-1.81357428	-2.45	-0.061035156	-0.061035156	0	3.4931639400000005	-8.62404802	-0.02990722644	0.061035156	-0.18310547	-0.24414062	4.828222644	9.395654254	0.2536132788	-0.18310547	-0.061035156	-0.30517578	-9.49733876	0.7488769568000001	1.585082968	-0.061035156	0	0	0.6268554712000001	9.578686600000001	2.739501996	-0.12207031	-0.12207031	-0.12207031	0.7883544928000001	9.600219748	-1.6365234620000002	-0.061035156	0	-0.061035156	1550087214.803
