# Supplementary material for: A deep learning approach for lower back-pain risk prediction during manual lifting
Source: PLoS One. 2021 Feb 19;16(2):e0247162. doi: 10.1371/journal.pone.0247162 (PMC7894914; doi:10.1371/journal.pone.0247162)
Supplement: S1 Data — (ZIP) [file pone.0247162.s001.zip › source-used/Subject_03_P2_Zone06_T3.csv]

Side_A_x	Side_A_y	Side_A_z	Side_G_x	Side_G_y	Side_G_z	LtWt_A_x	LtWt_A_y	LtWt_A_z	LtWt_G_x	LtWt_G_y	LtWt_G_z	RtWt_A_x	RtWt_A_y	RtWt_A_z	RtWt_G_x	RtWt_G_y	RtWt_G_z	Back_A_x	Back_A_y	Back_A_z	Back_G_x	Back_G_y	Back_G_z	UArm_A_x	UArm_A_y	UArm_A_z	UArm_G_x	UArm_G_y	UArm_G_z	Thig_A_x	Thig_A_y	Thig_A_z	Thig_G_x	Thig_G_y	Thig_G_z	Time_stp
-9.39685054	-1.7130859620000003	-2.6976317900000004	0	-0.061035156	0	3.0038817900000003	-8.7448732	0.458178714	0.12207031	0.12207031	-0.4272461	4.57580571	9.567919928000002	0.270361322	-0.061035156	0.061035156	0.12207031	-9.213818390000002	0.860131839	2.6892577880000004	-0.061035156	0	0	0.707006839	9.614575180000001	2.7371094240000002	-0.061035156	0.061035156	0.061035156	0.2823242212	9.657641574000001	-1.5970459260000003	-0.061035156	0	0	1550087635.82
-9.35617662	-1.6891601440000001	-2.686865216	0	0	0	2.94526358	-8.752050720000002	0.4330566394	0.12207031	0.12207031	-0.4272461	4.548291034	9.535620108000002	0.2607910144	-0.061035156	0	0.12207031	-9.181518570000001	0.9055908540000002	2.656957968	-0.061035156	0	0	0.6651367212000001	9.610986420000001	2.72395018	-0.061035156	0.061035156	0.061035156	0.25480957460000003	9.65883786	-1.6090087860000002	-0.061035156	-0.061035156	0	1550087635.86
-9.374121106	-1.7071045320000002	-2.7502685700000002	0	-0.061035156	0	2.9141601440000002	-8.711376800000002	0.42827148560000006	0.12207031	0.061035156	-0.36621094	4.514794928000001	9.548779254000001	0.2607910144	-0.061035156	0.061035156	0.12207031	-9.210229532000001	0.9139648560000001	2.64140625	0	0.061035156	0	0.6651367212000001	9.610986420000001	2.72395018	-0.061035156	0.061035156	0.12207031	0.20935058900000003	9.609789840000001	-1.620971646	-0.061035156	-0.061035156	-0.061035156	1550087635.9
-9.34541034	-1.7310302520000003	-2.7143798920000006	0	0	0	2.872290036	-8.712573380000002	0.42827148560000006	0.061035156	0.12207031	-0.30517578	4.492065396	9.57749002	0.2619873004	-0.061035156	0.061035156	0.12207031	-9.207836960000002	0.8708984620000001	2.64738768	-0.061035156	-0.061035156	-0.061035156	0.6232665740000001	9.60739766	2.7646241	-0.061035156	0	0.12207031	0.2129394568	9.636108426000002	-1.6149902160000003	-0.061035156	-0.061035156	-0.061035156	1550087635.94
-9.375317392	-1.745385782	-2.726342752	0	0	0	2.8112792540000004	-8.682665740000001	0.41152344240000005	0.061035156	0.061035156	-0.24414062	4.45258786	9.538012680000001	0.2643798822	-0.12207031	0	0.12207031	-9.19946286	0.900805661	2.63183606	-0.061035156	-0.061035156	-0.061035156	0.7105957068000001	9.593042032000001	2.7861572480000003	-0.12207031	-0.061035156	0.061035156	0.1686767572	9.60859375	-1.617382788	0	-0.12207031	-0.061035156	1550087635.98
-9.35856929	-1.7286376800000003	-2.7538574280000003	0	-0.061035156	0	2.7969239200000002	-8.63122554	0.423486322	0	0	-0.12207031	4.46455072	9.516479532	0.2954833966	-0.061035156	0	0.12207031	-9.198266574	0.9414794928000001	2.61867662	0	-0.061035156	-0.061035156	0.7105957068000001	9.593042032000001	2.7861572480000003	-0.12207031	-0.061035156	0.061035156	0.19140625	9.62893071	-1.6137939300000002	0	-0.061035156	-0.061035156	1550087636.02
-9.350195288	-1.720263678	-2.80051268	0	0	0	2.85075679	-8.596533246000002	0.439038089	0	0.061035156	0	4.4322509000000005	9.49973143	0.31103514400000004	-0.061035156	0	0.12207031	-9.229370108000001	0.9115722840000001	2.6258545320000004	0	-0.061035156	-0.061035156	0.718969748	9.563134980000001	2.7502685700000002	-0.12207031	0	0.061035156	0.2225097644	9.62653804	-1.6161865020000004	0	-0.12207031	0	1550087636.06
-9.35378444	-1.720263678	-2.7658202880000005	0.061035156	0	0	2.899804712	-8.585766574	0.4689453076	-0.061035156	0.061035156	0.12207031	4.447802716000001	9.49016124	0.2942871106	-0.12207031	0.061035156	0	-9.247314300000001	0.893627896	2.652172824	0	-0.061035156	-0.061035156	0.723754892	9.58347194	2.7706054320000004	-0.061035156	-0.061035156	0.061035156	0.2225097644	9.615771760000001	-1.6341308900000002	0	-0.12207031	0	1550087636.1
-9.343017572	-1.679589856	-2.7909423920000003	0	0	-0.061035156	2.956030252	-8.6001223	0.4892822284000001	-0.061035156	-0.061035156	0.12207031	4.5159912140000005	9.504516574	0.2835205072	-0.12207031	-0.061035156	0	-9.24013678	0.8888427520000001	2.668920926	0	-0.061035156	-0.061035156	0.723754892	9.58347194	2.7706054320000004	-0.061035156	-0.061035156	0	0.1878173822	9.624145468	-1.6688232820000002	0	-0.061035156	0	1550087636.14
-9.3489991	-1.6736084260000001	-2.79213858	0	0	-0.061035156	3.06848143	-8.62404802	0.47014160340000005	-0.061035156	-0.061035156	0.18310547	4.531542932000001	9.496142572	0.2607910144	-0.12207031	-0.061035156	0	-9.27124002	0.88046875	2.68566893	0	-0.061035156	-0.061035156	0.794335962	9.58825679	2.767016574	-0.12207031	-0.061035156	0	0.2225097644	9.62055661	-1.66044928	0	-0.061035156	-0.061035156	1550087636.18
-9.35617662	-1.697534146	-2.778979532	0	0.061035156	-0.061035156	3.15461412	-8.630029254	0.46535643000000004	-0.12207031	-0.061035156	0.12207031	4.5159912140000005	9.486572480000001	0.25839844240000004	-0.12207031	0	0	-9.267651260000001	0.8445800720000001	2.6904540740000003	0	0	-0.061035156	0.8170653959999999	9.55117212	2.778979532	-0.061035156	-0.12207031	-0.061035156	0.227294928	9.62294928	-1.685571286	0	-0.061035156	-0.061035156	1550087636.22
-9.3657473	-1.7083007200000002	-2.8352050720000004	0	-0.12207031	-0.061035156	3.2072509000000005	-8.637207068	0.4844970746000001	-0.12207031	-0.061035156	0.12207031	4.55786142	9.449487320000001	0.2607910144	-0.12207031	-0.061035156	-0.061035156	-9.27124002	0.8421875000000001	2.670117212	-0.061035156	0	-0.061035156	0.8170653959999999	9.55117212	2.778979532	-0.061035156	-0.061035156	-0.061035156	0.20217285340000002	9.631323380000001	-1.66403804	0	-0.061035156	-0.061035156	1550087636.26
-9.346606430000001	-1.7035155760000003	-2.7765869600000004	0	0	-0.061035156	3.237158246	-8.668310700000001	0.4892822284000001	-0.12207031	-0.061035156	0.061035156	4.584179712	9.41120607	0.2607910144	-0.061035156	-0.061035156	-0.12207031	-9.24013678	0.8637207068000001	2.674902356	-0.061035156	0	-0.061035156	0.794335962	9.521264480000001	2.777783246	-0.061035156	0	-0.061035156	0.24045410340000004	9.636108426000002	-1.6437011780000002	0	-0.061035156	-0.061035156	1550087636.3
-9.362158246000002	-1.65805661	-2.82084964	-0.061035156	-0.12207031	-0.061035156	3.2718505400000004	-8.706591754	0.531152356	-0.12207031	-0.061035156	0	4.6021241	9.433935700000001	0.26318359620000004	-0.061035156	0	-0.12207031	-9.22338858	0.838598642	2.633032248	0	0	-0.061035156	0.718969748	9.52604982	2.7945312500000004	-0.061035156	0	-0.061035156	0.2344726538	9.60859375	-1.655664038	0	0	-0.061035156	1550087636.339
-9.36933606	-1.683178714	-2.751464856	-0.061035156	0	-0.061035156	3.243139676	-8.706591754	0.5634521466	-0.12207031	-0.061035156	-0.12207031	4.614086960000001	9.450683606	0.27395019960000005	-0.061035156	0	-0.12207031	-9.22458516	0.846972644	2.6150878600000005	-0.061035156	0	-0.061035156	0.718969748	9.52604982	2.7945312500000004	-0.061035156	0	-0.061035156	0.22968750000000002	9.616967752	-1.6879638580000003	0	-0.061035156	-0.061035156	1550087636.379
-9.346606430000001	-1.6736084260000001	-2.767016574	-0.061035156	-0.061035156	-0.061035156	3.17495108	-8.730517572	0.5825927716	-0.061035156	-0.061035156	-0.12207031	4.614086960000001	9.450683606	0.27395019960000005	0	-0.061035156	-0.061035156	-9.21860324	0.84816893	2.6258545320000004	0	-0.061035156	-0.061035156	0.699829074	9.563134980000001	2.802905252	0	0	-0.061035156	0.21533202880000002	9.62773462	-1.6724121400000003	0	-0.061035156	-0.061035156	1550087636.42
-9.3489991	-1.71667482	-2.7729980040000006	0	0	-0.061035156	3.1282959260000003	-8.75922824	0.6041259784	-0.061035156	-0.12207031	-0.12207031	4.632031250000001	9.496142572	0.31342773560000003	0	-0.061035156	-0.061035156	-9.210229532000001	0.83022464	2.62944339	0	-0.061035156	-0.061035156	0.7261474640000001	9.540405252000001	2.834008786	0	-0.061035156	-0.061035156	0.2189208966	9.603808606000001	-1.6879638580000003	0	-0.061035156	-0.061035156	1550087636.459
-9.343017572	-1.7250488220000002	-2.81486821	0	-0.061035156	-0.061035156	3.0947998200000004	-8.737695288000001	0.5993408246	-0.061035156	-0.061035156	-0.12207031	4.61767572	9.479394568	0.35529785340000003	0	-0.061035156	0	-9.21979982	0.835009784	2.64379892	0	-0.061035156	-0.061035156	0.7261474640000001	9.540405252000001	2.834008786	0	0	-0.061035156	0.2033691394	9.616967752	-1.6688232820000002	0	0	-0.061035156	1550087636.499
-9.340625000000001	-1.7346191100000001	-2.7885498200000005	0	0	-0.061035156	3.0625	-8.7030027	0.5909667932	-0.061035156	0	-0.061035156	4.57580571	9.460253894000001	0.3732421924	0	-0.061035156	0	-9.232959260000001	0.846972644	2.65576178	0	-0.061035156	-0.061035156	0.7500732428000001	9.54638678	2.810082968	0	-0.061035156	0	0.1806396466	9.614575180000001	-1.6903564300000002	0	-0.061035156	-0.061035156	1550087636.54
-9.354980432000001	-1.7513672120000003	-2.810082968	0	-0.061035156	-0.061035156	3.04216304	-8.70898462	0.571826178	0	-0.061035156	-0.061035156	4.560253894000001	9.485375900000001	0.3541015576	0	-0.061035156	0	-9.24013678	0.8314209260000001	2.674902356	0	-0.061035156	-0.061035156	0.7285400360000001	9.558349640000001	2.8064941100000005	0	0	0	0.19499511780000003	9.6217527	-1.679589856	0	-0.061035156	-0.061035156	1550087636.579
-9.337036240000002	-1.7274413940000002	-2.80051268	0	-0.061035156	-0.061035156	3.064892572	-8.69702176	0.5490966754000001	0	-0.061035156	0	4.548291034	9.49016124	0.32180175720000004	-0.061035156	-0.061035156	0	-9.23774411	0.83022464	2.6976317900000004	0	-0.12207031	-0.061035156	0.7285400360000001	9.558349640000001	2.8064941100000005	0	-0.061035156	0	0.192602536	9.625341754	-1.6688232820000002	0	0	-0.061035156	1550087636.619
-9.35258786	-1.7083007200000002	-2.7729980040000006	0	0	-0.061035156	3.0995849640000004	-8.67070288	0.4821044928	0	-0.061035156	0	4.52077626	9.479394568	0.2954833966	-0.061035156	-0.061035156	0	-9.22578125	0.8122802520000001	2.7072021760000005	0	-0.061035156	0	0.7488769568000001	9.5451902	2.80051268	0	-0.061035156	-0.061035156	0.15671386780000002	9.616967752	-1.6688232820000002	0	-0.061035156	-0.061035156	1550087636.66
-9.4004393	-1.726245108	-2.7825683900000002	0	-0.061035156	-0.12207031	3.0995849640000004	-8.67070288	0.4821044928	0	-0.061035156	0	4.52077626	9.479394568	0.2954833966	0	-0.12207031	0	-9.25927716	0.8362060700000001	2.749072284	0	-0.061035156	0	0.7488769568000001	9.5451902	2.80051268	0	-0.061035156	-0.061035156	0.1818359424	9.609789840000001	-1.685571286	0	-0.061035156	-0.061035156	1550087636.699
-9.35976538	-1.714282248	-2.7454834260000003	-0.061035156	0	-0.12207031	3.0995849640000004	-8.67070288	0.4821044928	0	-0.061035156	0	4.460961960000001	9.503320288000001	0.26677246400000004	0	-0.12207031	0	-9.247314300000001	0.8278320288	2.749072284	0	0	0	0.7907471040000001	9.58347194	2.8064941100000005	0	-0.061035156	-0.12207031	0.21054687500000002	9.66003444	-1.6867675720000002	0	0	-0.061035156	1550087636.739
-9.370532248	-1.7274413940000002	-2.7646241	-0.061035156	-0.061035156	-0.061035156	3.0995849640000004	-8.67070288	0.4821044928	0	-0.061035156	0	4.507617212	9.50930162	0.27155761780000004	0	-0.12207031	-0.061035156	-9.21979982	0.8122802520000001	2.7155760800000004	0	-0.061035156	-0.061035156	0.6926513580000001	9.578686600000001	2.7729980040000006	0.061035156	0	-0.12207031	0.15671386780000002	9.625341754	-1.680786142	0	-0.061035156	-0.061035156	1550087636.779
-9.360961960000001	-1.7465820680000002	-2.739501996	-0.061035156	-0.061035156	-0.061035156	3.0995849640000004	-8.67070288	0.4821044928	0	-0.061035156	0	4.507617212	9.50930162	0.27155761780000004	0	-0.061035156	-0.12207031	-9.210229532000001	0.849365216	2.7131836060000003	0	-0.061035156	0	0.6926513580000001	9.578686600000001	2.7729980040000006	0	-0.061035156	-0.12207031	0.172265625	9.63491214	-1.6496826080000002	0	0	-0.061035156	1550087636.819
-9.375317392	-1.7489746400000001	-2.78496106	-0.061035156	-0.061035156	-0.12207031	3.0995849640000004	-8.67070288	0.4821044928	0	-0.061035156	0	4.592553714000001	9.536816394	0.2643798822	0	-0.061035156	-0.12207031	-9.22338858	0.8122802520000001	2.7299316100000004	-0.061035156	-0.061035156	0	0.6974365020000001	9.605004892	2.7646241	0	-0.12207031	-0.12207031	0.21054687500000002	9.6385009	-1.662841754	0	0	-0.061035156	1550087636.859
-9.325073380000001	-1.790844748	-2.7227538940000002	-0.061035156	-0.061035156	-0.061035156	3.0995849640000004	-8.67070288	0.4821044928	0	-0.061035156	0	4.651171924000001	9.53322734	0.2835205072	0	-0.12207031	-0.12207031	-9.211425720000001	0.8062988220000001	2.7167724640000004	-0.061035156	-0.061035156	0	0.793139676	9.603808606000001	2.8112792540000004	0	-0.12207031	-0.12207031	0.1770507788	9.632519568000001	-1.66403804	0	0	-0.061035156	1550087636.899
-9.33942842	-1.79323732	-2.7311278960000003	-0.061035156	-0.061035156	-0.061035156	3.0995849640000004	-8.67070288	0.4821044928	0	-0.061035156	0	4.691845746	9.49973143	0.3194091754	0	-0.12207031	-0.12207031	-9.181518570000001	0.802709964	2.70361322	-0.061035156	-0.061035156	0	0.764428714	9.5451902	2.77180162	0	-0.061035156	-0.12207031	0.13757324280000002	9.594238220000001	-1.6544677520000002	0	0	-0.061035156	1550087636.939
-9.360961960000001	-1.7788817900000002	-2.73830571	-0.061035156	-0.061035156	-0.061035156	3.0947998200000004	-8.67788089	0.416308606	0	-0.061035156	0	4.6978271760000005	9.463842752000001	0.3517089856000001	0.061035156	0	-0.12207031	-9.197070288	0.8290283540000001	2.6796875	-0.061035156	-0.061035156	0	0.764428714	9.5451902	2.77180162	0	0	-0.061035156	0.1447509784	9.596630890000002	-1.6496826080000002	-0.061035156	-0.061035156	-0.061035156	1550087636.979
-9.338232428000001	-1.7788817900000002	-2.7131836060000003	0	-0.061035156	-0.061035156	3.16298822	-8.69223642	0.5562744110000001	0	-0.061035156	0	4.703808606	9.5021241	0.34213867800000003	0	0	-0.061035156	-9.198266574	0.8242431610000001	2.702417032	-0.061035156	-0.061035156	0	0.7046142572	9.595434800000001	2.76223143	0	0	0	0.16508788940000002	9.630126800000001	-1.6592528960000001	-0.061035156	0	-0.061035156	1550087637.019
-9.368139480000002	-1.7501709260000002	-2.7371094240000002	-0.061035156	-0.061035156	-0.061035156	3.134277356	-8.69941394	0.5598632788000001	0	-0.061035156	-0.061035156	4.700219748	9.517675720000002	0.309838858	0	0	0	-9.173144568	0.8194580072000001	2.702417032	-0.061035156	-0.061035156	0	0.699829074	9.593042032000001	2.778979532	0	0	0	0.12321777160000001	9.603808606000001	-1.670019568	-0.061035156	-0.061035156	0	1550087637.059
-9.351391574	-1.7609375	-2.710791034	-0.061035156	-0.061035156	-0.061035156	3.15102536	-8.693432608	0.5072265576	0	-0.061035156	-0.061035156	4.672705072	9.500927520000001	0.2811279254	0	0	0.061035156	-9.170751800000001	0.8278320288	2.7275389400000005	-0.061035156	-0.061035156	0	0.699829074	9.593042032000001	2.778979532	0	0	0	0.113647464	9.600219748	-1.66044928	0	0	-0.061035156	1550087637.099
-9.3573732	-1.756152356	-2.751464856	-0.061035156	-0.061035156	-0.061035156	3.15700679	-8.689843750000001	0.47253417540000003	0	-0.061035156	-0.061035156	4.610498004000001	9.503320288000001	0.27993163940000004	0	0	0.061035156	-9.191088760000001	0.8457763580000002	2.7658202880000005	-0.061035156	-0.12207031	0	0.7393066100000001	9.58586412	2.7359130400000002	0	0	0.061035156	0.1435546875	9.60859375	-1.6688232820000002	0	-0.061035156	-0.061035156	1550087637.139
-9.3657473	-1.7824707460000002	-2.757446286	-0.061035156	-0.061035156	-0.061035156	3.1414550720000003	-8.693432608	0.4342529254	0	-0.061035156	-0.061035156	4.560253894000001	9.500927520000001	0.25480957460000003	0	0	0.061035156	-9.220996106000001	0.83022464	2.8017089660000005	-0.061035156	-0.061035156	0	0.765625	9.593042032000001	2.757446286	0	0	0.061035156	0.15073241820000002	9.609789840000001	-1.6664307100000002	0	0	-0.061035156	1550087637.179
-9.374121106	-1.7848632200000003	-2.751464856	-0.061035156	-0.061035156	-0.061035156	3.1378662140000007	-8.6766848	0.4342529254	0	-0.061035156	-0.061035156	4.54589856	9.49853534	0.21533202880000002	0	0	0.061035156	-9.22578125	0.8134765380000001	2.8495605040000003	-0.061035156	-0.061035156	0	0.765625	9.593042032000001	2.757446286	0	0	0	0.1447509784	9.63491214	-1.66403804	0	0	-0.061035156	1550087637.219
-9.35856929	-1.7944336060000001	-2.74428714	-0.061035156	-0.061035156	-0.061035156	3.129492212	-8.693432608	0.43186035340000006	-0.061035156	-0.061035156	-0.061035156	4.5159912140000005	9.49375	0.19499511780000003	0	0	0.061035156	-9.213818390000002	0.8218505890000001	2.828027356	-0.061035156	0	0	0.7728027160000001	9.609789840000001	2.7371094240000002	0	0.061035156	0	0.11843261780000001	9.63969748	-1.6544677520000002	0	0	-0.061035156	1550087637.259
-9.3657473	-1.814770468	-2.7418945679999998	-0.061035156	0	-0.061035156	3.1330810700000002	-8.694628894000001	0.46535643000000004	-0.061035156	-0.061035156	-0.061035156	4.5159912140000005	9.49375	0.19499511780000003	0	0	0	-9.217407248	0.8290283540000001	2.818457068	-0.061035156	0	0	0.7728027160000001	9.609789840000001	2.7371094240000002	0	0.061035156	-0.061035156	0.1112548822	9.62294928	-1.680786142	0	0	-0.061035156	1550087637.299
-9.371728240000001	-1.7752929320000002	-2.7526612400000006	-0.061035156	-0.061035156	-0.061035156	3.1103514400000005	-8.67788089	0.47253417540000003	-0.061035156	-0.061035156	-0.061035156	4.5339355040000004	9.500927520000001	0.25959472840000003	0	0	-0.061035156	-9.216211060000001	0.8314209260000001	2.805297824	-0.061035156	0	0	0.7500732428000001	9.603808606000001	2.733520468	0	0	-0.061035156	0.1196289038	9.63371556	-1.6712158540000002	0	0	-0.061035156	1550087637.339
-9.36933606	-1.770507788	-2.7155760800000004	-0.061035156	0	-0.061035156	3.0900146760000005	-8.694628894000001	0.46655273560000005	0	-0.12207031	0	4.54589856	9.5104982	0.2512207068	0	0	-0.061035156	-9.226977340000001	0.835009784	2.8112792540000004	-0.061035156	0	0	0.75964357	9.599023560000001	2.72036142	0	0	-0.061035156	0.1196289038	9.62893071	-1.6915527160000003	0	0	-0.061035156	1550087637.379
-9.363354532	-1.7800780760000001	-2.7586425720000003	-0.061035156	-0.061035156	-0.061035156	3.104370108	-8.717358426	0.42827148560000006	-0.061035156	-0.061035156	0	4.55546875	9.516479532	0.27155761780000004	0	0	-0.061035156	-9.217407248	0.84816893	2.807690396	-0.061035156	0.061035156	0	0.770410144	9.6217527	2.7155760800000004	0	0	-0.061035156	0.1435546875	9.63371556	-1.670019568	0	0	-0.061035156	1550087637.419
-9.325073380000001	-1.814770468	-2.69523912	0	-0.061035156	-0.12207031	3.1366699280000003	-8.713769568	0.4354492212	-0.061035156	0	0.061035156	4.57819838	9.52604982	0.2990722644	0	0	-0.061035156	-9.19348143	0.8170653959999999	2.751464856	-0.061035156	0	0	0.770410144	9.6217527	2.7155760800000004	0	0.061035156	-0.061035156	0.1399658246	9.637304712	-1.655664038	0	0	-0.061035156	1550087637.459
-9.374121106	-1.7824707460000002	-2.7646241	-0.061035156	-0.061035156	-0.061035156	3.116332968	-8.661132788000002	0.44621582460000003	-0.061035156	-0.061035156	0	4.57819838	9.52604982	0.2990722644	0	0.061035156	-0.12207031	-9.170751800000001	0.8374023560000001	2.7167724640000004	-0.061035156	0	0	0.7010253600000002	9.58825679	2.6964355040000005	0	0.061035156	-0.061035156	0.1112548822	9.610986420000001	-1.6736084260000001	0	0	-0.061035156	1550087637.499
-9.3573732	-1.792041034	-2.7072021760000005	-0.061035156	0	-0.061035156	3.1354737400000006	-8.65634784	0.45698242800000005	0	-0.061035156	0	4.621264676	9.52485324	0.269165036	0	0.061035156	-0.12207031	-9.165966754000001	0.833813498	2.72395018	-0.061035156	-0.061035156	0	0.6447998200000001	9.60620108	2.709594748	0	0	-0.061035156	0.113647464	9.62294928	-1.683178714	0	0	-0.061035156	1550087637.539
-9.35856929	-1.7884521760000003	-2.7275389400000005	-0.061035156	-0.061035156	-0.061035156	3.1821288940000003	-8.66950679	0.41271972840000004	0	-0.061035156	-0.061035156	4.640405252	9.54160144	0.23566894960000004	-0.061035156	0	-0.061035156	-9.170751800000001	0.8362060700000001	2.739501996	-0.061035156	-0.061035156	0	0.6447998200000001	9.60620108	2.709594748	-0.061035156	0	0	0.1196289038	9.62294928	-1.6915527160000003	0	0	-0.061035156	1550087637.579
-9.350195288	-1.8004150360000002	-2.7454834260000003	-0.061035156	0	-0.061035156	3.2096435700000003	-8.662329074	0.379223642	-0.061035156	-0.061035156	-0.061035156	4.63801268	9.52485324	0.24763183900000002	0	0	0	-9.176733426	0.83022464	2.7586425720000003	-0.061035156	-0.061035156	0	0.7261474640000001	9.579882788	2.70600589	-0.061035156	0	0	0.1303955072	9.62055661	-1.6867675720000002	0	0	-0.061035156	1550087637.619
-9.340625000000001	-1.796826178	-2.7538574280000003	-0.061035156	-0.061035156	-0.061035156	3.201269568	-8.657543930000001	0.3959716754	-0.061035156	-0.061035156	-0.061035156	4.584179712	9.485375900000001	0.24643554320000002	0	0	0	-9.185107428000002	0.8266357428000001	2.7646241	-0.061035156	0	0	0.758447284	9.564331070000001	2.719165036	-0.061035156	0	0	0.1411621106	9.615771760000001	-1.680786142	0	0	-0.061035156	1550087637.659
-9.33464357	-1.795629892	-2.7658202880000005	-0.061035156	0	-0.061035156	3.220410144	-8.661132788000002	0.43664550720000006	-0.061035156	-0.061035156	-0.061035156	4.562646466	9.47341304	0.24165038940000003	0	0	0	-9.197070288	0.8158691100000001	2.777783246	-0.061035156	-0.061035156	0	0.758447284	9.564331070000001	2.719165036	0	0	0	0.113647464	9.603808606000001	-1.6927490020000002	0	0	-0.061035156	1550087637.699
-9.343017572	-1.795629892	-2.75983876	-0.061035156	0	-0.061035156	3.208447284	-8.68864766	0.462963858	-0.061035156	0	-0.061035156	4.562646466	9.47341304	0.24165038940000003	0	0	0	-9.19946286	0.8314209260000001	2.7885498200000005	-0.061035156	0	0	0.7488769568000001	9.594238220000001	2.70361322	-0.061035156	0	0	0.1268066394	9.610986420000001	-1.6891601440000001	0	0	-0.061035156	1550087637.738
-9.35378444	-1.8004150360000002	-2.7610351440000005	-0.061035156	-0.061035156	-0.061035156	3.1665771760000005	-8.7030027	0.477319339	-0.061035156	-0.061035156	-0.12207031	4.560253894000001	9.49853534	0.18901367800000002	0	0.061035156	0	-9.201855432	0.83022464	2.8112792540000004	-0.061035156	0	0	0.735717752	9.589452880000001	2.6964355040000005	0	0	0	0.1447509784	9.6217527	-1.7023192900000002	0	0	-0.061035156	1550087637.778
-9.360961960000001	-1.7944336060000001	-2.7502685700000002	-0.061035156	0	-0.061035156	3.1187255400000002	-8.72453624	0.4904785144	0	-0.061035156	-0.12207031	4.579394568	9.49733876	0.20576172120000003	0	0	0	-9.192285340000002	0.855346646	2.816064496	-0.061035156	0	0	0.735717752	9.589452880000001	2.6964355040000005	0	0	0	0.135180661	9.631323380000001	-1.701123004	0	0	0	1550087637.818
-9.350195288	-1.792041034	-2.757446286	-0.061035156	0	-0.061035156	3.064892572	-8.711376800000002	0.47971191100000005	0	-0.061035156	-0.061035156	4.579394568	9.49733876	0.20576172120000003	0	0	0	-9.181518570000001	0.8720947480000001	2.8064941100000005	-0.061035156	0	0	0.7369140380000001	9.5870607	2.6880616	0	0	-0.061035156	0.1268066394	9.62294928	-1.714282248	0	0	-0.061035156	1550087637.858
-9.35378444	-1.8028076080000002	-2.7765869600000004	-0.061035156	0	-0.061035156	3.0433594240000006	-8.704199280000001	0.4689453076	-0.061035156	-0.061035156	0	4.556665036	9.49255342	0.19619140380000002	0	0	-0.061035156	-9.206640380000001	0.8637207068000001	2.816064496	-0.061035156	0	0	0.7261474640000001	9.613378894	2.662939496	0	0	-0.061035156	0.12800292540000002	9.61816394	-1.7071045320000002	0	0	0	1550087637.898
-9.35617662	-1.808789038	-2.751464856	0	0	-0.061035156	3.0469483800000003	-8.69941394	0.43664550720000006	-0.061035156	-0.061035156	0.061035156	4.554272464	9.49494658	0.17944336060000002	0	0	-0.061035156	-9.18391124	0.88046875	2.783764676	0	0	0	0.7261474640000001	9.613378894	2.662939496	0	0	-0.061035156	0.1196289038	9.63491214	-1.715478534	0	0	-0.061035156	1550087637.938
-9.346606430000001	-1.783667032	-2.7658202880000005	0	0	-0.061035156	3.092407248	-8.70778804	0.4438232428	-0.061035156	-0.061035156	0.061035156	4.554272464	9.49494658	0.17944336060000002	0	0	-0.061035156	-9.18869658	0.900805661	2.775390576	0	0	0	0.7117919928	9.589452880000001	2.6581542540000003	0	0	-0.061035156	0.11604003600000001	9.6217527	-1.7071045320000002	0	-0.061035156	0	1550087637.978
-9.3322509	-1.7800780760000001	-2.74428714	0	0	-0.061035156	3.1187255400000002	-8.681469748	0.4521972644	-0.061035156	0	0.061035156	4.57341304	9.500927520000001	0.1818359424	0	-0.061035156	-0.061035156	-9.1791259	0.893627896	2.7706054320000004	0	0	0	0.6747070288	9.60141574	2.6390135800000003	0	0	-0.061035156	0.1495361322	9.613378894	-1.7190673920000001	0	-0.061035156	0	1550087638.018
-9.335839660000001	-1.758544928	-2.78496106	0	-0.061035156	-0.061035156	3.1390625	-8.644384980000002	0.47253417540000003	-0.061035156	0	0.061035156	4.580590854	9.496142572	0.1614990216	0	-0.061035156	-0.061035156	-9.169555710000001	0.8732910340000001	2.76821286	0	0	0	0.6747070288	9.60141574	2.6390135800000003	0	-0.061035156	-0.061035156	0.14714355040000002	9.603808606000001	-1.7226562500000002	0	-0.061035156	0	1550087638.058
-9.354980432000001	-1.770507788	-2.7478759000000004	0	0	-0.061035156	3.1737548920000003	-8.652759080000001	0.458178714	-0.061035156	0	0.061035156	4.580590854	9.496142572	0.1614990216	0	-0.061035156	-0.061035156	-9.1791259	0.8828613220000001	2.787353534	0	0	0	0.6962402160000001	9.59782698	2.68327626	0	-0.061035156	-0.061035156	0.14235839660000002	9.60859375	-1.7226562500000002	0	-0.061035156	-0.061035156	1550087638.098
-9.34541034	-1.814770468	-2.751464856	-0.061035156	-0.061035156	-0.061035156	3.2180175720000004	-8.69702176	0.454589856	-0.061035156	0	0.061035156	4.571020468	9.514086960000002	0.20935058900000003	0	-0.061035156	0	-9.18391124	0.891235324	2.802905252	0	0.061035156	0	0.7979248200000001	9.646875000000001	2.6844726440000004	0	0	-0.061035156	0.1256103534	9.595434800000001	-1.733422824	0	0	-0.061035156	1550087638.138
-9.149218750000001	-1.796826178	-2.7000244600000003	-0.12207031	-0.061035156	-0.061035156	3.2144287140000003	-8.69103984	0.49765625	-0.061035156	0.061035156	0	4.587768570000001	9.52485324	0.2452392572	0	-0.061035156	-0.061035156	-9.180322480000001	0.794335962	2.8232422120000003	0	0.061035156	0	0.7979248200000001	9.646875000000001	2.6844726440000004	0	0	-0.061035156	0.1040771466	9.603808606000001	-1.7190673920000001	0	0	-0.061035156	1550087638.178
-9.016430710000002	-1.808789038	-2.3052490020000005	-0.18310547	0.061035156	-0.061035156	3.1665771760000005	-8.675488220000002	0.5263671924000001	-0.061035156	0	0	4.598535144	9.45786142	0.285913089	0	0	-0.12207031	-8.984130890000001	0.723754892	2.7861572480000003	0.061035156	0.12207031	-0.061035156	0.7775878600000001	9.589452880000001	2.7167724640000004	-0.061035156	0	-0.12207031	0.0813476538	9.445898560000002	-1.599438498	-0.061035156	0	0	1550087638.218
-9.49375	-1.7406005400000002	-2.5899658540000003	-0.12207031	-0.18310547	0	3.1175292540000004	-8.540307608	0.5778076080000001	0	0	-0.061035156	4.58178714	9.278417932000002	0.3229980432	0	0	-0.12207031	-9.077441394000001	0.42587889400000006	2.7299316100000004	0	0	-0.061035156	0.954638678	9.337036240000002	3.0971923920000006	-0.061035156	0	-0.12207031	0.026318359620000002	9.33344748	-1.373339856	-0.12207031	0	0.061035156	1550087638.258
-9.554760880000002	-1.6078125	-2.217919928	-0.48828125	-0.8544922	-0.18310547	3.029003894	-8.408715560000001	0.52995607	0.12207031	-0.061035156	0	4.600927716	9.286792032000001	0.42109375000000004	0.061035156	0	-0.061035156	-9.338232428000001	0.24763183900000002	2.8483641200000003	-0.12207031	0.18310547	-0.061035156	0.954638678	9.337036240000002	3.0971923920000006	0	0.18310547	-0.12207031	0.4474121106000001	9.788037140000002	-1.1651855432	-0.18310547	-0.061035156	0.18310547	1550087638.298
-9.53322734	-1.5982422120000002	-1.476220746	-0.36621094	0.30517578	0.061035156	3.0792480040000005	-8.661132788000002	0.32778320680000006	0.18310547	-0.061035156	0.24414062	4.63801268	9.514086960000002	0.5586669928	0.18310547	0.12207031	-0.12207031	-9.264062500000001	0.25959472840000003	2.971582068	-0.061035156	0.12207031	0	0.955834964	9.515283246000001	3.23955072	0.061035156	0.30517578	-0.12207031	0.61848143	9.701904254	-1.225	-0.12207031	0.24414062	0.24414062	1550087638.338
-9.862207460000002	-1.757348642	-1.7417969240000002	-0.61035156	-0.30517578	-0.18310547	3.21921376	-8.911157248	0.03229980432	0.18310547	-0.18310547	0.4272461	4.636816394	9.52963858	0.7129882787999999	0.18310547	0.18310547	-0.12207031	-9.27004393	0.005981445288000001	3.0002929320000002	-0.061035156	0.18310547	0	0.8421875000000001	9.3920652	3.5135009000000004	0.12207031	0.18310547	-0.12207031	0.33615722840000006	9.625341754	-1.204663089	0.061035156	0.5493164	0.12207031	1550087638.378
-9.632519568000001	-2.19997554	-1.8028076080000002	-0.6713867	-0.7324219	-0.4272461	3.411816394	-8.85493161	-0.10288086060000001	0.12207031	-0.24414062	0.36621094	4.60930162	9.44350589	0.899609375	0.30517578	0.061035156	-0.061035156	-9.304736420000001	-0.0454589856	3.007470746	-0.12207031	0.061035156	0	0.8421875000000001	9.3920652	3.5135009000000004	0.061035156	0.061035156	-0.18310547	-0.1363769568	9.81555162	-1.1125488220000002	0.24414062	0.48828125	0.061035156	1550087638.418
-9.3489991	-2.299267572	-1.2285888580000002	-0.4272461	-0.061035156	-0.24414062	3.440527356	-8.783154254000001	-0.07895508180000001	0.12207031	-0.24414062	0.30517578	4.5327391200000005	9.42077626	1.0670898560000002	0.36621094	0.061035156	0.061035156	-9.33942842	0.027514648560000004	2.98952626	-0.061035156	0.24414062	0.061035156	0.9713867212000001	9.335839660000001	3.4417237400000005	0.061035156	0.061035156	-0.18310547	0.07775878600000001	9.80478534	-0.9797607428000001	0.30517578	0.48828125	0.18310547	1550087638.458
-9.360961960000001	-2.051635782	-1.53125	-0.30517578	0.24414062	-0.24414062	3.22160643	-8.752050720000002	-0.0095703125	0.24414062	-0.6713867	0.30517578	4.5327391200000005	9.42077626	1.0670898560000002	0.30517578	0.18310547	-0.061035156	-9.32148462	-0.07775878600000001	2.93808606	-0.061035156	0.4272461	-0.061035156	1.118530252	9.351391574	3.5242675720000003	0.12207031	0.30517578	-0.24414062	-0.06340332068	9.630126800000001	-1.0288086060000001	0.4272461	0.4272461	0.24414062	1550087638.498
-9.481787140000002	-1.9559326080000001	-1.868603534	-0.24414062	-0.12207031	-0.4272461	3.0469483800000003	-8.653955072	0.1208251996	0.36621094	-1.2207031	0.24414062	4.480102536	9.517675720000002	1.1328857428	0.24414062	0.12207031	-0.12207031	-9.376513580000001	-0.026318359620000002	2.9045898560000003	-0.12207031	0.48828125	-0.061035156	1.0347900360000002	9.38608426	3.59484874	0.12207031	0.5493164	-0.24414062	-0.31701660340000004	9.558349640000001	-1.2453369600000002	0.48828125	0.12207031	0.18310547	1550087638.538
-9.395654254	-1.8913329680000002	-1.9583251800000003	0.18310547	0.61035156	-0.18310547	2.9177491	-8.74367662	0.24763183900000002	0.5493164	-1.6479492	0.30517578	4.480102536	9.517675720000002	1.1328857428	0.24414062	0.24414062	-0.12207031	-9.44350589	-0.07058105432	2.9727783540000003	-0.18310547	0.5493164	0	0.8421875000000001	9.558349640000001	3.5338378600000007	0	0.48828125	-0.30517578	-0.16628417539999998	9.62055661	-1.50732428	0.24414062	-0.12207031	0	1550087638.578
-9.503320288000001	-1.579101538	-2.8017089660000005	0.4272461	0.91552734	-0.18310547	2.83879393	-9.011645468000001	0.33615722840000006	0.79345703	-1.953125	0.48828125	4.43464357	9.753344748	1.1041748200000001	0.24414062	0.30517578	-0.24414062	-9.354980432000001	0.0227294928	2.9572264400000003	-0.48828125	0.48828125	0.12207031	0.805102536	9.76291484	3.42736821	-0.061035156	0.24414062	-0.36621094	0.38400878600000005	9.47460962	-1.9487548920000002	0.79345703	0	-0.12207031	1550087638.618
-9.191088760000001	-1.1304931610000002	-3.4823974640000004	0.30517578	-0.12207031	-0.4272461	2.9045898560000003	-8.988915740000001	0.3146240216	0.91552734	-2.0751953	0.5493164	4.251611420000001	9.5104982	0.985742212	0.12207031	0.30517578	-0.30517578	-9.174340560000001	0.5467041034000001	2.987133786	-0.6713867	0.61035156	0.36621094	0.8828613220000001	9.540405252000001	3.1534179320000004	-0.18310547	-0.061035156	-0.48828125	0.649584964	9.64328624	-2.213134784	0.9765625	0.30517578	-0.30517578	1550087638.658
-9.241332968	-0.8266357428000001	-3.858032248	0.48828125	0.24414062	-0.48828125	2.96560054	-8.943457068	0.3014648462	0.79345703	-2.0751953	0.4272461	4.251611420000001	9.5104982	0.985742212	0.061035156	0.18310547	-0.48828125	-8.963793930000001	1.2058593750000002	2.9464599640000007	-0.5493164	0.5493164	0.5493164	1.0575195288	9.220996106000001	2.586376996	-0.36621094	-0.18310547	-0.5493164	0.2990722644	9.27602536	-2.421289038	0.8544922	-0.24414062	-0.24414062	1550087638.698
-9.2808107	-0.734521466	-3.99919429	-0.30517578	-0.79345703	-0.61035156	2.969189496	-8.70898462	0.3804199280000001	0.5493164	-1.953125	0.36621094	4.22888179	8.920727340000001	0.32060547120000005	-0.18310547	0.24414062	-0.8544922	-9.07983426	1.6783935700000001	3.0002929320000002	-0.5493164	0.6713867	0.6713867	1.3805175720000002	9.261669928000002	1.5300537140000001	-0.36621094	-0.12207031	-0.48828125	1.079052716	9.394457968000001	-2.680883786	0.6713867	-0.7324219	-0.30517578	1550087638.738
-9.34541034	-0.9725830072	-2.930908246	0.36621094	1.0375977	-0.061035156	2.98952626	-8.56901857	0.6400146760000001	0.5493164	-1.953125	0.36621094	4.383203076	9.08461911	-0.250024411	-0.4272461	0.061035156	-1.2207031	-9.144433606	2.09948732	3.1055663940000002	-0.30517578	0.5493164	0.61035156	1.3805175720000002	9.261669928000002	1.5300537140000001	-0.18310547	-0.061035156	-0.48828125	1.735815396	9.329858426000001	-2.5157959260000005	0.4272461	-0.9765625	-0.12207031	1550087638.778
-9.542798020000001	-0.43664550720000006	-3.387890576	0	0.6713867	-0.30517578	2.948852536	-8.730517572	1.1747558900000001	-0.4272461	-0.8544922	0.6713867	4.742089856000001	9.555957068	-0.966601538	-0.7324219	-0.36621094	-1.6479492	-9.134863220000002	2.038476538	3.331665036	-0.24414062	0.8544922	0.48828125	1.425976538	9.72224092	1.314721646	0	0.24414062	-0.48828125	1.8028076080000002	9.38010234	-2.68327626	0.36621094	-0.9765625	-0.18310547	1550087638.818
-9.22458516	-0.5335449280000001	-3.352001996	-0.36621094	0.79345703	-0.7324219	2.9739746400000002	-8.875268570000001	1.801611322	-0.5493164	-0.24414062	0.9765625	5.208642572	9.718652160000001	-1.6724121400000003	-0.8544922	-0.8544922	-1.8920898	-8.851342752	1.9427734620000003	3.29816893	-0.48828125	0.6713867	0.4272461	1.100585962	10.14333516	1.7896484620000002	0.18310547	0.061035156	-0.61035156	0.9486572480000001	9.213818390000002	-3.034985324	0.6713867	-0.6713867	-0.61035156	1550087638.858
-9.04753444	-1.239355432	-3.371142572	-0.18310547	0.61035156	-0.7324219	2.8878417540000005	-8.553466754	2.3028564300000003	-0.48828125	0.12207031	1.0375977	5.5938478400000005	9.43034694	-1.8985107820000002	-0.7324219	-1.159668	-1.7089844	-8.70898462	2.205957068	3.185717752	-0.5493164	0.7324219	0.36621094	1.100585962	10.14333516	1.7896484620000002	0.24414062	-0.24414062	-0.8544922	0.8062988220000001	9.181518570000001	-2.928515576	0.7324219	-0.5493164	-0.9765625	1550087638.898
-8.93747554	-1.3195067900000002	-3.2455322480000004	0.061035156	0.48828125	-0.7324219	2.624658246	-8.12280252	2.58278804	-0.36621094	-0.24414062	1.0375977	5.925219748	9.12648912	-1.65805661	-0.061035156	-0.9765625	-1.2207031	-8.740087860000001	2.4344482820000004	2.8818603240000003	-0.48828125	0.91552734	0.24414062	1.238159146	9.733007788	1.6724121400000003	0	0.061035156	-0.9765625	1.0934082068000002	9.16357428	-2.4595702880000005	0.6713867	-0.36621094	-0.9765625	1550087638.938
-9.144433606	-1.02163089	-3.31611322	0.18310547	0.36621094	-0.8544922	2.5265625000000003	-7.760326980000001	2.501440396	-0.18310547	-0.7324219	1.0986328	5.805590560000001	9.048730432000001	-1.451098642	0.61035156	0	-0.79345703	-8.70778804	2.6641358800000003	2.6713134000000003	-0.30517578	1.0986328	0	1.1556152160000002	9.49494658	1.1962890380000002	-0.061035156	0.79345703	-0.91552734	0.9929199280000001	9.140844748000001	-2.441625998	0.4272461	-0.18310547	-0.8544922	1550087638.978
-9.431542932000001	-1.2010742212	-3.5673339660000005	0.4272461	0.30517578	-0.8544922	2.7167724640000004	-7.604809800000001	2.25261232	-0.18310547	-0.8544922	1.159668	5.505322480000001	9.21979982	-1.18671875	0.8544922	0.91552734	-0.5493164	-8.62045926	2.8830566100000006	2.5157959260000005	0	1.0375977	-0.30517578	1.1556152160000002	9.49494658	1.1962890380000002	0.18310547	1.5258789	-0.6713867	0.21413574280000003	9.1623777	-2.930908246	0.61035156	-0.79345703	-0.9765625	1550087639.018
-9.482983426	-1.387695288	-3.7790771760000004	0.6713867	0.30517578	-0.4272461	2.9548339660000003	-7.683764480000001	2.0169433900000002	-0.30517578	-0.6713867	1.0986328	5.505322480000001	9.21979982	-1.18671875	0.79345703	1.2817383	-0.4272461	-8.577392572	2.9033935700000004	2.551684604	0.12207031	0.6713867	-0.5493164	0.71538089	9.9016848	1.111352536	0.30517578	1.8310547	-0.30517578	0.30385742800000004	9.38967302	-3.0792480040000005	0.61035156	-1.2817383	-1.159668	1550087639.058
-9.558349640000001	-1.264477536	-4.2193116	1.0986328	0.12207031	-0.18310547	3.1151367800000003	-7.88952626	1.830322284	-0.48828125	-0.48828125	1.0375977	5.232568390000001	10.23784146	-0.8182617212000002	0.6713867	1.2817383	-0.30517578	-8.77597644	2.70361322	2.545703076	0.12207031	0.48828125	-0.6713867	0.027514648560000004	10.691235520000001	1.2704589660000003	0.18310547	1.4038086	-0.061035156	0.663940396	9.50930162	-2.981152356	0.5493164	-1.3427734	-1.2207031	1550087639.098
-9.846654860000001	-0.9953125	-4.02192392	1.0986328	-0.24414062	0.24414062	3.24194339	-8.162280252	1.752563498	-0.61035156	-0.4272461	0.79345703	4.98852536	10.52734424	-0.553881839	0.5493164	1.0986328	0.12207031	-8.93388678	2.47392572	2.4344482820000004	0	0.48828125	-0.79345703	0.027514648560000004	10.691235520000001	1.2704589660000003	-0.12207031	0.5493164	-0.12207031	0.860131839	9.937573380000002	-2.8675048920000004	0.12207031	-1.5869141	-1.0986328	1550087639.137
-10.3790036	-0.26318359620000004	-3.71926268	0.79345703	0.48828125	0.9765625	3.4046385800000003	-8.322582968	1.680786142	-0.61035156	-0.4272461	0.79345703	4.98852536	10.52734424	-0.553881839	0.4272461	0.61035156	0.61035156	-9.319091754	2.78017572	2.201171924	0	-1.2817383	-0.9765625	0.046655271600000006	10.75583516	1.471435504	-0.5493164	0	-0.24414062	1.3446288940000002	10.150512680000002	-2.545703076	-0.30517578	-2.0141602	-0.6713867	1550087639.177
-10.495044420000001	0.09331054320000001	-4.64638678	-1.0375977	0.48828125	0.24414062	3.603222644	-8.8046875	1.698730432	-0.7324219	-0.36621094	0.36621094	4.805493210000001	10.763012680000001	-0.1878173822	0.30517578	0.36621094	0.8544922	-10.1481205	1.867407248	1.967895468	0.12207031	-1.6479492	-1.5258789	-0.027514648560000004	11.27263228	1.617382788	-0.79345703	0.36621094	0.12207031	2.213134784	10.59672824	-2.471533246	-0.79345703	-1.3427734	-0.61035156	1550087639.217
-11.312109620000001	-1.503735324	-5.450292932000001	-1.8310547	-1.2817383	0.5493164	3.849658246	-10.539307100000002	1.64011232	-0.79345703	0.4272461	-0.18310547	4.468139676000001	11.86240216	-0.031103515380000002	-0.5493164	1.0986328	0.36621094	-10.5991214	0.3600830072	1.4702392180000001	-0.061035156	-0.12207031	-1.0986328	-0.40434570680000004	11.5262455	2.9129637600000002	-0.91552734	-0.5493164	0.36621094	3.9908202880000005	12.655541640000001	0.11604003600000001	-3.7841797	0.9765625	0.4272461	1550087639.281
-10.04523912	-3.6738037140000004	-4.8342040740000005	-1.5258789	-3.3569336	1.2817383	3.849658246	-10.539307100000002	1.64011232	-0.36621094	0.24414062	-0.6713867	4.468139676000001	11.86240216	-0.031103515380000002	-0.5493164	1.0986328	0.36621094	-10.5991214	0.3600830072	1.4702392180000001	-0.4272461	-0.30517578	-0.9765625	-0.40434570680000004	11.5262455	2.9129637600000002	-0.91552734	-0.5493164	0.36621094	3.9908202880000005	12.655541640000001	0.11604003600000001	-3.7841797	0.9765625	0.4272461	1550087639.297
-8.766406250000001	-4.33176268	-2.003784146	-0.7324219	-2.5024414	1.4038086	4.14035643	-11.161376800000001	1.3458251800000003	0.18310547	0.36621094	-1.4648438	4.329370108	10.768994600000001	0.3600830072	-0.5493164	0.61035156	0.61035156	-10.380200180000001	0.04306640576	1.0240234620000002	0.12207031	-0.18310547	-0.9765625	-1.18671875	9.39086911	3.6797851440000002	-0.9765625	-0.18310547	0.36621094	2.447607428	11.56332968	0.6352294928000001	-4.8217773	2.0141602	1.8920898	1550087639.337
-9.528442392	-3.1187255400000002	-0.9965087860000001	0.6713867	-0.9765625	1.159668	4.317407248	-10.90417482	0.9283202880000001	0.18310547	0.36621094	-1.4648438	4.24682608	9.94833966	0.42109375000000004	-0.36621094	0.61035156	0.91552734	-9.9949955	-0.5443115216000001	0.3959716754	0.12207031	-0.48828125	-0.6713867	-1.18671875	9.39086911	3.6797851440000002	-1.2207031	0.24414062	0.5493164	1.0646972840000002	10.681664840000002	-0.778784146	-4.0893555	1.5869141	3.2348633	1550087639.377
-10.3526857	-1.5958496400000002	-2.15571286	-1.0375977	-2.1362305	0.061035156	3.84367662	-10.631421220000002	0.5072265576	0.79345703	1.7700195	-3.1738281	4.24682608	9.94833966	0.42109375000000004	-0.4272461	1.4038086	1.5258789	-9.721044928000001	-0.735717752	0.46655273560000005	0.061035156	-0.8544922	-0.6713867	-1.7465820680000002	8.5666259	3.8628173920000006	-0.9765625	0.18310547	0.7324219	-1.081445288	11.58366664	-2.6031250000000004	-2.9907227	0.79345703	3.4179688	1550087639.417
-9.297558606	-2.271752896	-2.3746337860000004	-1.8920898	-3.2958984	-0.061035156	3.1761474640000005	-10.16726088	0.0227294928	1.3427734	1.2817383	-3.479004	3.24194339	9.631323380000001	0.3337646466	-0.48828125	1.0375977	2.2583008	-9.656445288	-0.8122802520000001	1.1101562500000002	0	-0.61035156	-0.30517578	-1.3673584260000002	8.638403060000002	4.00756839	-0.6713867	0.061035156	0.8544922	-1.642504892	10.79770468	-2.9392822480000005	-2.746582	-0.18310547	4.0893555	1550087639.457
-8.067773560000001	-3.06608876	-0.80988768	-1.3427734	-1.7700195	0.6713867	2.7765869600000004	-9.80358876	-0.36606445680000005	1.7089844	0.61035156	-3.2958984	3.045751996	9.60620108	0.3505126800000001	-0.48828125	0.12207031	2.6245117	-9.000878894000001	-1.1675781250000001	1.369750998	-0.061035156	-0.48828125	-0.18310547	-1.3673584260000002	8.638403060000002	4.00756839	-0.4272461	-0.30517578	0.61035156	-0.07058105432	9.78444838	-2.255004892	-1.5869141	0.5493164	4.4555664	1550087639.497
-7.85842302	-2.5026367800000004	-0.47014160340000005	-0.61035156	-0.79345703	0.7324219	2.519384784	-9.217407248	-0.7991211060000001	1.8310547	-0.18310547	-3.2958984	3.0218260800000003	8.967382788	0.5072265576	-0.48828125	-0.4272461	2.746582	-8.698217752000001	-1.166381839	1.6616454680000001	-0.24414062	-0.12207031	-0.061035156	-0.613696286	8.446997300000001	4.166674820000001	-0.24414062	-0.6713867	0.18310547	0.5502929712000001	9.249707068000001	-1.175952176	-0.4272461	2.4414062	4.8217773	1550087639.537
-8.25678714	-1.553979532	-1.4116211060000001	-0.91552734	-1.8920898	-0.18310547	2.378222644	-8.502026260000001	-1.149633786	1.6479492	-0.91552734	-3.3569336	3.08881839	8.14313948	0.7823730432	-0.30517578	-0.4272461	2.4414062	-8.644384980000002	-0.9211425720000002	1.906884784	-0.12207031	0.12207031	0.18310547	0.540722644	7.8177491	4.1511230040000004	-0.48828125	-0.48828125	0	0.6089111420000001	9.28798822	-1.2513183900000002	0.24414062	4.0283203	4.333496	1550087639.577
-7.795019568000001	-1.1903076080000001	-0.49885253600000007	-1.3427734	-1.8920898	-0.6713867	2.3937744600000004	-8.08811052	-1.331469748	1.2817383	-0.9765625	-3.112793	3.07805162	7.692138580000001	1.0922119110000001	0.061035156	0.061035156	1.7089844	-8.686254892000001	-1.0874267572	1.9702880400000002	-0.12207031	0.24414062	0.18310547	0.540722644	7.8177491	4.1511230040000004	-0.5493164	-0.18310547	0	0.154321286	8.90517572	-1.1424560700000002	0.18310547	4.5166016	3.1738281	1550087639.617
-7.94216304	-1.1424560700000002	0.534741214	-0.24414062	1.7700195	0.061035156	2.288500998	-7.729223740000001	-1.4223876800000002	0.8544922	-0.5493164	-2.5634766	3.07805162	7.692138580000001	1.0922119110000001	0.24414062	0.61035156	0.7324219	-8.870483426000002	-1.341040036	2.07915036	-0.061035156	0.5493164	0.18310547	0.716577176	7.760326980000001	4.282714856	-0.24414062	0.24414062	-0.061035156	-1.11613768	7.841674820000001	-0.6830810700000001	0.12207031	2.6245117	2.1972656	1550087639.657
-8.8214357	-0.40434570680000004	-0.10886230040000001	-0.6713867	1.5258789	0.12207031	2.107861322	-7.46245108	-1.4427246400000002	0.36621094	-0.24414062	-1.5869141	2.942871106	7.8488523400000005	1.3075439300000002	0.12207031	0.6713867	-0.24414062	-8.725732428	-1.6472900360000002	2.4081298920000003	-0.24414062	0.36621094	0.18310547	0.6101074280000001	8.10844748	4.683471646	0.12207031	0.61035156	-0.061035156	-0.92473143	7.07963858	0.03947753894	0.9765625	-0.5493164	1.4648438	1550087639.697
-9.614575180000001	0.007177734620000001	-0.24045410340000004	-1.2817383	0.8544922	-0.061035156	1.9355957460000002	-7.452880890000001	-1.341040036	-0.061035156	-0.061035156	-0.30517578	3.2383545320000002	8.201757788	1.393676718	0.061035156	0.12207031	-1.159668	-8.661132788000002	-1.7872558900000002	2.6844726440000004	-0.61035156	-0.18310547	0.36621094	0.6101074280000001	8.10844748	4.683471646	0.48828125	0.48828125	-0.30517578	1.362573282	6.90617662	0.2619873004	1.8920898	-1.0986328	0.8544922	1550087639.737
-9.87536592	-0.16508788940000002	-0.7859619110000001	-1.2817383	1.0375977	-0.061035156	1.876977536	-7.561743210000001	-1.1209228240000002	-0.061035156	-0.061035156	-0.30517578	3.2383545320000002	8.201757788	1.393676718	0.12207031	-0.36621094	-1.8920898	-8.815454074	-1.582690396	2.654565396	-0.61035156	-0.18310547	0.36621094	0.6711181610000001	8.26276857	4.618872104	0.4272461	-0.24414062	-0.5493164	3.803002896	7.418188400000001	0.001196289038	2.0751953	-0.12207031	-0.12207031	1550087639.777
-11.084814300000001	-0.10048827880000001	-0.9510498200000002	-0.48828125	-0.91552734	-0.79345703	2.0145507200000004	-7.8512451080000005	-0.8565429712000001	-0.7324219	-0.4272461	2.1362305	3.96928714	8.557055710000002	1.5910644960000002	0.24414062	-0.4272461	-2.4414062	-8.826220746	-1.114941394	2.743090854	-1.0375977	-0.061035156	0.9765625	0.9211425720000002	8.441015380000001	4.514794928000001	0.36621094	-0.36621094	-0.7324219	6.802099640000001	10.2928714	2.27055661	0.9765625	4.211426	-0.61035156	1550087639.817
-12.35647014	-0.46774902160000004	0.0992919928	-1.7700195	-2.5024414	-0.8544922	2.211938498	-8.419482428	-0.54191893	-0.91552734	-0.5493164	3.1738281	4.3640625	9.00566394	1.6879638580000003	0.36621094	-0.4272461	-2.8686523	-8.66352536	-0.8314209260000001	2.516992212	-1.159668	-0.48828125	1.4038086	0.9211425720000002	8.441015380000001	4.514794928000001	0.48828125	-0.061035156	-0.61035156	7.251904254	10.90058606	4.189404254	0.24414062	4.3945312	0.18310547	1550087639.857
-11.82651358	-2.976367212	-0.30505371400000003	-0.91552734	0	-0.7324219	2.4523925720000004	-9.343017572	-0.12919922120000002	-0.9765625	-0.5493164	4.211426	4.7349121400000005	10.010547120000002	1.60183107	0.24414062	-0.4272461	-3.1738281	-10.10864218	-0.34453125	2.7478759000000004	-1.7089844	-2.8686523	1.0986328	0.4438232428	9.03317842	4.34851088	0.7324219	-0.24414062	-0.30517578	1.076660144	8.192187500000001	0.8062988220000001	2.8686523	-1.2817383	-0.61035156	1550087639.897
-12.0286866	-4.685864120000001	-2.299267572	0.7324219	-0.18310547	-0.36621094	2.778979532	-10.93049272	0.24045410340000004	-0.91552734	-0.7324219	5.3100586	5.21223143	11.754736420000002	1.337451178	0	-0.61035156	-3.2958984	-11.986816100000002	0.8900390380000001	3.21921376	-1.159668	-1.8310547	1.2817383	0.230883786	10.3790036	3.794628894	0.79345703	-0.61035156	0.061035156	3.2718505400000004	12.27751448	-0.9737792932	-0.18310547	-1.8310547	-1.5258789	1550087639.937
-9.089404254	-4.248022464000001	-0.5802001800000001	-0.9765625	-3.2348633	0.24414062	3.2957762600000002	-12.545483720000002	0.619677716	-0.91552734	-1.3427734	5.6762695	6.01613768	13.614965560000002	0.7105957068000001	-0.48828125	-1.0375977	-3.1738281	-11.74277356	1.0479492212000001	3.7324219240000005	-0.061035156	1.2207031	1.0375977	0.3026611322	12.252392180000001	3.895117212	1.4038086	-0.24414062	0.48828125	2.787353534	13.19267572	1.2094482428000002	-1.7089844	0.4272461	-1.2207031	1550087639.977
-7.163378894000001	-3.6546630400000004	-0.37443847840000005	1.2207031	6.3476562	1.5258789	3.9896241	-13.04313948	0.9630126800000001	-0.61035156	-2.1972656	5.004883	6.01613768	13.614965560000002	0.7105957068000001	-0.91552734	-1.5258789	-2.5024414	-10.04882788	0.723754892	1.350610324	-0.36621094	0.18310547	0.6713867	-0.36606445680000005	12.73808606	4.139160144000001	1.0986328	0.4272461	0.36621094	-1.9511474640000002	7.36196286	-2.9392822480000005	1.7700195	-2.6855469	-1.4038086	1550087640.017
-8.755639480000001	-2.097094748	-4.95622554	1.0375977	2.746582	-0.61035156	5.111743210000001	-10.8288089	1.409228534	-0.5493164	-1.4648438	3.540039	6.797314300000001	10.7450679	0.3672607428	-0.6713867	-0.48828125	-0.6713867	-10.09548372	1.4116211060000001	1.141259784	-1.0986328	-0.18310547	0.61035156	-1.56953125	9.47341304	2.662939496	0	-0.061035156	0.30517578	0.783569339	9.46264676	-3.8197509000000003	2.319336	-2.9907227	-1.2207031	1550087640.057
-9.455468750000001	-3.23596196	-4.395166034	-0.8544922	-3.7231445	-1.2207031	5.559155252000001	-8.683862320000001	1.6748047120000003	-0.48828125	0.79345703	2.0751953	5.9036866	10.1397464	0.385205072	0.48828125	1.0375977	1.8920898	-9.42197284	2.7658202880000005	0.67709964	-0.30517578	0.30517578	0.4272461	-1.56953125	9.47341304	2.662939496	-0.9765625	-0.12207031	0.91552734	2.6760987400000005	9.810766280000001	-2.686865216	1.5258789	-0.48828125	-1.7700195	1550087640.097
-7.99838858	-3.734814496	-1.207055661	0.061035156	2.6245117	1.5869141	4.84736322	-8.062988220000001	1.847070288	0.18310547	1.159668	0.7324219	5.9036866	10.1397464	0.385205072	0.61035156	1.4648438	3.479004	-9.521264480000001	2.746679712	1.003686502	0.24414062	-0.7324219	0.18310547	-1.25729982	9.16357428	1.6843750000000002	-1.159668	0.6713867	1.7089844	1.081445288	9.517675720000002	-2.56245108	1.4648438	-0.36621094	-1.8310547	1550087640.137
-7.964892572	-2.6497802520000002	-1.7860596040000003	2.380371	5.6152344	1.0986328	3.7407959260000005	-8.140747300000001	1.564746106	0.91552734	-0.9765625	-0.61035156	3.899902356	10.495044420000001	-0.5144042932	-0.4272461	1.2207031	3.90625	-9.253295926000002	1.859033246	1.662841754	0.36621094	0.48828125	-0.12207031	-0.7512695288	9.38967302	1.451098642	-0.12207031	1.159668	2.0751953	-0.1208251996	8.9326902	-2.9033935700000004	1.8920898	-2.9296875	-1.4038086	1550087640.177
-8.994897660000001	-1.3470214660000002	-4.3245849640000005	1.0986328	0.7324219	-0.061035156	3.649877896	-8.20415036	1.1604003600000001	1.2817383	-2.746582	-1.8310547	3.2180175720000004	9.962695680000001	-1.0886230432000001	-1.4038086	-0.12207031	3.9672852	-8.51040036	1.9009033540000002	1.9176513580000003	0.18310547	0.30517578	-0.24414062	-0.5670410144	9.591845746	1.8279297120000002	0.8544922	0.30517578	1.953125	1.24294429	9.354980432000001	-2.634228534	1.5869141	-3.2348633	-1.4038086	1550087640.217
-8.6766848	-1.3649658540000003	-3.0325927520000002	0.8544922	-0.12207031	0	4.099682608	-7.681372300000001	0.838598642	0.9765625	-2.0141602	-2.8076172	3.2180175720000004	9.962695680000001	-1.0886230432000001	-1.5869141	-2.0141602	3.90625	-8.297461060000002	1.9762695680000002	2.062402356	0.18310547	0.30517578	-0.24414062	-0.1997802716	9.169555710000001	2.1760498200000002	1.0375977	-0.30517578	1.7700195	2.135375998	9.23535144	-2.344726538	1.2817383	-2.380371	-1.4648438	1550087640.257
-8.330957068	-0.953442392	-2.3937744600000004	1.8310547	2.380371	-0.18310547	4.204956070000001	-7.358374100000001	0.69504393	0.24414062	0.36621094	-3.2348633	3.25151358	9.11572284	-1.41640625	-0.91552734	-2.6855469	3.7231445	-8.13955072	1.676000998	2.172460962	0.30517578	0.48828125	-0.24414062	0.379223642	9.040356430000001	2.3243896760000005	0.5493164	-0.18310547	1.4648438	1.965502896	9.057104532	-1.9894287140000002	1.159668	-1.8920898	-1.2207031	1550087640.297
-9.125292932	-0.56823732	-3.6068116	1.3427734	0.48828125	-0.61035156	3.60441893	-7.546191394000001	0.7416992212000001	-0.12207031	1.953125	-3.112793	3.79223642	8.6599366	-1.081445288	0.061035156	-1.6479492	3.112793	-7.986425720000001	1.888940396	2.2645751800000005	0.48828125	0.24414062	-0.4272461	0.994116214	9.004467752000002	2.350707968	0.12207031	0.4272461	0.91552734	2.003784146	9.124096940000001	-1.665234424	0.9765625	-1.2817383	-1.2207031	1550087640.337
-9.22338858	-0.9689941100000001	-2.960815396	1.0375977	0.12207031	-0.5493164	2.66772464	-7.802197480000001	0.770410144	-0.24414062	1.8920898	-2.9296875	3.79223642	8.6599366	-1.081445288	0.7324219	0.36621094	2.319336	-8.17304712	2.173657248	2.3542969240000002	0.79345703	0.12207031	-0.48828125	1.0993896760000001	9.04633786	2.13776857	-0.30517578	0.8544922	0.30517578	1.5204834260000002	9.15878894	-1.8279297120000002	0.7324219	-1.6479492	-1.0986328	1550087640.377
-9.326269568	-1.168774411	-2.9799560700000005	1.5869141	1.159668	0.18310547	2.0731689300000005	-7.963696580000001	0.8589355432	-0.30517578	1.0375977	-2.8076172	3.446508786	8.628832968000001	-0.8194580072000001	0.91552734	1.5258789	1.5258789	-8.322582968	2.062402356	2.5217773560000003	1.0375977	-0.24414062	-0.79345703	0.8015136780000001	9.278417932000002	1.8626221040000002	-0.4272461	0.61035156	-0.12207031	1.073071286	9.337036240000002	-2.0564209260000004	0.6713867	-2.4414062	-1.0375977	1550087640.417
-9.121704074	-0.8015136780000001	-4.2193116	2.2583008	0.30517578	0.48828125	2.04326178	-7.994799820000001	0.9905273560000001	-0.48828125	0.7324219	-2.4414062	2.8268310700000003	9.011645468000001	-0.2643798822	0.8544922	1.5869141	0.4272461	-8.51638179	1.770507788	2.6796875	1.0986328	-0.36621094	-0.91552734	0.6005371106	9.700707968000001	1.6664307100000002	-0.36621094	-0.12207031	-0.36621094	1.930810504	9.346606430000001	-2.051635782	0.36621094	-2.5024414	-0.91552734	1550087640.457
-9.165966754000001	-0.41152344240000005	-4.585375900000001	0.7324219	-0.30517578	-0.18310547	2.082739218	-8.062988220000001	1.168774411	-0.7324219	1.159668	-1.8920898	2.8268310700000003	9.011645468000001	-0.2643798822	0.5493164	0.79345703	-0.79345703	-8.69103984	1.41042482	2.8352050720000004	0.8544922	-0.061035156	-0.91552734	0.724951178	9.789233426000001	1.847070288	-0.48828125	-1.159668	-0.91552734	1.971484424	9.32028804	-2.519384784	-0.30517578	-2.1362305	-0.6713867	1550087640.497
-10.540502700000001	-1.282421924	-4.06379393	1.2817383	-1.0375977	1.4038086	1.88774411	-8.03427716	1.191503894	-0.79345703	1.159668	-1.2817383	3.3496094240000005	9.36933606	0.5790038940000001	0.18310547	-0.12207031	-1.7700195	-9.447094748	2.062402356	2.503832968	0.5493164	-1.4038086	-0.6713867	1.006079074	9.78444838	2.186816394	-0.7324219	-1.8920898	-1.5869141	2.336352536	10.381396760000001	-1.544409146	-1.2207031	-2.319336	-0.18310547	1550087640.537
-10.05002446	-1.870996106	-4.2073487400000005	-1.2817383	-0.8544922	2.2583008	1.7035155760000003	-8.43742662	1.1627929712000002	-0.79345703	1.159668	-1.2817383	3.9094726440000005	10.922119600000002	1.225	-0.061035156	-0.6713867	-2.5634766	-11.05251448	1.69633786	2.8220459260000004	1.5869141	-1.0375977	-0.7324219	1.0886230432000001	10.795312500000001	2.356689496	-1.0986328	-1.8920898	-1.5258789	5.47661142	11.308520860000002	-0.1997802716	-3.112793	-1.3427734	0.5493164	1550087640.576
-11.54897464	-2.3734375	-4.359277356000001	-0.79345703	-3.112793	2.2583008	1.9284179320000001	-10.076342360000002	1.315917932	-0.9765625	0.5493164	1.0986328	3.9094726440000005	10.922119600000002	1.225	-0.48828125	-0.7324219	-3.8452148	-11.57888228	0.5443115216000001	2.6174804320000002	1.3427734	-0.24414062	-1.0986328	0.8206542932	11.778662140000002	2.9213378600000004	-0.9765625	-2.380371	-1.3427734	5.807983426000001	12.81345198	1.5563721040000003	-4.8217773	1.5869141	1.8310547	1550087640.616
-11.107544420000002	-3.776684604	-2.6784912140000006	-1.2207031	-5.554199	0.36621094	2.528955072	-11.173339660000002	1.3984619600000001	-0.79345703	0.5493164	2.2583008	4.8988037140000005	12.17224092	1.1472412140000001	-1.4648438	-0.8544922	-4.760742	-10.94245558	-0.36845702880000003	1.717871106	1.4038086	1.159668	-0.8544922	0.18901367800000002	11.20563948	3.926220746	-0.4272461	-2.6855469	-1.4038086	2.6509764400000004	14.371020860000002	0.32539062500000004	-5.859375	1.953125	2.319336	1550087640.656
-10.47111772	-4.121215854000001	0.42109375000000004	1.3427734	-2.319336	0.61035156	3.3352538940000005	-10.992700180000002	1.37214357	-0.5493164	1.3427734	2.2583008	4.8988037140000005	12.17224092	1.1472412140000001	-2.0751953	-2.380371	-4.211426	-11.161376800000001	-0.6902587860000001	0.9725830072	1.3427734	-0.4272461	-0.7324219	-0.14833984620000001	9.9447509	4.81147464	-0.6713867	-2.6245117	-1.4038086	-1.043164038	12.67109424	-3.03857428	-3.90625	1.2817383	3.2348633	1550087640.696
-9.791625900000001	-2.128198282	-0.9642089660000001	0.12207031	-0.5493164	0.18310547	3.6833741	-11.05371106	1.0718750000000001	0.12207031	2.1362305	1.5869141	5.469433606	11.013037140000002	1.2022705072	-1.6479492	-3.4179688	-2.6245117	-11.16616214	-1.2285888580000002	1.494165036	0.9765625	0.48828125	-0.7324219	-0.24763183900000002	9.67558606	4.958618210000001	-1.0986328	-1.8310547	-0.91552734	-2.229882788	12.22128894	-3.517089856	-3.540039	0.36621094	3.7231445	1550087640.736
-9.231762680000001	-1.7346191100000001	-1.332666034	-0.8544922	-1.8310547	-0.30517578	3.3472167540000006	-11.5023188	0.40554199280000003	1.2817383	1.159668	0.6713867	6.13217752	10.58715854	0.765625	-1.2817383	-2.319336	-1.2207031	-9.74736322	-1.3709472839999999	1.4989501800000002	0.48828125	0.24414062	-0.48828125	0.24404297120000001	9.9961911	4.858129892000001	-0.91552734	-1.7700195	-0.9765625	-2.418896466	10.193578780000001	-2.299267572	-1.8310547	-0.61035156	3.8452148	1550087640.776
-7.580884080000001	-1.872192392	-0.26318359620000004	-0.61035156	-0.91552734	-0.24414062	3.037377896	-10.66611322	-0.346923822	2.1362305	-1.159668	-0.7324219	5.428759980000001	8.95063498	0.6854736419999999	-1.159668	-0.8544922	-0.30517578	-8.79990216	-1.594653354	1.2501221040000001	0.24414062	0.30517578	-0.24414062	0.6089111420000001	9.14682608	4.757641574	-0.6713867	-1.7089844	-0.9765625	-2.41770018	8.82263179	-1.284814496	-1.159668	-0.6713867	3.112793	1550087640.816
-7.261474640000001	-1.6783935700000001	0.10766601440000001	-0.30517578	0.4272461	-0.18310547	3.0672851440000004	-8.98652356	-0.7488769568000001	2.0141602	-2.380371	-2.0141602	5.428759980000001	8.95063498	0.6854736419999999	-0.5493164	-1.0986328	0.4272461	-8.487670926	-1.7788817900000002	1.24294429	-0.061035156	0.12207031	-0.18310547	0.8732910340000001	7.7399900200000005	4.4980469240000005	-0.61035156	-1.3427734	-0.79345703	0.32060547120000005	7.458862320000001	-0.8649169928000001	0.91552734	1.7089844	2.746582	1550087640.856
-8.54628894	-1.23696286	-0.172265625	-0.5493164	-0.61035156	-0.48828125	3.3783202880000003	-7.982836960000001	-1.030004892	1.6479492	-1.5869141	-2.319336	5.3785153800000005	7.174145468000001	1.227392572	0.18310547	-0.9765625	0.91552734	-8.39077176	-1.375732428	1.2489257200000001	-0.18310547	0.18310547	0.12207031	1.0192382788	6.94685054	4.161889676	-0.61035156	-0.61035156	-0.5493164	0.955834964	7.17294928	-0.915161142	0.48828125	3.7841797	1.0986328	1550087640.896
-9.45307608	-0.9426757788	0.40314941100000007	-0.91552734	-0.7324219	-0.4272461	3.213232428	-7.626342752000001	-1.2513183900000002	1.5258789	-0.36621094	-2.0141602	5.077050720000001	7.303344748	1.3817138580000001	0.36621094	0.061035156	1.2817383	-8.918335160000002	-1.3302734620000003	1.427172824	-0.18310547	0.24414062	0.36621094	1.1807373200000002	6.900195288000001	4.184619110000001	-0.30517578	0	-0.24414062	0.7823730432	7.589257788	0.2930908246	0.6713867	5.92041	-0.4272461	1550087640.936
-9.612182608000001	-0.6962402160000001	0.47851562500000006	-0.91552734	1.0375977	-0.36621094	2.5791992800000005	-7.820141574000001	-1.47263179	1.4038086	-0.7324219	-1.5258789	5.077050720000001	7.303344748	1.3817138580000001	0.36621094	0.5493164	1.4038086	-9.39086911	-1.5109130400000002	1.758544928	-0.5493164	0.30517578	0.4272461	1.3446288940000002	7.467236420000001	4.54589856	0.30517578	0.79345703	0.18310547	-0.1435546875	7.6107907400000006	-0.17824707460000003	1.2817383	4.8217773	-1.0375977	1550087640.976
-9.77966304	-1.1400634980000002	-0.569433606	-1.8310547	0.48828125	-0.61035156	2.350707968	-8.27353534	-1.5743163940000002	1.159668	-1.7089844	-1.0375977	5.039965560000001	8.84296875	1.5862792540000001	0.36621094	0.4272461	1.2207031	-9.38967302	-1.453491214	2.036083966	-0.8544922	0.061035156	0.61035156	1.437939496	8.45417482	4.95742212	0.7324219	1.5869141	0.4272461	0.6017333966	8.62045926	0.33017577880000004	2.6245117	-0.9765625	-0.9765625	1550087641.016
-9.23654802	-1.6688232820000002	0.05144042932000001	-1.5869141	-0.18310547	-0.18310547	2.665332068	-8.601318390000001	-1.544409146	0.7324219	-1.8310547	-0.48828125	5.039965560000001	8.84296875	1.5862792540000001	0.5493164	0.4272461	0.91552734	-9.38967302	-1.453491214	2.036083966	-0.8544922	0.061035156	0.61035156	1.1604003600000001	9.0092527	5.03398462	0.79345703	1.6479492	0.4272461	2.969189496	10.43283696	2.9727783540000003	1.7089844	-0.18310547	-0.9765625	1550087641.056
-10.1146241	-1.96430661	0.613696286	-0.7324219	0.9765625	0.18310547	3.048144568	-8.571411240000002	-1.3829101440000002	0.12207031	-1.0986328	-0.24414062	5.341430710000001	9.25688498	1.6281494600000002	0.91552734	1.0375977	1.0375977	-8.89321286	-1.268066394	1.814770468	-1.2817383	0.12207031	0.9765625	0.723754892	8.82263179	4.795922824	0.30517578	1.0375977	0.30517578	2.256201178	9.472216754	2.100683606	2.1972656	-0.18310547	-0.12207031	1550087641.096
-10.7103759	-2.1114501800000003	-1.488183606	-0.79345703	-0.30517578	-1.0986328	3.1869139400000006	-8.332153060000001	-1.020434604	-0.5493164	-0.30517578	-0.18310547	5.096191394000001	8.86330571	1.623364218	1.2207031	1.7700195	1.4038086	-9.9710688	-0.32539062500000004	2.0121582460000003	-1.5258789	-0.061035156	1.0986328	0.515600589	8.441015380000001	4.651171924000001	0.24414062	0.91552734	0.36621094	2.00856929	9.744970746000002	0.11005859620000001	2.5024414	0.12207031	-0.6713867	1550087641.136
-10.631421220000002	-3.338842752	-0.42827148560000006	0.061035156	-0.36621094	-0.91552734	3.2072509000000005	-8.661132788000002	-0.4378417932	-0.9765625	-0.24414062	0.12207031	5.33066394	9.548779254000001	1.4415283540000001	1.2207031	1.7700195	1.5258789	-10.317992720000001	0.80390625	1.829125998	-1.0986328	-0.061035156	1.159668	0.4761230432	9.02839357	4.136767572	0.36621094	1.4038086	0.8544922	3.269457968	12.25717752	2.512207068	0.24414062	1.4648438	-0.9765625	1550087641.176
-9.180322480000001	-2.42368161	-0.649584964	-0.61035156	-0.061035156	-0.24414062	3.3831054320000007	-9.064282248	0.2225097644	-0.8544922	-1.0986328	0.36621094	5.33066394	9.548779254000001	1.4415283540000001	0.91552734	1.6479492	1.2817383	-10.702001800000001	0.6759033540000001	2.11743161	-0.9765625	0.6713867	0.91552734	0.33615722840000006	9.953125	3.9010987400000006	0.91552734	1.8310547	0.79345703	1.3230957460000001	11.17573282	-0.5502929712000001	0.24414062	0.61035156	-0.4272461	1550087641.216
-8.93029802	-1.8255371400000002	-1.425976538	-0.9765625	3.3569336	-0.6713867	3.85683606	-9.05471196	0.83022464	-0.48828125	-3.2348633	0.12207031	6.65974092	10.8120607	-0.0825439496	0.48828125	1.5869141	1.5869141	-10.222289840000002	0.5120117212	1.6783935700000001	-1.2207031	0.4272461	0.48828125	-0.1447509784	10.74147914	3.9034912140000007	1.0986328	1.6479492	0.48828125	-0.6735107428000001	8.431445288	-1.8255371400000002	2.319336	-0.6713867	-0.4272461	1550087641.256
-9.725830072	-1.94636232	-4.33176268	-1.4648438	0	-1.6479492	5.719457968	-8.43503444	2.180834964	-0.18310547	-4.272461	-0.5493164	7.2590820680000006	10.120605040000001	-0.27514648560000005	0.48828125	0.30517578	2.5634766	-9.87058058	1.0491455072	1.3613769960000002	-1.953125	0.7324219	0.61035156	-0.1387695288	10.64457968	3.5206787140000007	1.0375977	1.3427734	0.30517578	0.18422851440000002	9.925610520000001	-1.771704074	1.4038086	-0.61035156	-1.0375977	1550087641.296
-8.903979532000001	-3.40942392	-2.8878417540000005	-0.79345703	0.24414062	-0.9765625	7.900292932000001	-7.778271760000001	3.363964856	0.18310547	-2.1362305	-1.4038086	7.2590820680000006	10.120605040000001	-0.27514648560000005	1.0375977	-1.8310547	3.6621094	-9.266455072	2.48588858	0.8972167932	-1.8920898	0.48828125	0.61035156	-0.03349609424	10.072753600000002	2.49426268	0.7324219	1.0375977	0.36621094	2.098291034	9.9447509	-1.790844748	1.3427734	0.7324219	-1.2817383	1550087641.336
-8.9410643	-3.4728271760000005	-3.2072509000000005	-0.24414062	0.4272461	-0.12207031	8.5498777	-7.492358426000001	3.5003417540000004	0.9765625	-1.5258789	-2.746582	9.917236420000002	8.76760234	-1.040771466	1.4648438	-1.953125	4.4555664	-9.650463760000001	3.6510742800000004	0.7680175720000001	-1.0986328	0.4272461	0.5493164	0.1614990216	9.743774460000001	1.665234424	0.24414062	1.3427734	1.0986328	1.8578369600000002	9.62653804	-2.2203125000000004	1.159668	0.48828125	-0.7324219	1550087641.376
-9.045141574	-2.1437500000000003	-2.76821286	-0.24414062	1.3427734	0.061035156	9.058300720000002	-7.309326080000001	3.3089355040000004	1.2207031	-2.319336	-3.8452148	9.80957068	8.4135009	-1.9379882200000003	1.2817383	0.4272461	4.9438477	-9.42077626	3.20007338	0.9905273560000001	-0.30517578	0.9765625	0.24414062	0.5227783246000001	9.98303264	1.315917932	-0.12207031	2.1362305	2.0751953	1.29558107	9.50930162	-2.044457968	0.79345703	-1.159668	-0.12207031	1550087641.416
-9.55117212	-1.7083007200000002	-3.6558594240000004	-0.4272461	0.24414062	-0.48828125	9.993798920000001	-7.05930162	2.6103027160000005	0.9765625	-1.0375977	-4.638672	9.80957068	8.4135009	-1.9379882200000003	0.8544922	0.6713867	5.3710938	-8.89919429	2.74069838	0.80390625	-0.61035156	0.7324219	0.30517578	0.113647464	10.18520468	1.418798822	-0.36621094	1.0375977	2.8076172	1.7441894960000002	9.512890380000002	-1.98464357	0.7324219	-0.5493164	-0.30517578	1550087641.456
-8.92551268	-2.287304712	-3.31850589	0.18310547	0.24414062	-0.61035156	10.081127700000001	-6.48149411	1.8052001800000002	0.7324219	0.18310547	-5.432129	10.11342752	7.029394568	-2.326782248	0.91552734	0.12207031	5.9814453	-8.6515625	2.9799560700000005	0.8182617212000002	-0.18310547	0.91552734	0.30517578	0.046655271600000006	9.406420926000001	1.4822021760000001	0.18310547	-0.24414062	3.3569336	1.641308606	9.49255342	-2.3052490020000005	0.7324219	-0.30517578	-0.61035156	1550087641.496
-9.061889480000001	-2.6126952880000003	-3.5697264400000006	0.9765625	0.4272461	-0.36621094	9.71625998	-5.731420926	1.373339856	0.48828125	0.4272461	-6.1035156	9.91484424	6.3534909200000005	-1.588671924	1.0986328	0.5493164	6.652832	-8.461352340000001	3.5182862400000006	0.34453125	0	0.24414062	0.36621094	0.879272464	9.012841754	1.153222644	0.5493164	-0.061035156	4.211426	1.9595214660000002	9.45666484	-2.2083496400000002	0.61035156	0.24414062	-0.6713867	1550087641.536
-9.248510880000001	-2.795727536	-3.66303714	1.3427734	-0.24414062	-0.12207031	9.350195288	-5.090210160000001	1.412817392	0.36621094	1.0986328	-6.3476562	9.91484424	6.3534909200000005	-1.588671924	0.91552734	0.8544922	6.713867	-8.798706070000001	3.762329074	0.6017333966	0.61035156	0.36621094	0.36621094	1.7657226440000002	9.121704074	0.9965087860000001	0.61035156	0.12207031	4.8217773	1.71667482	9.65883786	-1.888940396	0.24414062	-0.061035156	-0.36621094	1550087641.576
-9.496142572	-2.6940429320000003	-3.185717752	0.5493164	-0.7324219	0.12207031	8.155102340000001	-4.4059326080000005	1.189111322	0.9765625	0.4272461	-5.6762695	8.407519568	4.7073974640000005	-0.8613281250000001	-0.30517578	0.061035156	3.540039	-10.163672120000001	2.67370607	1.0503417932	1.2207031	0.5493164	0.24414062	4.9083741000000005	9.532031250000001	1.5743163940000002	1.0986328	-0.79345703	4.760742	1.4774170320000002	9.646875000000001	-2.48588858	-0.18310547	-1.0986328	0.061035156	1550087641.662
-9.00805661	-2.386596646	-2.67370607	0.7324219	0.4272461	0.24414062	8.10366214	-4.047045926	0.9223388580000002	0.9765625	0.4272461	-5.6762695	8.407519568	4.7073974640000005	-0.8613281250000001	-0.30517578	0.061035156	3.540039	-10.314403960000002	1.726245108	1.19270018	0.7324219	1.2207031	-0.12207031	4.9083741000000005	9.532031250000001	1.5743163940000002	1.6479492	-0.61035156	3.9672852	1.341040036	9.77248552	-2.1437500000000003	-0.24414062	-1.159668	0.18310547	1550087641.696
-9.4004393	-2.48828125	-2.837597644	1.0986328	0.30517578	-0.30517578	7.7148682100000014	-3.512304712	0.8230468750000001	0.061035156	1.953125	-3.540039	7.419384980000001	3.741992212	-0.0346923822	-0.79345703	0.61035156	1.7700195	-10.084716460000001	1.235766574	0.8828613220000001	0.061035156	1.5869141	-0.30517578	5.9826415740000005	9.410009980000002	1.9355957460000002	1.5258789	0.30517578	3.112793	1.13647464	9.449487320000001	-2.271752896	-0.4272461	-0.36621094	0.061035156	1550087641.736
-9.482983426	-2.8758788940000004	-2.670117212	0.7324219	-0.79345703	-0.5493164	7.144238220000001	-3.1330810700000002	1.2417480040000002	-0.4272461	3.4179688	-2.1972656	7.6311277	3.7695067900000003	0.2177246106	-1.5258789	0	0.12207031	-9.8765625	1.3422363220000002	0.571826178	0	1.5869141	-0.061035156	5.7673098000000005	8.80588408	2.345922824	1.4038086	1.2207031	2.4414062	0.8146728240000001	9.55117212	-2.93808606	-0.24414062	-0.48828125	-0.24414062	1550087641.776
-9.036767572	-3.14265126	-1.7406005400000002	0.7324219	-0.061035156	-0.24414062	6.196777160000001	-3.092407248	1.2261962860000002	-0.79345703	2.6245117	-0.61035156	7.6311277	3.7695067900000003	0.2177246106	-1.5258789	-0.36621094	-1.2817383	-9.666015380000001	1.64011232	0.03229980432	0.24414062	1.4648438	-0.061035156	5.05671376	8.39555661	2.191601538	0.9765625	1.5869141	2.0141602	0.7034179712000002	9.71147464	-2.2346679320000002	-0.30517578	-0.36621094	-0.36621094	1550087641.816
-9.177929712000001	-2.810082968	-1.5587646760000002	1.0375977	0.36621094	-0.18310547	5.33544928	-3.4441162140000006	0.7979248200000001	-1.6479492	-1.2817383	0.30517578	8.23764676	4.713378894000001	0.362475589	-1.4038086	0.24414062	-2.1362305	-9.485375900000001	1.7848632200000003	-0.33137207460000007	0.48828125	1.2817383	-0.4272461	4.600927716	8.224487320000001	1.8949219240000001	0.61035156	1.0986328	1.5869141	0.32539062500000004	9.6636232	-1.216625998	-0.30517578	-0.4272461	-0.24414062	1550087641.855
-9.33942842	-2.333959964	-1.758544928	0.91552734	-0.30517578	-0.4272461	6.31401358	-3.9393798920000007	0.570629892	-1.8310547	-1.7089844	0.5493164	8.23764676	4.713378894000001	0.362475589	-1.159668	0.36621094	-2.319336	-9.485375900000001	1.7848632200000003	-0.33137207460000007	0.48828125	1.2817383	-0.4272461	4.410717752	8.187402160000001	1.9918212860000002	0.5493164	0.7324219	0.91552734	0.5467041034000001	9.573901260000001	-1.39606929	-0.18310547	-0.8544922	-0.12207031	1550087641.896
-9.35976538	-2.277734424	-1.4869873200000001	0.5493164	0	-0.48828125	7.498339660000001	-4.130786240000001	0.6280517572	-1.5258789	0.91552734	0.5493164	9.05231929	5.13088408	0.5670410144	-0.8544922	0.48828125	-1.8310547	-9.27722194	1.106567392	-1.3386474640000001	0.79345703	0.6713867	-0.24414062	4.064990216	7.876367212000001	2.233471646	0.48828125	0.18310547	0.36621094	1.2154297120000002	9.564331070000001	-1.39606929	-0.36621094	-0.7324219	-0.24414062	1550087641.935
-9.426757788000002	-2.6150878600000005	-1.429565396	0.4272461	-0.061035156	-0.48828125	7.4074221200000006	-4.19060054	1.0742675720000001	-1.3427734	1.159668	0.5493164	10.103857820000002	5.01603984	-0.12321777160000001	-0.18310547	-0.7324219	-1.0375977	-9.51169429	0.7034179712000002	-1.3242920320000002	0.7324219	0.61035156	-0.18310547	4.11044928	7.820141574000001	2.274145468	0.36621094	-0.5493164	0.18310547	1.246533246	9.66003444	-1.0862304712000002	-0.30517578	-0.30517578	-0.36621094	1550087641.975
-9.31669928	-2.79213858	-1.2285888580000002	0.61035156	-0.061035156	-0.36621094	7.16457518	-4.309033246	1.46665036	-1.3427734	-0.7324219	0.5493164	10.57878444	5.02441394	-0.12321777160000001	0.12207031	-0.5493164	-0.24414062	-9.49973143	0.49765625	-1.43435054	0.61035156	0.48828125	-0.18310547	4.777978534	7.7459719400000004	2.410522464	0.12207031	-0.5493164	-0.12207031	0.794335962	9.631323380000001	-1.204663089	-0.30517578	-0.36621094	-0.36621094	1550087642.015
-9.29636232	-2.652172824	-1.0946044928	0.5493164	0.30517578	-0.24414062	7.881152160000001	-4.73132338	1.6114013580000002	-0.48828125	-0.48828125	0.7324219	10.57878444	5.02441394	-0.12321777160000001	0	-0.061035156	0.12207031	-9.43034694	0.5084228534	-1.6712158540000002	0.5493164	0.18310547	-0.12207031	5.456274460000001	7.945751800000001	2.368652356	0.12207031	0.061035156	-0.36621094	0.5574707068000001	9.54997554	-1.1580077880000001	-0.30517578	-0.61035156	-0.4272461	1550087642.055
-9.484179712000001	-2.75625	-1.28361821	0.24414062	0.061035156	-0.24414062	7.491162140000001	-4.737304712	2.158105432	-0.30517578	-1.4038086	0.91552734	9.962695680000001	4.91555162	0.35529785340000003	-0.36621094	-0.8544922	0	-9.418384080000001	0.6101074280000001	-1.7489746400000001	0.48828125	0	-0.12207031	5.33903804	8.084521760000001	2.255004892	0	-0.061035156	-0.4272461	0.7213623200000001	9.605004892	-0.878076178	-0.24414062	-0.7324219	-0.5493164	1550087642.095
-9.41120607	-2.971582068	-1.3051513580000003	0.061035156	-0.061035156	-0.061035156	7.793823380000001	-4.513598740000001	1.332666034	-1.159668	-3.540039	0.48828125	10.39934056	4.8988037140000005	0.6316406250000001	-0.4272461	-1.159668	0.36621094	-9.418384080000001	0.6101074280000001	-1.7489746400000001	0.48828125	0	-0.12207031	4.95024411	7.872778060000001	2.2657714660000003	-0.36621094	-0.8544922	-0.48828125	0.9115722840000001	9.83229982	-0.773999002	-0.12207031	-0.48828125	-0.48828125	1550087642.135
-9.234155252	-2.958422824	-1.063500998	0	-0.061035156	0	9.376513580000001	-4.06140126	0.08493652160000001	-1.7089844	-2.9907227	0	9.883740020000001	4.422680710000001	-0.15671386780000002	0.4272461	-2.746582	0.18310547	-9.554760880000002	0.5144042932	-1.6329346040000001	0.30517578	-0.24414062	-0.12207031	5.25649411	7.8153564300000005	2.441625998	-0.6713867	-1.159668	-0.48828125	0.9773681610000001	9.844262680000002	-0.6328369110000001	-0.18310547	-0.061035156	-0.36621094	1550087642.175
-9.180322480000001	-2.7646241	-0.953442392	-0.061035156	0.12207031	0	10.387377700000002	-4.080542032	-0.30625	-1.0986328	-0.061035156	-0.48828125	11.56811502	4.632031250000001	-0.6986327880000001	0.4272461	0.30517578	1.2207031	-9.439917032	0.6053222644	-1.52526857	0.4272461	-0.30517578	-0.12207031	5.225390380000001	8.041455072	2.46794429	-1.0375977	-0.30517578	-0.91552734	0.849365216	9.77128894	-0.44621582460000003	-0.24414062	-0.061035156	-0.24414062	1550087642.215
-9.35378444	-2.7048096040000003	-1.184326178	-0.18310547	0	-0.061035156	10.35627446	-4.79113768	0.477319339	-1.0375977	-1.8920898	-1.2207031	11.45566394	4.78276358	-1.282421924	0.8544922	-0.30517578	1.4038086	-9.439917032	0.6053222644	-1.52526857	0.4272461	-0.30517578	-0.12207031	4.700219748	8.13356929	2.3160155760000003	-1.4038086	-0.48828125	-1.2817383	0.6256591459999999	9.63969748	-0.5562744110000001	-0.12207031	-0.24414062	-0.18310547	1550087642.255
-9.34780252	-2.8316162140000003	-1.149633786	-0.30517578	0	0	10.127783540000001	-5.446704074	0.3935791034	-0.7324219	-0.6713867	-2.0141602	11.5776857	5.457470746	-0.515600589	0.48828125	-0.6713867	2.2583008	-9.599023560000001	0.1985839856	-1.2477295320000001	0.24414062	-0.5493164	0.061035156	3.7970214660000003	8.14433606	2.795727536	-2.2583008	-1.5258789	-1.7089844	0.4868896466	9.70310054	-0.6711181610000001	-0.061035156	-0.061035156	-0.24414062	1550087642.295
-9.29516574	-2.7861572480000003	-1.189111322	-0.5493164	0	0	9.69113768	-5.598632788000001	0.16987304320000002	-1.159668	-0.8544922	-2.6855469	10.8886232	5.33186052	-0.34453125	1.0986328	-2.6245117	3.112793	-9.605004892	0.2177246106	-1.2477295320000001	0.061035156	-0.79345703	0	3.8041992800000006	8.47451178	2.9177491	-2.8076172	-1.953125	-1.953125	0.285913089	9.67438948	-0.75366214	0	0.061035156	-0.24414062	1550087642.335
-9.130077880000002	-2.8555420320000002	-1.0515380890000001	-0.6713867	0.18310547	0.12207031	9.449487320000001	-5.05192842	-0.8589355432	-1.2817383	-1.4648438	-3.0517578	10.929297120000001	4.9729737400000005	-1.129296875	1.5869141	-1.2207031	3.1738281	-9.605004892	0.2177246106	-1.2477295320000001	0.061035156	-0.79345703	0	4.556665036	8.795117212000001	2.7825683900000002	-2.6855469	-2.380371	-2.380371	0.2033691394	9.573901260000001	-0.802709964	0.18310547	0	-0.24414062	1550087642.375
-9.222192392	-2.94765625	-1.1639892572000001	-0.6713867	0.30517578	0.18310547	9.845459260000002	-4.347314496	-1.4738280760000002	-1.2207031	-0.7324219	-2.9296875	9.6636232	3.867602536	-1.9403808900000001	2.0141602	-1.4038086	2.6245117	-9.60261232	0.13398437500000002	-1.008471646	0.061035156	-0.9765625	0	5.406030252000001	8.9494384	2.578002896	-2.8686523	-1.8310547	-2.5634766	0.1997802716	9.5104982	-0.7440917932000001	0.24414062	0	-0.24414062	1550087642.415
-9.34780252	-3.057714856	-1.443920926	-0.8544922	0	0.18310547	9.35856929	-3.599633786	-1.599438498	-1.2207031	-0.7324219	-2.9296875	9.27124002	1.961914038	-2.477514676	2.1362305	-1.7089844	2.0141602	-9.705493210000002	0.248828125	-0.9390869110000001	-0.12207031	-0.9765625	-0.061035156	5.011254892	8.791528060000001	3.1354737400000006	-2.9907227	-1.159668	-3.4179688	0.2763427716	9.681567392	-0.71538089	0.36621094	0.061035156	-0.12207031	1550087642.455
-9.299951080000001	-3.1366699280000003	-1.320703076	-0.8544922	0.24414062	0.30517578	8.88842752	-2.19997554	-0.8362060700000001	-0.7324219	-0.48828125	-2.1972656	9.413598740000001	0.9773681610000001	-2.7502685700000002	2.319336	-1.159668	1.4648438	-9.7318116	0.2380615216	-0.8756836060000002	-0.30517578	-1.159668	0.061035156	4.167871106000001	8.225683606	3.1498290740000003	-1.953125	-1.2207031	-3.90625	0.516796875	9.928002700000002	-0.6543701080000001	0.48828125	0.6713867	0.061035156	1550087642.495
-9.42915036	-2.969189496	-1.562353534	-1.0375977	0.24414062	0.30517578	8.560644568	-1.1209228240000002	-0.419897464	0.48828125	-0.5493164	-1.4038086	9.413598740000001	0.9773681610000001	-2.7502685700000002	2.4414062	-1.2817383	0.9765625	-9.94714308	-0.10168457460000001	-0.6663330072	-0.5493164	-1.4038086	0.18310547	4.294677716000001	8.263964660000001	3.21203624	-2.0141602	-1.159668	-3.7231445	0.5778076080000001	9.89689946	-0.7763915740000001	0.48828125	0.79345703	0.12207031	1550087642.535
-9.19348143	-2.8423827880000005	-1.644897464	-1.5258789	0.18310547	0.12207031	8.370434800000002	-0.40793457460000004	-0.3146240216	1.4648438	-1.2207031	-0.6713867	9.72822284	0.1196289038	-2.85913089	2.9907227	-1.4038086	0.6713867	-10.16247554	-0.14833984620000001	-0.287109375	-0.5493164	-1.4038086	0.18310547	4.42028804	8.271142572	3.741992212	-1.0986328	-0.6713867	-3.9672852	0.3146240216	9.858617720000002	-1.1269042932	0.36621094	0.6713867	0.24414062	1550087642.575
-9.16835962	-2.8734864200000003	-1.9415771760000002	-1.7700195	0.7324219	-0.12207031	8.412304712000001	0.2536132788	-0.2763427716	2.2583008	-1.7089844	-0.061035156	9.54997554	-2.5971435700000005	-1.207055661	2.9907227	-1.159668	0.12207031	-10.21272014	-0.07416992212000001	-0.02033691394	-1.2817383	-1.2817383	0.12207031	4.824633786	7.995996106000001	3.6738037140000004	0.061035156	0.9765625	-3.479004	-0.3158203076	9.567919928000002	-1.4750244600000002	0.4272461	0.36621094	0.12207031	1550087642.615
-9.15161142	-3.0792480040000005	-2.8555420320000002	-2.319336	0.30517578	-0.48828125	8.5666259	0.840991214	-0.9223388580000002	2.746582	-1.159668	0.79345703	9.54997554	-2.5971435700000005	-1.207055661	2.5024414	-1.8310547	-0.48828125	-10.5141848	-0.477319339	0.37443847840000005	-1.953125	-0.79345703	0.61035156	5.44191893	7.645483426000001	3.5481933900000002	0.91552734	1.5869141	-2.746582	-0.5132080072	9.581079074	-2.1114501800000003	0.48828125	0.5493164	-0.061035156	1550087642.655
-8.78435054	-3.1964844240000003	-2.85913089	-2.746582	-0.4272461	-0.91552734	9.16357428	0.991723642	-1.868603534	2.746582	-1.159668	0.79345703	10.200757280000001	-3.3472167540000006	-1.355395468	2.5024414	-1.7700195	-1.159668	-10.58835414	-0.7105957068000001	1.2477295320000001	-1.953125	-0.79345703	0.61035156	5.796020468	7.743579074	3.3173096040000005	1.3427734	2.746582	-2.1362305	-0.5120117212	9.680371106	-2.229882788	0.5493164	0.91552734	-0.18310547	1550087642.695
-8.223290740000001	-2.58278804	-2.65935054	-2.5024414	0.8544922	-1.3427734	9.865796220000002	0.724951178	-2.0193359620000004	3.7231445	-1.8310547	1.159668	10.63859874	-3.369946286	-1.300366214	2.746582	-0.5493164	-1.2817383	-10.13496106	-0.25839844240000004	1.280029254	-2.6855469	0.91552734	0.79345703	5.228979532	7.778271760000001	2.7706054320000004	1.4038086	3.7231445	-1.3427734	-0.784765625	9.35856929	-2.2813232820000002	0.5493164	1.0986328	-0.18310547	1550087642.735
-8.45896016	-1.66044928	-3.5206787140000007	-3.0517578	-0.24414062	-2.380371	10.154101440000002	0.2978759784	-1.93439946	4.0893555	-0.5493164	0.79345703	10.6589357	-2.9261230040000004	-1.6137939300000002	3.1738281	-0.8544922	-1.3427734	-9.849048020000001	0.34453125	1.227392572	-3.479004	1.7700195	0.9765625	4.2336670320000005	7.994799820000001	2.396167032	1.0375977	4.1503906	-0.5493164	-1.02163089	9.138451980000001	-2.227490216	0.7324219	1.2817383	-0.4272461	1550087642.775
-8.88723143	-1.7597412140000002	-4.100878894	-3.6621094	-0.6713867	-2.5634766	10.054809800000001	-0.17944336060000002	-2.217919928	4.272461	-0.061035156	0.24414062	10.7103759	-2.3985596040000003	-1.9966064300000002	3.6621094	-0.4272461	-1.2817383	-9.63491214	1.178344748	1.2656738220000001	-4.0893555	2.1362305	1.159668	3.32807608	8.73171376	1.93439946	0.7324219	4.4555664	0.12207031	-0.0095703125	9.27602536	-2.3208007200000003	0.61035156	1.5869141	-0.61035156	1550087642.815
-9.2042482	-2.183227536	-4.273144568	-3.8452148	-0.36621094	-2.1362305	10.05002446	-0.7309326080000002	-2.1293945680000004	4.0893555	0.24414062	-0.12207031	10.467528960000001	-1.8913329680000002	-2.9273192900000002	3.9672852	-0.24414062	-1.3427734	-9.23654802	2.1485351440000002	1.2154297120000002	-4.5166016	2.319336	1.0986328	2.6198730040000004	9.81914038	1.4558837860000002	0.24414062	4.638672	0.48828125	1.5360351440000002	9.535620108000002	-2.235864218	0.61035156	2.6855469	-0.9765625	1550087642.855
-9.057104532	-2.47631839	-4.40234375	-3.7231445	-0.36621094	-1.8920898	10.008153960000001	-1.33386232	-1.9164550720000002	3.90625	0.36621094	-0.30517578	10.693627700000002	-1.4056396760000003	-3.8376952880000004	3.9672852	-0.24414062	-1.5258789	-9.1109375	3.33645018	0.949853534	-5.1879883	2.1972656	1.0375977	1.6544677520000002	10.565625	1.1340820288	0.061035156	4.638672	0.7324219	1.9858398560000001	9.630126800000001	-2.34711911	0.6713867	3.540039	-1.2207031	1550087642.895
-8.834594748	-2.4906739200000003	-4.318603534	-3.479004	-0.24414062	-1.7089844	9.680371106	-1.7059082460000001	-1.5456054320000001	3.90625	-0.30517578	-0.4272461	10.73190944	-0.8625244110000001	-5.159594748	3.9672852	-0.18310547	-1.5258789	-9.098974640000002	4.304248004000001	0.660351538	-5.1879883	1.7089844	0.91552734	0.8122802520000001	10.97714856	0.9175537140000001	-0.061035156	4.4555664	0.91552734	1.9559326080000001	9.74736322	-2.174853534	0.36621094	3.479004	-0.9765625	1550087642.935
-9.07026358	-1.9738769960000002	-4.401147464000001	-3.540039	-0.18310547	-1.4038086	9.581079074	-1.927221646	-0.94506839	3.90625	0.061035156	-0.18310547	10.73190944	-0.8625244110000001	-5.159594748	3.90625	0.12207031	-1.5258789	-9.098974640000002	4.304248004000001	0.660351538	-4.5166016	1.6479492	0.79345703	0.250024411	10.95082968	0.8254394568000001	-0.18310547	4.211426	1.0986328	1.732226538	10.034472840000001	-2.2215087860000002	-0.18310547	2.1972656	-0.36621094	1550087642.975
-9.399243210000002	-1.5156982820000002	-4.594946286	-3.90625	-0.48828125	-1.2817383	9.41599092	-1.8937255400000002	-0.45698242800000005	3.90625	-0.24414062	0	10.54409146	-0.6759033540000001	-5.763720746000001	3.9672852	0.061035156	-1.5258789	-8.58696286	3.7599366	-0.057421875000000004	-4.211426	1.4038086	0.61035156	-0.113647464	10.576391280000001	1.00129393	-0.24414062	3.90625	1.2207031	1.52526857	9.693530252	-2.25261232	-0.36621094	0.79345703	-0.18310547	1550087643.015
-9.43632788	-1.81716304	-4.795922824	-4.0893555	-0.91552734	-1.2207031	9.491357428	-1.792041034	-0.250024411	3.9672852	-1.159668	-0.12207031	9.656445288	-0.5586669928	-5.949145468	4.0893555	0.12207031	-1.3427734	-8.35129393	3.935791034	-0.23208007200000003	-4.272461	1.0375977	0.36621094	-0.09331054320000001	10.246215560000001	1.1508300720000002	0.061035156	3.8452148	1.4038086	2.4296630400000003	9.486572480000001	-2.386596646	-0.36621094	1.159668	-0.7324219	1550087643.055
-9.230566394	-1.906884784	-5.32348642	-3.9672852	-1.159668	-1.2207031	9.637304712	-1.7609375	-0.19140625	3.9672852	-1.159668	-0.12207031	9.656445288	-0.5586669928	-5.949145468	4.1503906	0	-1.2207031	-8.35129393	3.935791034	-0.23208007200000003	-4.272461	0.4272461	0.12207031	0.02153320288	10.175634980000002	1.227392572	0.5493164	4.0283203	1.4648438	2.830419928	9.53083516	-2.4811035340000003	-0.5493164	2.6855469	-1.3427734	1550087643.095
-8.42666034	-1.41640625	-5.957519568	-4.3945312	-1.2207031	-1.7700195	9.77248552	-1.836303714	-0.22849121400000003	4.0893555	-0.8544922	-0.6713867	9.503320288000001	-0.718969748	-5.6273437500000005	4.0283203	0.12207031	-1.2817383	-8.62045926	3.9166503600000007	0.4821044928	-3.9672852	0	-0.061035156	0.1614990216	10.328759980000001	0.9331054712000001	0.7324219	3.9672852	1.5869141	1.662841754	9.506909440000001	-2.56484375	-0.5493164	3.112793	-1.5258789	1550087643.135
-7.984033246000001	-1.9200439300000003	-6.4623532400000006	-4.5776367	-1.8310547	-2.0141602	9.81196286	-1.8937255400000002	-0.15671386780000002	4.1503906	-0.9765625	-0.9765625	9.66481929	-0.8362060700000001	-5.44790036	3.7841797	0.061035156	-1.3427734	-8.878857428000002	3.4656494600000003	0.754858426	-3.9672852	-0.12207031	-0.18310547	0.45937500000000003	10.17204622	0.763232428	0.6713867	3.540039	1.5258789	1.408032248	9.433935700000001	-2.958422824	-0.8544922	3.540039	-1.7700195	1550087643.175
-7.683764480000001	-2.3985596040000003	-6.35827626	-4.333496	-2.0751953	-1.953125	9.3657473	-1.7071045320000002	-0.27873535340000005	4.1503906	-0.9765625	-0.9765625	9.439917032	-1.138867212	-5.006469748	3.7231445	-0.12207031	-1.2207031	-9.023608426000001	3.262280252	1.0886230432000001	-4.638672	0.30517578	-0.24414062	1.1352783540000002	9.88015126	0.8960205072	0.91552734	3.3569336	1.2207031	1.2477295320000001	9.38010234	-2.93808606	-1.2817383	3.9672852	-1.6479492	1550087643.215
-7.4875733800000015	-2.3794189300000004	-6.3845947480000005	-3.9672852	-1.8310547	-2.2583008	9.024804712	-1.642504892	-0.27155761780000004	4.1503906	-1.0986328	-1.2817383	9.439917032	-1.138867212	-5.006469748	3.7231445	-0.061035156	-1.0375977	-8.792724640000001	3.417797824	1.43435054	-4.9438477	0.61035156	-0.18310547	1.7788817900000002	9.65405252	0.88046875	1.0375977	3.90625	0.91552734	0.9689941100000001	9.477001800000002	-2.64738768	-1.7089844	4.3945312	-1.5869141	1550087643.255
-7.257885880000001	-2.080346646	-6.27333966	-3.479004	-2.380371	-2.319336	8.829809800000001	-1.829125998	-0.2775390576	4.272461	-0.36621094	-1.4648438	9.20065944	-1.4427246400000002	-4.854541034	3.7841797	-0.12207031	-1.0986328	-8.792724640000001	3.417797824	1.43435054	-4.9438477	0.61035156	-0.18310547	1.9188476440000002	9.62773462	0.6806884980000001	0.79345703	4.4555664	0.91552734	0.641210962	9.406420926000001	-2.8268310700000003	-2.0141602	4.3945312	-1.4648438	1550087643.294
-7.345214660000001	-2.624658246	-5.740990920000001	-3.9672852	-1.8920898	-2.1362305	8.475707968	-1.9224365020000003	-0.36965332460000005	4.3945312	-0.61035156	-1.3427734	9.305932608	-1.680786142	-4.996899460000001	4.1503906	0	-1.4038086	-9.159985520000001	4.11882338	1.44870607	-4.760742	0.6713867	0	1.6544677520000002	9.7066893	0.36606445680000005	0.30517578	4.4555664	1.3427734	0.05981445288	9.31311052	-3.00986322	-2.380371	3.7841797	-1.4648438	1550087643.335
-8.255590560000002	-2.82084964	-5.33066394	-4.699707	-1.2207031	-0.48828125	8.4386232	-1.70471196	-0.401953125	4.3945312	-0.61035156	-1.3427734	9.305932608	-1.680786142	-4.996899460000001	4.4555664	0.48828125	-1.6479492	-10.02729532	3.2634764400000003	1.693945288	-4.4555664	0.9765625	-0.061035156	1.4068359620000002	10.13735324	0.32060547120000005	-0.12207031	4.4555664	1.7700195	-0.576611322	9.155200180000001	-2.93569339	-2.1972656	2.9907227	-1.4038086	1550087643.374
-7.77109375	-2.454785144	-5.3821045320000005	-4.8217773	-1.159668	-0.48828125	9.02241214	-1.2704589660000003	-0.811083966	4.760742	-1.2207031	-0.61035156	9.760522660000001	-1.4750244600000002	-5.353393570000001	4.5776367	0.61035156	-1.8310547	-9.317895468000001	1.650878894	1.565942392	-4.4555664	0.9765625	-0.061035156	1.4020507200000003	10.772583360000002	0.9283202880000001	0	4.5776367	1.8310547	0.2895019568	9.677978240000002	-1.9379882200000003	-2.2583008	3.7841797	-1.3427734	1550087643.414
-9.578686600000001	-4.200170926	-4.0506347840000005	-3.0517578	-2.6855469	-1.159668	10.26416034	-1.143652356	-1.9391846040000003	4.8828125	-1.159668	-0.30517578	10.611084260000002	0.16508788940000002	-4.502832068	4.638672	0.79345703	-1.8310547	-9.74736322	2.235864218	0.923535144	-5.126953	0.48828125	-0.5493164	1.471435504	10.344311600000001	2.0659912140000003	0.36621094	4.760742	1.0986328	2.7969239200000002	10.871875000000001	0.3971679712	-3.479004	5.92041	-0.5493164	1550087643.454
-11.156591460000001	-2.54689946	-3.66303714	-2.1972656	-3.8452148	-0.24414062	10.62185054	-1.102978534	-2.5301512600000002	4.760742	-0.79345703	-0.7324219	10.611084260000002	0.16508788940000002	-4.502832068	4.638672	0.30517578	-1.4648438	-9.98901358	2.783764676	0.6615478240000001	-4.5776367	0.5493164	0.48828125	0.5287597644	9.439917032	2.895019568	1.2207031	4.8828125	1.2817383	4.639208966000001	11.05610324	1.6114013580000002	-3.8452148	7.2021484	0.5493164	1550087643.494
-11.21521016	-1.905688498	-3.4058349640000003	-4.5776367	-4.0283203	-0.9765625	10.467528960000001	-0.8254394568000001	-2.9249266200000004	4.5776367	-0.18310547	-1.0986328	10.910155760000002	0.6806884980000001	-3.5589599640000005	4.638672	0.61035156	-1.2207031	-10.73190944	2.3303711060000003	0.4354492212	-4.5776367	0.5493164	0.48828125	-0.2835205072	9.838280760000002	2.951245108	0.48828125	4.5166016	2.1362305	4.454980432	10.29047824	0.3337646466	-1.7089844	6.591797	0.61035156	1550087643.534
-11.42695288	-2.269360324	-3.75754393	-4.760742	-4.699707	-1.4038086	10.310815200000002	-0.6830810700000001	-3.4620605040000005	4.699707	-0.36621094	-0.91552734	12.060986420000003	1.8434814300000002	-3.277832068	4.5166016	0.7324219	-0.9765625	-10.72951628	1.332666034	0.573022464	-3.6621094	0.4272461	0.30517578	-0.5431152356000001	10.36345198	3.48598642	0.61035156	4.0893555	2.6855469	3.7970214660000003	9.406420926000001	-1.550390576	0.5493164	5.126953	0.9765625	1550087643.574
-9.35378444	-2.277734424	-3.6080077880000005	-5.493164	-4.699707	-1.4648438	10.083520860000002	-0.573022464	-3.8245362400000005	4.699707	-0.36621094	-0.91552734	12.060986420000003	1.8434814300000002	-3.277832068	4.272461	0.48828125	-0.6713867	-10.401733720000001	0.42109375000000004	0.8744873200000001	-3.6621094	0.6713867	0.36621094	0.15192871400000002	10.451977340000001	4.1427491000000005	1.0375977	4.0893555	1.953125	3.958520468	9.198266574	-1.8255371400000002	1.159668	6.225586	1.159668	1550087643.614
-7.56652806	-2.274145468	-2.222705072	-6.164551	-3.90625	-0.061035156	9.8933107	-0.540722644	-3.83171376	4.1503906	-0.61035156	-0.79345703	11.35278354	2.30883786	-2.8423827880000005	3.8452148	0	-0.48828125	-9.523657248000001	0.34213867800000003	1.0503417932	-4.0283203	0.6713867	0.061035156	0.6256591459999999	9.928002700000002	3.8963134000000004	1.0986328	4.0893555	1.159668	6.267358426	9.99021016	-2.54689946	1.6479492	10.192871	2.8686523	1550087643.654
-8.09169928	-1.58149411	-1.412817392	-5.79834	-3.2958984	0.18310547	9.55117212	-0.5778076080000001	-3.434545926	3.6621094	-0.36621094	-0.9765625	9.16357428	1.443920926	-2.036083966	3.6010742	-0.12207031	-0.61035156	-8.98173822	0.42827148560000006	1.052734375	-4.333496	0.48828125	-0.12207031	0.7512695288	8.93388678	3.464453076	0.91552734	3.6010742	0.8544922	5.261279254	11.621948380000001	-5.581884980000001	1.8310547	14.099121	3.3569336	1550087643.694
-7.665820288000001	-0.6830810700000001	-2.8399902160000003	-6.1035156	-2.8076172	-0.5493164	8.85373552	-0.32658691100000004	-2.8555420320000002	3.540039	-0.24414062	-1.0986328	9.16357428	1.443920926	-2.036083966	3.479004	-0.30517578	-0.91552734	-8.737695288000001	0.26677246400000004	1.272851538	-4.4555664	0.61035156	0	1.3039550720000002	8.47810054	3.24433606	0.79345703	3.540039	0.61035156	0.52995607	11.57170378	-5.689550720000001	0.61035156	10.7421875	4.1503906	1550087643.734
-7.852441394	-1.262084964	-2.8758788940000004	-6.1035156	-2.1972656	-1.0986328	8.34172374	-0.05981445288	-2.6665283540000004	3.479004	-0.36621094	-1.0986328	8.9410643	0.770410144	-2.313623004	3.6010742	-0.4272461	-1.2207031	-8.737695288000001	0.26677246400000004	1.272851538	-4.4555664	0.61035156	0	1.7681152160000002	8.391967752000001	3.1498290740000003	0.61035156	4.0283203	0.5493164	-1.3924804320000002	9.933984620000002	-4.383203076	1.2207031	8.361816	3.7841797	1550087643.774
-8.577392572	-1.6891601440000001	-2.757446286	-6.3476562	-1.953125	-0.79345703	8.38598642	-0.0095703125	-2.48588858	3.7231445	-0.8544922	-1.3427734	9.96030252	-0.15192871400000002	-2.122216754	3.7231445	-0.24414062	-1.4038086	-8.907568390000002	-0.00837402356	2.172460962	-4.8217773	0.36621094	-0.061035156	2.109057608	8.807080072	2.9727783540000003	0.61035156	4.272461	0.48828125	-1.6664307100000002	9.25927716	-3.7431884000000006	1.159668	6.7749023	2.9296875	1550087643.814
-8.498437500000001	-1.7298339660000002	-1.9559326080000001	-5.92041	-1.7089844	-0.36621094	8.72692842	0.0227294928	-2.27893071	3.7231445	-0.8544922	-1.3427734	9.96030252	-0.15192871400000002	-2.122216754	3.7231445	-0.18310547	-1.5869141	-8.70778804	0.31223143000000003	2.75983876	-5.493164	-0.12207031	-0.061035156	2.421289038	9.1875	2.726342752	0.5493164	3.9672852	0.4272461	-1.166381839	8.214917032	-2.83640126	1.159668	5.6762695	1.6479492	1550087643.854
-9.092993210000001	-1.6341308900000002	-1.4738280760000002	-5.1879883	-0.5493164	-0.48828125	8.8896241	0.22849121400000003	-2.5349366	4.699707	-0.8544922	-1.8310547	10.453173920000001	-0.531152356	-2.2478271760000004	3.9672852	-0.30517578	-1.5869141	-8.72214357	0.7285400360000001	3.0134521760000004	-5.859375	-0.30517578	0.36621094	2.76821286	8.924316394	2.6019287140000005	0.18310547	3.9672852	0.61035156	0.00478515625	7.968481430000001	-1.8099853240000001	1.4038086	6.286621	0.30517578	1550087643.894
-9.374121106	-1.7633300720000002	-1.8973144960000001	-5.493164	-0.9765625	-0.61035156	8.960205072	0.5084228534	-2.5564697480000005	4.8828125	-0.4272461	-1.6479492	10.706787140000001	-0.9677978240000001	-2.235864218	4.3945312	0.12207031	-1.4038086	-8.5917482	1.013256839	2.7454834260000003	-5.6762695	0.30517578	0.8544922	2.6390135800000003	8.45896016	2.46794429	0.12207031	4.211426	1.0375977	1.2285888580000002	8.370434800000002	-0.6244628600000001	1.8310547	8.666992	-1.0375977	1550087643.934
-10.483080580000001	-2.3435302520000003	-0.8421875000000001	-3.9672852	-1.7089844	-0.4272461	9.241332968	0.8457763580000002	-2.44401857	4.9438477	-0.061035156	-1.0986328	10.7103759	-1.280029254	-2.18203125	4.638672	0.18310547	-1.159668	-8.85732428	1.1723632788	2.598339856	-5.126953	0.30517578	1.0375977	2.0336913940000003	8.13356929	2.2837158540000004	0.30517578	4.272461	1.7089844	3.28022464	10.489062500000001	2.0145507200000004	0.79345703	8.178711	-1.0375977	1550087643.974
-10.79172374	-2.101879892	0.001196289038	-4.3945312	-1.7089844	0.36621094	9.754540740000001	1.166381839	-2.229882788	4.699707	0.30517578	-0.5493164	10.674487319999999	-1.239355432	-2.55288089	4.760742	0.061035156	-0.79345703	-8.85732428	1.1723632788	2.598339856	-4.699707	0.12207031	1.159668	1.5599609620000003	8.21970198	2.368652356	0.7324219	4.0893555	2.380371	4.13796376	10.156494600000002	1.96430661	1.4648438	3.1738281	1.2817383	1550087644.014
-11.151807100000001	-2.6964355040000005	-3.007470746	-2.5634766	2.1972656	-1.0375977	10.485473740000002	1.2716552520000002	-1.95234375	4.638672	0.61035156	-0.4272461	10.79292032	-0.265576178	-3.9752685700000003	4.8217773	-0.18310547	-0.4272461	-11.184106920000001	1.5563721040000003	3.111547824	-4.333496	-0.5493164	1.159668	1.5491942900000002	9.015234620000001	2.6725097840000003	1.4038086	4.272461	2.5634766	2.3243896760000005	7.5330322480000005	-3.0732665740000003	3.7231445	2.6855469	-0.48828125	1550087644.054
-11.709277160000001	-4.766015576	-3.160595746	-2.8686523	-3.7231445	-1.5869141	11.33842752	0.9331054712000001	-1.9894287140000002	4.8828125	0.61035156	-0.36621094	10.79292032	-0.265576178	-3.9752685700000003	4.760742	-0.30517578	-0.36621094	-11.613574280000002	2.11982428	4.135571286	-4.638672	-2.8686523	1.0986328	1.96430661	11.187695680000001	2.6581542540000003	2.0141602	4.3945312	2.2583008	2.471533246	14.845947480000001	2.146142572	-2.0751953	2.5634766	-2.0141602	1550087644.094
-8.484082068000001	-4.135571286	-1.223803714	-2.8686523	-0.12207031	0.7324219	11.776269960000002	0.01674804712	-1.943969748	4.8217773	0.18310547	-0.30517578	11.7391848	0.5479003894	-4.628442392	4.5166016	-0.5493164	-0.61035156	-10.87067842	2.7706054320000004	3.0828369600000003	-4.0283203	1.3427734	1.4038086	2.0157471040000003	12.66391574	2.566040036	2.0141602	4.1503906	1.159668	-3.5984375	9.268847840000001	-1.738207968	2.8076172	2.5634766	-1.4038086	1550087644.134
-7.7615235600000005	-2.1329834260000005	-3.926220746	-2.1972656	3.90625	-1.5258789	11.21042482	-0.6675292932	-1.6999267180000002	4.760742	0.061035156	-0.30517578	11.8085688	1.081445288	-4.410717752	4.211426	-0.7324219	-0.91552734	-10.4974366	2.82084964	1.872192392	-3.479004	1.2817383	1.2817383	1.7106933900000003	12.372021760000003	2.2944824280000002	1.7700195	4.5166016	0.61035156	-1.77290036	7.841674820000001	-4.59375	3.4179688	-1.5258789	-1.4648438	1550087644.174
-9.505712860000001	-3.1940917540000004	-5.239746106	-3.4179688	-1.4038086	-1.8920898	10.04045378	-0.7799804712000001	-1.7681152160000002	4.211426	0.061035156	-0.36621094	11.8085688	1.081445288	-4.410717752	4.333496	-0.18310547	-1.0986328	-9.74736322	3.887939496	1.567138678	-4.1503906	1.2207031	0.8544922	1.13647464	11.106347840000002	1.655664038	0.61035156	4.8217773	1.0986328	0.3373535144	10.609887680000002	-3.129492212	1.953125	-1.3427734	-2.319336	1550087644.214
-8.7030027	-3.9561278960000004	-3.2323730040000007	-3.2958984	1.3427734	0.7324219	9.07026358	-0.6292480432	-1.4989501800000002	3.7841797	0.36621094	-0.12207031	11.051317899999999	0.773999002	-4.276733426000001	4.638672	0.4272461	-1.2817383	-8.808276260000001	4.2073487400000005	1.239355432	-3.9672852	1.4038086	0.79345703	0.288305661	10.82761232	1.0563232428000002	0.061035156	4.5776367	1.7700195	1.5180908540000002	10.081127700000001	-2.6103027160000005	2.2583008	0.9765625	-2.8076172	1550087644.254
-7.864404254	-1.801611322	-3.2718505400000004	-2.4414062	1.159668	-0.24414062	8.79990216	-0.949853534	-1.1986816100000002	3.6621094	-0.24414062	-0.12207031	10.406518080000001	0.8314209260000001	-4.341332968000001	4.333496	0.8544922	-1.5258789	-8.56782248	3.331665036	1.6305420320000001	-2.8686523	0.8544922	0.48828125	-0.1208251996	10.820434800000001	0.659155252	-0.61035156	4.333496	2.2583008	-0.3947753894	9.05471196	-3.3627685700000005	2.5024414	-1.0986328	-2.2583008	1550087644.294
-8.0139402	-1.091015625	-4.02192392	-2.9296875	0.4272461	-1.4648438	8.62285144	-1.1675781250000001	-0.9821533540000001	3.6621094	-0.24414062	-0.12207031	10.406518080000001	0.8314209260000001	-4.341332968000001	4.0283203	0.79345703	-1.4038086	-8.118017572	2.743090854	1.8195557100000002	-2.9907227	0.9765625	0.36621094	0.02033691394	10.00217302	0.778784146	-0.6713867	3.6621094	1.8920898	1.272851538	9.91364766	-2.8124755400000003	1.6479492	-1.8310547	-2.5024414	1550087644.334
-8.14433606	-2.3626709260000003	-3.7156739200000004	-2.6245117	0.36621094	-0.79345703	8.35249002	-0.71538089	-0.6519775360000001	3.6010742	-0.6713867	-0.4272461	9.594238220000001	0.855346646	-4.24682608	3.6621094	0.5493164	-0.9765625	-7.97446286	2.94765625	1.594653354	-3.1738281	0.79345703	0.061035156	0.45698242800000005	8.93867212	0.9438721040000001	0	3.0517578	1.0375977	1.8614257200000002	9.578686600000001	-1.7752929320000002	1.0375977	-0.48828125	-2.4414062	1550087644.374
-8.17185054	-1.8949219240000001	-3.71926268	-1.6479492	0.5493164	-0.61035156	8.187402160000001	-0.1268066394	-0.2763427716	3.479004	-0.7324219	-0.61035156	8.12758786	-0.0681884784	-3.6905516200000004	3.2348633	0.18310547	-0.7324219	-8.000781250000001	3.2383545320000002	1.6353271760000003	-3.3569336	0.79345703	0.12207031	0.970190396	8.45896016	0.8577392572	0.7324219	2.9296875	0.48828125	2.345922824	9.061889480000001	-1.3171142180000002	1.2207031	1.2207031	-1.953125	1550087644.414
-8.064184800000001	-0.9486572480000001	-4.26357428	-1.8310547	0.61035156	-1.0986328	8.3536866	0.31103514400000004	-0.07177734424	3.2348633	-0.6713867	-0.6713867	8.12758786	-0.0681884784	-3.6905516200000004	2.8686523	-0.061035156	-0.79345703	-7.77228984	3.7072998200000002	1.715478534	-3.112793	1.0375977	0	0.8816650360000001	8.266357428000001	0.8290283540000001	0.8544922	3.4179688	0.4272461	1.2010742212	8.848950180000001	-1.9942138580000002	0.91552734	1.8920898	-1.8310547	1550087644.454
-8.45896016	-1.350610324	-4.177441394000001	-2.1972656	0.30517578	-1.159668	8.63959964	0.5479003894	0.1806396466	3.0517578	-0.79345703	-0.5493164	8.463745108000001	-0.24165038940000003	-3.5745117800000004	2.5634766	-0.061035156	-0.91552734	-7.82133786	4.171459964	1.8985107820000002	-2.8686523	0.79345703	-0.12207031	0.501245108	8.675488220000002	0.7907471040000001	0.91552734	2.9907227	0.5493164	-0.47851562500000006	8.82023912	-2.89741214	0.91552734	0.91552734	-1.953125	1550087644.494
-9.522461060000001	-1.96430661	-4.15231929	-0.8544922	0.7324219	-1.0986328	9.125292932	0.723754892	0.477319339	2.746582	-0.5493164	-0.24414062	10.199560700000001	0.2129394568	-3.4237792540000007	2.1972656	-0.12207031	-0.7324219	-8.322582968	4.135571286	1.9738769960000002	-2.1362305	0.4272461	-0.061035156	0.2930908246	9.22578125	0.965405252	0.91552734	2.319336	0.48828125	-1.052734375	9.22338858	-3.063696286	1.0375977	-0.48828125	-1.8310547	1550087644.534
-9.8514402	-1.3829101440000002	-5.25410144	-0.36621094	-0.8544922	-0.4272461	9.816748200000001	1.022827176	0.46655273560000005	2.2583008	-0.4272461	-0.12207031	10.199560700000001	0.2129394568	-3.4237792540000007	1.8310547	-0.12207031	-0.4272461	-9.021215560000002	3.54580072	1.9966064300000002	-1.2817383	0.24414062	-0.30517578	0.3995605432	9.76291484	1.221411142	0.8544922	1.7700195	0.30517578	0.4868896466	10.19477536	-2.516992212	0.48828125	-0.4272461	-1.7700195	1550087644.574
-9.297558606	-0.6328369110000001	-4.417895468	-0.5493164	-0.48828125	0.18310547	10.36584514	1.494165036	0.23566894960000004	2.2583008	-0.4272461	-0.12207031	10.582373200000001	0.288305661	-3.2479248200000006	1.4038086	-0.061035156	-0.24414062	-8.719750900000001	3.06608876	2.255004892	-0.91552734	0	-0.6713867	0.8529540740000001	10.417285340000001	1.453491214	0.6713867	1.4648438	0	1.5180908540000002	10.27971196	-1.7130859620000003	-0.12207031	0.18310547	-1.5258789	1550087644.614
-9.644482428000002	-0.32658691100000004	-5.094995108000001	-0.24414062	1.8310547	0.12207031	10.6421875	1.8004150360000002	-0.308642572	1.2207031	-0.36621094	-0.79345703	10.868286240000002	0.26677246400000004	-2.928515576	0.91552734	0.12207031	-0.24414062	-9.130077880000002	3.2957762600000002	2.127001996	-1.0375977	-0.18310547	-0.9765625	1.168774411	10.97116664	1.9200439300000003	0.61035156	1.2207031	-0.48828125	2.60910643	10.463940200000001	-1.81716304	-0.79345703	0.48828125	-1.2207031	1550087644.653
-10.83359424	-1.1651855432	-7.097582968	-2.4414062	-2.8686523	0.5493164	10.79172374	1.95234375	-0.8266357428000001	0.61035156	-0.48828125	-0.91552734	11.538208360000002	0.2428466754	-2.7048096040000003	0.36621094	0.24414062	-0.18310547	-10.82641574	2.11743161	1.739404254	-0.48828125	-1.7089844	-0.8544922	1.227392572	11.10874002	2.566040036	0.36621094	0.5493164	-0.4272461	3.7479737400000004	11.24152806	-1.408032248	-2.4414062	1.953125	-0.79345703	1550087644.694
-9.85622554	-2.64379892	-4.856933606	-3.6621094	-2.6245117	1.4038086	11.25707968	2.0193359620000004	-1.374536142	0.30517578	-0.61035156	-0.7324219	12.34809604	0.2129394568	-2.146142572	0.12207031	0.18310547	-0.24414062	-12.491650360000001	-0.0454589856	2.255004892	-0.36621094	-1.953125	-0.12207031	1.312329074	11.332446580000001	3.1282959260000003	-0.24414062	-0.7324219	0	3.890332068	12.57658696	-0.387597644	-4.9438477	2.2583008	0.30517578	1550087644.733
-10.083520860000002	-4.02192392	-4.181030252	-3.112793	-1.8920898	0.36621094	12.25	1.579101538	-2.001391574	0.24414062	-0.36621094	-0.36621094	12.93427716	0.2942871106	-1.4391357820000001	0	0.24414062	-0.24414062	-12.491650360000001	-0.0454589856	2.255004892	0.061035156	-0.061035156	-0.30517578	2.3052490020000005	11.13984424	4.196582068	-0.48828125	-0.5493164	0.061035156	4.0685790740000005	11.800195680000002	-0.5837890576	-4.638672	3.7841797	2.0141602	1550087644.773
-10.873071580000001	-5.292382788	-3.1462402160000003	-0.79345703	-4.5166016	0.24414062	12.770385880000001	0.5335449280000001	-3.44890126	-0.30517578	0.6713867	-0.36621094	12.897192000000002	0.46655273560000005	-1.294384784	0.18310547	0.061035156	-0.4272461	-11.100365920000002	-0.923535144	1.031201178	-1.8310547	0.8544922	-0.5493164	2.365063498	10.173241820000001	4.695434604000001	-0.36621094	0.4272461	0	2.7945312500000004	10.40532248	-2.2490234620000003	-3.112793	5.3710938	2.8686523	1550087644.813
-9.49853534	-3.1952880400000003	-1.3422363220000002	-0.9765625	-3.2958984	0.48828125	11.434130399999999	-0.2512207068	-3.3173096040000005	-0.79345703	1.4648438	-0.6713867	12.12917482	0.9223388580000002	-1.2477295320000001	0.4272461	0.8544922	-0.18310547	-10.19477536	0.5203857428	0.643603534	-0.9765625	0	0.36621094	0.850561502	9.020019568	4.43703624	-0.8544922	1.0986328	0.61035156	0.5227783246000001	12.568212860000001	-3.8257324280000002	-2.1972656	4.5166016	3.8452148	1550087644.853
-8.972167932000001	-1.790844748	-0.9965087860000001	-1.5869141	-0.79345703	0.61035156	10.146923920000003	-0.63881839	-2.6174804320000002	-0.4272461	1.5258789	-0.7324219	10.910155760000002	1.528857428	-1.5085204680000002	0.24414062	0.7324219	0.12207031	-9.48776857	-0.3732421924	0.8362060700000001	-0.061035156	-0.24414062	0.30517578	-0.42229003600000004	8.686254892000001	4.062597644	-0.61035156	0.18310547	1.2207031	-1.113745108	11.953320680000001	-4.579394568	-1.7700195	3.2348633	4.8828125	1550087644.893
-8.388378894	-1.503735324	-2.29089357	-1.7089844	-2.0751953	-0.36621094	9.011645468000001	-0.6077148560000001	-2.4643554320000005	-0.24414062	0.8544922	-0.5493164	10.910155760000002	1.528857428	-1.5085204680000002	0.18310547	0.4272461	0.36621094	-9.48776857	-0.3732421924	0.8362060700000001	-0.48828125	0	0.12207031	0.0980957068	8.58815944	4.11882338	-0.18310547	-0.30517578	0.91552734	-2.001391574	10.835986420000001	-2.101879892	-1.2207031	2.6245117	5.126953	1550087644.933
-7.31291484	-1.818359424	-1.35419928	-2.0141602	-2.746582	-0.12207031	8.072558606000001	-0.285913089	-2.051635782	-0.061035156	0.7324219	-0.30517578	10.112231920000001	1.808789038	-1.88774411	0.18310547	0.30517578	0.6713867	-8.278320288000002	-0.5981445288	1.25729982	-0.36621094	-0.061035156	0.24414062	0.7488769568000001	7.89790036	4.489672824	0.36621094	0.061035156	0.12207031	-2.07915036	9.656445288	-1.665234424	-0.91552734	1.2817383	4.699707	1550087644.973
-6.63461911	-1.676000998	-0.095703125	-1.159668	0.18310547	-0.061035156	7.71247554	0.12800292540000002	-1.6484863220000001	0.30517578	0.5493164	-0.24414062	8.456567392	0.9486572480000001	-0.4904785144	0.18310547	-0.12207031	0.6713867	-8.036669928	-0.643603534	1.4020507200000003	-0.4272461	-0.061035156	0.30517578	0.966601538	7.278222840000001	3.98483876	0.48828125	-0.061035156	-0.18310547	-0.7117919928	7.796215560000001	-1.3613769960000002	0.18310547	2.1972656	3.6621094	1550087645.013
-7.7459719400000004	-1.3817138580000001	-0.5287597644	-1.0986328	0	0.12207031	7.930200180000001	0.6735107428000001	-1.4451172120000002	0.36621094	0.36621094	-0.30517578	8.456567392	0.9486572480000001	-0.4904785144	0.24414062	-0.12207031	0.4272461	-8.036669928	-0.643603534	1.4020507200000003	-0.61035156	-0.36621094	0.30517578	1.355395468	7.00786142	3.6355224640000006	0.24414062	-0.5493164	-0.061035156	-0.3541015576	7.09279802	-1.137670926	0.6713867	3.8452148	2.2583008	1550087645.053
-7.923022660000001	-0.8421875000000001	0.2990722644	-1.159668	0.6713867	0.18310547	8.118017572	1.4116211060000001	-1.37214357	0.18310547	0.12207031	-0.24414062	8.46015625	0.32778320680000006	-0.38640135800000003	0.12207031	-0.5493164	0.12207031	-8.375219748000001	-0.44980469240000004	1.89013678	-0.61035156	-0.5493164	0.4272461	2.11982428	7.187304712	3.714477536	0.4272461	-0.36621094	-0.18310547	-0.416308606	7.06169429	-0.6125	0.48828125	5.004883	1.159668	1550087645.093
-8.565429712	-0.2895019568	-0.2129394568	-1.6479492	2.0751953	-0.30517578	8.6515625	2.0468505400000003	-1.161596646	0	0.4272461	-0.061035156	8.960205072	-0.2512207068	-0.5754150360000001	-0.061035156	-0.6713867	0	-8.375219748000001	-0.44980469240000004	1.89013678	-0.61035156	-0.61035156	0.5493164	2.709594748	7.698120108000001	3.78027356	0.7324219	0.18310547	-0.36621094	0.309838858	6.747070288000001	-0.22490234620000002	0.6713867	1.2817383	0.8544922	1550087645.133
-10.149316100000002	-0.984545926	-1.31352536	-1.5869141	0.7324219	0.12207031	9.192285340000002	2.198779254	-0.6914550720000001	0	0.79345703	0	9.71027806	-0.6280517572	-0.740502896	-0.061035156	-0.7324219	-0.061035156	-8.735302520000001	-0.5275634784000001	2.5050292540000005	-0.8544922	-0.4272461	0.48828125	2.8064941100000005	8.223290740000001	3.7384033540000003	0.91552734	0.30517578	-0.4272461	2.336352536	7.658642572	0.6723144568000001	1.5258789	0.24414062	0.30517578	1550087645.173
-10.960400360000001	-0.900805661	-0.2978759784	-0.4272461	0.36621094	-0.12207031	9.506909440000001	2.051635782	-0.401953125	0.18310547	0.6713867	-0.12207031	10.63261682	-0.7273437500000001	-0.7668212860000001	0	-0.8544922	0.061035156	-8.735302520000001	-0.5275634784000001	2.5050292540000005	-1.159668	-0.18310547	0.79345703	2.67370607	8.31420926	3.6295410340000003	0.8544922	0.12207031	-0.36621094	5.413207968	10.49624002	3.6080077880000005	0	1.953125	0.30517578	1550087645.213
-11.968872300000001	-0.48808594240000003	0.43186035340000006	-1.4038086	-0.48828125	0.18310547	9.894507280000001	1.7274413940000002	-0.641210962	0.4272461	0.79345703	-0.24414062	11.370727340000002	-1.046752896	-1.152026358	0.30517578	-0.8544922	0.48828125	-8.789135880000002	-0.2344726538	2.5421141200000004	-1.2207031	-0.30517578	1.0375977	2.6210692900000003	8.432641574	3.7324219240000005	0.8544922	0.061035156	-0.12207031	6.25898462	10.698413040000002	4.840185504000001	0.6713867	1.7700195	0.61035156	1550087645.253
-13.071850540000002	-3.59484874	-1.46665036	-0.91552734	0	-0.36621094	10.43164038	1.302758786	-0.71538089	0.61035156	1.3427734	-0.24414062	11.370727340000002	-1.046752896	-1.152026358	0.61035156	-0.61035156	0.79345703	-11.106347840000002	0.6280517572	3.2969726440000002	-1.2817383	-1.0375977	1.0986328	2.6126952880000003	9.020019568	3.6917480040000004	0.79345703	0.12207031	0.30517578	0.6806884980000001	7.1310790740000005	0.27275390380000003	3.0517578	-2.1362305	-0.4272461	1550087645.293
-11.947338760000001	-4.854541034	-4.510009784	0.6713867	-3.2348633	-0.79345703	10.73789038	0.94506839	-0.5622558606000001	0.79345703	1.2817383	0	11.58845198	-1.0551269568000001	-1.3793212860000001	0.7324219	-0.5493164	0.61035156	-11.106347840000002	0.6280517572	3.2969726440000002	-1.2817383	-3.1738281	0.8544922	2.7000244600000003	10.90297824	3.446508786	0.79345703	-0.061035156	0.5493164	2.7227538940000002	14.1903804	-0.39238280760000005	0.30517578	-2.0751953	-1.0986328	1550087645.333
-8.825024460000002	-5.043554712000001	-0.687866214	0.9765625	-0.12207031	1.5869141	10.993896760000002	0.778784146	-0.3959716754	0.91552734	0.9765625	0.79345703	12.215308	-0.8673096040000001	-2.1880126800000004	0.61035156	-0.6713867	-0.061035156	-12.94384784	1.9403808900000001	4.431054712	-0.8544922	0.48828125	0.9765625	2.5397216460000003	13.2106205	3.261083966	1.0986328	0.48828125	0.36621094	1.733422824	12.299048020000003	3.8388915740000003	-0.24414062	1.8310547	-0.4272461	1550087645.373
-8.115625000000001	-1.8949219240000001	-2.6533691100000003	0.4272461	4.5166016	0.30517578	10.8802491	0.5813964856000001	0.019140625	0.91552734	0.9765625	0.79345703	13.56352536	0.062207030760000004	-3.517089856	0.30517578	-0.30517578	-0.61035156	-11.533423020000003	2.447607428	2.269360324	0.061035156	1.4038086	0.79345703	1.720263678	12.65314946	3.435742212	1.159668	1.3427734	0.12207031	-0.5885742212	7.495947480000001	-3.9441650360000002	0.91552734	-3.112793	-0.36621094	1550087645.413
-9.666015380000001	-2.289697284	-6.263769568	-0.4272461	-0.18310547	-1.2207031	10.25458966	0.1579101538	0.5802001800000001	0.6713867	0.7324219	1.0986328	12.86848192	0.8900390380000001	-3.2275878600000003	0.61035156	0.61035156	-0.36621094	-10.101464660000001	3.4620605040000005	0.7895507788	-0.91552734	0.8544922	0.48828125	0.16987304320000002	11.17453624	2.9249266200000004	0.5493164	1.7089844	0.5493164	0.7273437500000001	10.24980432	-3.8484619600000003	1.5258789	-2.0141602	-1.159668	1550087645.453
-9.387280252000002	-4.354492212	-3.8125733800000003	-0.8544922	-0.061035156	1.0986328	10.077538940000002	-0.3541015576	0.477319339	0.5493164	0.5493164	0.61035156	11.35158696	1.7023192900000002	-3.213232428	0.6713867	1.4038086	-0.30517578	-10.101464660000001	3.4620605040000005	0.7895507788	-0.4272461	0	0.36621094	-0.991723642	10.394556200000002	1.7501709260000002	-0.4272461	0.79345703	1.4648438	0.7907471040000001	9.962695680000001	-2.928515576	1.4648438	-0.9765625	-1.7700195	1550087645.493
-7.7878417540000004	-2.969189496	-2.1473388580000004	0.61035156	1.2817383	0.8544922	10.4459964	-1.343432608	-0.2069580072	0.061035156	0.12207031	0.12207031	11.35158696	1.7023192900000002	-3.213232428	0.48828125	1.0986328	-0.24414062	-8.980542032	2.8423827880000005	1.2417480040000002	0.4272461	0.18310547	0.18310547	-0.8756836060000002	10.11582068	1.52526857	-0.6713867	-0.061035156	1.4648438	0.909179712	9.427954074	-2.8698974640000006	1.5869141	-1.2207031	-1.7089844	1550087645.533
-8.000781250000001	-1.867407248	-2.9907226440000003	2.1362305	2.5634766	-0.12207031	9.89929164	-2.007373004	0.0227294928	-0.061035156	-0.12207031	-0.24414062	10.779760880000001	1.9296142180000002	-3.234765576	0.18310547	0.5493164	0	-8.30583516	2.9679932100000004	1.276440396	0.5493164	0.12207031	-0.18310547	-0.27873535340000005	9.844262680000002	1.829125998	-0.4272461	-0.12207031	0.6713867	0.6926513580000001	9.15639676	-2.642602536	1.5869141	-2.9296875	-1.3427734	1550087645.573
-8.517577880000001	-1.8973144960000001	-3.77189946	1.7700195	-0.36621094	-0.48828125	8.665917932000001	-1.553979532	0.6328369110000001	-0.18310547	0.18310547	-0.4272461	9.230566394	1.4869873200000001	-3.1486327880000005	-0.24414062	0.18310547	0.30517578	-8.30583516	2.9679932100000004	1.276440396	0.48828125	0.18310547	-0.12207031	-0.046655271600000006	9.058300720000002	1.9296142180000002	0.061035156	-0.12207031	-0.12207031	1.8937255400000002	9.45666484	-1.98464357	0.9765625	-3.1738281	-1.4648438	1550087645.613
-8.2173098	-1.8386962860000002	-2.9931152160000005	2.319336	1.2817383	0.061035156	8.665917932000001	-1.553979532	0.6328369110000001	-0.18310547	0.18310547	-0.4272461	9.230566394	1.4869873200000001	-3.1486327880000005	-0.36621094	0.061035156	0.36621094	-7.98044429	3.0433594240000006	1.221411142	1.0986328	0.24414062	-0.18310547	-0.011962890380000002	8.618066394000001	1.6353271760000003	0.12207031	-0.18310547	-0.24414062	2.292089856	9.051123200000001	-1.6437011780000002	0.79345703	-2.9296875	-1.0375977	1550087645.653
-8.66352536	-1.3817138580000001	-3.7049072480000005	2.0751953	0.18310547	-0.18310547	7.49953624	-0.052636719240000004	0.9283202880000001	-0.61035156	-0.4272461	0.12207031	8.738891574	1.102978534	-2.85673822	-0.48828125	0	0.24414062	-8.009155252000001	3.1103514400000005	1.349414038	1.2207031	0.18310547	-0.30517578	0.153125	8.419482428	1.349414038	0	-0.24414062	-0.18310547	3.00627446	8.99848642	-1.4750244600000002	0.48828125	-1.4648438	-0.8544922	1550087645.693
-8.907568390000002	-1.542016574	-3.4536866	2.5024414	0.36621094	-0.30517578	7.626342752000001	0.17944336060000002	0.805102536	-0.7324219	-0.8544922	0.30517578	9.10734874	0.48090820680000007	-2.460766574	-0.79345703	-0.18310547	-0.061035156	-8.009155252000001	3.1103514400000005	1.349414038	1.4038086	0.12207031	-0.4272461	0.52995607	8.738891574	1.2884033540000002	0.061035156	-0.4272461	-0.30517578	2.3985596040000003	9.02241214	-1.757348642	0.24414062	-0.6713867	-0.79345703	1550087645.733
-8.95063498	-1.600634784	-3.6307373200000006	2.4414062	0.30517578	-0.061035156	8.083325180000001	0.19619140380000002	0.6854736419999999	-0.91552734	-0.6713867	0.61035156	9.10734874	0.48090820680000007	-2.460766574	-1.2207031	-0.24414062	-0.30517578	-8.45896016	3.0397704680000004	2.026513678	1.953125	-0.061035156	-0.4272461	1.0551269568000001	9.210229532000001	1.2285888580000002	0.061035156	-0.6713867	-0.48828125	1.2010742212	9.24372554	-2.107861322	0.061035156	-1.4038086	-0.7324219	1550087645.773
-9.096582068	-1.409228534	-3.640307608	2.319336	0.24414062	-0.061035156	8.533129892	0.2512207068	0.6974365020000001	-1.159668	-0.61035156	0.9765625	9.837085159999999	0.21652832460000004	-2.24423822	-1.4648438	0.12207031	-0.48828125	-8.883642572	2.560058606	2.2346679320000002	2.1362305	-0.12207031	-0.36621094	1.5001464660000001	9.58586412	1.153222644	-0.30517578	-0.9765625	-0.61035156	0.5431152356000001	9.08342302	-2.3806152160000003	0	-2.2583008	-0.79345703	1550087645.813
-9.096582068	-0.850561502	-3.91066893	2.1972656	-0.12207031	-0.24414062	9.012841754	0.3229980432	0.833813498	-1.4038086	-0.79345703	1.159668	10.19836412	-0.6352294928000001	-1.886547824	-1.7089844	0.061035156	-0.7324219	-8.883642572	2.560058606	2.2346679320000002	2.0751953	-0.061035156	-0.61035156	2.04326178	9.63371556	1.1604003600000001	-0.4272461	-1.3427734	-0.5493164	1.195092752	9.283202880000001	-2.7048096040000003	-0.24414062	-2.1362305	-0.9765625	1550087645.853
-9.29516574	-0.740502896	-3.78027356	2.319336	0.30517578	0	9.012841754	0.3229980432	0.833813498	-1.4038086	-0.79345703	1.159668	10.19836412	-0.6352294928000001	-1.886547824	-1.8310547	0.48828125	-1.0986328	-9.057104532	2.45598143	2.289697284	1.7700195	0	-0.8544922	2.6210692900000003	9.8083741	1.1699707068	-0.48828125	-1.2817383	-0.48828125	1.6353271760000003	9.32148462	-2.7418945679999998	-0.36621094	-1.8310547	-1.2207031	1550087645.894
-9.351391574	-1.337451178	-4.15231929	1.3427734	-0.24414062	0.18310547	9.31191394	0.42229003600000004	0.8661132788	-1.5869141	-0.12207031	0.9765625	10.34670378	-0.6974365020000001	-2.032495108	-1.953125	0.9765625	-1.6479492	-9.847851440000001	2.9955077880000003	2.1712646760000003	1.5869141	-0.12207031	-0.91552734	2.7993163940000003	9.89211412	1.27524411	-0.61035156	-1.0375977	-0.36621094	1.9547363220000002	9.555957068	-2.213134784	-0.5493164	-2.1362305	-1.3427734	1550087645.933
-9.95073282	-2.70361322	-3.696533246	0	-1.3427734	1.2207031	9.207836960000002	0.46535643000000004	0.8541503600000001	-1.4038086	0.12207031	1.0986328	10.89101538	-0.0490478534	-1.7788817900000002	-1.953125	1.5869141	-1.7700195	-9.847851440000001	2.9955077880000003	2.1712646760000003	1.7089844	-0.61035156	-0.79345703	2.7311278960000003	9.919628600000001	1.312329074	-0.61035156	-0.91552734	-0.061035156	2.73830571	10.160083360000002	-1.8398925720000001	-1.0375977	-1.953125	-0.79345703	1550087645.973
-10.473510880000001	-3.25988768	-2.4906739200000003	0.79345703	-0.48828125	1.2207031	9.45307608	-0.0095703125	0.192602536	-1.2207031	0.48828125	1.4648438	10.89101538	-0.0490478534	-1.7788817900000002	-2.0751953	1.7700195	-2.1362305	-11.57888228	0.778784146	2.3495117800000003	2.1972656	0.061035156	-0.9765625	3.0230224640000003	10.398144960000002	1.70471196	-0.36621094	-0.6713867	0	3.5733153960000004	11.086010880000002	0.14714355040000002	-2.1362305	-0.61035156	0.12207031	1550087646.013
-11.566919420000001	-3.81616214	-3.011059604	1.0986328	-1.8920898	0.36621094	9.724634080000001	-0.8960205072	-0.668725589	-1.4648438	1.4038086	2.1362305	10.90297824	0.5502929712000001	-1.484594748	-2.1362305	1.2817383	-2.8686523	-11.300146760000002	0.5084228534	1.5145019960000001	1.8310547	0.7324219	-1.2817383	3.37233876	10.68046924	2.8854492800000004	0.4272461	-0.4272461	-0.36621094	1.9966064300000002	12.74167482	0.783569339	-3.7231445	-0.48828125	1.2207031	1550087646.052
-10.35148912	-4.094897464000001	-0.5610595746000001	1.6479492	-3.540039	-0.4272461	9.737792932000001	-1.69633786	-0.67709964	-1.7089844	1.8310547	2.746582	10.04045378	2.463159146	0.20217285340000002	-2.1972656	1.2207031	-3.6621094	-11.300146760000002	0.5084228534	1.5145019960000001	1.4038086	1.4648438	-0.8544922	3.5900634000000005	10.003369600000001	3.8987060700000002	1.2817383	1.2817383	-0.36621094	0.37084961060000005	13.73579074	0.6256591459999999	-4.272461	-0.7324219	1.953125	1550087646.092
-9.20305162	-2.636621106	0.833813498	0.61035156	-0.24414062	-1.2207031	9.134863220000002	-2.128198282	-0.3289794928	-1.7089844	2.9296875	3.1738281	10.04045378	2.463159146	0.20217285340000002	-2.1362305	0.8544922	-4.272461	-10.151709260000002	-1.031201178	0.02033691394	1.7089844	2.2583008	-0.8544922	2.62705072	8.98652356	4.020727536	1.2207031	2.5024414	0.18310547	-2.8926269959999997	11.35039038	-1.300366214	-3.2958984	-2.0751953	3.112793	1550087646.133
-9.514086960000002	-2.9632079680000003	-0.8649169928000001	-0.061035156	-1.0375977	-1.4038086	8.7448732	-2.586376996	-0.5957519568	-1.7089844	2.9296875	3.1738281	9.701904254	3.5290527160000003	0.2835205072	-1.5869141	0.24414062	-4.272461	-10.13376448	-1.3302734620000003	0.15910644960000003	1.6479492	1.8310547	-0.91552734	1.137670926	8.52236322	3.99919429	0.8544922	1.953125	0.5493164	-2.76223143	9.57629393	-1.847070288	-2.2583008	-3.0517578	3.0517578	1550087646.172
-8.119213760000001	-3.6702148560000003	0.3576904254	0.4272461	-0.5493164	-0.9765625	9.031982428000001	-3.343627896	-0.9366943390000001	-1.5258789	1.7089844	3.479004	9.97226538	4.459765576	0.47014160340000005	-1.0986328	0.36621094	-4.0283203	-10.13376448	-1.3302734620000003	0.15910644960000003	0.91552734	2.0141602	-0.79345703	0.56823732	8.866894568000001	3.7611327880000003	0.7324219	0.5493164	0.61035156	-1.437939496	8.985326980000002	-1.43435054	-0.5493164	-2.6855469	2.8686523	1550087646.212
-8.138354532000001	-3.4955566100000004	0.36606445680000005	1.3427734	0.61035156	-0.24414062	8.761621106	-4.1606933900000005	-0.65676268	-1.4648438	1.5258789	3.6621094	9.697119110000001	5.413207968	0.75366214	-0.9765625	0.18310547	-4.1503906	-9.331054712	-1.5156982820000002	-0.5790038940000001	0.7324219	2.2583008	-0.61035156	1.2178222840000001	9.265259080000002	3.4823974640000004	1.0375977	0.12207031	0.4272461	0.6340332068000001	8.15988768	-0.98334964	0.4272461	-0.79345703	1.8310547	1550087646.252
-8.57380342	-2.62346196	-0.023925780760000005	0.5493164	-0.8544922	-1.2207031	8.274731430000001	-5.014843750000001	-0.492871106	-1.2207031	-0.18310547	3.479004	9.176733426	5.788842752000001	1.0575195288	-1.159668	0.061035156	-3.6621094	-9.14323732	-1.4869873200000001	-1.03957518	0.48828125	2.5024414	-0.4272461	1.542016574	8.72453624	3.66303714	1.0986328	0.8544922	0.24414062	1.4833984620000003	8.246020468000001	-0.619677716	1.2817383	1.7089844	1.159668	1550087646.292
-8.90996106	-2.271752896	0.594555661	0.36621094	0	-1.3427734	7.97565944	-5.379711960000001	-0.7273437500000001	-0.91552734	-0.061035156	3.0517578	9.192285340000002	6.01733426	1.038378894	-0.9765625	0.061035156	-3.4179688	-9.14323732	-1.4869873200000001	-1.03957518	0.48828125	2.1362305	-0.4272461	1.191503894	8.368042032	3.645092752	1.3427734	1.4038086	0.12207031	1.42836911	8.641992212	-0.0478515625	1.3427734	3.9672852	0.12207031	1550087646.332
-8.68745108	-2.5540771760000003	0.6005371106	-0.36621094	0	-0.9765625	7.59763179	-5.7421875	-0.833813498	-0.6713867	-1.5258789	2.9907227	8.83100589	6.225488220000001	0.8314209260000001	-0.61035156	0.18310547	-3.0517578	-9.149218750000001	-1.42836911	-1.443920926	0.30517578	3.0517578	-0.12207031	0.9677978240000001	8.519970746	3.237158246	1.0986328	0.79345703	0.18310547	0.06459961060000001	8.375219748000001	-0.3229980432	1.3427734	4.0893555	-0.7324219	1550087646.372
-8.08930661	-2.739501996	0.576611322	-0.48828125	0.9765625	-0.5493164	7.452880890000001	-6.02451178	-1.13647464	-0.48828125	-3.2958984	2.6245117	8.35249002	6.902587860000001	0.9594238220000001	-0.061035156	0.4272461	-2.5634766	-8.960205072	-1.9966064300000002	-2.3303711060000003	0	2.1972656	0	1.035986322	8.706591754	2.8830566100000006	1.0986328	0.79345703	0.061035156	-0.6304443390000001	8.048632788	0.28471679320000004	2.2583008	0.48828125	-0.79345703	1550087646.417
-8.93747554	-3.2251952880000005	0.1256103534	-0.9765625	1.2207031	-0.5493164	7.883544928000001	-6.355884080000001	-0.9343017572	0.061035156	-1.8310547	2.5024414	8.35249002	6.902587860000001	0.9594238220000001	0.12207031	0.8544922	-2.319336	-8.960205072	-1.9966064300000002	-2.3303711060000003	-0.5493164	2.4414062	-0.18310547	1.408032248	8.88723143	2.6760987400000005	1.159668	1.0986328	-0.12207031	0.31701660340000004	9.00327176	2.231079074	2.5024414	-1.4038086	-0.7324219	1550087646.452
-10.112231920000001	-3.6056152160000003	-0.976171875	-0.48828125	-0.4272461	-1.3427734	7.50671376	-6.7363034200000005	-0.6926513580000001	0.24414062	-1.7089844	2.5634766	7.830908246000001	7.199267572	0.8840576080000001	0.24414062	0.5493164	-2.380371	-8.901586960000001	-1.867407248	-2.72036142	-1.2207031	1.4038086	-0.18310547	1.4199951080000002	8.987719748	2.5157959260000005	1.2207031	1.3427734	-0.24414062	1.3637695680000002	10.285692899999999	2.5229737400000003	1.8310547	-0.4272461	-0.5493164	1550087646.492
-9.868188400000001	-5.16677266	-0.5227783246000001	-0.5493164	-0.48828125	-1.5869141	7.01503894	-7.419384980000001	-0.9378906250000001	0.4272461	-2.319336	2.5024414	7.38947734	7.6418945680000006	0.5024413940000001	0.6713867	-0.061035156	-2.1972656	-9.471020468	-0.9390869110000001	-2.8495605040000003	-1.7089844	1.4648438	0.061035156	0.8433837860000001	9.46743161	2.1258057100000003	1.0986328	0.9765625	-0.36621094	0.5598632788000001	11.35039038	0.7393066100000001	1.4648438	-1.6479492	-1.5258789	1550087646.532
-9.096582068	-4.81147464	-0.4821044928	-0.30517578	-0.48828125	-0.7324219	6.48149411	-8.26875	-1.268066394	0.6713867	-1.3427734	2.319336	7.4600586060000005	8.4733152	0.686669928	0.6713867	0.61035156	-1.8920898	-9.6983152	0.34213867800000003	-3.0625	-1.5869141	1.3427734	0.18310547	0.976171875	10.4974366	1.246533246	0.9765625	1.2207031	-0.36621094	2.8818603240000003	12.17822284	0.2990722644	0.5493164	2.0751953	-0.48828125	1550087646.572
-8.47451178	-3.8053954680000004	-0.2033691394	0	0.7324219	-0.5493164	6.071167032000001	-8.44819339	-1.4822021760000001	0.6713867	-0.4272461	1.8920898	7.416992212	9.20065944	0.724951178	0.61035156	0.5493164	-2.0141602	-9.55117212	1.113745108	-3.289794928	-0.79345703	1.7089844	0	0.893627896	10.8969973	0.71538089	0.79345703	0.91552734	-0.48828125	1.818359424	9.56672374	-1.732226538	0.48828125	-0.79345703	0.24414062	1550087646.612
-8.936279254	-3.6104003600000003	-1.1735596040000003	-0.4272461	0.18310547	-0.79345703	5.693139480000001	-7.985229532000001	-1.21303714	0.18310547	-1.0375977	1.3427734	7.4349366	9.49375	0.154321286	0.61035156	0.7324219	-1.8310547	-8.819042932	0.517993161	-4.12839357	-0.48828125	2.0141602	-0.18310547	0.19499511780000003	10.57280252	0.8433837860000001	0.79345703	0.61035156	-0.5493164	0.907983426	9.16716304	-0.5443115216000001	0.7324219	0.7324219	-0.5493164	1550087646.652
-8.947045926000001	-4.117626996	-1.50732428	-0.5493164	-0.30517578	-0.6713867	5.74338408	-7.81655252	-0.6962402160000001	0.18310547	-1.0375977	1.3427734	7.122705072	9.624145468	-0.19020996400000004	0.79345703	-0.18310547	-1.5258789	-8.819042932	0.517993161	-4.12839357	-0.6713867	0.8544922	-0.30517578	-0.04067382788	10.50461412	1.0874267572	0.5493164	1.0375977	-0.79345703	1.4833984620000003	9.7401857	-0.5873779254	0.48828125	-0.5493164	-0.24414062	1550087646.692
-8.749658246000001	-4.39995108	-1.418798822	-0.4272461	0.061035156	-0.4272461	5.90847194	-8.078539840000001	-0.613696286	0.4272461	-0.4272461	1.159668	7.00786142	9.62893071	-0.09211425720000001	0.9765625	0.30517578	-0.91552734	-8.839379892	0.5873779254	-4.179833966	-0.7324219	0.8544922	-0.18310547	0.001196289038	10.3275634	1.02761232	0.30517578	0.8544922	-1.0375977	1.491772464	9.637304712	-1.4702392180000001	0.48828125	-0.30517578	-0.24414062	1550087646.732
-8.740087860000001	-4.465747104	-1.485791034	-0.36621094	0	-0.24414062	6.081933606000001	-8.260375900000001	-0.40075683900000003	0.4272461	-0.4272461	1.159668	6.638207968000001	9.3238768	0.2081542932	1.0986328	0.4272461	-0.61035156	-8.84177266	0.709399411	-4.240844748000001	-0.6713867	0.61035156	-0.18310547	0.050244139400000006	10.0560054	0.6029296924	0.18310547	0.6713867	-1.0375977	1.77290036	9.63491214	-1.758544928	0.30517578	0.4272461	-0.24414062	1550087646.772
-8.500830072	-4.600927716	-1.6903564300000002	-0.061035156	0	-0.24414062	6.163281250000001	-8.2089357	-0.5371337860000001	0.5493164	-1.0375977	0.5493164	6.432446580000001	8.959009080000001	0.40075683900000003	0.9765625	0.18310547	-0.48828125	-8.75922824	0.9366943390000001	-4.33176268	-0.48828125	0.36621094	-0.061035156	0.06340332068	9.8334964	0.3014648462	0.30517578	0.18310547	-0.7324219	1.6245605040000002	9.589452880000001	-1.52526857	0.30517578	0.4272461	-0.061035156	1550087646.812
-8.42785643	-4.69663089	-1.7501709260000002	0.30517578	0.30517578	-0.12207031	6.408520468000001	-7.798608426	-0.5897705072	0.36621094	-0.061035156	0.30517578	6.427661240000001	8.72932158	0.6986327880000001	0.7324219	-0.061035156	-0.61035156	-8.719750900000001	1.199877896	-4.4166992800000004	-0.18310547	0.30517578	0.061035156	0.211743161	9.847851440000001	0.18901367800000002	0.30517578	0.061035156	-0.4272461	0.9594238220000001	9.60141574	-1.5587646760000002	0.24414062	-0.061035156	0.12207031	1550087646.852
-8.451782248	-4.49326178	-1.988232428	0.36621094	0.30517578	-0.18310547	6.129785340000001	-7.43972194	-0.47851562500000006	0.36621094	0.36621094	0.4272461	6.799707068	8.675488220000002	0.5658447284000001	0.61035156	-0.18310547	-0.48828125	-8.719750900000001	1.199877896	-4.4166992800000004	-0.061035156	0.18310547	0.12207031	0.3229980432	9.937573380000002	0.33615722840000006	0.24414062	-0.24414062	-0.24414062	1.061108426	9.54399411	-1.7848632200000003	0.12207031	-0.48828125	0.24414062	1550087646.892
-8.61567392	-4.435839856	-1.89013678	0.5493164	0.6713867	-0.12207031	6.123803420000001	-7.409814300000001	-0.52995607	0.36621094	0.36621094	0.4272461	7.535424820000001	8.752050720000002	0.34812010800000004	0.5493164	0.24414062	0	-8.8046875	1.2022705072	-4.489672824	0.061035156	0	0.12207031	0.3194091754	10.1313723	0.454589856	0	-0.24414062	-0.18310547	1.032397464	9.35258786	-2.1341797120000003	0.061035156	-0.6713867	0.24414062	1550087646.932
-8.884838760000001	-4.439428714000001	-2.424877896	0.7324219	0.8544922	0	6.166870108	-7.7459719400000004	-0.515600589	0.48828125	0.91552734	0.48828125	7.70170926	8.98652356	0.0980957068	0.36621094	0.30517578	0.061035156	-8.978149460000001	1.350610324	-4.549487320000001	0.12207031	-0.24414062	0.18310547	0.44621582460000003	10.49982878	0.269165036	-0.24414062	-0.18310547	0.18310547	1.299169928	9.34541034	-2.6258545320000004	0.12207031	-0.30517578	-0.061035156	1550087646.972
-8.674292032	-4.3233885800000005	-2.4619628600000003	1.0375977	0.8544922	0.18310547	6.1441403800000005	-8.39555661	-0.3002685504	0.4272461	1.7700195	0.4272461	7.5198732	9.405224640000002	-0.052636719240000004	0.061035156	0.48828125	0.18310547	-9.12648912	1.4546875000000001	-4.425073380000001	0.18310547	-0.5493164	0.24414062	0.17824707460000003	10.80727536	0.1806396466	-0.48828125	-0.4272461	0.24414062	1.4822021760000001	9.54638678	-2.63183606	0	-0.24414062	-0.12207031	1550087647.012
-8.65036592	-4.147534146	-2.548095746	1.2817383	1.159668	0.24414062	5.94316394	-8.915942392	-0.39836425720000007	0.48828125	2.2583008	0.24414062	7.068872300000001	9.858617720000002	-0.30625	-0.061035156	0.061035156	0.36621094	-9.01044928	1.693945288	-4.227685504000001	0.36621094	-0.6713867	0.36621094	-0.23566894960000004	10.918529860000001	0.18303222840000002	-1.0375977	-1.0986328	0.18310547	1.5156982820000002	9.477001800000002	-2.122216754	-0.18310547	-0.48828125	-0.061035156	1550087647.052
-8.77836911	-4.322192392000001	-2.8447753600000003	1.5258789	1.0375977	0.36621094	5.230175720000001	-9.016430710000002	0.1818359424	0.48828125	2.2583008	0.24414062	6.433642572	10.11342752	-0.17106933900000001	-0.36621094	-0.36621094	0.79345703	-8.884838760000001	1.9762695680000002	-4.143945288	0.7324219	-1.2817383	0.24414062	-0.8290283540000001	10.80249002	0.10886230040000001	-1.3427734	-1.4648438	-0.061035156	1.4391357820000001	9.407617212	-2.121020468	-0.30517578	-0.9765625	-0.12207031	1550087647.092
-8.75922824	-4.737304712	-3.1079589660000004	1.953125	0.91552734	0.7324219	4.300659146	-8.77358426	1.046752896	0.24414062	3.112793	-0.061035156	5.581884980000001	10.25817842	-0.05144042932000001	-0.6713867	-0.79345703	1.0375977	-8.5833741	2.646191394	-3.867602536	1.0986328	-1.3427734	0.30517578	-1.18671875	10.771386780000002	-0.2225097644	-1.7700195	-2.1362305	-0.36621094	1.7477783540000003	9.637304712	-2.16408696	-0.5493164	-1.3427734	0.061035156	1550087647.132
-8.62404802	-4.90717752	-3.2993652160000004	2.4414062	0.6713867	0.9765625	3.8520507200000003	-8.265161240000001	1.469042932	-0.061035156	2.746582	-0.24414062	4.763623004	10.35747104	-0.2942871106	-0.9765625	-0.9765625	1.0375977	-8.77597644	3.09121106	-3.4728271760000005	1.6479492	-1.5869141	0.30517578	-1.2895996400000003	10.8216304	-0.5060302716	-2.2583008	-3.2958984	-0.79345703	1.9188476440000002	9.868188400000001	-2.332763678	-0.8544922	-1.4648438	0.36621094	1550087647.172
-8.3967527	-4.94067392	-3.216821286	2.8686523	0.61035156	1.2207031	3.2658691100000006	-7.8703858800000015	1.5360351440000002	-0.6713867	2.6245117	-0.12207031	3.841284146	10.457959260000003	-0.811083966	-1.3427734	-1.3427734	0.5493164	-9.00327176	3.4800048920000006	-2.9859375000000004	2.319336	-1.5258789	0.18310547	-1.2010742212	10.89101538	-0.6077148560000001	-2.6245117	-3.90625	-1.5869141	1.8195557100000002	9.770092752000002	-2.528955072	-1.0986328	-1.6479492	0.61035156	1550087647.212
-8.431445288	-5.18710962	-3.1175292540000004	2.6855469	0.18310547	1.3427734	3.4572753600000006	-7.46364766	1.3482177520000003	-1.2817383	3.6010742	0.36621094	3.017041034	10.40891124	-1.3817138580000001	-1.953125	-2.0751953	-0.36621094	-9.222192392	3.68098143	-2.628247104	2.9907227	-1.2817383	0.18310547	-1.2321777160000003	10.753442000000001	-0.6615478240000001	-2.8076172	-4.5776367	-2.319336	1.412817392	9.63969748	-2.665332068	-1.3427734	-1.8310547	0.8544922	1550087647.252
-7.930200180000001	-4.93588858	-2.441625998	2.6855469	0.61035156	0.9765625	2.8447753600000003	-7.097582968	1.1651855432	-2.1362305	4.3945312	1.6479492	2.460766574	10.1241938	-1.6999267180000002	-2.6245117	-2.9907227	-1.6479492	-9.229370108000001	3.649877896	-2.173657248	3.90625	-1.2207031	0.061035156	-1.4833984620000003	10.43283696	-0.7285400360000001	-2.5634766	-4.8217773	-2.746582	1.25729982	9.847851440000001	-2.60671376	-1.5869141	-1.8920898	1.0375977	1550087647.292
-8.463745108000001	-5.285205072	-2.158105432	3.8452148	0.91552734	0.12207031	2.8447753600000003	-7.097582968	1.1651855432	-2.1362305	4.3945312	1.6479492	2.3028564300000003	9.95192842	-1.88774411	-3.1738281	-3.540039	-3.1738281	-9.56552716	3.215625	-1.564746106	5.126953	-1.0375977	-0.30517578	-1.6748047120000003	9.993798920000001	-0.49526367800000004	-2.1972656	-5.6762695	-2.8076172	-0.01315917932	10.014135880000001	-2.204760782	-1.7700195	-1.7089844	1.2207031	1550087647.332
-9.201855432	-5.386889480000001	-1.8004150360000002	4.638672	0.6713867	-0.24414062	1.3805175720000002	-7.55336911	0.5251708966	-4.9438477	3.1738281	3.8452148	2.2203125000000004	9.9100589	-2.377026358	-3.6010742	-4.211426	-4.5776367	-10.09548372	2.0169433900000002	-1.302758786	5.9814453	-0.6713867	-0.24414062	-1.5145019960000001	9.614575180000001	0.02153320288	-1.4648438	-7.1411133	-2.8686523	-1.111352536	10.55126996	-1.820751996	-1.8920898	-3.2348633	0.9765625	1550087647.371
-9.254492212	-4.413110324	-1.3290771760000002	5.3710938	2.1972656	0.4272461	1.6688232820000002	-7.9134519800000005	0.364868161	-6.3476562	4.760742	5.6762695	2.2107422120000004	10.49384784	-3.185717752	-4.0283203	-5.3100586	-5.6152344	-11.013037140000002	0.41271972840000004	-0.9462646760000001	6.591797	-0.24414062	-0.4272461	-0.8134765380000001	10.04523912	0.642407248	-0.8544922	-7.873535	-2.9296875	-1.02163089	10.862304320000002	-1.3075439300000002	-2.0141602	-4.333496	0.91552734	1550087647.411
-9.785644568	-3.98723143	-1.7609375	5.79834	1.5258789	0.30517578	2.13776857	-9.310717752	0.10168457460000001	-6.3476562	4.760742	5.6762695	2.471533246	11.685351440000002	-4.074560504000001	-4.333496	-6.8359375	-6.4697266	-10.437622300000001	-1.408032248	-0.9869384980000001	6.164551	0.30517578	-0.4272461	0.517993161	10.56921376	2.0923096040000004	-0.18310547	-7.5683594	-3.2348633	0.2811279254	10.16486772	-0.7416992212000001	-1.7089844	-5.9814453	1.2207031	1550087647.451
-8.464941394	-2.3949707460000003	-0.15910644960000003	5.859375	2.8076172	0.48828125	4.90717752	-11.343212860000001	-0.534741214	-6.4697266	9.399414	8.239746	6.046044928000001	11.44370108	-2.345922824	-2.9907227	-6.7749023	-6.713867	-9.035571580000001	-1.161596646	-1.12211911	5.859375	-0.12207031	0.24414062	-1.0120605432	9.553564300000001	2.6031250000000004	-1.2817383	-6.164551	-2.5634766	1.343432608	8.89321286	-1.814770468	-1.7089844	-8.972168	1.159668	1550087647.542
-8.66711412	-2.215527356	-0.9187500000000001	5.79834	3.1738281	0.61035156	5.380908246000001	-11.41379442	-1.3948730040000001	-6.4697266	9.399414	8.239746	6.046044928000001	11.44370108	-2.345922824	-1.5258789	-4.4555664	-5.79834	-9.035571580000001	-1.161596646	-1.12211911	6.225586	-0.30517578	0.24414062	-1.0120605432	9.553564300000001	2.6031250000000004	-1.5869141	-6.164551	-2.1972656	0.668725589	8.073754892	-1.4211913940000003	-1.3427734	-8.544922	-0.18310547	1550087647.571
-8.753247300000002	-2.7478759000000004	-1.153222644	5.1879883	1.5258789	0.6713867	4.40473642	-10.81684604	-1.89013678	-3.3569336	9.643555	3.112793	5.974267572	10.9747554	-1.867407248	-0.61035156	-3.8452148	-4.0283203	-8.790332068	-1.7310302520000003	-1.114941394	6.286621	-0.7324219	0.5493164	-1.356591754	9.402832068	2.8495605040000003	-1.5869141	-6.164551	-2.319336	1.5456054320000001	8.49484874	-0.6531738220000001	-1.5258789	-8.7890625	-0.36621094	1550087647.611
-9.03916034	-3.0613037140000006	-0.5957519568	5.859375	2.9907227	0.7324219	3.354394568	-10.156494600000002	-1.629345746	-1.6479492	6.8359375	0.9765625	4.953832968	10.0380616	-2.021728534	-0.36621094	-5.493164	-1.7089844	-8.93388678	-2.312426718	-0.9809570288	6.0424805	-1.0375977	0.8544922	-1.65805661	8.8728759	2.636621106	-1.2817383	-7.019043	-2.1362305	2.662939496	9.45427266	-0.6400146760000001	-1.5258789	-7.5683594	0.061035156	1550087647.651
-9.76291484	-2.9213378600000004	-1.0264160340000001	5.432129	1.953125	0.6713867	2.7765869600000004	-9.63491214	-2.051635782	0.12207031	5.004883	-0.18310547	4.504028354000001	9.152807608000002	-1.911669928	-0.36621094	-7.3242188	0.24414062	-9.299951080000001	-2.344726538	-0.7010253600000002	5.859375	-1.5258789	0.8544922	-1.369750998	8.436230432	2.34711911	-0.79345703	-7.873535	-2.0141602	2.879467752	10.28090854	-1.222607428	-2.6245117	-4.5166016	-0.36621094	1550087647.691
-9.47341304	-2.8112792540000004	-0.5084228534	5.126953	1.2817383	0.4272461	2.205957068	-8.923120108	-2.778979532	0.12207031	5.004883	-0.18310547	4.55546875	8.6766848	-1.5563721040000003	-0.5493164	-8.178711	1.5869141	-9.69233426	-2.00258786	-0.423486322	5.7373047	-1.6479492	0.9765625	-0.7608398560000001	8.265161240000001	2.231079074	-0.18310547	-8.178711	-1.8310547	2.000195288	10.018921220000001	-0.5993408246	-2.5634766	-4.3945312	-1.0375977	1550087647.731
-8.584570288	-2.92971196	0.1315917932	4.8217773	2.5024414	0.48828125	2.205957068	-8.923120108	-2.778979532	1.7089844	3.7841797	-0.79345703	4.489672824	8.540307608	-1.312329074	-0.6713867	-8.544922	2.2583008	-9.87536592	-1.5958496400000002	0.12919922120000002	6.0424805	-1.4648438	0.9765625	0.135180661	8.518774460000001	2.51101088	0.30517578	-7.6904297	-1.7700195	-0.211743161	9.796411240000001	-0.22968750000000002	-2.1972656	-6.713867	-1.2207031	1550087647.771
-8.62404802	-3.3376464660000003	0.08493652160000001	4.638672	3.479004	0.8544922	1.547998004	-8.09768071	-3.5541748200000005	2.5024414	2.9296875	-0.6713867	4.554272464	8.750854532	-0.994116214	-0.5493164	-8.422852	2.380371	-9.686352340000001	-1.8506591460000001	0.3576904254	5.92041	-1.953125	0.61035156	0.955834964	8.82023912	3.210839856	0.79345703	-6.652832	-1.953125	-0.734521466	9.70429712	-1.733422824	-1.8920898	-8.422852	-0.91552734	1550087647.811
-8.400341754000001	-3.18332518	-0.057421875000000004	4.5166016	3.112793	0.8544922	1.6437011780000002	-8.109643570000001	-4.173852536	1.4038086	2.2583008	0.7324219	4.805493210000001	8.80349092	-0.387597644	-0.12207031	-7.1411133	2.2583008	-9.80239218	-2.0743652160000003	0.878076178	5.6762695	-1.7089844	0.36621094	1.491772464	9.067871106	3.78027356	0.8544922	-5.6762695	-2.0751953	1.4570800720000001	9.52485324	-1.93439946	-2.2583008	-8.422852	-0.30517578	1550087647.851
-8.27233876	-2.6354248200000003	0.1435546875	4.638672	4.211426	0.9765625	2.489477536	-8.083325180000001	-4.587768570000001	0.8544922	4.0283203	1.3427734	4.9992920320000005	8.988915740000001	0.47492675720000005	0.48828125	-5.065918	1.7089844	-9.43632788	-2.06120607	1.41640625	5.554199	-0.6713867	0.18310547	1.656860324	9.169555710000001	4.159497104000001	0.5493164	-5.004883	-2.0141602	3.331665036	8.612085160000001	-1.256103534	-1.7700195	-7.9345703	0	1550087647.895
-8.858520468	-1.892529254	-0.2835205072	4.0893555	2.9296875	1.0375977	2.920141574	-7.8775634000000005	-4.69423822	0.8544922	4.8217773	1.5869141	5.039965560000001	9.19348143	1.3853027160000002	0.9765625	-2.746582	1.0375977	-9.43632788	-2.06120607	1.41640625	5.432129	-0.61035156	0	1.4199951080000002	9.169555710000001	4.422680710000001	0.18310547	-4.5166016	-1.8310547	4.0602050720000005	7.805786240000001	-0.47492675720000005	-0.4272461	-6.8969727	0.061035156	1550087647.931
-9.47460962	-1.43076178	-0.07177734424	3.479004	1.5869141	0.91552734	3.1940917540000004	-7.489965560000001	-4.454980432	1.0986328	5.554199	1.8920898	4.768408246	9.414794928000001	1.9798584260000003	1.0375977	-1.5258789	0.5493164	-9.15161142	-2.363867212	1.44870607	5.2490234	-0.6713867	-0.12207031	0.984545926	8.942260880000001	4.571020468	-0.18310547	-4.5166016	-1.8310547	4.76242662	7.5545652	0.5490966754000001	0.79345703	-4.272461	0.30517578	1550087647.971
-11.081225540000002	-2.31481929	-0.5048339856	3.540039	1.4648438	0.9765625	3.0553222840000003	-7.3248777	-4.304248004000001	1.4038086	5.3710938	2.0751953	4.131982428000001	9.44350589	2.227490216	0.7324219	-1.953125	0.4272461	-9.06069339	-2.92971196	1.388891574	4.5776367	-0.30517578	0	0.7895507788	8.595336960000001	4.66672374	-0.30517578	-4.760742	-2.0141602	4.7349121400000005	8.285498200000001	1.437939496	0.7324219	-3.6010742	0.061035156	1550087648.011
-10.886230040000001	-3.7120849640000007	-1.9738769960000002	3.1738281	-1.8310547	0.5493164	2.9644042540000006	-7.537817392	-4.49326178	1.4038086	5.3710938	2.0751953	3.4500976440000004	9.375317392	2.180834964	0.24414062	-3.2348633	0.48828125	-9.8179438	-2.5050292540000005	1.091015625	3.90625	-1.2207031	-0.12207031	0.649584964	8.865698380000001	4.454980432	-0.36621094	-4.4555664	-2.0141602	4.807885880000001	10.63859874	1.1328857428	2.1972656	-3.4179688	0.24414062	1550087648.051
-9.66003444	-2.377026358	-0.5371337860000001	4.211426	0.24414062	0.8544922	2.8495605040000003	-8.47092302	-5.09858426	2.319336	3.7231445	1.8310547	3.0230224640000003	9.88015126	1.7250488220000002	-0.7324219	-4.5776367	0.12207031	-10.560839660000001	-1.240551718	1.4570800720000001	3.9672852	0.18310547	0.12207031	0.287109375	9.7318116	4.01713858	-0.12207031	-4.3945312	-2.0141602	7.992407248	12.05739766	2.8041014400000006	0.9765625	0.91552734	1.4038086	1550087648.091
-8.63601088	-2.04086911	-0.2560058606	1.953125	2.5634766	0.91552734	2.8639160340000003	-9.258081070000001	-5.70390625	2.319336	3.7231445	1.8310547	3.00986322	10.52016574	0.9570312500000001	-2.0141602	-5.7373047	-0.5493164	-10.04165036	-1.0826415740000002	0.9713867212000001	3.8452148	-0.061035156	-0.061035156	-0.1256103534	10.25817842	3.8915283540000005	0.36621094	-4.333496	-1.8310547	-0.7775878600000001	9.478198380000002	0.49645996400000003	1.159668	-2.0751953	0.91552734	1550087648.131
-8.51638179	-3.8018066100000003	-2.9129637600000002	3.6010742	4.8217773	1.7089844	3.3962646760000004	-9.07146016	-4.98015126	2.319336	2.0751953	0.6713867	3.4620605040000005	10.51657698	0.2560058606	-2.9907227	-6.3476562	-1.0986328	-9.42197284	-0.9055908540000002	0.1459472644	3.479004	-0.6713867	-0.18310547	-0.4091308606000001	9.88015126	3.645092752	0.18310547	-4.4555664	-1.3427734	0.40075683900000003	8.610888580000001	-2.295678714	2.0141602	-3.90625	0.4272461	1550087648.171
-8.632422120000001	-4.50163588	-4.645190396	3.479004	2.0141602	1.4648438	3.59484874	-9.01044928	-3.7970214660000003	0	3.8452148	-2.4414062	4.17265625	10.146923920000003	0.07895508180000001	-3.2348633	-5.6762695	-1.4038086	-10.18999002	0.540722644	0.19619140380000002	3.4179688	-0.9765625	-0.061035156	-0.643603534	9.540405252000001	2.9859375000000004	-0.061035156	-4.3945312	-0.7324219	0.5957519568	9.49973143	-2.807690396	1.8310547	-2.9296875	0.8544922	1550087648.211
-8.5582518	-5.1045652	-4.08173822	5.004883	4.333496	3.112793	2.8555420320000002	-9.85502896	-3.466845746	-0.30517578	4.272461	-3.7841797	4.60930162	10.29526358	-0.16389160340000003	-3.3569336	-4.5776367	-1.8310547	-10.892211960000001	1.2907959260000001	0.642407248	3.6621094	-0.61035156	-0.061035156	-0.2069580072	10.05002446	2.4751221040000004	0.4272461	-4.0283203	-0.24414062	-0.01794433606	9.847851440000001	-3.8341064300000003	1.2207031	-4.0283203	0.8544922	1550087648.251
-8.285498200000001	-2.95363768	-4.858129892000001	5.004883	4.638672	2.6855469	2.0121582460000003	-11.11950728	-2.9093750000000003	0.5493164	4.699707	-4.333496	5.084228240000001	11.02380342	-1.3853027160000002	-3.7841797	-4.0283203	-2.0141602	-11.05729982	0.8230468750000001	0.9893310700000001	3.8452148	0.18310547	-0.061035156	0.2835205072	10.613476440000001	2.573217752	0.8544922	-3.2348633	-0.18310547	0.30744628600000007	9.374121106	-4.615283246	1.7700195	-4.9438477	0.61035156	1550087648.291
-8.9745607	-2.00258786	-5.805590560000001	4.5776367	3.7841797	2.1972656	0.5084228534	-11.1183107	-1.8351074280000002	0.6713867	2.8686523	-4.4555664	5.5184814300000005	10.78215306	-2.613891574	-3.8452148	-4.8217773	-1.4038086	-10.35029254	0.7105957068000001	0.961816394	3.6010742	0.18310547	-0.4272461	0.03828125	10.392163040000002	3.007470746	0.8544922	-2.8686523	-0.24414062	1.0096679712	9.667211960000001	-3.9776612400000007	1.8310547	-4.4555664	0.18310547	1550087648.331
-8.870483426000002	-2.662939496	-5.2110353400000005	5.1879883	2.5024414	2.1362305	0.5084228534	-11.1183107	-1.8351074280000002	0.6713867	2.8686523	-4.4555664	5.762524460000001	9.8	-2.369848642	-2.6855469	-5.1879883	0	-9.563134980000001	1.0754638580000002	0.8589355432	3.6621094	0.30517578	-0.4272461	-0.3935791034	9.599023560000001	2.8639160340000003	0.48828125	-2.6245117	-0.18310547	1.3577880400000002	9.57150908	-3.694140576	1.5869141	-5.065918	0.12207031	1550087648.371
-8.140747300000001	-2.337548822	-4.828222644	5.92041	2.6245117	2.5634766	0.9677978240000001	-9.034375	-0.783569339	-1.7089844	2.6245117	-3.2958984	5.8737792540000004	8.77358426	-1.526464856	-0.91552734	-4.333496	1.3427734	-8.906372300000001	1.28361821	0.7129882787999999	4.1503906	0.48828125	-0.18310547	-0.6675292932	8.69702176	2.386596646	0.30517578	-2.6855469	-0.061035156	1.6137939300000002	9.595434800000001	-3.1713623200000005	1.2817383	-5.554199	0.36621094	1550087648.411
-8.14313948	-1.1352783540000002	-5.01245108	6.1035156	2.2583008	2.1972656	1.191503894	-8.1239991	-0.270361322	-2.1972656	5.004883	-1.7089844	5.508911240000001	8.23166484	-1.2513183900000002	0.24414062	-3.540039	2.1972656	-8.838183606000001	1.25729982	0.8876464660000001	4.5776367	0.30517578	-0.18310547	-0.458178714	8.28789038	1.9858398560000001	0.18310547	-2.4414062	0.12207031	2.381811502	9.024804712	-2.7538574280000003	1.0375977	-5.6762695	0.91552734	1550087648.451
-8.814257788	0.2129394568	-5.364160340000001	5.3100586	1.4648438	1.7700195	0.8637207068000001	-7.6239501800000005	-0.4868896466	-1.953125	5.92041	0.061035156	4.858129892000001	8.32976088	-1.1580077880000001	0.48828125	-3.112793	2.6855469	-9.088207968	0.9366943390000001	1.2441405760000002	4.8828125	0.30517578	-0.24414062	0.154321286	8.553466754	1.8841552520000002	0.5493164	-2.2583008	0	3.034985324	8.815454074	-3.01464856	0.91552734	-5.3100586	1.2817383	1550087648.491
-9.10974092	1.068286142	-4.858129892000001	4.4555664	0.79345703	1.2817383	0.5574707068000001	-7.492358426000001	-0.501245108	-1.4038086	4.272461	1.6479492	4.28391124	8.612085160000001	-1.240551718	0.12207031	-3.4179688	2.5634766	-9.121704074	0.538330072	1.490576178	4.8828125	0.30517578	-0.18310547	0.6986327880000001	8.93388678	2.0061767180000003	1.4648438	-2.380371	-0.24414062	3.1151367800000003	8.76521016	-3.3460204680000003	0.5493164	-4.333496	0.79345703	1550087648.531
-9.10734874	1.015649411	-4.77319339	3.540039	0.6713867	0.6713867	0.5574707068000001	-7.492358426000001	-0.501245108	-1.4038086	4.272461	1.6479492	3.946557608	8.545092752	-1.312329074	-0.18310547	-3.8452148	1.8920898	-8.814257788	0.2775390576	1.6688232820000002	4.5776367	0	-0.18310547	1.18671875	9.43632788	2.07915036	1.8920898	-2.0141602	-0.5493164	2.8902344240000004	8.781957968	-3.3531983800000003	0.5493164	-3.479004	0.061035156	1550087648.571
-9.1193116	0.1854248004	-4.103271466000001	3.4179688	-0.36621094	0.4272461	1.829125998	-7.634716754	0.1459472644	-1.0986328	2.5634766	3.90625	3.951342752	8.51040036	-0.9821533540000001	0.061035156	-3.7841797	0.91552734	-8.76401358	0.037084961060000005	1.7800780760000001	4.211426	-0.18310547	-0.12207031	1.7130859620000003	9.97226538	1.868603534	1.0375977	-2.319336	-0.9765625	1.888940396	8.93029802	-2.996704074	0.36621094	-3.479004	-0.18310547	1550087648.611
-8.85373552	0.1303955072	-3.77189946	3.6621094	1.4648438	0.36621094	1.829125998	-7.634716754	0.1459472644	-1.0986328	2.5634766	3.90625	4.244433606	8.844164840000001	-0.27873535340000005	0.61035156	-2.9296875	-0.18310547	-8.741284440000001	0.1196289038	1.8805663940000001	3.6621094	-0.24414062	0	1.85544429	9.89689946	1.7465820680000002	0.061035156	-3.0517578	-1.4648438	1.637719748	8.793920926	-2.948852536	0.24414062	-3.7841797	-0.36621094	1550087648.651
-9.72822284	-0.2177246106	-5.196679712	3.479004	-0.30517578	0.36621094	1.829125998	-7.634716754	0.1459472644	-1.0986328	2.5634766	3.90625	4.62604982	9.140844748000001	0.669921875	1.0375977	-1.2817383	-1.3427734	-8.66352536	0.33017577880000004	1.8817626800000002	3.2958984	-0.61035156	-0.061035156	1.5731201080000001	10.222289840000002	1.6688232820000002	-0.7324219	-3.90625	-1.7089844	2.3758300720000003	9.449487320000001	-2.783764676	0	-3.2348633	-0.7324219	1550087648.691
-9.481787140000002	-0.11843261780000001	-4.393969748000001	2.319336	-1.8920898	0.8544922	3.3149170320000003	-8.403930710000001	0.44621582460000003	-0.91552734	3.2348633	4.333496	4.7995117800000004	9.7832518	1.6030273560000001	0.79345703	0	-2.319336	-8.70898462	0.71538089	1.679589856	2.6245117	-0.79345703	0	1.427172824	10.4208741	1.425976538	-1.7089844	-4.8828125	-1.8920898	2.2478271760000004	9.780859620000001	-1.859033246	-0.6713867	-3.1738281	-0.18310547	1550087648.731
-10.163672120000001	-0.6352294928000001	-3.2718505400000004	1.2207031	0.61035156	2.0141602	3.5625489200000002	-8.769995108000002	0.3995605432	-0.24414062	2.6855469	3.112793	4.48847644	10.4304438	2.050439496	-0.12207031	-0.79345703	-2.9907227	-9.398047120000001	1.3649658540000003	1.221411142	2.6855469	-1.5869141	-0.061035156	0.9283202880000001	10.66252446	1.5300537140000001	-2.0141602	-5.004883	-1.7700195	3.7683105040000004	10.7522464	-0.660351538	-2.0751953	-3.7841797	0.6713867	1550087648.771
-11.833691100000001	-1.1711669928000001	-5.23854982	-1.2207031	0.61035156	2.1362305	4.027905252	-9.374121106	0.2954833966	0.18310547	1.6479492	0.7324219	3.91066893	11.778662140000002	1.963110324	-1.7089844	-3.4179688	-3.3569336	-11.20683606	0.2895019568	1.6245605040000002	3.112793	-3.540039	-0.36621094	0.7560547120000001	11.672192000000003	2.306445288	-1.4648438	-5.3100586	-1.4038086	5.8833496400000005	12.113623200000001	-0.1363769568	-3.6621094	-1.0375977	1.0375977	1550087648.811
-11.8923098	-3.54580072	-5.067480432000001	-1.8310547	-6.591797	1.0375977	4.67390126	-10.90058606	0.30505371400000003	0.4272461	2.1362305	0.4272461	3.7228514400000003	13.49653354	0.8445800720000001	-3.7841797	-6.652832	-3.2348633	-12.443798920000003	-1.58747554	2.1521240020000003	1.3427734	-1.159668	-0.6713867	1.113745108	12.380395860000002	3.3412353240000003	-0.48828125	-5.859375	-1.2817383	4.45617662	14.27292482	0.49167482	-5.3710938	0.6713867	2.380371	1550087648.85
-10.6074955	-5.575903060000001	0.1303955072	1.159668	-3.1738281	1.6479492	5.304345746000001	-12.05261232	-0.14833984620000001	1.3427734	1.6479492	-0.48828125	4.9729737400000005	13.48815944	-0.07536621106000001	-5.2490234	-8.728027	-2.4414062	-11.825317000000002	-0.17824707460000003	0.7201660340000001	0.9765625	-0.4272461	-0.5493164	1.119726538	11.326464660000001	4.42866214	-0.48828125	-4.760742	-0.61035156	1.6090087860000002	12.860107820000001	-2.644995108	-3.90625	0.6713867	3.8452148	1550087648.89
-9.838280760000002	-3.017041034	0.22131347840000004	2.380371	0.61035156	1.5869141	5.16796875	-11.450878600000001	-1.2860107820000002	1.6479492	0.61035156	-2.6855469	7.225586060000001	11.927001800000001	0.06699218750000001	-4.760742	-6.958008	-1.3427734	-11.160181200000002	-0.13757324280000002	0.515600589	2.0751953	-0.79345703	-0.61035156	0.26677246400000004	10.06796924	4.7062010800000005	-1.4648438	-3.3569336	0.36621094	-0.716577176	13.068261780000002	-3.048144568	-3.8452148	0.4272461	4.333496	1550087648.93
-10.251000900000001	-2.1114501800000003	-3.323291034	0	-2.4414062	0.48828125	4.821044928	-11.467626800000001	-1.2501221040000001	1.4648438	1.2207031	-4.8217773	7.8261232000000005	10.668505399999999	0.40554199280000003	-3.3569336	-2.6245117	0.061035156	-10.42685504	-0.9055908540000002	0.56823732	1.5258789	-0.6713867	-0.5493164	0.03349609424	9.49016124	4.693042032	-1.5869141	-3.3569336	0.6713867	-2.227490216	11.89948732	-1.6341308900000002	-2.8686523	-0.48828125	4.638672	1550087648.97
-8.21013179	-2.3925780760000004	-1.6437011780000002	-0.9765625	-4.333496	-0.24414062	4.468139676000001	-11.466431200000002	-1.355395468	1.4648438	1.2207031	-4.8217773	6.2924804320000005	9.746167032	-0.027514648560000004	-1.7700195	-0.9765625	1.6479492	-9.962695680000001	-0.9486572480000001	1.2513183900000002	1.3427734	-0.18310547	-0.12207031	0.7309326080000002	9.03796376	4.465747104	-1.5258789	-3.479004	0.48828125	-2.241845746	10.450780760000002	-1.5013427520000002	-1.953125	-2.1362305	4.9438477	1550087649.01
-6.78774411	-1.9164550720000002	0.5969482428	0.61035156	0.6713867	0.7324219	3.8628173920000006	-11.05251448	-1.6736084260000001	1.0986328	1.5869141	-6.7749023	5.139257788	8.646777160000001	-0.3229980432	-0.6713867	-1.8920898	2.6245117	-9.05471196	-1.58388678	1.113745108	1.0986328	0.24414062	-0.061035156	1.465454074	7.919433606	4.120019568	-1.2817383	-2.9296875	0.12207031	-1.1257080072	8.978149460000001	-0.61848143	-1.7089844	-0.9765625	4.3945312	1550087649.05
-7.37751448	-0.668725589	-0.5837890576	-0.061035156	0.12207031	-0.061035156	3.0876221040000003	-10.12897914	-1.8195557100000002	0.91552734	1.159668	-7.019043	4.896411240000001	7.43852536	-0.12800292540000002	0.061035156	-1.953125	2.9907227	-8.43503444	-1.752563498	1.2692626800000002	0.79345703	-0.061035156	-0.18310547	2.024121106	6.835595746000001	3.87238768	-0.79345703	-1.8310547	-0.18310547	0.8517577880000001	7.87995607	-0.5586669928	-0.48828125	1.953125	3.4179688	1550087649.09
-7.97565944	-0.7010253600000002	-0.265576178	-0.79345703	-1.8920898	-0.18310547	2.604321286	-9.2808107	-1.6843750000000002	0.61035156	1.0375977	-6.7749023	4.7887451080000005	6.603515380000001	0.11484375000000001	0.61035156	-0.7324219	2.9296875	-8.0306884	-1.5156982820000002	1.565942392	0.36621094	-0.18310547	0.061035156	2.404541034	6.336743210000001	3.676196286	-0.6713867	-0.7324219	-0.30517578	0.8290283540000001	6.5592527	-1.3099365020000002	-0.061035156	3.1738281	1.8920898	1550087649.13
-7.56054712	-0.3517089856000001	1.1879150360000001	-0.9765625	0.6713867	-0.061035156	2.201171924	-8.815454074	-1.5563721040000003	0.4272461	0.8544922	-6.164551	4.48847644	6.13815944	0.3194091754	0.9765625	0.4272461	2.4414062	-8.13356929	-1.3984619600000001	1.66044928	0.18310547	-0.061035156	0.24414062	2.6222655759999998	6.269750900000001	3.762329074	-0.18310547	-0.24414062	-0.48828125	0.38640135800000003	5.915649460000001	-0.8445800720000001	0.48828125	3.7231445	0.79345703	1550087649.17
-8.62524411	0.031103515380000002	0.31342773560000003	-1.159668	1.7700195	-0.61035156	1.6843750000000002	-8.278320288000002	-1.5396240020000003	0.36621094	0.4272461	-5.3100586	4.134375	6.129785340000001	0.6615478240000001	1.4648438	0.9765625	1.5869141	-8.34411592	-1.650878894	2.0157471040000003	-0.061035156	0.061035156	0.4272461	2.9859375000000004	6.86430661	4.10805661	0.24414062	0.48828125	-0.61035156	1.2477295320000001	6.297265380000001	-0.011962890380000002	0.7324219	3.4179688	0.061035156	1550087649.21
-10.26535692	-0.27993163940000004	-0.5981445288	-1.159668	-0.36621094	-0.36621094	1.2632812500000001	-7.802197480000001	-1.3171142180000002	0.18310547	0	-4.0893555	3.9979980040000007	6.70998552	1.1711669928000001	1.8310547	1.2817383	0.48828125	-8.698217752000001	-1.8542480040000002	2.54689946	-0.61035156	-0.12207031	0.48828125	3.289794928	7.661035340000001	4.502832068	0.6713867	1.159668	-0.7324219	2.988330072	7.56652806	0.7273437500000001	0.79345703	2.319336	-0.6713867	1550087649.25
-10.510596040000001	-0.7225586060000001	0.38400878600000005	-1.7089844	-0.061035156	-0.7324219	1.1173339660000001	-7.446899460000001	-0.9797607428000001	-0.061035156	-0.061035156	-2.319336	4.0960937500000005	7.3631594400000004	1.617382788	2.0751953	1.4038086	-0.79345703	-9.131274460000002	-1.53125	2.7969239200000002	-1.2817383	0.061035156	0.79345703	3.282617212	8.162280252	4.59733876	0.79345703	1.4038086	-0.7324219	5.15600589	9.407617212	4.092504892000001	-0.061035156	1.7700195	-1.0986328	1550087649.29
-11.147021760000001	-0.132788089	0.88645018	-1.0375977	-0.061035156	-0.7324219	1.073071286	-7.2315673920000005	-0.617285144	-0.4272461	0.12207031	-0.18310547	4.417895468	7.90388179	2.12341304	2.319336	1.4648438	-1.8920898	-9.09060054	-1.2094482428000002	2.7969239200000002	-1.5869141	0.12207031	1.0375977	2.9859375000000004	8.387182608000002	4.630834964000001	0.79345703	1.7089844	-0.5493164	6.41210962	11.09797374	5.920434800000001	0.6713867	3.112793	-0.4272461	1550087649.33
-12.070557100000002	-2.4655516200000003	0.2512207068	-1.7700195	-0.30517578	-0.48828125	1.000097644	-7.17055661	-0.18303222840000002	-0.79345703	0.30517578	2.2583008	4.872485324	8.58815944	2.6665283540000004	2.4414062	1.953125	-2.6245117	-9.16357428	-1.040771466	2.6126952880000003	-1.953125	-0.12207031	1.159668	2.418896466	8.81066893	4.603320288000001	0.8544922	2.1972656	-0.24414062	1.594653354	7.500732428000001	0.9989013580000001	2.4414062	-0.9765625	-0.24414062	1550087649.37
-12.467724640000002	-5.59265126	-3.563745108	0.48828125	-0.6713867	-0.79345703	1.043164038	-7.8428711060000005	0.4761230432	-1.3427734	0.4272461	5.004883	5.05910643	9.94355432	2.8112792540000004	2.0751953	2.0751953	-3.1738281	-11.25707968	-0.07177734424	2.5181884000000005	-2.4414062	-2.9296875	0.91552734	1.7118896760000002	10.450780760000002	4.227685504000001	1.0375977	2.0751953	0.18310547	-2.1102538940000004	12.69980432	-0.758447284	-1.953125	-3.90625	-2.1972656	1550087649.41
-10.090698380000001	-5.577099640000001	-1.3422363220000002	0.4272461	-2.0141602	0.061035156	1.152026358	-9.99021016	1.002490216	-1.3427734	0.4272461	5.004883	4.94785144	12.63042032	2.34113768	0.91552734	1.0375977	-3.479004	-13.208227340000002	1.3649658540000003	4.013549820000001	-1.8310547	0.91552734	1.159668	1.2537109620000002	12.50361322	4.093701080000001	1.8920898	2.5634766	0.18310547	4.194189496	13.428345140000001	3.4213867800000006	-0.6713867	-1.4648438	-0.79345703	1550087649.45
-8.031884980000001	-2.9524413940000005	-1.362573282	0.48828125	2.6855469	0.5493164	1.341040036	-12.492846940000002	0.7034179712000002	-1.8310547	0	8.117676	5.477807608000001	14.34589856	1.415209964	-0.7324219	-0.5493164	-2.9296875	-11.912646760000001	1.9786621400000002	1.683178714	-1.5869141	1.6479492	1.0986328	-0.227294928	12.9390625	4.19060054	1.5258789	3.4179688	0.30517578	0.732128894	8.75444339	-3.0409667540000003	0.91552734	-2.9296875	-0.30517578	1550087649.49
-9.120507788000001	-1.8937255400000002	-4.612890576	-0.30517578	3.4179688	-0.91552734	2.61867662	-13.50251448	0.48090820680000007	-1.0375977	-5.126953	11.169434	6.65615216	13.35297824	0.9331054712000001	-1.2817383	0.061035156	-1.0986328	-10.5153804	2.0695800720000004	0.250024411	-2.0141602	1.5869141	0.5493164	-0.227294928	12.9390625	4.19060054	1.5258789	3.4179688	0.30517578	2.802905252	9.249707068000001	-3.487182608	2.0141602	-0.30517578	-0.79345703	1550087649.53
-9.596630890000002	-3.8353027160000006	-5.33186052	-0.8544922	-2.5024414	-1.3427734	5.388086060000001	-13.748950180000001	1.2321777160000003	-0.5493164	-3.6621094	9.94873	6.532934800000001	11.828905760000001	1.119726538	-0.6713867	2.319336	1.3427734	-9.77248552	3.39267572	-0.132788089	-1.5869141	0.48828125	0.4272461	-0.227294928	12.9390625	4.19060054	1.5258789	3.4179688	0.30517578	0.9809570288	10.034472840000001	-3.125903354	1.5258789	-0.79345703	-1.7089844	1550087649.57
-8.05222194	-4.249218750000001	-2.372241214	-0.48828125	0.79345703	0.4272461	7.084423920000001	-12.946240020000001	1.02163089	-0.24414062	-0.18310547	6.591797	5.112939300000001	11.321679320000001	0.3935791034	-0.6713867	2.319336	3.3569336	-9.46264676	3.946557608	-0.046655271600000006	-0.61035156	0.30517578	0.5493164	-3.2299804320000005	9.75214856	1.9738769960000002	-1.7089844	-0.18310547	1.7700195	0.5562744110000001	9.69472644	-2.7048096040000003	1.6479492	-0.6713867	-1.7089844	1550087649.61
-8.05700679	-2.9237304320000006	-2.5157959260000005	0.6713867	2.6245117	-0.18310547	5.52565944	-11.54299272	0.39836425720000007	-0.30517578	-0.48828125	2.380371	3.7049072480000005	11.1278804	-0.69504393	-1.4038086	0.18310547	4.5166016	-9.360961960000001	2.7945312500000004	0.42707518000000005	-0.30517578	0.79345703	0.4272461	-2.097094748	9.471020468	1.8386962860000002	-1.2207031	-1.0375977	1.4648438	0.30385742800000004	9.290380890000002	-2.595947284	1.8310547	-1.6479492	-1.4038086	1550087649.65
-8.87646466	-2.2107422120000004	-3.7479737400000004	0.36621094	-0.4272461	-0.8544922	4.513598740000001	-9.89689946	0.594555661	-0.30517578	-0.48828125	2.380371	2.9644042540000006	10.16845746	-1.4199951080000002	-2.0141602	-2.0141602	4.8828125	-8.96259784	2.183227536	0.18901367800000002	-0.9765625	0.30517578	0.30517578	-0.8888427520000001	8.95063498	2.097094748	-0.061035156	-1.0375977	0.79345703	1.0515380890000001	9.362158246000002	-2.45358876	1.5869141	-2.4414062	-1.5869141	1550087649.69
-8.38957518	-2.062402356	-2.854345746	0.24414062	0.6713867	-0.24414062	4.486083966000001	-8.17902806	0.833813498	-0.30517578	-2.1972656	-2.1972656	2.6713134000000003	9.058300720000002	-1.7848632200000003	-1.8920898	-3.1738281	4.638672	-8.52954074	2.9057862400000003	0.15910644960000003	-0.6713867	0.48828125	0.24414062	-0.5275634784000001	8.81665036	2.192797824	0.36621094	-0.12207031	0.9765625	2.289697284	9.317895468000001	-2.406933606	1.3427734	-1.953125	-1.6479492	1550087649.73
-8.7963134	-1.79323732	-3.0409667540000003	0.36621094	0.8544922	-0.24414062	4.628442392	-6.977954074	1.1699707068	-0.36621094	-0.48828125	-2.2583008	2.8914307100000003	8.621655252000002	-1.9296142180000002	-1.2817383	-2.6855469	3.6010742	-8.3453125	3.1474366000000003	-0.03229980432	-0.24414062	0.6713867	0.18310547	-0.6759033540000001	8.943457068	2.211938498	0.4272461	0.18310547	1.3427734	2.7813721040000003	9.076245108	-2.00856929	1.2207031	-1.0375977	-1.4648438	1550087649.77
-9.096582068	-2.04326178	-3.0792480040000005	0.18310547	0.12207031	-0.48828125	4.171459964	-6.51499002	1.5599609620000003	-0.5493164	0.9765625	-1.8920898	3.124707068	8.77597644	-1.9104736420000001	-0.5493164	-1.159668	2.2583008	-8.50561502	3.064892572	0.04426269568	0	0.36621094	-0.061035156	-0.6459961060000001	9.36455072	2.42368161	0.7324219	0.36621094	1.2817383	2.8017089660000005	9.335839660000001	-2.00856929	0.91552734	0	-1.2817383	1550087649.81
-9.18391124	-2.5875733800000003	-2.8495605040000003	0.6713867	0.79345703	-0.061035156	3.5063233800000004	-6.797314300000001	1.7657226440000002	-0.6713867	1.5258789	-1.7089844	3.0601074280000002	9.069067392000001	-1.7465820680000002	0.24414062	0.061035156	1.0986328	-8.48527806	3.31611322	0.34094239200000004	0.36621094	0.36621094	-0.12207031	-0.492871106	9.729418930000001	2.5744139400000003	0.6713867	0.79345703	0.91552734	1.641308606	9.644482428000002	-1.74299321	0.6713867	-0.24414062	-1.0375977	1550087649.85
-9.08342302	-2.3351562500000003	-3.23356929	0.8544922	0.061035156	0	3.116332968	-7.7974121400000005	1.85544429	-0.48828125	1.5258789	-1.953125	3.125903354	9.377710160000001	-1.5958496400000002	0.8544922	0.5493164	0.30517578	-8.531933606	3.4189941100000003	0.5646484424	0.79345703	0	-0.30517578	-0.4761230432	9.96748004	2.410522464	0.30517578	0.79345703	0.4272461	1.0288086060000001	9.755737320000001	-1.599438498	0.30517578	-1.2207031	-0.79345703	1550087649.89
-8.99848642	-1.9379882200000003	-3.1055663940000002	0.91552734	0	0.061035156	2.878271466	-8.755639480000001	1.8040038940000003	-0.24414062	1.3427734	-2.5024414	3.40942392	9.677978240000002	-1.156811502	1.159668	0.8544922	-0.30517578	-8.86330571	3.2814209260000005	0.7763915740000001	1.0986328	-0.12207031	-0.61035156	-0.6400146760000001	10.12180162	2.3112304320000003	0.12207031	0.48828125	-0.12207031	1.7896484620000002	9.459057608	-1.9810547120000002	-0.061035156	-1.4038086	-0.48828125	1550087649.93
-9.051123200000001	-1.6915527160000003	-3.37233876	1.2207031	0.18310547	0.12207031	2.7275389400000005	-9.23774411	1.7824707460000002	-0.18310547	1.5258789	-3.0517578	3.6139891200000003	9.911254500000002	-0.6316406250000001	1.2207031	1.0375977	-0.79345703	-8.86928714	2.940478534	0.984545926	1.4038086	-0.30517578	-0.9765625	-0.5658447284000001	10.18161592	2.3028564300000003	-0.12207031	-0.061035156	-0.79345703	2.1521240020000003	9.52485324	-1.5862792540000001	-0.30517578	-1.2207031	-0.18310547	1550087649.97
-9.242529254	-2.7418945679999998	-3.31850589	0.36621094	-1.0375977	0.30517578	2.5098144959999997	-9.285595746	1.6616454680000001	-0.12207031	1.7700195	-3.3569336	3.665429712	9.81435504	-0.20217285340000002	1.0375977	0.91552734	-1.2207031	-8.77836911	2.9045898560000003	0.7201660340000001	1.3427734	-0.61035156	-1.0375977	-0.3373535144	10.090698380000001	2.3172119600000003	-0.48828125	-0.79345703	-1.2207031	1.7812744600000001	9.43632788	-1.33984375	-0.8544922	-1.2817383	0.061035156	1550087650.01
-9.559545926	-3.01464856	-2.940478534	0.12207031	0.30517578	1.2817383	2.081542932	-9.408813400000001	1.3805175720000002	0	1.6479492	-3.2348633	3.6462889400000003	9.93039586	0.21533202880000002	0.7324219	0.4272461	-1.8310547	-10.73071286	2.884252896	0.9893310700000001	2.380371	-0.79345703	-1.0375977	0.18901367800000002	10.619458360000001	2.396167032	-0.79345703	-1.0375977	-1.3427734	2.222705072	9.816748200000001	-1.7118896760000002	-1.2207031	-0.61035156	0.5493164	1550087650.05
-10.39934056	-2.5803954680000003	-4.6069091460000005	0.30517578	0.4272461	0.6713867	1.617382788	-10.321582460000002	1.062304712	0.48828125	0.91552734	-2.4414062	3.7156739200000004	10.763012680000001	0.385205072	0.061035156	-0.36621094	-2.8076172	-10.924511780000001	0.5431152356000001	1.540820288	1.953125	0.4272461	-1.3427734	1.1125488220000002	11.227173020000002	3.3448242800000005	-0.12207031	-1.3427734	-2.0141602	2.2215087860000002	11.2714357	-0.8146728240000001	-2.319336	0	1.159668	1550087650.09
-9.933984620000002	-3.8711913940000002	-4.2970702880000005	0	-6.7749023	-0.5493164	1.7417969240000002	-10.412500000000001	0.5754150360000001	0.91552734	0	-1.6479492	4.191796924	10.722338760000001	0.5514892572000001	-0.36621094	-1.0986328	-3.6621094	-9.76411142	0.4486083966	0.6735107428000001	0.48828125	-0.30517578	-0.9765625	1.197485324	10.35029254	3.89272464	-0.24414062	-1.2817383	-2.2583008	2.331567392	12.7273188	0.893627896	-4.3945312	0.4272461	1.4648438	1550087650.13
-7.967285340000001	-4.289892572	0.1303955072	1.953125	-2.9907227	0.36621094	2.081542932	-9.264062500000001	0.1124511682	0.7324219	-0.18310547	-1.3427734	5.1464357	9.649267572	1.50493161	-0.12207031	-0.7324219	-3.9672852	-9.1875	1.484594748	0.1985839856	1.2207031	0.18310547	-0.36621094	0.10288086060000001	8.628832968000001	3.5769042540000004	-0.91552734	-1.5869141	-1.4038086	1.4415283540000001	12.529932100000002	1.3817138580000001	-4.638672	1.6479492	2.6245117	1550087650.169
-8.28190944	-1.988232428	0.9594238220000001	0.9765625	-0.30517578	0	2.403344748	-8.482885880000001	-0.06459961060000001	0.24414062	0.6713867	-1.0986328	6.117822480000001	9.036767572	2.5875733800000003	0	0.24414062	-3.6621094	-9.231762680000001	0.517993161	-0.13398437500000002	2.1972656	-0.12207031	-0.5493164	-0.5108154254	7.693335160000001	3.791040036	-0.9765625	-1.4648438	-0.61035156	-1.3458251800000003	10.33474092	-1.1735596040000003	-3.6621094	-0.061035156	2.6245117	1550087650.209
-10.58596196	-2.2621826080000003	-0.04426269568	0.6713867	0.061035156	-0.79345703	2.548095746	-8.72333966	-0.23566894960000004	0.24414062	0.6713867	-1.0986328	5.7589357	9.198266574	2.15571286	-0.5493164	-0.12207031	-2.5634766	-9.938769960000002	-0.955834964	0.11005859620000001	1.7700195	-0.5493164	-0.91552734	-0.3146240216	8.265161240000001	4.531542932000001	-0.30517578	-1.2817383	-0.36621094	-1.100585962	8.31899411	-3.1952880400000003	-1.8920898	-0.91552734	1.8920898	1550087650.249
-10.321582460000002	-3.017041034	-0.13757324280000002	0.18310547	-2.1362305	-0.30517578	2.3160155760000003	-9.329858426000001	-0.641210962	0.5493164	1.0375977	0.4272461	4.76242662	9.941162140000001	0.9570312500000001	-1.2207031	-1.953125	-1.3427734	-10.63859874	-1.2549072479999999	0.7823730432	1.2817383	-0.48828125	-0.79345703	0.5837890576	9.62893071	5.09858426	0.18310547	-1.159668	-0.48828125	0.04306640576	9.228173920000001	-3.3854980040000004	-0.79345703	-0.12207031	0.7324219	1550087650.29
-8.461352340000001	-2.3208007200000003	1.031201178	0.4272461	-0.24414062	0.36621094	2.2980712860000003	-9.77248552	-1.1017822480000001	1.0375977	-0.30517578	0.8544922	5.199072480000001	10.63859874	0.8900390380000001	-1.4648438	-3.0517578	-0.18310547	-10.251000900000001	-1.431957968	1.0108642572	0.79345703	0	-0.36621094	1.061108426	9.941162140000001	5.17395018	0.18310547	-1.2207031	-0.79345703	0.17824707460000003	8.2436277	-1.963110324	-0.061035156	0.18310547	-0.30517578	1550087650.329
-8.07016574	-1.2453369600000002	0.6902587860000001	-0.30517578	0.48828125	0.061035156	2.6485839660000003	-9.305932608	-1.6437011780000002	1.0375977	-0.30517578	0.8544922	6.08671875	9.88254442	1.506127896	-0.91552734	-2.1972656	0.48828125	-9.3489991	-1.5898682100000001	0.961816394	0.36621094	0.061035156	-0.30517578	1.0419677520000001	8.984130890000001	4.98254393	-0.30517578	-1.4038086	-0.61035156	1.526464856	7.20405252	-0.5873779254	2.0141602	2.9907227	-1.4038086	1550087650.369
-7.8261232000000005	-1.37214357	0.45339357	-1.159668	0.18310547	-0.18310547	3.1330810700000002	-8.406323380000002	-1.77290036	0.8544922	-1.3427734	0.24414062	6.244628894000001	8.53073732	2.115039038	0.12207031	-0.18310547	0.79345703	-8.787939300000001	-1.528857428	0.613696286	0.18310547	-0.24414062	-0.18310547	1.191503894	7.8488523400000005	4.71098642	-0.6713867	-1.0986328	-0.12207031	0.773999002	7.55935054	-0.015551758180000002	2.6245117	7.385254	-2.4414062	1550087650.409
-8.033081070000001	-2.418896466	0.778784146	-0.8544922	2.0141602	0.061035156	3.5135009000000004	-8.094091754	-1.387695288	0.12207031	0	0.12207031	5.659643570000001	7.8237304320000005	1.9798584260000003	0.61035156	0.91552734	0.79345703	-8.752050720000002	-1.8410888580000002	0.6089111420000001	0	-0.48828125	0	1.5743163940000002	7.48398462	4.705004892000001	-0.48828125	-0.18310547	0.30517578	-1.8028076080000002	7.8488523400000005	-0.03349609424	3.2958984	4.8828125	-2.746582	1550087650.449
-9.71147464	-3.5745117800000004	0.288305661	-0.061035156	2.6245117	0.30517578	3.4058349640000003	-8.330957068	-1.2704589660000003	-0.18310547	0.61035156	0.18310547	4.9729737400000005	7.844067392	1.665234424	0.48828125	0.91552734	0.79345703	-9.15041484	-2.191601538	0.8421875000000001	-0.61035156	-0.48828125	-0.061035156	1.8650146760000001	7.832104532000001	4.58178714	0.12207031	0.5493164	0.4272461	-2.670117212	9.451879892000001	0.9809570288	2.9296875	-0.9765625	-1.8310547	1550087650.489
-12.760815200000001	-3.6833741	-3.1055663940000002	1.3427734	1.2817383	0.36621094	3.0900146760000005	-8.6001223	-1.3230957460000001	0	-0.18310547	0.12207031	4.705004892000001	8.265161240000001	1.5300537140000001	0.30517578	0.61035156	0.5493164	-10.577587860000001	-1.5563721040000003	0.531152356	-1.3427734	-1.7089844	0.12207031	1.8829589660000003	8.61926268	4.514794928000001	0.79345703	1.159668	0.79345703	0.211743161	13.46184056	1.3195067900000002	1.8310547	-4.638672	-0.18310547	1550087650.529
-10.35029254	-2.5875733800000003	-0.976171875	-0.91552734	-3.8452148	0.061035156	2.879467752	-9.60620108	-1.542016574	0.24414062	-1.5258789	0.18310547	4.85573732	9.707885880000001	1.56354982	0.18310547	0.5493164	-0.12207031	-11.231958360000002	0.3373535144	2.5157959260000005	-1.7089844	0.24414062	0.61035156	1.57551268	10.2928714	3.9561278960000004	1.0986328	2.319336	1.3427734	4.11882338	13.1950679	0.876879892	0.5493164	-3.7231445	-0.4272461	1550087650.569
-7.451684800000001	-1.29558107	1.4235839660000003	0.48828125	5.3710938	1.0375977	3.2539062500000004	-9.657641574000001	-1.7250488220000002	0.24414062	-1.5258789	0.18310547	5.41201178	10.8969973	1.36018071	-0.30517578	0.61035156	-0.18310547	-8.859716754	1.195092752	1.429565396	-0.30517578	-0.4272461	0.79345703	0.16508788940000002	10.248608720000002	3.7037110600000003	1.0375977	1.5869141	1.2207031	3.505126996	9.399243210000002	-0.3026611322	1.4038086	2.380371	-0.24414062	1550087650.609
-9.750951980000002	-0.9414794928000001	-3.0744628600000006	-0.12207031	1.8310547	-0.48828125	3.591259784	-8.08930661	-1.2417480040000002	-1.4038086	-1.4648438	-0.061035156	5.352197480000001	10.096679320000002	0.8433837860000001	-0.24414062	0.5493164	0.8544922	-9.165966754000001	0.6352294928000001	1.2668701080000002	-0.48828125	-0.91552734	0.36621094	-0.8158691100000001	9.30952176	3.464453076	0.36621094	0.5493164	1.2207031	0.02990722644	9.19467752	-0.7608398560000001	1.159668	0.61035156	-0.6713867	1550087650.649
-9.941162140000001	-1.8063964660000003	-3.575707968	-1.7700195	-3.8452148	-1.4038086	3.9393798920000007	-7.498339660000001	0.36606445680000005	-2.8686523	1.0986328	0.5493164	4.833007788000001	9.671997300000001	0.802709964	0	0.30517578	2.0751953	-9.61816394	0.86850589	1.5982422120000002	-0.48828125	-0.5493164	0.12207031	-0.6555663939999999	9.140844748000001	2.958422824	-0.12207031	-0.24414062	1.2817383	0.1985839856	9.999779860000002	-1.159204074	0.79345703	-0.6713867	-0.48828125	1550087650.689
-8.90996106	-3.06608876	-0.8744873200000001	-0.061035156	1.6479492	0.5493164	4.2420410340000005	-7.9780516200000005	1.9212402160000002	-3.2958984	3.90625	1.4648438	4.354492212	10.06557608	0.41511232	-0.18310547	-0.30517578	2.5634766	-9.58586412	0.9905273560000001	1.756152356	-0.4272461	-0.5493164	0.4272461	0.48569336060000007	9.74138179	2.9045898560000003	0.30517578	-0.61035156	0.79345703	1.1352783540000002	9.90048822	-1.375732428	0.48828125	-0.7324219	-0.18310547	1550087650.729
-9.35258786	-1.77290036	-2.19399411	-0.36621094	1.4038086	0.24414062	3.4225829680000004	-8.819042932	2.021728534	-2.380371	2.746582	1.8310547	3.917846646	9.90766574	-0.031103515380000002	-0.4272461	-1.0986328	2.319336	-9.70310054	0.515600589	1.818359424	-0.7324219	-0.12207031	0.36621094	1.553979532	9.94714308	3.011059604	0.48828125	-0.061035156	0.36621094	1.485791034	9.707885880000001	-1.5013427520000002	0.30517578	0.36621094	-0.12207031	1550087650.769
-9.49255342	-1.8530517180000001	-2.74069838	-1.2207031	-0.9765625	-0.61035156	3.075659146	-9.363354532	2.256201178	-2.380371	2.746582	1.8310547	4.026708966	9.1623777	-0.0825439496	-0.18310547	-0.9765625	1.5258789	-9.43273912	0.9977050720000001	1.7190673920000001	-0.91552734	-0.18310547	0.24414062	1.7406005400000002	9.630126800000001	2.78496106	0.24414062	0.8544922	0.4272461	0.25480957460000003	9.475805710000001	-1.758544928	0.5493164	0.4272461	-0.30517578	1550087650.809
-9.216211060000001	-2.604321286	-2.1473388580000004	-0.36621094	0.7324219	-0.061035156	3.6917480040000004	-9.689941394000002	2.918945288	-0.36621094	0.061035156	0.36621094	4.614086960000001	8.786743210000001	0.21652832460000004	0.18310547	0.48828125	0.4272461	-9.36455072	1.4056396760000003	1.8028076080000002	-0.61035156	-0.30517578	0.30517578	1.2333740020000001	9.310717752	2.6019287140000005	0.18310547	1.0375977	0.6713867	0.03349609424	9.584667932	-2.038476538	0.48828125	-0.24414062	-0.30517578	1550087650.849
-9.360961960000001	-2.319604532	-2.545703076	-0.4272461	0.061035156	-0.12207031	3.8664062500000003	-9.75214856	2.7227538940000002	0.30517578	0.6713867	-0.24414062	4.527954074	8.850146760000001	0.10766601440000001	0.36621094	1.5869141	-0.30517578	-9.49255342	1.1604003600000001	1.933203076	-0.6713867	-0.24414062	0.30517578	0.9821533540000001	9.40163588	2.5301512600000002	0.24414062	0.7324219	0.5493164	0.663940396	9.563134980000001	-1.930810504	0.30517578	0.18310547	-0.18310547	1550087650.889
-9.383691394000001	-2.077954074	-2.491870108	-0.61035156	-0.18310547	0	3.3962646760000004	-9.514086960000002	2.12341304	0.8544922	0.24414062	-0.5493164	4.106860324	9.063086060000002	-0.15910644960000003	0.36621094	0.8544922	-0.48828125	-9.516479532	1.1604003600000001	2.0576172120000003	-0.79345703	-0.061035156	0.36621094	1.038378894	9.523657248000001	2.63183606	0.36621094	0.61035156	0.12207031	0.6005371106	9.632519568000001	-1.7896484620000002	0.18310547	0.18310547	-0.061035156	1550087650.929
-9.363354532	-1.9320067900000002	-2.4404297120000003	-0.4272461	0.24414062	-0.061035156	3.0983885800000004	-9.1875	1.5731201080000001	1.159668	-0.48828125	-0.61035156	4.2061523560000005	9.22578125	-0.1315917932	0.36621094	0.12207031	-0.5493164	-9.46145018	1.4618652160000003	2.045654254	-0.61035156	0.061035156	0.30517578	0.9331054712000001	9.596630890000002	2.628247104	0.4272461	0.79345703	-0.18310547	0.6400146760000001	9.547582968	-1.9978027160000003	0.12207031	0.12207031	-0.061035156	1550087650.969
-9.4255616	-1.930810504	-2.6031250000000004	-0.48828125	0.061035156	-0.18310547	3.1007812500000003	-8.87407248	1.040771466	1.3427734	-0.8544922	-0.61035156	4.591357428	9.351391574	-0.05502929712000001	0.36621094	0.30517578	-0.7324219	-9.405224640000002	1.600634784	1.967895468	-0.4272461	0.061035156	0.30517578	0.613696286	9.69113768	2.586376996	0.36621094	0.61035156	-0.12207031	0.668725589	9.536816394	-2.1616942900000002	0.12207031	0.24414062	-0.12207031	1550087651.009
-9.399243210000002	-2.1030761780000002	-2.3925780760000004	-0.48828125	0.18310547	0	3.12111821	-8.535522660000002	0.613696286	1.2817383	-0.91552734	-0.5493164	4.7552491	9.505712860000001	0.0490478534	0.48828125	0.48828125	-0.79345703	-9.346606430000001	1.5910644960000002	2.004980432	-0.30517578	0	0.24414062	0.5778076080000001	9.79401857	2.63183606	0.30517578	0.24414062	-0.18310547	0.46655273560000005	9.553564300000001	-2.062402356	0.12207031	0.24414062	-0.18310547	1550087651.049
-9.304736420000001	-2.172460962	-2.4308594240000003	-0.24414062	0.12207031	0	3.215625	-8.32617212	0.35888672120000004	1.0375977	-0.6713867	-0.36621094	4.856933606	9.646875000000001	0.18901367800000002	0.5493164	0.30517578	-0.7324219	-9.350195288	1.561157248	1.988232428	-0.18310547	-0.061035156	0.18310547	0.6806884980000001	9.837085159999999	2.646191394	0.12207031	0.061035156	-0.36621094	0.38879393000000007	9.538012680000001	-2.050439496	0.12207031	0.12207031	-0.18310547	1550087651.089
-9.382495108	-2.12341304	-2.4308594240000003	-0.12207031	0.061035156	0.061035156	3.3101317900000002	-8.21970198	0.18303222840000002	0.6713867	-0.30517578	-0.24414062	4.94785144	9.62055661	0.3505126800000001	0.5493164	0.30517578	-0.5493164	-9.329858426000001	1.526464856	1.9762695680000002	-0.12207031	0	0.12207031	0.7369140380000001	9.725830072	2.652172824	0.061035156	-0.061035156	-0.36621094	0.5191894568000001	9.528442392	-2.0097655760000004	0	0.12207031	-0.12207031	1550087651.129
-9.394457968000001	-2.100683606	-2.3423339660000004	0	0	0.12207031	3.2706542540000005	-8.156298920000001	0.0813476538	0.24414062	0	-0.18310547	5.019628894	9.540405252000001	0.5227783246000001	0.4272461	0.30517578	-0.48828125	-9.304736420000001	1.546801718	1.9535400360000001	0	-0.061035156	0.12207031	0.7512695288	9.61816394	2.66174321	0.061035156	-0.12207031	-0.30517578	0.5849853534	9.605004892	-1.911669928	-0.061035156	0.18310547	-0.061035156	1550087651.169
-9.44350589	-2.051635782	-2.32319339	0.12207031	0.061035156	0.12207031	3.228784146	-8.138354532000001	0.056225586060000006	-0.061035156	0.30517578	-0.12207031	5.045947480000001	9.515283246000001	0.6352294928000001	0.24414062	0.18310547	-0.4272461	-9.285595746	1.4833984620000003	1.965502896	0.12207031	-0.061035156	0.061035156	0.7799804712000001	9.56911592	2.64379892	0	-0.18310547	-0.18310547	0.45698242800000005	9.5703125	-1.872192392	-0.12207031	0.12207031	0	1550087651.209
-9.47460962	-2.039672824	-2.27294928	0.18310547	0	0.12207031	3.1821288940000003	-8.16108426	0.12919922120000002	-0.36621094	0.48828125	0.061035156	5.043554712000001	9.508105432	0.6962402160000001	0.12207031	-0.061035156	-0.30517578	-9.341821580000001	1.32788089	2.0336913940000003	0.18310547	-0.12207031	0	0.8529540740000001	9.54997554	2.6976317900000004	0.061035156	-0.30517578	-0.18310547	0.3373535144	9.609789840000001	-1.9032959260000002	-0.18310547	0.061035156	0	1550087651.249
-9.475805710000001	-2.00856929	-2.2239013580000004	0.24414062	0.061035156	0.12207031	3.1474366000000003	-8.291479532	0.26796875000000003	-0.5493164	0.5493164	0.18310547	5.04953624	9.528442392	0.669921875	-0.061035156	-0.30517578	-0.12207031	-9.42077626	1.2309814300000002	2.1341797120000003	0.18310547	-0.12207031	0	1.0048827880000002	9.6217527	2.76223143	0.061035156	-0.36621094	-0.12207031	0.37683107	9.651660340000001	-1.81357428	-0.18310547	-0.061035156	0	1550087651.289
-9.482983426	-1.947558606	-2.14973143	0.24414062	-0.061035156	0.12207031	3.237158246	-8.47810054	0.4330566394	-0.6713867	0.61035156	0.30517578	5.109350539999999	9.53442392	0.6615478240000001	-0.12207031	-0.36621094	-0.061035156	-9.39326178	1.143652356	2.173657248	0.24414062	-0.061035156	0	1.1508300720000002	9.63491214	2.810082968	0	-0.4272461	-0.12207031	0.2930908246	9.630126800000001	-1.7501709260000002	-0.18310547	-0.061035156	0	1550087651.329
-9.517675720000002	-1.9559326080000001	-2.0707763580000003	0.24414062	-0.061035156	0.061035156	3.2969726440000002	-8.54389676	0.6148925720000001	-0.6713867	0.61035156	0.30517578	5.139257788	9.431542932000001	0.6328369110000001	-0.12207031	-0.30517578	-0.061035156	-9.395654254	1.0754638580000002	2.192797824	0.24414062	-0.061035156	-0.061035156	1.24294429	9.572705072	2.83640126	-0.061035156	-0.36621094	-0.12207031	0.2607910144	9.61816394	-1.7035155760000003	-0.18310547	-0.12207031	0	1550087651.369
-9.5104982	-1.8937255400000002	-1.983447284	0.18310547	-0.12207031	0	3.3567871400000002	-8.60251448	0.794335962	-0.7324219	0.8544922	0.36621094	5.13088408	9.376513580000001	0.60651857	-0.12207031	-0.18310547	0	-9.439917032	1.0072753600000002	2.1844238220000003	0.24414062	-0.061035156	-0.061035156	1.272851538	9.53083516	2.82922374	-0.061035156	-0.24414062	-0.061035156	0.33137207460000007	9.677978240000002	-1.60183107	-0.18310547	-0.12207031	0	1550087651.409
-9.508105432	-1.9224365020000003	-1.933203076	0.18310547	0	0	3.3603759000000006	-8.689843750000001	0.9378906250000001	-0.61035156	0.8544922	0.36621094	5.075854532	9.376513580000001	0.573022464	-0.18310547	-0.18310547	0	-9.41599092	0.94506839	2.185620108	0.24414062	0	-0.12207031	1.2884033540000002	9.547582968	2.86152356	0	-0.12207031	-0.061035156	0.33615722840000006	9.648071580000002	-1.5396240020000003	-0.12207031	-0.12207031	0	1550087651.449
-9.504516574	-1.8733886780000002	-1.9200439300000003	0.18310547	-0.12207031	0	3.334057608	-8.66711412	0.984545926	-0.4272461	0.61035156	0.30517578	5.083032248	9.363354532	0.540722644	-0.12207031	-0.24414062	0	-9.43513179	0.9020019568000001	2.1569091460000003	0.18310547	0	-0.12207031	1.2537109620000002	9.52485324	2.9249266200000004	0	-0.061035156	-0.061035156	0.32658691100000004	9.640893570000001	-1.5396240020000003	-0.12207031	-0.12207031	0	1550087651.489
-9.508105432	-1.818359424	-1.9260253600000001	0.12207031	0	0	3.334057608	-8.65634784	0.9582275360000001	-0.24414062	0.36621094	0.18310547	5.084228240000001	9.35258786	0.52995607	-0.061035156	-0.12207031	0.061035156	-9.41599092	0.83022464	2.174853534	0.18310547	0.061035156	-0.12207031	1.2884033540000002	9.538012680000001	2.9644042540000006	-0.061035156	0	-0.061035156	0.3959716754	9.624145468	-1.5156982820000002	-0.12207031	-0.18310547	0	1550087651.528
-9.512890380000002	-1.795629892	-1.924829074	0.12207031	-0.061035156	-0.061035156	3.379516574	-8.683862320000001	0.8661132788	0	0.12207031	0.12207031	5.02561052	9.35617662	0.5670410144	0	0	0.061035156	-9.463842752000001	0.802709964	2.1760498200000002	0.12207031	0.061035156	-0.18310547	1.3051513580000003	9.553564300000001	2.94526358	-0.061035156	0.061035156	-0.12207031	0.49526367800000004	9.64208966	-1.488183606	-0.12207031	-0.12207031	0	1550087651.57
-9.532031250000001	-1.735815396	-1.945166034	0.12207031	0.061035156	-0.061035156	3.4166014400000004	-8.67788089	0.7010253600000002	0.12207031	-0.061035156	0	4.955029254	9.413598740000001	0.647192392	0	0	0	-9.4004393	0.7811767572	2.177246106	0.061035156	0.12207031	-0.12207031	1.318310504	9.58586412	2.960815396	-0.061035156	0.061035156	-0.12207031	0.5048339856	9.651660340000001	-1.4822021760000001	-0.061035156	-0.061035156	0	1550087651.608
-9.53083516	-1.6783935700000001	-1.9966064300000002	0	-0.061035156	-0.061035156	3.4548827880000004	-8.657543930000001	0.5646484424	0.12207031	-0.061035156	0	4.963403060000001	9.366943390000001	0.7728027160000001	0	0.061035156	-0.061035156	-9.374121106	0.778784146	2.11982428	0	0.061035156	-0.12207031	1.2010742212	9.4686277	2.9679932100000004	-0.12207031	0.061035156	-0.061035156	0.516796875	9.650463760000001	-1.47263179	-0.061035156	-0.12207031	0	1550087651.648
-9.52006839	-1.681982428	-1.9403808900000001	0	0	-0.061035156	3.4261719240000006	-8.59892572	0.381616214	0.12207031	-0.12207031	-0.30517578	4.920336960000001	9.297558606	0.8134765380000001	-0.061035156	0.061035156	-0.061035156	-9.341821580000001	0.8457763580000002	2.08513179	0	0	-0.12207031	1.107763678	9.4004393	2.9129637600000002	-0.12207031	0	-0.061035156	0.5981445288	9.657641574000001	-1.435546924	-0.061035156	-0.12207031	0	1550087651.688
-9.522461060000001	-1.71667482	-1.9702880400000002	0	-0.061035156	-0.061035156	3.33645018	-8.575000000000001	0.2811279254	0.061035156	-0.18310547	-0.36621094	4.87368161	9.326269568	0.783569339	-0.18310547	0	-0.061035156	-9.35856929	0.849365216	2.1102538940000004	0	0	-0.12207031	1.0934082068000002	9.419580072	2.906982428	-0.12207031	-0.061035156	-0.061035156	0.6232665740000001	9.66003444	-1.447509784	-0.061035156	-0.061035156	0	1550087651.728
