# Supplementary material for: A deep learning approach for lower back-pain risk prediction during manual lifting
Source: PLoS One. 2021 Feb 19;16(2):e0247162. doi: 10.1371/journal.pone.0247162 (PMC7894914; doi:10.1371/journal.pone.0247162)
Supplement: S1 Data — (ZIP) [file pone.0247162.s001.zip › source-used/Subject_03_P2_Zone07_T1.csv]

Side_A_x	Side_A_y	Side_A_z	Side_G_x	Side_G_y	Side_G_z	LtWt_A_x	LtWt_A_y	LtWt_A_z	LtWt_G_x	LtWt_G_y	LtWt_G_z	RtWt_A_x	RtWt_A_y	RtWt_A_z	RtWt_G_x	RtWt_G_y	RtWt_G_z	Back_A_x	Back_A_y	Back_A_z	Back_G_x	Back_G_y	Back_G_z	UArm_A_x	UArm_A_y	UArm_A_z	UArm_G_x	UArm_G_y	UArm_G_z	Thig_A_x	Thig_A_y	Thig_A_z	Thig_G_x	Thig_G_y	Thig_G_z	Time_stp
-9.433935700000001	-2.3112304320000003	-1.81716304	0.061035156	0	0	3.2383545320000002	-8.595336960000001	0.6830810700000001	-0.061035156	0.24414062	-0.061035156	4.878466754000001	9.418384080000001	0.18303222840000002	-0.12207031	-0.18310547	-0.18310547	-9.22578125	0.9127685700000001	2.6713134000000003	0.18310547	-0.061035156	-0.12207031	1.5360351440000002	9.54399411	2.3387451080000004	-0.12207031	-0.30517578	-0.12207031	0.5849853534	9.701904254	-1.2716552520000002	-0.061035156	-0.12207031	0	1550089062.797
-9.44350589	-2.292089856	-1.8063964660000003	0.061035156	0	0	3.2228027160000003	-8.606103240000001	0.617285144	0	0.18310547	-0.061035156	4.953832968	9.410009980000002	0.19499511780000003	-0.12207031	-0.18310547	-0.18310547	-9.229370108000001	0.893627896	2.6497802520000002	0.12207031	-0.061035156	-0.061035156	1.5360351440000002	9.54399411	2.3387451080000004	-0.12207031	-0.30517578	-0.12207031	0.5802001800000001	9.701904254	-1.227392572	-0.061035156	-0.12207031	0	1550089062.837
-9.45307608	-2.287304712	-1.8063964660000003	0.061035156	0	0	3.237158246	-8.58815944	0.5861816394	0	0.18310547	-0.061035156	5.019628894	9.4004393	0.1985839856	-0.12207031	-0.12207031	-0.12207031	-9.226977340000001	0.8828613220000001	2.668920926	0.061035156	-0.061035156	-0.12207031	1.606616214	9.53083516	2.360278354	-0.12207031	-0.30517578	-0.12207031	0.5658447284000001	9.687548920000001	-1.252514676	-0.061035156	-0.061035156	0	1550089062.877
-9.441113220000002	-2.299267572	-1.8052001800000002	0.061035156	0	0	3.2251952880000005	-8.575000000000001	0.5526855432	-0.061035156	0.061035156	-0.061035156	5.0447509	9.38967302	0.1878173822	-0.12207031	-0.12207031	-0.12207031	-9.21860324	0.885253894	2.674902356	0.061035156	-0.061035156	-0.12207031	1.623364218	9.52485324	2.3806152160000003	-0.12207031	-0.24414062	-0.061035156	0.5670410144	9.693530252	-1.2501221040000001	-0.061035156	-0.061035156	-0.061035156	1550089062.917
-9.4171875	-2.295678714	-1.7800780760000001	0	0	0	3.216821286	-8.572607428000001	0.5455078076000001	-0.061035156	0	-0.061035156	5.073461960000001	9.39326178	0.1818359424	-0.12207031	-0.12207031	-0.12207031	-9.23535144	0.8708984620000001	2.702417032	0.061035156	-0.061035156	-0.061035156	1.623364218	9.52485324	2.3806152160000003	-0.12207031	-0.18310547	-0.061035156	0.6077148560000001	9.688745108	-1.2202148560000001	-0.061035156	-0.061035156	-0.061035156	1550089062.957
-9.447094748	-2.304052716	-1.8195557100000002	0	0	0	3.2239991	-8.59892572	0.5658447284000001	-0.12207031	0	-0.061035156	5.074658246	9.36455072	0.17944336060000002	-0.12207031	-0.061035156	0	-9.229370108000001	0.860131839	2.6940429320000003	0	-0.061035156	-0.12207031	1.66044928	9.504516574	2.4129150360000002	-0.12207031	-0.12207031	0	0.5909667932	9.69233426	-1.2034667932	-0.061035156	0	-0.061035156	1550089062.997
-9.4255616	-2.306445288	-1.776489218	0	-0.061035156	0	3.24194339	-8.58696286	0.6089111420000001	-0.12207031	0	0	5.055517572	9.36455072	0.1854248004	-0.12207031	0	0	-9.228173920000001	0.8673096040000001	2.698828076	0	0	-0.12207031	1.655664038	9.504516574	2.4200927520000004	-0.12207031	-0.061035156	0	0.5526855432	9.707885880000001	-1.195092752	-0.061035156	-0.061035156	-0.061035156	1550089063.037
-9.43273912	-2.289697284	-1.7884521760000003	0	-0.061035156	0	3.262280252	-8.58696286	0.6507812500000001	-0.12207031	0	0	5.02441394	9.366943390000001	0.21054687500000002	-0.061035156	0.061035156	0	-9.220996106000001	0.855346646	2.721557608	-0.061035156	0	-0.061035156	1.629345746	9.47460962	2.4404297120000003	-0.061035156	0	0	0.5957519568	9.707885880000001	-1.1723632788	-0.061035156	-0.061035156	-0.061035156	1550089063.077
-9.448290740000001	-2.2609863220000004	-1.7657226440000002	0	-0.061035156	0	3.2838134000000005	-8.632422120000001	0.709399411	-0.061035156	-0.061035156	0	4.9622070680000006	9.35856929	0.2225097644	-0.061035156	0.061035156	0.061035156	-9.22338858	0.832617212	2.709594748	-0.061035156	0	-0.061035156	1.6269530760000002	9.479394568	2.41770018	-0.061035156	0.061035156	0.061035156	0.6101074280000001	9.707885880000001	-1.152026358	-0.061035156	-0.061035156	0	1550089063.117
-9.463842752000001	-2.24663089	-1.745385782	0	0	0	3.31611322	-8.63959964	0.699829074	-0.061035156	-0.061035156	0	4.92871106	9.410009980000002	0.25480957460000003	-0.061035156	0.061035156	0.061035156	-9.232959260000001	0.86850589	2.702417032	-0.061035156	0	-0.061035156	1.637719748	9.53920926	2.446411142	-0.061035156	0.061035156	0.061035156	0.6328369110000001	9.71027806	-1.15441893	-0.061035156	-0.061035156	0	1550089063.157
-9.45307608	-2.227490216	-1.7645263580000001	-0.061035156	-0.061035156	-0.061035156	3.390283246	-8.632422120000001	0.7512695288	-0.061035156	-0.061035156	0	4.91196286	9.39086911	0.27993163940000004	-0.061035156	0.12207031	0	-9.201855432	0.8218505890000001	2.719165036	-0.061035156	0	-0.061035156	1.5719238220000002	9.478198380000002	2.4727295320000002	-0.061035156	0.061035156	0.061035156	0.5837890576	9.72702626	-1.1627929712000002	-0.061035156	-0.061035156	-0.061035156	1550089063.197
-9.449487320000001	-2.251416034	-1.7800780760000001	-0.061035156	-0.061035156	-0.061035156	3.399853534	-8.59294429	0.7608398560000001	0	-0.061035156	0	4.860522464000001	9.366943390000001	0.2990722644	-0.061035156	0.061035156	0.061035156	-9.198266574	0.8206542932	2.686865216	-0.12207031	0	-0.061035156	1.528857428	9.47341304	2.454785144	-0.061035156	0.12207031	0.061035156	0.593359375	9.712670926000001	-1.1771484620000001	-0.061035156	-0.061035156	-0.061035156	1550089063.237
-9.450683606	-2.271752896	-1.758544928	-0.061035156	-0.061035156	0	3.3866942900000003	-8.56782248	0.7285400360000001	0.061035156	-0.12207031	0	4.8258300720000005	9.40163588	0.2990722644	-0.12207031	0.061035156	0.061035156	-9.201855432	0.8242431610000001	2.6665283540000004	-0.12207031	-0.061035156	-0.061035156	1.5779052520000003	9.516479532	2.469140576	-0.061035156	0.061035156	0.061035156	0.6352294928000001	9.718652160000001	-1.138867212	-0.061035156	0	-0.061035156	1550089063.277
-9.45786142	-2.250219748	-1.7681152160000002	-0.061035156	-0.061035156	0	3.464453076	-8.56901857	0.6316406250000001	0.061035156	-0.12207031	-0.061035156	4.837792932	9.427954074	0.28471679320000004	-0.061035156	0.061035156	0	-9.232959260000001	0.8122802520000001	2.6844726440000004	-0.12207031	-0.061035156	-0.061035156	1.599438498	9.528442392	2.5157959260000005	-0.061035156	0.061035156	0.061035156	0.611303714	9.7150634	-1.1328857428	-0.061035156	0	-0.061035156	1550089063.317
-9.46145018	-2.269360324	-1.7776855040000001	-0.12207031	0	0	3.4883788940000002	-8.55107428	0.5754150360000001	0	-0.12207031	-0.061035156	4.83540036	9.39086911	0.2990722644	-0.061035156	0.12207031	0	-9.216211060000001	0.8134765380000001	2.6976317900000004	-0.12207031	-0.061035156	-0.061035156	1.57551268	9.46503894	2.51101088	-0.061035156	0.061035156	0.061035156	0.6041259784	9.70310054	-1.1424560700000002	-0.061035156	-0.061035156	-0.061035156	1550089063.356
-9.423168930000001	-2.27893071	-1.7417969240000002	-0.061035156	-0.061035156	0	3.46086412	-8.51040036	0.5598632788000001	-0.061035156	-0.12207031	-0.12207031	4.805493210000001	9.329858426000001	0.30625	-0.061035156	0.061035156	0	-9.211425720000001	0.8170653959999999	2.7155760800000004	-0.12207031	-0.061035156	-0.061035156	1.561157248	9.438720746000001	2.4906739200000003	-0.061035156	0	0.061035156	0.6017333966	9.70429712	-1.1053711060000002	-0.061035156	0	-0.061035156	1550089063.397
-9.4423098	-2.271752896	-1.7800780760000001	-0.061035156	-0.061035156	0	3.4453125000000004	-8.496044928000002	0.5790038940000001	-0.061035156	-0.12207031	-0.061035156	4.833007788000001	9.377710160000001	0.30625	-0.12207031	0.061035156	0	-9.216211060000001	0.8206542932	2.7155760800000004	-0.061035156	-0.061035156	-0.061035156	1.60183107	9.47460962	2.5157959260000005	-0.061035156	0	0.061035156	0.5861816394	9.697119110000001	-1.118530252	-0.061035156	0	-0.061035156	1550089063.437
-9.444701980000001	-2.277734424	-1.7645263580000001	-0.061035156	0	0	3.4381347840000003	-8.51040036	0.594555661	-0.061035156	-0.061035156	-0.061035156	4.84736322	9.375317392	0.3014648462	-0.061035156	0.061035156	0	-9.220996106000001	0.79194339	2.7359130400000002	-0.061035156	0	-0.061035156	1.580297824	9.4686277	2.5492920320000003	-0.061035156	0	0	0.5658447284000001	9.70429712	-1.146044928	-0.061035156	-0.061035156	-0.061035156	1550089063.476
-9.4423098	-2.29089357	-1.756152356	0	-0.061035156	0	3.44890126	-8.55107428	0.6280517572	-0.12207031	-0.061035156	-0.061035156	4.82702626	9.371728240000001	0.33137207460000007	-0.061035156	0	0	-9.216211060000001	0.7955322480000001	2.7359130400000002	-0.061035156	-0.061035156	-0.061035156	1.5707275360000001	9.450683606	2.524169928	-0.061035156	0	0	0.5790038940000001	9.725830072	-1.108959964	-0.061035156	-0.061035156	-0.061035156	1550089063.516
-9.433935700000001	-2.2980712860000003	-1.7441894960000002	0	0	0	3.4536866	-8.572607428000001	0.6519775360000001	-0.061035156	-0.061035156	-0.061035156	4.80310054	9.368139480000002	0.3529052716	-0.061035156	-0.061035156	0	-9.22458516	0.794335962	2.733520468	-0.061035156	-0.061035156	-0.061035156	1.588671924	9.444701980000001	2.536132788	-0.061035156	-0.061035156	0	0.5526855432	9.72224092	-1.11613768	-0.061035156	-0.061035156	-0.061035156	1550089063.556
-9.441113220000002	-2.2849121400000003	-1.7752929320000002	0	-0.061035156	0	3.4548827880000004	-8.56303714	0.663940396	-0.061035156	-0.061035156	-0.061035156	4.812670926	9.3657473	0.3529052716	-0.061035156	-0.061035156	-0.061035156	-9.212622300000001	0.7692138580000001	2.7371094240000002	-0.061035156	0	-0.061035156	1.638916034	9.450683606	2.557666034	-0.061035156	-0.061035156	0	0.569433606	9.718652160000001	-1.12211911	-0.061035156	-0.061035156	-0.061035156	1550089063.596
-9.448290740000001	-2.27294928	-1.739404254	0	0	0	3.466845746	-8.559448380000001	0.6723144568000001	-0.061035156	-0.061035156	-0.061035156	4.837792932	9.376513580000001	0.3517089856000001	-0.061035156	0	-0.061035156	-9.21501448	0.765625	2.73830571	0	0	-0.061035156	1.638916034	9.463842752000001	2.55527356	-0.061035156	-0.061035156	0	0.5837890576	9.724634080000001	-1.1125488220000002	-0.061035156	-0.061035156	-0.061035156	1550089063.636
-9.45666484	-2.2609863220000004	-1.739404254	0	-0.061035156	-0.061035156	3.475219748	-8.575000000000001	0.663940396	-0.061035156	-0.061035156	-0.061035156	4.843774460000001	9.387280252000002	0.35888672120000004	-0.061035156	-0.061035156	-0.061035156	-9.222192392	0.75964357	2.757446286	0	0	-0.061035156	1.606616214	9.46264676	2.5445067900000002	-0.061035156	-0.061035156	-0.061035156	0.5790038940000001	9.713867212	-1.1173339660000001	-0.061035156	0	-0.061035156	1550089063.676
-9.445898560000002	-2.274145468	-1.7477783540000003	0	-0.061035156	-0.061035156	3.4883788940000002	-8.571411240000002	0.6555663939999999	-0.061035156	-0.061035156	-0.061035156	4.868896466000001	9.3920652	0.379223642	-0.061035156	-0.061035156	-0.061035156	-9.21860324	0.7524658540000001	2.74428714	0	0	-0.061035156	1.6149902160000003	9.46503894	2.560058606	-0.061035156	-0.061035156	-0.061035156	0.5562744110000001	9.724634080000001	-1.12211911	-0.061035156	-0.061035156	-0.061035156	1550089063.716
-9.42436502	-2.288500998	-1.756152356	0	-0.061035156	0	3.4776123200000004	-8.545092752	0.611303714	-0.061035156	-0.061035156	-0.061035156	4.886840854000001	9.374121106	0.38400878600000005	-0.061035156	-0.061035156	-0.061035156	-9.22578125	0.7464843750000001	2.74428714	0	0	-0.061035156	1.6329346040000001	9.448290740000001	2.575610324	-0.061035156	-0.12207031	-0.061035156	0.6005371106	9.71745607	-1.09819339	-0.061035156	-0.061035156	-0.061035156	1550089063.756
-9.43513179	-2.2609863220000004	-1.735815396	0	-0.061035156	-0.061035156	3.466845746	-8.521167032000001	0.5802001800000001	-0.061035156	-0.061035156	-0.061035156	4.868896466000001	9.338232428000001	0.387597644	-0.061035156	-0.061035156	-0.061035156	-9.2042482	0.7213623200000001	2.7454834260000003	0	0	-0.061035156	1.6269530760000002	9.4171875	2.5564697480000005	-0.061035156	-0.061035156	-0.061035156	0.5670410144	9.70429712	-1.119726538	-0.061035156	-0.061035156	-0.061035156	1550089063.796
-9.448290740000001	-2.24423822	-1.739404254	0	-0.061035156	-0.061035156	3.4572753600000006	-8.531933606	0.5479003894	-0.061035156	-0.061035156	-0.061035156	4.8533447480000005	9.335839660000001	0.3756347644	-0.061035156	-0.061035156	-0.061035156	-9.22458516	0.7273437500000001	2.7311278960000003	0	-0.061035156	-0.061035156	1.622167932	9.4255616	2.5337402160000004	-0.061035156	-0.061035156	-0.061035156	0.5969482428	9.70310054	-1.118530252	0	-0.061035156	-0.061035156	1550089063.836
-9.45307608	-2.2645751800000005	-1.756152356	0	-0.061035156	-0.061035156	3.46086412	-8.539111420000001	0.54191893	-0.061035156	-0.061035156	-0.061035156	4.848559604	9.362158246000002	0.3541015576	-0.061035156	-0.061035156	-0.061035156	-9.247314300000001	0.724951178	2.749072284	0	0	-0.061035156	1.65805661	9.4686277	2.586376996	-0.061035156	-0.12207031	-0.061035156	0.5981445288	9.71745607	-1.123315396	0	-0.061035156	-0.061035156	1550089063.876
-9.433935700000001	-2.2645751800000005	-1.7417969240000002	0	-0.061035156	-0.061035156	3.4512939300000003	-8.565429712	0.5586669928	-0.061035156	-0.061035156	0	4.883251996	9.346606430000001	0.343334964	0	-0.061035156	-0.061035156	-9.22578125	0.699829074	2.7371094240000002	0	0	-0.061035156	1.604223642	9.4255616	2.5744139400000003	-0.061035156	-0.061035156	-0.12207031	0.570629892	9.73061502	-1.114941394	0	-0.061035156	-0.061035156	1550089063.916
-9.45307608	-2.25261232	-1.7597412140000002	-0.061035156	-0.12207031	-0.061035156	3.4213867800000006	-8.564233426000001	0.5778076080000001	-0.061035156	-0.061035156	0	4.868896466000001	9.31669928	0.3289794928	0	-0.061035156	-0.061035156	-9.212622300000001	0.7034179712000002	2.728735324	0	0	-0.061035156	1.57551268	9.399243210000002	2.569628894	-0.061035156	-0.061035156	-0.061035156	0.5873779254	9.734204074	-1.100585962	0	-0.061035156	-0.061035156	1550089063.956
-9.43752446	-2.255004892	-1.723852536	-0.061035156	0	-0.061035156	3.393872104	-8.571411240000002	0.5861816394	-0.061035156	-0.12207031	0	4.85214856	9.350195288	0.324194339	0	-0.061035156	-0.061035156	-9.229370108000001	0.6974365020000001	2.7155760800000004	0	0	-0.061035156	1.60183107	9.444701980000001	2.56723642	0	-0.061035156	-0.061035156	0.6304443390000001	9.71147464	-1.1017822480000001	0	-0.061035156	-0.061035156	1550089063.996
-9.447094748	-2.2753417540000003	-1.7406005400000002	-0.061035156	-0.061035156	-0.061035156	3.428564496	-8.595336960000001	0.5550781250000001	-0.061035156	-0.12207031	0	4.894018570000001	9.38129892	0.30744628600000007	0	-0.061035156	-0.061035156	-9.22338858	0.6818847840000001	2.726342752	0	0	-0.061035156	1.623364218	9.47460962	2.5947509	0	-0.061035156	-0.061035156	0.6376221040000001	9.7150634	-1.0958007788	0	0	-0.061035156	1550089064.036
-9.450683606	-2.27294928	-1.73701178	-0.061035156	-0.061035156	-0.061035156	3.430957068	-8.6001223	0.5467041034000001	-0.061035156	-0.061035156	0	4.902392572	9.35617662	0.33017577880000004	0.061035156	-0.061035156	-0.061035156	-9.222192392	0.6759033540000001	2.7251464660000004	0	0	0	1.6125976440000003	9.433935700000001	2.56723642	0	-0.061035156	-0.061035156	0.6017333966	9.7318116	-1.108959964	-0.061035156	0	-0.061035156	1550089064.076
-9.46264676	-2.274145468	-1.7513672120000003	-0.061035156	-0.061035156	-0.061035156	3.4596679320000003	-8.61926268	0.5873779254	-0.061035156	-0.061035156	0.061035156	4.88205571	9.3657473	0.35888672120000004	0.061035156	-0.061035156	-0.061035156	-9.222192392	0.707006839	2.72036142	0	0	0	1.6125976440000003	9.433935700000001	2.56723642	0	-0.061035156	-0.061035156	0.5861816394	9.71745607	-1.1400634980000002	-0.061035156	0	-0.061035156	1550089064.116
-9.441113220000002	-2.3112304320000003	-1.7346191100000001	-0.061035156	-0.061035156	-0.061035156	3.4632567900000004	-8.59294429	0.61848143	-0.061035156	-0.061035156	0	4.921533246000001	9.408813400000001	0.37204589660000004	0	-0.061035156	-0.061035156	-9.222192392	0.707006839	2.7143798920000006	0	0	0	1.594653354	9.4423098	2.5349366	0	-0.061035156	-0.061035156	0.5813964856000001	9.73061502	-1.129296875	0	0	-0.061035156	1550089064.156
-9.43752446	-2.331567392	-1.74299321	-0.061035156	-0.061035156	-0.061035156	3.487182608	-8.606103240000001	0.6316406250000001	0	-0.061035156	0	4.94904802	9.4171875	0.34572753600000006	0	0	-0.061035156	-9.22338858	0.69504393	2.7000244600000003	-0.061035156	0	0	1.5982422120000002	9.49853534	2.5564697480000005	0.061035156	-0.061035156	-0.061035156	0.57421875	9.725830072	-1.118530252	0	0	-0.061035156	1550089064.196
-9.427954074	-2.3112304320000003	-1.7298339660000002	-0.061035156	-0.061035156	-0.061035156	3.512304712	-8.608496106	0.6340332068000001	0	-0.061035156	0	4.94067392	9.395654254	0.34453125	0	0	-0.061035156	-9.22458516	0.7213623200000001	2.710791034	-0.061035156	0	0	1.5982422120000002	9.49853534	2.5564697480000005	0	0	-0.061035156	0.5610595746000001	9.724634080000001	-1.137670926	0	0	-0.061035156	1550089064.236
-9.42915036	-2.327978534	-1.735815396	-0.061035156	-0.061035156	-0.061035156	3.512304712	-8.5917482	0.6220702880000001	0	-0.061035156	-0.061035156	4.910766574	9.39326178	0.3529052716	0	0	0	-9.222192392	0.7428955072	2.6964355040000005	-0.061035156	0	0	1.5767089660000002	9.47460962	2.5181884000000005	0	0	0	0.5431152356000001	9.7066893	-1.1304931610000002	0	0	-0.061035156	1550089064.276
-9.438720746000001	-2.333959964	-1.739404254	-0.061035156	-0.061035156	-0.061035156	3.4800048920000006	-8.55585962	0.5790038940000001	0	-0.061035156	0	4.8892334260000005	9.39685054	0.2942871106	0	0	0	-9.232959260000001	0.7524658540000001	2.6976317900000004	-0.061035156	0	0	1.5551757200000003	9.49375	2.528955072	0	0	0	0.553881839	9.713867212	-1.1209228240000002	0	0	-0.061035156	1550089064.316
-9.43632788	-2.3255859620000003	-1.723852536	-0.061035156	-0.061035156	-0.061035156	3.464453076	-8.5498777	0.5431152356000001	0	-0.061035156	0	4.856933606	9.407617212	0.27395019960000005	0	0	0	-9.24611821	0.75366214	2.710791034	-0.061035156	0	0	1.5551757200000003	9.49375	2.528955072	0	0	0	0.5443115216000001	9.721044928000001	-1.1328857428	0	0	-0.061035156	1550089064.356
-9.445898560000002	-2.319604532	-1.732226538	-0.061035156	-0.061035156	-0.061035156	3.466845746	-8.572607428000001	0.516796875	0	-0.061035156	-0.061035156	4.821044928	9.40163588	0.265576178	0	0	0	-9.23654802	0.7775878600000001	2.709594748	-0.061035156	0	0	1.55158696	9.50930162	2.5229737400000003	0	0	0	0.5287597644	9.71745607	-1.1304931610000002	0	0	-0.061035156	1550089064.396
-9.426757788000002	-2.34711911	-1.7406005400000002	-0.061035156	-0.061035156	-0.061035156	3.4297608800000003	-8.564233426000001	0.49765625	0	-0.061035156	-0.061035156	4.794726440000001	9.40163588	0.269165036	0	0	0	-9.23535144	0.7955322480000001	2.7167724640000004	-0.061035156	0	0	1.50732428	9.49973143	2.4751221040000004	0	0	0	0.5670410144	9.71745607	-1.119726538	0	0	-0.061035156	1550089064.436
-9.447094748	-2.3519042540000004	-1.7286376800000003	-0.061035156	-0.061035156	-0.061035156	3.3962646760000004	-8.53073732	0.5108154254	0	-0.061035156	0	4.7803711060000005	9.404028060000002	0.2536132788	0	0	0	-9.24372554	0.7871582068	2.721557608	-0.061035156	0	0	1.50732428	9.49973143	2.4751221040000004	0	0	-0.061035156	0.5514892572000001	9.72822284	-1.12211911	0	0	-0.061035156	1550089064.476
-9.439917032	-2.3112304320000003	-1.723852536	-0.061035156	-0.061035156	-0.061035156	3.3735351440000003	-8.54389676	0.516796875	-0.061035156	-0.061035156	0	4.7803711060000005	9.40163588	0.2619873004	0	-0.061035156	-0.061035156	-9.21979982	0.7823730432	2.7072021760000005	-0.061035156	0	0	1.50732428	9.512890380000002	2.4978514400000003	0	-0.061035156	-0.061035156	0.5455078076000001	9.718652160000001	-1.107763678	0	-0.061035156	-0.061035156	1550089064.516
-9.441113220000002	-2.3172119600000003	-1.71667482	-0.061035156	0	-0.061035156	3.38908696	-8.601318390000001	0.531152356	-0.061035156	-0.061035156	0	4.766015576	9.402832068	0.27395019960000005	0	-0.061035156	-0.061035156	-9.231762680000001	0.79194339	2.710791034	-0.061035156	0	0	1.528857428	9.50930162	2.4571777160000003	0	0	-0.061035156	0.5813964856000001	9.707885880000001	-1.100585962	0	-0.061035156	-0.061035156	1550089064.556
-9.439917032	-2.3219971040000003	-1.726245108	-0.061035156	-0.061035156	-0.061035156	3.39506839	-8.59892572	0.5873779254	-0.061035156	0	0	4.78276358	9.43632788	0.2811279254	0	-0.061035156	-0.061035156	-9.220996106000001	0.808691394	2.6976317900000004	0	0	0	1.528857428	9.50930162	2.4571777160000003	0	-0.061035156	-0.061035156	0.5813964856000001	9.729418930000001	-1.1101562500000002	0	-0.061035156	-0.061035156	1550089064.596
-9.43273912	-2.3243896760000005	-1.7250488220000002	-0.061035156	0	-0.061035156	3.3807128600000005	-8.585766574	0.6256591459999999	-0.061035156	0	0.061035156	4.823437500000001	9.41599092	0.27395019960000005	0	0	-0.12207031	-9.231762680000001	0.7775878600000001	2.6904540740000003	-0.061035156	0	0	1.534838858	9.52006839	2.469140576	0	-0.061035156	-0.061035156	0.5550781250000001	9.709082068	-1.123315396	0	0	-0.061035156	1550089064.636
-9.445898560000002	-2.327978534	-1.7274413940000002	-0.061035156	-0.061035156	-0.061035156	3.3831054320000007	-8.565429712	0.6280517572	0	-0.061035156	0.061035156	4.844970746	9.42197284	0.2607910144	0	-0.061035156	-0.061035156	-9.21501448	0.805102536	2.665332068	-0.061035156	0	0	1.4869873200000001	9.514086960000002	2.4571777160000003	0	-0.061035156	-0.061035156	0.5502929712000001	9.721044928000001	-1.1484375	0	0	-0.061035156	1550089064.676
-9.43273912	-2.3483153960000003	-1.7310302520000003	-0.061035156	0	-0.061035156	3.420190396	-8.570214660000001	0.570629892	0	-0.12207031	0	4.883251996	9.42915036	0.24045410340000004	0	-0.061035156	-0.061035156	-9.234155252	0.811083966	2.67370607	-0.061035156	0	0	1.4869873200000001	9.514086960000002	2.4571777160000003	0	-0.12207031	-0.061035156	0.5634521466	9.7150634	-1.1424560700000002	0	0	-0.061035156	1550089064.716
-9.426757788000002	-2.345922824	-1.7417969240000002	-0.061035156	0	-0.061035156	3.4548827880000004	-8.55466304	0.5084228534	0	-0.061035156	0	4.894018570000001	9.43034694	0.22011719240000002	0	0	-0.061035156	-9.231762680000001	0.8122802520000001	2.6772949280000002	-0.061035156	0	0	1.5180908540000002	9.535620108000002	2.4595702880000005	0	-0.061035156	-0.061035156	0.538330072	9.709082068	-1.156811502	0	-0.061035156	-0.061035156	1550089064.756
-9.413598740000001	-2.3387451080000004	-1.7477783540000003	-0.061035156	-0.061035156	-0.061035156	3.4381347840000003	-8.552270468000001	0.531152356	-0.061035156	-0.061035156	0	4.8796630400000005	9.383691394000001	0.2225097644	0	0	-0.061035156	-9.25090306	0.8421875000000001	2.680883786	0	0	0	1.524072284	9.484179712000001	2.433251996	0	-0.061035156	-0.061035156	0.5550781250000001	9.71027806	-1.141259784	0	0	-0.061035156	1550089064.796
-9.41120607	-2.34113768	-1.735815396	-0.061035156	-0.061035156	-0.061035156	3.44890126	-8.545092752	0.517993161	-0.061035156	-0.061035156	0	4.872485324	9.376513580000001	0.20097655760000002	0	0	-0.061035156	-9.23535144	0.8314209260000001	2.674902356	0	0	0	1.524072284	9.484179712000001	2.433251996	0	-0.061035156	-0.061035156	0.5479003894	9.713867212	-1.141259784	0	0	-0.061035156	1550089064.835
-9.433935700000001	-2.3160155760000003	-1.7465820680000002	-0.061035156	-0.061035156	-0.061035156	3.4512939300000003	-8.54389676	0.5598632788000001	-0.061035156	-0.061035156	0	4.8796630400000005	9.40163588	0.193798822	0	0	-0.061035156	-9.2389402	0.833813498	2.682080072	0	0	0	1.532446286	9.49016124	2.4296630400000003	0	0	-0.061035156	0.5622558606000001	9.709082068	-1.15441893	0	0	-0.061035156	1550089064.876
-9.46264676	-2.304052716	-1.7477783540000003	-0.12207031	-0.12207031	-0.12207031	3.42497554	-8.565429712	0.5658447284000001	-0.061035156	-0.061035156	0	4.856933606	9.408813400000001	0.19020996400000004	0	0	-0.061035156	-9.23654802	0.808691394	2.674902356	-0.061035156	0	0	1.534838858	9.52485324	2.4583741	0	0	-0.061035156	0.5574707068000001	9.707885880000001	-1.191503894	0	0.061035156	-0.061035156	1550089064.915
-9.438720746000001	-2.27055661	-1.6903564300000002	-0.18310547	-0.30517578	-0.12207031	3.39746106	-8.585766574	0.5526855432	-0.061035156	-0.061035156	-0.061035156	4.8342040740000005	9.399243210000002	0.21652832460000004	0	0	-0.061035156	-9.24013678	0.8146728240000001	2.6880616	-0.061035156	0	0	1.534838858	9.52485324	2.4583741	0	0	-0.061035156	0.5455078076000001	9.713867212	-1.143652356	0	0.061035156	-0.061035156	1550089064.955
-9.261669928000002	-2.159301718	-1.435546924	-0.30517578	-0.30517578	0	3.3627685700000005	-8.565429712	0.5646484424	-0.061035156	-0.061035156	-0.061035156	4.8342040740000005	9.399243210000002	0.21652832460000004	0	0	-0.061035156	-9.20065944	0.7895507788	2.7347167540000004	0	0.061035156	-0.061035156	1.546801718	9.52485324	2.4488037140000003	0	0	-0.061035156	0.5455078076000001	9.713867212	-1.143652356	0.061035156	0.061035156	-0.12207031	1550089064.995
-9.32148462	-2.20236821	-1.33984375	-0.36621094	-0.18310547	0.18310547	3.3005616	-8.49963408	0.5873779254	-0.061035156	-0.061035156	0	4.766015576	9.331054712	0.3600830072	0.061035156	-0.061035156	-0.061035156	-9.15041484	0.6723144568000001	2.807690396	0	0	-0.061035156	1.620971646	9.39685054	2.6509764400000004	0	0	-0.061035156	1.246533246	9.5451902	-0.6675292932	-0.061035156	0.79345703	0	1550089065.035
-9.542798020000001	-2.198779254	-1.2022705072	-0.4272461	-0.36621094	0	3.3041503600000004	-8.425463760000001	0.569433606	0	-0.12207031	0.12207031	4.745678714	9.31311052	0.454589856	0.061035156	-0.061035156	-0.061035156	-9.21979982	0.52995607	2.878271466	0.061035156	0.061035156	-0.061035156	1.620971646	9.39685054	2.6509764400000004	-0.061035156	0	-0.12207031	1.062304712	9.632519568000001	-0.7225586060000001	-0.061035156	0.79345703	0	1550089065.075
-9.58227536	-2.180834964	-1.106567392	-0.61035156	-0.18310547	-0.18310547	3.4429199280000002	-8.500830072	0.46774902160000004	0	-0.061035156	0.30517578	4.701416034	9.38967302	0.593359375	0.12207031	-0.12207031	-0.18310547	-9.3920652	0.26318359620000004	3.0864257200000003	0.061035156	0.24414062	-0.061035156	1.8446777160000003	9.46503894	2.9057862400000003	-0.061035156	-0.061035156	-0.30517578	0.5359375000000001	9.83229982	-0.8445800720000001	0.061035156	0.91552734	0.12207031	1550089065.14
-9.52485324	-2.344726538	-0.8421875000000001	-0.6713867	-0.12207031	-0.18310547	3.60202626	-8.63601088	0.309838858	0	-0.061035156	0.30517578	4.701416034	9.444701980000001	0.732128894	0.12207031	-0.12207031	-0.18310547	-9.3920652	0.26318359620000004	3.0864257200000003	0.061035156	0.24414062	-0.061035156	1.9044922120000003	9.45427266	3.04216304	-0.061035156	-0.061035156	-0.30517578	0.37443847840000005	9.78444838	-0.754858426	0	0.48828125	0.12207031	1550089065.155
-9.439917032	-2.42607428	-0.773999002	-0.61035156	-0.24414062	-0.18310547	3.7049072480000005	-8.584570288	0.18422851440000002	0	-0.18310547	0.36621094	4.703808606	9.310717752	0.8625244110000001	0.12207031	-0.061035156	-0.24414062	-9.335839660000001	0.07416992212000001	3.057714856	0.061035156	0.36621094	-0.061035156	1.9044922120000003	9.45427266	3.04216304	-0.12207031	-0.061035156	-0.4272461	0.33615722840000006	9.789233426000001	-0.6316406250000001	0	0.48828125	0.12207031	1550089065.195
-9.43034694	-2.3219971040000003	-0.39836425720000007	-0.30517578	0	-0.24414062	3.7025146760000003	-8.424267572	0.1208251996	-0.061035156	-0.18310547	0.36621094	4.720556610000001	9.12648912	1.038378894	0.24414062	0.061035156	-0.36621094	-9.176733426	-0.11005859620000001	2.9524413940000005	0	0.4272461	-0.061035156	1.949951178	9.248510880000001	3.23356929	-0.12207031	0	-0.5493164	0.22968750000000002	9.640893570000001	-0.5502929712000001	0.18310547	0.18310547	0.18310547	1550089065.235
-9.66481929	-2.454785144	-0.5897705072	-0.48828125	-0.30517578	-0.48828125	3.6618408540000003	-8.32617212	0.11484375000000001	-0.061035156	-0.18310547	0.36621094	4.70859375	9.144433606	1.199877896	0.24414062	0.061035156	-0.36621094	-9.094189300000002	-0.1256103534	2.79213858	-0.061035156	0.4272461	0	1.7800780760000001	9.058300720000002	3.32807608	-0.12207031	0.12207031	-0.5493164	-0.3194091754	9.69592302	-0.5861816394	0.30517578	-0.36621094	0	1550089065.275
-9.540405252000001	-2.3973632200000004	-0.7201660340000001	-0.5493164	-0.061035156	-0.48828125	3.6821777160000004	-8.481689300000001	0.06699218750000001	0	-0.18310547	0.48828125	4.76481929	9.438720746000001	1.2154297120000002	0.18310547	0.12207031	-0.48828125	-9.28200679	-0.1435546875	2.79213858	-0.12207031	0.36621094	0	1.7800780760000001	9.058300720000002	3.32807608	-0.061035156	0.24414062	-0.4272461	0.6208740020000001	9.850244600000002	-0.7225586060000001	0.30517578	-0.36621094	0	1550089065.315
-9.426757788000002	-2.414111322	-0.9797607428000001	-0.48828125	0	-0.61035156	3.6474853240000003	-8.81784694	0.03588867212	0.18310547	-0.61035156	0.48828125	4.856933606	9.506909440000001	1.118530252	0	-0.12207031	-0.4272461	-9.31311052	-0.1244140625	2.807690396	-0.18310547	0.4272461	0.061035156	1.6437011780000002	9.310717752	3.2730469240000004	0.061035156	0.18310547	-0.36621094	0.5251708966	9.707885880000001	-0.966601538	0.36621094	-0.12207031	-0.18310547	1550089065.355
-9.289184800000001	-2.4990478240000003	-1.315917932	-0.12207031	0.36621094	-0.61035156	3.47402356	-8.8979982	0.050244139400000006	0.30517578	-1.0986328	0.30517578	4.878466754000001	9.363354532	0.9965087860000001	0	-0.12207031	-0.4272461	-9.283202880000001	0.02033691394	2.7359130400000002	-0.30517578	0.4272461	0.12207031	1.61977536	9.253295926000002	3.0720702880000004	0	0	-0.36621094	0.3971679712	9.54997554	-1.272851538	0.7324219	-0.4272461	-0.24414062	1550089065.395
-9.27124002	-2.6892577880000004	-1.8219482820000001	0	0.061035156	-0.7324219	3.2503173920000004	-8.895605432000002	0.20097655760000002	0.36621094	-1.3427734	0.18310547	4.683471646	9.2556884	0.800317392	0.061035156	0	-0.36621094	-9.37890625	0.2572021466	2.6665283540000004	-0.36621094	0.5493164	0.24414062	1.61977536	9.253295926000002	3.0720702880000004	-0.18310547	0	-0.4272461	0.37443847840000005	9.449487320000001	-1.6365234620000002	0.7324219	-0.4272461	-0.24414062	1550089065.435
-8.921923920000001	-2.3794189300000004	-2.000195288	0.30517578	0.91552734	-0.48828125	2.9620117800000005	-8.954223740000002	0.47851562500000006	0.4272461	-1.6479492	0.18310547	4.55307608	9.23654802	0.49645996400000003	-0.18310547	0.12207031	-0.7324219	-9.43632788	0.515600589	2.7072021760000005	-0.5493164	0.6713867	0.4272461	1.726245108	9.242529254	2.665332068	-0.18310547	0.061035156	-0.4272461	0.6292480432	9.447094748	-1.9989990020000004	0.91552734	-0.24414062	-0.36621094	1550089065.475
-9.43513179	-1.83151857	-2.8124755400000003	0.61035156	0.8544922	-0.36621094	2.8495605040000003	-8.967382788	0.7895507788	0.61035156	-1.953125	0.061035156	4.60930162	9.029589660000001	0.0909179712	-0.18310547	0.12207031	-0.7324219	-9.12888179	0.9283202880000001	2.668920926	-0.6713867	0.8544922	0.48828125	1.7501709260000002	9.18271466	1.885351538	-0.061035156	0.18310547	-0.48828125	1.193896466	9.25688498	-1.9284179320000001	0.91552734	-0.12207031	-0.36621094	1550089065.515
-9.7748777	-1.5025390379999999	-2.8854492800000004	0.12207031	-0.61035156	-0.48828125	2.8986084260000005	-8.61567392	1.1328857428	0.48828125	-1.8310547	-0.061035156	4.748071286	9.154003894	-0.38879393000000007	-0.24414062	0.30517578	-1.0375977	-9.12648912	1.623364218	2.63183606	-0.6713867	0.6713867	0.61035156	1.7501709260000002	9.18271466	1.885351538	-0.12207031	0.30517578	-0.48828125	1.2082519568	9.54160144	-2.081542932	0.91552734	-0.12207031	-0.36621094	1550089065.555
-9.557153060000001	-1.5970459260000003	-2.0193359620000004	0.30517578	1.0986328	0	2.8423827880000005	-8.632422120000001	1.4786132200000002	0.24414062	-1.4648438	0.12207031	4.9083741000000005	9.73659694	-0.8649169928000001	-0.36621094	0.48828125	-1.4648438	-9.40163588	1.9367920320000003	2.81726088	-0.4272461	0.79345703	0.61035156	1.6185790740000001	9.4686277	1.451098642	-0.12207031	0.4272461	-0.4272461	1.757348642	9.65405252	-1.899707068	0.48828125	-1.5258789	-0.24414062	1550089065.596
-9.7485598	-1.113745108	-2.406933606	-0.061035156	1.2207031	-0.061035156	2.819653354	-9.058300720000002	1.8063964660000003	0.24414062	-1.4648438	0.12207031	4.953832968	9.82033696	-1.391284146	-0.36621094	0.48828125	-1.4648438	-9.46264676	1.774096646	3.0565185700000006	-0.36621094	0.8544922	0.4272461	1.655664038	10.218701079999999	1.418798822	0	0.24414062	-0.4272461	1.732226538	9.49375	-2.3973632200000004	0.5493164	-1.4648438	-0.4272461	1550089065.636
-9.35617662	-0.9905273560000001	-2.5564697480000005	-0.48828125	0.61035156	-0.61035156	2.906982428	-8.95183107	2.0911132200000004	0.24414062	-0.8544922	1.0375977	5.109350539999999	9.159985520000001	-1.600634784	-0.24414062	-0.18310547	-1.4038086	-8.957812500000001	1.681982428	3.007470746	-0.61035156	0.79345703	0.30517578	1.655664038	10.218701079999999	1.418798822	0.12207031	0	-0.8544922	1.3769287140000002	9.346606430000001	-2.7048096040000003	0.5493164	-1.4648438	-0.4272461	1550089065.675
-8.97336412	-1.677197284	-2.337548822	-0.12207031	0.91552734	-0.8544922	2.9990966460000004	-8.2771241	2.2167236420000003	0.24414062	-0.6713867	1.0375977	5.54838858	8.847753894	-1.33386232	0.30517578	-0.6713867	-1.0375977	-8.589355432000001	2.062402356	2.854345746	-0.6713867	0.7324219	0.36621094	1.717871106	9.64328624	1.7489746400000001	0.24414062	0.12207031	-1.0375977	1.3482177520000003	9.209033246	-2.115039038	0.91552734	-0.4272461	-1.2207031	1550089065.715
-9.061889480000001	-1.796826178	-2.3889892180000003	0.061035156	0.79345703	-0.6713867	2.942871106	-7.778271760000001	2.178442392	0.30517578	-0.5493164	1.0986328	5.6919433900000005	8.83698732	-1.040771466	0.8544922	-0.061035156	-0.79345703	-8.4386232	2.4117187500000004	2.501440396	-0.61035156	0.6713867	0.36621094	1.418798822	9.08461911	0.9989013580000001	0	0.5493164	-0.91552734	1.3984619600000001	9.206640380000001	-1.8375000000000001	0.8544922	-0.4272461	-1.0375977	1550089065.755
-9.258081070000001	-1.622167932	-2.6497802520000002	0.061035156	0.48828125	-0.8544922	2.8806639400000003	-7.570117212	1.9607177520000003	0.30517578	-0.8544922	1.2207031	5.420385880000001	9.0092527	-0.8314209260000001	0.8544922	1.159668	-0.7324219	-8.53073732	2.6126952880000003	2.4308594240000003	-0.36621094	0.6713867	0.12207031	1.418798822	9.08461911	0.9989013580000001	0.061035156	0.9765625	-0.61035156	0.9630126800000001	9.230566394	-2.0576172120000003	0.8544922	-0.4272461	-1.0375977	1550089065.795
-9.540405252000001	-2.0157471040000003	-2.928515576	0.4272461	0.36621094	-0.9765625	3.101977536	-7.556957968000001	1.7406005400000002	0.30517578	-0.8544922	1.2207031	5.420385880000001	9.0092527	-0.8314209260000001	0.6713867	1.0986328	-0.61035156	-8.56782248	2.816064496	2.4153076080000004	-0.12207031	0.61035156	-0.061035156	1.2154297120000002	9.247314300000001	0.9390869110000001	0.36621094	1.3427734	-0.36621094	0.9630126800000001	9.230566394	-2.0576172120000003	0.7324219	-0.48828125	-1.0986328	1550089065.835
-9.54638678	-2.2203125000000004	-3.3041503600000004	0.6713867	0.36621094	-0.6713867	3.3268798920000004	-7.690942392	1.6616454680000001	0.061035156	-0.7324219	1.2817383	5.317504892	10.014135880000001	-0.7369140380000001	0.48828125	0.5493164	-0.24414062	-8.66352536	2.77419429	2.446411142	0.12207031	0.48828125	-0.18310547	0.7440917932000001	10.291674819999999	1.02163089	0.48828125	1.159668	-0.18310547	0.33854982	9.644482428000002	-2.66772464	0.61035156	-1.5869141	-1.3427734	1550089065.875
-9.759326080000001	-2.2621826080000003	-3.1306884000000004	0.79345703	-0.24414062	-0.12207031	3.452490216	-7.905077880000001	1.71667482	-0.48828125	-0.18310547	1.2817383	5.21940944	10.243823380000002	-0.569433606	0.36621094	0.12207031	0.12207031	-9.023608426000001	2.447607428	2.414111322	-0.061035156	0.4272461	-0.30517578	0.7440917932000001	10.291674819999999	1.02163089	0.24414062	0.48828125	-0.12207031	0.540722644	9.883740020000001	-2.496655252	0.61035156	-1.5869141	-1.3427734	1550089065.915
-10.005761780000002	-1.6616454680000001	-3.0983885800000004	1.5258789	1.0375977	0.18310547	3.452490216	-7.905077880000001	1.71667482	-0.48828125	-0.18310547	1.2817383	5.28999002	10.685253600000001	-0.23686523560000003	0.36621094	-0.18310547	0.48828125	-8.999682608	2.5445067900000002	2.3578857820000003	-0.12207031	0.18310547	-0.5493164	0.994116214	10.547681200000001	1.2549072479999999	0	0.30517578	-0.061035156	0.540722644	9.883740020000001	-2.496655252	0.18310547	-2.0141602	-1.159668	1550089065.955
-10.37421924	-1.35180661	-4.067382788000001	0.18310547	1.0375977	0.061035156	3.7838623200000003	-8.70061052	1.8434814300000002	-0.61035156	-0.18310547	0.9765625	5.194287140000001	11.62553714	-0.01794433606	0.18310547	0.18310547	0.5493164	-9.555957068	2.7072021760000005	2.3925780760000004	0.4272461	-0.18310547	-0.48828125	0.48569336060000007	11.871972840000002	1.69633786	-0.30517578	0.5493164	0.18310547	1.851855432	10.460351440000002	-2.7825683900000002	-0.4272461	-1.5258789	-1.0986328	1550089065.995
-11.397046220000002	-2.403344748	-4.15830072	-1.2817383	-0.5493164	0.8544922	4.006372104	-9.77128894	1.8542480040000002	-0.61035156	-0.12207031	0.36621094	4.79113768	12.218896760000002	0.0980957068	-0.12207031	0.61035156	0.5493164	-10.722338760000001	1.715478534	2.1712646760000003	-0.12207031	-1.5258789	-0.4272461	0.48569336060000007	11.871972840000002	1.69633786	-0.61035156	-0.30517578	0.36621094	2.0659912140000003	11.59802266	-1.7214599640000001	-0.4272461	-1.5258789	-1.0986328	1550089066.035
-11.532226440000002	-3.4441162140000006	-4.542309604000001	-1.0986328	-1.8310547	1.0375977	4.4513915740000005	-10.846752700000001	1.812377896	-0.4272461	0.24414062	0.30517578	4.68227536	11.851635880000002	0.15910644960000003	-0.18310547	0.24414062	1.0375977	-11.9700679	0.611303714	2.19399411	0	0.12207031	-0.8544922	0.41511232	12.05739766	2.516992212	-0.79345703	-1.2817383	0.24414062	3.1007812500000003	13.233349640000002	-0.05981445288	-3.1738281	0.18310547	-0.061035156	1550089066.075
-9.557153060000001	-3.982446286	-2.9727783540000003	-1.6479492	-3.7841797	0.8544922	5.09858426	-11.313306200000001	1.6879638580000003	-0.24414062	1.2817383	-0.48828125	4.68227536	11.851635880000002	0.15910644960000003	-0.18310547	0.24414062	1.0375977	-10.606298920000002	1.415209964	0.9462646760000001	-0.48828125	0.7324219	-0.61035156	0.458178714	11.554955580000001	3.313720746	-0.9765625	-0.5493164	0.24414062	3.38908696	12.131567000000002	1.3709472839999999	-3.1738281	0.18310547	-0.061035156	1550089066.115
-8.19099092	-5.014843750000001	0.0657958966	-0.30517578	-1.6479492	1.5869141	4.986132788000001	-10.87067842	1.3470214660000002	-0.061035156	2.5634766	-1.953125	3.8831542540000004	10.146923920000003	-0.001196289038	-0.18310547	1.8920898	1.2817383	-9.72702626	2.027709964	0.19738769960000002	0.7324219	-0.91552734	-0.30517578	-0.5802001800000001	10.34191942	3.084033246	-1.4038086	0.18310547	0.61035156	2.8639160340000003	9.865796220000002	0.35888672120000004	-4.8828125	1.3427734	1.4038086	1550089066.154
-9.120507788000001	-3.603222644	-0.6627441100000001	0.061035156	-0.61035156	1.3427734	4.026708966	-10.222289840000002	1.076660144	0.4272461	2.319336	-3.2958984	2.86870108	9.48896466	-0.1124511682	-0.30517578	2.1362305	1.953125	-9.616967752	0.41271972840000004	0.057421875000000004	0.79345703	-0.61035156	-0.48828125	-1.6736084260000001	9.01403804	2.9464599640000007	-1.6479492	-0.79345703	0.79345703	0.9773681610000001	11.3575679	-1.8542480040000002	-2.9296875	3.112793	3.540039	1550089066.195
-9.98422824	-3.0361816100000003	-2.5720214660000003	-0.79345703	-3.4179688	0.36621094	3.1103514400000005	-9.527246106	0.794335962	1.0986328	1.4038086	-4.0283203	2.6210692900000003	9.335839660000001	-0.0693847644	-0.6713867	-0.061035156	2.6245117	-9.6217527	-0.3804199280000001	0.2954833966	0.18310547	-0.8544922	-0.61035156	-0.364868161	8.55585962	3.8448730040000005	-0.8544922	-1.3427734	0.6713867	-0.6304443390000001	11.9102536	-2.63183606	-2.8686523	2.1362305	3.9672852	1550089066.235
-8.653955072	-3.4560790740000003	-0.9642089660000001	-0.5493164	-3.90625	0.36621094	2.545703076	-9.337036240000002	0.387597644	1.7700195	0.7324219	-3.90625	2.951245108	9.1791259	0.07775878600000001	-0.91552734	-1.953125	2.8076172	-9.48776857	-0.2045654254	0.949853534	0.18310547	-0.5493164	-0.48828125	-0.364868161	8.55585962	3.8448730040000005	0.12207031	-0.79345703	0.36621094	-0.6555663939999999	11.312109620000001	-2.66772464	-2.8686523	2.1362305	3.9672852	1550089066.274
-7.86679712	-2.93808606	0.056225586060000006	-0.24414062	-0.91552734	1.0375977	1.990625	-9.10615216	-0.227294928	2.1972656	-0.30517578	-3.479004	3.3101317900000002	8.559448380000001	0.4139160144	-0.8544922	-1.953125	2.319336	-8.95661592	-0.35649413939999997	1.1855224640000002	0.12207031	-0.24414062	-0.24414062	0.3947753894	8.753247300000002	3.905883786	0.36621094	-0.7324219	0	-0.9043945288	10.489062500000001	-1.006079074	-1.7089844	1.6479492	5.2490234	1550089066.315
-8.16826178	-1.7872558900000002	-0.538330072	-0.91552734	-1.7700195	0.24414062	1.83151857	-8.50441893	-0.832617212	2.0751953	-1.5258789	-3.2348633	3.393872104	7.806982428000001	0.850561502	-0.36621094	-0.79345703	1.5258789	-8.565429712	-0.16508788940000002	1.415209964	0.12207031	-0.061035156	0	1.204663089	7.8847409200000005	3.6558594240000004	-0.18310547	-0.6713867	-0.061035156	-0.679492212	9.521264480000001	-0.5634521466	-1.159668	2.6245117	4.760742	1550089066.354
-7.70170926	-1.6879638580000003	0.03588867212	-0.91552734	-1.5258789	-0.24414062	2.1114501800000003	-7.863207968	-1.1807373200000002	2.0751953	-1.5258789	-3.2348633	3.369946286	7.411010880000001	1.256103534	0	0.24414062	0.6713867	-8.285498200000001	-0.05502929712000001	1.685571286	0.36621094	0	0.24414062	1.204663089	7.8847409200000005	3.6558594240000004	-0.6713867	-0.61035156	0.061035156	-0.9127685700000001	8.405126800000001	-0.5969482428	-1.159668	2.6245117	4.760742	1550089066.394
-7.54260234	-1.409228534	0.723754892	-0.7324219	0	-0.30517578	2.436840854	-7.3571775200000005	-1.2788329680000001	0.5493164	-0.24414062	-2.1972656	3.23596196	7.395459260000001	1.3769287140000002	-0.061035156	0.61035156	-0.24414062	-8.34411592	-0.45339357	1.9355957460000002	0.48828125	0.061035156	0.24414062	1.296777356	7.5114991	3.4656494600000003	-0.61035156	-0.48828125	0.061035156	-1.4331542540000002	7.0604982000000005	-0.34213867800000003	0.12207031	2.2583008	2.0141602	1550089066.434
-8.067773560000001	-1.178344748	1.0922119110000001	-0.7324219	0.61035156	0	2.295678714	-7.129882788000001	-1.2297851440000003	-0.18310547	0.8544922	-1.2817383	3.23596196	7.395459260000001	1.3769287140000002	-0.48828125	-0.061035156	-0.8544922	-8.657543930000001	-0.83022464	2.2669677520000002	0.24414062	0.30517578	0	1.447509784	7.5138915740000005	3.410620108	-0.24414062	-0.4272461	-0.12207031	-1.1053711060000002	6.235058606	0.20217285340000002	0.12207031	2.2583008	2.0141602	1550089066.474
-9.297558606	-0.8362060700000001	0.9929199280000001	-0.6713867	0.8544922	0.4272461	1.847070288	-7.05571286	-1.0670898560000002	-0.6713867	0.79345703	-0.24414062	3.8089844240000006	8.226879892	1.408032248	-0.8544922	-1.159668	-1.4648438	-8.557055710000002	-0.8062988220000001	2.51101088	-0.061035156	-0.061035156	0	1.6688232820000002	7.900292932000001	3.625952176	0.12207031	-0.6713867	-0.36621094	1.867407248	6.419287140000001	0.540722644	0.61035156	-0.061035156	0.91552734	1550089066.514
-10.63859874	-0.8230468750000001	0.4892822284000001	-0.7324219	0.91552734	0.4272461	1.638916034	-7.17773462	-0.7225586060000001	-0.9765625	0.18310547	0.91552734	3.8089844240000006	8.226879892	1.408032248	-0.9765625	-1.6479492	-2.1362305	-8.711376800000002	-0.5060302716	2.6174804320000002	-0.30517578	-0.24414062	0.18310547	2.068383786	8.412304712000001	3.9477538940000003	0.24414062	-0.79345703	-0.48828125	5.467040740000001	7.8703858800000015	1.2441405760000002	1.5258789	0.30517578	-0.12207031	1550089066.554
-11.7140625	-0.73332518	0.669921875	-0.24414062	-1.5869141	-0.48828125	1.7094971040000002	-7.658642572	-0.3014648462	-1.0986328	-0.4272461	2.0751953	5.090210160000001	9.584667932	1.52526857	-0.8544922	-1.4648438	-2.8076172	-9.213818390000002	-0.1985839856	2.7729980040000006	-0.48828125	-0.48828125	0.36621094	2.100683606	9.299951080000001	4.155908246	0.18310547	-0.6713867	-0.4272461	8.585766574	11.8671875	5.261279254	-0.18310547	5.859375	-0.24414062	1550089066.594
-11.790625	-1.5491942900000002	1.96669928	-1.5258789	-0.79345703	0	1.9535400360000001	-8.498437500000001	0.1196289038	-1.0375977	-0.9765625	3.3569336	5.43952626	10.396948380000001	1.3613769960000002	-0.7324219	-0.8544922	-3.1738281	-9.21501448	-0.1256103534	2.886645468	-0.36621094	-0.36621094	0.6713867	2.100683606	9.299951080000001	4.155908246	0.061035156	-0.5493164	-0.36621094	5.035180710000001	9.591845746	4.885644568	-0.18310547	5.859375	-0.24414062	1550089066.634
-12.135155760000002	-3.8759764400000005	-1.179541034	-0.24414062	-0.12207031	-0.48828125	2.445214856	-9.668408246	0.5431152356000001	-1.0986328	-1.2817383	4.638672	5.43952626	10.396948380000001	1.3613769960000002	-0.7324219	-0.7324219	-2.9907227	-10.937671220000002	-0.346923822	2.64738768	-1.4038086	-3.0517578	0.48828125	1.9547363220000002	9.95910692	4.203759784	0.12207031	-0.8544922	-0.48828125	0.6280517572	10.43283696	-0.23327636780000002	1.5258789	-3.3569336	-0.7324219	1550089066.674
-9.81315944	-4.925122300000001	0.1399658246	-0.18310547	-2.1362305	-0.061035156	3.4142089660000003	-11.982030760000002	0.9725830072	-1.159668	-1.0986328	5.7373047	6.491064300000001	12.64357878	0.7895507788	-0.79345703	-1.2817383	-2.6245117	-11.997583360000002	0.75366214	3.9166503600000007	-0.7324219	0.91552734	0.91552734	1.8052001800000002	12.12678264	3.935791034	0.18310547	-0.91552734	-0.36621094	3.057714856	13.0323732	3.064892572	-3.2958984	-0.36621094	-1.2817383	1550089066.714
-8.463745108000001	-4.531542932000001	0.14714355040000002	0.61035156	1.8920898	0.8544922	4.55307608	-12.988110520000001	1.4427246400000002	-1.0375977	-0.6713867	5.3710938	7.493554712000001	12.010741820000002	0.6555663939999999	-0.8544922	-1.3427734	-2.1972656	-11.464038040000002	0.9869384980000001	2.286108426	-0.61035156	0	0.4272461	1.8052001800000002	12.12678264	3.935791034	0.5493164	-0.61035156	-0.24414062	-2.0145507200000004	7.064086960000001	-2.55527356	-3.2958984	-0.36621094	-1.2817383	1550089066.754
-8.78554712	-3.0900146760000005	-3.2945800720000005	0.61035156	2.6245117	-0.8544922	5.342626800000001	-11.6542482	1.8231445680000002	-0.8544922	-0.12207031	3.479004	7.493554712000001	12.010741820000002	0.6555663939999999	-0.48828125	0	-1.0375977	-11.10874002	1.2501221040000001	1.211840854	-1.159668	0.061035156	0.24414062	1.100585962	11.44011232	4.026708966	0.24414062	0.4272461	0.18310547	1.315917932	10.529736420000003	-3.8735839660000004	2.9296875	-2.5024414	-1.2207031	1550089066.794
-9.18271466	-3.5577635800000005	-2.9237304320000006	-0.8544922	0.061035156	-0.48828125	5.2995607	-9.894507280000001	1.8733886780000002	-0.4272461	0.5493164	1.2207031	6.4755126800000005	10.57160692	0.135180661	0.061035156	1.6479492	0.6713867	-10.68046924	2.121020468	0.9426757788	-1.0375977	0.30517578	0.30517578	-0.015551758180000002	9.96508786	2.598339856	-0.4272461	0.79345703	0.7324219	1.7035155760000003	9.81435504	-2.674902356	2.2583008	-0.61035156	-2.1362305	1550089066.834
-8.39794928	-4.177441394000001	-1.297973642	-0.4272461	2.0751953	0.7324219	4.42866214	-9.21860324	1.7059082460000001	0.48828125	-0.36621094	-0.48828125	5.56274411	10.457959260000003	-0.17465820680000002	-0.061035156	1.8920898	2.0751953	-10.06677266	2.24064946	0.740502896	-0.5493164	0.24414062	0.061035156	-0.015551758180000002	9.96508786	2.598339856	-0.48828125	1.3427734	1.2817383	0.569433606	9.721044928000001	-2.1473388580000004	2.2583008	-0.61035156	-2.1362305	1550089066.874
-7.798608426	-3.285009784	-1.13647464	1.0986328	4.333496	0.79345703	3.749169928	-8.847753894	1.3864990020000003	1.0986328	-1.953125	-1.7089844	5.56274411	10.457959260000003	-0.17465820680000002	-0.5493164	1.4648438	2.8076172	-9.25090306	1.7657226440000002	1.020434604	-0.5493164	0.24414062	-0.24414062	0.07416992212000001	9.67080072	2.219116214	0.12207031	1.953125	1.7700195	-0.096899411	9.362158246000002	-2.427270468	2.5024414	-3.7841797	-1.8310547	1550089066.914
-8.41828624	-1.90808107	-2.495458966	1.6479492	2.9296875	-0.061035156	3.7025146760000003	-7.966088760000001	1.020434604	1.0986328	-2.5024414	-2.6855469	4.376025360000001	8.728125	-0.9797607428000001	-0.6713867	0.8544922	3.1738281	-8.2938723	1.8040038940000003	1.1855224640000002	-0.6713867	0	-0.48828125	0.1878173822	8.229272660000001	2.159301718	0.6713867	1.7089844	1.953125	2.1616942900000002	9.6217527	-2.2753417540000003	1.8310547	-4.0283203	-1.8310547	1550089066.954
-8.553466754	-1.2034667932	-2.9261230040000004	0.7324219	0.5493164	-0.5493164	3.6714112400000003	-6.96120607	0.734521466	0.61035156	-1.2817383	-3.112793	4.17504892	8.38478984	-1.1316894568000002	-0.24414062	0.4272461	3.479004	-7.6789795320000005	2.1521240020000003	1.35180661	-0.30517578	-0.061035156	-0.4272461	0.1878173822	8.229272660000001	2.159301718	0.8544922	1.3427734	2.1362305	2.6019287140000005	9.07863768	-1.90808107	1.8310547	-4.0283203	-1.8310547	1550089066.994
-8.115625000000001	-1.4989501800000002	-2.366259784	1.159668	1.4648438	-0.61035156	3.4237792540000007	-6.6489746400000005	0.7393066100000001	0.18310547	0.24414062	-2.9296875	4.17504892	8.38478984	-1.1316894568000002	0.24414062	0.48828125	3.479004	-7.613183606000001	1.9810547120000002	1.503735324	-0.061035156	0	-0.18310547	0.5598632788000001	8.155102340000001	1.9607177520000003	0.79345703	1.4038086	2.319336	2.13776857	8.77238768	-1.7896484620000002	1.3427734	-2.2583008	-1.953125	1550089067.034
-8.819042932	-1.451098642	-2.9931152160000005	1.3427734	1.953125	-0.6713867	2.749072284	-6.7123777	0.839794928	-0.12207031	0.7324219	-2.380371	3.6367187500000004	8.403930710000001	-1.1352783540000002	0.5493164	0.91552734	3.3569336	-7.77228984	1.564746106	1.8638183900000003	-0.12207031	0.12207031	-0.24414062	1.1962890380000002	8.29506839	1.8458740020000002	0.36621094	1.2817383	2.0751953	1.9355957460000002	9.05231929	-1.51928714	1.2817383	-1.4038086	-1.8920898	1550089067.074
-9.366943390000001	-1.4630615020000002	-3.31611322	0.8544922	-0.30517578	-0.9765625	2.2239013580000004	-7.047338760000001	0.9486572480000001	-0.18310547	0.4272461	-1.8310547	3.3352538940000005	8.502026260000001	-0.9689941100000001	0.79345703	1.0375977	3.1738281	-7.9517334260000005	1.753759784	2.1329834260000005	0.061035156	0	-0.30517578	1.1962890380000002	8.29506839	1.8458740020000002	0.48828125	1.2817383	1.4648438	0.8421875000000001	9.394457968000001	-1.7860596040000003	1.2817383	-1.4038086	-1.8920898	1550089067.114
-9.584667932	-1.6843750000000002	-2.6258545320000004	1.3427734	0.6713867	-1.0375977	2.071972644	-7.5414062500000005	1.1269042932	-0.18310547	0.4272461	-1.8310547	3.3352538940000005	8.502026260000001	-0.9689941100000001	1.0375977	0.91552734	2.6855469	-8.177832068	2.04326178	2.4117187500000004	0.36621094	-0.24414062	-0.18310547	1.4176025360000002	8.66352536	1.7609375	0.30517578	1.159668	0.9765625	0.5096191394	9.7485598	-1.6999267180000002	0.6713867	-3.3569336	-1.6479492	1550089067.154
-9.718652160000001	-0.88046875	-3.631933606	1.2207031	-0.36621094	-0.36621094	2.213134784	-8.09169928	1.3829101440000002	-0.7324219	0.4272461	-0.79345703	3.1893066100000005	9.04992662	-0.2572021466	1.0986328	0.7324219	1.7700195	-8.683862320000001	1.829125998	2.5947509	0.48828125	-0.18310547	-0.30517578	1.6891601440000001	9.688745108	1.757348642	0.12207031	0.7324219	0.4272461	1.7872558900000002	10.175634980000002	-1.720263678	-0.12207031	-2.8076172	-1.7089844	1550089067.194
-9.599023560000001	-0.7285400360000001	-2.57680661	0.9765625	-0.4272461	0.4272461	2.31481929	-8.299853240000001	1.667626996	-0.9765625	0.9765625	-0.24414062	3.323291034	9.171948380000002	0.26318359620000004	0.9765625	0.6713867	0.7324219	-8.649169928000001	1.677197284	2.7933349640000005	0.4272461	-0.18310547	-0.5493164	1.6891601440000001	9.688745108	1.757348642	-0.12207031	-0.061035156	-0.24414062	2.384204074	10.06079074	-1.0072753600000002	-0.12207031	-2.8076172	-1.7089844	1550089067.234
-9.54638678	-1.4331542540000002	-3.5087158540000005	0.36621094	1.2207031	0.9765625	2.269360324	-8.2173098	1.9128662140000001	-1.0375977	1.0375977	0.18310547	3.323291034	9.171948380000002	0.26318359620000004	0.79345703	0.61035156	-0.30517578	-8.321386780000001	2.128198282	2.5995362400000004	0.48828125	-1.4648438	-0.7324219	1.667626996	9.9710688	2.13178714	-0.36621094	-0.5493164	-0.79345703	4.031494110000001	10.577587860000001	-0.38999023560000007	-1.8310547	-2.0141602	-1.0375977	1550089067.274
-10.96279254	-4.204956070000001	-4.183422824	-1.4038086	-2.746582	3.0517578	2.256201178	-8.610888580000001	2.121020468	-1.0375977	1.0375977	0.18310547	4.031494110000001	11.27741664	1.1711669928000001	0.5493164	0.5493164	-1.4648438	-11.003466460000002	1.961914038	2.50622554	1.2817383	-1.8920898	-0.30517578	2.235864218	11.88872104	3.0433594240000006	-0.61035156	-1.159668	-0.7324219	6.55686052	12.021509080000001	1.1699707068	-4.3945312	0.5493164	0.24414062	1550089067.314
-10.28928264	-3.4800048920000006	-4.148730432000001	-2.6855469	-2.2583008	2.2583008	2.4595702880000005	-10.69602086	2.09948732	-1.0375977	0.7324219	0.9765625	4.71098642	11.611182100000002	1.4822021760000001	0.061035156	-0.061035156	-2.6245117	-13.088598740000002	-0.1626953076	3.2885987400000003	1.2207031	0.61035156	-0.5493164	2.235864218	11.88872104	3.0433594240000006	-0.4272461	-2.2583008	-1.0986328	5.32228984	13.479785340000001	1.8375000000000001	-4.3945312	0.5493164	0.24414062	1550089067.354
-11.865990920000002	-6.075951980000001	-1.9607177520000003	-0.36621094	-4.333496	0.9765625	3.42497554	-11.937768080000001	1.469042932	0.7324219	-1.0375977	2.9296875	4.71098642	11.611182100000002	1.4822021760000001	-0.36621094	-1.159668	-3.1738281	-11.948535340000001	-0.6340332068000001	1.4678466460000001	-0.18310547	1.0986328	-0.48828125	2.483496106	11.35397914	4.33535144	-0.061035156	-1.2817383	-1.8310547	2.5492920320000003	12.97614766	-1.830322284	-5.7373047	2.5634766	2.746582	1550089067.394
-10.5739991	-5.542407248	0.07775878600000001	1.6479492	-2.9296875	0.7324219	4.536328076	-11.43652356	0.7416992212000001	0.79345703	-0.36621094	1.5258789	6.497045926	10.82761232	1.812377896	-0.061035156	-1.0986328	-2.746582	-11.519067000000001	0.7225586060000001	0.7225586060000001	1.0986328	1.4038086	-0.18310547	0.6244628600000001	10.009350540000002	4.3700439300000005	-0.30517578	-0.061035156	-1.4038086	-0.6651367212000001	14.917724640000001	-2.9572264400000003	-3.7841797	3.3569336	3.9672852	1550089067.434
-9.343017572	-2.4308594240000003	-1.0874267572	-0.6713867	-0.48828125	0.061035156	5.170361420000001	-11.839673020000001	0.285913089	0.79345703	1.5869141	-0.12207031	6.081933606000001	11.136254500000001	1.52526857	-0.12207031	0.4272461	-2.0141602	-11.239135880000001	-0.3947753894	0.915161142	0.8544922	0.91552734	-0.30517578	0.6244628600000001	10.009350540000002	4.3700439300000005	-0.79345703	0.4272461	-0.6713867	-4.604516574	13.769287140000001	-2.327978534	-3.7841797	3.3569336	3.9672852	1550089067.474
-9.247314300000001	-1.8638183900000003	-1.95234375	-2.0141602	-2.6245117	-0.48828125	4.2240966460000005	-11.394653060000001	-0.24045410340000004	1.3427734	1.3427734	-1.5869141	6.081933606000001	11.136254500000001	1.52526857	-0.61035156	0.7324219	-1.0986328	-9.91245108	-0.9606201080000001	0.783569339	0.24414062	0.48828125	-0.24414062	0.22849121400000003	10.33115216	4.03747554	-0.61035156	-0.4272461	-0.9765625	-5.446704074	10.20673822	-0.916357428	-3.6621094	1.4648438	4.638672	1550089067.514
-7.395459260000001	-2.66772464	0.1208251996	-1.4038086	-1.5258789	-0.48828125	3.1869139400000006	-9.5870607	-0.4761230432	1.5869141	-0.4272461	-2.8686523	5.230175720000001	8.5666259	1.015649411	-0.61035156	-1.159668	-0.12207031	-9.217407248	-1.1304931610000002	0.6962402160000001	-0.061035156	0.5493164	-0.061035156	0.925927716	8.260375900000001	3.8664062500000003	-0.4272461	-1.2817383	-1.0986328	-2.616284146	8.32976088	-1.314721646	-0.8544922	-0.61035156	4.4555664	1550089067.554
-7.04375	-2.8112792540000004	0.4844970746000001	-0.48828125	1.159668	0	2.895019568	-8.335742212000001	-0.5957519568	1.7089844	-1.0375977	-3.2958984	5.775683606	7.929003894000001	1.152026358	-0.30517578	-2.0141602	0.36621094	-8.72333966	-1.1328857428	0.839794928	-0.36621094	0.24414062	-0.12207031	0.925927716	8.260375900000001	3.8664062500000003	-0.5493164	-1.0986328	-0.79345703	-0.7680175720000001	7.972070288000001	-1.2668701080000002	-0.8544922	-0.61035156	4.4555664	1550089067.593
-7.73640126	-1.975073282	0.3337646466	-0.5493164	0.061035156	0.12207031	2.9093750000000003	-7.653857428000001	-0.793139676	1.7089844	-1.0375977	-3.2958984	5.775683606	7.929003894000001	1.152026358	0	-0.30517578	0.48828125	-8.357275360000001	-0.8840576080000001	0.8924316100000002	-0.6713867	0.48828125	0.061035156	1.5563721040000003	7.760326980000001	3.7647216460000004	-0.61035156	-0.48828125	-0.6713867	-0.7680175720000001	7.972070288000001	-1.2668701080000002	-0.6713867	0.48828125	2.8076172	1550089067.633
-8.157495108	-1.28122554	0.2775390576	-1.2817383	0.12207031	-0.18310547	2.751464856	-7.18371556	-1.1556152160000002	1.5869141	-0.48828125	-2.8076172	5.547192392	7.527050720000001	1.1556152160000002	0.12207031	0.9765625	0.5493164	-8.213720746000002	-0.840991214	0.8625244110000001	-0.6713867	0.5493164	0.18310547	1.774096646	7.4349366	3.8065917540000007	-0.5493164	0.18310547	-0.61035156	0.961816394	6.89182158	0.8122802520000001	-0.7324219	1.953125	1.5869141	1550089067.673
-8.61328125	-1.36018071	0.717773462	-1.6479492	0.36621094	-0.24414062	2.828027356	-6.90856929	-1.46665036	1.159668	-0.91552734	-2.6245117	5.37492662	7.725634980000001	1.302758786	0.36621094	0.91552734	0.61035156	-8.481689300000001	-0.86850589	1.0491455072	-0.91552734	0.4272461	0.18310547	1.546801718	7.3500000000000005	3.9441650360000002	-0.48828125	0.7324219	-0.30517578	1.8351074280000002	6.690844748	0.7261474640000001	-0.24414062	4.699707	0.6713867	1550089067.713
-9.031982428000001	-1.7645263580000001	0.07058105432	-1.6479492	0.9765625	-0.4272461	3.24433606	-7.0317871400000005	-1.4199951080000002	0.48828125	-0.91552734	-2.319336	5.37492662	7.725634980000001	1.302758786	0.4272461	1.0375977	0.61035156	-8.710180710000001	-0.9199462860000001	1.302758786	-0.91552734	0.4272461	0.12207031	1.4367432100000002	7.839282248	4.002783246	-0.24414062	0.91552734	0	2.1664795320000003	7.338037140000001	1.0646972840000002	0.61035156	3.479004	0.5493164	1550089067.753
-9.48776857	-2.10546875	-0.709399411	-1.5869141	0.18310547	-0.7324219	3.6845702880000006	-7.211230432000001	-1.100585962	0	-0.61035156	-1.7700195	5.566332968	8.3453125	1.1125488220000002	0.5493164	1.2817383	0.61035156	-9.149218750000001	-1.0946044928	1.592260782	-1.3427734	0.4272461	0.24414062	1.588671924	8.259179712	4.3245849640000005	0.18310547	1.0375977	-0.061035156	3.3412353240000003	10.338329680000001	4.136767572	-0.5493164	2.4414062	-0.8544922	1550089067.793
-9.62893071	-2.3112304320000003	0.538330072	-0.8544922	0.48828125	-0.18310547	3.9429687500000004	-7.396655252000001	-0.659155252	-0.12207031	-0.8544922	-1.2817383	5.566332968	8.3453125	1.1125488220000002	0.79345703	1.0986328	0.79345703	-9.402832068	-0.925927716	1.795629892	-1.4038086	0.5493164	0.5493164	1.752563498	8.50561502	4.48488768	0.18310547	1.0375977	-0.12207031	3.2562989200000003	9.512890380000002	5.872582968000001	-0.5493164	2.4414062	-0.8544922	1550089067.833
-11.063280760000001	-3.170166034	0.5897705072	-1.159668	1.159668	-0.48828125	4.38798822	-7.6729982	-0.10288086060000001	-0.061035156	-1.3427734	-0.8544922	5.6823732	8.307031250000001	1.111352536	1.159668	1.2207031	0.7324219	-9.337036240000002	-1.0419677520000001	1.9989990020000004	-1.5258789	0.48828125	0.6713867	1.833911142	8.53671875	4.514794928000001	0.24414062	1.2817383	-0.12207031	1.207055661	8.375219748000001	2.5947509	1.0986328	1.0986328	0.48828125	1550089067.873
-11.33723192	-4.44421376	-2.7454834260000003	-0.18310547	-0.61035156	-2.0141602	4.943066394000001	-7.767504892	0.4521972644	-0.061035156	-1.3427734	-0.8544922	5.614184800000001	8.291479532	0.9773681610000001	1.4648438	1.4648438	0.5493164	-11.0668705	-0.931909146	2.121020468	-2.6855469	-0.91552734	0.79345703	1.95234375	8.66352536	4.510009784	0.48828125	1.4648438	-0.12207031	-0.265576178	10.90297824	0.211743161	2.1362305	-1.5869141	0.5493164	1550089067.913
-10.2091304	-4.46933606	-1.6927490020000002	0.8544922	-0.48828125	-2.5634766	5.400048920000001	-7.987622300000001	0.849365216	0.18310547	-1.6479492	0.36621094	5.3091308900000005	8.8979982	0.647192392	1.5258789	1.159668	0.12207031	-11.58127446	0.285913089	2.1664795320000003	-1.953125	0.79345703	1.0375977	2.172460962	9.560742212000001	3.953735324	0.79345703	1.8920898	-0.24414062	7.143042032	15.006250000000001	3.31252446	3.4179688	-4.0283203	-0.9765625	1550089067.953
-8.14792482	-3.458471646	-1.8410888580000002	-1.6479492	-0.79345703	-2.319336	5.400048920000001	-7.987622300000001	0.849365216	0.18310547	-1.6479492	0.36621094	5.264868210000001	9.25927716	0.06340332068	1.4648438	1.0375977	-0.5493164	-11.02021466	1.314721646	1.7035155760000003	-1.953125	3.6621094	1.2207031	1.638916034	9.89929164	3.387890576	1.4038086	2.5024414	-0.48828125	-1.832714856	8.683862320000001	0.10288086060000001	-2.0751953	3.3569336	-0.6713867	1550089067.993
-7.839282248	-4.043457068	-3.5924560700000003	-1.3427734	1.3427734	-2.6245117	6.1931884	-6.5939452880000005	1.4929687500000002	-0.48828125	-0.61035156	1.159668	5.304345746000001	8.943457068	-0.5479003894	1.5869141	1.3427734	-0.7324219	-9.98063948	2.289697284	-0.34931639400000003	-1.7700195	2.8686523	0.91552734	0.6400146760000001	9.55117212	2.4846923920000004	1.5258789	3.2348633	-0.61035156	3.2299804320000005	9.889721940000001	-1.3171142180000002	0.8544922	0.30517578	-0.48828125	1550089068.033
-8.399145468	-5.756542932	-4.542309604000001	-0.9765625	-0.79345703	-2.5634766	6.20036592	-6.178832968	1.9020996400000003	-0.9765625	0.7324219	0.9765625	5.17395018	8.742480432	-1.1484375	1.6479492	1.8920898	-0.5493164	-9.92441394	3.7838623200000003	-0.6160888580000001	-1.7700195	3.112793	1.0986328	-0.5993408246	9.14802266	1.43076178	0.8544922	4.0893555	-0.30517578	2.3016601440000004	10.43283696	-1.27524411	1.159668	1.159668	-0.24414062	1550089068.073
-8.372826980000001	-5.68117662	-3.4369384000000003	0	-0.12207031	-1.2817383	5.70390625	-6.546093750000001	2.004980432	-1.0375977	1.4648438	0.79345703	4.766015576	9.057104532	-1.6317382200000001	1.159668	2.1972656	-0.36621094	-9.82990764	3.776684604	-1.0108642572	-0.36621094	3.2958984	0.9765625	-1.90808107	9.267651260000001	0.44980469240000004	0.48828125	3.90625	0	1.0826415740000002	10.1313723	-1.119726538	0.30517578	1.0375977	0.061035156	1550089068.113
-8.03786592	-3.9250244600000004	-3.06848143	-1.0986328	1.2207031	-1.4038086	4.776782248000001	-7.1861084260000005	2.0193359620000004	-0.8544922	1.3427734	0.61035156	3.8616211060000003	9.370532248	-2.441625998	0.4272461	1.0986328	-0.12207031	-9.30234375	2.5445067900000002	-1.39606929	-0.8544922	4.4555664	1.0986328	-2.996704074	9.58825679	0.0227294928	0.4272461	2.1972656	0.12207031	1.36018071	9.404028060000002	-1.022827176	0.30517578	-1.0375977	0.24414062	1550089068.153
-8.500830072	-4.5064209260000005	-3.8221435700000006	-0.36621094	0.48828125	-2.4414062	4.106860324	-7.486376800000001	1.812377896	-0.6713867	0.48828125	0.6713867	3.2048584260000004	9.326269568	-3.09121106	0.18310547	-0.48828125	-0.061035156	-8.35129393	3.4812010800000004	-2.2753417540000003	-0.91552734	3.3569336	0.9765625	-3.051733426	9.71745607	0.3529052716	1.2207031	0.4272461	-0.24414062	1.66403804	10.0560054	-0.717773462	0.61035156	0.12207031	-0.061035156	1550089068.193
-7.152612320000001	-5.054321580000001	-3.2455322480000004	0.12207031	-0.30517578	-1.7089844	3.8257324280000002	-7.308129892	1.757348642	-0.6713867	0.48828125	0.6713867	3.22160643	9.189892572	-3.051733426	0.36621094	-1.0375977	-0.24414062	-7.7687010800000005	4.341332968000001	-2.162890576	0.061035156	3.2958984	0.9765625	-2.726342752	9.503320288000001	0.702221646	1.5258789	0.12207031	-0.24414062	2.503832968	9.69233426	-0.17465820680000002	0.36621094	-0.061035156	-0.4272461	1550089068.233
-6.401342752000001	-5.423974640000001	-2.8471679320000005	1.2817383	1.8310547	-1.3427734	3.410620108	-7.021020468000001	1.6114013580000002	-0.5493164	0.9765625	0.6713867	3.4536866	9.05231929	-2.7119873200000004	0.36621094	-0.6713867	-0.36621094	-7.11433107	4.49326178	-3.249121106	0.48828125	2.746582	0.9765625	-2.6892577880000004	9.058300720000002	0.6663330072	1.2207031	0.79345703	-0.061035156	2.337548822	9.76291484	0.5802001800000001	0.061035156	-0.61035156	-0.4272461	1550089068.273
-7.601220746000001	-5.897705072	-3.7276367800000005	2.5024414	0.7324219	-0.9765625	2.5875733800000003	-6.5843750000000005	1.42836911	-0.61035156	1.0986328	0.6713867	3.4812010800000004	8.848950180000001	-2.2621826080000003	0.061035156	-0.4272461	-0.24414062	-6.89421376	4.500439496	-3.55058606	1.0986328	2.319336	0.91552734	-3.0014891200000005	8.657543930000001	0.40434570680000004	1.3427734	0.8544922	0.18310547	0.839794928	9.780859620000001	1.159204074	-0.7324219	-0.24414062	-0.061035156	1550089068.313
-7.04375	-5.300756789999999	-3.152221646	2.6855469	0.12207031	-1.0986328	2.04326178	-6.5161866	0.9893310700000001	-0.91552734	0.7324219	0.9765625	3.4369384000000003	9.16716304	-1.783667032	-0.24414062	-0.7324219	-0.18310547	-6.41091304	4.763623004	-3.660644568	2.1972656	2.1972656	1.159668	-3.302954074	9.081030252000001	0.0478515625	1.2207031	0.5493164	0.48828125	2.5409179320000006	9.91364766	0.8613281250000001	-1.5258789	-2.6855469	0.061035156	1550089068.353
-7.422973740000001	-4.7612304320000005	-2.062402356	2.319336	0.4272461	-1.3427734	2.044457968	-7.01982428	0.42587889400000006	-0.91552734	0.7324219	0.9765625	3.4536866	9.554760880000002	-1.374536142	-0.61035156	-1.6479492	-0.18310547	-6.957617212000001	4.502832068	-4.11643071	3.3569336	1.7089844	1.0375977	-3.32807608	9.27961412	-0.0346923822	1.0986328	-0.48828125	0.8544922	4.336547824	9.38847644	0.7883544928000001	-2.6245117	-3.7841797	0.24414062	1550089068.393
-7.107153060000001	-3.9884277160000003	-2.192797824	0.8544922	-0.48828125	-1.2207031	2.06120607	-7.747167932000001	0.15910644960000003	-1.4038086	2.1362305	1.7089844	3.3831054320000007	9.75214856	-1.341040036	-1.0375977	-3.0517578	0	-7.6107907400000006	1.37214357	-4.542309604000001	2.9907227	2.1362305	0.9765625	-2.8268310700000003	9.405224640000002	0.20217285340000002	0.8544922	-1.6479492	0.61035156	3.3771241	8.864501800000001	0.419897464	-1.8920898	-2.0141602	0.6713867	1550089068.433
-8.187402160000001	-6.651367212	-2.16767572	1.2817383	1.2207031	-1.2207031	1.74299321	-8.58815944	0.21413574280000003	-1.4648438	2.9296875	2.1972656	3.2239991	9.613378894	-1.287207068	-1.2207031	-4.1503906	0.12207031	-8.082128894	0.8529540740000001	-5.1464357	2.1972656	1.7089844	1.0375977	-1.83151857	9.3155027	1.0491455072	1.3427734	-2.9907227	0.061035156	2.501440396	8.819042932	1.0958007788	-2.8686523	-0.61035156	0.61035156	1550089068.473
-8.7795652	-6.64777806	-1.532446286	1.4038086	-0.4272461	-1.5869141	1.6915527160000003	-9.591845746	-0.050244139400000006	-1.5258789	1.8920898	2.5634766	3.3412353240000003	9.96867662	-1.178344748	-1.0986328	-4.0893555	-0.061035156	-8.881250000000001	1.02163089	-5.2911866000000005	2.319336	1.953125	0.91552734	-0.7524658540000001	9.97585414	1.681982428	2.1972656	-1.7700195	-0.30517578	3.4596679320000003	10.36823732	0.9953125	-2.5634766	-0.8544922	0.4272461	1550089068.513
-8.202954074	-6.324780252000001	0.0418701178	1.2817383	0.91552734	-0.8544922	2.0157471040000003	-10.946045320000001	-0.5263671924000001	-1.2207031	0.4272461	2.319336	3.6821777160000004	10.291674819999999	-0.8290283540000001	-0.8544922	-2.4414062	-0.30517578	-8.519970746	0.808691394	-6.10107428	1.7700195	2.746582	1.159668	-0.27514648560000005	10.62304712	1.6149902160000003	2.0141602	-1.4648438	-0.6713867	2.930908246	9.101367212000001	2.1509277160000004	-2.319336	-0.8544922	0.24414062	1550089068.553
-8.21970198	-6.212329074	-0.7464843750000001	0.61035156	0.7324219	-1.2207031	2.5157959260000005	-11.49873004	-0.9881347840000001	-0.7324219	-0.61035156	1.5258789	4.34851088	10.603905760000002	-0.5431152356000001	-0.12207031	-0.24414062	-0.30517578	-8.322582968	1.2202148560000001	-6.354687500000001	1.3427734	1.6479492	0.9765625	-0.3971679712	10.92810054	1.5336425720000002	1.7089844	-1.6479492	-1.0375977	3.257495108	9.07146016	3.216821286	-1.4648438	-0.9765625	0.30517578	1550089068.593
-8.137158246	-6.50900908	-0.36965332460000005	0.7324219	0.4272461	-1.3427734	2.74428714	-10.851538040000001	-1.175952176	-0.7324219	-0.61035156	1.5258789	6.352294928000001	10.73908696	-0.3600830072	1.2207031	-0.8544922	1.0986328	-8.022314300000001	1.222607428	-6.62504892	1.2207031	1.5869141	0.8544922	-1.062304712	11.619556200000002	1.1855224640000002	0.4272461	-1.4038086	-1.4648438	3.849658246	9.125292932	3.3460204680000003	-1.5869141	0.061035156	-0.4272461	1550089068.633
-7.77109375	-6.997094748	-0.17824707460000003	0.6713867	0.5493164	-1.0986328	2.55527356	-10.36823732	-0.9031982428000002	-0.61035156	-0.4272461	-0.12207031	6.352294928000001	10.73908696	-0.3600830072	0.8544922	3.540039	1.3427734	-7.78186052	1.28122554	-7.0963867800000004	0.8544922	1.4038086	0.7324219	-1.2297851440000003	10.81923822	0.8565429712000001	0.4272461	-1.2817383	-1.5869141	3.428564496	8.755639480000001	3.5673339660000005	-1.5869141	0.061035156	-0.4272461	1550089068.673
-7.658642572	-7.05092752	-0.3911865216	0.6713867	0.61035156	-0.7324219	2.8483641200000003	-10.59553264	-0.5837890576	-0.61035156	-0.4272461	-0.12207031	5.776879892	10.82761232	-0.67709964	0.24414062	3.3569336	1.953125	-7.7842527	1.3948730040000001	-7.604809800000001	0.8544922	0.91552734	0.5493164	-0.611303714	11.300146760000002	0.515600589	0.30517578	-0.4272461	-1.2817383	3.325683606	8.781957968	3.7360108800000003	-0.9765625	-0.30517578	-0.30517578	1550089068.713
-7.730419928000001	-7.000683606000001	-0.458178714	0.4272461	0.48828125	-0.79345703	2.951245108	-10.65175818	-0.2033691394	-0.30517578	-0.61035156	-0.7324219	5.73740216	10.25817842	0.096899411	0	2.2583008	1.3427734	-7.786645468000001	1.4451172120000002	-7.945751800000001	0.61035156	0.9765625	0.36621094	-0.855346646	11.59921924	0.2895019568	-0.18310547	-0.5493164	-1.5258789	3.34243161	8.762817392	3.93339856	-0.30517578	-0.48828125	-0.30517578	1550089068.753
-7.7974121400000005	-7.335644568	-0.38999023560000007	0.30517578	0.36621094	-0.61035156	2.5815917540000006	-10.75463858	0.19738769960000002	-0.24414062	-0.8544922	-0.4272461	5.73740216	10.25817842	0.096899411	0.18310547	-0.48828125	0.8544922	-7.5198732	1.582690396	-8.321386780000001	0.36621094	0.6713867	0.36621094	-1.53125	11.40422374	0.09211425720000001	0.18310547	-0.36621094	-1.159668	3.4441162140000006	8.838183606000001	3.9094726440000005	-0.30517578	-0.48828125	-0.30517578	1550089068.793
-7.68735324	-7.35598143	-0.29667969240000003	0.36621094	0.18310547	-0.4272461	2.5815917540000006	-10.75463858	0.19738769960000002	-0.24414062	-0.8544922	-0.4272461	6.090307608000001	10.04045378	0.8218505890000001	0.12207031	0.61035156	0.36621094	-7.649072480000001	1.697534146	-8.45776358	0.30517578	0.24414062	0.24414062	-1.9918212860000002	11.239135880000001	0.0897216754	0.30517578	-0.4272461	-0.61035156	3.3651612400000004	8.829809800000001	3.8604248200000004	-0.061035156	-0.36621094	-0.5493164	1550089068.833
-7.63591304	-7.261474640000001	-0.37683107	0.24414062	0.12207031	-0.30517578	3.8831542540000004	-11.09797374	0.3229980432	-0.36621094	-0.36621094	-0.18310547	7.40024411	11.083617720000001	-0.0837402356	0.12207031	1.159668	0.30517578	-7.59165036	1.58388678	-8.564233426000001	0.24414062	0.061035156	0.12207031	-1.698730432	11.615966460000001	-0.0909179712	0.12207031	-0.8544922	-0.30517578	3.3400389400000003	8.88723143	3.823339856	0.79345703	-0.48828125	-0.7324219	1550089068.873
-7.5772949280000015	-7.133471940000001	-0.42587889400000006	0.12207031	-0.061035156	-0.18310547	3.8831542540000004	-11.09797374	0.3229980432	-0.36621094	-0.36621094	-0.18310547	7.40024411	11.083617720000001	-0.0837402356	0.6713867	1.5869141	0.5493164	-7.467236420000001	1.8279297120000002	-8.462548920000001	0.18310547	-0.36621094	-0.061035156	-2.1102538940000004	12.1303714	0.4294677716	-0.7324219	-0.79345703	-0.36621094	3.41301268	8.88723143	3.69892572	0.79345703	-0.48828125	-0.7324219	1550089068.913
-7.473217752000001	-7.09997554	-0.4450195288	0	0	0.12207031	3.890332068	-11.320483720000002	0.1674804712	-0.061035156	0.4272461	-0.061035156	7.70170926	11.472412140000001	-0.379223642	0.91552734	1.7700195	0.8544922	-7.4409179320000005	1.74299321	-8.40153804	0.18310547	-0.7324219	-0.18310547	-2.5564697480000005	12.26076628	0.7117919928	-1.3427734	-0.4272461	-0.4272461	3.331665036	8.886035340000001	3.3448242800000005	1.0375977	-0.30517578	-0.79345703	1550089068.952
-7.436132788000001	-7.149023560000001	-0.5275634784000001	-0.061035156	0.18310547	0.48828125	3.890332068	-11.320483720000002	0.1674804712	-0.061035156	0.4272461	-0.061035156	7.585668930000001	11.342016280000001	0.35888672120000004	0.48828125	0.79345703	1.0986328	-7.327270468000001	1.832714856	-8.297461060000002	0.12207031	-1.0375977	-0.18310547	-2.7658202880000005	11.997583360000002	0.762036142	-1.7089844	0.36621094	-0.48828125	3.213232428	8.915942392	3.0804442900000004	1.5258789	-0.061035156	-0.9765625	1550089068.993
-7.3631594400000004	-7.02460962	-0.6220702880000001	-0.24414062	0.5493164	0.8544922	3.8759764400000005	-11.490356920000002	0.44621582460000003	-0.30517578	1.159668	-1.0375977	7.217211960000001	10.97834514	0.011962890380000002	0.30517578	0.61035156	1.2817383	-7.30573732	1.7752929320000002	-8.01035144	0.12207031	-1.4038086	-0.18310547	-3.0672851440000004	11.531029860000002	0.838598642	-1.6479492	-0.36621094	-0.5493164	3.0014891200000005	9.07146016	2.816064496	1.5258789	-0.061035156	-0.9765625	1550089069.032
-7.391870108000001	-6.847558606000001	-0.7500732428000001	-0.12207031	0.8544922	1.159668	3.8759764400000005	-11.490356920000002	0.44621582460000003	-0.30517578	1.159668	-1.0375977	7.28061502	10.51179164	-0.172265625	0.18310547	0.30517578	1.4648438	-7.230371106000001	1.610205072	-7.574902160000001	0	-1.7700195	-0.12207031	-3.03857428	11.216405760000002	0.9606201080000001	-1.953125	-0.8544922	-0.5493164	2.8411866	9.11452626	2.569628894	1.5869141	-0.061035156	-1.0375977	1550089069.072
-7.534228240000001	-6.461157248	-0.8649169928000001	-0.24414062	0.79345703	1.3427734	3.591259784	-11.467626800000001	0.15073241820000002	-0.79345703	1.4648438	-1.159668	7.676586960000001	9.937573380000002	-0.3576904254	0.12207031	-0.24414062	1.953125	-7.31889676	1.56354982	-7.041357428000001	-0.061035156	-2.0751953	-0.12207031	-3.0553222840000003	10.699609620000002	1.235766574	-2.1972656	-1.4038086	-0.61035156	2.8579346040000004	9.216211060000001	2.27055661	1.953125	-0.18310547	-1.0375977	1550089069.112
-7.567724640000001	-6.14294429	-0.985742212	-0.24414062	0.7324219	1.5869141	3.649877896	-11.28220198	-0.1256103534	-0.9765625	1.2817383	-1.7089844	7.914648560000001	9.140844748000001	-0.44143066100000006	0	-0.61035156	2.1972656	-7.267456070000001	1.524072284	-6.567626800000001	-0.12207031	-2.319336	-0.061035156	-2.7119873200000004	10.2079348	1.4522949280000002	-2.0141602	-1.5258789	-0.48828125	3.0983885800000004	9.185107428000002	1.98464357	1.953125	-0.18310547	-1.0375977	1550089069.152
-7.594042932000001	-5.86899411	-1.204663089	-0.5493164	0.7324219	1.7700195	4.006372104	-10.774975540000002	-0.023925780760000005	-0.91552734	0.36621094	-2.1972656	8.24003894	8.315405252000001	-0.5634521466	-0.12207031	-0.6713867	2.5634766	-7.20166034	1.61977536	-6.038867212	-0.24414062	-2.5024414	0	-2.310034146	9.80957068	1.6281494600000002	-1.953125	-1.4648438	-0.36621094	2.9321045320000003	9.25090306	1.74299321	1.953125	0.12207031	-0.9765625	1550089069.192
-7.564135880000001	-5.95153804	-1.39606929	-0.48828125	0.48828125	1.8920898	5.821142572	-8.20773912	-0.4713378894	-0.4272461	-2.1362305	-3.2958984	8.30463858	7.256689300000001	-0.647192392	-0.36621094	-1.2207031	2.9907227	-7.25310054	1.7250488220000002	-5.496948380000001	-0.24414062	-2.4414062	0.24414062	-2.1066650360000003	9.25090306	1.7872558900000002	-1.5869141	-1.4648438	-0.061035156	2.70361322	9.49255342	1.3230957460000001	1.7089844	0.8544922	-1.0986328	1550089069.232
-7.5330322480000005	-5.79841304	-1.4606689300000002	-0.12207031	0.24414062	1.8920898	6.0101562500000005	-7.15978984	-0.1196289038	0.18310547	-2.319336	-3.6621094	8.45776358	6.10107428	-0.417504892	-0.48828125	-1.8920898	3.1738281	-7.4791992800000004	1.792041034	-4.965795926	-0.18310547	-2.5024414	0.24414062	-1.9188476440000002	8.68745108	1.745385782	-1.2817383	-1.5869141	0.36621094	2.1604980040000004	9.707885880000001	1.332666034	1.7089844	0.8544922	-1.0986328	1550089069.272
-7.51508786	-5.58308107	-1.594653354	-0.061035156	0.12207031	1.8920898	6.08671875	-6.109448380000001	0.0885253894	0.9765625	-2.4414062	-4.333496	8.498437500000001	5.203857428000001	-0.324194339	-0.36621094	-2.6855469	3.4179688	-7.71367212	1.5982422120000002	-4.5435058900000005	-0.36621094	-2.5024414	-0.061035156	-1.5898682100000001	8.125195288	1.795629892	-0.9765625	-1.7700195	1.0375977	1.8099853240000001	9.801196580000001	1.27763678	1.4648438	1.0375977	-1.2207031	1550089069.312
-7.743579074	-5.243335160000001	-1.546801718	0.061035156	0.24414062	2.1972656	6.304443390000001	-5.389282248	0.2069580072	0.9765625	-2.4414062	-4.333496	8.95661592	4.82941893	-0.7117919928	-0.36621094	-4.1503906	3.8452148	-7.778271760000001	1.681982428	-4.11044928	-0.4272461	-2.6855469	-0.30517578	-1.191503894	8.029492212000001	1.8697998200000001	-0.5493164	-1.7700195	1.6479492	1.8099853240000001	9.801196580000001	1.27763678	1.4648438	0.61035156	-1.159668	1550089069.352
-8.067773560000001	-4.987329074000001	-1.6712158540000002	0.12207031	-0.12207031	2.1972656	7.012646760000001	-4.93947734	-0.06340332068	1.2817383	-1.0375977	-4.9438477	9.6552491	4.634423920000001	-1.2333740020000001	-0.5493164	-4.4555664	4.1503906	-7.835693390000001	1.8697998200000001	-3.7611327880000003	-0.48828125	-2.8686523	-0.36621094	-0.893627896	8.25319838	2.06120607	0.18310547	-1.6479492	1.8920898	1.714282248	9.7748777	1.1735596040000003	1.3427734	0.24414062	-1.0375977	1550089069.392
-8.235253894000001	-4.600927716	-1.6245605040000002	0.36621094	-0.18310547	1.953125	7.493554712000001	-5.06867662	-0.6101074280000001	0.9765625	-0.30517578	-5.1879883	10.35148912	4.655957068	-1.7071045320000002	-0.4272461	-3.4179688	4.3945312	-8.005566394	2.16408696	-3.2957762600000002	-0.30517578	-2.9907227	-0.36621094	-0.6244628600000001	8.51398912	2.140161142	0.48828125	-1.4038086	2.2583008	1.546801718	9.884936600000001	0.7991211060000001	1.2207031	0	-0.9765625	1550089069.432
-8.512792932	-4.2193116	-1.6341308900000002	0.18310547	-0.24414062	1.953125	7.562939300000001	-5.227783246	-0.7440917932000001	0.9765625	-0.30517578	-5.1879883	10.66970198	4.8318116	-2.0336913940000003	-0.12207031	-1.5869141	4.638672	-8.26755342	2.0911132200000004	-2.89741214	-0.30517578	-3.0517578	-0.36621094	-0.4378417932	8.829809800000001	2.2430420320000004	0.5493164	-1.2207031	2.6245117	1.3948730040000001	9.8251223	0.45100097840000003	1.0986328	-0.4272461	-0.9765625	1550089069.472
-8.673095746000001	-3.744384784	-1.7130859620000003	-0.24414062	-0.24414062	1.8310547	7.34880342	-5.336645468	-0.909179712	0.9765625	0.061035156	-5.126953	10.321582460000002	4.969384980000001	-2.7706054320000004	0.18310547	-0.48828125	5.004883	-8.5582518	2.032495108	-2.318408246	-0.30517578	-3.112793	-0.48828125	-0.2607910144	9.13725589	2.421289038	0.36621094	-1.3427734	2.9907227	1.41640625	9.810766280000001	-0.031103515380000002	1.159668	-0.5493164	-0.91552734	1550089069.512
-8.878857428000002	-3.7360108800000003	-1.8650146760000001	-0.4272461	-0.4272461	1.6479492	7.835693390000001	-5.074658246	-1.0240234620000002	0.7324219	0.061035156	-5.126953	9.96867662	4.801904254000001	-3.237158246	0.30517578	-0.12207031	5.004883	-8.730517572	1.820751996	-1.8410888580000002	-0.36621094	-3.112793	-0.5493164	0.3182128894	9.46503894	2.55288089	-0.061035156	-1.3427734	3.0517578	1.1352783540000002	9.81555162	-0.15551757200000002	1.0375977	-0.36621094	-0.8544922	1550089069.552
-8.76760234	-3.66303714	-1.7657226440000002	-0.4272461	-0.48828125	1.4648438	8.13356929	-4.4430175720000005	-1.2417480040000002	0.12207031	-0.61035156	-5.1879883	10.247412140000002	4.349707068	-3.325683606	0.6713867	0.18310547	4.8828125	-8.875268570000001	1.8004150360000002	-1.3087402160000001	-0.4272461	-3.1738281	-0.5493164	0.619677716	9.329858426000001	2.6258545320000004	-0.12207031	-1.0986328	2.8686523	0.7201660340000001	9.889721940000001	-0.46416014400000005	1.2207031	-0.24414062	-0.91552734	1550089069.592
-8.657543930000001	-3.5745117800000004	-1.792041034	-0.5493164	-0.30517578	1.2207031	8.528344748	-3.951342752	-1.0993896760000001	0.12207031	-0.4272461	-5.3100586	9.666015380000001	3.881957968	-3.6558594240000004	0.61035156	0.79345703	4.3945312	-9.05471196	1.65805661	-0.7967285340000001	-0.48828125	-3.2348633	-0.5493164	0.9127685700000001	9.25688498	2.3351562500000003	-0.4272461	-1.4038086	2.8076172	0.3373535144	9.790429712	-0.8876464660000001	0.9765625	-0.18310547	-1.0986328	1550089069.632
-8.502026260000001	-3.484790036	-1.8279297120000002	-0.6713867	-0.4272461	0.79345703	8.201757788	-3.48598642	-1.443920926	0.12207031	-0.7324219	-5.3100586	8.86809056	3.1139403960000003	-3.7395996400000002	0.4272461	0.48828125	3.90625	-9.284399460000001	1.503735324	-0.29667969240000003	-0.61035156	-3.2958984	-0.6713867	1.393676718	9.2042482	2.3028564300000003	-0.7324219	-1.6479492	2.5634766	0.4354492212	9.920825180000001	-1.0192382788	0.9765625	-0.4272461	-1.0375977	1550089069.672
-8.62404802	-3.58288588	-1.886547824	-0.5493164	-0.30517578	0.61035156	7.62873552	-2.767016574	-1.5180908540000002	0.12207031	-0.7324219	-5.3100586	8.27353534	2.3949707460000003	-3.4907714660000004	0.48828125	0.9765625	3.3569336	-9.46623552	1.3230957460000001	0.2619873004	-0.7324219	-3.2348633	-0.61035156	2.00258786	8.920727340000001	2.4978514400000003	-0.79345703	-1.5869141	2.0751953	0.27155761780000004	9.88134784	-1.08383786	0.48828125	-0.30517578	-0.7324219	1550089069.712
-8.84057608	-3.73122554	-1.93439946	-0.7324219	-0.5493164	0.7324219	6.855932608000001	-1.77290036	-1.0934082068000002	-0.061035156	-0.6713867	-5.065918	7.680175720000001	1.693945288	-2.8675048920000004	0.5493164	1.159668	2.9907227	-9.69592302	1.214233426	0.7907471040000001	-0.6713867	-2.8686523	-0.5493164	2.3303711060000003	8.63601088	2.6509764400000004	-0.5493164	-1.2817383	1.3427734	0.1435546875	9.76889676	-1.193896466	0.48828125	-0.30517578	-0.7324219	1550089069.752
-8.76521016	-3.6307373200000006	-1.7035155760000003	-0.4272461	-0.4272461	0.5493164	5.48618161	-0.5323486420000001	-0.8254394568000001	0.12207031	-0.8544922	-3.112793	7.0497314300000005	0.9426757788	-2.4583741	0.48828125	1.0986328	2.2583008	-9.89809604	1.091015625	1.149633786	-0.5493164	-1.8310547	-0.4272461	2.524169928	8.37761232	2.6031250000000004	-0.48828125	-1.0986328	0.8544922	-0.0861328125	9.713867212	-1.268066394	0.24414062	-0.24414062	-0.5493164	1550089069.792
-8.924316394	-3.65944838	-1.7944336060000001	-0.5493164	-0.4272461	0.6713867	5.225390380000001	0.717773462	-1.00129393	0.18310547	-1.8310547	-1.6479492	6.403735520000001	0.2177246106	-1.7812744600000001	0	0.6713867	0.91552734	-9.8083741	1.043164038	1.1747558900000001	-0.7324219	-1.8310547	-0.36621094	2.9524413940000005	8.27592752	2.642602536	-0.30517578	-0.7324219	0.30517578	-0.477319339	9.632519568000001	-1.3829101440000002	0.061035156	-0.061035156	-0.36621094	1550089069.832
-8.88723143	-3.6750000000000003	-1.6724121400000003	-0.30517578	-0.36621094	0.61035156	5.853442392	1.3924804320000002	-1.178344748	0.5493164	-2.746582	-0.30517578	6.034082068	-0.309838858	-1.178344748	-0.48828125	-0.8544922	-0.6713867	-9.92919928	0.9630126800000001	1.35419928	-0.6713867	-1.6479492	-0.36621094	3.277832068	8.46015625	2.78017572	0.12207031	-0.12207031	-0.24414062	-0.477319339	9.632519568000001	-1.3829101440000002	0.061035156	-0.061035156	-0.36621094	1550089069.872
-8.8896241	-3.446508786	-1.5121094240000001	-0.12207031	-0.18310547	0.36621094	8.1754393	1.332666034	-2.213134784	0.5493164	-1.6479492	0.12207031	7.70170926	-0.25839844240000004	-1.7441894960000002	-1.159668	-1.953125	-1.8920898	-9.97226538	1.08383786	1.8159667540000002	-0.5493164	-1.0375977	-0.4272461	3.3376464660000003	8.571411240000002	2.7945312500000004	0.30517578	0.48828125	-0.36621094	-0.6902587860000001	9.56911592	-1.3290771760000002	-0.061035156	0	-0.30517578	1550089069.912
-9.04992662	-3.2658691100000006	-1.437939496	-0.24414062	-0.36621094	0.24414062	10.012939300000001	1.013256839	-2.191601538	0.5493164	-1.6479492	0.12207031	10.68046924	0.3182128894	-2.7418945679999998	-0.7324219	-0.8544922	-1.5869141	-9.962695680000001	1.0946044928	2.174853534	-0.18310547	-0.5493164	-0.30517578	3.0038817900000003	8.91235324	2.96560054	-0.30517578	0.4272461	-0.30517578	-0.745288089	9.542798020000001	-1.403247104	-0.30517578	-0.18310547	-0.061035156	1550089069.952
-9.12888179	-3.2299804320000005	-1.3302734620000003	-0.061035156	0	0.061035156	10.80847194	0.9307128600000001	-0.8577392572	0.12207031	-0.7324219	0.061035156	12.361254500000001	0.5132080072	-2.146142572	-0.4272461	-0.18310547	-0.36621094	-9.864599640000002	0.9187500000000001	2.109057608	0	-0.18310547	-0.24414062	2.4667480040000003	9.241332968	3.15461412	-0.30517578	0.061035156	-0.61035156	-0.5634521466	9.59782698	-1.3266846040000002	-0.30517578	-0.18310547	-0.061035156	1550089069.992
-9.268847840000001	-3.1905028960000004	-1.27524411	0	-0.12207031	0	10.87426718	1.300366214	-1.5276611420000001	-0.30517578	0.30517578	-0.061035156	12.2751223	0.0490478534	-2.369848642	-0.30517578	0.24414062	0.061035156	-9.816748200000001	0.763232428	2.0121582460000003	0	-0.12207031	-0.24414062	2.5157959260000005	9.1791259	2.9632079680000003	-0.4272461	-0.5493164	-0.12207031	-0.6986327880000001	9.71147464	-1.225	-0.18310547	0.18310547	-0.12207031	1550089070.032
-9.220996106000001	-3.16298822	-1.1484375	0.12207031	0.12207031	0	10.27851538	1.580297824	-2.365063498	-0.6713867	0.6713867	0.061035156	11.35039038	-0.30744628600000007	-2.828027356	-0.061035156	0.24414062	-0.061035156	-9.651660340000001	0.678295926	1.8805663940000001	0.061035156	-0.061035156	-0.18310547	3.2251952880000005	8.94584964	3.16777356	-0.5493164	-0.4272461	0.24414062	-0.832617212	9.667211960000001	-1.225	-0.12207031	0.061035156	-0.061035156	1550089070.072
-9.32866214	-3.0613037140000006	-1.1675781250000001	0.18310547	-0.061035156	0	9.54638678	1.415209964	-2.01096196	-0.48828125	0.36621094	-0.12207031	10.80249002	-0.17944336060000002	-2.3495117800000003	0	0.36621094	0	-9.609789840000001	0.56823732	1.868603534	0.12207031	0	-0.12207031	3.3292724640000007	8.60371106	3.2455322480000004	-0.30517578	0.12207031	0.18310547	-0.6962402160000001	9.70310054	-1.0455566100000002	-0.12207031	0.061035156	-0.061035156	1550089070.112
-9.383691394000001	-2.895019568	-1.0168457068	0.24414062	0	0	9.49733876	1.1604003600000001	-1.9942138580000002	-0.24414062	0.48828125	-0.30517578	10.601513579999999	-0.03947753894	-2.3052490020000005	-0.12207031	0.18310547	0.24414062	-9.605004892	0.5084228534	1.9009033540000002	0.18310547	0.12207031	-0.12207031	2.7729980040000006	8.4900634	3.0134521760000004	0	0.061035156	0.12207031	-0.3947753894	9.77128894	-0.7991211060000001	-0.18310547	-0.12207031	0	1550089070.152
-9.42436502	-2.7072021760000005	-0.961816394	0.18310547	0	0	9.262865920000001	0.9953125	-2.259790036	-0.24414062	0.48828125	-0.30517578	10.55964308	0.10527343750000001	-2.5265625000000003	-0.18310547	0.12207031	0.30517578	-9.614575180000001	0.49167482	1.8793701080000003	0.18310547	0.18310547	-0.12207031	2.70839856	8.652759080000001	3.09121106	0.12207031	0	0.18310547	-0.230883786	9.79880342	-0.7309326080000002	-0.18310547	-0.061035156	0.061035156	1550089070.192
-9.459057608	-2.64379892	-0.94506839	0.18310547	0.061035156	0.061035156	9.254492212	0.909179712	-1.9379882200000003	-0.24414062	0.12207031	-0.30517578	10.562036240000001	0.287109375	-2.3542969240000002	-0.30517578	-0.12207031	0.30517578	-9.505712860000001	0.4139160144	1.8075927520000004	0.24414062	0.18310547	-0.061035156	2.85314946	8.91235324	3.3508057100000004	0.30517578	0.18310547	0	-0.1256103534	9.785644568	-0.7034179712000002	-0.18310547	-0.061035156	0.061035156	1550089070.232
-9.482983426	-2.56723642	-0.9366943390000001	0.12207031	-0.12207031	0.061035156	9.3155027	0.891235324	-1.81118161	-0.061035156	-0.12207031	0	10.674487319999999	0.3959716754	-2.2801269960000004	-0.24414062	-0.061035156	0.24414062	-9.49375	0.343334964	1.7633300720000002	0.18310547	0.12207031	-0.061035156	2.78017572	8.985326980000002	3.430957068	0.24414062	0.18310547	-0.061035156	-0.07058105432	9.82751448	-0.5802001800000001	-0.18310547	-0.061035156	0.061035156	1550089070.272
-9.480590560000001	-2.5337402160000004	-0.8218505890000001	0.061035156	-0.12207031	0.061035156	9.49494658	0.9677978240000001	-1.833911142	-0.061035156	-0.12207031	0	10.674487319999999	0.362475589	-2.31481929	-0.061035156	0.18310547	0.12207031	-9.43513179	0.34094239200000004	1.697534146	0.18310547	0.061035156	0	2.7538574280000003	8.943457068	3.4297608800000003	-0.061035156	-0.061035156	0.12207031	0.05502929712000001	9.79880342	-0.531152356	-0.12207031	0	0.12207031	1550089070.312
-9.45666484	-2.4727295320000002	-0.8146728240000001	-0.12207031	-0.18310547	0.061035156	9.52485324	1.0551269568000001	-1.886547824	-0.12207031	0	0.12207031	10.538110520000002	0.26796875000000003	-2.19638678	0	0.24414062	0.061035156	-9.49016124	0.2942871106	1.720263678	0.12207031	0	0	2.910571286	8.895605432000002	3.4046385800000003	-0.18310547	-0.061035156	0.12207031	0.12202148560000001	9.77128894	-0.571826178	-0.12207031	0	0.12207031	1550089070.351
-9.555957068	-2.48828125	-0.83022464	-0.24414062	-0.12207031	0.061035156	9.552368210000001	1.1352783540000002	-1.9989990020000004	-0.12207031	-0.4272461	0.12207031	10.411303420000001	0.14833984620000001	-2.205957068	0	0.061035156	-0.061035156	-9.535620108000002	0.270361322	1.753759784	0.12207031	0.061035156	0.061035156	2.9859375000000004	8.80349092	3.338842752	-0.12207031	-0.061035156	0.061035156	0.153125	9.760522660000001	-0.5778076080000001	-0.061035156	0.12207031	0.12207031	1550089070.391
-9.63371556	-2.6880616	-0.8445800720000001	-0.4272461	-0.91552734	-0.061035156	9.584667932	1.19270018	-2.0935058900000003	-0.12207031	-0.4272461	0.12207031	10.422070680000001	0.03947753894	-2.23227536	-0.061035156	0.061035156	-0.12207031	-9.536816394	0.211743161	1.7633300720000002	0.12207031	0.061035156	0.061035156	3.00986322	8.7364991	3.2814209260000005	0	-0.061035156	-0.061035156	0.153125	9.91245108	-0.387597644	0	0.4272461	0.12207031	1550089070.431
-9.559545926	-2.918945288	-0.2823242212	-0.36621094	-0.5493164	0.12207031	9.54638678	1.166381839	-2.107861322	0.12207031	-0.12207031	0.061035156	10.485473740000002	-0.04306640576	-2.13776857	0	0.061035156	-0.061035156	-9.69233426	0.12321777160000001	1.7752929320000002	0.12207031	0.12207031	0.061035156	3.116332968	8.595336960000001	3.3819091460000004	0.12207031	0.061035156	-0.061035156	0.0980957068	10.078735520000002	-0.027514648560000004	-0.061035156	0.5493164	0.12207031	1550089070.471
-9.527246106	-2.96560054	0.2045654254	-0.61035156	-0.79345703	0	9.54638678	1.166381839	-2.107861322	0.12207031	-0.12207031	0.061035156	10.56442842	-0.12321777160000001	-2.021728534	0.12207031	0.061035156	-0.18310547	-9.853833360000001	-0.15192871400000002	1.7645263580000001	0	0.24414062	0.18310547	3.3986572480000006	8.633618210000002	3.5565673920000003	0.18310547	0.24414062	-0.061035156	-0.379223642	9.997387680000001	0.027514648560000004	-0.12207031	0.79345703	0.30517578	1550089070.511
-9.363354532	-2.6964355040000005	0.6830810700000001	-0.91552734	-0.24414062	0	9.532031250000001	0.916357428	-2.144946286	0.4272461	-0.12207031	0.30517578	10.62185054	-0.15551757200000002	-2.0157471040000003	0.30517578	0	-0.36621094	-10.008153960000001	-0.657958966	1.790844748	-0.061035156	0.4272461	0.12207031	3.7455810700000005	8.77238768	3.78027356	0.18310547	0.48828125	-0.12207031	-0.516796875	9.85502896	-0.10527343750000001	0	0.24414062	0.48828125	1550089070.551
-9.297558606	-2.326782248	0.6280517572	-1.5869141	-0.12207031	-0.24414062	9.8	0.385205072	-2.2944824280000002	0.6713867	-0.061035156	0.24414062	10.620653960000002	-0.19499511780000003	-2.0695800720000004	0.61035156	-0.18310547	-0.5493164	-10.0631839	-1.3446288940000002	1.8434814300000002	-0.61035156	0.6713867	0.12207031	4.10566394	8.75444339	4.121215854000001	0.30517578	0.9765625	-0.24414062	-0.2811279254	9.559545926	-0.17585449280000004	0	0.24414062	0.48828125	1550089070.591
-9.207836960000002	-2.51459964	0.33017577880000004	-2.0751953	-0.30517578	-0.48828125	9.682763580000001	-0.1459472644	-2.277734424	1.0986328	0.30517578	0.061035156	10.606298920000002	-0.288305661	-2.020532248	1.159668	0.061035156	-0.7324219	-10.000976440000002	-1.6867675720000002	1.79323732	-1.4038086	0.9765625	0.18310547	4.337744110000001	8.537914840000001	4.185815396000001	0.18310547	1.4648438	-0.36621094	0.1315917932	9.477001800000002	-0.24643554320000002	0.30517578	0.4272461	0.36621094	1550089070.631
-9.066674820000001	-2.5253662140000004	-0.0227294928	-2.2583008	-0.24414062	-0.7324219	9.14323732	-0.5598632788000001	-2.1616942900000002	1.6479492	0.61035156	0	10.25458966	-0.49167482	-2.042065396	1.7700195	0.12207031	-0.9765625	-10.04882788	-1.8458740020000002	1.7800780760000001	-2.1972656	1.3427734	0.4272461	4.439428714000001	8.16347644	4.072167932	0.12207031	1.8920898	-0.4272461	-0.07177734424	9.548779254000001	-0.31701660340000004	0.48828125	1.6479492	0.12207031	1550089070.671
-8.829809800000001	-2.180834964	-0.5993408246	-2.6245117	-0.18310547	-1.0986328	8.502026260000001	-0.94506839	-2.2215087860000002	1.6479492	0.61035156	0	9.83110324	-0.69504393	-2.1892089660000003	2.4414062	0.061035156	-1.2817383	-10.079932100000002	-1.801611322	1.8040038940000003	-3.112793	1.8310547	0.61035156	4.59375	7.97565944	3.811376996	0.12207031	2.5024414	-0.48828125	-0.4689453076	9.338232428000001	-0.811083966	0.48828125	1.6479492	0.12207031	1550089070.711
-8.83220198	-1.5683349640000002	-1.547998004	-3.2958984	0.4272461	-1.6479492	8.21611322	-1.3793212860000001	-2.332763678	2.2583008	0.36621094	0.12207031	9.486572480000001	-0.723754892	-2.3614746400000004	2.9907227	-0.24414062	-1.6479492	-9.91484424	-1.33386232	1.8410888580000002	-3.8452148	2.2583008	0.6713867	4.567431610000001	8.00676268	3.4166014400000004	0.24414062	3.2348633	-0.61035156	-0.3935791034	9.164770468	-1.3302734620000003	0.36621094	1.4648438	0.12207031	1550089070.751
-9.31191394	-1.415209964	-2.4583741	-4.3945312	-0.061035156	-2.1972656	8.206542932000001	-1.81716304	-2.365063498	3.7231445	-0.61035156	0.30517578	9.36933606	-0.6304443390000001	-2.5134033540000003	3.3569336	-0.18310547	-2.0141602	-9.689941394000002	-0.34812010800000004	1.6616454680000001	-4.638672	2.380371	0.79345703	4.1415527160000005	8.403930710000001	2.7861572480000003	0.4272461	3.7231445	-0.79345703	0.8122802520000001	9.661230432000002	-1.129296875	0.79345703	1.0986328	-0.12207031	1550089070.791
-9.67917482	-2.3674560700000002	-2.987133786	-4.5166016	-0.18310547	-1.8920898	8.441015380000001	-2.0659912140000003	-2.3949707460000003	4.211426	-1.159668	0.36621094	9.46623552	-0.534741214	-3.0493408540000004	3.540039	0.24414062	-2.5024414	-9.372924820000001	1.030004892	1.46665036	-5.004883	2.2583008	0.79345703	3.5158935700000002	9.097778060000001	1.963110324	0.5493164	4.1503906	-0.7324219	1.2094482428000002	9.991405760000001	-1.6090087860000002	0.7324219	2.0751953	-0.18310547	1550089070.831
-9.797607428000001	-2.825634784	-3.56613768	-4.333496	-0.79345703	-1.5258789	9.024804712	-2.15571286	-2.3925780760000004	4.211426	-1.159668	0.36621094	10.015332460000002	-0.16389160340000003	-3.9166503600000007	3.7231445	0.24414062	-2.8686523	-9.230566394	2.2849121400000003	0.7811767572	-5.3710938	1.6479492	0.8544922	2.56484375	9.750951980000002	1.414013678	0.4272461	4.5166016	-0.4272461	2.27893071	9.780859620000001	-2.219116214	0.79345703	2.1972656	-0.18310547	1550089070.871
-9.469824280000001	-2.818457068	-3.410620108	-4.5776367	-0.9765625	-0.9765625	9.6636232	-1.9989990020000004	-2.0659912140000003	4.8217773	-1.5258789	0.61035156	11.081225540000002	0.5550781250000001	-5.090210160000001	4.0893555	-0.061035156	-2.8076172	-9.500927520000001	2.9129637600000002	0.419897464	-5.004883	1.4648438	0.91552734	1.3577880400000002	10.37182608	1.008471646	-0.12207031	4.638672	0	2.121020468	9.861010880000002	-2.3734375	0.7324219	2.6855469	-0.4272461	1550089070.911
-9.41120607	-2.5588623200000002	-3.134277356	-4.4555664	-0.061035156	-0.6713867	10.62304712	-2.04326178	-1.752563498	4.8217773	-1.5258789	0.61035156	11.836084260000002	1.0515380890000001	-5.740990920000001	4.333496	0.24414062	-2.4414062	-9.00686052	2.854345746	0.16987304320000002	-5.004883	1.3427734	0.79345703	0.3002685504	10.838378600000002	1.1257080072	-0.18310547	4.272461	0.36621094	1.356591754	9.69113768	-2.1700683900000004	0.61035156	2.8686523	-0.61035156	1550089070.951
-9.49853534	-2.516992212	-3.523071286	-4.272461	-1.159668	-0.8544922	11.531029860000002	-2.128198282	-1.7812744600000001	4.699707	-0.9765625	0.7324219	11.539403960000001	1.197485324	-5.916845746000001	4.638672	0.4272461	-1.8920898	-8.444604532000001	3.2275878600000003	-0.15671386780000002	-4.8217773	0.61035156	0.5493164	-0.2607910144	10.272534440000001	1.53125	0.18310547	4.333496	0.79345703	1.4810058900000003	9.603808606000001	-2.004980432	0.4272461	2.380371	-0.61035156	1550089070.991
-9.29277356	-2.65935054	-3.6534667540000005	-4.0283203	-1.3427734	-0.7324219	11.659033540000001	-1.851855432	-2.1114501800000003	4.3945312	-0.61035156	-0.12207031	10.73908696	1.207055661	-5.839086960000001	4.8828125	0.5493164	-1.4038086	-8.311816394000001	3.50991214	-0.2763427716	-4.4555664	0.24414062	0.5493164	-0.30744628600000007	9.63371556	1.5683349640000002	0.5493164	4.4555664	1.4038086	1.9355957460000002	9.667211960000001	-1.975073282	0.18310547	2.5634766	-0.9765625	1550089071.031
-9.16118161	-2.6772949280000002	-4.035082968	-3.9672852	-1.7089844	-0.6713867	11.145825180000001	-1.3649658540000003	-2.310034146	4.3945312	-0.18310547	-0.91552734	10.34311502	1.222607428	-5.609399460000001	4.9438477	0.7324219	-0.9765625	-8.524755890000002	3.514697284	-0.22011719240000002	-4.211426	0	0.48828125	-0.1854248004	9.528442392	1.3266846040000002	0.79345703	4.4555664	1.7700195	1.874584964	9.743774460000001	-1.8638183900000003	0.18310547	2.5634766	-0.9765625	1550089071.071
-9.03916034	-2.920141574	-4.3724366	-4.0283203	-1.8310547	-0.7324219	10.411303420000001	-1.0371826080000002	-2.34711911	4.3945312	-0.30517578	-1.5869141	10.44001448	1.262084964	-5.3198976600000005	4.699707	0.7324219	-0.48828125	-8.93388678	3.3579834260000005	0.08015136780000001	-4.1503906	-0.24414062	0.36621094	-0.32539062500000004	9.75214856	1.0958007788	1.0986328	4.0283203	2.0141602	1.464257788	9.760522660000001	-2.0911132200000004	-0.18310547	2.9907227	-0.9765625	1550089071.111
-8.762817392	-2.981152356	-4.489672824	-3.90625	-1.8310547	-0.7324219	9.931591460000002	-1.000097644	-2.296875	4.3945312	-0.30517578	-1.5869141	10.72592752	1.3362548920000001	-5.06508786	4.211426	0.4272461	-0.061035156	-9.268847840000001	3.1845214660000005	0.49645996400000003	-4.211426	-0.30517578	0.18310547	-0.193798822	10.126586960000001	1.0826415740000002	1.4038086	3.6621094	2.1362305	1.13647464	9.705493210000002	-2.5947509	-0.6713867	2.9907227	-0.79345703	1550089071.151
-8.442211960000002	-2.646191394	-4.78515625	-4.1503906	-1.7700195	-1.0375977	9.614575180000001	-1.1986816100000002	-2.107861322	4.1503906	-0.24414062	-2.4414062	10.78813498	1.3972655760000001	-4.860522464000001	3.8452148	0.36621094	0.24414062	-9.5104982	3.104370108	0.8278320288	-4.333496	-0.18310547	0.061035156	0.32180175720000004	10.490259080000001	1.256103534	1.6479492	3.479004	1.953125	0.92473143	9.46623552	-3.210839856	-0.6713867	2.9907227	-0.79345703	1550089071.191
-8.23764676	-2.6796875	-4.963403060000001	-4.3945312	-1.8310547	-1.2817383	9.350195288	-1.39606929	-1.7860596040000003	4.0893555	0.24414062	-2.5024414	10.523754500000003	1.2884033540000002	-4.748071286	3.7231445	0.5493164	0.24414062	-9.482983426	2.93330072	1.0455566100000002	-4.5776367	0.24414062	0.061035156	0.8816650360000001	10.566821580000001	1.373339856	1.5258789	3.540039	1.5869141	0.6914550720000001	9.522461060000001	-3.093603534	-1.0375977	3.4179688	-1.0375977	1550089071.231
-8.09169928	-3.1366699280000003	-4.878466754000001	-4.1503906	-1.7700195	-1.4038086	8.91953125	-1.524072284	-1.5001464660000001	4.0893555	0.24414062	-2.5024414	10.04404254	0.9307128600000001	-4.77080072	3.90625	0.7324219	-0.061035156	-9.21860324	3.06608876	1.106567392	-4.8217773	0.4272461	0.061035156	1.3637695680000002	10.44121106	1.3817138580000001	1.0375977	3.7841797	1.4038086	0.424682608	9.558349640000001	-2.996704074	-1.2207031	3.9672852	-1.159668	1550089071.271
-7.9708741000000005	-3.40942392	-4.640405252	-3.8452148	-1.2817383	-1.4648438	8.65036592	-1.6437011780000002	-1.25729982	4.0283203	0.36621094	-2.0751953	9.615771760000001	0.5610595746000001	-4.86411142	4.333496	1.159668	-0.48828125	-8.955419928000001	3.343627896	1.0455566100000002	-4.8828125	0.5493164	0.18310547	1.5527832460000002	10.1660643	1.2034667932	0.48828125	4.1503906	1.5869141	-0.32539062500000004	9.350195288	-2.9847412140000005	-1.4648438	4.699707	-1.2817383	1550089071.311
-7.92661142	-3.3328614200000004	-4.630834964000001	-4.211426	-1.2207031	-1.3427734	8.43383786	-1.7310302520000003	-1.03359375	4.211426	0.24414062	-1.7700195	9.39326178	0.34094239200000004	-4.98852536	4.638672	1.3427734	-0.8544922	-9.472216754	3.34243161	1.0934082068000002	-4.760742	0.79345703	0.36621094	1.3446288940000002	9.998584260000001	0.8421875000000001	-0.12207031	4.333496	1.953125	-0.8816650360000001	9.232959260000001	-2.6880616	-1.6479492	4.1503906	-1.2817383	1550089071.351
-7.723242212000001	-3.390283246	-4.3245849640000005	-4.4555664	-0.79345703	-1.159668	8.68745108	-1.792041034	-1.0575195288	4.211426	0.24414062	-1.7700195	9.36455072	0.22011719240000002	-5.206250000000001	4.760742	1.2207031	-1.0986328	-9.51169429	2.739501996	1.199877896	-4.8828125	0.9765625	0.061035156	1.28122554	10.230663940000001	0.6304443390000001	-0.24414062	4.3945312	2.0751953	-1.21901857	9.536816394	-1.8973144960000001	-1.8310547	3.4179688	-1.159668	1550089071.391
-8.432641574	-3.4058349640000003	-3.60202626	-3.6621094	-0.48828125	-0.7324219	9.11572284	-1.7621337860000001	-1.282421924	4.638672	-0.18310547	-1.2207031	9.36933606	0.26796875000000003	-5.4455077880000005	4.760742	0.79345703	-1.2207031	-9.39086911	2.30883786	1.2608886780000002	-4.8217773	0.9765625	0.061035156	1.262084964	10.09907248	0.8314209260000001	0.061035156	4.4555664	1.8310547	-1.21901857	9.536816394	-1.8973144960000001	-2.0141602	1.7089844	-0.8544922	1550089071.431
-10.13615764	-2.5540771760000003	-2.960815396	-3.1738281	0.12207031	-0.6713867	9.6385009	-1.4056396760000003	-1.683178714	4.8828125	-0.18310547	-0.9765625	9.472216754	0.477319339	-5.225390380000001	4.9438477	0.7324219	-1.2207031	-9.07504892	1.8542480040000002	1.107763678	-4.9438477	0.5493164	0.18310547	1.3829101440000002	9.65285643	1.3649658540000003	0.4272461	4.699707	1.5869141	2.5026367800000004	10.344311600000001	0.0825439496	-2.6245117	2.1972656	-0.36621094	1550089071.471
-11.4329348	-1.915258786	-3.4237792540000007	-3.90625	-2.9296875	-1.0375977	9.6385009	-1.4056396760000003	-1.683178714	4.8828125	-0.18310547	-0.9765625	9.5870607	0.6830810700000001	-4.66672374	5.2490234	0.5493164	-1.159668	-9.56672374	1.9140625000000002	1.2513183900000002	-4.9438477	0.5493164	0.18310547	1.1651855432	8.97695288	2.263378894	1.2817383	4.8828125	1.7700195	4.59733876	11.2379393	1.393676718	-2.9907227	3.7231445	-0.18310547	1550089071.511
-11.389867720000002	-2.1975829680000003	-2.519384784	-4.1503906	-2.6855469	-0.5493164	10.699609620000002	-0.49645996400000003	-2.739501996	5.2490234	0.061035156	-0.8544922	10.26296376	1.091015625	-4.12241214	5.432129	0.30517578	-1.2817383	-9.723437500000001	1.885351538	1.297973642	-4.0893555	-0.4272461	0.48828125	1.3386474640000001	9.438720746000001	2.789746106	1.5258789	4.760742	2.1362305	4.427465854	11.276221040000001	1.8973144960000001	-3.2958984	6.0424805	-0.24414062	1550089071.551
-11.20803264	-2.3255859620000003	-2.8136719240000003	-5.126953	-4.8828125	-0.36621094	10.65773912	-0.27514648560000005	-3.2144287140000003	5.2490234	-0.061035156	-0.8544922	11.381494600000002	1.9559326080000001	-3.5386230040000006	5.432129	0	-1.0375977	-10.09907248	0.65676268	1.27763678	-4.1503906	-0.36621094	0.61035156	1.6125976440000003	9.933984620000002	3.354394568	1.5869141	4.8217773	1.953125	3.6797851440000002	10.11821286	1.259692392	-3.112793	7.5683594	-0.61035156	1550089071.591
-10.455566100000002	-2.9955077880000003	-2.636621106	-5.7373047	-4.699707	-0.30517578	10.65773912	-0.27514648560000005	-3.2144287140000003	5.2490234	-0.061035156	-0.8544922	11.690136780000001	2.40573732	-2.7765869600000004	5.3100586	-0.18310547	-0.48828125	-10.479491820000002	-0.08493652160000001	1.6185790740000001	-4.638672	-0.30517578	0.48828125	1.6664307100000002	9.590649460000002	3.8891358800000004	1.953125	4.638672	1.5869141	3.2311766200000003	9.661230432000002	0.8828613220000001	-1.2817383	7.2631836	-0.7324219	1550089071.631
-9.707885880000001	-3.5481933900000002	-2.628247104	-5.554199	-4.5166016	-0.36621094	9.94714308	0.679492212	-4.3054442900000005	5.2490234	0.36621094	-0.9765625	11.386278960000002	2.4129150360000002	-2.107861322	5.126953	0	-0.4272461	-10.44360324	0.458178714	1.8458740020000002	-4.760742	-0.24414062	0.4272461	1.9858398560000001	9.7318116	3.968090854	2.0141602	4.638672	1.4038086	3.92023912	8.644384980000002	1.046752896	-0.6713867	6.8969727	-0.4272461	1550089071.671
-8.17902806	-3.6534667540000005	-2.19997554	-5.7373047	-4.9438477	-0.6713867	9.286792032000001	0.775195288	-4.44660643	4.638672	0.79345703	-1.0375977	11.19846196	2.410522464	-1.51928714	4.8217773	0.12207031	-0.6713867	-10.11103534	0.9402832068000001	2.086328076	-4.699707	0.36621094	0.79345703	2.2203125000000004	9.88732878	3.7814697480000006	1.4648438	4.5776367	1.3427734	4.78276358	8.85373552	-1.1735596040000003	-0.24414062	6.164551	0.5493164	1550089071.711
-7.054516574	-3.8939209260000003	-0.9725830072	-5.6152344	-3.6621094	-0.061035156	8.3620607	0.6962402160000001	-4.15231929	4.4555664	0.61035156	-0.91552734	10.89580072	2.292089856	-1.2453369600000002	4.5776367	0.12207031	-0.79345703	-9.625341754	0.5658447284000001	1.9690917540000001	-4.5166016	0.79345703	0.48828125	2.13776857	9.631323380000001	3.5601562500000004	1.0375977	4.3945312	1.0986328	2.344726538	9.563134980000001	-3.2323730040000007	1.0375977	7.446289	1.7089844	1550089071.75
-7.437329074000001	-3.4812010800000004	-0.27514648560000005	-4.8828125	-2.5634766	0.8544922	7.48398462	0.8900390380000001	-3.847265576	4.211426	0.4272461	-0.6713867	10.39934056	1.847070288	-1.312329074	4.272461	0.24414062	-0.79345703	-9.299951080000001	0.48330077880000005	1.9427734620000003	-4.4555664	1.0375977	0.18310547	1.9260253600000001	8.95063498	3.334057608	0.91552734	4.333496	0.9765625	0.9366943390000001	10.73071286	-4.012353534	0.7324219	10.498047	3.4179688	1550089071.791
-8.61447734	-2.0061767180000003	-0.693847644	-4.5166016	-2.5024414	0.30517578	7.216015380000001	1.21303714	-3.3866942900000003	4.0893555	-0.18310547	-0.4272461	9.961499100000001	1.476220746	-1.4582763580000002	4.0283203	0.24414062	-0.9765625	-9.121704074	0.5670410144	1.90808107	-4.333496	1.2207031	0	1.89013678	8.632422120000001	3.1462402160000003	0.79345703	4.4555664	0.9765625	-0.38640135800000003	11.803784440000001	-4.4334472840000005	0.79345703	10.498047	5.004883	1550089071.83
-8.40273462	-1.314721646	-1.05991214	-4.8828125	-2.5634766	-0.061035156	7.66342752	1.3290771760000002	-2.830419928	4.0893555	-0.18310547	-0.4272461	9.721044928000001	1.2716552520000002	-1.5180908540000002	3.8452148	0.24414062	-1.2207031	-9.100170926	0.4474121106000001	1.9738769960000002	-4.272461	1.159668	0.061035156	1.94636232	8.693432608	3.0828369600000003	0.7324219	4.4555664	0.91552734	-0.740502896	11.087207460000002	-3.15102536	0.30517578	8.056641	5.7373047	1550089071.87
-8.83698732	-1.451098642	-0.8960205072	-5.004883	-1.3427734	-0.12207031	8.3620607	1.4546875000000001	-2.74428714	4.211426	-0.79345703	-0.48828125	9.883740020000001	1.0969971040000002	-1.7824707460000002	3.7231445	0.36621094	-1.3427734	-9.11691893	0.1770507788	2.1664795320000003	-4.333496	1.0375977	0.061035156	2.118627896	8.895605432000002	3.161792032	0.79345703	4.4555664	0.7324219	-0.2607910144	9.89929164	-2.1664795320000003	1.4648438	6.164551	5.126953	1550089071.911
-9.144433606	-1.1269042932	-0.765625	-5.3100586	-1.2817383	-0.48828125	9.265259080000002	1.564746106	-2.8316162140000003	4.4555664	-1.2817383	-0.7324219	10.387377700000002	0.9797607428000001	-1.8231445680000002	3.7841797	0.36621094	-1.4038086	-9.057104532	0.05144042932000001	2.3578857820000003	-4.5776367	0.79345703	0.18310547	2.2813232820000002	9.01044928	3.2479248200000006	0.61035156	4.272461	0.5493164	-0.7811767572	9.24492212	-1.888940396	2.5634766	7.1411133	4.0283203	1550089071.95
-9.0594973	-1.2202148560000001	0.25959472840000003	-4.8828125	-0.8544922	0.18310547	9.9961911	1.5719238220000002	-2.8447753600000003	4.4555664	-1.2817383	-0.9765625	10.697216460000002	0.7428955072	-1.4869873200000001	3.7841797	0.24414062	-1.2817383	-8.77597644	0.1579101538	2.3925780760000004	-4.5776367	0.79345703	0.18310547	2.312426718	8.906372300000001	3.0792480040000005	0.4272461	3.7841797	0.5493164	-1.41640625	7.9062744600000014	-0.7010253600000002	2.5634766	7.873535	2.380371	1550089071.99
-8.979345746000002	-0.9390869110000001	-0.192602536	-4.211426	0.79345703	0.9765625	10.533325180000002	1.6137939300000002	-2.9033935700000004	4.1503906	-0.4272461	-0.8544922	10.81445288	0.27514648560000005	-1.23696286	3.7841797	0.24414062	-1.0375977	-8.165869110000001	0.40434570680000004	2.192797824	-4.211426	0.12207031	0.48828125	2.165283246	8.412304712000001	2.89382338	0.30517578	3.2348633	0.79345703	0.0825439496	7.19567842	1.0264160340000001	2.2583008	7.385254	0.61035156	1550089072.03
-10.9998777	-1.2513183900000002	-1.1651855432	-3.8452148	-1.2817383	0	10.55007338	1.8566405760000002	-2.7155760800000004	3.6621094	0.48828125	-0.61035156	10.72951628	-0.1686767572	-1.409228534	3.7841797	0.18310547	-0.61035156	-8.106054712	0.34572753600000006	2.107861322	-4.1503906	-0.36621094	0.91552734	2.0731689300000005	7.741186600000001	2.8878417540000005	0.4272461	3.0517578	1.2817383	6.25778804	11.69970746	4.632031250000001	3.112793	4.333496	0.30517578	1550089072.07
-11.16496556	-1.6616454680000001	0.762036142	-4.1503906	-1.4038086	0.5493164	10.660132280000001	1.9212402160000002	-2.146142572	3.479004	1.159668	-0.48828125	10.611084260000002	-0.36367187500000003	-1.8566405760000002	3.8452148	-0.18310547	-0.12207031	-8.365649460000002	0.417504892	2.153320288	-3.8452148	-0.9765625	1.2207031	2.0097655760000004	7.461254892	2.830419928	0.8544922	2.8076172	1.7089844	4.846167032	9.0427491	1.8279297120000002	1.4038086	7.8125	0.24414062	1550089072.11
-10.98671924	-2.78496106	-2.427270468	-3.1738281	1.0375977	-0.7324219	10.757030760000001	1.801611322	-1.9547363220000002	3.6621094	0.9765625	-0.7324219	10.64099092	-0.379223642	-2.519384784	3.90625	-0.24414062	0.18310547	-10.681664840000002	0.8972167932	2.295678714	-5.004883	-3.479004	1.3427734	2.192797824	8.033081070000001	2.8041014400000006	1.3427734	2.6245117	1.953125	1.55158696	10.877856920000001	-3.2682617800000004	2.4414062	2.8686523	1.159668	1550089072.15
-11.42216754	-5.5723143	-2.04326178	-2.8076172	-2.0751953	-0.8544922	10.757030760000001	1.801611322	-1.9547363220000002	3.6621094	0.9765625	-0.7324219	11.161376800000001	-0.15073241820000002	-3.249121106	3.6621094	-0.4272461	0	-11.66142572	1.96430661	3.6570557100000003	-3.6010742	-0.36621094	1.4038086	2.89741214	10.5919429	2.749072284	2.0141602	2.746582	1.7700195	-1.975073282	12.28229982	1.745385782	0.8544922	3.7841797	-3.2958984	1550089072.19
-8.939868210000002	-5.018432608	-1.4451172120000002	-2.1362305	-0.61035156	0.48828125	11.7403804	0.6447998200000001	-1.9858398560000001	3.90625	0.6713867	-0.5493164	12.8110598	0.6292480432	-3.9477538940000003	2.9907227	-1.0986328	-0.36621094	-11.30971646	2.259790036	2.91535643	-3.112793	0.4272461	1.3427734	3.0158447480000006	12.689038040000002	2.719165036	2.5024414	3.2958984	1.0375977	-4.074560504000001	8.601318390000001	-4.62963858	0.061035156	4.0283203	-1.3427734	1550089072.23
-8.90517572	-2.62944339	-3.6977295320000003	-2.1362305	3.112793	-1.0986328	11.034570680000002	-0.1399658246	-1.6329346040000001	3.6010742	0.4272461	-0.6713867	13.398437500000002	1.252514676	-4.15471196	3.3569336	-0.36621094	-0.12207031	-11.375512680000002	2.306445288	1.7417969240000002	-4.3945312	0.6713867	1.159668	2.097094748	12.071752700000001	2.5492920320000003	1.953125	3.4179688	0.7324219	1.7130859620000003	10.78334964	-4.480102536	2.2583008	-3.479004	-1.5869141	1550089072.27
-9.228173920000001	-3.8018066100000003	-3.8939209260000003	-3.8452148	-0.61035156	-0.91552734	11.034570680000002	-0.1399658246	-1.6329346040000001	3.6010742	0.4272461	-0.6713867	12.27751448	1.3099365020000002	-3.93339856	3.8452148	0.6713867	-0.061035156	-10.2342527	3.6917480040000004	1.623364218	-3.2348633	0.79345703	0.79345703	1.2477295320000001	11.34082068	2.2490234620000003	0.9765625	3.6621094	1.4648438	1.2333740020000001	10.18161592	-2.5791992800000005	2.746582	-0.6713867	-1.6479492	1550089072.31
-7.763915740000001	-4.3724366	-2.57680661	-2.8686523	0.5493164	0.30517578	9.49494658	-0.8182617212000002	-1.0969971040000002	3.479004	1.2207031	-0.61035156	11.45566394	1.4116211060000001	-3.994409146	3.7231445	0.91552734	-0.48828125	-9.229370108000001	3.4596679320000003	1.3458251800000003	-3.2348633	0.79345703	0.79345703	0.649584964	11.386278960000002	1.7286376800000003	0.12207031	3.540039	2.1972656	-0.6519775360000001	9.253295926000002	-3.1713623200000005	2.380371	1.6479492	-3.2958984	1550089072.35
-7.992407248	-2.8064941100000005	-2.5349366	-1.5258789	1.3427734	-0.30517578	8.902783246	-0.9283202880000001	-1.146044928	2.9907227	0.061035156	-0.5493164	10.582373200000001	1.57551268	-4.1140380400000005	3.6010742	0.9765625	-0.48828125	-8.7030027	2.652172824	1.701123004	-2.8076172	0.61035156	0.36621094	0.41271972840000004	10.685253600000001	1.5862792540000001	-0.36621094	2.9907227	2.0141602	-0.45339357	9.90407698	-2.8483641200000003	2.8076172	0.61035156	-2.4414062	1550089072.39
-8.05700679	-1.662841754	-3.1103514400000005	-1.953125	0.6713867	-1.0986328	7.834497300000001	-0.3373535144	-0.65676268	2.9907227	-0.061035156	-0.61035156	9.273632788	1.3853027160000002	-3.70131839	3.3569336	0.8544922	-0.24414062	-8.016332968	2.4978514400000003	1.7214599640000001	-2.9907227	0.6713867	0.18310547	0.663940396	9.23654802	1.6688232820000002	-0.061035156	2.746582	1.4038086	0.9677978240000001	9.486572480000001	-1.733422824	2.0141602	-2.6245117	-2.1362305	1550089072.43
-8.061792032000001	-2.1892089660000003	-2.751464856	-1.5258789	0.48828125	-1.0986328	7.21003444	0.49406739200000005	-0.678295926	2.8686523	-0.48828125	-0.61035156	8.10366214	0.8278320288	-3.2742432100000003	3.0517578	0.5493164	-0.30517578	-7.73161592	2.930908246	1.579101538	-2.6855469	0.6713867	0.36621094	0.9366943390000001	8.14792482	1.451098642	0.30517578	2.6855469	0.8544922	1.698730432	9.20544429	-1.7980224640000002	1.2817383	-2.0751953	-2.2583008	1550089072.47
-8.047436600000001	-1.8841552520000002	-2.8495605040000003	-1.5258789	0.9765625	-0.6713867	7.375122300000001	1.0515380890000001	-0.7440917932000001	2.6245117	-0.6713867	-0.48828125	7.682568390000001	0.3349609424	-2.87707518	2.5634766	0.24414062	-0.5493164	-7.769897660000001	2.9859375000000004	1.582690396	-2.1972656	0.7324219	0.18310547	0.923535144	7.719653060000001	1.069482428	0.4272461	2.6245117	0.8544922	2.00856929	8.8046875	-1.459472644	1.0986328	-1.6479492	-2.2583008	1550089072.51
-8.67788089	-1.6891601440000001	-3.3101317900000002	-1.5258789	0.7324219	-1.0375977	7.84047824	1.38410643	-0.44143066100000006	2.4414062	-1.0375977	-0.4272461	8.21132788	0.0992919928	-2.51101088	1.953125	0	-0.61035156	-7.984033246000001	3.034985324	1.726245108	-1.8920898	0.6713867	0.12207031	0.9295165740000001	7.85363768	1.09819339	0.7324219	2.4414062	0.79345703	1.553979532	8.802294928000002	-1.8614257200000002	1.2207031	0.30517578	-1.8920898	1550089072.55
-8.990112320000001	-2.2621826080000003	-3.4381347840000003	-1.2207031	-0.12207031	-0.8544922	8.6264402	1.60183107	-0.07416992212000001	2.4414062	-1.0375977	-0.4272461	9.134863220000002	0.06459961060000001	-2.668920926	1.4038086	-0.18310547	-0.48828125	-8.01992212	3.12351088	2.0480469240000003	-1.4648438	0.4272461	0.061035156	1.24294429	8.482885880000001	1.284814496	1.0375977	2.0751953	0.5493164	-0.2895019568	9.30952176	-1.9020996400000003	0.8544922	1.3427734	-1.953125	1550089072.59
-9.185107428000002	-2.4308594240000003	-3.323291034	-0.12207031	0.8544922	-1.0375977	9.595434800000001	1.69633786	-0.026318359620000002	1.7700195	-0.6713867	0	10.20434604	0.10766601440000001	-2.86870108	1.2207031	-0.24414062	-0.18310547	-8.414697480000001	3.23356929	2.3016601440000004	-1.159668	0.12207031	0	1.532446286	9.00805661	1.58388678	1.0986328	1.7700195	0.24414062	-0.6914550720000001	9.77966304	-1.982250998	0.9765625	0.4272461	-1.7700195	1550089072.63
-9.56911592	-2.39138179	-3.721655252	-0.24414062	-0.36621094	-0.6713867	9.595434800000001	1.69633786	-0.026318359620000002	1.7700195	-0.6713867	0	10.6673098	0.07416992212000001	-2.624658246	0.9765625	-0.30517578	0	-8.8896241	3.2060547120000003	2.42607428	-0.6713867	0.12207031	-0.12207031	1.6999267180000002	9.5021241	1.7118896760000002	0.91552734	1.4038086	0.12207031	0.2344726538	9.997387680000001	-1.6688232820000002	0.61035156	-1.0375977	-1.5258789	1550089072.67
-9.668408246	-1.8662109620000003	-3.359179712	-0.061035156	-0.061035156	-0.30517578	9.595434800000001	1.69633786	-0.026318359620000002	1.7700195	-0.6713867	0	10.770190200000002	-0.0765625	-2.366259784	0.7324219	0.061035156	-0.061035156	-9.27602536	2.89382338	2.491870108	-0.6713867	0.12207031	-0.12207031	2.1102538940000004	9.98303264	1.7477783540000003	0.48828125	0.8544922	0.061035156	0.915161142	10.19716754	-1.4678466460000001	0.12207031	-0.91552734	-1.4648438	1550089072.71
-10.2091304	-1.4750244600000002	-4.3700439300000005	0.061035156	1.0375977	0.36621094	9.595434800000001	1.69633786	-0.026318359620000002	1.7700195	-0.6713867	0	11.06088858	-0.1818359424	-2.45358876	0.48828125	0.24414062	-0.30517578	-9.82990764	2.8914307100000003	2.5421141200000004	-0.30517578	-0.61035156	-0.5493164	2.62705072	10.460351440000002	2.2490234620000003	0.30517578	0.7324219	-0.12207031	2.710791034	10.5991214	-1.5683349640000002	-0.5493164	-0.79345703	-1.2207031	1550089072.75
-11.0931884	-1.79921875	-5.40842302	-1.6479492	-1.2817383	1.2207031	9.595434800000001	1.69633786	-0.026318359620000002	1.7700195	-0.6713867	0	11.940161240000002	-0.014355469240000002	-2.25859375	0.12207031	0	-0.48828125	-10.919726440000002	1.9858398560000001	2.445214856	-0.24414062	-0.30517578	-0.061035156	2.75983876	11.13147014	2.746679712	0.30517578	0.6713867	-0.30517578	3.8855469240000007	11.917432100000003	-0.7811767572	-1.0375977	0.24414062	-0.91552734	1550089072.79
-11.8241214	-3.39506839	-4.76721196	-1.2207031	-2.8076172	1.953125	9.595434800000001	1.69633786	-0.026318359620000002	1.7700195	-0.6713867	0	12.849340560000002	0.2033691394	-1.9989990020000004	-0.24414062	-0.4272461	-0.4272461	-11.33364218	1.02163089	1.9858398560000001	-0.24414062	-0.30517578	-0.061035156	2.501440396	11.477197480000001	2.9955077880000003	0.24414062	-0.30517578	-0.48828125	3.8221435700000006	13.84584964	0.5514892572000001	-3.0517578	1.2817383	-0.12207031	1550089072.83
-9.884936600000001	-3.6773925720000005	-3.5194824280000003	-1.8310547	-5.493164	0.8544922	9.595434800000001	1.69633786	-0.026318359620000002	1.7700195	-0.6713867	0	13.34580072	0.31701660340000004	-1.8063964660000003	-0.30517578	-0.36621094	-0.061035156	-10.93288588	1.52526857	1.425976538	-0.48828125	-0.30517578	-0.061035156	2.269360324	10.80966754	3.5015380400000002	0.30517578	-0.61035156	-0.36621094	4.685864120000001	11.922216460000001	0.1268066394	-4.638672	2.1972656	1.0986328	1550089072.87
-9.337036240000002	-4.744482428	-0.12800292540000002	-0.4272461	-1.4038086	1.6479492	10.51298822	1.8219482820000001	0.1124511682	1.7700195	-0.6713867	0	12.94384784	0.686669928	-1.369750998	-0.24414062	0.061035156	0.48828125	-10.54528804	1.58149411	0.5885742212	-0.48828125	-0.30517578	-0.061035156	1.7250488220000002	9.844262680000002	3.52785643	0	-0.18310547	0.24414062	2.16408696	11.224779860000002	-2.74069838	-4.211426	3.6621094	2.5024414	1550089072.91
-10.173241820000001	-3.4058349640000003	-0.7476806610000001	-0.30517578	-0.30517578	1.4038086	10.51298822	1.8219482820000001	0.1124511682	1.3427734	-0.30517578	-0.12207031	11.7475589	0.984545926	-1.3362548920000001	-0.36621094	0.12207031	0.9765625	-10.25817842	0.2895019568	0.6507812500000001	0.7324219	-0.4272461	-0.061035156	1.0120605432	8.87646466	3.53742662	0	-0.48828125	0.79345703	-0.2452392572	12.50839856	-3.5063233800000004	-2.5024414	5.3710938	3.6010742	1550089072.95
-9.956713760000001	-2.0935058900000003	-2.575610324	-1.5869141	-3.6010742	0.4272461	11.2798098	0.2572021466	-2.180834964	-0.6713867	1.4648438	-0.18310547	10.624242720000002	1.1340820288	-2.14973143	-0.18310547	0.18310547	0.9765625	-9.721044928000001	-0.20576172120000003	1.149633786	-0.061035156	-0.24414062	-0.061035156	1.3853027160000002	8.99848642	3.8747802520000003	0.30517578	-0.24414062	0.7324219	-1.3673584260000002	11.942553420000001	-3.63432608	-2.380371	4.0893555	4.272461	1550089072.99
-8.04624002	-2.165283246	-1.39606929	-1.4648438	-3.6621094	-0.30517578	10.321582460000002	0.4605712860000001	-2.0755615020000002	-0.5493164	1.5258789	-0.30517578	9.70310054	1.193896466	-2.250219748	0	-0.18310547	0.61035156	-8.91235324	-0.20097655760000002	1.3637695680000002	-0.061035156	-0.24414062	-0.061035156	2.10546875	9.2389402	3.8843505400000002	0.24414062	-0.061035156	0.061035156	-1.9212402160000002	10.44001448	-1.715478534	-2.1362305	2.4414062	4.8217773	1550089073.03
-6.847558606000001	-2.077954074	-0.03349609424	-1.4038086	-0.9765625	-0.061035156	8.311816394000001	0.211743161	-1.4774170320000002	-0.061035156	0.36621094	-0.79345703	9.088207968	0.855346646	-1.3458251800000003	0.061035156	-0.30517578	0.30517578	-8.43742662	-0.211743161	1.5982422120000002	-0.36621094	-0.18310547	0.18310547	2.233471646	8.336938400000001	3.609204074	0.24414062	0	-0.4272461	-1.6269530760000002	8.758032248000001	-1.312329074	-1.4648438	2.4414062	4.5776367	1550089073.07
-7.054516574	-1.96430661	-0.2177246106	-1.3427734	-0.8544922	-0.36621094	7.396655252000001	0.5227783246000001	-1.606616214	0.18310547	0.12207031	-0.6713867	8.829809800000001	0.17944336060000002	-0.84816893	0.24414062	-0.061035156	0	-8.10366214	0.01076660144	1.599438498	-0.4272461	-0.061035156	0.12207031	2.255004892	7.48398462	3.1641846040000003	-0.12207031	-0.12207031	-0.36621094	-1.4331542540000002	7.36555162	-1.4235839660000003	-0.6713867	3.0517578	4.211426	1550089073.11
-7.10117212	-1.9020996400000003	0.49645996400000003	-0.91552734	-0.12207031	-0.12207031	7.064086960000001	1.032397464	-1.677197284	0.18310547	0.12207031	-0.6713867	8.93867212	-0.43186035340000006	-0.7512695288	0.30517578	-0.061035156	-0.24414062	-8.049829074	0.1315917932	1.697534146	-0.4272461	-0.061035156	0.12207031	2.55527356	7.24472644	2.8627197480000004	-0.4272461	-0.30517578	-0.18310547	-1.818359424	6.71835962	-0.686669928	0.12207031	3.2958984	2.8076172	1550089073.15
-7.756738220000001	-1.2441405760000002	0.784765625	-0.6713867	1.7089844	-0.18310547	7.327270468000001	1.5013427520000002	-1.2202148560000001	0.12207031	0	-0.36621094	9.36455072	-0.8589355432	-0.6447998200000001	0.12207031	-0.36621094	-0.24414062	-8.36325679	-0.0418701178	1.9583251800000003	-0.24414062	-0.12207031	0.18310547	2.899804712	7.28061502	3.00627446	-0.061035156	0.12207031	-0.12207031	-1.963110324	6.48747554	0.2033691394	0.12207031	2.9296875	1.4648438	1550089073.189
-9.407617212	-0.8194580072000001	0.540722644	-0.7324219	1.0986328	0.061035156	7.968481430000001	1.905688498	-0.9522461060000001	0.48828125	-0.12207031	0.24414062	9.99021016	-1.085034146	-0.9343017572	0.061035156	-0.24414062	-0.18310547	-8.463745108000001	-0.21533202880000002	2.136572284	-0.5493164	-0.12207031	0.18310547	3.02661142	7.684961060000001	3.0995849640000004	0.36621094	0.24414062	-0.061035156	-1.963110324	6.48747554	0.2033691394	0.5493164	1.4038086	0.6713867	1550089073.229
-10.41010782	-0.88046875	-0.32060547120000005	-1.2817383	0.7324219	0.12207031	9.00327176	2.0372802520000004	-1.0503417932	0.48828125	-0.12207031	0.24414062	10.62304712	-1.068286142	-1.3458251800000003	0.30517578	-0.24414062	-0.061035156	-8.609692392	-0.1256103534	2.2801269960000004	-0.5493164	-0.12207031	0.18310547	3.180932608	8.174243210000002	3.243139676	0.4272461	0.24414062	0.061035156	5.285205072	9.024804712	2.3399413940000002	1.3427734	-0.8544922	0.30517578	1550089073.27
-11.13745108	-0.4426269568000001	0.925927716	-0.12207031	-0.36621094	0.4272461	10.05839856	1.8375000000000001	-1.153222644	0.61035156	-0.24414062	0.30517578	11.081225540000002	-0.9390869110000001	-1.32189946	0.5493164	-0.18310547	0.18310547	-8.76760234	0.287109375	2.55288089	-0.79345703	-0.24414062	0.4272461	3.2060547120000003	8.28071286	3.411816394	0.4272461	0.30517578	0.24414062	9.08342302	11.2798098	5.325878894000001	1.5258789	-0.5493164	-0.12207031	1550089073.31
-11.296558	-0.5251708966	1.65805661	-1.7700195	0.7324219	0.18310547	10.566821580000001	1.69633786	-1.0718750000000001	0.6713867	0.48828125	-0.24414062	11.247509980000002	-0.8170653959999999	-1.1986816100000002	0.6713867	0	0.36621094	-8.774780252000001	0.08015136780000001	2.5397216460000003	-0.79345703	-1.4648438	0.4272461	3.1737548920000003	8.72333966	3.34243161	0.30517578	0.30517578	0.4272461	2.5050292540000005	7.49953624	1.414013678	0.4272461	3.90625	0.48828125	1550089073.349
-12.302636780000002	-3.946557608	-1.872192392	-1.7089844	-0.061035156	-1.0986328	10.82641574	1.7633300720000002	-1.031201178	0.6713867	0.79345703	-0.24414062	11.370727340000002	-0.88046875	-1.5599609620000003	0.8544922	-0.061035156	0.24414062	-10.8802491	0.0095703125	3.25988768	-0.79345703	-1.4648438	0.4272461	3.4213867800000006	9.49853534	3.2921875000000003	0.12207031	-0.24414062	0.4272461	-2.186816394	9.523657248000001	-2.0193359620000004	2.4414062	-0.48828125	0.30517578	1550089073.389
-12.327759080000002	-6.354687500000001	-3.417797824	0.36621094	-3.9672852	-0.18310547	11.25707968	1.5743163940000002	-1.166381839	0.79345703	0.4272461	-0.061035156	11.72004442	-0.916357428	-2.1305908540000003	0.79345703	-0.30517578	-0.36621094	-13.291967360000001	1.0096679712	4.2336670320000005	-1.8310547	-1.5258789	0.61035156	4.09011232	11.07883336	3.16777356	0.18310547	-0.30517578	0.12207031	6.485082968	15.000268080000001	3.80778804	1.7700195	-1.4648438	-3.7841797	1550089073.429
-7.531836060000001	-3.93339856	0.06459961060000001	0.4272461	-1.2817383	1.2817383	11.59204074	0.9175537140000001	-1.33386232	0.9765625	0.061035156	0.4272461	12.516772659999999	-0.6256591459999999	-2.8064941100000005	0.48828125	-0.5493164	-1.0986328	-11.73679164	2.3028564300000003	3.4560790740000003	-0.5493164	4.699707	0.61035156	4.3425292540000004	12.918725540000002	3.2539062500000004	0.6713867	0.48828125	-0.4272461	-0.974975589	8.8561277	-1.5719238220000002	-1.7089844	-0.5493164	-0.5493164	1550089073.469
-7.811767572	-1.258496106	-1.0993896760000001	-0.48828125	8.300781	0.48828125	11.0931884	0.18303222840000002	-0.8673096040000001	0.9765625	0.061035156	0.4272461	13.46782248	0.2607910144	-3.44890126	0.8544922	0.12207031	-1.0375977	-9.991405760000001	1.2501221040000001	1.146044928	-0.5493164	4.699707	0.61035156	3.1139403960000003	11.8923098	3.361572284	0.48828125	1.7700195	-0.48828125	-0.7058105432	7.458862320000001	-3.514697284	0.5493164	-0.4272461	-0.18310547	1550089073.509
-10.5141848	-1.9367920320000003	-6.80090306	-1.4648438	-2.1362305	-1.5869141	10.314403960000002	-0.0897216754	-0.24404297120000001	1.0986328	0.18310547	0.061035156	12.80388228	0.7608398560000001	-2.75625	1.5258789	0.91552734	-0.12207031	-9.724634080000001	2.3734375	0.7129882787999999	-1.5258789	-0.4272461	0.18310547	1.00129393	9.719848740000002	3.4213867800000006	0.18310547	1.7700195	0.24414062	-0.7058105432	7.458862320000001	-3.514697284	2.5024414	-2.0751953	-1.3427734	1550089073.549
-8.7963134	-4.222900360000001	-2.4129150360000002	-1.5258789	-2.6245117	0.061035156	10.21032698	-0.0454589856	-0.657958966	0.91552734	0.7324219	-0.24414062	11.691333360000002	0.9402832068000001	-2.560058606	1.5869141	1.4038086	0.12207031	-9.27602536	3.111547824	0.734521466	-0.5493164	0	0.12207031	-0.31223143000000003	9.484179712000001	2.044457968	-0.91552734	0.91552734	1.5869141	0.8445800720000001	9.60739766	-2.44401857	1.5258789	-1.159668	-1.953125	1550089073.589
-7.2315673920000005	-3.4142089660000003	-0.4605712860000001	1.0986328	4.5166016	0.36621094	10.170849640000002	-0.12321777160000001	-1.2453369600000002	0.48828125	0.24414062	-0.61035156	10.65175818	1.0934082068000002	-2.778979532	0.9765625	0.91552734	0.12207031	-8.931494110000001	2.55527356	1.0108642572	-0.5493164	0	0.12207031	-0.027514648560000004	9.755737320000001	1.6879638580000003	-1.159668	-0.061035156	1.8920898	0.37802735600000004	9.230566394	-2.787353534	1.5258789	-0.61035156	-1.7700195	1550089073.629
-8.81784694	-2.3243896760000005	-3.31252446	1.0986328	2.9296875	-0.12207031	9.512890380000002	-0.037084961060000005	-0.6747070288	0.48828125	0.24414062	-0.61035156	9.999779860000002	1.1807373200000002	-3.0397704680000004	0.4272461	0.5493164	0.36621094	-8.931494110000001	2.55527356	1.0108642572	-0.30517578	-0.18310547	0	0.7105957068000001	9.45666484	2.063598642	-0.5493164	-0.061035156	0.9765625	1.1747558900000001	9.567919928000002	-2.3937744600000004	1.5869141	-2.319336	-1.5258789	1550089073.67
-8.9661866	-2.3219971040000003	-3.8484619600000003	0.061035156	-1.2207031	-0.48828125	8.424267572	0.63881839	0.10168457460000001	0.36621094	0.18310547	-0.7324219	9.469824280000001	0.90678714	-3.1940917540000004	0.18310547	0.30517578	0.6713867	-8.496044928000002	2.6485839660000003	1.5001464660000001	-0.4272461	-0.12207031	-0.24414062	0.9354980432000001	8.706591754	2.4906739200000003	0.5493164	0.4272461	0.18310547	1.1747558900000001	9.567919928000002	-2.3937744600000004	1.2817383	-2.2583008	-1.7089844	1550089073.709
-7.88952626	-2.3112304320000003	-2.3531005400000002	1.159668	2.0751953	0	8.0306884	1.2010742212	0.553881839	0.12207031	0	-0.18310547	9.149218750000001	0.592163089	-2.80051268	0.12207031	0.24414062	0.61035156	-8.347705072	2.6533691100000003	1.5898682100000001	0.12207031	-0.061035156	-0.30517578	0.8673096040000001	8.394360520000001	2.0935058900000003	0.36621094	0.61035156	0.24414062	1.5767089660000002	9.101367212000001	-2.04086911	0.91552734	-2.4414062	-1.5869141	1550089073.749
-8.585766574	-1.8829589660000003	-3.458471646	1.2207031	1.5869141	-0.48828125	8.24123552	1.387695288	0.5108154254	0.12207031	0	-0.18310547	8.978149460000001	0.3517089856000001	-2.15571286	-0.061035156	0.18310547	0.36621094	-8.263964660000001	2.5217773560000003	1.851855432	0.6713867	0.18310547	-0.30517578	1.141259784	8.43383786	1.847070288	0.12207031	0.12207031	0.30517578	1.4630615020000002	8.95183107	-1.8219482820000001	0.79345703	-1.7700195	-1.4648438	1550089073.789
-9.048730432000001	-2.180834964	-3.5553711060000004	1.0986328	-0.8544922	-0.8544922	8.492456070000001	1.6161865020000004	-0.023925780760000005	-0.18310547	-0.7324219	-0.18310547	9.154003894	0.1495361322	-1.8793701080000003	-0.4272461	0.24414062	0.12207031	-8.30583516	2.5839844240000005	2.10546875	0.79345703	0.061035156	-0.36621094	1.81357428	8.63601088	1.9607177520000003	0.12207031	0	-0.061035156	0.907983426	9.32746556	-1.6269530760000002	0.7324219	-0.8544922	-1.4038086	1550089073.829
-9.27004393	-2.404541034	-2.9213378600000004	2.0751953	0.7324219	-0.4272461	8.814257788	1.7621337860000001	-0.44143066100000006	-0.6713867	-0.48828125	-0.12207031	9.614575180000001	-0.056225586060000006	-1.655664038	-0.7324219	0.12207031	0	-8.51398912	2.698828076	2.19638678	0.79345703	0.061035156	-0.36621094	2.086328076	8.85493161	1.868603534	-0.061035156	-0.061035156	-0.30517578	0.5239746106000001	9.788037140000002	-1.476220746	0.48828125	-1.159668	-1.2207031	1550089073.869
-9.33942842	-1.4869873200000001	-3.5135009000000004	1.8920898	-0.30517578	-0.30517578	9.098974640000002	1.792041034	-0.25839844240000004	-1.0986328	-0.30517578	0.12207031	10.26057158	-0.11484375000000001	-1.5527832460000002	-1.2207031	0.061035156	-0.061035156	-8.60251448	2.56245108	2.227490216	1.0986328	0.061035156	-0.36621094	2.086328076	8.85493161	1.868603534	-0.061035156	-0.061035156	-0.30517578	1.315917932	9.8765625	-1.425976538	0.061035156	-2.0751953	-0.8544922	1550089073.909
-9.372924820000001	-0.6160888580000001	-3.411816394	1.2207031	-0.61035156	-0.12207031	9.441113220000002	1.7094971040000002	-0.1878173822	-1.3427734	-0.4272461	0.18310547	10.779760880000001	-0.0861328125	-1.9128662140000001	-1.4038086	0.061035156	0	-8.5068116	2.201171924	2.162890576	1.2207031	0	-0.4272461	2.086328076	8.85493161	1.868603534	-0.061035156	-0.061035156	-0.30517578	1.315917932	9.8765625	-1.425976538	-0.36621094	-2.1362305	-0.79345703	1550089073.949
-9.57629393	-1.4235839660000003	-2.78017572	0.91552734	-0.8544922	0.61035156	9.76770018	1.5563721040000003	-0.2954833966	-1.5869141	-0.36621094	-0.12207031	11.02619658	-0.2177246106	-2.098291034	-1.4648438	0.36621094	0.061035156	-8.847753894	2.47871106	2.045654254	1.2207031	-0.061035156	-0.6713867	2.04326178	9.636108426000002	1.9942138580000002	-0.79345703	-1.5869141	-0.36621094	2.85075679	9.868188400000001	-0.4426269568000001	-1.0375977	-1.7700195	-0.6713867	1550089073.989
-10.193578780000001	-3.2072509000000005	-2.656957968	0.61035156	-0.6713867	1.8920898	10.233057100000002	1.524072284	-0.49167482	-1.7089844	-0.18310547	-0.18310547	11.397046220000002	-0.34213867800000003	-2.1760498200000002	-1.7089844	0.48828125	0.061035156	-10.316797120000002	1.9942138580000002	2.4344482820000004	1.2207031	-1.0986328	-0.79345703	2.365063498	9.97705072	2.295678714	-0.7324219	-1.5869141	-0.18310547	4.245629892	10.88264128	0.0681884784	-1.4648438	-1.8310547	-0.24414062	1550089074.029
-11.081225540000002	-3.5087158540000005	-3.4680420320000005	0.7324219	-1.7700195	2.319336	11.064477340000002	1.33984375	-0.923535144	-1.7700195	-0.30517578	0.061035156	12.015527160000001	-0.2380615216	-2.233471646	-1.8920898	0.061035156	-0.061035156	-11.77148462	0.3158203076	2.7502685700000002	1.5869141	-0.79345703	-1.0375977	2.87109375	10.98671924	2.66174321	-0.79345703	-1.953125	-0.4272461	4.173852536	12.7010009	1.0922119110000001	-2.319336	-0.4272461	0.36621094	1550089074.069
-11.086010880000002	-3.9405760800000005	-2.2573974640000003	0	-4.5166016	1.5869141	11.57529254	0.9366943390000001	-1.46665036	-1.6479492	-0.6713867	0.24414062	12.351684800000001	-0.046655271600000006	-1.8913329680000002	-1.7700195	-0.18310547	-0.061035156	-11.604003600000002	-0.10766601440000001	2.51459964	1.5869141	-0.79345703	-1.0375977	3.5242675720000003	10.698413040000002	3.6666259000000005	-0.36621094	-1.8920898	-1.0375977	3.057714856	13.93676718	0.617285144	-3.6010742	1.159668	1.6479492	1550089074.109
-10.16127896	-4.62963858	1.123315396	2.1362305	-1.2817383	1.0375977	11.4078125	0.6220702880000001	-1.8195557100000002	-1.6479492	-0.6713867	0.24414062	12.137548920000002	-0.0490478534	-1.2058593750000002	-1.4648438	-0.061035156	0.061035156	-10.886230040000001	0.0418701178	1.4869873200000001	1.6479492	0.5493164	-0.61035156	3.643896466	9.77966304	4.486083966000001	-0.12207031	-0.9765625	-1.2207031	-1.33386232	12.747655760000002	-2.3351562500000003	-4.699707	1.953125	2.9296875	1550089074.149
-9.85622554	-2.47392572	0.49406739200000005	0.79345703	0.061035156	-0.30517578	10.67089856	0.668725589	-1.927221646	-1.4038086	0.24414062	0.30517578	11.895898560000001	0.05144042932000001	-0.758447284	-1.0375977	0.30517578	0	-10.49265126	-0.9785644568000001	1.3266846040000002	1.159668	0.12207031	-0.6713867	2.996704074	9.08461911	4.691845746	-0.30517578	-0.18310547	-0.4272461	-3.152221646	11.57290036	-2.2430420320000004	-3.540039	1.0375977	3.6621094	1550089074.189
-9.553564300000001	-1.77290036	-1.159204074	-0.91552734	-2.0751953	-0.8544922	10.184009080000001	0.660351538	-2.076757788	-1.0986328	0.12207031	0.36621094	11.570508180000001	0.424682608	-0.6747070288	-0.6713867	0.48828125	-0.18310547	-9.746167032	-0.9366943390000001	1.5719238220000002	1.159668	0.12207031	-0.6713867	2.575610324	9.31669928	4.584179712	-0.61035156	-0.4272461	-0.061035156	-3.04455571	9.578686600000001	-1.642504892	-2.9907227	-0.9765625	3.6010742	1550089074.229
-7.852441394	-2.5134033540000003	0.34453125	-0.30517578	-0.8544922	-0.4272461	9.71745607	0.3911865216	-2.32917482	-1.0986328	0.12207031	0.36621094	11.0931884	0.613696286	-0.49885253600000007	-0.61035156	0.30517578	-0.18310547	-9.021215560000002	-0.9366943390000001	1.296777356	0.5493164	0.30517578	-0.5493164	2.469140576	9.07983426	4.232470746	-0.8544922	-0.79345703	-0.24414062	-2.174853534	7.8775634000000005	-0.5802001800000001	-1.0375977	-2.0751953	3.0517578	1550089074.269
-7.373925720000001	-2.381811502	0.9713867212000001	0.061035156	0.5493164	0.18310547	8.999682608	0.36965332460000005	-2.38540036	-0.7324219	-0.061035156	-0.30517578	10.319189300000001	0.3026611322	-0.2512207068	-0.5493164	0.30517578	0	-8.69223642	-1.197485324	1.111352536	0.48828125	0.18310547	-0.24414062	2.3985596040000003	7.806982428000001	4.124804712	-0.6713867	-0.79345703	-0.24414062	0.8900390380000001	7.20405252	-0.5550781250000001	-0.12207031	-1.6479492	2.2583008	1550089074.309
-8.693432608	-1.93439946	0.23686523560000003	0	0.18310547	-0.24414062	8.33933107	0.642407248	-2.25859375	-0.7324219	-0.061035156	-0.30517578	9.80598192	-0.028710937500000002	-0.27873535340000005	-0.4272461	0.36621094	0.18310547	-8.69223642	-1.197485324	1.111352536	0.4272461	0.18310547	-0.4272461	2.365063498	7.211230432000001	3.96928714	-0.48828125	-0.4272461	0	0.8900390380000001	7.20405252	-0.5550781250000001	0.8544922	1.159668	1.5869141	1550089074.349
-8.632422120000001	-2.1473388580000004	0.8278320288	-0.12207031	0.12207031	-0.12207031	8.3201902	0.793139676	-1.983447284	-0.48828125	0	-0.30517578	9.689941394000002	-0.09211425720000001	-0.4605712860000001	-0.36621094	0.12207031	0.18310547	-8.878857428000002	-1.2010742212	1.1508300720000002	0	0	-0.061035156	2.4811035340000003	7.30573732	4.026708966	-0.12207031	-0.18310547	0.061035156	0.9366943390000001	8.005566394	0.4139160144	0.24414062	4.5776367	-0.12207031	1550089074.389
-9.374121106	-2.3243896760000005	0.63881839	0.61035156	1.3427734	0.48828125	8.86330571	0.6316406250000001	-1.795629892	0.12207031	-0.36621094	-0.061035156	9.91245108	0.02153320288	-0.5802001800000001	-0.24414062	-0.12207031	0.061035156	-9.317895468000001	-1.356591754	1.315917932	0	0	-0.061035156	2.64379892	7.7842527	4.366455072	0.30517578	0.18310547	-0.061035156	-0.0861328125	8.400341754000001	0.40434570680000004	0.4272461	3.6621094	-0.7324219	1550089074.429
-9.7485598	-1.829125998	-0.10168457460000001	-0.18310547	0.36621094	-0.12207031	8.86330571	0.6316406250000001	-1.795629892	0.12207031	-0.36621094	-0.061035156	10.35986322	0.154321286	-0.6759033540000001	0.061035156	-0.24414062	-0.061035156	-9.317895468000001	-1.356591754	1.315917932	-0.36621094	0	0.061035156	2.662939496	8.193384080000001	4.550683606000001	0.5493164	0.30517578	-0.061035156	1.1209228240000002	9.82153354	1.685571286	1.7089844	-0.6713867	-0.30517578	1550089074.469
-9.555957068	-2.031298822	0.49645996400000003	-0.5493164	0.48828125	0.061035156	10.35148912	0.4354492212	-1.9583251800000003	0.36621094	-0.36621094	-0.061035156	10.959203780000001	0.3158203076	-0.5215820288	0.36621094	-0.30517578	-0.12207031	-9.317895468000001	-1.356591754	1.315917932	-0.36621094	0	0.061035156	2.5385253600000004	8.54270018	4.5339355040000004	0.36621094	0.24414062	0.061035156	1.1209228240000002	9.82153354	1.685571286	1.5869141	-2.9296875	-0.8544922	1550089074.508
-9.38010234	-2.0707763580000003	0.5514892572000001	-0.4272461	0.36621094	0.24414062	10.310815200000002	0.6759033540000001	-1.7860596040000003	0.6713867	0.12207031	0	11.19128444	0.2607910144	-0.3014648462	0.61035156	-0.24414062	0.12207031	-9.004467752000002	-0.6340332068000001	1.7800780760000001	-0.36621094	0	0.061035156	2.34113768	8.42666034	4.227685504000001	0.18310547	-0.12207031	0.24414062	2.071972644	9.96748004	2.2203125000000004	1.2817383	-0.61035156	-1.0375977	1550089074.549
-9.377710160000001	-1.9284179320000001	0.7117919928	-0.48828125	1.0375977	0.24414062	9.87536592	1.2202148560000001	-1.6496826080000002	0.61035156	0.6713867	0.12207031	10.81804164	-0.0885253894	-0.419897464	0.6713867	-0.30517578	0.36621094	-9.13725589	-0.6292480432	1.8566405760000002	-0.24414062	-0.6713867	0.48828125	2.451196286	8.028295926	3.968090854	0.24414062	-0.30517578	0.36621094	1.3470214660000002	9.265259080000002	0.6017333966	1.4038086	-0.4272461	-0.61035156	1550089074.589
-10.5835688	-2.942871106	-0.22011719240000002	-0.4272461	2.1362305	-0.061035156	9.589452880000001	1.7848632200000003	-1.567138678	0.61035156	0.6713867	0.12207031	10.4459964	-0.416308606	-0.7572509980000001	0.7324219	-0.48828125	0.4272461	-10.21032698	-0.5359375000000001	2.07915036	-0.48828125	-1.2207031	0.4272461	2.960815396	8.115625000000001	3.9250244600000004	0.61035156	0.061035156	0.4272461	1.4427246400000002	9.668408246	-2.19638678	1.8920898	-0.48828125	-0.61035156	1550089074.628
-10.3526857	-3.0983885800000004	-2.2657714660000003	-0.7324219	-2.319336	-0.79345703	9.661230432000002	1.9690917540000001	-1.484594748	0.48828125	0.8544922	0.18310547	10.5907473	-0.38999023560000007	-0.9606201080000001	0.6713867	-0.5493164	0.12207031	-10.21032698	-0.5359375000000001	2.07915036	-0.48828125	-1.2207031	0.4272461	3.48598642	9.061889480000001	3.8556396760000005	0.9765625	0.5493164	0.18310547	1.4427246400000002	9.668408246	-2.19638678	2.746582	0.8544922	-1.2207031	1550089074.668
-8.255590560000002	-2.62944339	-0.2189208966	-0.18310547	1.0375977	-0.4272461	9.869384980000001	1.437939496	-1.47263179	0.8544922	0	0	11.13147014	-0.046655271600000006	-1.006079074	0.61035156	-0.6713867	-0.18310547	-9.845459260000002	0.2643798822	2.548095746	-0.91552734	0.12207031	0.7324219	3.5242675720000003	9.89809604	3.5589599640000005	0.8544922	0.79345703	-0.18310547	-0.5957519568	9.743774460000001	-0.6364257788	1.0986328	1.2817383	-0.7324219	1550089074.709
-9.20544429	-2.32319339	-1.752563498	-0.91552734	1.7089844	-0.6713867	9.484179712000001	0.900805661	-1.211840854	0.8544922	0	0	11.322875900000001	0.01674804712	-0.9390869110000001	0.7324219	-0.5493164	-0.18310547	-9.760522660000001	0.49885253600000007	2.0743652160000003	-1.0375977	0.5493164	0.48828125	3.0708741	9.480590560000001	3.3735351440000003	0.5493164	0.8544922	-0.36621094	0.1124511682	9.45786142	-1.5898682100000001	0	-0.4272461	-0.9765625	1550089074.748
-9.522461060000001	-2.383007788	-2.9548339660000003	-1.159668	-1.0986328	-1.4038086	9.043945288000002	0.805102536	-0.8840576080000001	0.8544922	-0.18310547	-0.24414062	11.02858876	-0.24045410340000004	-1.118530252	0.91552734	0.061035156	-0.24414062	-9.603808606000001	1.387695288	1.886547824	-1.0375977	0.5493164	0.48828125	2.642602536	9.21501448	2.851953076	0	0.91552734	-0.061035156	0.1124511682	9.45786142	-1.5898682100000001	1.0375977	-1.3427734	-0.91552734	1550089074.788
-9.444701980000001	-3.101977536	-2.47033696	-0.18310547	0.61035156	-0.6713867	9.02241214	0.7393066100000001	-0.7811767572	0.6713867	0.30517578	0.18310547	10.772583360000002	-0.37443847840000005	-1.733422824	0.79345703	0.12207031	-0.4272461	-9.48776857	2.384204074	1.8255371400000002	-1.2817383	0.91552734	0.48828125	2.24064946	9.480590560000001	2.300463858	-0.24414062	0.91552734	0.24414062	1.55158696	10.073950180000002	-1.4176025360000002	1.0986328	1.0375977	-0.8544922	1550089074.829
-9.451879892000001	-2.6497802520000002	-2.1162353240000003	-0.30517578	0.18310547	-0.061035156	9.220996106000001	0.5048339856	-0.501245108	0.6713867	0.30517578	0.18310547	10.862304320000002	-0.18422851440000002	-2.3734375	0.48828125	-0.061035156	-0.61035156	-9.71147464	2.837597644	1.8566405760000002	-1.159668	0.6713867	0.5493164	1.851855432	9.97346196	1.93439946	-0.12207031	0.91552734	0.24414062	1.55158696	10.073950180000002	-1.4176025360000002	0.61035156	0.36621094	-0.48828125	1550089074.868
-9.579882788	-1.911669928	-2.07915036	-0.18310547	0.9765625	0	9.589452880000001	0.28471679320000004	-0.0992919928	0.61035156	-0.18310547	0.6713867	11.083617720000001	0.19020996400000004	-3.017041034	0.18310547	-0.18310547	-0.48828125	-9.376513580000001	2.21433107	1.9391846040000003	-0.48828125	0.7324219	0.48828125	1.427172824	10.32995558	1.79921875	0.061035156	0.6713867	0.12207031	1.8398925720000001	9.82153354	-1.667626996	0.48828125	0.4272461	-0.24414062	1550089074.908
-9.729418930000001	-1.644897464	-2.4081298920000003	-0.12207031	0.36621094	-0.24414062	9.95073282	0.3002685504	0.30385742800000004	0.48828125	-0.30517578	0.8544922	10.938866820000001	0.49885253600000007	-3.178540036	0.18310547	-0.4272461	-0.24414062	-8.675488220000002	2.09948732	1.7752929320000002	-0.24414062	0.61035156	0.12207031	1.0946044928	9.999779860000002	2.1604980040000004	0.18310547	0.30517578	-0.30517578	1.1735596040000003	9.69113768	-1.6879638580000003	0.4272461	-0.4272461	-0.18310547	1550089074.948
-9.505712860000001	-1.9224365020000003	-2.336352536	0.30517578	-0.061035156	-0.4272461	10.04523912	0.54191893	0.5670410144	0.4272461	-0.24414062	0.6713867	10.27971196	0.39238280760000005	-2.654565396	0.18310547	-0.4272461	-0.061035156	-8.16467302	2.527758786	1.459472644	-0.36621094	0.30517578	0.061035156	1.1723632788	9.228173920000001	2.263378894	0.30517578	-0.061035156	-0.5493164	1.1735596040000003	9.69113768	-1.6879638580000003	0.5493164	-0.91552734	-0.36621094	1550089074.988
-9.3155027	-2.5636474640000007	-2.3949707460000003	0.30517578	-0.5493164	-0.30517578	9.89570288	1.02761232	0.21652832460000004	0.18310547	-0.061035156	0.30517578	9.868188400000001	-0.005981445288000001	-2.18203125	0.24414062	0	-0.18310547	-9.14682608	3.129492212	0.8720947480000001	-0.18310547	-0.061035156	0.18310547	1.294384784	8.70898462	1.945166034	-0.061035156	-0.18310547	-0.18310547	2.04924321	9.69233426	-1.178344748	0.4272461	-0.24414062	-0.5493164	1550089075.028
-9.27961412	-2.55288089	-2.121020468	-0.79345703	-0.30517578	0.12207031	9.835888579999999	1.47263179	-0.265576178	0.18310547	-0.061035156	0.30517578	10.05241664	-0.1997802716	-2.08513179	-0.18310547	0.061035156	-0.36621094	-10.75104982	2.0372802520000004	1.945166034	0.061035156	-0.9765625	0.24414062	1.546801718	8.95063498	1.8267334260000003	-0.12207031	-0.36621094	0.24414062	1.7776855040000001	9.801196580000001	-1.975073282	0.12207031	0.30517578	-0.36621094	1550089075.068
-9.560742212000001	-2.331567392	-1.676000998	-0.30517578	2.6245117	0.79345703	10.566821580000001	1.0862304712000002	-0.707006839	-0.24414062	0.061035156	0.48828125	10.9998777	0.2380615216	-2.5313476440000002	-0.79345703	-0.48828125	-0.61035156	-9.683960160000002	0.19499511780000003	2.245434604	1.4648438	0.36621094	0	2.368652356	10.941259980000002	2.2083496400000002	0.30517578	0.12207031	-0.36621094	1.7776855040000001	9.801196580000001	-1.975073282	0	0.6713867	-0.061035156	1550089075.108
-9.579882788	-2.1437500000000003	-3.21921376	-0.5493164	-1.7700195	-0.79345703	10.534521760000002	0.24165038940000003	-0.6148925720000001	-0.4272461	-0.48828125	0.18310547	11.29296924	0.47373047120000006	-2.13776857	-0.6713867	-1.0986328	-0.30517578	-8.927905252	1.35180661	1.720263678	-0.12207031	0.6713867	-0.5493164	2.427270468	10.11103534	3.124707068	0.6713867	-0.24414062	-1.4648438	-0.763232428	9.76770018	-1.923632788	0.24414062	-0.91552734	0	1550089075.148
-8.85373552	-3.42736821	-1.7633300720000002	0.9765625	0.30517578	-0.30517578	9.756933606	0.062207030760000004	-0.37443847840000005	-0.4272461	-0.48828125	0.18310547	11.01542932	-0.00478515625	-1.3924804320000002	-0.24414062	-0.061035156	-0.24414062	-9.139648560000001	2.165283246	1.4068359620000002	-0.61035156	-0.061035156	-0.18310547	2.48588858	8.924316394	3.1964844240000003	0.61035156	0.18310547	-1.2207031	1.7681152160000002	9.54997554	-1.771704074	0	-1.3427734	-0.61035156	1550089075.188
-9.027197480000002	-2.8088867800000004	-1.8614257200000002	0.061035156	0.30517578	0	9.089404254	0.40434570680000004	-0.7883544928000001	-0.24414062	0.30517578	-0.061035156	11.003466460000002	-0.3971679712	-1.4463134979999999	0.18310547	0.7324219	-0.61035156	-9.548779254000001	1.414013678	1.4451172120000002	0.36621094	-0.061035156	0.12207031	1.8817626800000002	8.98173822	2.44401857	-0.8544922	-0.12207031	0.30517578	1.7681152160000002	9.54997554	-1.771704074	0.24414062	0.18310547	-0.61035156	1550089075.228
-9.284399460000001	-2.751464856	-2.026513678	-0.12207031	0.24414062	-0.18310547	9.027197480000002	0.424682608	-1.144848642	-0.18310547	0.48828125	0	11.154199280000002	-0.1411621106	-1.582690396	0	0.36621094	-0.61035156	-9.788037140000002	0.849365216	1.9702880400000002	0.36621094	0	0.061035156	2.1892089660000003	9.42915036	2.4117187500000004	-0.8544922	-0.5493164	0.4272461	0.6328369110000001	9.58227536	-1.32189946	0	0.24414062	-0.18310547	1550089075.268
-9.382495108	-3.2048584260000004	-2.1700683900000004	0.36621094	-0.4272461	-0.48828125	9.000878894000001	0.2452392572	-1.161596646	-0.061035156	-0.36621094	0.36621094	10.96877446	0.2344726538	-1.6664307100000002	-0.48828125	0	-0.30517578	-9.746167032	1.2501221040000001	1.9009033540000002	-0.061035156	0.30517578	-0.24414062	2.5181884000000005	9.410009980000002	2.8244384000000005	0	0.18310547	-0.30517578	-0.1495361322	9.669604532000001	-2.038476538	-0.061035156	-0.061035156	-0.24414062	1550089075.308
-9.07983426	-3.0361816100000003	-1.7621337860000001	0.4272461	0.12207031	-0.30517578	8.834594748	0.34453125	-0.8613281250000001	-0.061035156	-0.36621094	0.36621094	10.461548020000002	0.3600830072	-1.53125	-0.61035156	0.18310547	-0.30517578	-9.63491214	1.2297851440000003	1.723852536	0.18310547	0.7324219	-0.061035156	2.1880126800000004	9.2389402	2.8926269959999997	0.30517578	0.5493164	-0.61035156	-0.1495361322	9.669604532000001	-2.038476538	0	-0.79345703	-0.30517578	1550089075.348
-9.089404254	-2.6916503600000006	-1.74299321	-0.061035156	0.12207031	-0.36621094	8.66472194	0.46774902160000004	-0.3289794928	0	0.36621094	0.9765625	9.843066100000001	0.379223642	-1.0347900360000002	-0.61035156	0.7324219	-0.8544922	-9.721044928000001	1.1675781250000001	1.6341308900000002	0.18310547	0.7324219	-0.061035156	1.667626996	9.036767572	2.5851807100000004	-0.061035156	0.061035156	-0.24414062	0.592163089	9.77368161	-1.5910644960000002	-0.061035156	-0.4272461	-0.24414062	1550089075.388
-9.195874100000001	-3.2790283540000003	-2.071972644	0.061035156	-0.30517578	-0.61035156	8.52595198	0.49406739200000005	-0.2081542932	0	0.36621094	0.9765625	9.27004393	0.47373047120000006	-0.9438721040000001	-0.61035156	1.4648438	-1.5258789	-9.86699182	1.0993896760000001	1.77290036	0.24414062	0.6713867	-0.24414062	2.142553714	8.97097194	2.7765869600000004	-0.061035156	0.12207031	-0.12207031	0.3146240216	9.612182608000001	-1.6664307100000002	-0.061035156	0.30517578	-0.24414062	1550089075.428
-8.9829348	-3.4776123200000004	-1.9320067900000002	0.4272461	0.061035156	-0.61035156	8.42905252	0.3804199280000001	-0.458178714	-0.061035156	0.8544922	1.7700195	9.253295926000002	0.849365216	-1.3470214660000002	-0.61035156	1.6479492	-2.0141602	-9.945947480000001	0.8146728240000001	1.792041034	0.36621094	1.0375977	-0.24414062	2.8017089660000005	9.174340560000001	3.0086670320000004	0.061035156	0.8544922	-0.5493164	0.3146240216	9.612182608000001	-1.6664307100000002	0	0.30517578	-0.18310547	1550089075.468
-8.99609375	-3.152221646	-1.9894287140000002	0.18310547	-0.12207031	-0.8544922	8.6515625	0.031103515380000002	-0.5215820288	-0.061035156	1.5869141	2.1362305	9.677978240000002	1.175952176	-1.073071286	-0.48828125	1.7089844	-2.2583008	-9.928002700000002	0.8015136780000001	1.66403804	0.24414062	1.4038086	-0.12207031	2.5492920320000003	9.098974640000002	3.034985324	0.12207031	1.2817383	-1.0986328	0.1303955072	9.7318116	-1.677197284	-0.12207031	0.12207031	-0.061035156	1550089075.508
-8.980542032	-3.2323730040000007	-1.9738769960000002	0.061035156	-0.30517578	-1.2207031	8.662329074	-0.19020996400000004	-0.12321777160000001	-0.18310547	2.0751953	2.5024414	9.759326080000001	1.2884033540000002	-0.5203857428	-0.4272461	2.0751953	-2.5634766	-9.788037140000002	0.953442392	1.3171142180000002	0.12207031	1.8310547	-0.12207031	2.0899170320000002	8.89321286	2.746679712	0.12207031	1.2817383	-1.2207031	0.19738769960000002	9.631323380000001	-1.8578369600000002	-0.24414062	0.18310547	0.061035156	1550089075.548
-8.8046875	-3.5135009000000004	-1.868603534	0.061035156	-0.30517578	-1.5258789	8.647973740000001	-0.4378417932	-0.05861816394	-0.18310547	2.1362305	2.6245117	9.718652160000001	1.435546924	-0.22490234620000002	-0.30517578	2.0751953	-2.8686523	-9.700707968000001	0.974975589	1.03957518	0.30517578	2.4414062	-0.061035156	1.9320067900000002	8.646777160000001	2.68566893	0.18310547	1.2817383	-1.0986328	0.19738769960000002	9.631323380000001	-1.8578369600000002	-0.18310547	0.18310547	0	1550089075.588
-8.640795926000001	-3.7503662140000005	-1.7693115020000003	0.18310547	0	-1.7089844	8.644384980000002	-0.7500732428000001	0.1806396466	-0.48828125	1.7700195	2.746582	9.791625900000001	1.758544928	0.0035888672120000004	-0.061035156	2.1972656	-3.1738281	-9.5870607	0.869702176	0.7428955072	0.30517578	2.4414062	-0.061035156	1.859033246	8.683862320000001	2.72036142	0.24414062	1.3427734	-1.159668	0.343334964	9.688745108	-1.733422824	-0.24414062	0.30517578	0.061035156	1550089075.628
-8.65515126	-3.7659179320000007	-1.7214599640000001	0.18310547	-0.061035156	-1.953125	8.539111420000001	-1.234570288	0.3911865216	-0.48828125	1.7700195	2.746582	9.756933606	2.1700683900000004	0.153125	0.12207031	2.0141602	-3.2958984	-9.43632788	0.8194580072000001	0.2895019568	0.30517578	2.746582	-0.061035156	1.74299321	8.621655252000002	2.7311278960000003	0.36621094	1.4648438	-1.2817383	0.3959716754	9.705493210000002	-1.53125	-0.30517578	0.5493164	0.18310547	1550089075.668
-8.704199280000001	-3.77788089	-1.60183107	0.18310547	0	-2.1362305	8.892016574000001	-1.9009033540000002	0.33256836060000006	-0.8544922	2.0751953	2.8686523	9.77966304	2.6174804320000002	0.32778320680000006	0.30517578	1.8920898	-3.2958984	-9.21979982	0.9175537140000001	-0.40075683900000003	0.30517578	3.2958984	0	1.4223876800000002	8.48049321	2.6976317900000004	0.5493164	1.5258789	-1.3427734	0.3959716754	9.705493210000002	-1.53125	-0.36621094	0.61035156	0.24414062	1550089075.708
-8.72932158	-3.8963134000000004	-1.5898682100000001	0.061035156	0.061035156	-2.1362305	9.00566394	-2.263378894	0.538330072	-0.8544922	-0.48828125	2.9907227	9.918433	3.12351088	0.5778076080000001	0.36621094	0.79345703	-3.112793	-9.08461911	0.8278320288	-0.985742212	0.18310547	3.6010742	0.061035156	0.8517577880000001	8.464941394	2.578002896	0.6713867	1.4038086	-1.2817383	0.38879393000000007	9.631323380000001	-1.4786132200000002	-0.24414062	0.4272461	0.24414062	1550089075.748
-8.63601088	-4.23725589	-1.476220746	0	-0.061035156	-2.1362305	8.939868210000002	-2.76223143	0.7512695288	-0.61035156	0.30517578	2.8076172	10.000976440000002	3.5984375	0.9689941100000001	0.18310547	0.36621094	-3.0517578	-8.851342752	0.7488769568000001	-1.8937255400000002	0.4272461	3.90625	0.18310547	0.211743161	8.63122554	2.451196286	0.91552734	1.0375977	-1.0375977	1.2513183900000002	9.65405252	-0.9414794928000001	-0.18310547	0.18310547	0.18310547	1550089075.788
-8.5917482	-4.366455072	-1.3613769960000002	0.061035156	0.061035156	-2.0141602	8.468530252	-3.18332518	0.7046142572	-0.61035156	0.30517578	2.8076172	9.6983152	3.9836425720000004	0.991723642	0.12207031	-0.5493164	-2.9296875	-8.758032248000001	0.7680175720000001	-2.595947284	0.18310547	3.90625	0.12207031	-0.05861816394	8.8728759	2.2490234620000003	1.0986328	0.79345703	-0.6713867	1.2513183900000002	9.65405252	-0.9414794928000001	-0.18310547	0.24414062	0.12207031	1550089075.828
-8.60371106	-4.7528564300000005	-1.362573282	-0.061035156	-0.12207031	-1.8920898	8.481689300000001	-3.8269287140000006	0.45339357	-0.48828125	-1.2207031	2.8076172	10.0380616	4.52316893	1.008471646	0.12207031	-0.12207031	-2.9296875	-8.777173020000001	0.985742212	-3.180932608	0.12207031	3.112793	0.12207031	-0.132788089	8.972167932000001	2.3985596040000003	1.2207031	0.5493164	-0.36621094	1.387695288	9.686352340000001	-0.6160888580000001	-0.18310547	0.18310547	0.18310547	1550089075.868
-8.46972644	-5.09858426	-1.246533246	0.12207031	0.12207031	-1.5869141	8.481689300000001	-3.8269287140000006	0.45339357	-0.4272461	-1.8310547	2.6855469	9.788037140000002	5.176342752000001	0.8374023560000001	0.18310547	-0.5493164	-2.746582	-8.713769568	1.031201178	-3.7515625000000004	0.24414062	3.90625	0.18310547	-0.12202148560000001	9.48896466	2.304052716	1.2817383	0.6713867	-0.18310547	1.1747558900000001	9.737792932000001	-0.6974365020000001	-0.061035156	-0.061035156	0.18310547	1550089075.908
-8.407519568	-5.18591304	-1.318310504	0.18310547	0.12207031	-1.5258789	8.652759080000001	-5.1464357	-0.0909179712	-0.061035156	-1.8310547	2.380371	9.847851440000001	5.9036866	0.7716064300000001	0.18310547	-0.5493164	-2.4414062	-8.74367662	0.9438721040000001	-4.1236084260000005	0.061035156	2.5634766	0.12207031	-0.18422851440000002	10.015332460000002	2.183227536	1.2817383	0.6713867	-0.061035156	1.1747558900000001	9.737792932000001	-0.6974365020000001	-0.061035156	0	0.18310547	1550089075.948
-8.342919928	-5.230175720000001	-1.3302734620000003	-0.061035156	0	-1.4648438	8.828613220000001	-5.906079074	-0.49645996400000003	0.061035156	-2.1972656	2.1362305	10.04045378	6.7889402	0.7201660340000001	0.12207031	-0.6713867	-2.1972656	-8.74367662	0.9438721040000001	-4.1236084260000005	0.18310547	2.8076172	0.18310547	-0.440234375	10.395751800000001	2.068383786	1.2817383	0.6713867	-0.061035156	1.227392572	9.668408246	-0.885253894	-0.18310547	-0.6713867	0	1550089075.988
-8.327368210000001	-5.707495108000001	-1.2608886780000002	0	0.12207031	-1.0375977	8.92910144	-6.35109874	-0.6723144568000001	0.24414062	-0.6713867	1.8920898	9.919628600000001	7.4050292540000004	0.7608398560000001	0.061035156	-0.6713867	-1.8310547	-8.62404802	0.9402832068000001	-5.17395018	0	1.953125	0.061035156	-0.65676268	10.668505399999999	1.8949219240000001	1.2817383	0.79345703	-0.061035156	1.55158696	9.77368161	-0.910375998	-0.18310547	-0.5493164	-0.12207031	1550089076.029
-8.150317392	-5.845068390000001	-1.331469748	0.061035156	0.18310547	-0.8544922	8.38239766	-6.67648912	-0.4689453076	0.24414062	-0.6713867	1.8920898	9.636108426000002	7.991211060000001	0.5443115216000001	-0.12207031	-0.7324219	-1.3427734	-8.62404802	0.9402832068000001	-5.17395018	-0.061035156	1.5869141	0	-0.805102536	10.764209260000001	1.7501709260000002	1.159668	0.91552734	-0.18310547	1.55158696	9.77368161	-0.910375998	-0.24414062	0.18310547	-0.18310547	1550089076.067
-7.911059800000001	-5.772094748	-1.272851538	0.12207031	0.12207031	-0.79345703	8.52595198	-7.0186277	-0.878076178	0.18310547	-0.7324219	1.4648438	9.405224640000002	8.027099640000001	0.5490966754000001	0	-0.4272461	-1.0375977	-8.21013179	1.107763678	-5.733813400000001	0.061035156	1.4038086	0	-1.0371826080000002	10.71994658	1.7310302520000003	0.91552734	0.79345703	-0.24414062	1.57551268	9.917236420000002	-0.802709964	-0.18310547	0.24414062	-0.12207031	1550089076.107
-7.84646016	-5.877368210000001	-1.33386232	0.061035156	0.12207031	-0.6713867	8.41708966	-7.10117212	-0.7775878600000001	0.061035156	-0.30517578	1.159668	8.943457068	7.8907228400000005	0.5825927716	0.24414062	-0.36621094	-1.159668	-8.09648462	1.138867212	-5.92641574	0.12207031	1.159668	0	-1.0288086060000001	10.5991214	1.4822021760000001	0.61035156	0.5493164	-0.12207031	1.2788329680000001	9.66481929	-0.5048339856	-0.12207031	0	-0.12207031	1550089076.147
-7.8620117800000004	-6.1441403800000005	-1.489379892	-0.061035156	-0.061035156	-0.48828125	8.202954074	-7.04255342	-0.88645018	0	-0.24414062	0.8544922	8.608496106	7.881152160000001	0.477319339	0.48828125	-0.4272461	-1.2207031	-8.09648462	1.138867212	-5.92641574	0.12207031	0.8544922	-0.061035156	-0.778784146	10.52495108	1.297973642	0.24414062	0.36621094	0	1.2788329680000001	9.66481929	-0.5048339856	-0.061035156	-0.18310547	0	1550089076.187
-7.7076902	-6.2183107	-1.5121094240000001	-0.12207031	-0.12207031	-0.30517578	8.409912140000001	-6.9767577880000005	-0.8960205072	0	-0.24414062	0.8544922	9.096582068	8.104858426	0.5144042932	0.48828125	-0.4272461	-1.2207031	-8.189794928000001	0.8876464660000001	-6.05202626	0.061035156	0.61035156	0	-0.5598632788000001	10.52614766	1.3051513580000003	0.12207031	0.24414062	-0.24414062	1.296777356	9.77128894	-0.5790038940000001	-0.061035156	-0.24414062	-0.061035156	1550089076.227
-7.562939300000001	-6.16447734	-1.476220746	-0.12207031	0	-0.18310547	7.668212860000001	-6.796118210000001	-0.7823730432	0.061035156	-0.061035156	0.7324219	8.652759080000001	7.917040740000001	0.38400878600000005	0.24414062	-0.12207031	-0.61035156	-8.05102536	0.985742212	-6.18242212	-0.12207031	0.48828125	-0.061035156	-0.679492212	10.47829622	1.129296875	0.061035156	0.061035156	-0.30517578	1.252514676	9.701904254	-0.849365216	-0.12207031	-0.061035156	-0.061035156	1550089076.267
-7.54738768	-6.27692842	-1.53125	-0.12207031	-0.24414062	-0.12207031	7.82253444	-6.761425720000001	-0.7560547120000001	0	0.12207031	0.48828125	8.735302520000001	7.985229532000001	0.4103271466	0.18310547	0.12207031	-0.12207031	-7.96967752	1.0826415740000002	-6.304443390000001	-0.12207031	0.30517578	-0.061035156	-0.7046142572	10.43522914	1.070678714	-0.18310547	0.24414062	-0.18310547	1.252514676	9.701904254	-0.849365216	-0.12207031	0.061035156	-0.061035156	1550089076.307
-7.512695288000001	-6.403735520000001	-1.526464856	-0.061035156	-0.18310547	0.061035156	7.992407248	-6.571215560000001	-0.6459961060000001	0	0.24414062	0.18310547	8.93388678	7.803393570000001	0.7775878600000001	-0.061035156	0.36621094	-0.24414062	-7.96967752	1.0826415740000002	-6.304443390000001	-0.12207031	0.061035156	-0.061035156	-0.9127685700000001	10.392163040000002	1.068286142	0	0.061035156	-0.12207031	1.214233426	9.680371106	-0.708203125	-0.061035156	0.061035156	-0.061035156	1550089076.347
-7.50671376	-6.352294928000001	-1.506127896	-0.061035156	-0.12207031	0.18310547	7.42177716	-6.46713858	-0.573022464	0.12207031	0.30517578	0.30517578	8.34172374	7.574902160000001	0.3732421924	-0.061035156	-0.4272461	-0.18310547	-7.93618161	1.0455566100000002	-6.3594728400000005	-0.061035156	-0.061035156	-0.12207031	-0.5897705072	10.4388179	0.7979248200000001	-0.12207031	-0.061035156	0.18310547	1.181933606	9.76411142	-0.763232428	-0.061035156	0.12207031	0	1550089076.387
-7.56652806	-6.3534909200000005	-1.50493161	-0.061035156	-0.18310547	0.36621094	7.297363220000001	-6.546093750000001	-0.60651857	0.12207031	0.30517578	0.30517578	8.653955072	7.65983876	0.248828125	-0.061035156	-0.4272461	-0.18310547	-7.93618161	1.0455566100000002	-6.3594728400000005	-0.12207031	-0.36621094	-0.12207031	-0.5060302716	10.36823732	1.1771484620000001	-0.12207031	-0.12207031	0.30517578	1.181933606	9.76411142	-0.763232428	-0.061035156	0	0.061035156	1550089076.427
-7.607201980000001	-6.352294928000001	-1.43435054	0.061035156	-0.18310547	0.48828125	7.360766574	-6.931298920000001	-0.5275634784000001	0.36621094	-0.061035156	0.48828125	8.632422120000001	7.917040740000001	0.2811279254	-0.12207031	0.061035156	-0.30517578	-8.082128894	1.0802490020000002	-6.282910340000001	-0.12207031	-0.48828125	-0.12207031	-0.461767572	10.55126996	0.9965087860000001	-0.18310547	0.061035156	0.4272461	1.123315396	9.697119110000001	-0.7799804712000001	-0.061035156	0.061035156	0	1550089076.467
-7.694531250000001	-6.2841064300000005	-1.3637695680000002	0.12207031	-0.24414062	0.7324219	7.774682608000001	-7.315307608000001	-0.5479003894	0.36621094	1.159668	0.5493164	8.378808606	8.24960962	0.48569336060000007	-0.12207031	0.30517578	-0.24414062	-8.098876800000001	1.0192382788	-6.226684800000001	-0.061035156	-0.7324219	-0.12207031	-0.534741214	10.700806200000002	1.032397464	-0.79345703	0.12207031	0.5493164	1.2082519568	9.77607428	-0.6711181610000001	-0.061035156	0	0	1550089076.507
-7.80458966	-6.17524411	-1.239355432	0.24414062	-0.061035156	0.91552734	7.182519568	-8.029492212000001	-0.062207030760000004	0.8544922	2.5634766	0.7324219	7.699316394	8.541503894	0.793139676	-0.24414062	0.61035156	-0.4272461	-8.098876800000001	1.0192382788	-6.226684800000001	-0.061035156	-0.9765625	-0.12207031	-0.734521466	10.789330580000001	1.469042932	-0.61035156	-0.061035156	0.61035156	1.2082519568	9.77607428	-0.6711181610000001	-0.061035156	0.061035156	0.061035156	1550089076.547
-7.958911240000001	-5.97546376	-1.152026358	0.36621094	-0.061035156	1.0986328	6.280517572	-8.571411240000002	0.6316406250000001	1.3427734	2.8076172	0.6713867	6.999487320000001	8.797509980000001	0.90678714	-0.4272461	0.61035156	-0.6713867	-8.25678714	0.7775878600000001	-5.845068390000001	-0.061035156	-1.4648438	-0.12207031	-0.8661132788	10.81923822	1.62575679	-0.79345703	-0.30517578	0.7324219	1.28361821	9.760522660000001	-0.6232665740000001	0	-0.061035156	0.061035156	1550089076.587
-8.126391574000001	-5.736206070000001	-1.05991214	0.36621094	0.12207031	1.2817383	5.62853984	-8.756836060000001	0.8182617212000002	1.5869141	2.1362305	0.8544922	6.243432608000001	8.90876448	0.9474609620000001	-0.4272461	0.12207031	-1.2207031	-8.34172374	0.679492212	-5.5459961060000005	-0.061035156	-1.7700195	-0.12207031	-0.7668212860000001	10.73071286	1.886547824	-0.91552734	-0.48828125	0.6713867	1.2082519568	9.66003444	-0.6400146760000001	0.061035156	-0.24414062	0	1550089076.627
-8.446997300000001	-5.482592752	-1.0072753600000002	0.36621094	0.30517578	1.5258789	4.671508786	-8.839379892	1.1604003600000001	1.2817383	1.159668	1.159668	5.630932608000001	9.0092527	0.9821533540000001	-0.24414062	-0.48828125	-1.953125	-8.34172374	0.679492212	-5.5459961060000005	-0.061035156	-2.0751953	-0.061035156	-0.647192392	10.58476538	2.05522464	-1.0986328	-0.61035156	0.5493164	1.2082519568	9.66003444	-0.6400146760000001	0.061035156	-0.30517578	-0.061035156	1550089076.667
-8.56782248	-5.22180162	-1.000097644	0.4272461	0.30517578	1.8920898	4.22648912	-8.7364991	1.0862304712000002	0.61035156	0.6713867	1.6479492	5.260082968000001	9.14682608	0.925927716	-0.12207031	-1.0375977	-2.8076172	-8.533129892	0.860131839	-4.7803711060000005	-0.12207031	-2.380371	-0.061035156	-0.702221646	10.40532248	2.101879892	-1.159668	-0.7324219	0.48828125	1.2309814300000002	9.581079074	-0.669921875	0.30517578	-0.4272461	-0.18310547	1550089076.707
-8.730517572	-4.959814300000001	-1.183129892	0.4272461	0.36621094	2.1362305	3.91066893	-8.59414038	0.9127685700000001	-0.12207031	0.5493164	2.319336	5.190698380000001	9.46145018	0.8062988220000001	-0.061035156	-1.0986328	-3.6621094	-8.572607428000001	1.073071286	-4.143945288	-0.12207031	-2.6855469	-0.061035156	-0.60651857	10.34790036	2.062402356	-1.2817383	-1.0986328	0.48828125	1.1879150360000001	9.7832518	-0.729736322	0.4272461	-0.61035156	-0.36621094	1550089076.747
-8.628832968000001	-4.368847644000001	-1.2321777160000003	0.18310547	0.4272461	2.2583008	3.7862548920000005	-8.259179712	0.5574707068000001	-0.91552734	0.4272461	3.1738281	5.47421875	9.661230432000002	0.46774902160000004	-0.061035156	-0.24414062	-4.211426	-8.572607428000001	1.073071286	-4.143945288	0.12207031	-2.9907227	0	-0.5132080072	10.0560054	2.0923096040000004	-1.2817383	-1.3427734	0.48828125	1.1879150360000001	9.7832518	-0.729736322	0.48828125	-0.8544922	-0.5493164	1550089076.787
-8.62524411	-4.07336412	-1.4427246400000002	-0.061035156	0.36621094	2.1362305	3.78027356	-7.78903804	0.06340332068	-0.91552734	0.4272461	3.1738281	5.4718260800000005	9.579882788	0.08015136780000001	-0.24414062	0.30517578	-4.0893555	-8.44819339	1.0646972840000002	-2.82922374	0.12207031	-3.1738281	0.061035156	-0.424682608	9.595434800000001	2.153320288	-1.3427734	-1.7700195	0.24414062	1.629345746	9.76770018	-0.647192392	0.6713867	-0.7324219	-0.36621094	1550089076.827
-8.63601088	-4.067382788000001	-1.681982428	-0.061035156	0	2.1362305	3.8257324280000002	-7.37751448	-0.30505371400000003	-1.4648438	0.24414062	3.90625	5.17993161	9.317895468000001	-0.07895508180000001	-0.48828125	0.061035156	-3.6010742	-8.69223642	1.183129892	-2.06120607	0.061035156	-3.4179688	0.12207031	-0.26677246400000004	9.124096940000001	2.146142572	-1.4038086	-1.953125	0.061035156	1.982250998	9.849048020000001	-0.9510498200000002	0.8544922	-0.12207031	-0.18310547	1550089076.867
-8.424267572	-3.946557608	-1.757348642	-0.12207031	0.061035156	2.0141602	3.9154540740000003	-7.181323380000001	-0.4486083966	-1.5869141	0.7324219	4.638672	4.9729737400000005	9.07146016	-0.17106933900000001	-0.6713867	-0.8544922	-2.8686523	-8.69223642	1.183129892	-2.06120607	0.12207031	-3.540039	0.12207031	0.027514648560000004	8.791528060000001	2.098291034	-1.2207031	-2.0141602	-0.24414062	1.982250998	9.849048020000001	-0.9510498200000002	0.48828125	-0.061035156	-0.061035156	1550089076.907
-8.342919928	-3.9860351440000006	-2.04924321	-0.4272461	0.4272461	1.6479492	4.070971646	-7.21003444	-0.3756347644	-1.4648438	0.91552734	4.4555664	5.0016848000000005	8.903979532000001	-0.23566894960000004	-0.91552734	-1.953125	-2.1362305	-9.023608426000001	1.350610324	-0.88046875	0.12207031	-3.7231445	0	0.21652832460000004	8.69582518	1.98464357	-1.0375977	-2.380371	-0.5493164	1.2058593750000002	9.540405252000001	-1.4630615020000002	0.18310547	0.30517578	-0.061035156	1550089076.947
-8.652759080000001	-4.3245849640000005	-2.3112304320000003	-0.61035156	-0.7324219	1.159668	4.354492212	-7.3571775200000005	-0.07536621106000001	-1.3427734	0.91552734	3.90625	5.14165036	8.67788089	-0.30385742800000004	-1.159668	-2.6245117	-1.4648438	-9.329858426000001	1.5910644960000002	-0.2452392572	0.12207031	-3.7841797	0	0.48808594240000003	8.597729532	1.8913329680000002	-0.91552734	-2.8686523	-0.6713867	0.1303955072	9.59782698	-2.04086911	0.061035156	-0.36621094	-0.24414062	1550089076.987
-8.73291034	-4.633227536	-2.0911132200000004	0.12207031	-0.9765625	1.2207031	4.7349121400000005	-7.6729982	0.41152344240000005	-1.4038086	0.8544922	3.0517578	5.31152356	8.56901857	-0.34931639400000003	-1.2207031	-2.9907227	-1.0375977	-9.329858426000001	1.5910644960000002	-0.2452392572	0.061035156	-3.90625	-0.061035156	0.8278320288	8.589355432000001	1.714282248	-0.8544922	-3.1738281	-0.6713867	0.1303955072	9.59782698	-2.04086911	-0.12207031	-0.48828125	-0.24414062	1550089077.027
-8.03427716	-4.538720746	-2.2167236420000003	1.0375977	-0.24414062	0.9765625	4.9370851600000005	-8.078539840000001	1.2489257200000001	-1.3427734	0.5493164	1.8920898	5.4873777	8.674292032	-0.477319339	-1.2817383	-3.112793	-0.91552734	-9.9949955	2.0839355040000003	0.8015136780000001	0.24414062	-3.3569336	-0.12207031	1.256103534	8.791528060000001	1.693945288	-0.6713867	-3.112793	-0.48828125	-0.10288086060000001	9.651660340000001	-2.454785144	0.061035156	-0.6713867	-0.12207031	1550089077.067
-8.508007788	-4.270751996	-2.5229737400000003	1.4038086	0.48828125	0.6713867	4.769604532000001	-8.408715560000001	1.752563498	-1.3427734	0.5493164	1.8920898	5.740990920000001	8.947045926000001	-0.7105957068000001	-1.2207031	-2.746582	-0.7324219	-9.9949955	2.0839355040000003	0.8015136780000001	0.7324219	-2.5634766	-0.12207031	1.582690396	9.130077880000002	1.7346191100000001	-0.48828125	-2.6855469	-0.36621094	-0.5837890576	9.45786142	-2.69523912	-0.18310547	-0.36621094	-0.36621094	1550089077.107
-8.91953125	-3.9214355040000006	-2.57082518	1.4038086	0.12207031	0.4272461	5.21223143	-8.718554712000001	2.2430420320000004	-1.2817383	-0.24414062	0	5.9120607	9.363354532	-0.9929199280000001	-0.9765625	-2.1362305	-0.5493164	-10.20673822	2.286108426	1.5085204680000002	0.8544922	-1.7700195	-0.18310547	1.66403804	9.62055661	1.829125998	-0.36621094	-2.2583008	-0.18310547	-0.5837890576	9.45786142	-2.69523912	-0.18310547	-0.48828125	-0.18310547	1550089077.15
-8.848950180000001	-3.7527587860000002	-2.64738768	1.3427734	0.48828125	0.36621094	5.906079074	-8.847753894	2.7933349640000005	-1.2817383	2.1972656	-0.24414062	6.030493210000001	9.657641574000001	-1.061108426	-0.61035156	-1.3427734	-0.24414062	-9.79880342	2.5409179320000006	1.5109130400000002	1.0375977	-1.2817383	-0.36621094	1.5743163940000002	10.03686502	1.847070288	-0.48828125	-1.7089844	-0.18310547	-0.42109375000000004	9.6552491	-2.628247104	-0.18310547	-0.79345703	0	1550089077.187
-8.953027160000001	-4.166674820000001	-3.12351088	1.8310547	0.12207031	0.12207031	5.665625	-8.752050720000002	2.9644042540000006	-1.2817383	2.1972656	-0.24414062	5.852246106	9.578686600000001	-1.0802490020000002	-0.18310547	-0.5493164	0.24414062	-9.79880342	2.5409179320000006	1.5109130400000002	1.2817383	-1.0375977	-0.61035156	1.178344748	9.91245108	1.8446777160000003	-0.61035156	-1.159668	-0.12207031	-0.230883786	9.590649460000002	-2.318408246	-0.36621094	-0.9765625	0.061035156	1550089077.227
-8.72932158	-4.722949280000001	-3.0864257200000003	2.8076172	-0.061035156	0.18310547	4.54111322	-8.640795926000001	2.6258545320000004	-0.4272461	4.5166016	-1.4038086	5.260082968000001	9.57150908	-1.1879150360000001	0	-0.18310547	0.79345703	-9.43632788	2.951245108	1.5156982820000002	1.0375977	-1.953125	-0.79345703	0.553881839	9.707885880000001	1.617382788	-0.9765625	-0.91552734	-0.12207031	-0.001196289038	9.69233426	-2.21433107	-0.6713867	-0.9765625	0.18310547	1550089077.267
-8.42067842	-5.067480432000001	-3.31850589	3.4179688	0.36621094	0.5493164	3.4560790740000003	-8.82263179	1.8159667540000002	0.12207031	3.540039	-2.1362305	4.51120607	9.90647014	-1.2537109620000002	-0.18310547	-0.5493164	1.2207031	-9.62294928	3.9393798920000007	2.1892089660000003	1.8920898	-0.6713867	-0.9765625	-0.0825439496	9.89211412	1.358984424	-1.0986328	-1.159668	-0.18310547	0.00478515625	9.80957068	-2.410522464	-0.9765625	-1.4648438	0.5493164	1550089077.307
-8.137158246	-4.93588858	-3.507519568	3.8452148	0.12207031	0.5493164	2.8411866	-9.10495607	0.6818847840000001	0.12207031	3.540039	-2.1362305	3.71926268	10.28928264	-1.3996582460000002	-0.61035156	-1.8310547	1.5258789	-9.62294928	3.9393798920000007	2.1892089660000003	2.746582	-0.36621094	-1.159668	-0.7512695288	10.173241820000001	1.1340820288	-0.9765625	-1.8920898	-0.4272461	0.571826178	10.088306200000002	-2.1258057100000003	-1.2207031	-1.7089844	1.0375977	1550089077.347
-8.51398912	-4.047045926	-2.843579074	4.333496	0.5493164	0	2.516992212	-8.9410643	-0.6986327880000001	0.36621094	2.4414062	-2.5024414	3.0744628600000006	10.418481920000001	-1.698730432	-1.0375977	-3.6621094	1.953125	-9.9794429	4.06977536	2.441625998	3.90625	0.4272461	-1.3427734	-1.3195067900000002	10.2163089	1.3087402160000001	-0.79345703	-2.6245117	-0.79345703	0.571826178	10.088306200000002	-2.1258057100000003	-2.0751953	-1.953125	1.7089844	1550089077.386
-9.650463760000001	-4.15830072	-2.733520468	4.272461	0.24414062	-1.0375977	2.6378173920000005	-8.321386780000001	-1.3266846040000002	-1.2207031	2.1362305	-2.2583008	2.69523912	10.44479982	-1.905688498	-1.0986328	-5.065918	2.380371	-9.816748200000001	2.428466754	2.081542932	4.9438477	1.3427734	-1.6479492	-1.391284146	10.11342752	1.9726807100000001	-0.4272461	-3.2348633	-1.5258789	0.00478515625	10.31201178	-2.3303711060000003	-2.746582	-2.2583008	2.319336	1550089077.427
-9.337036240000002	-5.21821286	-1.965502896	5.065918	0.79345703	-1.0375977	2.7658202880000005	-7.529443390000001	-1.830322284	-1.2207031	2.1362305	-2.2583008	2.5744139400000003	10.686450180000001	-1.739404254	-0.91552734	-5.493164	2.4414062	-9.816748200000001	2.428466754	2.081542932	5.554199	1.5869141	-1.8920898	-1.2477295320000001	10.36823732	2.604321286	-0.48828125	-3.3569336	-2.319336	-2.0899170320000002	10.697216460000002	-3.5242675720000003	-2.4414062	-3.3569336	1.5869141	1550089077.466
-8.84296875	-4.526757788	-1.350610324	6.286621	2.5024414	-0.5493164	2.7658202880000005	-7.529443390000001	-1.830322284	-3.4179688	4.5776367	-0.8544922	2.6378173920000005	11.155395860000002	-1.138867212	-0.9765625	-5.065918	1.7700195	-9.89809604	1.983447284	2.268164038	6.652832	1.7700195	-2.0751953	-0.878076178	11.02619658	2.7993163940000003	-0.7324219	-3.4179688	-2.9296875	-2.0899170320000002	10.697216460000002	-3.5242675720000003	-2.319336	-4.5776367	0.9765625	1550089077.506
-9.58825679	-2.775390576	-1.600634784	6.4697266	1.7700195	-0.48828125	2.7658202880000005	-7.529443390000001	-1.830322284	-3.4179688	4.5776367	-0.8544922	3.05053714	10.89580072	-0.05981445288	-1.0375977	-3.540039	0.30517578	-9.159985520000001	-1.008471646	1.79921875	7.2631836	1.8310547	-2.1972656	-0.424682608	11.13147014	3.4596679320000003	-0.6713867	-4.333496	-3.6621094	-1.868603534	10.076342360000002	-2.516992212	-2.0751953	-4.9438477	0.61035156	1550089077.546
-9.847851440000001	-2.5301512600000002	-1.5025390379999999	5.92041	0.9765625	-1.0986328	2.256201178	-7.36555162	-3.03020018	-4.8828125	5.9814453	0.8544922	3.2455322480000004	10.05002446	0.9223388580000002	-1.4038086	-1.8920898	-1.2817383	-9.159985520000001	-1.008471646	1.79921875	6.958008	1.953125	-1.953125	-0.25959472840000003	10.36823732	3.5063233800000004	-1.0986328	-5.3100586	-3.6621094	-0.517993161	9.027197480000002	-1.8351074280000002	-1.2817383	-5.859375	0.4272461	1550089077.586
-9.212622300000001	-3.0469483800000003	-0.57421875	6.5307617	2.5024414	-0.5493164	2.0061767180000003	-7.682568390000001	-3.5565673920000003	-5.432129	6.7749023	2.4414062	2.9081787140000004	9.536816394	1.58149411	-2.0141602	-2.319336	-2.8686523	-9.01882338	-1.08383786	1.4199951080000002	6.713867	1.0375977	-1.5869141	-0.031103515380000002	9.610986420000001	3.228784146	-1.4648438	-6.1035156	-2.8076172	1.331469748	9.54638678	-0.9977050720000001	-1.2207031	-8.117676	0.36621094	1550089077.626
-9.32028804	-3.0589112400000005	-0.8445800720000001	7.5683594	4.699707	0.18310547	2.13776857	-8.23166484	-3.7360108800000003	-5.3710938	7.446289	3.7841797	2.5086182100000003	10.28808606	1.5156982820000002	-3.3569336	-5.3710938	-4.0283203	-9.241332968	-2.222705072	1.4774170320000002	6.713867	0.4272461	-1.5869141	0.38640135800000003	9.65285643	3.131884784	-1.2207031	-5.92041	-2.4414062	1.930810504	9.297558606	-1.905688498	-1.3427734	-11.047363	0.61035156	1550089077.666
-10.078735520000002	-2.051635782	-2.135375998	6.8969727	2.1972656	0	2.177246106	-8.637207068	-3.6427001800000003	-4.211426	7.2021484	5.2490234	2.743090854	10.79770468	0.27275390380000003	-5.004883	-8.239746	-4.211426	-9.241332968	-2.222705072	1.4774170320000002	6.286621	0.12207031	-1.4648438	0.0454589856	9.29277356	3.0625	-0.6713867	-6.3476562	-2.1972656	1.1675781250000001	9.51169429	-1.4810058900000003	-2.1972656	-10.864258	-0.24414062	1550089077.706
-9.709082068	-1.681982428	-1.3039550720000002	5.79834	0.5493164	-0.12207031	3.5577635800000005	-9.845459260000002	-3.5493896760000005	-3.2348633	6.652832	5.3100586	3.570922824	10.71635782	-0.7560547120000001	-6.1035156	-9.82666	-3.540039	-9.012841754	-2.2215087860000002	1.246533246	6.164551	-0.30517578	-1.0375977	-0.113647464	8.673095746000001	2.9321045320000003	-0.79345703	-7.2021484	-1.7700195	2.209545926	9.810766280000001	-0.458178714	-1.5869141	-10.314941	-0.061035156	1550089077.746
-8.698217752000001	-1.8937255400000002	0.19619140380000002	5.6762695	2.4414062	-0.24414062	3.9118652160000003	-9.74138179	-3.71926268	-1.4038086	6.958008	3.2958984	4.460961960000001	10.389770860000002	-1.39008786	-6.286621	-9.887695	-2.5634766	-8.77597644	-2.44401857	1.4020507200000003	6.164551	-0.5493164	-0.6713867	-0.0765625	8.165869110000001	3.0732665740000003	-0.91552734	-7.6904297	-1.4648438	3.10317392	9.919628600000001	-0.2918945288	-2.1362305	-10.070801	-0.24414062	1550089077.786
-8.92910144	-2.185620108	0.3756347644	5.3710938	2.8076172	-0.061035156	4.00996106	-9.4686277	-3.581689496	-1.0375977	6.8359375	1.8310547	4.591357428	9.83229982	-2.263378894	-5.7373047	-9.338379	-1.4648438	-8.77597644	-2.44401857	1.4020507200000003	6.164551	-0.91552734	-0.36621094	0.23566894960000004	8.19099092	3.101977536	-1.0986328	-8.056641	-1.4038086	2.3531005400000002	9.370532248	-1.0347900360000002	-2.319336	-6.3476562	-0.91552734	1550089077.826
-9.133667032	-2.38540036	0.30385742800000004	4.5166016	1.8920898	-0.12207031	4.031494110000001	-9.56552716	-3.1306884000000004	-1.0375977	6.8359375	1.8310547	4.40832518	9.29636232	-2.6796875	-4.5166016	-8.972168	-0.6713867	-9.094189300000002	-2.6378173920000005	1.600634784	5.859375	-0.8544922	-0.12207031	0.9331054712000001	8.64558107	3.2838134000000005	-1.2207031	-8.300781	-1.4648438	2.3531005400000002	9.370532248	-1.0347900360000002	-3.0517578	-4.9438477	-1.5258789	1550089077.866
-8.742480432	-3.188110324	0.8756836060000002	3.90625	2.0751953	-0.061035156	3.631933606	-9.274829074000001	-2.9632079680000003	-0.36621094	6.591797	0.7324219	4.61169429	8.979345746000002	-2.3973632200000004	-3.0517578	-8.117676	-0.61035156	-9.625341754	-2.9117675720000005	2.136572284	5.554199	-0.7324219	-0.061035156	1.758544928	8.955419928000001	3.63432608	-1.159668	-7.8125	-1.7700195	0.9642089660000001	9.207836960000002	-0.811083966	-2.380371	-5.92041	-2.1972656	1550089077.906
-8.43742662	-3.85444339	1.207055661	4.1503906	3.1738281	0.30517578	3.631933606	-9.274829074000001	-2.9632079680000003	0.61035156	6.0424805	0.12207031	4.684667932000001	8.498437500000001	-2.0289062500000004	-1.6479492	-6.591797	-0.79345703	-9.625341754	-2.9117675720000005	2.136572284	5.1879883	-0.36621094	0	2.3531005400000002	8.859716754	3.9226317900000005	-0.9765625	-6.958008	-2.2583008	0.19020996400000004	9.485375900000001	-1.00129393	-0.9765625	-7.5683594	-2.0141602	1550089077.946
-8.1754393	-3.180932608	0.9366943390000001	4.0283203	3.90625	0.4272461	2.7454834260000003	-8.845361420000001	-3.4213867800000006	1.7700195	4.699707	-0.18310547	4.756445288	8.206542932000001	-1.362573282	-0.48828125	-4.9438477	-1.0986328	-9.60261232	-2.6641358800000003	2.1102538940000004	5.004883	-0.061035156	-0.12207031	2.588769568	8.597729532	4.221704074	-0.7324219	-5.79834	-2.5634766	2.469140576	9.3573732	-0.800317392	-1.2817383	-6.4697266	-1.2207031	1550089077.986
-8.54389676	-2.51101088	0.9630126800000001	3.6621094	3.6621094	0.48828125	2.8017089660000005	-8.35249002	-3.9429687500000004	2.5024414	3.0517578	-0.4272461	5.04953624	8.170654254	-0.492871106	0.48828125	-3.1738281	-1.4648438	-8.95661592	-2.47033696	2.081542932	4.9438477	-0.18310547	-0.061035156	2.3806152160000003	8.358471940000001	4.494457968	-0.7324219	-4.699707	-2.6245117	3.3496094240000005	8.86210962	0.5096191394	-1.0375977	-6.8969727	-1.0375977	1550089078.026
-8.98652356	-2.1712646760000003	0.974975589	3.112793	1.8920898	0.7324219	3.158203076	-7.871582068	-4.5255616000000005	2.4414062	1.7700195	-0.5493164	5.193090560000001	8.332153060000001	0.4438232428	1.159668	-1.8920898	-1.5869141	-8.95661592	-2.47033696	2.081542932	4.760742	-0.30517578	-0.18310547	1.9511474640000002	8.162280252	4.665527356	-0.4272461	-4.5166016	-2.8076172	3.129492212	8.406323380000002	1.77290036	-0.61035156	-6.958008	-0.7324219	1550089078.066
-9.310717752	-1.7130859620000003	1.7872558900000002	2.8686523	1.0375977	1.0986328	3.158203076	-7.871582068	-4.5255616000000005	2.1362305	2.0751953	-0.30517578	4.892822284	8.3453125	1.156811502	1.5258789	-1.7700195	-1.4648438	-8.643188400000001	-2.8352050720000004	2.1892089660000003	4.5166016	-0.5493164	-0.12207031	1.906884784	7.956518570000001	4.7983153960000005	-0.36621094	-4.4555664	-2.9907227	3.685766574	7.699316394	2.4117187500000004	1.3427734	-4.638672	0.061035156	1550089078.106
-10.3610598	-3.4907714660000004	0.050244139400000006	2.1972656	2.746582	0.6713867	3.3077391200000004	-7.7974121400000005	-4.652368210000001	2.1972656	4.211426	0.24414062	4.584179712	8.4733152	1.701123004	1.5869141	-2.5634766	-1.4648438	-9.997387680000001	-2.6114991	2.021728534	3.8452148	-0.5493164	-0.061035156	2.350707968	7.878759980000001	4.87128894	-0.24414062	-4.1503906	-3.0517578	3.04216304	7.194482428000001	1.6317382200000001	2.380371	-3.90625	0.061035156	1550089078.146
-12.11123004	-5.58308107	-2.3806152160000003	4.5166016	-0.18310547	0.8544922	2.878271466	-8.218505890000001	-4.435839856	1.8920898	3.0517578	0.24414062	4.5255616000000005	9.441113220000002	1.949951178	1.0986328	-3.0517578	-1.953125	-9.997387680000001	-2.6114991	2.021728534	2.5024414	-1.8920898	-0.4272461	2.5791992800000005	8.719750900000001	4.438232428	-0.18310547	-3.2958984	-2.6855469	11.304932100000002	14.115014480000001	4.574609424	4.699707	-5.493164	-0.61035156	1550089078.186
-8.921923920000001	-3.06608876	-1.293188498	3.90625	-3.90625	-0.30517578	2.7227538940000002	-8.85253894	-4.55307608	1.8920898	3.0517578	0.24414062	5.094995108000001	11.094384980000001	1.9164550720000002	-0.18310547	-3.1738281	-2.746582	-11.35517572	-0.19140625	2.7526612400000006	3.0517578	1.2207031	-0.061035156	1.8028076080000002	10.21391574	3.8855469240000007	0.4272461	-2.5024414	-1.8310547	11.304932100000002	14.115014480000001	4.574609424	2.319336	1.5258789	1.4038086	1550089078.226
-7.029394568	-2.7227538940000002	0.45100097840000003	3.112793	7.5683594	1.8310547	3.1282959260000003	-8.621655252000002	-4.2599853240000005	0.8544922	-0.30517578	-1.2817383	5.84626448	11.442504500000002	1.623364218	-1.4648438	-3.2958984	-2.380371	-9.8933107	0.22968750000000002	0.43186035340000006	3.6010742	1.0375977	0.18310547	0.05502929712000001	10.27851538	3.7647216460000004	0.7324219	-2.319336	-1.0375977	-0.4330566394	10.6756839	1.030004892	0.91552734	0	0.9765625	1550089078.266
-9.572705072	-3.3268798920000004	-5.315112320000001	2.9296875	4.211426	1.3427734	3.561352536	-8.59294429	-2.8890380400000004	0.8544922	-0.30517578	-1.2817383	5.54958516	11.19846196	0.965405252	-1.953125	-3.9672852	-0.91552734	-9.8933107	0.22968750000000002	0.43186035340000006	2.746582	-1.4648438	-0.24414062	-1.108959964	9.9794429	3.2993652160000004	0.18310547	-3.6621094	-0.4272461	-1.70471196	8.740087860000001	-2.445214856	1.5258789	-4.3945312	0.7324219	1550089078.306
-9.99021016	-4.42028804	-4.256396466	2.8076172	-1.0375977	1.2207031	3.9118652160000003	-9.843066100000001	-2.050439496	-2.0751953	3.2958984	-3.0517578	5.1715576080000005	11.73798822	-0.00478515625	-2.319336	-5.1879883	0.48828125	-10.93288588	1.2501221040000001	1.58149411	3.1738281	-0.24414062	-0.36621094	-0.49645996400000003	10.69602086	2.709594748	0.12207031	-3.90625	0	-0.3373535144	9.211425720000001	-3.658251996	1.8920898	-4.3945312	1.0375977	1550089078.346
-8.176635880000001	-3.39267572	-2.4727295320000002	4.5166016	4.5776367	2.0141602	3.9118652160000003	-9.843066100000001	-2.050439496	-2.0751953	3.2958984	-3.0517578	5.547192392	11.19008786	-0.9713867212000001	-2.6855469	-5.6762695	1.4038086	-10.0213134	0.9677978240000001	1.5970459260000003	3.1738281	0	-0.061035156	0.48330077880000005	11.10275908	2.837597644	0.5493164	-3.479004	-0.18310547	0.878076178	9.838280760000002	-3.5781005400000003	1.2817383	-3.6010742	1.159668	1550089078.386
-8.681469748	-1.3051513580000003	-3.5087158540000005	3.9672852	4.5166016	1.2207031	3.045751996	-11.369530760000002	-0.5036376800000001	-2.5634766	6.1035156	-3.4179688	5.71347644	9.444701980000001	-1.1257080072	-2.0751953	-5.004883	2.0751953	-10.0213134	0.9677978240000001	1.5970459260000003	2.9907227	-0.12207031	-0.30517578	0.5969482428	9.868188400000001	2.6509764400000004	0.6713867	-3.2348633	-0.18310547	1.318310504	9.746167032	-4.055419928	1.5869141	-3.2348633	0.18310547	1550089078.426
-9.382495108	-1.4929687500000002	-4.202563400000001	2.8076172	1.7089844	0.48828125	2.004980432	-10.455566100000002	1.0479492212000001	-2.2583008	6.5307617	-4.1503906	5.630932608000001	8.387182608000002	-0.9031982428000002	-1.0375977	-3.8452148	2.380371	-9.439917032	1.294384784	1.561157248	2.746582	-0.061035156	-0.24414062	0.832617212	8.7364991	2.2286865020000004	0.48828125	-2.6245117	0.18310547	2.165283246	9.503320288000001	-3.0409667540000003	1.5258789	-2.0141602	-0.18310547	1550089078.466
-9.07504892	-2.8088867800000004	-3.3986572480000006	3.0517578	1.159668	0.36621094	2.004980432	-10.455566100000002	1.0479492212000001	-2.2583008	6.5307617	-4.1503906	5.336645468	8.09768071	-1.06589357	-0.24414062	-2.6855469	2.380371	-8.91354982	1.315917932	1.588671924	3.1738281	0.12207031	-0.061035156	1.222607428	8.406323380000002	2.124609424	0.36621094	-1.8920898	0.24414062	1.315917932	9.449487320000001	-2.2621826080000003	1.4038086	-2.2583008	-0.30517578	1550089078.506
-8.96259784	-3.1893066100000005	-2.70839856	4.1503906	1.6479492	0.6713867	0.14714355040000002	-8.290283246000001	1.9427734620000003	-0.36621094	2.9907227	-2.2583008	4.700219748	8.023510880000002	-1.272851538	0.12207031	-2.0751953	2.1972656	-8.88723143	0.8206542932	1.629345746	3.0517578	0.30517578	-0.061035156	1.6090087860000002	8.450586060000001	2.2239013580000004	0.61035156	-1.2207031	0	0.458178714	9.590649460000002	-1.9918212860000002	1.2207031	-3.0517578	-0.24414062	1550089078.546
-9.102563400000001	-1.923632788	-2.6150878600000005	4.4555664	2.1972656	0.79345703	0.12800292540000002	-7.49953624	1.6927490020000002	0.36621094	1.8920898	-0.30517578	4.304248004000001	8.31420926	-1.2082519568	0.4272461	-2.0751953	1.7089844	-9.051123200000001	0.8541503600000001	1.915258786	2.9296875	0.36621094	-0.18310547	1.8793701080000003	8.9410643	2.180834964	0.9765625	-0.48828125	-0.30517578	0.5036376800000001	9.7150634	-1.9487548920000002	0.79345703	-4.0283203	0	1550089078.586
-9.363354532	-0.571826178	-2.8734864200000003	3.6621094	1.7700195	0.4272461	0.3026611322	-7.38947734	1.400854532	0.36621094	1.8920898	-0.30517578	4.289892572	8.7795652	-1.069482428	0.61035156	-1.8920898	0.79345703	-9.1193116	1.144848642	2.109057608	2.9907227	0.48828125	-0.36621094	1.7944336060000001	9.559545926	2.1102538940000004	1.2207031	0.061035156	-0.36621094	1.0515380890000001	9.528442392	-2.1712646760000003	0.79345703	-4.5776367	0.30517578	1550089078.626
-9.471020468	-0.1818359424	-3.1414550720000003	3.2958984	2.0751953	0	0.8242431610000001	-7.30573732	0.9031982428000002	0.61035156	0.9765625	1.4648438	4.476513580000001	9.14323732	-0.8074951080000001	0.91552734	-1.3427734	-0.061035156	-8.84057608	1.3649658540000003	2.372241214	3.112793	0.30517578	-0.48828125	1.4391357820000001	9.96867662	2.288500998	1.4038086	-0.061035156	-0.48828125	1.963110324	9.1875	-2.3806152160000003	1.0375977	-4.211426	-0.061035156	1550089078.666
-9.515283246000001	-0.54191893	-3.645092752	2.9907227	1.3427734	0	1.600634784	-7.01503894	0.5251708966	-0.061035156	-0.18310547	3.9672852	4.65476088	9.32148462	-0.3505126800000001	1.4038086	-0.5493164	-0.5493164	-8.407519568	1.4211913940000003	2.436840854	3.112793	-0.061035156	-0.6713867	1.0969971040000002	10.081127700000001	2.363867212	0.79345703	-0.8544922	-0.6713867	2.312426718	9.23774411	-2.5050292540000005	1.0986328	-3.479004	-0.5493164	1550089078.706
-9.30952176	-1.6149902160000003	-3.3627685700000005	3.112793	0.79345703	0.30517578	2.410522464	-6.9097653800000005	0.500048822	-0.061035156	-0.18310547	3.9672852	4.996899460000001	9.625341754	0.6328369110000001	1.8310547	0.79345703	-0.9765625	-8.3201902	1.2501221040000001	2.3255859620000003	2.9907227	-0.18310547	-0.6713867	1.0264160340000001	10.101464660000001	2.09948732	-0.30517578	-1.7700195	-0.9765625	2.403344748	9.39685054	-2.2813232820000002	0.9765625	-3.2958984	-0.9765625	1550089078.746
-9.064282248	-0.784765625	-3.93339856	2.9907227	1.0375977	0.4272461	3.3077391200000004	-7.344018570000001	0.5072265576	-0.7324219	0.36621094	4.9438477	5.011254892	9.80957068	1.6030273560000001	1.7089844	1.953125	-1.2817383	-8.374023560000001	1.2178222840000001	2.1258057100000003	2.746582	-0.36621094	-0.7324219	0.916357428	9.90647014	1.6903564300000002	-1.3427734	-2.8076172	-1.2207031	2.263378894	9.439917032	-1.7848632200000003	0.8544922	-3.2958984	-0.61035156	1550089078.785
-10.6170652	-1.0443603240000001	-4.429858426	2.746582	-0.24414062	1.0986328	4.19299321	-8.129980432	0.5084228534	-1.5258789	2.0751953	5.6762695	4.227685504000001	10.039258180000001	1.9702880400000002	0.79345703	0.91552734	-1.7089844	-8.81665036	1.2010742212	1.89611821	2.6245117	-0.30517578	-0.6713867	1.00129393	9.96748004	1.580297824	-1.8310547	-3.2958984	-1.2207031	2.004980432	9.45786142	-2.158105432	0.061035156	-3.479004	-0.24414062	1550089078.826
-10.469922120000001	-2.0731689300000005	-4.269555710000001	0.79345703	-1.0375977	1.4038086	4.19299321	-8.129980432	0.5084228534	-1.5258789	2.0751953	5.6762695	3.5900634000000005	11.324072480000002	1.8231445680000002	-0.91552734	-2.0141602	-2.319336	-9.57749002	1.774096646	1.6999267180000002	2.5024414	-1.0986328	-0.79345703	0.80390625	10.73908696	1.6437011780000002	-1.8310547	-2.9907227	-0.9765625	2.071972644	10.59313948	-1.71667482	-0.91552734	-4.0893555	0.18310547	1550089078.865
-11.0668705	-4.176245108	-3.8197509000000003	0.7324219	-0.8544922	3.2958984	5.00766574	-9.4004393	0.515600589	-1.7089844	2.380371	4.760742	3.39267572	13.19147914	1.0240234620000002	-3.2958984	-5.493164	-2.5634766	-11.586059800000001	1.1125488220000002	2.11743161	3.1738281	-1.4648438	-0.61035156	0.5658447284000001	12.17702626	2.0923096040000004	-0.9765625	-4.5776367	-0.8544922	4.858129892000001	11.4245607	-0.41152344240000005	-2.2583008	-2.2583008	0.5493164	1550089078.905
-11.308520860000002	-4.68227536	-3.0792480040000005	1.7089844	-3.90625	2.380371	6.377417032	-13.16755342	0.3828125	-1.5258789	2.8076172	3.0517578	4.309033246	12.96777356	0.27873535340000005	-4.8217773	-8.361816	-1.8310547	-12.756029860000002	-0.56823732	2.5098144959999997	2.4414062	-0.7324219	-0.9765625	0.9307128600000001	11.895898560000001	3.4704346040000003	0.12207031	-4.8828125	-0.9765625	5.75773912	13.43671924	1.95234375	-5.065918	0.18310547	1.8310547	1550089078.945
-10.453173920000001	-4.053027356	-0.1315917932	3.1738281	-3.4179688	1.159668	6.377417032	-13.16755342	0.3828125	-0.8544922	2.6245117	0.61035156	6.01254892	10.97595198	0.1315917932	-4.3945312	-8.300781	-0.5493164	-11.21401358	-0.5802001800000001	1.079052716	1.953125	0.12207031	-0.7324219	1.0371826080000002	10.16486772	4.6978271760000005	0.061035156	-3.90625	-0.61035156	1.89013678	14.743066100000002	1.8159667540000002	-5.6152344	0.5493164	3.3569336	1550089078.985
-9.7401857	-2.3889892180000003	0.26677246400000004	1.7089844	-0.36621094	0.7324219	5.46345198	-10.5739991	0.5215820288	-0.79345703	3.6010742	-2.0141602	6.89182158	9.78444838	0.462963858	-2.9296875	-4.5166016	0.79345703	-10.34790036	-0.2344726538	0.1303955072	2.746582	-0.61035156	-0.36621094	0.2918945288	9.08222644	4.47292482	-1.3427734	-2.9296875	0.30517578	-2.8423827880000005	13.509692000000001	-2.00258786	-4.3945312	-1.7089844	3.9672852	1550089079.025
-9.175537140000001	-2.215527356	-1.1245117212000002	-1.0375977	-2.319336	0.12207031	4.526757788	-10.766601440000002	0.37443847840000005	-0.48828125	5.126953	-3.6621094	6.244628894000001	9.756933606	0.2225097644	-2.9296875	-4.5166016	0.79345703	-10.321582460000002	-1.3948730040000001	0.5778076080000001	2.5024414	-0.6713867	-0.5493164	0.6005371106	9.209033246	4.450195288000001	-1.2817383	-3.1738281	0.36621094	-4.3520996400000005	11.46164586	-2.56245108	-3.90625	-3.6621094	4.333496	1550089079.065
-7.68735324	-2.866308606	0.172265625	0.061035156	-0.9765625	0.30517578	3.4142089660000003	-10.693627700000002	-0.230883786	0.7324219	5.004883	-4.211426	5.017236420000001	8.94465306	-0.17824707460000003	-1.0375977	-1.2817383	1.8920898	-9.317895468000001	-1.820751996	1.0264160340000001	1.7089844	-0.36621094	-0.6713867	1.3171142180000002	9.01403804	4.3724366	-1.159668	-3.112793	-0.061035156	-1.50732428	9.304736420000001	-2.356689496	-1.4038086	-4.272461	4.638672	1550089079.105
-7.0951902	-2.4165038940000003	0.7799804712000001	1.3427734	0.061035156	0.9765625	2.460766574	-9.917236420000002	-0.838598642	2.2583008	2.5634766	-4.699707	4.46694339	7.564135880000001	0.0035888672120000004	-0.24414062	-1.953125	2.0751953	-8.553466754	-1.6341308900000002	1.1257080072	1.4648438	-0.48828125	-0.4272461	1.629345746	7.814160340000001	4.23964856	-0.91552734	-2.5024414	-0.24414062	-0.4605712860000001	8.7795652	-1.65805661	-0.91552734	-2.2583008	4.333496	1550089079.145
-7.5019284200000005	-1.204663089	0.540722644	0.7324219	0.24414062	0.30517578	2.198779254	-9.49375	-1.2919922120000003	2.9296875	-0.24414062	-5.6762695	4.52077626	6.999487320000001	0.4761230432	-0.24414062	-1.953125	2.0751953	-8.517577880000001	-1.5958496400000002	1.4618652160000003	1.2817383	-0.5493164	-0.4272461	1.8434814300000002	7.0186277	3.9310058900000002	-0.91552734	-1.7700195	-0.30517578	0.991723642	7.968481430000001	-0.2069580072	0.18310547	0.79345703	3.7841797	1550089079.185
-8.176635880000001	-0.7799804712000001	-0.09450683900000001	-0.36621094	-0.48828125	-0.18310547	2.4081298920000003	-9.24492212	-1.617382788	3.0517578	-1.8920898	-6.3476562	4.38439946	6.912158246000001	0.7716064300000001	0.7324219	0.18310547	1.5869141	-8.48527806	-1.5013427520000002	1.6688232820000002	1.0375977	-0.18310547	-0.18310547	2.21433107	6.853539840000001	3.9609130400000003	-0.6713867	-1.3427734	-0.61035156	1.610205072	7.2818116	-0.36606445680000005	0.48828125	3.6010742	2.5024414	1550089079.225
-7.6060058900000005	-1.2537109620000002	0.8362060700000001	-0.9765625	0.91552734	-0.5493164	2.4081298920000003	-9.24492212	-1.617382788	2.8076172	-2.2583008	-6.286621	3.96330571	6.86191394	0.8948242212000002	0.7324219	0.18310547	1.5869141	-8.475707968	-1.655664038	1.8829589660000003	0.79345703	0.061035156	0.12207031	2.519384784	6.97316893	4.208544928	-0.30517578	-0.79345703	-0.91552734	0.6974365020000001	7.01982428	-0.47971191100000005	0.61035156	4.699707	0.91552734	1550089079.265
-9.0092527	-1.847070288	1.2010742212	-0.12207031	2.9296875	0.24414062	2.183227536	-8.80109874	-1.745385782	1.5869141	-0.9765625	-4.760742	3.7120849640000007	7.0604982000000005	1.2441405760000002	1.2207031	0.30517578	-0.061035156	-8.681469748	-2.044457968	2.1604980040000004	0.4272461	-0.061035156	0.12207031	2.8986084260000005	7.37751448	4.45617662	0.061035156	-0.30517578	-1.0986328	-0.9307128600000001	6.968384080000001	0.0490478534	0.61035156	3.1738281	0.12207031	1550089079.305
-10.271337860000001	-0.893627896	-0.11005859620000001	0.24414062	0.9765625	0.6713867	1.967895468	-8.498437500000001	-1.7023192900000002	1.5869141	-0.9765625	-4.760742	3.8795653960000003	7.458862320000001	1.70471196	1.5258789	0.30517578	-1.3427734	-8.988915740000001	-2.0145507200000004	2.5540771760000003	-0.24414062	0.24414062	0.18310547	3.2455322480000004	7.8608152	4.5255616000000005	0.30517578	0.12207031	-1.159668	-0.379223642	7.4074221200000006	0.775195288	1.4648438	-1.6479492	0.30517578	1550089079.345
-11.3826902	-0.1196289038	-0.36606445680000005	-0.48828125	-0.36621094	-0.24414062	1.8662109620000003	-8.150317392	-1.3649658540000003	0.7324219	-0.36621094	-3.540039	4.294677716000001	7.871582068	2.08752446	1.7089844	0.61035156	-2.5024414	-9.118115020000001	-1.6736084260000001	2.575610324	-0.61035156	0	0.61035156	3.2048584260000004	8.07495108	4.671508786	0.61035156	0.61035156	-1.0375977	3.3687500000000004	8.59414038	2.605517572	1.7089844	-5.2490234	0.79345703	1550089079.385
-12.110034440000002	-0.7285400360000001	0.381616214	-1.3427734	-2.380371	-0.48828125	1.693945288	-7.907470746	-0.9402832068000001	-0.79345703	1.6479492	0	4.760034146000001	8.497240920000001	2.471533246	1.6479492	0.9765625	-3.2348633	-9.063086060000002	-1.2549072479999999	2.6725097840000003	-0.91552734	0.18310547	1.0986328	2.55527356	8.1754393	4.49326178	0.6713867	0.6713867	-0.6713867	9.283202880000001	11.376709260000002	5.21223143	0.61035156	3.1738281	0	1550089079.425
-11.617163040000001	-2.299267572	0.9606201080000001	-0.6713867	-0.18310547	-0.18310547	1.4223876800000002	-7.82253444	-0.45578614200000006	-0.79345703	1.6479492	0	4.95622554	9.81914038	2.5588623200000002	1.6479492	0.9765625	-3.2348633	-9.410009980000002	-0.9570312500000001	2.40573732	-1.159668	-0.6713867	1.2207031	1.963110324	8.758032248000001	4.24323732	0.9765625	0.61035156	-0.36621094	6.04724092	10.20195288	2.6605469240000006	0.48828125	1.953125	0	1550089079.465
-11.600414840000001	-4.409521466	-1.0192382788	0.30517578	0.91552734	-0.79345703	1.335058606	-8.415893570000001	0.00478515625	-1.4648438	2.0141602	2.1972656	5.109350539999999	11.81096196	2.1138427520000005	0.30517578	-0.4272461	-3.4179688	-10.57998004	-0.24165038940000003	2.80051268	-1.0986328	-0.18310547	1.159668	1.5121094240000001	10.27971196	4.043457068	1.4038086	0.61035156	-0.12207031	0.34812010800000004	8.992504892	-2.201171924	1.5869141	-2.746582	-1.7700195	1550089079.505
-9.778466754	-5.063891574	-0.84816893	-0.24414062	-3.112793	-0.5493164	1.4391357820000001	-9.591845746	0.4342529254	-2.0751953	1.6479492	4.638672	5.9993894800000005	13.750146760000002	1.469042932	0.30517578	-0.4272461	-3.4179688	-12.035864120000001	0.540722644	2.213134784	-1.4038086	-1.0375977	1.0375977	0.966601538	12.04423822	4.06379393	1.953125	0.9765625	0.30517578	4.1152344240000005	14.167651260000001	2.02292482	-1.5869141	0.91552734	-1.159668	1550089079.545
-7.556957968000001	-3.6546630400000004	-0.49765625	0	2.9296875	0.4272461	2.1030761780000002	-10.862304320000002	0.849365216	-2.5024414	0.5493164	7.080078	7.163378894000001	13.43671924	0.9283202880000001	-0.8544922	-1.4648438	-2.6245117	-11.607592360000002	1.52526857	2.098291034	-0.48828125	1.4038086	0.9765625	-0.07895508180000001	12.57658696	3.94895018	1.4648438	1.0375977	0.36621094	0.10168457460000001	10.83120108	-0.970190396	0.91552734	-0.12207031	-0.8544922	1550089079.585
-9.034375	-2.94526358	-3.5182862400000006	-0.18310547	3.3569336	-0.6713867	3.5027344240000007	-10.721142180000001	1.5204834260000002	-2.746582	-0.8544922	8.728027	6.8451657400000006	11.66142572	1.040771466	-0.5493164	0.5493164	1.6479492	-10.62304712	1.100585962	0.570629892	-0.8544922	0.48828125	0.36621094	-0.7440917932000001	11.473608720000001	3.8664062500000003	0.12207031	0.61035156	0.48828125	0.8374023560000001	8.630029254	-3.5338378600000007	1.8920898	-1.2207031	-1.4648438	1550089079.625
-9.11691893	-4.635620108	-3.4058349640000003	-0.61035156	-2.4414062	-0.9765625	4.792333966	-10.5919429	1.933203076	-2.6855469	0.24414062	7.3242188	5.995800720000001	11.33005342	0.909179712	-0.24414062	1.2207031	3.2348633	-10.27492662	2.080346646	0.285913089	-1.4648438	0.24414062	0.18310547	-1.156811502	10.56801718	2.94765625	-0.8544922	0.8544922	1.2817383	1.02163089	9.76291484	-3.06608876	1.8310547	0	-1.7089844	1550089079.665
-7.8428711060000005	-5.10217302	-0.94506839	1.4038086	2.5024414	1.159668	4.792333966	-10.5919429	1.933203076	-2.6855469	0.24414062	7.3242188	5.172753894	11.307324280000001	0.21054687500000002	-0.24414062	1.2207031	3.2348633	-9.49853534	3.1187255400000002	0.096899411	-0.24414062	0.24414062	-0.061035156	-1.284814496	10.1481205	2.136572284	-1.159668	0.48828125	1.953125	-0.03588867212	9.8765625	-2.277734424	1.2207031	-1.5258789	-1.6479492	1550089079.705
-8.302246106	-3.12709964	-1.7812744600000001	2.5024414	4.1503906	0.7324219	4.621264676	-10.64457968	1.293188498	-1.8920898	1.2207031	4.760742	4.16308606	10.50820288	-0.30385742800000004	-1.0375977	0.79345703	3.9672852	-9.07504892	2.45	0.36606445680000005	0	0.18310547	-0.12207031	-0.9725830072	9.527246106	2.020532248	-0.6713867	-0.061035156	1.953125	0.593359375	9.514086960000002	-2.263378894	1.4038086	-2.0141602	-1.159668	1550089079.745
-9.366943390000001	-1.7274413940000002	-3.6714112400000003	1.4648438	0.36621094	-0.6713867	4.265966754000001	-9.455468750000001	1.3948730040000001	-0.91552734	-0.30517578	1.7089844	3.4225829680000004	9.589452880000001	-0.6507812500000001	-1.8310547	-1.7089844	4.760742	-8.792724640000001	1.9212402160000002	0.5144042932	-0.18310547	-0.061035156	-0.30517578	-0.56823732	8.807080072	2.154516574	-0.12207031	-0.48828125	1.8310547	0.7680175720000001	9.4171875	-2.1892089660000003	1.0375977	-3.4179688	-0.9765625	1550089079.785
-8.87646466	-1.7860596040000003	-2.682080072	0.6713867	-0.48828125	-0.61035156	4.47292482	-8.403930710000001	1.717871106	-0.36621094	-1.2817383	-1.5258789	3.2634764400000003	9.226977340000001	-0.8924316100000002	-1.6479492	-2.380371	4.638672	-8.585766574	2.333959964	0.6902587860000001	0.24414062	-0.061035156	-0.36621094	-0.1878173822	8.57858876	2.1329834260000005	0.061035156	-0.5493164	1.8310547	1.7346191100000001	9.637304712	-2.127001996	0.7324219	-3.2958984	-1.159668	1550089079.825
-8.814257788	-1.987036142	-2.183227536	1.0375977	1.8310547	-0.061035156	4.630834964000001	-7.78903804	1.9009033540000002	-0.36621094	-1.2817383	-1.5258789	3.352001996	9.16357428	-0.965405252	-1.6479492	-2.380371	4.638672	-8.638403060000002	2.122216754	0.663940396	0.61035156	0.18310547	-0.24414062	0.2069580072	8.883642572	2.217919928	0.061035156	-0.7324219	1.7089844	2.19399411	9.20544429	-1.9487548920000002	0.7324219	-2.0751953	-1.0986328	1550089079.865
-9.486572480000001	-1.9762695680000002	-2.895019568	0.6713867	0.061035156	-0.24414062	4.225292932	-7.35598143	2.06120607	-0.24414062	0.30517578	-1.4038086	3.285009784	9.08342302	-0.9486572480000001	-1.3427734	-2.0141602	3.9672852	-8.77597644	1.812377896	0.6304443390000001	0.36621094	0.12207031	-0.30517578	0.5754150360000001	9.216211060000001	2.418896466	0.24414062	-0.6713867	1.2817383	2.31481929	9.1875	-1.9176513580000003	0.5493164	-1.159668	-1.0375977	1550089079.905
-9.043945288000002	-2.183227536	-2.410522464	0.7324219	0.48828125	0	3.7862548920000005	-7.62753894	2.098291034	-0.12207031	1.5869141	-1.3427734	3.208447284	9.253295926000002	-0.898413089	-0.36621094	-0.48828125	1.6479492	-8.89321286	2.141357428	1.0886230432000001	1.0375977	-0.48828125	-0.7324219	0.9175537140000001	9.782055710000002	2.445214856	0	0	1.0375977	1.5587646760000002	9.560742212000001	-1.644897464	-0.061035156	-1.8310547	-0.61035156	1550089079.97
-9.46623552	-1.5970459260000003	-3.1055663940000002	0.061035156	-0.5493164	-0.36621094	3.075659146	-8.88842752	1.27524411	1.0986328	0.4272461	-3.1738281	3.3567871400000002	8.959009080000001	-0.39238280760000005	0.24414062	0.91552734	-0.7324219	-8.683862320000001	1.5180908540000002	1.5156982820000002	0.91552734	-0.36621094	-0.91552734	1.2202148560000001	9.610986420000001	2.3710449280000003	-0.7324219	-0.30517578	-0.36621094	1.642504892	9.36455072	-1.701123004	-0.5493164	-1.0986328	-0.48828125	1550089080.042
-9.22458516	-2.5815917540000006	-3.0026855040000004	0.18310547	-0.061035156	0.12207031	2.8041014400000006	-8.963793930000001	0.718969748	1.0986328	0.4272461	-3.1738281	3.44890126	8.66711412	0.061010742800000003	0.4272461	1.2817383	-1.8920898	-8.683862320000001	1.5180908540000002	1.5156982820000002	0.79345703	-0.6713867	-1.0986328	1.2202148560000001	9.610986420000001	2.3710449280000003	-1.2817383	-0.91552734	-0.91552734	1.642504892	9.36455072	-1.701123004	-0.5493164	-1.0986328	-0.48828125	1550089080.065
-9.76411142	-4.059008786	-3.34841304	0	-1.0986328	0.9765625	2.7000244600000003	-9.46503894	0.2619873004	1.3427734	-0.5493164	-3.9672852	3.5338378600000007	9.317895468000001	0.462963858	0.4272461	1.2817383	-1.8920898	-9.743774460000001	1.8375000000000001	1.7788817900000002	0.9765625	-0.9765625	-1.0375977	1.60183107	9.9100589	2.2753417540000003	-1.5869141	-1.0375977	-1.0986328	2.1305908540000003	9.687548920000001	-1.484594748	-0.8544922	-1.0986328	-0.24414062	1550089080.104
-10.56801718	-4.320996106	-2.834008786	0.4272461	-1.6479492	2.0751953	2.6581542540000003	-10.78215306	-0.24643554320000002	1.0986328	-0.91552734	-4.1503906	3.660644568	10.536913940000002	0.5431152356000001	0.30517578	1.2207031	-3.2958984	-11.5094973	1.4068359620000002	2.0707763580000003	1.3427734	-0.91552734	-1.0375977	2.377026358	10.90776358	2.795727536	-0.9765625	-1.2817383	-1.5258789	4.091308606	10.66132788	0.046655271600000006	-2.2583008	0.4272461	0.7324219	1550089080.145
-10.413696580000002	-2.350707968	-3.858032248	0.6713867	-3.7841797	0.79345703	2.6581542540000003	-10.78215306	-0.24643554320000002	0.9765625	-1.0375977	-3.6621094	4.40234375	10.223486420000002	0.7907471040000001	-0.18310547	0.30517578	-4.8217773	-10.90417482	-0.0909179712	2.044457968	1.4648438	0.48828125	-1.2817383	2.5899658540000003	10.18520468	3.992016574	-0.12207031	-0.7324219	-2.319336	3.6714112400000003	12.858911240000001	1.9726807100000001	-3.90625	1.8920898	2.380371	1550089080.184
-9.293969748	-2.6605469240000006	-1.665234424	-0.30517578	-7.446289	-1.4038086	3.249121106	-9.46145018	-0.26318359620000004	0.61035156	-0.61035156	-2.8686523	5.626147660000001	9.278417932000002	1.7346191100000001	-0.36621094	-0.8544922	-5.554199	-9.67080072	-0.3911865216	0.8828613220000001	0.30517578	0.91552734	-0.6713867	1.32189946	8.28789038	4.49326178	-0.30517578	-0.5493164	-2.0141602	1.522875998	13.7991938	0.8541503600000001	-5.554199	1.159668	2.5024414	1550089080.225
-8.24123552	-3.17495108	1.3613769960000002	-0.12207031	-0.48828125	0.061035156	3.104370108	-9.0427491	-0.1579101538	-0.4272461	0.91552734	-2.5024414	6.199169928000001	9.4686277	2.2083496400000002	0.18310547	-0.36621094	-5.004883	-9.427954074	-0.007177734620000001	0.2452392572	1.2817383	-0.24414062	-0.30517578	0.2033691394	7.62993161	4.360473740000001	-1.2207031	-0.4272461	-1.2207031	-0.4521972644	11.839673020000001	-1.387695288	-4.8217773	1.4038086	2.0141602	1550089080.265
-9.693530252	-2.9117675720000005	0.34453125	-0.48828125	0.8544922	0.24414062	2.721557608	-9.8514402	-0.33017577880000004	-0.5493164	3.112793	-0.91552734	5.56274411	10.6421875	1.488183606	0.061035156	0.36621094	-2.4414062	-10.18759784	-2.007373004	1.4199951080000002	-0.061035156	-0.4272461	-0.5493164	0.6615478240000001	8.917138580000001	4.807885880000001	-0.36621094	-0.6713867	-1.2817383	0.01674804712	8.883642572	-2.8244384000000005	-1.5258789	0.91552734	1.4648438	1550089080.33
-9.92441394	-2.8041014400000006	-0.3804199280000001	-0.18310547	-2.5024414	-0.4272461	2.2837158540000004	-10.43522914	-0.5813964856000001	-0.5493164	3.112793	-0.91552734	5.364160340000001	10.62185054	1.2537109620000002	0.061035156	0.36621094	-2.4414062	-10.18759784	-2.007373004	1.4199951080000002	-0.061035156	-0.4272461	-0.5493164	1.0479492212000001	9.849048020000001	4.8617187500000005	-0.061035156	-1.159668	-1.4648438	0.01674804712	8.883642572	-2.8244384000000005	-1.5258789	0.91552734	1.4648438	1550089080.344
-7.958911240000001	-2.3016601440000004	0.80390625	0.061035156	-0.79345703	0.12207031	2.018139676	-9.7401857	-0.8457763580000002	0.48828125	1.5258789	-0.5493164	6.032885880000001	9.517675720000002	1.90808107	-0.36621094	-1.5869141	-1.2817383	-9.729418930000001	-0.966601538	1.3649658540000003	-0.12207031	-0.061035156	0.12207031	1.21901857	9.088207968	4.6619384	-0.061035156	-1.5869141	-1.2207031	0.0	8.99609375	-2.2167236420000003	-0.48828125	1.6479492	0.79345703	1550089080.385
-7.94335962	-1.905688498	0.8840576080000001	-0.5493164	0.7324219	0.18310547	2.195190396	-8.641992212	-1.0108642572	1.0375977	-0.8544922	-0.9765625	6.47910144	8.66472194	2.1138427520000005	0	-1.953125	-0.36621094	-9.11572284	-0.86850589	1.2513183900000002	0.12207031	-0.18310547	0.18310547	1.4391357820000001	8.13117662	4.4166992800000004	-0.30517578	-1.0375977	-0.61035156	0.7117919928	7.571313400000001	-1.58747554	0.24414062	2.4414062	-0.061035156	1550089080.424
-8.47810054	-2.00856929	0.40075683900000003	-1.0375977	-0.12207031	-0.18310547	2.6390135800000003	-7.8153564300000005	-0.931909146	0.9765625	-1.8920898	-1.2207031	6.081933606000001	8.39555661	1.8781738220000002	0.36621094	-0.4272461	0.24414062	-8.954223740000002	-1.234570288	1.0563232428000002	-0.18310547	-0.24414062	0.18310547	1.7035155760000003	7.78305661	4.306640576	-0.30517578	-0.30517578	0	1.0120605432	7.2231933900000005	-0.34931639400000003	1.0375977	5.7373047	-1.2817383	1550089080.464
-8.60251448	-2.551684604	0.79194339	-0.7324219	1.159668	0.18310547	2.830419928	-7.6646241	-0.6711181610000001	-0.061035156	0.4272461	0.4272461	5.473022660000001	8.45896016	1.7621337860000001	0.30517578	0.79345703	0.6713867	-8.93867212	-1.5204834260000002	1.184326178	-0.30517578	-0.30517578	0.18310547	2.0372802520000004	7.893115020000001	4.3245849640000005	0.12207031	0.4272461	0.36621094	-1.27524411	7.646679712	-0.005981445288000001	1.5869141	4.333496	-1.8920898	1550089080.505
-8.9410643	-2.6784912140000006	-0.11723633180000001	-1.0986328	1.0986328	-0.4272461	2.830419928	-7.6646241	-0.6711181610000001	-0.061035156	0.4272461	0.4272461	5.394067392	8.62045926	1.733422824	0.18310547	0.6713867	0.91552734	-9.173144568	-1.905688498	1.435546924	-0.91552734	-0.4272461	0.30517578	2.2657714660000003	8.067773560000001	4.4322509000000005	0.6713867	0.91552734	0.6713867	-2.0169433900000002	8.359667932	0.20217285340000002	2.4414062	1.2207031	-2.1972656	1550089080.544
-9.79880342	-3.5302491000000003	0.03588867212	-0.61035156	0.4272461	-0.061035156	2.503832968	-8.512792932	-0.6041259784	-0.12207031	0.48828125	1.4648438	5.60700679	8.881250000000001	1.644897464	0.24414062	0.5493164	1.0375977	-9.427954074	-1.585082968	1.582690396	-1.3427734	-0.36621094	0.61035156	2.2250976440000003	8.260375900000001	4.465747104	0.91552734	1.4648438	1.0986328	-1.085034146	10.158886780000001	1.197485324	2.6855469	0.4272461	-2.0141602	1550089080.584
-10.862304320000002	-3.9154540740000003	-0.18422851440000002	0.79345703	0.8544922	0.36621094	2.7634277160000003	-9.016430710000002	-0.687866214	0.24414062	-0.4272461	2.0751953	5.49934056	9.563134980000001	1.393676718	0.48828125	1.2207031	1.0986328	-9.911254500000002	-0.7488769568000001	1.6185790740000001	-1.4038086	-0.36621094	0.8544922	1.795629892	8.706591754	4.264770468	1.159668	2.1972656	1.5869141	0.5873779254	11.07285144	1.8004150360000002	1.7700195	0.18310547	-1.159668	1550089080.624
-9.95910692	-3.1486327880000005	-0.1268066394	0.18310547	-0.48828125	0.061035156	3.16298822	-9.503320288000001	-0.9211425720000002	0.48828125	-1.2817383	2.4414062	5.230175720000001	10.451977340000001	1.0347900360000002	0.18310547	1.3427734	1.7700195	-10.321582460000002	0.22490234620000002	1.9391846040000003	-1.3427734	-0.18310547	0.9765625	1.141259784	9.564331070000001	3.8245362400000005	1.3427734	2.4414062	1.8920898	1.24294429	12.305028960000001	1.5121094240000001	0.91552734	-2.8076172	-0.30517578	1550089080.664
-8.72932158	-2.422485324	0.4330566394	-0.30517578	1.7089844	0.30517578	3.16298822	-9.503320288000001	-0.9211425720000002	0.36621094	-1.7700195	2.6245117	4.792333966	10.600317000000002	0.611303714	0.18310547	1.3427734	1.7700195	-9.567919928000002	0.8134765380000001	1.9690917540000001	-0.5493164	-0.18310547	0.9765625	0.33017577880000004	9.90766574	3.5015380400000002	1.3427734	1.7089844	1.7700195	1.2788329680000001	11.28339856	1.7621337860000001	0.7324219	-2.1972656	-0.36621094	1550089080.704
-9.471020468	-2.071972644	-0.6280517572	-0.6713867	0.79345703	-0.12207031	4.310229532	-8.76401358	-0.43186035340000006	-0.24414062	-1.5258789	2.8076172	4.401147464000001	10.25339308	0.2990722644	0	0.36621094	2.6855469	-9.35856929	0.613696286	1.9009033540000002	-0.30517578	-0.4272461	0.6713867	0.15073241820000002	9.5870607	3.38908696	1.0986328	0.91552734	1.4648438	2.49426268	9.56911592	0.21533202880000002	1.2207031	1.4038086	0	1550089080.744
-9.72224092	-2.237060504	-1.1604003600000001	-0.61035156	-0.12207031	-0.6713867	4.632031250000001	-8.2938723	0.153125	-1.2817383	0.061035156	2.9907227	4.121215854000001	10.06557608	0.11723633180000001	0.48828125	-0.61035156	3.6621094	-9.536816394	0.477319339	1.982250998	-0.48828125	-0.12207031	0.36621094	0.6615478240000001	9.47341304	3.25988768	0.79345703	0.6713867	1.0986328	0.31223143000000003	9.49375	-0.3289794928	1.159668	0.48828125	-0.24414062	1550089080.784
-9.595434800000001	-2.8914307100000003	-1.193896466	-0.36621094	0.24414062	-0.24414062	4.431054712	-8.315405252000001	0.6735107428000001	-2.0751953	2.2583008	3.112793	3.8975097840000004	9.94833966	0.01674804712	0.48828125	-0.61035156	3.6621094	-9.600219748	0.678295926	2.076757788	-0.4272461	0	0.5493164	1.4068359620000002	9.770092752000002	3.084033246	0.7324219	0.5493164	0.6713867	-0.1411621106	10.003369600000001	-0.09450683900000001	1.0986328	0.5493164	-0.48828125	1550089080.824
-9.248510880000001	-2.604321286	-1.081445288	-0.4272461	0.6713867	-0.061035156	4.431054712	-8.315405252000001	0.6735107428000001	-2.319336	3.1738281	3.112793	3.803002896	9.5451902	0.11005859620000001	0.5493164	-0.18310547	3.1738281	-9.6552491	0.6723144568000001	2.135375998	-0.61035156	0.12207031	0.5493164	1.888940396	10.004565200000002	2.93330072	0.6713867	0.79345703	0.30517578	0.25959472840000003	10.097875900000002	-0.7823730432	0.91552734	-0.30517578	-0.30517578	1550089080.864
-9.521264480000001	-2.013354532	-1.393676718	-0.61035156	0.36621094	-0.24414062	4.431054712	-8.315405252000001	0.6735107428000001	-2.319336	3.1738281	3.112793	3.7647216460000004	9.004467752000002	0.2895019568	0.7324219	0.4272461	1.953125	-9.5104982	0.893627896	2.039672824	-0.79345703	0.12207031	0.36621094	2.001391574	9.88015126	2.59116214	0.48828125	0.9765625	0.18310547	0.592163089	9.74138179	-0.9809570288	0.79345703	-0.12207031	-0.12207031	1550089080.904
-9.557153060000001	-2.0564209260000004	-1.3063476440000001	-0.8544922	0	-0.36621094	4.038671924000001	-8.76042482	1.1556152160000002	-2.319336	3.1738281	3.112793	3.6558594240000004	8.682665740000001	0.2524169928	0.91552734	0.9765625	0.48828125	-9.33344748	1.2082519568	1.9379882200000003	-0.7324219	0.18310547	0.36621094	1.8040038940000003	9.528442392	2.381811502	0.36621094	0.9765625	0.061035156	0.7273437500000001	9.755737320000001	-0.764428714	0.6713867	0.30517578	-0.30517578	1550089080.944
-9.57629393	-2.1341797120000003	-1.491772464	-0.9765625	0.24414062	-0.24414062	3.8508545320000005	-9.18630342	1.5779052520000003	-1.0986328	0.18310547	1.8920898	3.69892572	8.771191394	0.2129394568	0.9765625	1.2207031	-0.7324219	-9.33344748	1.2082519568	1.9379882200000003	-0.7324219	0.18310547	0.36621094	1.667626996	9.43273912	2.27294928	0.24414062	0.91552734	-0.12207031	0.6005371106	9.668408246	-1.1424560700000002	0.79345703	0.24414062	-0.30517578	1550089080.984
-9.657641574000001	-2.239453076	-1.6783935700000001	-1.0986328	-0.30517578	-0.24414062	4.177441394000001	-8.847753894	1.676000998	0.24414062	-1.159668	-0.9765625	3.8448730040000005	9.08342302	0.2237060504	0.5493164	0.79345703	-2.319336	-9.33344748	1.2082519568	1.9379882200000003	-0.7324219	0.18310547	0.36621094	1.547998004	9.55117212	2.205957068	0.30517578	0.8544922	-0.36621094	0.6376221040000001	9.789233426000001	-1.0886230432000001	0.5493164	0.18310547	-0.30517578	1550089081.024
-9.377710160000001	-2.27653804	-1.6688232820000002	-1.159668	-0.061035156	-0.12207031	4.200170926	-9.07504892	1.7106933900000003	0.79345703	-0.36621094	-1.6479492	4.265966754000001	9.433935700000001	0.27873535340000005	0.5493164	0.79345703	-2.319336	-9.293969748	1.235766574	1.949951178	-1.0986328	0.061035156	0.24414062	1.5156982820000002	9.700707968000001	2.177246106	0.36621094	0.7324219	-0.48828125	0.663940396	9.87177716	-1.0491455072	0.4272461	0.12207031	-0.24414062	1550089081.064
-9.366943390000001	-2.383007788	-1.8614257200000002	-1.159668	0	-0.12207031	3.185717752	-9.098974640000002	1.118530252	1.2207031	-0.5493164	-2.1362305	4.813867212	9.697119110000001	0.2990722644	0.36621094	0.6713867	-2.9296875	-9.253295926000002	1.41042482	1.9858398560000001	-1.0375977	0	0.24414062	1.3482177520000003	9.69592302	2.19638678	0.24414062	0.61035156	-0.5493164	0.75964357	9.701904254	-1.2417480040000002	0.4272461	0.24414062	-0.18310547	1550089081.104
-9.274829074000001	-2.55288089	-1.8422851440000003	-0.91552734	-0.12207031	-0.12207031	3.037377896	-8.92910144	0.75366214	1.4038086	-1.2207031	-2.6245117	4.813867212	9.697119110000001	0.2990722644	0.24414062	0.7324219	-3.1738281	-9.273632788	1.5300537140000001	2.0468505400000003	-0.9765625	0	0.18310547	1.1304931610000002	9.6552491	2.27055661	0.12207031	0.4272461	-0.6713867	0.6830810700000001	9.63491214	-1.369750998	0.36621094	0.36621094	-0.24414062	1550089081.144
-9.351391574	-2.628247104	-1.9032959260000002	-0.7324219	-0.12207031	-0.061035156	3.037377896	-8.92910144	0.75366214	1.4648438	-1.2817383	-2.8686523	5.51130342	9.99021016	0.2069580072	0.24414062	0.8544922	-2.8686523	-9.297558606	1.55158696	2.080346646	-0.8544922	0	0.12207031	0.955834964	9.733007788	2.3925780760000004	0	0.24414062	-0.7324219	0.5825927716	9.640893570000001	-1.465454074	0.061035156	0.36621094	-0.18310547	1550089081.184
-9.405224640000002	-2.6354248200000003	-1.886547824	-0.5493164	-0.12207031	0	2.6844726440000004	-8.62524411	0.29667969240000003	1.2817383	-0.9765625	-2.8076172	5.632128894	9.999779860000002	0.23208007200000003	0.24414062	0.79345703	-2.1972656	-9.338232428000001	1.5743163940000002	2.1293945680000004	-0.7324219	-0.061035156	0.061035156	0.832617212	9.81315944	2.4081298920000003	-0.18310547	-0.12207031	-0.7324219	0.44621582460000003	9.640893570000001	-1.56354982	0.061035156	0.18310547	-0.061035156	1550089081.224
-9.3920652	-2.644995108	-1.8410888580000002	-0.36621094	0	0	2.6844726440000004	-8.62524411	0.29667969240000003	0.91552734	-0.6713867	-2.380371	5.7027101600000005	9.902880399999999	0.33137207460000007	0.24414062	0.4272461	-1.4038086	-9.337036240000002	1.6927490020000002	2.1796386780000003	-0.48828125	0	0.061035156	0.7680175720000001	9.75214856	2.3734375	-0.24414062	-0.36621094	-0.61035156	0.424682608	9.69592302	-1.592260782	0.061035156	0.18310547	0	1550089081.264
-9.366943390000001	-2.68327626	-1.7788817900000002	-0.12207031	0.061035156	0.061035156	2.503832968	-8.354882788000001	0.33256836060000006	0.4272461	-0.30517578	-1.7700195	5.62853984	9.744970746000002	0.381616214	0.18310547	0.12207031	-0.61035156	-9.293969748	1.752563498	2.140161142	-0.24414062	-0.18310547	0	0.8158691100000001	9.613378894	2.24064946	-0.30517578	-0.5493164	-0.36621094	0.40554199280000003	9.71147464	-1.5862792540000001	0	0.24414062	0	1550089081.304
-9.38129892	-2.662939496	-1.752563498	0.061035156	0.12207031	0.12207031	2.503832968	-8.354882788000001	0.33256836060000006	-0.12207031	0.18310547	-0.9765625	5.47541484	9.554760880000002	0.36965332460000005	0	-0.24414062	0	-9.331054712	1.6843750000000002	2.253808606	0.061035156	-0.061035156	-0.061035156	1.030004892	9.45666484	2.205957068	-0.18310547	-0.61035156	-0.12207031	0.2512207068	9.676782248	-1.582690396	0.061035156	0.30517578	0.061035156	1550089081.344
-9.407617212	-2.5002441100000006	-1.7118896760000002	0.18310547	0	0.061035156	2.400952176	-8.19936502	0.3828125	-0.5493164	0.48828125	-0.18310547	5.3342526999999995	9.433935700000001	0.26677246400000004	-0.18310547	-0.48828125	0.36621094	-9.34421376	1.4929687500000002	2.286108426	0.24414062	-0.061035156	-0.061035156	1.3362548920000001	9.387280252000002	2.269360324	-0.061035156	-0.36621094	0.061035156	0.2428466754	9.69592302	-1.5551757200000003	0	0.061035156	0.12207031	1550089081.384
-9.46264676	-2.32319339	-1.6125976440000003	0.24414062	0.12207031	0.12207031	2.3973632200000004	-8.188598740000002	0.5371337860000001	-0.8544922	0.6713867	0.5493164	5.2229982	9.427954074	0.14714355040000002	-0.30517578	-0.61035156	0.61035156	-9.351391574	1.3195067900000002	2.286108426	0.30517578	0	-0.12207031	1.4989501800000002	9.41120607	2.390185504	0.061035156	-0.12207031	0.18310547	0.2763427716	9.69951178	-1.564746106	-0.12207031	-0.24414062	0.12207031	1550089081.424
-9.553564300000001	-2.1700683900000004	-1.6736084260000001	0.24414062	0	0.061035156	2.6581542540000003	-8.47451178	0.9031982428000002	-0.9765625	0.6713867	1.2207031	5.10097644	9.445898560000002	0.07775878600000001	-0.24414062	-0.5493164	0.79345703	-9.298754892	1.1735596040000003	2.2753417540000003	0.30517578	0	-0.061035156	1.516894568	9.48896466	2.47631839	0.12207031	0	0.24414062	0.5873779254	9.66242662	-1.418798822	-0.12207031	-0.061035156	0.12207031	1550089081.464
-9.49733876	-2.1102538940000004	-1.610205072	0.24414062	0.061035156	0.061035156	2.6581542540000003	-8.47451178	0.9031982428000002	-0.9765625	0.61035156	1.7089844	5.10097644	9.445898560000002	0.07775878600000001	-0.12207031	-0.30517578	0.8544922	-9.31669928	1.0180419928000002	2.27294928	0.30517578	-0.061035156	-0.061035156	1.4558837860000002	9.5451902	2.528955072	0.12207031	0.061035156	0.30517578	0.5909667932	9.713867212	-1.400854532	-0.12207031	0	0.12207031	1550089081.504
-9.5703125	-2.036083966	-1.5910644960000002	0.18310547	0	0.061035156	2.85075679	-8.70061052	1.06589357	-0.79345703	0.48828125	1.953125	4.768408246	9.478198380000002	0.05502929712000001	0	-0.24414062	0.91552734	-9.3322509	0.9354980432000001	2.310034146	0.24414062	-0.061035156	-0.061035156	1.4606689300000002	9.589452880000001	2.545703076	0.061035156	0	0.24414062	0.6459961060000001	9.680371106	-1.3673584260000002	-0.12207031	-0.12207031	0.061035156	1550089081.544
-9.542798020000001	-1.9367920320000003	-1.526464856	0.061035156	0	0.061035156	3.261083966	-9.10734874	1.0646972840000002	-0.5493164	0.12207031	1.953125	4.627246106	9.398047120000001	0.10527343750000001	0.12207031	-0.12207031	0.91552734	-9.331054712	0.86850589	2.3255859620000003	0.12207031	-0.061035156	0	1.5336425720000002	9.56552716	2.5839844240000005	0.061035156	-0.061035156	0.12207031	0.7129882787999999	9.69113768	-1.3482177520000003	-0.12207031	-0.12207031	0.061035156	1550089081.583
-9.589452880000001	-1.9044922120000003	-1.5551757200000003	-0.061035156	-0.061035156	0	3.55058606	-9.132470746000001	0.953442392	-0.18310547	-0.30517578	1.7089844	4.559057608	9.27961412	0.20217285340000002	0.18310547	-0.061035156	0.79345703	-9.299951080000001	0.8218505890000001	2.313623004	0.061035156	-0.061035156	0	1.6161865020000004	9.5021241	2.59116214	0.061035156	0	0.061035156	0.8134765380000001	9.66242662	-1.31352536	-0.12207031	-0.12207031	0.061035156	1550089081.623
-9.559545926	-1.930810504	-1.447509784	-0.12207031	-0.12207031	0	3.79223642	-9.067871106	0.8242431610000001	0.061035156	-0.5493164	1.2207031	4.504028354000001	9.192285340000002	0.30625	0.24414062	0.061035156	0.61035156	-9.29516574	0.835009784	2.2944824280000002	-0.061035156	-0.061035156	0	1.6090087860000002	9.418384080000001	2.54689946	0	0	0	0.9331054712000001	9.70310054	-1.179541034	-0.12207031	0	0	1550089081.663
-9.573901260000001	-1.971484424	-1.4211913940000003	-0.24414062	-0.12207031	0	3.90827626	-8.954223740000002	0.7201660340000001	0.24414062	-0.5493164	0.7324219	4.476513580000001	9.174340560000001	0.37204589660000004	0.24414062	0.18310547	0.30517578	-9.284399460000001	0.8565429712000001	2.2753417540000003	-0.061035156	-0.12207031	0	1.6245605040000002	9.387280252000002	2.50622554	0.061035156	0.061035156	0	0.8960205072	9.683960160000002	-1.1639892572000001	-0.12207031	0.12207031	0	1550089081.703
-9.557153060000001	-2.020532248	-1.4056396760000003	-0.30517578	-0.18310547	0	3.8975097840000004	-8.77358426	0.5873779254	0.30517578	-0.48828125	0.30517578	4.5518798920000005	9.21501448	0.3828125	0.12207031	0.12207031	0	-9.285595746	0.846972644	2.277734424	-0.12207031	-0.12207031	0.061035156	1.629345746	9.41120607	2.501440396	0.12207031	0.12207031	-0.061035156	0.8625244110000001	9.70310054	-1.106567392	-0.12207031	0.18310547	0	1550089081.743
-9.512890380000002	-2.101879892	-1.369750998	-0.30517578	-0.18310547	0.061035156	3.803002896	-8.638403060000002	0.5036376800000001	0.36621094	-0.48828125	-0.061035156	4.69663089	9.30234375	0.401953125	0.061035156	0.12207031	-0.30517578	-9.285595746	0.8577392572	2.299267572	-0.18310547	-0.12207031	0.061035156	1.5982422120000002	9.46623552	2.56723642	0.12207031	0.12207031	-0.061035156	0.808691394	9.7318116	-1.0192382788	-0.18310547	0.18310547	-0.061035156	1550089081.783
-9.536816394	-2.122216754	-1.274047824	-0.30517578	-0.18310547	0.061035156	3.694140576	-8.54628894	0.41271972840000004	0.36621094	-0.30517578	-0.61035156	4.87368161	9.405224640000002	0.4139160144	0	0.12207031	-0.48828125	-9.30952176	0.835009784	2.3495117800000003	-0.18310547	-0.12207031	0.061035156	1.56953125	9.523657248000001	2.6641358800000003	0.061035156	0.12207031	-0.061035156	0.8134765380000001	9.712670926000001	-0.991723642	-0.18310547	0.18310547	0	1550089081.823
