# Supplementary material for: A deep learning approach for lower back-pain risk prediction during manual lifting
Source: PLoS One. 2021 Feb 19;16(2):e0247162. doi: 10.1371/journal.pone.0247162 (PMC7894914; doi:10.1371/journal.pone.0247162)
Supplement: S1 Data — (ZIP) [file pone.0247162.s001.zip › source-used/Subject_03_P2_Zone07_T2.csv]

Side_A_x	Side_A_y	Side_A_z	Side_G_x	Side_G_y	Side_G_z	LtWt_A_x	LtWt_A_y	LtWt_A_z	LtWt_G_x	LtWt_G_y	LtWt_G_z	RtWt_A_x	RtWt_A_y	RtWt_A_z	RtWt_G_x	RtWt_G_y	RtWt_G_z	Back_A_x	Back_A_y	Back_A_z	Back_G_x	Back_G_y	Back_G_z	UArm_A_x	UArm_A_y	UArm_A_z	UArm_G_x	UArm_G_y	UArm_G_z	Thig_A_x	Thig_A_y	Thig_A_z	Thig_G_x	Thig_G_y	Thig_G_z	Time_stp
-9.139648560000001	-0.2237060504	-3.8963134000000004	0	0	-0.12207031	3.514697284	-8.451782248	0.754858426	0	0	0.061035156	4.78276358	9.414794928000001	0.3600830072	0.061035156	-0.12207031	-0.061035156	-9.103759980000001	0.974975589	2.8830566100000006	0	0	-0.061035156	0.88645018	9.59782698	2.4583741	0	-0.12207031	-0.12207031	0.4605712860000001	9.864599640000002	0.9127685700000001	0	-0.061035156	-0.061035156	1550084726.302
-9.195874100000001	-0.287109375	-3.92023912	0	-0.12207031	-0.12207031	3.514697284	-8.451782248	0.754858426	0	0	0.061035156	4.744482428	9.4004393	0.40314941100000007	0	-0.12207031	-0.061035156	-9.130077880000002	1.002490216	2.8806639400000003	0.061035156	0	-0.061035156	0.9677978240000001	9.624145468	2.4655516200000003	0	-0.12207031	-0.12207031	0.46416014400000005	9.87775908	0.9139648560000001	0	-0.061035156	-0.061035156	1550084726.342
-9.14802266	-0.309838858	-3.8783691100000004	0	0	-0.061035156	3.4800048920000006	-8.451782248	0.6723144568000001	0	-0.061035156	0	4.7983153960000005	9.42077626	0.454589856	0	-0.061035156	-0.12207031	-9.121704074	0.9378906250000001	2.8639160340000003	0	0	0	0.9175537140000001	9.6217527	2.496655252	0	-0.061035156	-0.12207031	0.4330566394	9.862207460000002	0.931909146	0	-0.061035156	-0.061035156	1550084726.383
-9.174340560000001	-0.30625	-3.8975097840000004	0	0	-0.061035156	3.4800048920000006	-8.451782248	0.6723144568000001	0	-0.061035156	0	4.865307608	9.42077626	0.4474121106000001	0	-0.061035156	-0.12207031	-9.10974092	0.9594238220000001	2.845971646	0	-0.061035156	-0.061035156	0.8565429712000001	9.645678420000001	2.469140576	0	-0.061035156	-0.12207031	0.42587889400000006	9.85502896	0.9354980432000001	0	-0.061035156	-0.061035156	1550084726.422
-9.175537140000001	-0.30385742800000004	-3.9034912140000007	0	-0.061035156	0	3.4800048920000006	-8.451782248	0.6723144568000001	-0.061035156	-0.061035156	0	4.856933606	9.450683606	0.42827148560000006	-0.061035156	-0.12207031	-0.061035156	-9.134863220000002	0.9642089660000001	2.860327176	0	-0.061035156	-0.061035156	0.8960205072	9.666015380000001	2.47871106	-0.061035156	-0.12207031	-0.061035156	0.43186035340000006	9.874170320000001	0.915161142	0	0	-0.061035156	1550084726.462
-9.164770468	-0.33615722840000006	-3.9046875	0	-0.061035156	0	3.466845746	-8.463745108000001	0.6711181610000001	-0.061035156	-0.061035156	0	4.87368161	9.427954074	0.40314941100000007	-0.061035156	-0.12207031	-0.061035156	-9.140844748000001	0.94506839	2.85314946	0	-0.061035156	-0.061035156	0.9223388580000002	9.644482428000002	2.48828125	0	-0.12207031	-0.061035156	0.40075683900000003	9.8765625	0.9139648560000001	0	0	0	1550084726.502
-9.16357428	-0.346923822	-3.8915283540000005	0	-0.061035156	0	3.466845746	-8.463745108000001	0.6711181610000001	-0.061035156	-0.061035156	0	4.842578076	9.39685054	0.38879393000000007	-0.061035156	-0.061035156	-0.061035156	-9.14323732	0.954638678	2.854345746	0	-0.061035156	-0.061035156	0.9462646760000001	9.60739766	2.47033696	-0.061035156	-0.061035156	-0.061035156	0.417504892	9.864599640000002	0.9031982428000002	-0.061035156	0	0	1550084726.542
-9.169555710000001	-0.33256836060000006	-3.905883786	0	-0.061035156	0	3.4453125000000004	-8.4900634	0.734521466	-0.18310547	0	0	4.823437500000001	9.3657473	0.37443847840000005	0	-0.061035156	-0.061035156	-9.14323732	0.9510498200000002	2.8555420320000002	-0.061035156	-0.061035156	-0.061035156	0.9271240020000001	9.614575180000001	2.45358876	0	-0.061035156	-0.061035156	0.3911865216	9.88015126	0.8720947480000001	-0.061035156	-0.061035156	-0.061035156	1550084726.582
-9.18869658	-0.33017577880000004	-3.9094726440000005	0	0	-0.061035156	3.4453125000000004	-8.4900634	0.734521466	-0.18310547	0	0	4.82702626	9.399243210000002	0.32778320680000006	-0.061035156	-0.061035156	-0.061035156	-9.145629892	0.949853534	2.87109375	-0.061035156	-0.061035156	-0.061035156	0.8828613220000001	9.656445288	2.460766574	0	0	-0.061035156	0.33854982	9.88015126	0.876879892	-0.061035156	0	-0.061035156	1550084726.622
-9.170751800000001	-0.36965332460000005	-3.9214355040000006	0	-0.061035156	-0.061035156	3.4955566100000004	-8.57978534	0.8374023560000001	-0.12207031	0	0	4.8318116	9.43034694	0.309838858	0	-0.061035156	0	-9.13725589	0.9402832068000001	2.8471679320000005	-0.061035156	-0.12207031	0	0.849365216	9.66003444	2.4655516200000003	0	-0.061035156	0	0.3026611322	9.89929164	0.8565429712000001	0	-0.061035156	-0.061035156	1550084726.662
-9.15639676	-0.3756347644	-3.917846646	0	0	0	3.487182608	-8.4900634	0.6543701080000001	-0.12207031	0	0	4.824633786	9.431542932000001	0.3289794928	0.061035156	-0.061035156	0	-9.140844748000001	0.9582275360000001	2.8651123200000006	-0.061035156	-0.12207031	-0.061035156	0.8529540740000001	9.64208966	2.4488037140000003	0	-0.061035156	0	0.3541015576	9.883740020000001	0.8840576080000001	-0.061035156	-0.061035156	-0.061035156	1550084726.702
-9.144433606	-0.3576904254	-3.9130616000000003	0	-0.061035156	-0.061035156	3.487182608	-8.4900634	0.6543701080000001	-0.12207031	0	0	4.786352536	9.43513179	0.362475589	0	-0.061035156	0	-9.145629892	0.970190396	2.87109375	-0.061035156	-0.12207031	-0.061035156	0.893627896	9.636108426000002	2.4523925720000004	0	-0.061035156	0	0.3600830072	9.87297374	0.878076178	-0.061035156	0	-0.061035156	1550084726.742
-9.157592752000001	-0.364868161	-3.926220746	-0.061035156	0	-0.061035156	3.487182608	-8.4900634	0.6543701080000001	-0.061035156	-0.061035156	-0.061035156	4.774389676	9.42197284	0.38640135800000003	0	-0.061035156	0	-9.144433606	0.953442392	2.872290036	-0.061035156	-0.061035156	0	0.8888427520000001	9.63969748	2.469140576	0	-0.061035156	0	0.31701660340000004	9.868188400000001	0.8673096040000001	0	0	-0.061035156	1550084726.782
-9.16835962	-0.41152344240000005	-3.9250244600000004	-0.061035156	-0.061035156	-0.061035156	3.487182608	-8.4900634	0.6543701080000001	-0.061035156	-0.061035156	-0.061035156	4.76242662	9.431542932000001	0.35888672120000004	0	0	0	-9.15041484	0.9271240020000001	2.8758788940000004	-0.061035156	-0.061035156	0	0.8637207068000001	9.671997300000001	2.47631839	0	0	0	0.2895019568	9.87895468	0.8649169928000001	-0.061035156	0	-0.061035156	1550084726.822
-9.165966754000001	-0.42827148560000006	-3.92861322	-0.061035156	0	-0.061035156	3.440527356	-8.503222840000001	0.5849853534	-0.061035156	-0.061035156	-0.061035156	4.742089856000001	9.4686277	0.36845702880000003	0	0	0	-9.131274460000002	0.9295165740000001	2.8639160340000003	-0.061035156	-0.061035156	-0.061035156	0.8374023560000001	9.67558606	2.4571777160000003	0	0	0	0.3026611322	9.88015126	0.8900390380000001	0	0	-0.061035156	1550084726.862
-9.16357428	-0.4438232428	-3.90827626	0	-0.061035156	-0.061035156	3.440527356	-8.503222840000001	0.5849853534	-0.061035156	-0.12207031	-0.061035156	4.733715854000001	9.45786142	0.36606445680000005	0	-0.061035156	0	-9.159985520000001	0.9522461060000001	2.895019568	-0.061035156	-0.061035156	-0.061035156	0.8613281250000001	9.66242662	2.4404297120000003	0	0	0	0.270361322	9.883740020000001	0.8565429712000001	-0.061035156	0	-0.061035156	1550084726.902
-9.14204074	-0.3911865216	-3.9046875	-0.061035156	-0.061035156	-0.061035156	3.4369384000000003	-8.539111420000001	0.571826178	-0.061035156	-0.12207031	-0.12207031	4.70859375	9.45427266	0.3612792932	-0.061035156	0	-0.061035156	-9.154003894	0.9594238220000001	2.9093750000000003	-0.061035156	-0.061035156	0	0.8637207068000001	9.65285643	2.445214856	0	0	0	0.2619873004	9.868188400000001	0.8673096040000001	0	-0.061035156	-0.061035156	1550084726.942
-9.157592752000001	-0.39836425720000007	-3.90827626	0	-0.061035156	-0.061035156	3.408227536	-8.545092752	0.679492212	-0.061035156	-0.12207031	-0.12207031	4.703808606	9.43273912	0.3158203076	0	0	-0.061035156	-9.149218750000001	0.9390869110000001	2.9117675720000005	-0.061035156	-0.061035156	-0.061035156	0.876879892	9.63371556	2.4488037140000003	0	0	-0.061035156	0.3002685504	9.87895468	0.8708984620000001	0	0	-0.061035156	1550084726.982
-9.175537140000001	-0.4342529254	-3.9381836060000004	-0.061035156	0	-0.061035156	3.408227536	-8.545092752	0.679492212	-0.061035156	-0.12207031	-0.12207031	4.67629393	9.42436502	0.3146240216	0	0	-0.061035156	-9.16835962	0.966601538	2.960815396	-0.061035156	0	-0.061035156	0.899609375	9.673193390000002	2.43205571	0	0	-0.061035156	0.2942871106	9.87177716	0.885253894	0	-0.061035156	-0.061035156	1550084727.022
-9.189892572	-0.44621582460000003	-3.9393798920000007	0	-0.12207031	-0.061035156	3.4453125000000004	-8.62763678	0.7775878600000001	-0.061035156	-0.12207031	-0.12207031	4.69663089	9.459057608	0.3026611322	0	0	-0.12207031	-9.159985520000001	0.9474609620000001	2.9237304320000006	-0.061035156	0	0	0.8625244110000001	9.67438948	2.422485324	0	0	-0.061035156	0.308642572	9.90048822	0.915161142	0	-0.061035156	-0.061035156	1550084727.062
-9.138451980000001	-0.40434570680000004	-3.8711913940000002	0	0	-0.061035156	3.4453125000000004	-8.62763678	0.7775878600000001	-0.061035156	-0.12207031	-0.12207031	4.736108426	9.463842752000001	0.2942871106	0	0	-0.12207031	-9.14323732	0.9594238220000001	2.9033935700000004	-0.061035156	0.061035156	-0.061035156	0.7895507788	9.6636232	2.422485324	0	0	-0.061035156	0.3194091754	9.874170320000001	0.8756836060000002	-0.061035156	-0.061035156	-0.061035156	1550084727.102
-9.18391124	-0.3959716754	-3.926220746	0	-0.061035156	0	3.411816394	-8.575000000000001	0.6986327880000001	-0.061035156	-0.12207031	-0.12207031	4.758837860000001	9.460253894000001	0.29069824280000006	0	-0.061035156	-0.061035156	-9.113330072	0.9630126800000001	2.878271466	-0.061035156	0	-0.061035156	0.775195288	9.673193390000002	2.441625998	0	0	-0.061035156	0.34094239200000004	9.87895468	0.88645018	-0.061035156	0	-0.061035156	1550084727.142
-9.16357428	-0.401953125	-3.8831542540000004	0	-0.061035156	0	3.420190396	-8.552270468000001	0.6244628600000001	0	-0.12207031	-0.061035156	4.77080072	9.478198380000002	0.33256836060000006	0	-0.061035156	-0.061035156	-9.12888179	0.9307128600000001	2.8579346040000004	-0.061035156	0	-0.061035156	0.794335962	9.673193390000002	2.447607428	0	-0.061035156	-0.061035156	0.3229980432	9.88613318	0.8744873200000001	0	-0.061035156	-0.061035156	1550084727.182
-9.15161142	-0.4067382788	-3.8891358800000004	0	0	0	3.4632567900000004	-8.52236322	0.5526855432	0	-0.12207031	0	4.757641574	9.477001800000002	0.37084961060000005	0	-0.061035156	-0.061035156	-9.113330072	0.9271240020000001	2.87707518	-0.061035156	-0.061035156	-0.061035156	0.8122802520000001	9.6385009	2.44401857	-0.061035156	-0.061035156	-0.061035156	0.31342773560000003	9.8765625	0.8649169928000001	-0.061035156	-0.061035156	-0.061035156	1550084727.222
-9.152807608000002	-0.40793457460000004	-3.9070800720000003	0	-0.061035156	0	3.50393071	-8.497240920000001	0.5562744110000001	-0.061035156	-0.12207031	0	4.730126996	9.43632788	0.3995605432	-0.061035156	-0.061035156	-0.061035156	-9.134863220000002	0.9199462860000001	2.8854492800000004	-0.061035156	-0.061035156	-0.061035156	0.8374023560000001	9.63491214	2.45598143	-0.061035156	-0.061035156	-0.061035156	0.324194339	9.874170320000001	0.90678714	-0.061035156	-0.061035156	-0.061035156	1550084727.262
-9.154003894	-0.3959716754	-3.8831542540000004	0	-0.061035156	0	3.50393071	-8.497240920000001	0.5562744110000001	-0.061035156	-0.12207031	0	4.744482428	9.445898560000002	0.385205072	-0.061035156	0	-0.061035156	-9.124096940000001	0.9139648560000001	2.886645468	0	-0.061035156	-0.061035156	0.833813498	9.65285643	2.45358876	-0.061035156	-0.061035156	0	0.32180175720000004	9.869384980000001	0.876879892	-0.061035156	-0.061035156	-0.061035156	1550084727.302
-9.16118161	-0.424682608	-3.8963134000000004	0	-0.061035156	0	3.5338378600000007	-8.509204074000001	0.5610595746000001	-0.061035156	-0.12207031	0	4.7528564300000005	9.448290740000001	0.34572753600000006	-0.061035156	-0.061035156	-0.061035156	-9.132470746000001	0.8948242212000002	2.8758788940000004	-0.061035156	-0.061035156	-0.061035156	0.8182617212000002	9.648071580000002	2.4643554320000005	-0.061035156	-0.061035156	0	0.32658691100000004	9.865796220000002	0.900805661	-0.061035156	-0.061035156	-0.061035156	1550084727.342
-9.1623777	-0.416308606	-3.93339856	-0.061035156	-0.061035156	0	3.5338378600000007	-8.509204074000001	0.5610595746000001	-0.061035156	-0.12207031	0	4.76242662	9.43273912	0.309838858	-0.061035156	-0.061035156	0	-9.132470746000001	0.8900390380000001	2.8698974640000006	-0.061035156	-0.061035156	-0.061035156	0.8182617212000002	9.648071580000002	2.4643554320000005	-0.061035156	-0.061035156	0	0.31701660340000004	9.864599640000002	0.9020019568000001	-0.061035156	-0.061035156	0	1550084727.382
-9.170751800000001	-0.42229003600000004	-3.9154540740000003	0	-0.061035156	0	3.5422119600000004	-8.54628894	0.60651857	-0.12207031	-0.061035156	0	4.7528564300000005	9.408813400000001	0.287109375	-0.061035156	0	0	-9.134863220000002	0.910375998	2.878271466	-0.061035156	-0.061035156	-0.061035156	0.8577392572	9.603808606000001	2.446411142	-0.061035156	-0.061035156	0	0.3289794928	9.87536592	0.9127685700000001	-0.061035156	-0.061035156	0	1550084727.422
-9.16835962	-0.381616214	-3.881957968	0	-0.061035156	0	3.5625489200000002	-8.5666259	0.648388678	-0.12207031	0	0	4.745678714	9.398047120000001	0.28471679320000004	-0.061035156	-0.061035156	0	-9.121704074	0.9139648560000001	2.878271466	0	-0.061035156	0	0.8314209260000001	9.61816394	2.445214856	0	0	0	0.2823242212	9.864599640000002	0.8840576080000001	-0.061035156	-0.061035156	0	1550084727.462
-9.180322480000001	-0.3947753894	-3.8939209260000003	0	0	0	3.5625489200000002	-8.5666259	0.648388678	-0.061035156	-0.061035156	-0.061035156	4.744482428	9.414794928000001	0.26318359620000004	0	0	0	-9.11452626	0.9127685700000001	2.8914307100000003	0	-0.061035156	-0.061035156	0.8158691100000001	9.65883786	2.441625998	0	0	0	0.27395019960000005	9.88134784	0.88046875	-0.061035156	-0.061035156	-0.061035156	1550084727.502
-9.16835962	-0.39836425720000007	-3.9226317900000005	0	-0.061035156	0	3.4788086060000003	-8.571411240000002	0.6220702880000001	0	0	-0.12207031	4.7349121400000005	9.447094748	0.27993163940000004	0	-0.061035156	0	-9.122900360000001	0.9211425720000002	2.910571286	-0.061035156	-0.12207031	-0.061035156	0.8230468750000001	9.669604532000001	2.409326178	0	0	0	0.32060547120000005	9.87536592	0.8732910340000001	0	0	-0.061035156	1550084727.542
-9.157592752000001	-0.423486322	-3.9094726440000005	0	0	0	3.4381347840000003	-8.553466754	0.5670410144	0	0	-0.12207031	4.722949280000001	9.45666484	0.308642572	0	-0.061035156	0	-9.155200180000001	0.92473143	2.93808606	-0.061035156	-0.12207031	-0.061035156	0.8720947480000001	9.668408246	2.428466754	0	-0.061035156	0	0.25959472840000003	9.889721940000001	0.8517577880000001	0	-0.061035156	-0.061035156	1550084727.582
-9.133667032	-0.3971679712	-3.9250244600000004	0	0	0	3.420190396	-8.53671875	0.531152356	0	0	-0.12207031	4.722949280000001	9.438720746000001	0.3289794928	0	-0.061035156	0	-9.14682608	0.910375998	2.96560054	0	-0.061035156	0	0.8960205072	9.651660340000001	2.4488037140000003	0	-0.061035156	0	0.2930908246	9.862207460000002	0.9031982428000002	0	-0.061035156	-0.061035156	1550084727.622
-9.15161142	-0.3756347644	-3.9250244600000004	0	-0.061035156	-0.061035156	3.411816394	-8.54628894	0.531152356	0	0	-0.12207031	4.739697284	9.42915036	0.35649413939999997	0	0	0	-9.15161142	0.893627896	2.9620117800000005	-0.061035156	-0.061035156	0	0.9043945288	9.62653804	2.422485324	0	-0.061035156	0	0.32539062500000004	9.86699182	0.8900390380000001	-0.061035156	-0.061035156	0	1550084727.661
-9.157592752000001	-0.3732421924	-3.9154540740000003	0	-0.061035156	-0.061035156	3.411816394	-8.54628894	0.531152356	0	0	-0.061035156	4.713378894000001	9.43034694	0.34453125	0	-0.061035156	-0.061035156	-9.14323732	0.9390869110000001	2.987133786	0	0	0	0.9187500000000001	9.67080072	2.4165038940000003	0	-0.061035156	-0.061035156	0.32539062500000004	9.884936600000001	0.8960205072	-0.061035156	-0.061035156	0	1550084727.702
-9.16716304	-0.381616214	-3.90827626	0	0	0	3.411816394	-8.537914840000001	0.5598632788000001	0	0	-0.061035156	4.738500900000001	9.459057608	0.32778320680000006	-0.061035156	0	-0.061035156	-9.12888179	0.9271240020000001	2.95363768	-0.061035156	-0.061035156	0	0.9187500000000001	9.67080072	2.4165038940000003	0	-0.061035156	-0.061035156	0.30505371400000003	9.87775908	0.885253894	0	-0.061035156	-0.061035156	1550084727.741
-9.171948380000002	-0.3911865216	-3.9214355040000006	-0.061035156	0	0	3.411816394	-8.537914840000001	0.5598632788000001	0	-0.061035156	-0.061035156	4.768408246	9.46503894	0.30505371400000003	-0.061035156	0	-0.061035156	-9.103759980000001	0.9199462860000001	2.9440673920000004	-0.061035156	0	-0.061035156	0.8134765380000001	9.676782248	2.400952176	-0.061035156	0	-0.061035156	0.33017577880000004	9.874170320000001	0.8840576080000001	0	-0.061035156	-0.061035156	1550084727.781
-9.1623777	-0.40075683900000003	-3.9094726440000005	0	-0.061035156	0	3.435742212	-8.51638179	0.5670410144	-0.061035156	-0.061035156	0	4.77558606	9.44350589	0.2811279254	0	-0.061035156	-0.061035156	-9.101367212000001	0.9462646760000001	2.9620117800000005	-0.061035156	-0.061035156	0	0.855346646	9.666015380000001	2.4153076080000004	-0.061035156	-0.061035156	0	0.34453125	9.87536592	0.88046875	0	0	0	1550084727.821
-9.15161142	-0.3804199280000001	-3.8939209260000003	0	0	0	3.435742212	-8.51638179	0.5670410144	-0.061035156	-0.061035156	0	4.7803711060000005	9.418384080000001	0.2643798822	0	-0.061035156	-0.061035156	-9.121704074	0.9366943390000001	2.958422824	-0.061035156	-0.061035156	0	0.855346646	9.666015380000001	2.4153076080000004	-0.061035156	-0.061035156	0	0.33017577880000004	9.87895468	0.8900390380000001	-0.061035156	-0.061035156	0	1550084727.861
-9.144433606	-0.38999023560000007	-3.9142577880000005	0	0	0	3.5063233800000004	-8.56782248	0.6543701080000001	-0.061035156	-0.061035156	0	4.78515625	9.410009980000002	0.27993163940000004	0	-0.061035156	-0.061035156	-9.100170926	0.9366943390000001	2.9739746400000002	0	-0.061035156	-0.061035156	0.899609375	9.613378894	2.427270468	0	-0.061035156	-0.061035156	0.34931639400000003	9.874170320000001	0.88645018	-0.061035156	-0.061035156	-0.061035156	1550084727.901
-9.175537140000001	-0.3804199280000001	-3.895117212	0	-0.061035156	0	3.5027344240000007	-8.545092752	0.7034179712000002	-0.061035156	-0.061035156	0	4.78515625	9.38608426	0.2763427716	0	-0.061035156	-0.061035156	-9.11452626	0.9283202880000001	2.969189496	0	0	0	0.9020019568000001	9.61936052	2.424877896	0	0	0	0.35649413939999997	9.868188400000001	0.923535144	-0.061035156	-0.061035156	0	1550084727.941
-9.159985520000001	-0.3828125	-3.8640135800000004	0	0	0	3.4931639400000005	-8.53073732	0.6830810700000001	-0.061035156	-0.061035156	0	4.78515625	9.412402160000001	0.27514648560000005	0	0	-0.061035156	-9.100170926	0.9414794928000001	2.958422824	0	-0.061035156	0	0.8960205072	9.681567392	2.4153076080000004	0	0	0	0.343334964	9.859814300000002	0.893627896	-0.061035156	-0.061035156	0	1550084727.981
-9.18869658	-0.37084961060000005	-3.9046875	-0.061035156	-0.061035156	0	3.512304712	-8.51638179	0.6208740020000001	-0.061035156	-0.061035156	0	4.804296924000001	9.45427266	0.2823242212	0	0	-0.061035156	-9.11691893	0.915161142	2.9572264400000003	0	0	-0.061035156	0.8972167932	9.7066893	2.4296630400000003	0	0	-0.061035156	0.34213867800000003	9.889721940000001	0.900805661	-0.061035156	-0.061035156	0	1550084728.021
-9.16357428	-0.36965332460000005	-3.8915283540000005	-0.061035156	-0.061035156	0	3.512304712	-8.51638179	0.6208740020000001	0	-0.061035156	-0.061035156	4.813867212	9.47460962	0.33854982	0	0	0	-9.11213408	0.92473143	2.9524413940000005	-0.061035156	0	-0.061035156	0.8708984620000001	9.669604532000001	2.4344482820000004	0	0	0	0.35649413939999997	9.88015126	0.9211425720000002	0	-0.061035156	0	1550084728.061
-9.164770468	-0.362475589	-3.8843505400000002	-0.061035156	-0.061035156	0	3.514697284	-8.484082068000001	0.5754150360000001	0	-0.061035156	-0.061035156	4.7983153960000005	9.460253894000001	0.41152344240000005	0	0	0	-9.11452626	0.9402832068000001	2.95363768	0	-0.061035156	0	0.879272464	9.632519568000001	2.42607428	-0.061035156	0	0	0.379223642	9.868188400000001	0.916357428	-0.061035156	0	0	1550084728.101
-9.169555710000001	-0.3505126800000001	-3.89272464	-0.061035156	0	0	3.514697284	-8.484082068000001	0.5754150360000001	-0.061035156	0	0	4.792333966	9.4423098	0.43664550720000006	-0.061035156	0	0	-9.11452626	0.9402832068000001	2.9500489200000004	0	0	0	0.909179712	9.637304712	2.436840854	-0.061035156	-0.061035156	0	0.3576904254	9.864599640000002	0.899609375	0	0	0	1550084728.141
-9.173144568	-0.343334964	-3.9298096040000003	-0.061035156	-0.061035156	0	3.5422119600000004	-8.500830072	0.5861816394	-0.061035156	0	0	4.801904254000001	9.441113220000002	0.38640135800000003	-0.061035156	0	0	-9.118115020000001	0.9331054712000001	2.951245108	0	-0.061035156	0	0.9211425720000002	9.650463760000001	2.447607428	-0.061035156	-0.061035156	0	0.3732421924	9.88254442	0.9031982428000002	-0.061035156	-0.061035156	0	1550084728.181
-9.152807608000002	-0.3373535144	-3.926220746	-0.061035156	-0.061035156	0	3.5386230040000006	-8.519970746	0.6208740020000001	-0.061035156	0	0	4.812670926	9.438720746000001	0.31701660340000004	-0.061035156	0	0	-9.125292932	0.931909146	2.9392822480000005	0	0	0	0.869702176	9.661230432000002	2.4165038940000003	-0.061035156	0	0	0.3756347644	9.883740020000001	0.90678714	-0.061035156	0	0	1550084728.221
-9.14682608	-0.3505126800000001	-3.8915283540000005	-0.061035156	0	0	3.5194824280000003	-8.541503894	0.6531738220000001	-0.061035156	0	0	4.793530252	9.404028060000002	0.270361322	-0.061035156	0	0	-9.10974092	0.9402832068000001	2.930908246	0	0	0	0.88046875	9.61936052	2.4153076080000004	-0.061035156	0	0	0.34931639400000003	9.869384980000001	0.8876464660000001	-0.061035156	-0.061035156	0	1550084728.261
-9.145629892	-0.339746106	-3.9190429320000004	0	0	0	3.5135009000000004	-8.560644568	0.669921875	-0.061035156	0	0	4.792333966	9.371728240000001	0.2452392572	-0.061035156	0.061035156	0	-9.096582068	0.9522461060000001	2.9117675720000005	0	-0.061035156	0	0.8744873200000001	9.60859375	2.4081298920000003	-0.061035156	0	0.061035156	0.36965332460000005	9.86699182	0.88645018	-0.061035156	-0.061035156	0	1550084728.301
-9.175537140000001	-0.339746106	-3.935791034	0	-0.061035156	0	3.50393071	-8.56184056	0.69504393	-0.061035156	0	0	4.766015576	9.39685054	0.2380615216	0	0	0	-9.1193116	0.9378906250000001	2.9081787140000004	0	-0.061035156	0	0.8744873200000001	9.60859375	2.4081298920000003	-0.061035156	0	0.061035156	0.38640135800000003	9.883740020000001	0.9271240020000001	-0.061035156	0	0	1550084728.341
-9.15878894	-0.30625	-3.887939496	-0.061035156	-0.061035156	0	3.5290527160000003	-8.541503894	0.7117919928	-0.061035156	0	0	4.7528564300000005	9.418384080000001	0.2524169928	0	-0.061035156	0.061035156	-9.145629892	0.9522461060000001	2.94526358	-0.061035156	-0.061035156	0	0.909179712	9.64208966	2.418896466	0	0	0	0.3229980432	9.88015126	0.885253894	-0.061035156	-0.061035156	0	1550084728.381
-9.16835962	-0.33137207460000007	-3.9142577880000005	0	0	-0.061035156	3.541015576	-8.55466304	0.693847644	-0.061035156	0	0	4.73132338	9.41120607	0.26318359620000004	0	0	0	-9.15161142	0.98334964	2.9644042540000006	0	0	0	0.98334964	9.668408246	2.43803714	0	0	0	0.2978759784	9.889721940000001	0.891235324	0	-0.061035156	-0.061035156	1550084728.421
-9.15878894	-0.35649413939999997	-3.917846646	0	-0.061035156	-0.061035156	3.53981929	-8.535522660000002	0.65676268	-0.061035156	0	0	4.7612304320000005	9.426757788000002	0.34812010800000004	0	0	-0.061035156	-9.113330072	0.9438721040000001	2.9321045320000003	-0.061035156	-0.061035156	0	0.98334964	9.668408246	2.43803714	0	0	0	0.2990722644	9.869384980000001	0.8960205072	0	-0.061035156	-0.061035156	1550084728.461
-9.176733426	-0.37204589660000004	-3.9609130400000003	0	0	-0.061035156	3.484790036	-8.503222840000001	0.6053222644	-0.061035156	0	0	4.769604532000001	9.43273912	0.33615722840000006	0	0	-0.061035156	-9.136059800000002	0.9677978240000001	2.948852536	-0.061035156	-0.061035156	-0.061035156	0.90678714	9.656445288	2.4117187500000004	0	0	0	0.288305661	9.88254442	0.8828613220000001	0	-0.061035156	-0.061035156	1550084728.501
-9.15041484	-0.3804199280000001	-3.9441650360000002	0	-0.061035156	0	3.464453076	-8.5582518	0.6005371106	-0.061035156	0	0	4.786352536	9.47460962	0.34213867800000003	-0.061035156	0	-0.061035156	-9.16716304	0.9869384980000001	2.9823487400000004	-0.061035156	-0.061035156	0	0.9642089660000001	9.705493210000002	2.3949707460000003	0	0	0	0.3529052716	9.88015126	0.8960205072	-0.061035156	-0.061035156	-0.061035156	1550084728.541
-9.152807608000002	-0.3612792932	-3.9154540740000003	0	0	-0.061035156	3.464453076	-8.5582518	0.6005371106	0	0	-0.061035156	4.781567392	9.459057608	0.3146240216	-0.061035156	0	-0.061035156	-9.169555710000001	0.985742212	2.988330072	0	0.061035156	-0.061035156	0.9821533540000001	9.683960160000002	2.410522464	-0.061035156	0	-0.061035156	0.38400878600000005	9.87895468	0.923535144	-0.061035156	0	0	1550084728.581
-9.174340560000001	-0.31103514400000004	-3.9298096040000003	0	-0.061035156	0	3.4417237400000005	-8.502026260000001	0.6914550720000001	0	0	-0.061035156	4.757641574	9.4171875	0.2895019568	0	0	-0.12207031	-9.15878894	1.000097644	2.96560054	0	0.061035156	-0.061035156	0.9713867212000001	9.66242662	2.3985596040000003	-0.061035156	0	-0.061035156	0.339746106	9.8765625	0.899609375	-0.061035156	-0.061035156	0	1550084728.621
-9.177929712000001	-0.288305661	-3.90827626	0	0	-0.061035156	3.428564496	-8.517577880000001	0.716577176	0	-0.061035156	0	4.771997104	9.43632788	0.2536132788	0	0.061035156	-0.12207031	-9.132470746000001	0.9905273560000001	2.9129637600000002	0	0.061035156	-0.061035156	0.876879892	9.69233426	2.387792932	-0.061035156	0.061035156	-0.061035156	0.37683107	9.88015126	0.8924316100000002	-0.061035156	-0.061035156	-0.061035156	1550084728.661
-9.16835962	-0.324194339	-3.92861322	0	-0.061035156	-0.061035156	3.4656494600000003	-8.557055710000002	0.6890625	0	-0.061035156	0	4.7983153960000005	9.477001800000002	0.2619873004	0	0	-0.12207031	-9.118115020000001	0.9809570288	2.895019568	0	0.061035156	-0.061035156	0.8218505890000001	9.7066893	2.403344748	-0.061035156	0.061035156	-0.061035156	0.38879393000000007	9.87895468	0.9343017572	0	0	-0.061035156	1550084728.701
-9.16716304	-0.3373535144	-3.917846646	0	-0.061035156	0	3.4560790740000003	-8.50441893	0.6364257788	0	-0.061035156	0	4.80310054	9.477001800000002	0.309838858	0	-0.061035156	-0.061035156	-9.130077880000002	0.949853534	2.8806639400000003	-0.061035156	0	-0.061035156	0.8625244110000001	9.673193390000002	2.42368161	-0.061035156	0	-0.061035156	0.34213867800000003	9.87536592	0.8900390380000001	-0.061035156	-0.061035156	-0.061035156	1550084728.741
-9.14802266	-0.3337646466	-3.92023912	0	0	0	3.430957068	-8.445800720000001	0.643603534	0	-0.061035156	0	4.781567392	9.43034694	0.3804199280000001	0	0	-0.061035156	-9.118115020000001	0.9378906250000001	2.843579074	-0.061035156	0	-0.061035156	0.9127685700000001	9.632519568000001	2.433251996	-0.061035156	0	-0.061035156	0.3911865216	9.87536592	0.907983426	-0.061035156	-0.061035156	-0.061035156	1550084728.781
-9.177929712000001	-0.31223143000000003	-3.9070800720000003	0	-0.061035156	0	3.4823974640000004	-8.47810054	0.6280517572	-0.12207031	0	0.061035156	4.789941394	9.4171875	0.41152344240000005	-0.061035156	0.061035156	-0.061035156	-9.131274460000002	0.9295165740000001	2.834008786	-0.061035156	0	-0.061035156	0.9127685700000001	9.632519568000001	2.433251996	-0.061035156	0	-0.061035156	0.37204589660000004	9.869384980000001	0.9199462860000001	0	-0.061035156	-0.061035156	1550084728.821
-9.121704074	-0.324194339	-3.9250244600000004	-0.061035156	0	0	3.5111084260000003	-8.52236322	0.686669928	-0.12207031	0	0.061035156	4.8150634000000005	9.45427266	0.4103271466	-0.061035156	0	-0.061035156	-9.10734874	0.9354980432000001	2.825634784	-0.061035156	0	-0.061035156	0.800317392	9.649267572	2.446411142	-0.061035156	0.061035156	0	0.35888672120000004	9.861010880000002	0.900805661	-0.061035156	-0.061035156	-0.061035156	1550084728.861
-9.185107428000002	-0.3505126800000001	-3.926220746	0	-0.061035156	0	3.541015576	-8.518774460000001	0.6842773560000001	-0.12207031	0	0.061035156	4.801904254000001	9.448290740000001	0.3732421924	-0.061035156	0	0	-9.144433606	0.9271240020000001	2.8220459260000004	-0.061035156	-0.061035156	-0.061035156	0.8206542932	9.646875000000001	2.4667480040000003	-0.061035156	-0.061035156	0	0.3541015576	9.88134784	0.9043945288	-0.061035156	-0.061035156	-0.061035156	1550084728.901
-9.149218750000001	-0.3002685504	-3.8939209260000003	0	-0.061035156	0	3.5493896760000005	-8.52714856	0.69504393	-0.061035156	-0.061035156	-0.061035156	4.76721196	9.431542932000001	0.34213867800000003	-0.12207031	0	0	-9.140844748000001	0.9187500000000001	2.830419928	-0.061035156	-0.061035156	-0.061035156	0.8206542932	9.646875000000001	2.4667480040000003	-0.061035156	-0.061035156	0	0.2990722644	9.87297374	0.898413089	0	-0.061035156	-0.061035156	1550084728.94
-9.181518570000001	-0.270361322	-3.858032248	0	0	-0.061035156	3.544604532	-8.55585962	0.718969748	-0.061035156	-0.061035156	-0.061035156	4.733715854000001	9.394457968000001	0.30505371400000003	-0.061035156	0	0	-9.14204074	0.9283202880000001	2.85913089	-0.061035156	-0.061035156	-0.061035156	0.9020019568000001	9.590649460000002	2.47871106	-0.061035156	0	0	0.285913089	9.88613318	0.86850589	0	-0.061035156	-0.12207031	1550084728.981
-9.298754892	-0.2619873004	-3.8855469240000007	0.061035156	-0.36621094	-0.12207031	3.544604532	-8.55585962	0.718969748	-0.061035156	0	-0.061035156	4.701416034	9.377710160000001	0.2811279254	-0.061035156	0	0	-9.165966754000001	0.907983426	2.9081787140000004	0	-0.061035156	-0.061035156	0.9307128600000001	9.615771760000001	2.4404297120000003	-0.061035156	0	0	0.172265625	9.91364766	0.740502896	0	0	-0.18310547	1550084729.021
-9.159985520000001	-0.23208007200000003	-3.8963134000000004	0.061035156	-0.36621094	-0.18310547	3.5135009000000004	-8.552270468000001	0.71538089	0	-0.061035156	-0.12207031	4.683471646	9.410009980000002	0.27155761780000004	-0.061035156	0	-0.061035156	-9.155200180000001	0.9199462860000001	2.981152356	-0.061035156	-0.061035156	-0.061035156	0.9737792932	9.680371106	2.414111322	-0.061035156	0	0	0.023925780760000005	9.955517180000001	0.571826178	-0.12207031	-0.061035156	-0.4272461	1550084729.06
-8.8979982	-0.24763183900000002	-3.8855469240000007	0.12207031	-0.12207031	-0.36621094	3.5182862400000006	-8.564233426000001	0.6842773560000001	0	-0.061035156	-0.12207031	4.691845746	9.3920652	0.2978759784	0	-0.061035156	-0.12207031	-9.016430710000002	0.994116214	3.0672851440000004	-0.061035156	-0.061035156	-0.061035156	1.002490216	9.5703125	2.3172119600000003	-0.061035156	-0.061035156	-0.061035156	0.35888672120000004	9.737792932000001	0.75964357	-0.24414062	0.061035156	-0.5493164	1550084729.101
-9.14682608	-0.26796875000000003	-4.398754892	0.18310547	-0.36621094	-0.48828125	3.430957068	-8.54389676	0.5969482428	0	0	-0.12207031	4.665527356	9.24611821	0.3182128894	-0.061035156	-0.061035156	-0.18310547	-9.157592752000001	1.144848642	3.092407248	-0.12207031	-0.18310547	-0.061035156	1.2094482428000002	9.54638678	2.204760782	-0.061035156	-0.18310547	-0.12207031	0.381616214	9.98183606	0.8613281250000001	-0.12207031	0.24414062	-0.61035156	1550084729.14
-9.023608426000001	-0.3971679712	-4.222900360000001	0.24414062	-0.36621094	-0.36621094	3.399853534	-8.48527806	0.6220702880000001	-0.061035156	-0.061035156	-0.061035156	4.738500900000001	9.354980432000001	0.2344726538	-0.12207031	0.061035156	-0.36621094	-9.258081070000001	1.272851538	3.237158246	-0.061035156	0.30517578	-0.061035156	1.3111327879999999	9.72822284	2.0935058900000003	-0.061035156	-0.12207031	-0.18310547	0.22011719240000002	9.942358720000001	0.773999002	-0.061035156	0.12207031	-0.48828125	1550084729.18
-8.924316394	-0.3014648462	-4.208544928	0.30517578	-0.061035156	-0.24414062	3.25151358	-8.36086412	0.687866214	-0.12207031	-0.24414062	-0.061035156	4.81745607	9.427954074	0.01674804712	-0.12207031	0.061035156	-0.48828125	-9.131274460000002	1.4750244600000002	3.255102536	-0.12207031	0.12207031	-0.061035156	1.1807373200000002	9.82990764	1.9798584260000003	-0.061035156	0	-0.24414062	0.20217285340000002	9.916039840000002	0.693847644	-0.24414062	-0.30517578	-0.4272461	1550084729.221
-8.865698380000001	-0.1686767572	-4.294677716000001	0.4272461	-0.12207031	-0.4272461	3.3197021760000003	-8.487670926	0.6531738220000001	-0.4272461	-0.12207031	0.24414062	4.90358876	9.477001800000002	-0.14833984620000001	-0.061035156	-0.061035156	-0.48828125	-9.101367212000001	1.6090087860000002	3.2706542540000005	0.061035156	0.36621094	-0.061035156	1.1807373200000002	9.82990764	1.9798584260000003	-0.061035156	0	-0.36621094	0.5837890576	9.87297374	0.594555661	-0.30517578	-0.12207031	-0.36621094	1550084729.26
-8.954223740000002	-0.07177734424	-4.380810504	0.4272461	-0.061035156	-0.5493164	3.2885987400000003	-8.484082068000001	0.8589355432	-0.61035156	-0.061035156	0.18310547	4.81745607	9.38010234	-0.22849121400000003	-0.061035156	-0.24414062	-0.4272461	-9.124096940000001	1.592260782	3.2634764400000003	0	0.36621094	-0.061035156	1.1807373200000002	9.82990764	1.9798584260000003	-0.061035156	0	-0.36621094	0.4330566394	9.918433	0.5502929712000001	-0.30517578	0	-0.36621094	1550084729.3
-8.955419928000001	-0.00478515625	-4.4789062500000005	0.36621094	-0.18310547	-0.61035156	3.1139403960000003	-8.38957518	1.12211911	-0.5493164	-0.061035156	0.30517578	4.70859375	9.27004393	-0.30505371400000003	-0.061035156	-0.36621094	-0.5493164	-9.0594973	1.6125976440000003	3.18332518	0	0.61035156	0	1.234570288	9.646875000000001	1.7346191100000001	-0.061035156	0	-0.36621094	0.06459961060000001	9.96508786	0.5622558606000001	-0.4272461	-0.36621094	-0.5493164	1550084729.345
-8.829809800000001	-0.24045410340000004	-4.556665036	0.12207031	-0.18310547	-0.6713867	3.0493408540000004	-8.42666034	1.21303714	-0.5493164	-0.12207031	0.48828125	4.756445288	9.274829074000001	-0.4067382788	-0.061035156	-0.24414062	-0.7324219	-9.021215560000002	1.60183107	3.06848143	-0.061035156	0.5493164	0.061035156	1.264477536	9.712670926000001	1.717871106	-0.18310547	-0.12207031	-0.7324219	0.5335449280000001	9.90647014	0.8015136780000001	-0.48828125	-0.4272461	-0.48828125	1550084729.384
-8.6599366	-0.5825927716	-4.608105432	-0.061035156	-0.24414062	-0.5493164	3.2180175720000004	-8.62045926	1.2094482428000002	-0.61035156	0	0.48828125	4.828222644	9.317895468000001	-0.40075683900000003	0.061035156	-0.12207031	-0.79345703	-9.055908246000001	1.6460937500000001	2.9847412140000005	0	0.7324219	0.061035156	1.1041748200000001	9.67917482	1.6843750000000002	-0.18310547	-0.12207031	-0.7324219	1.610205072	9.724634080000001	1.644897464	-0.48828125	0.12207031	0.18310547	1550084729.42
-8.675488220000002	-0.7273437500000001	-4.197778354	-0.24414062	-0.48828125	-0.36621094	3.3005616	-8.833398560000001	1.2417480040000002	-0.61035156	0.061035156	0.36621094	4.8162597840000005	9.247314300000001	-0.27275390380000003	0.061035156	-0.18310547	-0.7324219	-9.029589660000001	1.697534146	2.7478759000000004	0.061035156	0.91552734	0.061035156	0.773999002	9.43513179	1.714282248	-0.30517578	-0.12207031	-0.8544922	2.4906739200000003	9.82153354	2.191601538	-1.2817383	0.18310547	1.2207031	1550084729.46
-8.871679712	-0.9283202880000001	-3.575707968	-0.30517578	-0.36621094	-0.36621094	3.101977536	-8.86091304	1.280029254	-0.48828125	-0.061035156	0.24414062	4.744482428	9.201855432	-0.12202148560000001	0	-0.36621094	-0.61035156	-9.029589660000001	1.681982428	2.4356445680000003	0.24414062	0.9765625	0.061035156	0.36845702880000003	9.399243210000002	1.9320067900000002	-0.36621094	-0.061035156	-0.8544922	2.3889892180000003	10.05241664	2.3495117800000003	-2.5024414	0.5493164	1.8310547	1550084729.5
-10.235449280000001	-1.0072753600000002	-3.4680420320000005	0.12207031	-1.0986328	-0.48828125	2.94765625	-8.737695288000001	1.2082519568	-0.48828125	-0.061035156	0.24414062	4.659545926000001	9.445898560000002	0.026318359620000002	-0.12207031	-0.6713867	-0.30517578	-9.305932608	1.43076178	2.23227536	0.36621094	0.8544922	0	0.36845702880000003	9.399243210000002	1.9320067900000002	-0.36621094	0.12207031	-0.7324219	3.446508786	10.789330580000001	3.185717752	-2.9907227	0.91552734	3.1738281	1550084729.54
-10.47709964	-0.8732910340000001	-2.6210692900000003	0.12207031	-2.8076172	-0.5493164	2.82084964	-8.7364991	1.0479492212000001	-0.4272461	0.36621094	0.4272461	4.572216754	9.852636780000001	0.14714355040000002	-0.18310547	-0.8544922	-0.061035156	-9.241332968	1.2668701080000002	2.3076415740000003	0.5493164	1.159668	-0.18310547	-0.1399658246	9.8514402	2.92971196	-0.12207031	0.12207031	-0.61035156	5.800805710000001	11.851635880000002	4.08652356	-3.6010742	3.0517578	4.699707	1550084729.58
-10.529736420000003	-0.2643798822	-1.36018071	0	-2.4414062	-0.79345703	2.674902356	-8.86809056	0.8182617212000002	-0.24414062	0.4272461	0.7324219	4.377221646000001	9.95073282	0.20935058900000003	0	-0.9765625	0.12207031	-9.19348143	0.7799804712000001	2.250219748	0.6713867	0.48828125	-0.30517578	0.0765625	9.95432158	3.4919677520000003	0	-0.061035156	-0.6713867	3.5924560700000003	12.151903960000002	2.798120108	-3.2958984	3.0517578	4.699707	1550084729.62
-10.338329680000001	-0.113647464	-0.8266357428000001	-0.48828125	-0.61035156	-0.6713867	2.6306396760000004	-8.652759080000001	0.48569336060000007	-0.12207031	0.12207031	0.91552734	4.34611821	9.9949955	0.462963858	0.30517578	-0.48828125	0.12207031	-9.36455072	0.24165038940000003	2.4906739200000003	0.48828125	0.5493164	-0.5493164	0.30505371400000003	10.17204622	3.803002896	0	0	-0.79345703	-0.42229003600000004	10.035669420000001	1.6712158540000002	-2.319336	0	3.3569336	1550084729.66
-10.23784146	-0.7668212860000001	-1.9930175720000003	-0.7324219	-1.4038086	-0.36621094	2.89741214	-8.50441893	0.1614990216	-0.12207031	0.18310547	1.2207031	4.17265625	10.200757280000001	0.9223388580000002	0.5493164	-0.18310547	-0.18310547	-9.559545926	0.015551758180000002	2.6796875	0.18310547	-0.24414062	-0.5493164	0.5790038940000001	10.316797120000002	3.6331298920000004	0	-0.061035156	-0.91552734	-0.910375998	8.383593750000001	2.4870849640000006	-1.0986328	0.36621094	2.319336	1550084729.7
-8.98652356	-1.1269042932	-1.013256839	-0.36621094	-0.79345703	0.12207031	3.131884784	-8.597729532	-0.23327636780000002	0	0.061035156	1.5258789	4.2958741	10.072753600000002	1.57551268	0.4272461	0.12207031	-0.5493164	-9.144433606	0.019140625	2.928515576	0.12207031	0.61035156	-0.4272461	0.794335962	9.7150634	3.5326415740000003	-0.12207031	-0.48828125	-0.9765625	0.35649413939999997	7.594042932000001	2.4200927520000004	0.5493164	-0.8544922	1.2207031	1550084729.74
-8.145532248	-0.5622558606000001	-0.5036376800000001	-0.36621094	0.18310547	0	3.617578076	-8.70898462	-0.65676268	0.061035156	-0.36621094	1.4648438	4.3162110600000005	9.30234375	2.044457968	0.18310547	0.24414062	-0.79345703	-8.880053420000001	-0.17465820680000002	2.8411866	0.12207031	-0.061035156	-0.5493164	1.129296875	8.871679712	3.5792969240000003	-0.30517578	-0.9765625	-0.9765625	1.37214357	6.902587860000001	2.368652356	1.3427734	0.61035156	0.8544922	1550084729.78
-8.584570288	0.11604003600000001	-0.8290283540000001	-0.36621094	0.4272461	-0.4272461	4.03747554	-8.189794928000001	-0.8972167932	-0.18310547	-0.8544922	0.8544922	4.3233885800000005	8.661132788000002	2.27653804	-0.12207031	-0.12207031	-1.0375977	-8.790332068	-0.1818359424	2.60910643	0.12207031	0.5493164	-0.5493164	1.204663089	8.419482428	3.523071286	-0.4272461	-0.7324219	-0.9765625	1.637719748	6.477905252000001	3.5625489200000002	2.0751953	0.12207031	0.4272461	1550084729.82
-9.14802266	-0.04067382788	-1.141259784	-0.48828125	0.61035156	-0.36621094	4.267163040000001	-7.6729982	-0.7955322480000001	-0.48828125	-0.4272461	0.48828125	4.531542932000001	8.541503894	2.158105432	-0.48828125	-0.061035156	-1.2207031	-8.923120108	-0.4354492212	2.5002441100000006	0.061035156	0.30517578	-0.30517578	1.085034146	8.533129892	3.6151855040000007	-0.5493164	-0.18310547	-0.79345703	1.57551268	6.843969748	4.371240216	3.4179688	0.36621094	0.48828125	1550084729.86
-10.079932100000002	-0.5526855432	-1.6484863220000001	-0.30517578	0.61035156	-0.30517578	4.21691893	-7.607201980000001	-0.593359375	-0.61035156	0.061035156	0.61035156	4.65476088	8.859716754	1.7812744600000001	-0.61035156	-0.18310547	-1.4648438	-9.242529254	-0.8457763580000002	2.6485839660000003	-0.30517578	0.61035156	-0.12207031	1.191503894	9.122900360000001	3.811376996	-0.4272461	-0.061035156	-0.61035156	3.31252446	8.630029254	4.8258300720000005	2.9296875	-1.0375977	0.12207031	1550084729.9
-10.650561600000001	0.19499511780000003	-1.490576178	-0.61035156	-0.4272461	-0.30517578	4.238452176	-8.104858426	-0.516796875	-0.48828125	0.061035156	0.6713867	4.923925720000001	9.341821580000001	1.4211913940000003	-0.48828125	-0.18310547	-1.5258789	-9.404028060000002	-0.6519775360000001	2.749072284	-0.5493164	0.30517578	0	1.0922119110000001	9.45307608	3.829321286	-0.24414062	0.12207031	-0.4272461	6.3295652	9.39326178	4.660742212000001	1.6479492	0.061035156	0.61035156	1550084729.94
-10.602710159999999	0.73332518	-0.923535144	-0.91552734	-0.6713867	-1.0375977	4.38200679	-8.92551268	-0.57421875	-0.36621094	-0.36621094	0.36621094	5.249316394	9.49494658	1.141259784	-0.36621094	0.061035156	-1.2817383	-9.528442392	-0.20097655760000002	2.825634784	-0.48828125	0.61035156	0.24414062	0.6077148560000001	9.42197284	3.71926268	-0.18310547	0.30517578	-0.36621094	6.79013678	9.011645468000001	4.965795926	1.159668	2.319336	0.9765625	1550084729.98
-10.534521760000002	0.7907471040000001	-0.7141846040000002	-1.5258789	-0.12207031	-0.79345703	4.530346646	-9.469824280000001	-0.67709964	-0.4272461	-0.61035156	-0.36621094	5.392871106	9.57150908	0.9020019568000001	-0.18310547	0.24414062	-0.79345703	-9.32746556	-0.06459961060000001	2.733520468	-0.36621094	0.4272461	0.36621094	0.20217285340000002	9.603808606000001	3.7276367800000005	-0.18310547	0.30517578	-0.36621094	5.317504892	8.411108426	3.721655252	1.4038086	1.6479492	0.36621094	1550084730.02
-11.187695680000001	-0.31342773560000003	-1.053930661	-1.5869141	0.30517578	-0.8544922	4.386792032000001	-9.62294928	-0.48330077880000005	-0.61035156	-0.48828125	-0.91552734	5.316308606000001	9.850244600000002	0.7991211060000001	0	-0.12207031	-0.12207031	-9.29516574	-0.31223143000000003	2.64140625	-0.4272461	-0.24414062	0.30517578	-0.023925780760000005	9.98303264	3.8053954680000004	-0.18310547	0.12207031	-0.24414062	3.9322021760000005	7.981640380000001	2.45	1.6479492	1.953125	-0.4272461	1550084730.06
-10.940063400000001	-1.7059082460000001	-1.7657226440000002	-1.0375977	0	-0.4272461	4.026708966	-9.61936052	0.0227294928	-0.6713867	0.18310547	-0.9765625	5.17753894	10.320385880000002	0.7512695288	0.18310547	-0.4272461	0.30517578	-9.74736322	-0.36965332460000005	3.085229532	-0.91552734	-0.5493164	0.24414062	0.21054687500000002	10.4974366	3.7384033540000003	-0.061035156	-0.4272461	-0.12207031	3.1916992800000004	9.43034694	2.48588858	2.1972656	0.79345703	-0.8544922	1550084730.1
-10.90297824	-1.7944336060000001	-2.670117212	0.5493164	-0.48828125	-0.7324219	3.4441162140000006	-9.95910692	0.5813964856000001	-0.36621094	0.30517578	-0.6713867	5.014843750000001	10.7606205	0.63881839	0.36621094	-0.24414062	0.30517578	-10.489062500000001	0.001196289038	2.3746337860000004	-1.0375977	-2.5024414	0.18310547	0.7524658540000001	11.009448380000002	4.078149460000001	-0.18310547	-0.9765625	0	4.76721196	12.22727086	4.277929712	-0.79345703	0.30517578	-0.79345703	1550084730.14
-9.455468750000001	-2.326782248	-1.5396240020000003	-0.7324219	0.18310547	0.24414062	2.830419928	-10.340722840000002	0.8888427520000001	0.18310547	-0.7324219	-0.48828125	5.112939300000001	11.157788040000002	0.49526367800000004	0.6713867	0.7324219	0.12207031	-11.49753444	0.4139160144	2.934497104	-0.7324219	2.0141602	0.5493164	0.3672607428	11.2798098	4.023120108	0.18310547	-0.30517578	0.12207031	0.10048827880000001	8.464941394	1.5013427520000002	0.6713867	-0.91552734	-1.7700195	1550084730.18
-8.55107428	-2.2980712860000003	-2.9081787140000004	-0.30517578	3.9672852	1.4648438	3.1055663940000002	-10.837183	1.0742675720000001	0.6713867	-0.8544922	-0.18310547	5.140454074	11.239135880000001	0.2763427716	0.91552734	2.319336	0.30517578	-10.461548020000002	0.193798822	1.138867212	-0.8544922	-1.7089844	0.5493164	-0.43664550720000006	10.778564300000001	3.6642334260000005	0.12207031	1.0375977	0.36621094	1.5372314300000003	9.036767572	-0.98334964	1.8920898	-2.380371	-1.7700195	1550084730.22
-8.5068116	-1.801611322	-5.038769568	-0.6713867	1.4648438	-0.36621094	3.4823974640000004	-11.014233720000002	0.832617212	1.159668	-0.12207031	-0.30517578	4.635620108	10.63620558	0.250024411	1.0986328	2.746582	0.91552734	-10.43403354	0.21054687500000002	1.4630615020000002	-1.4038086	0.91552734	0.30517578	-0.961816394	9.69233426	2.9392822480000005	-0.061035156	1.4038086	0.48828125	2.5720214660000003	10.466333360000002	0.227294928	1.2817383	-0.36621094	-2.1362305	1550084730.26
-8.528344748	-2.568432608	-5.036376800000001	-1.159668	-0.12207031	-0.24414062	3.08881839	-10.4208741	0.48808594240000003	1.6479492	-0.4272461	-1.3427734	4.0960937500000005	9.77128894	0.2129394568	0.8544922	2.4414062	1.5258789	-9.31191394	1.1269042932	0.3349609424	-1.8310547	0.61035156	0.7324219	-1.3111327879999999	8.90996106	2.1760498200000002	-0.36621094	1.0375977	0.48828125	1.234570288	9.90527356	0.061010742800000003	1.5258789	0.12207031	-2.1972656	1550084730.299
-7.984033246000001	-3.20366214	-3.33046875	-0.8544922	0.6713867	1.0375977	2.5409179320000006	-9.560742212000001	0.1363769568	2.0141602	-1.2817383	-2.5634766	3.6355224640000006	9.307128894	0.15192871400000002	0.18310547	2.1972656	1.5869141	-9.10495607	2.0576172120000003	0.2835205072	-1.3427734	-0.18310547	0.48828125	-1.362573282	8.786743210000001	1.5360351440000002	-0.5493164	1.2817383	0.7324219	0.037084961060000005	9.3489991	-0.40434570680000004	1.4648438	-1.7700195	-2.0141602	1550084730.34
-8.0905027	-1.7214599640000001	-3.41301268	1.0375977	3.2348633	0.79345703	2.026513678	-9.30952176	-0.05502929712000001	2.2583008	-2.0141602	-3.479004	3.25151358	9.4255616	-0.1303955072	-0.61035156	1.5258789	1.2207031	-9.32028804	2.141357428	0.7512695288	-1.159668	-0.30517578	0.12207031	-1.197485324	9.23774411	1.5300537140000001	-0.48828125	1.8920898	1.4038086	1.2537109620000002	9.89091754	-0.48330077880000005	1.0375977	-1.7089844	-2.2583008	1550084730.38
-9.170751800000001	-0.7763915740000001	-5.41679712	-0.36621094	0.30517578	0.48828125	1.73701178	-9.155200180000001	-0.03828125	2.2583008	-2.1362305	-3.7841797	3.0768554320000003	9.62773462	-0.718969748	-1.2817383	0.5493164	1.0375977	-9.097778060000001	2.031298822	1.1986816100000002	-1.0375977	0.36621094	0.061035156	-1.0096679712	9.505712860000001	1.8973144960000001	0.061035156	2.2583008	1.7089844	0.7716064300000001	9.87895468	-0.8720947480000001	1.2207031	-1.5869141	-2.5024414	1550084730.419
-8.84177266	-1.35419928	-4.550683606000001	-0.18310547	-0.8544922	0.79345703	1.484594748	-8.680273560000002	0.06699218750000001	1.953125	-1.5869141	-3.4179688	3.3376464660000003	9.560742212000001	-1.25729982	-1.159668	-0.12207031	1.0986328	-8.749658246000001	1.832714856	1.36018071	-1.0986328	0.18310547	0.061035156	-0.8278320288	9.5870607	2.115039038	0.8544922	1.8310547	1.4038086	1.013256839	10.1146241	-0.5825927716	0.9765625	-1.2207031	-2.5024414	1550084730.459
-8.11203624	-1.091015625	-3.6917480040000004	0.8544922	-0.30517578	0.48828125	1.144848642	-7.73640126	0.23686523560000003	1.4648438	-1.159668	-2.4414062	3.823339856	9.304736420000001	-1.5300537140000001	-0.48828125	0.18310547	1.2817383	-8.436230432	1.6520751800000002	1.4929687500000002	-1.159668	0.48828125	-0.061035156	-0.73332518	9.34541034	2.198779254	0.7324219	1.5258789	1.0986328	0.9797607428000001	9.840673920000002	-0.27275390380000003	0.6713867	-1.4648438	-2.319336	1550084730.499
-7.63232428	-0.1411621106	-4.053027356	0.7324219	1.2817383	-0.061035156	0.9295165740000001	-6.853539840000001	0.43664550720000006	0.9765625	-1.0375977	-1.159668	4.0494384000000005	8.939868210000002	-1.3924804320000002	0.30517578	1.0986328	1.3427734	-7.9995851600000005	2.1616942900000002	1.532446286	-0.91552734	0.061035156	-0.12207031	-0.5239746106000001	9.061889480000001	1.949951178	0	1.2207031	0.9765625	1.3015625000000002	9.58227536	-0.1256103534	0.48828125	-0.91552734	-2.1362305	1550084730.539
-8.26276857	-0.3517089856000001	-4.2109375	0.6713867	1.7700195	-0.4272461	0.909179712	-6.27932158	0.6160888580000001	0.61035156	-1.0375977	0.24414062	3.8831542540000004	8.706591754	-1.0754638580000002	0.48828125	1.4648438	1.3427734	-7.93857428	2.5612548920000004	1.547998004	-0.4272461	0.24414062	0	-0.669921875	8.69103984	1.5898682100000001	-0.5493164	1.2207031	0.79345703	0.4868896466	9.7150634	0.04426269568	0.18310547	-1.0986328	-2.0141602	1550084730.579
-9.426757788000002	-0.7428955072	-4.4789062500000005	1.4038086	-0.061035156	-0.24414062	1.079052716	-6.188403060000001	0.734521466	0.61035156	-1.0375977	0.24414062	3.5338378600000007	8.56782248	-0.7369140380000001	0.24414062	1.0375977	1.159668	-7.954125900000001	2.87109375	1.604223642	-0.061035156	0.061035156	-0.061035156	-0.8649169928000001	8.792724640000001	1.113745108	-0.7324219	0.8544922	0.7324219	-0.2607910144	9.82990764	0.27993163940000004	0.061035156	-1.5869141	-2.0141602	1550084730.619
-9.402832068	-0.4294677716	-4.94785144	1.2207031	-1.2817383	0.12207031	1.4211913940000003	-6.17763678	0.805102536	-0.18310547	-1.2817383	2.6245117	3.2814209260000005	9.11213408	-0.6041259784	-0.36621094	0.061035156	0.79345703	-8.5151857	3.1366699280000003	1.987036142	0.91552734	-0.5493164	-0.30517578	-0.707006839	9.612182608000001	0.965405252	-0.5493164	0.24414062	0.8544922	0.6507812500000001	10.25339308	0.12800292540000002	-0.30517578	-1.5258789	-1.953125	1550084730.659
-8.834594748	0.17465820680000002	-4.7995117800000004	0.91552734	-0.30517578	0.61035156	1.874584964	-6.5843750000000005	0.9474609620000001	-0.8544922	-1.0375977	3.90625	3.15102536	10.003369600000001	-0.775195288	-0.9765625	-1.159668	0.4272461	-9.18271466	2.173657248	2.2753417540000003	0.79345703	-0.48828125	-0.6713867	-0.24045410340000004	10.5835688	1.5719238220000002	-0.18310547	-0.4272461	0.8544922	0.899609375	10.233057100000002	0.0897216754	-0.7324219	-1.6479492	-1.5258789	1550084730.699
-9.57749002	0.47492675720000005	-4.9167482	1.0986328	0.7324219	1.2207031	2.5050292540000005	-7.7041014400000005	1.296777356	-1.4038086	-0.6713867	5.1879883	3.213232428	10.52016574	-0.8900390380000001	-0.9765625	-2.380371	0.18310547	-9.138451980000001	1.93439946	2.5002441100000006	0.5493164	-0.8544922	-1.159668	0.24763183900000002	11.31689496	2.516992212	0.30517578	-1.3427734	0.18310547	1.7214599640000001	10.73310504	0.30505371400000003	-1.2207031	-1.953125	-1.159668	1550084730.739
-9.95073282	0.5754150360000001	-6.123803420000001	-2.0141602	0	1.4038086	3.3854980040000004	-8.884838760000001	1.623364218	-1.5258789	-0.24414062	5.6152344	3.726440396	11.20563948	-0.6519775360000001	-0.4272461	-2.0751953	-0.48828125	-10.29646016	2.1485351440000002	2.6079101440000003	0.91552734	-2.5024414	-0.6713867	0.48090820680000007	12.326562500000001	3.1797364200000002	0.061035156	-1.2207031	-0.6713867	3.0983885800000004	11.09917032	0.8720947480000001	-2.319336	-1.2207031	-0.061035156	1550084730.779
-10.272534440000001	-0.8732910340000001	-5.6823732	-1.5869141	-0.24414062	0.7324219	4.457373004000001	-10.338329680000001	1.770507788	-1.4648438	0.061035156	5.126953	4.4166992800000004	12.1901857	0.0346923822	0.061035156	-0.12207031	-1.5258789	-12.092089660000001	0.14235839660000002	2.9955077880000003	0.9765625	-1.8920898	-1.0986328	0.5861816394	12.36484424	4.097290036	-0.79345703	-1.6479492	-0.79345703	4.300659146	11.7475589	2.9931152160000005	-4.0283203	0.48828125	2.2583008	1550084730.819
-10.886230040000001	-2.8423827880000005	-4.88205571	-1.0986328	-2.2583008	0.4272461	5.665625	-12.73330072	1.7417969240000002	-0.79345703	0.18310547	3.8452148	4.52077626	11.5011232	0.8218505890000001	0.61035156	1.0986328	-1.953125	-11.65065944	-0.47971191100000005	2.489477536	0.30517578	1.7700195	-1.159668	0.2918945288	10.542895860000002	4.736108426	-0.91552734	-2.319336	-1.2817383	2.7538574280000003	11.88273912	3.96928714	-4.0283203	0.48828125	2.2583008	1550084730.859
-10.463940200000001	-3.1893066100000005	-2.4081298920000003	1.159668	-3.112793	0.8544922	6.5915525200000005	-13.077832460000002	1.1879150360000001	0.061035156	-0.061035156	1.4038086	4.600927716	9.987817000000001	1.7465820680000002	0.79345703	1.159668	-1.5258789	-10.20554164	0.3947753894	0.44980469240000004	1.0375977	-0.4272461	-0.48828125	-1.119726538	8.633618210000002	4.39995108	-1.0375977	-1.4038086	-1.5258789	-0.21533202880000002	11.245116820000002	2.3710449280000003	-3.4179688	0.18310547	4.272461	1550084730.899
-9.54997554	-0.909179712	-2.427270468	-0.18310547	0.4272461	-0.12207031	6.74946286	-11.032177520000001	0.9390869110000001	0.061035156	1.0375977	-1.4038086	4.4334472840000005	9.49255342	2.2382567900000003	0.12207031	0.7324219	-0.8544922	-10.229467360000001	-0.5215820288	0.5790038940000001	1.159668	-0.061035156	-0.24414062	-2.02292482	8.30822734	4.055419928	-1.5258789	-0.36621094	-0.91552734	-2.29089357	12.53710962	1.89611821	-2.2583008	-1.5258789	3.9672852	1550084730.939
-10.37302266	-1.1962890380000002	-3.841284146	-1.159668	-1.7700195	0.061035156	6.05561502	-10.29526358	0.763232428	0.4272461	2.5024414	-2.746582	3.7384033540000003	9.71625998	2.003784146	-1.0986328	-1.2207031	-0.18310547	-9.97705072	-1.0874267572	0.833813498	0.48828125	-0.91552734	0	-2.02292482	8.30822734	4.055419928	-0.79345703	-1.2207031	-0.24414062	-1.848266574	10.784546220000001	1.106567392	-2.2583008	-1.5258789	3.9672852	1550084730.979
-8.682665740000001	-2.2609863220000004	-2.746679712	-0.7324219	-3.7841797	0.4272461	4.858129892000001	-10.34311502	0.3959716754	1.3427734	2.5634766	-3.1738281	3.7527587860000002	9.3573732	1.6592528960000001	-1.7700195	-3.540039	0.4272461	-9.206640380000001	-1.25729982	1.240551718	0.7324219	-0.30517578	0.12207031	-0.31103514400000004	8.366845746000001	4.57580571	0.30517578	-2.319336	-0.061035156	-0.9797607428000001	9.567919928000002	2.007373004	0	-1.8310547	4.333496	1550084731.019
-7.08801268	-1.665234424	-1.0563232428000002	0.18310547	-2.2583008	0.5493164	3.721655252	-9.87775908	-0.2775390576	2.0751953	1.0375977	-3.7841797	4.526757788	8.487670926	1.4833984620000003	-1.4038086	-3.4179688	0.7324219	-8.787939300000001	-1.3972655760000001	1.5085204680000002	0.61035156	-0.24414062	-0.12207031	0.573022464	7.8703858800000015	4.61767572	0.7324219	-2.1362305	0.061035156	1.1316894568000002	9.3238768	2.0923096040000004	0.9765625	0.7324219	4.699707	1550084731.059
-6.857128894000001	-0.05861816394	-0.8541503600000001	-0.061035156	2.380371	-0.24414062	3.3101317900000002	-9.133667032	-0.855346646	2.319336	0.12207031	-4.3945312	5.112939300000001	7.805786240000001	1.4391357820000001	-0.6713867	-1.2817383	0.7324219	-8.468530252	-0.8756836060000002	1.6353271760000003	0.6713867	-0.24414062	0	1.0192382788	7.51867662	4.34851088	0.36621094	-1.4648438	0.12207031	0.970190396	8.45417482	1.7657226440000002	1.0375977	3.8452148	3.9672852	1550084731.099
-8.502026260000001	-0.0227294928	-1.7477783540000003	-0.4272461	0	-0.4272461	3.116332968	-8.61447734	-1.239355432	2.0751953	-0.061035156	-4.5776367	4.700219748	7.451684800000001	1.296777356	-0.18310547	0.18310547	0.5493164	-8.189794928000001	-0.9055908540000002	1.9044922120000003	0.7324219	0	0.36621094	1.2178222840000001	7.3858885800000005	4.22648912	-0.30517578	-0.91552734	0.24414062	-0.25959472840000003	7.622753894000001	0.970190396	1.0986328	3.7841797	2.5024414	1550084731.139
-8.192187500000001	-0.13398437500000002	-1.141259784	-0.91552734	-1.3427734	-0.24414062	2.85673822	-8.342919928	-1.5156982820000002	1.7089844	0	-4.3945312	4.094897464000001	7.381103240000001	1.19270018	0	-0.12207031	0.4272461	-8.28669429	-1.453491214	2.2478271760000004	0.36621094	-0.12207031	0.30517578	1.259692392	7.527050720000001	4.225292932	-0.24414062	-0.4272461	0.24414062	-0.41870117800000006	6.9097653800000005	1.4929687500000002	1.0375977	2.9907227	1.6479492	1550084731.179
-8.060595746	0.1399658246	-0.2344726538	-0.5493164	3.3569336	0	2.5612548920000004	-8.041455072	-1.7286376800000003	1.3427734	0.12207031	-3.9672852	3.923828076	7.684961060000001	1.184326178	0.061035156	-0.5493164	0.18310547	-8.59892572	-1.4582763580000002	2.62944339	0.061035156	-0.061035156	0.24414062	1.259692392	7.527050720000001	4.225292932	0.18310547	-0.061035156	0	0.6986327880000001	6.89660643	1.6496826080000002	1.0375977	2.9907227	1.6479492	1550084731.219
-10.193578780000001	0.5754150360000001	-1.642504892	-0.061035156	1.7700195	0.24414062	2.3172119600000003	-7.918237320000001	-1.7657226440000002	0.8544922	0.30517578	-3.2958984	4.053027356	8.156298920000001	1.143652356	0.30517578	-0.61035156	-0.24414062	-8.740087860000001	-1.2297851440000003	3.06848143	-0.18310547	0	0.48828125	1.695141574	8.621655252000002	4.5064209260000005	0.48828125	0	-0.18310547	2.162890576	7.28061502	2.3542969240000002	1.8310547	-0.36621094	-0.4272461	1550084731.259
-10.67329074	0.7763915740000001	-2.7993163940000003	-1.5869141	-0.48828125	-1.4648438	2.06120607	-7.966088760000001	-1.717871106	0.30517578	0.36621094	-2.319336	4.366455072	8.49365216	1.246533246	0.7324219	-0.36621094	-0.7324219	-8.838183606000001	-1.1962890380000002	3.1940917540000004	-0.5493164	-0.30517578	0.6713867	1.7513672120000003	8.86091304	4.563842752	0.7324219	-0.12207031	-0.4272461	7.192089660000001	10.071558	7.611987320000001	-0.18310547	2.6245117	0.061035156	1550084731.299
-11.66740764	1.565942392	-1.280029254	0.4272461	-2.380371	-0.7324219	1.848266574	-8.067773560000001	-1.516894568	-0.18310547	0.18310547	-1.2817383	4.841381790000001	8.761621106	1.4929687500000002	1.0986328	0.24414062	-1.0375977	-8.979345746000002	-0.758447284	3.4010498200000003	-0.79345703	-0.061035156	0.8544922	1.7513672120000003	8.86091304	4.563842752	0.6713867	0	-0.5493164	8.00317392	10.457959260000003	6.562841754	-0.18310547	2.6245117	0.061035156	1550084731.339
-11.730810700000001	0.027514648560000004	-0.1399658246	-1.5258789	0.91552734	-0.48828125	1.7106933900000003	-8.09528804	-1.183129892	-0.6713867	0.12207031	-0.12207031	5.079443390000001	9.293969748	1.6496826080000002	1.159668	0.61035156	-1.0375977	-8.61328125	-0.6842773560000001	3.0230224640000003	-0.79345703	-0.9765625	1.159668	1.0072753600000002	9.72702626	4.29108876	0.48828125	0.18310547	-0.48828125	0.4378417932	6.4934570680000006	0.5909667932	2.1362305	-0.9765625	-0.91552734	1550084731.379
-12.218896760000002	-3.4381347840000003	-4.572216754	-0.30517578	0.7324219	-0.8544922	1.667626996	-8.193384080000001	-0.56823732	-1.159668	0.30517578	1.2817383	5.005273560000001	10.78215306	1.6114013580000002	0.91552734	0.12207031	-1.2207031	-10.7606205	-0.12800292540000002	3.6558594240000004	-1.6479492	-2.9296875	0.61035156	0.9199462860000001	11.50351538	3.7611327880000003	0.5493164	-0.24414062	-0.36621094	1.71667482	12.00834964	2.6378173920000005	0.48828125	-1.2817383	-2.0751953	1550084731.419
-11.28339856	-4.592553714000001	-5.083032248	0.8544922	-5.1879883	0	1.681982428	-9.21501448	0.21054687500000002	-1.4648438	0.48828125	3.0517578	5.1978759000000005	12.708178420000001	1.373339856	0.30517578	-0.5493164	-1.6479492	-12.93786592	1.2297851440000003	4.285107428	-0.8544922	-0.8544922	0.8544922	1.085034146	12.996484620000002	3.7982177520000002	0.48828125	-0.4272461	-0.061035156	2.1485351440000002	13.88054164	5.191894568	-1.4648438	0.18310547	-0.36621094	1550084731.459
-7.585668930000001	-3.0864257200000003	-0.6316406250000001	1.5258789	0.8544922	2.1972656	1.6748047120000003	-10.90417482	0.8888427520000001	-1.4038086	-0.24414062	4.8217773	5.9036866	13.096972840000001	0.9307128600000001	-0.061035156	-0.5493164	-1.2817383	-11.26784694	1.5001464660000001	3.5302491000000003	-0.24414062	3.2348633	1.159668	0.007177734620000001	12.059789840000002	3.98483876	1.4038086	0.36621094	0.061035156	-1.5779052520000003	7.914648560000001	-1.494165036	0.4272461	-4.1503906	-1.8920898	1550084731.499
-6.9767577880000005	-0.5120117212	-4.368847644000001	-0.6713867	7.3242188	-1.0375977	2.0468505400000003	-11.78464308	1.400854532	-1.2207031	-1.7089844	5.79834	6.367846940000001	11.160181200000002	0.793139676	0.5493164	1.2207031	0.30517578	-9.744970746000002	0.9785644568000001	0.46655273560000005	-0.9765625	-0.9765625	0.36621094	0.007177734620000001	12.059789840000002	3.98483876	0.79345703	1.3427734	-0.24414062	0.515600589	10.25817842	-1.4235839660000003	1.4038086	-3.7841797	-2.319336	1550084731.539
-9.38488768	-1.414013678	-7.454076980000001	0.061035156	-2.380371	-0.8544922	3.4142089660000003	-10.55964308	2.02292482	-1.3427734	-1.3427734	5.554199	5.775683606	10.20673822	0.9354980432000001	0.6713867	2.380371	1.4648438	-9.939965560000001	2.4404297120000003	1.524072284	-0.7324219	1.4648438	0.48828125	-1.9320067900000002	9.2556884	2.0695800720000004	-0.48828125	0.9765625	0.061035156	2.6114991	10.64099092	0.5634521466	0.6713867	-0.91552734	-1.8920898	1550084731.579
-9.24372554	-3.3268798920000004	-3.5984375	0.36621094	0.48828125	1.3427734	4.53513179	-9.77248552	2.4356445680000003	-1.2817383	0.5493164	4.699707	4.671508786	10.13376448	0.571826178	-0.36621094	2.1362305	1.8920898	-8.987719748	3.172558606	0.46774902160000004	-0.30517578	-0.7324219	0.5493164	-1.8351074280000002	9.29157698	1.449902356	-1.2207031	0.8544922	0.91552734	1.23696286	10.20554164	0.343334964	0.7324219	-0.91552734	-1.7700195	1550084731.619
-8.03547374	-1.735815396	-3.593652356	1.2207031	0.61035156	0.8544922	4.393969748000001	-9.80358876	2.222705072	-0.48828125	0.79345703	3.0517578	3.5003417540000004	9.92321736	-0.14833984620000001	-1.5258789	0.18310547	2.1972656	-9.248510880000001	2.5588623200000002	1.429565396	0.18310547	0.8544922	0.5493164	-1.8351074280000002	9.29157698	1.449902356	-1.0986328	0.61035156	1.4648438	0.32180175720000004	9.66003444	-0.7213623200000001	0.6713867	-3.1738281	-2.0751953	1550084731.659
-8.292675720000002	-0.740502896	-4.66433107	1.7089844	1.4038086	-0.30517578	3.6080077880000005	-9.77368161	1.60183107	0.48828125	-1.5869141	1.0986328	3.092407248	9.477001800000002	-0.900805661	-1.953125	-1.7700195	2.4414062	-8.689843750000001	2.47631839	0.9594238220000001	-0.18310547	-0.24414062	0.36621094	-1.3171142180000002	9.081030252000001	1.795629892	0.12207031	0	1.2207031	1.50732428	10.241431200000001	-0.3194091754	0.30517578	-2.2583008	-2.319336	1550084731.699
-8.99848642	-1.002490216	-4.783959964000001	1.159668	-1.0375977	0.4272461	3.8484619600000003	-8.88842752	1.2489257200000001	0.61035156	-2.6855469	-0.30517578	3.2455322480000004	9.29157698	-1.52526857	-1.7089844	-2.4414062	2.5024414	-8.616870108	2.9416748200000002	1.489379892	0.61035156	0.30517578	0.30517578	-1.280029254	9.232959260000001	1.9032959260000002	0.79345703	-0.18310547	1.0986328	1.85544429	9.888525360000001	0.36606445680000005	-0.12207031	-1.953125	-1.7089844	1550084731.738
-8.07016574	-0.679492212	-4.0506347840000005	1.2207031	-0.18310547	0.30517578	4.465747104	-7.973266574	1.3111327879999999	0.061035156	-0.79345703	-0.79345703	3.61638179	9.210229532000001	-1.83151857	-0.9765625	-1.7089844	2.380371	-8.24123552	2.85913089	1.159204074	0.61035156	-0.061035156	0.24414062	-1.280029254	9.232959260000001	1.9032959260000002	0.5493164	-0.48828125	1.2817383	2.40573732	9.547582968	0.699829074	-0.4272461	-1.0375977	-1.2817383	1550084731.778
-8.2771241	-0.5359375000000001	-3.734814496	1.2207031	0.7324219	-0.36621094	4.2420410340000005	-7.50910643	1.320703076	-0.36621094	1.7089844	-0.8544922	3.7395996400000002	9.076245108	-1.8626221040000002	-0.24414062	-0.6713867	2.2583008	-8.17902806	3.1199219240000007	1.431957968	0.8544922	0.18310547	0.24414062	-0.60651857	9.174340560000001	1.9128662140000001	0.24414062	-0.7324219	1.0986328	1.7693115020000003	9.29516574	0.762036142	-0.61035156	-0.6713867	-0.91552734	1550084731.818
-8.870483426000002	-0.8218505890000001	-3.8065917540000007	1.6479492	-0.24414062	0	3.4058349640000003	-7.37751448	1.418798822	-0.36621094	1.7089844	-0.8544922	3.6666259000000005	8.9410643	-1.6736084260000001	0.18310547	-0.36621094	2.0751953	-8.05700679	3.3962646760000004	1.6843750000000002	1.2207031	0.12207031	0.12207031	-0.3959716754	9.197070288	1.637719748	0	-0.61035156	0.61035156	0.8170653959999999	9.426757788000002	0.849365216	-0.5493164	-1.0375977	-0.9765625	1550084731.858
-8.710180710000001	-0.860131839	-3.6797851440000002	1.7089844	0	0.30517578	2.802905252	-7.607201980000001	1.6496826080000002	-0.5493164	2.380371	-1.4038086	3.8376952880000004	8.92670926	-1.4403320680000002	0.24414062	-0.18310547	1.6479492	-8.1072509	3.43334964	1.9140625000000002	1.5258789	-0.061035156	-0.12207031	-0.3959716754	9.197070288	1.637719748	-0.12207031	-0.30517578	0.24414062	0.686669928	9.36933606	0.7763915740000001	-0.48828125	-1.4038086	-1.0375977	1550084731.898
-8.850146760000001	-0.569433606	-3.6738037140000004	1.7089844	-0.24414062	0.36621094	2.2382567900000003	-7.946948380000001	1.7693115020000003	-0.4272461	2.1972656	-1.5869141	3.976464856	8.917138580000001	-1.4774170320000002	0.12207031	-0.4272461	1.0375977	-8.259179712	3.2586913940000004	2.198779254	1.5869141	-0.12207031	-0.4272461	-0.1997802716	9.4004393	1.3075439300000002	0	-0.4272461	0	1.0503417932	9.289184800000001	0.5227783246000001	-0.48828125	-1.4038086	-1.0375977	1550084731.938
-9.035571580000001	-0.679492212	-3.9298096040000003	2.0751953	0	0.18310547	1.8159667540000002	-8.031884980000001	1.796826178	-0.36621094	1.8920898	-1.6479492	4.365258786	8.73171376	-1.564746106	0.30517578	-1.2207031	0.36621094	-8.4733152	3.01464856	2.491870108	1.5258789	-0.36621094	-0.61035156	0.9438721040000001	10.21272014	1.4822021760000001	0.24414062	-1.0986328	-0.30517578	0.30385742800000004	9.7485598	0.47253417540000003	-0.48828125	-1.3427734	-1.3427734	1550084731.978
-9.486572480000001	-0.5455078076000001	-4.21452626	1.8920898	-0.12207031	0.48828125	1.637719748	-7.930200180000001	1.8697998200000001	-0.4272461	1.8310547	-1.4038086	5.17753894	8.706591754	-1.4176025360000002	0.48828125	-1.5258789	-0.36621094	-9.15161142	2.73830571	2.8088867800000004	1.3427734	-0.48828125	-0.8544922	0.9438721040000001	10.21272014	1.4822021760000001	0.61035156	-1.3427734	-0.7324219	0.22968750000000002	10.21152356	0.4844970746000001	-0.48828125	-1.4648438	-1.5258789	1550084732.018
-9.94355432	0.42109375000000004	-4.0506347840000005	1.953125	0	1.2207031	1.447509784	-7.988818390000001	1.7346191100000001	-0.4272461	1.4648438	-0.9765625	6.15610324	8.77358426	-1.052734375	0.48828125	-0.9765625	-1.159668	-9.2042482	2.6031250000000004	3.213232428	1.3427734	0.12207031	-1.2207031	1.924829074	10.711572480000001	1.400854532	0.4272461	-1.159668	-1.2817383	0.230883786	10.4208741	0.477319339	-0.48828125	-1.4648438	-1.5258789	1550084732.058
-9.189892572	1.2895996400000003	-4.521972644000001	2.0141602	-0.36621094	0.61035156	1.414013678	-8.26276857	1.4618652160000003	-0.24414062	0.5493164	-0.61035156	7.001879892	8.813061600000001	-0.4438232428	0.36621094	-0.48828125	-1.7089844	-8.255590560000002	2.6581542540000003	3.093603534	1.159668	-0.4272461	-1.3427734	1.7226562500000002	10.5991214	1.207055661	0.30517578	-0.5493164	-1.5869141	1.375732428	10.539307100000002	0.6053222644	-0.6713867	-1.7700195	-2.2583008	1550084732.098
-8.46015625	1.494165036	-4.492065396	0.6713867	-1.159668	0.36621094	1.7406005400000002	-8.31660144	1.144848642	-0.24414062	0	-0.30517578	7.611987320000001	8.70778804	0.23327636780000002	0.12207031	-0.18310547	-1.4648438	-7.668212860000001	2.6581542540000003	3.0361816100000003	0.91552734	-0.7324219	-1.0375977	1.7226562500000002	10.5991214	1.207055661	-0.18310547	-0.79345703	-1.5869141	2.185620108	9.755737320000001	1.15441893	-1.0375977	-1.3427734	-2.0751953	1550084732.138
-8.9326902	-0.1064697284	-3.1486327880000005	-0.8544922	0	0.7324219	2.3303711060000003	-7.97565944	1.0946044928	-0.6713867	0.18310547	-0.061035156	7.71367212	8.761621106	0.754858426	-0.30517578	-0.48828125	-1.0986328	-8.850146760000001	2.74428714	2.78017572	0.91552734	-2.380371	-1.0986328	0.8732910340000001	9.77607428	1.0144531250000002	-0.91552734	-2.1972656	-1.2817383	2.8926269959999997	9.640893570000001	2.177246106	-1.0375977	-1.3427734	-2.0751953	1550084732.178
-9.57150908	-1.1604003600000001	-3.53742662	-1.953125	0.4272461	0.12207031	2.72036142	-7.795019568000001	1.178344748	-1.2207031	0.61035156	0.18310547	7.8237304320000005	9.612182608000001	1.062304712	-1.0986328	-0.61035156	-1.0375977	-11.04772914	1.6472900360000002	2.5588623200000002	1.2207031	-2.2583008	-1.5258789	1.3661621400000001	11.03576628	2.5301512600000002	-1.8310547	-2.6245117	-0.6713867	3.17495108	10.169653060000002	3.034985324	-2.2583008	0.061035156	0.48828125	1550084732.218
-11.95810504	-3.0433594240000006	-4.099682608	-2.0751953	0.12207031	-0.12207031	2.906982428	-8.96140126	1.3386474640000001	-1.2207031	0.30517578	0.61035156	7.55576178	10.57160692	0.8134765380000001	-1.7089844	-0.61035156	-1.0986328	-12.521558	0.002392578076	3.499145468	1.5869141	0.061035156	-2.380371	1.3661621400000001	11.03576628	2.5301512600000002	-1.4648438	-2.1362305	-0.48828125	2.40573732	11.82172824	3.8711913940000002	-2.9907227	1.0986328	2.319336	1550084732.258
-12.59213858	-4.458569290000001	-3.32089856	-0.12207031	-2.0751953	0.48828125	3.3292724640000007	-10.83359424	1.079052716	-0.48828125	-0.48828125	0.8544922	7.382299820000001	10.67927266	0.5084228534	-1.159668	-0.48828125	-1.0375977	-12.181811600000001	-0.40075683900000003	2.1473388580000004	0.91552734	1.7700195	-1.953125	1.65805661	11.51547824	5.523266574	0.061035156	-0.30517578	-0.9765625	-0.2237060504	11.95930162	3.1187255400000002	-2.8686523	1.3427734	3.2348633	1550084732.298
-10.795312500000001	-2.981152356	-2.0695800720000004	0.36621094	-2.319336	-0.79345703	4.117626996	-11.627929320000002	0.3014648462	0.24414062	-0.6713867	0.12207031	7.70170926	10.5488768	1.1269042932	0.18310547	1.5869141	-0.79345703	-11.614770860000002	-0.8242431610000001	1.4116211060000001	0.79345703	2.1362305	-1.6479492	-0.26796875000000003	10.462744600000002	4.945459260000001	-0.61035156	2.4414062	-0.8544922	-2.749072284	12.4294429	3.3041503600000004	-2.2583008	0.5493164	2.8076172	1550084732.338
-10.0631839	-1.623364218	-2.7825683900000002	-0.061035156	-1.4648438	-1.7700195	4.71457518	-11.59323732	-0.20576172120000003	0.48828125	0.79345703	-1.2817383	6.989917032	10.396948380000001	1.6341308900000002	0.6713867	3.540039	-0.12207031	-10.88742662	-1.79323732	0.686669928	-0.4272461	1.8920898	-1.4038086	-0.26796875000000003	10.462744600000002	4.945459260000001	-1.4038086	2.5024414	-0.30517578	-4.398754892	11.57648912	3.6618408540000003	-1.3427734	-1.2817383	2.6245117	1550084732.378
-8.883642572	-1.9858398560000001	-2.021728534	-0.9765625	-2.5634766	-1.4038086	4.71457518	-11.59323732	-0.20576172120000003	0.48828125	0.79345703	-1.2817383	5.196679712	9.668408246	1.5276611420000001	0.061035156	2.5634766	0.61035156	-9.56911592	-1.5683349640000002	0.7034179712000002	-0.61035156	2.0751953	-0.9765625	-1.341040036	9.636108426000002	4.621264676	-1.5258789	1.3427734	-0.30517578	-3.6558594240000004	9.173144568	3.208447284	-1.3427734	-1.2817383	2.6245117	1550084732.418
-7.830908246000001	-2.1796386780000003	-0.84816893	-0.48828125	-0.9765625	-1.159668	4.0506347840000005	-11.033374100000001	-0.7524658540000001	0.7324219	1.5258789	-2.4414062	4.1499266200000005	8.299853240000001	1.6137939300000002	-0.36621094	0.6713867	0.9765625	-8.85732428	-2.054028354	-0.05144042932000001	-0.5493164	1.4038086	-0.9765625	-1.0419677520000001	7.3212889400000005	4.317407248	-1.2817383	0.8544922	-0.4272461	-1.3853027160000002	8.45417482	2.6964355040000005	-0.061035156	-1.3427734	2.1972656	1550084732.458
-8.119213760000001	-1.733422824	-0.6723144568000001	-0.48828125	1.159668	-0.9765625	2.4870849640000006	-9.536816394	-1.680786142	1.4648438	-0.36621094	-3.6010742	4.020727536	7.32368161	1.5384277160000002	-0.36621094	0.4272461	0.8544922	-8.735302520000001	-1.662841754	-0.2033691394	-0.61035156	1.159668	-0.6713867	-1.0419677520000001	7.3212889400000005	4.317407248	-0.91552734	1.159668	-0.24414062	0.7381103240000001	8.06538089	2.127001996	0.36621094	0.6713867	1.8310547	1550084732.498
-9.845459260000002	-1.540820288	-1.46665036	-0.91552734	-0.91552734	-1.0986328	2.19997554	-8.665917932000001	-2.14973143	1.3427734	-0.61035156	-3.479004	3.992016574	7.21003444	1.252514676	-0.4272461	0.9765625	0.30517578	-8.895605432000002	-1.4403320680000002	-0.2380615216	-0.4272461	1.0375977	-0.4272461	-0.808691394	7.021020468000001	4.091308606	-0.5493164	1.6479492	0.24414062	1.526464856	7.985229532000001	1.9858398560000001	1.0375977	2.9907227	1.2207031	1550084732.538
-9.616967752	-1.7441894960000002	-1.3195067900000002	-2.0141602	-2.0141602	-1.3427734	1.9930175720000003	-8.028295926	-2.3399413940000002	0.91552734	-0.61035156	-2.8076172	3.9525389400000006	7.74477536	0.9199462860000001	-0.30517578	1.2207031	-0.18310547	-9.5451902	-1.792041034	-0.135180661	-0.48828125	1.4648438	-0.24414062	-0.770410144	8.269946580000001	4.651171924000001	-0.12207031	2.2583008	0.6713867	1.1257080072	8.9326902	2.1664795320000003	1.0986328	4.272461	0.79345703	1550084732.578
-8.826220746	-2.231079074	-0.462963858	-1.159668	-0.12207031	-0.9765625	1.7812744600000001	-7.863207968	-2.360278354	0.4272461	-0.91552734	-1.8310547	4.2193116	8.3967527	0.7488769568000001	0.12207031	1.2817383	-0.4272461	-9.52963858	-2.255004892	-0.1363769568	-0.79345703	1.2207031	-0.30517578	-0.770410144	8.269946580000001	4.651171924000001	0.36621094	2.746582	0.6713867	-0.10766601440000001	8.77836911	2.4344482820000004	1.4648438	3.9672852	0.36621094	1550084732.618
-8.883642572	-2.414111322	-1.107763678	-1.5258789	-0.12207031	-1.0375977	1.8841552520000002	-7.84646016	-2.4392334260000004	0.061035156	-1.6479492	-0.91552734	4.426269568	8.69941394	0.6902587860000001	0.6713867	1.7089844	-0.48828125	-9.406420926000001	-2.43205571	-0.23686523560000003	-1.3427734	1.2817383	-0.24414062	-0.9343017572	8.685058606	4.9311032400000006	0.24414062	3.0517578	0.5493164	-0.38879393000000007	8.576196580000001	3.2299804320000005	1.7089844	4.0893555	-0.061035156	1550084732.658
-8.48049321	-2.70600589	-1.259692392	-1.6479492	-0.9765625	-0.91552734	2.6222655759999998	-7.7974121400000005	-2.427270468	-0.4272461	-1.5869141	0	4.447802716000001	8.653955072	0.765625	1.2817383	2.1362305	-0.48828125	-9.18630342	-2.173657248	-0.33017577880000004	-1.4648438	1.2207031	0.12207031	-1.2549072479999999	8.552270468000001	4.695434604000001	0.12207031	2.6855469	0.48828125	-0.34213867800000003	8.685058606	3.867602536	1.8920898	3.0517578	-0.24414062	1550084732.698
-8.031884980000001	-2.82084964	-0.6747070288	-1.3427734	0.5493164	-0.6713867	3.6211670320000002	-7.754345746000001	-2.239453076	-1.0375977	-0.61035156	0.6713867	4.26357428	8.63122554	0.9462646760000001	1.5869141	2.2583008	-0.4272461	-9.254492212	-2.3734375	-0.30505371400000003	-1.7700195	0.9765625	0.12207031	-1.2549072479999999	8.552270468000001	4.695434604000001	0.061035156	2.380371	0.36621094	-0.16389160340000003	8.675488220000002	3.6785887600000002	1.5258789	1.2207031	-0.18310547	1550084732.738
-8.621655252000002	-3.116332968	-0.878076178	-0.8544922	1.2817383	-0.5493164	4.354492212	-8.01274411	-1.8195557100000002	-1.4648438	0.30517578	0.91552734	3.9728759000000005	8.589355432000001	1.0898193390000002	1.5869141	2.0751953	-0.30517578	-9.383691394000001	-1.9212402160000002	-0.2978759784	-1.7089844	1.2207031	0.18310547	-1.3924804320000002	8.2938723	4.5088134	0.12207031	2.4414062	0.36621094	-0.2823242212	8.999682608	2.95363768	1.0375977	-0.061035156	-0.24414062	1550084732.778
-8.781957968	-3.0541259000000003	-1.2692626800000002	-1.159668	0.7324219	-0.6713867	4.65476088	-8.299853240000001	-1.3254882200000002	-1.4648438	0.30517578	0.91552734	3.667822284	8.46015625	1.030004892	1.5258789	1.4648438	-0.24414062	-9.405224640000002	-1.695141574	-0.46774902160000004	-1.7089844	1.2817383	0.4272461	-1.168774411	7.9601074280000015	4.28391124	0.48828125	2.1972656	0.30517578	-0.07895508180000001	8.9494384	2.5540771760000003	1.2207031	-0.79345703	-0.12207031	1550084732.818
-9.816748200000001	-3.23596196	-1.8255371400000002	-0.30517578	1.159668	-0.79345703	4.65476088	-8.299853240000001	-1.3254882200000002	-1.3427734	0.4272461	0.61035156	3.6068116	8.255590560000002	0.8673096040000001	1.5258789	0.9765625	-0.30517578	-9.838280760000002	-1.8422851440000003	-0.8541503600000001	-2.0141602	1.7700195	0.61035156	-1.168774411	7.9601074280000015	4.28391124	0.9765625	2.0751953	0.24414062	1.312329074	10.01174272	2.7993163940000003	2.0141602	-0.91552734	0.4272461	1550084732.858
-10.200757280000001	-3.5111084260000003	-2.463159146	-0.9765625	-1.5258789	-1.2207031	4.7552491	-8.06538089	-0.47014160340000005	-0.9765625	-0.061035156	0.30517578	3.5960449280000004	8.24482428	0.6531738220000001	1.5869141	0.6713867	-0.61035156	-9.961499100000001	-1.276440396	-0.8972167932	-2.0751953	1.8310547	0.8544922	-1.1400634980000002	8.025903060000001	3.9896241	1.2817383	1.8920898	0.30517578	2.2657714660000003	10.82761232	3.3053466460000003	0.24414062	0.79345703	0.24414062	1550084732.898
-8.789135880000002	-3.25988768	-1.641308606	0.6713867	0.7324219	-0.5493164	4.730126996	-7.863207968	-0.416308606	-0.24414062	-0.30517578	0.61035156	3.7587402160000005	8.51398912	0.3732421924	1.4648438	0.4272461	-1.0375977	-9.80478534	-0.379223642	-0.899609375	-1.8920898	2.319336	0.8544922	-0.729736322	8.80588408	2.830419928	1.5869141	2.1362305	0.48828125	1.262084964	10.3694339	2.1162353240000003	0.18310547	2.4414062	0.5493164	1550084732.938
-8.35129393	-2.8854492800000004	-2.7323242800000003	-0.24414062	-0.061035156	-1.7700195	4.61169429	-7.71247554	-0.42229003600000004	-0.24414062	-0.5493164	0.9765625	4.146337860000001	8.90517572	0.03947753894	1.2817383	0.61035156	-1.4038086	-9.22578125	0.4426269568000001	-1.1556152160000002	-1.7089844	2.0141602	0.79345703	-0.729736322	8.80588408	2.830419928	2.0141602	2.319336	0.61035156	-0.025122070680000004	9.360961960000001	1.4223876800000002	0.9765625	0.79345703	0.36621094	1550084732.978
-8.156298920000001	-3.4907714660000004	-2.8555420320000002	0.36621094	-0.48828125	-2.2583008	4.689453076	-7.48278804	-0.21054687500000002	-0.24414062	-0.4272461	1.2817383	4.33535144	9.2042482	-0.37084961060000005	1.0375977	0.8544922	-1.3427734	-9.268847840000001	1.3948730040000001	-1.320703076	-1.2207031	2.2583008	0.7324219	-0.8314209260000001	9.097778060000001	1.94636232	2.0141602	2.1972656	0.61035156	1.50732428	10.054809800000001	1.75495607	0.61035156	0.24414062	0.6713867	1550084733.018
-8.162280252	-3.611596646	-2.9249266200000004	0.7324219	-0.12207031	-2.1362305	4.574609424	-6.998290740000001	0.0992919928	-0.30517578	-0.18310547	1.2817383	4.356884784	9.387280252000002	-0.793139676	0.6713867	0.5493164	-0.9765625	-9.077441394000001	1.7465820680000002	-1.610205072	-0.79345703	2.6855469	0.61035156	-1.166381839	9.34541034	0.7393066100000001	1.7700195	1.6479492	0.5493164	1.4403320680000002	10.21511232	2.0061767180000003	-0.79345703	0.4272461	1.2817383	1550084733.058
-8.302246106	-3.5266601440000005	-2.971582068	0.6713867	-0.061035156	-2.0141602	4.1331787140000005	-6.6693116	0.379223642	-0.4272461	-0.18310547	1.2207031	4.27553714	9.38488768	-0.9989013580000001	0.48828125	0	-0.5493164	-8.80109874	1.638916034	-2.1114501800000003	-0.61035156	2.6855469	0.61035156	-1.166381839	9.34541034	0.7393066100000001	1.2207031	0.91552734	0.36621094	1.0443603240000001	9.6552491	1.302758786	-0.61035156	-0.7324219	0.8544922	1550084733.097
-8.41828624	-3.5302491000000003	-2.58278804	0.91552734	-0.48828125	-2.2583008	3.70131839	-6.721948380000001	0.5455078076000001	-0.36621094	0.061035156	1.2817383	4.286303714000001	9.414794928000001	-1.1352783540000002	0.30517578	-0.7324219	-0.18310547	-8.54270018	1.7776855040000001	-2.2849121400000003	-0.61035156	2.6855469	0.61035156	-1.053930661	9.27124002	0.593359375	1.5258789	0.6713867	0	1.9547363220000002	9.66481929	1.123315396	-0.48828125	-0.79345703	1.159668	1550084733.138
-8.668310700000001	-3.5972412140000003	-2.851953076	0.61035156	-0.7324219	-2.4414062	3.4656494600000003	-7.193286240000001	0.6675292932	-0.18310547	0.18310547	1.4648438	4.380810504	9.521264480000001	-1.272851538	0	-0.9765625	0.24414062	-7.8967040740000005	1.924829074	-3.640307608	-0.4272461	2.6245117	0.5493164	-1.061108426	9.3489991	0.34453125	1.2207031	0.5493164	-0.18310547	2.201171924	9.65883786	1.6903564300000002	-0.79345703	-0.4272461	0.91552734	1550084733.178
-8.47451178	-4.504028354000001	-2.496655252	0.30517578	-1.0375977	-2.2583008	3.269457968	-7.75075679	0.835009784	0.061035156	0.18310547	1.5258789	4.15471196	9.610986420000001	-0.976171875	-0.36621094	-0.8544922	0.30517578	-7.8967040740000005	1.924829074	-3.640307608	-0.4272461	2.6245117	0.5493164	-1.061108426	9.3489991	0.34453125	1.159668	0.48828125	-0.4272461	1.756152356	9.5703125	2.2645751800000005	-0.91552734	-0.8544922	0.6713867	1550084733.217
-8.411108426	-4.693042032	-1.8578369600000002	0.48828125	-0.30517578	-1.5869141	2.9703858800000003	-8.134765380000001	0.805102536	0.061035156	-1.0375977	1.3427734	3.7180663940000005	9.864599640000002	-0.33615722840000006	-0.5493164	-0.9765625	-0.36621094	-7.8967040740000005	1.924829074	-3.640307608	-0.4272461	2.6245117	0.5493164	-1.149633786	9.62653804	-0.19619140380000002	1.0986328	0.7324219	-0.36621094	1.9164550720000002	9.299951080000001	1.906884784	-0.8544922	-1.7089844	0.79345703	1550084733.257
-8.46972644	-4.758837860000001	-2.16767572	0.30517578	-0.61035156	-1.953125	3.0792480040000005	-8.82023912	0.6519775360000001	0.30517578	-1.5869141	0.91552734	3.5984375	10.17204622	-0.439038089	-0.61035156	-1.2207031	-0.6713867	-7.8907228400000005	1.965502896	-4.902392572	0.18310547	1.953125	0.18310547	-1.296777356	10.28330072	-0.3600830072	0.8544922	0.7324219	-0.12207031	3.237158246	9.222192392	1.144848642	-0.36621094	-0.91552734	0.79345703	1550084733.297
-8.66711412	-5.00766574	-2.31481929	0.061035156	-0.61035156	-2.380371	3.2096435700000003	-9.15161142	0.492871106	0.4272461	-1.2817383	0.4272461	3.581689496	10.2844973	-0.3576904254	-0.61035156	-1.2207031	-0.6713867	-8.336938400000001	1.9009033540000002	-5.54360324	0.061035156	2.1972656	0.24414062	-1.296777356	10.28330072	-0.3600830072	1.2207031	-0.061035156	0	3.410620108	9.97705072	1.6317382200000001	-0.61035156	0.24414062	0.79345703	1550084733.337
-8.91953125	-5.656054712	-1.9607177520000003	-0.061035156	-0.061035156	-1.5258789	2.96560054	-9.098974640000002	0.5502929712000001	0.12207031	-0.91552734	0	3.7276367800000005	10.56921376	-0.5084228534	0.24414062	-1.7700195	-0.48828125	-8.52236322	1.71667482	-5.67758786	0.18310547	2.1362305	0.12207031	-1.6329346040000001	10.401733720000001	0.0897216754	1.0986328	-0.5493164	-0.12207031	2.124609424	9.523657248000001	2.326782248	-0.36621094	-0.6713867	0.48828125	1550084733.377
-8.62285144	-5.89052716	-1.6867675720000002	0.12207031	-0.24414062	-1.0986328	2.668920926	-9.18271466	0.31103514400000004	-0.061035156	-0.9765625	-0.061035156	3.8364991	10.925708360000002	-0.6376221040000001	0.7324219	-1.3427734	-0.5493164	-8.072558606000001	1.5204834260000002	-6.199169928000001	0.061035156	1.8310547	-0.061035156	-1.025219748	11.01901808	-0.1268066394	0.9765625	-0.6713867	-0.36621094	2.8447753600000003	9.486572480000001	2.18203125	-0.48828125	-0.61035156	0.30517578	1550084733.417
-8.32976088	-5.679980432000001	-1.5910644960000002	0.12207031	-0.30517578	-1.0986328	2.5720214660000003	-9.41599092	0.10048827880000001	-0.36621094	-0.9765625	0.24414062	3.9704834260000004	10.88742662	-0.784765625	0.5493164	-0.12207031	-0.24414062	-7.540210160000001	1.564746106	-6.6489746400000005	0.12207031	2.0751953	0	-1.025219748	11.01901808	-0.1268066394	0.5493164	-0.36621094	-0.61035156	3.7994139400000004	9.32148462	1.988232428	-0.30517578	-0.24414062	0.30517578	1550084733.457
-8.0139402	-5.739794928000001	-1.5025390379999999	0	-0.12207031	-1.0375977	2.38540036	-9.788037140000002	-0.34094239200000004	-0.79345703	-1.2817383	0.4272461	4.08652356	10.55126996	-0.5909667932	0.61035156	0.30517578	0.061035156	-7.3631594400000004	1.6712158540000002	-6.97316893	0.24414062	1.2817383	0	-1.3099365020000002	10.629028060000001	-0.05502929712000001	0.4272461	0.24414062	-0.7324219	3.7061035340000004	9.140844748000001	2.3710449280000003	-0.30517578	-0.24414062	0.30517578	1550084733.497
-7.9780516200000005	-6.275732428000001	-1.3924804320000002	0.061035156	0	-0.79345703	2.5588623200000002	-9.81914038	-0.994116214	-0.61035156	-1.0986328	0.24414062	4.00158696	10.992700180000002	-0.3995605432	0.61035156	0.30517578	0.061035156	-7.544995108000001	1.314721646	-6.977954074	0.6713867	1.7700195	0.12207031	-2.001391574	10.437622300000001	-0.27395019960000005	0.48828125	0.061035156	-0.61035156	3.1689697480000003	9.206640380000001	2.6665283540000004	-0.24414062	0.24414062	0.4272461	1550084733.537
-7.9780516200000005	-6.543701080000001	-1.3864990020000003	0.061035156	0	-0.61035156	2.85314946	-10.000976440000002	-0.9199462860000001	0.12207031	0.4272461	0.061035156	3.172558606	11.04533696	0.32778320680000006	-0.48828125	-0.7324219	-0.061035156	-7.309326080000001	1.076660144	-7.572509980000001	0.18310547	0.79345703	0	-2.2346679320000002	10.66970198	-0.416308606	0.12207031	-0.36621094	-0.36621094	3.1007812500000003	9.3238768	2.6784912140000006	-0.48828125	-0.24414062	0.061035156	1550084733.577
-7.791430710000001	-6.577197480000001	-1.3362548920000001	0.12207031	-0.12207031	-0.5493164	2.4117187500000004	-10.11821286	-0.21533202880000002	0.61035156	-0.61035156	0.061035156	3.3101317900000002	10.991503600000001	0.0490478534	-0.61035156	-1.0375977	-0.30517578	-7.335644568	1.0969971040000002	-7.50910643	0.18310547	0.79345703	0	-1.8614257200000002	10.8551268	-0.2942871106	0.18310547	-0.61035156	-0.36621094	3.28022464	9.408813400000001	2.47392572	-0.24414062	-0.18310547	0	1550084733.617
-7.601220746000001	-6.33435054	-1.2106445288	0	0.061035156	-0.5493164	2.633032248	-10.1313723	-0.5036376800000001	0.36621094	-1.6479492	0.061035156	4.062597644	10.546484620000001	-0.648388678	0	-0.91552734	-0.36621094	-7.310522660000001	1.008471646	-7.309326080000001	0.18310547	0.5493164	-0.12207031	-1.650878894	10.509399460000001	0.2045654254	0	-0.8544922	-0.4272461	3.3807128600000005	9.30234375	2.3399413940000002	-0.12207031	-0.061035156	-0.061035156	1550084733.657
-7.8847409200000005	-6.39895018	-1.314721646	-0.12207031	0	-0.4272461	3.0601074280000002	-9.668408246	-0.9031982428000002	-0.6713867	-1.0375977	-0.18310547	4.338940396	9.935181200000002	-1.227392572	0.79345703	0.24414062	-0.061035156	-7.334448380000001	0.8278320288	-7.55935054	0.12207031	0.5493164	-0.061035156	-1.650878894	10.509399460000001	0.2045654254	-0.30517578	-0.61035156	-0.4272461	3.60441893	9.124096940000001	2.6402099640000003	0.24414062	0.24414062	-0.061035156	1550084733.697
-7.829711960000001	-6.425268570000001	-1.153222644	0.061035156	-0.18310547	-0.4272461	3.1498290740000003	-9.18869658	-1.6281494600000002	-1.2207031	-0.4272461	-0.48828125	4.267163040000001	10.035669420000001	-1.0862304712000002	0.9765625	0.79345703	0.12207031	-7.36196286	0.7967285340000001	-7.720849640000001	-0.061035156	0.48828125	-0.061035156	-1.312329074	10.156494600000002	0.20935058900000003	-0.12207031	-0.18310547	-0.4272461	3.359179712	9.24372554	3.0864257200000003	0.061035156	0.18310547	-0.18310547	1550084733.737
-7.741186600000001	-6.7578369600000014	-1.111352536	0	-0.12207031	-0.36621094	3.3005616	-9.015234620000001	-1.93439946	-1.3427734	-0.12207031	-0.48828125	4.267163040000001	10.81564946	-1.1771484620000001	0.30517578	0.12207031	0.061035156	-7.2315673920000005	0.8840576080000001	-7.8883300720000005	0	0.24414062	-0.061035156	-1.949951178	10.90058606	-0.3995605432	0.12207031	0.12207031	-0.30517578	3.1366699280000003	9.16716304	2.8698974640000006	0	0.12207031	-0.36621094	1550084733.777
-7.834497300000001	-6.84995108	-1.09819339	0.061035156	0.061035156	-0.24414062	3.3819091460000004	-9.45427266	-2.0839355040000003	-0.8544922	-0.24414062	-0.30517578	4.082934604	11.682959260000002	-1.143652356	-0.36621094	1.0986328	0.30517578	-7.25429712	0.729736322	-8.05461412	-0.18310547	-0.12207031	-0.12207031	-1.949951178	10.90058606	-0.3995605432	-0.12207031	0	0	3.185717752	9.35976538	2.7658202880000005	0.36621094	0.061035156	-0.4272461	1550084733.817
-7.845263580000001	-6.8224366000000005	-1.070678714	0.18310547	-0.12207031	-0.18310547	3.4776123200000004	-10.1660643	-2.0289062500000004	0	0.36621094	-0.24414062	4.1427491000000005	12.04304164	-1.0862304712000002	-0.36621094	1.0986328	0.30517578	-7.411010880000001	1.3266846040000002	-8.08811052	-0.18310547	-0.12207031	-0.12207031	-2.47631839	11.376709260000002	-0.25839844240000004	-0.24414062	-0.18310547	0	2.9679932100000004	9.413598740000001	2.77180162	0.36621094	0.061035156	-0.4272461	1550084733.857
-7.872778060000001	-6.7004148400000005	-1.0551269568000001	0.061035156	0.24414062	0.12207031	3.4297608800000003	-10.603905760000002	-2.140161142	-0.24414062	0.18310547	-0.6713867	3.7994139400000004	12.424658540000001	-0.6663330072	-0.30517578	0.061035156	1.0375977	-7.572509980000001	1.038378894	-8.1072509	0.24414062	-0.61035156	-0.18310547	-3.2718505400000004	11.696117720000002	0.1878173822	-0.30517578	-0.5493164	-0.30517578	3.0134521760000004	9.34541034	2.7251464660000004	0.36621094	0	-0.7324219	1550084733.897
-7.839282248	-6.57839357	-1.043164038	0	0.18310547	0.4272461	3.5589599640000005	-10.90058606	-2.0743652160000003	-0.61035156	0.5493164	-0.91552734	3.435742212	12.2416259	-0.501245108	0.48828125	-1.2207031	1.2207031	-7.34880342	1.106567392	-8.05700679	0.24414062	-0.61035156	-0.18310547	-3.249121106	12.02988318	0.230883786	-0.7324219	-1.2207031	-0.48828125	3.24194339	9.307128894	2.63183606	0.61035156	-0.12207031	-0.9765625	1550084733.937
-7.774682608000001	-6.464746106000001	-0.976171875	0.061035156	0.48828125	0.79345703	3.2945800720000005	-11.141039840000001	-1.679589856	-0.61035156	0.91552734	-1.0986328	3.9250244600000004	11.70808058	-0.3732421924	0.48828125	-1.2207031	1.2207031	-7.072461060000001	0.7608398560000001	-7.930200180000001	0.4272461	-1.2817383	-0.12207031	-2.789746106	11.828905760000001	0.6125	-1.0375977	-1.4648438	-0.91552734	3.2503173920000004	9.11213408	2.359082068	0.7324219	0	-0.91552734	1550084733.977
-7.8237304320000005	-6.3307617800000004	-1.19270018	0	0.48828125	1.159668	3.5111084260000003	-10.81804164	-1.400854532	-0.6713867	1.0986328	-1.2207031	4.57341304	11.20085414	-0.5790038940000001	0.6713867	-0.12207031	1.2817383	-7.0963867800000004	0.5993408246	-7.602417032000001	0.30517578	-1.5258789	-0.061035156	-2.8890380400000004	11.150610520000003	0.8015136780000001	-1.4038086	-1.0986328	-1.159668	3.152221646	9.1791259	2.427270468	0.7324219	0	-0.91552734	1550084734.017
-7.84047824	-6.1333741	-1.223803714	0.061035156	0.6713867	1.5869141	3.78984375	-10.3359375	-1.268066394	-0.9765625	0.9765625	-1.3427734	5.3677491	10.676879500000002	-0.735717752	0.48828125	0.5493164	1.8920898	-7.120312500000001	0.6830810700000001	-7.2483152	0.36621094	-1.8310547	0.061035156	-3.2467285340000003	10.627832460000002	0.7907471040000001	-1.7700195	-1.4038086	-1.2207031	2.93330072	9.23774411	2.4523925720000004	0.9765625	0.12207031	-0.91552734	1550084734.057
-7.8620117800000004	-5.878564300000001	-1.175952176	0.18310547	0.91552734	1.953125	4.494457968	-9.894507280000001	-1.3254882200000002	-1.0375977	0.8544922	-1.7700195	6.113037140000001	10.146923920000003	-0.9283202880000001	0.48828125	0.5493164	1.8920898	-7.192089660000001	0.657958966	-6.843969748	0.5493164	-2.1972656	0.24414062	-3.43334964	10.20554164	1.0180419928000002	-1.8310547	-1.953125	-1.2207031	2.70839856	9.19467752	2.282519568	0.9765625	0.12207031	-0.91552734	1550084734.097
-8.00317392	-5.4526857	-1.38410643	-0.12207031	1.159668	2.1972656	5.54360324	-9.35258786	-1.2477295320000001	-0.7324219	1.5258789	-2.1972656	7.097582968	9.538012680000001	-1.106567392	0.061035156	1.0986328	3.2348633	-7.346411240000001	0.48330077880000005	-6.440820288	0.5493164	-2.380371	0.36621094	-3.081640576	9.563134980000001	1.4331542540000002	-1.8920898	-2.1972656	-1.0986328	2.45	9.164770468	2.2071533540000003	0.91552734	0.061035156	-0.91552734	1550084734.137
-8.11083966	-5.280419928000001	-1.4953613220000002	-0.18310547	1.0375977	2.1362305	6.17404802	-8.742480432	-1.1711669928000001	-0.4272461	0.91552734	-2.6245117	7.480395468	8.698217752000001	-1.114941394	-0.18310547	0.91552734	3.7841797	-7.491162140000001	0.339746106	-5.9706784200000005	0.4272461	-2.5634766	0.4272461	-3.081640576	9.563134980000001	1.4331542540000002	-1.8310547	-2.8686523	-0.8544922	2.578002896	9.305932608	2.0289062500000004	1.159668	0.24414062	-0.91552734	1550084734.177
-8.2005616	-5.1751467600000005	-1.677197284	-0.48828125	1.3427734	2.1362305	6.567626800000001	-8.16347644	-1.0347900360000002	0	0.61035156	-3.2348633	7.6107907400000006	7.754345746000001	-0.7871582068	-0.4272461	0.12207031	4.0283203	-7.5689209260000005	0.3959716754	-5.59265126	0.30517578	-2.746582	0.48828125	-2.68327626	9.14204074	1.6520751800000002	-1.5869141	-3.0517578	-0.30517578	2.5229737400000003	9.60141574	1.562353534	1.0986328	0.7324219	-1.0375977	1550084734.217
-8.189794928000001	-4.996899460000001	-1.8398925720000001	-0.79345703	1.3427734	2.5024414	6.875073380000001	-7.30573732	-0.570629892	0.4272461	0.48828125	-3.6010742	7.5952391200000005	6.657348740000001	-0.3756347644	-0.4272461	0.12207031	4.0283203	-7.665820288000001	0.5239746106000001	-5.099780252	0.30517578	-2.9296875	0.48828125	-2.124609424	8.640795926000001	1.961914038	-1.0986328	-2.746582	0.18310547	2.038476538	9.624145468	1.484594748	1.0986328	0.7324219	-1.0375977	1550084734.257
-8.261572480000002	-4.401147464000001	-2.21433107	-0.6713867	1.4648438	2.6245117	6.682470746000001	-6.414501800000001	-0.21533202880000002	0.4272461	0.48828125	-3.6010742	7.871582068	5.865405252	-0.35649413939999997	-0.79345703	0.12207031	4.4555664	-7.958911240000001	0.5885742212	-4.632031250000001	0.30517578	-2.9296875	0.48828125	-1.717871106	8.2938723	2.0145507200000004	-0.5493164	-2.380371	0.79345703	1.553979532	9.53442392	1.553979532	1.2817383	0.8544922	-1.2207031	1550084734.297
-8.34411592	-4.094897464000001	-2.6497802520000002	-0.6713867	0.61035156	2.380371	6.573608426000001	-5.575903060000001	-0.22968750000000002	1.159668	-0.30517578	-3.7231445	8.176635880000001	5.41679712	-0.5969482428	-0.79345703	0.12207031	4.4555664	-8.1323732	0.5490966754000001	-4.11643071	0	-2.8686523	0.48828125	-1.221411142	8.08811052	1.961914038	-0.18310547	-2.319336	1.4038086	1.1053711060000002	9.81914038	1.297973642	1.2817383	0.8544922	-1.2207031	1550084734.337
-8.15988768	-4.05183107	-2.6079101440000003	-0.4272461	0.4272461	2.4414062	7.07963858	-5.08063948	-0.30625	1.4648438	0.24414062	-3.540039	8.783154254000001	5.34741214	-0.7440917932000001	-0.91552734	-0.061035156	4.3945312	-8.189794928000001	0.6615478240000001	-3.599633786	-0.18310547	-2.9907227	0.4272461	-0.850561502	8.192187500000001	2.0480469240000003	-0.061035156	-2.0751953	1.953125	0.899609375	9.77248552	1.2285888580000002	0.91552734	0.36621094	-1.4648438	1550084734.377
-8.01992212	-3.7025146760000003	-2.460766574	-0.18310547	0.61035156	2.319336	7.723242212000001	-5.019628894	-0.5646484424	1.2817383	-0.12207031	-3.479004	8.77597644	5.450292932000001	-0.8170653959999999	-0.61035156	-2.0141602	4.333496	-8.31899411	0.9606201080000001	-3.22160643	-0.12207031	-2.9296875	0.4272461	-0.6962402160000001	8.26875	2.4643554320000005	0.12207031	-1.5258789	2.380371	1.2704589660000003	9.847851440000001	1.035986322	0.4272461	-0.5493164	-1.0986328	1550084734.416
-8.44938948	-3.104370108	-2.6784912140000006	-0.24414062	0.4272461	2.0751953	7.524658246	-5.150024460000001	-0.49526367800000004	1.3427734	-0.36621094	-3.479004	9.169555710000001	5.707495108000001	-0.8840576080000001	-0.61035156	-2.0141602	4.333496	-8.596533246000002	1.0922119110000001	-2.7729980040000006	-0.12207031	-2.9907227	0.36621094	-0.569433606	8.414697480000001	2.709594748	0.30517578	-1.0986328	2.5634766	1.2668701080000002	9.80598192	1.0563232428000002	0.4272461	-0.5493164	-1.0986328	1550084734.457
-8.78435054	-2.7502685700000002	-2.7454834260000003	-0.36621094	0.24414062	1.953125	7.94335962	-5.67758786	-0.613696286	1.5258789	0.12207031	-3.7231445	9.755737320000001	5.885742212	-1.534838858	-0.36621094	-3.112793	4.333496	-8.833398560000001	1.179541034	-2.263378894	0	-2.8686523	0.36621094	-0.708203125	9.120507788000001	2.7371094240000002	0.36621094	-0.8544922	2.5634766	1.1580077880000001	9.8418705	0.965405252	0	-0.12207031	-0.79345703	1550084734.496
-8.880053420000001	-2.62944339	-2.674902356	-0.36621094	0.4272461	1.8920898	8.257983426000001	-5.94555661	-0.891235324	1.4038086	0.91552734	-3.7841797	10.453173920000001	6.067577880000001	-1.9020996400000003	-0.061035156	-2.1362305	4.4555664	-9.035571580000001	1.1424560700000002	-1.7310302520000003	0	-2.9296875	0.36621094	-0.708203125	9.120507788000001	2.7371094240000002	0.30517578	-1.0986328	2.5634766	0.765625	9.816748200000001	0.984545926	-0.061035156	-0.12207031	-0.6713867	1550084734.536
-8.97336412	-2.253808606	-2.845971646	-0.30517578	0.6713867	1.8310547	8.332153060000001	-6.00417482	-1.100585962	1.3427734	0.6713867	-3.7841797	10.17204622	5.782861420000001	-1.75495607	-0.061035156	-2.1362305	4.4555664	-9.173144568	1.161596646	-1.235766574	-0.061035156	-3.112793	0.18310547	-0.5443115216000001	9.444701980000001	2.83640126	0.18310547	-1.5869141	2.319336	0.5371337860000001	9.874170320000001	1.02163089	-0.061035156	-0.12207031	-0.6713867	1550084734.576
-9.139648560000001	-2.013354532	-3.0864257200000003	-0.4272461	0.24414062	1.6479492	7.8512451080000005	-5.7613278800000005	-1.0419677520000001	0.9765625	-0.8544922	-4.1503906	9.3155027	5.074658246	-1.7800780760000001	0.18310547	-1.6479492	4.4555664	-9.197070288	1.216625998	-0.6651367212000001	-0.18310547	-3.90625	0.061035156	0.3935791034	9.103759980000001	2.5253662140000004	0.24414062	-1.8920898	2.0141602	0.03828125	9.85622554	1.102978534	-0.12207031	-0.30517578	-0.48828125	1550084734.616
-9.077441394000001	-1.9690917540000001	-2.85314946	-0.18310547	0.12207031	1.6479492	8.10246556	-5.2576902	-1.113745108	0.7324219	-0.061035156	-4.5776367	9.1623777	4.076953076	-2.086328076	0.5493164	-1.8310547	4.5166016	-9.43034694	1.341040036	-0.04426269568	-0.12207031	-2.8686523	0.061035156	0.3935791034	9.103759980000001	2.5253662140000004	0.061035156	-2.380371	1.7089844	-0.0765625	9.840673920000002	1.035986322	-0.061035156	-0.6713867	-0.5493164	1550084734.656
-8.994897660000001	-1.605419928	-2.9859375000000004	-0.12207031	0.36621094	1.5258789	7.692138580000001	-4.28151857	-1.3386474640000001	0.7324219	0.30517578	-4.760742	9.16357428	3.0995849640000004	-2.4488037140000003	0.5493164	-1.8310547	4.5166016	-9.448290740000001	1.2285888580000002	0.269165036	-0.12207031	-3.3569336	-0.061035156	0.955834964	9.06069339	2.55527356	-0.061035156	-2.746582	1.4648438	0.10048827880000001	9.858617720000002	0.8218505890000001	-0.061035156	-0.6713867	-0.5493164	1550084734.696
-9.175537140000001	-1.4415283540000001	-3.417797824	-0.5493164	0.12207031	1.2817383	7.062890380000001	-3.01464856	-1.5336425720000002	0.36621094	-1.0986328	-4.8828125	8.466137680000001	2.020532248	-2.74069838	0.48828125	-0.5493164	3.6621094	-9.632519568000001	1.085034146	0.8457763580000002	-0.24414062	-3.6010742	-0.18310547	2.654565396	9.1791259	2.3483153960000003	-0.12207031	-2.6855469	1.2817383	0.2643798822	9.850244600000002	0.8924316100000002	-0.24414062	0	-0.36621094	1550084734.736
-9.157592752000001	-1.5432128600000001	-3.5362304320000004	-0.4272461	-0.18310547	1.2817383	7.199267572	-1.6736084260000001	-1.453491214	0.061035156	-0.24414062	-4.3945312	8.419482428	1.0455566100000002	-2.69523912	0.4272461	0	2.8686523	-9.8765625	0.9630126800000001	1.680786142	-0.18310547	-2.380371	-0.061035156	2.654565396	9.1791259	2.3483153960000003	-0.30517578	-2.319336	0.8544922	-0.0992919928	9.89809604	0.9402832068000001	-0.30517578	0.18310547	-0.24414062	1550084734.776
-9.04992662	-1.476220746	-3.2479248200000006	-0.24414062	0.061035156	1.0986328	6.6489746400000005	-0.39238280760000005	-1.5958496400000002	-0.18310547	0	-3.6010742	8.342919928	0.19020996400000004	-2.217919928	0.4272461	0	2.8686523	-9.957910340000002	0.9977050720000001	1.9403808900000001	-0.18310547	-1.2817383	-0.061035156	3.1330810700000002	9.095385880000002	2.3734375	-0.30517578	-1.6479492	0.4272461	-0.539526358	9.8334964	0.8230468750000001	-0.18310547	0.061035156	-0.18310547	1550084734.816
-9.07504892	-0.9689941100000001	-3.50393071	-0.30517578	0.30517578	0.6713867	6.615478240000001	0.5802001800000001	-1.38410643	-0.24414062	-0.18310547	-2.5634766	8.35129393	-0.419897464	-1.888940396	0	-0.36621094	1.0986328	-9.845459260000002	1.025219748	1.9978027160000003	-0.36621094	-0.91552734	0.061035156	2.988330072	9.0427491	2.241845746	-0.30517578	-1.0375977	0.061035156	-0.3576904254	9.82033696	0.7416992212000001	-0.18310547	0.061035156	-0.061035156	1550084734.856
-9.139648560000001	-0.850561502	-3.6797851440000002	-0.5493164	-0.12207031	0.30517578	7.0186277	0.9977050720000001	-0.5371337860000001	0	0.12207031	-1.4648438	8.988915740000001	-0.75366214	-2.122216754	0	-0.36621094	1.0986328	-9.782055710000002	1.1903076080000001	2.054028354	-0.36621094	-0.6713867	0.061035156	2.988330072	9.0427491	2.241845746	-0.18310547	-0.61035156	0	-0.37204589660000004	9.77966304	0.7369140380000001	-0.18310547	0.24414062	0	1550084734.896
-9.15161142	-0.9582275360000001	-3.5565673920000003	-0.4272461	0.24414062	0.061035156	7.658642572	1.166381839	-0.0095703125	0.061035156	-0.4272461	-0.6713867	9.29636232	-0.925927716	-2.269360324	-0.12207031	-0.5493164	0.4272461	-9.76770018	1.2477295320000001	2.154516574	-0.24414062	-0.6713867	0.061035156	2.767016574	9.0594973	2.24663089	-0.12207031	-0.48828125	0.12207031	-0.49645996400000003	9.91484424	0.83022464	-0.18310547	0.18310547	-0.061035156	1550084734.936
-9.395654254	-1.008471646	-3.6080077880000005	-0.30517578	-0.12207031	0.061035156	8.5582518	1.02761232	0.20935058900000003	0.12207031	0	0	9.6636232	-0.898413089	-2.7167724640000004	-0.061035156	-0.24414062	-0.18310547	-9.743774460000001	1.235766574	2.1844238220000003	-0.48828125	-0.8544922	0.061035156	2.6964355040000005	9.267651260000001	2.2573974640000003	-0.061035156	-0.24414062	0.12207031	-0.5837890576	9.911254500000002	0.899609375	-0.061035156	0	0	1550084734.976
-9.27004393	-0.9677978240000001	-3.4225829680000004	-0.12207031	-0.18310547	0.061035156	9.16716304	0.839794928	0.2177246106	0.18310547	-0.061035156	0.30517578	10.03686502	-0.79194339	-2.951245108	-0.061035156	-0.24414062	-0.18310547	-9.786840560000002	1.2895996400000003	2.446411142	-0.24414062	-0.24414062	0.12207031	2.6964355040000005	9.267651260000001	2.2573974640000003	0	-0.061035156	0.061035156	-0.30385742800000004	9.919628600000001	0.953442392	0	0.12207031	0.061035156	1550084735.016
-9.310717752	-0.740502896	-3.5541748200000005	-0.12207031	0.18310547	-0.061035156	10.023705580000001	0.6352294928000001	-0.1256103534	0.24414062	0.24414062	0.30517578	10.10505342	-0.6842773560000001	-2.940478534	0	-0.061035156	-0.30517578	-9.62893071	1.3171142180000002	2.288500998	-0.12207031	0.12207031	0.061035156	2.6940429320000003	9.32866214	2.2849121400000003	0.061035156	0.12207031	-0.12207031	-0.5969482428	9.962695680000001	0.8744873200000001	-0.061035156	0	0	1550084735.056
-9.427954074	-0.61848143	-3.517089856	-0.061035156	-0.36621094	-0.12207031	10.22109424	0.6364257788	-0.173461911	0.18310547	0.4272461	0.30517578	10.34191942	-0.5203857428	-2.956030252	0.061035156	-0.24414062	-0.30517578	-9.5104982	1.320703076	2.07915036	-0.18310547	0.18310547	0.12207031	2.477514676	9.20305162	2.326782248	0.18310547	0.30517578	-0.18310547	-0.45100097840000003	9.889721940000001	0.9307128600000001	-0.061035156	0	0	1550084735.096
-9.226977340000001	-0.4426269568000001	-3.3735351440000003	-0.18310547	0.061035156	-0.24414062	9.98422824	0.7572509980000001	-0.1268066394	0.12207031	0.24414062	0.24414062	10.51897014	-0.2835205072	-3.1103514400000005	0	-0.24414062	-0.30517578	-9.42436502	1.3302734620000003	1.96430661	-0.18310547	0.18310547	0.12207031	2.229882788	9.232959260000001	2.3076415740000003	0.24414062	0.4272461	-0.061035156	-0.22968750000000002	9.8251223	0.8577392572	0	0.061035156	-0.12207031	1550084735.136
-9.297558606	-0.5024413940000001	-3.4142089660000003	-0.30517578	-0.18310547	-0.24414062	9.94953624	0.716577176	-0.362475589	0.12207031	0.4272461	0.18310547	10.682861420000002	-0.02153320288	-3.12351088	0.061035156	-0.30517578	-0.24414062	-9.4171875	1.3266846040000002	1.982250998	-0.061035156	0.18310547	0	2.00856929	9.433935700000001	2.312426718	0.24414062	0.36621094	-0.061035156	-0.0897216754	9.81196286	1.0515380890000001	0	0.24414062	-0.061035156	1550084735.176
-9.340625000000001	-0.619677716	-3.359179712	-0.18310547	0	-0.24414062	9.89091754	0.5060302716	-0.26796875000000003	0.061035156	0.48828125	0.12207031	10.6756839	0.1268066394	-3.0792480040000005	0	-0.30517578	-0.18310547	-9.38847644	1.320703076	1.9487548920000002	-0.061035156	0.12207031	0.061035156	1.9212402160000002	9.60739766	2.32319339	0.18310547	0.30517578	-0.12207031	-0.11843261780000001	9.850244600000002	1.0563232428000002	0	0.24414062	-0.061035156	1550084735.216
-9.36455072	-0.5957519568	-3.4704346040000003	-0.12207031	-0.18310547	-0.18310547	9.77248552	0.3804199280000001	-0.1387695288	0.12207031	0.12207031	0	10.5739991	0.062207030760000004	-3.0768554320000003	0	-0.30517578	-0.12207031	-9.418384080000001	1.262084964	1.9020996400000003	-0.12207031	0.12207031	0	1.8913329680000002	9.6217527	2.3495117800000003	0.12207031	0.12207031	-0.18310547	-0.15073241820000002	9.89570288	1.003686502	-0.12207031	0.12207031	-0.061035156	1550084735.256
-9.258081070000001	-0.594555661	-3.32807608	-0.18310547	0	-0.12207031	9.782055710000002	0.3756347644	-0.1626953076	0.12207031	0.12207031	-0.061035156	10.59553264	-0.03229980432	-3.109155252	0.061035156	-0.4272461	-0.12207031	-9.35976538	1.240551718	1.836303714	-0.18310547	0.12207031	0	2.013354532	9.66242662	2.384204074	0	0.061035156	-0.18310547	-0.05144042932000001	9.838280760000002	1.081445288	-0.12207031	0.12207031	-0.061035156	1550084735.296
-9.374121106	-0.617285144	-3.371142572	-0.18310547	-0.12207031	-0.12207031	9.686352340000001	0.41870117800000006	-0.21652832460000004	0.061035156	0.12207031	-0.061035156	10.49265126	-0.11843261780000001	-3.0744628600000006	0.061035156	-0.061035156	-0.18310547	-9.35378444	1.2919922120000003	1.820751996	-0.18310547	0.12207031	0	2.0528320680000003	9.575097840000002	2.3758300720000003	-0.12207031	0.061035156	-0.12207031	0.011962890380000002	9.863403060000001	1.143652356	-0.061035156	0.12207031	-0.061035156	1550084735.336
-9.331054712	-0.5837890576	-3.3603759000000006	-0.18310547	-0.24414062	-0.18310547	9.54638678	0.4378417932	-0.18422851440000002	0.061035156	0	-0.061035156	10.43283696	-0.1244140625	-3.0983885800000004	0.061035156	0	-0.24414062	-9.366943390000001	1.3254882200000002	1.830322284	-0.18310547	0.12207031	0	2.013354532	9.38967302	2.3578857820000003	-0.12207031	0.12207031	-0.061035156	-0.11604003600000001	9.834692000000002	1.1604003600000001	-0.061035156	0.12207031	0.061035156	1550084735.376
-9.38608426	-0.61848143	-3.3244873200000002	-0.12207031	-0.30517578	-0.061035156	9.445898560000002	0.46774902160000004	-0.1196289038	0	0	0	10.387377700000002	-0.11843261780000001	-3.1653808900000002	0.061035156	-0.061035156	-0.18310547	-9.382495108	1.36018071	1.8757812500000002	-0.12207031	0.061035156	0	1.9188476440000002	9.38129892	2.282519568	-0.12207031	0.061035156	-0.061035156	-0.0478515625	9.85742212	1.11613768	-0.12207031	0.061035156	0.061035156	1550084735.416
-9.32866214	-0.5443115216000001	-3.277832068	-0.061035156	0	-0.12207031	9.53322734	0.5754150360000001	-0.21054687500000002	0	-0.18310547	0.12207031	10.30722644	-0.07895508180000001	-3.172558606	-0.061035156	-0.061035156	-0.18310547	-9.419580072	1.3793212860000001	1.9128662140000001	-0.12207031	0.12207031	-0.061035156	2.0097655760000004	9.55117212	2.256201178	-0.12207031	0.061035156	-0.12207031	-0.113647464	9.91364766	1.0419677520000001	-0.18310547	0.061035156	0	1550084735.456
-9.383691394000001	-0.47492675720000005	-3.4620605040000005	-0.061035156	-0.18310547	-0.18310547	9.80598192	0.5359375000000001	-0.10288086060000001	0	-0.12207031	0.061035156	10.3012455	-0.0897216754	-3.1438476440000005	-0.061035156	-0.061035156	-0.18310547	-9.414794928000001	1.437939496	1.927221646	-0.12207031	0.12207031	-0.061035156	2.0097655760000004	9.55117212	2.256201178	-0.12207031	0.061035156	-0.18310547	-0.15910644960000003	9.89689946	1.032397464	-0.12207031	-0.061035156	-0.061035156	1550084735.496
-9.35378444	-0.48569336060000007	-3.3819091460000004	-0.061035156	-0.12207031	-0.18310547	9.8765625	0.49885253600000007	0.07416992212000001	0	-0.12207031	0	10.32995558	-0.12919922120000002	-3.262280252	-0.12207031	-0.061035156	-0.30517578	-9.351391574	1.469042932	1.9009033540000002	-0.12207031	0.18310547	-0.12207031	2.0121582460000003	9.57629393	2.245434604	-0.12207031	0.061035156	-0.18310547	0.08493652160000001	9.91484424	1.152026358	-0.18310547	0.061035156	-0.061035156	1550084735.536
-9.360961960000001	-0.5586669928	-3.2969726440000002	-0.061035156	-0.18310547	-0.061035156	9.81435504	0.5060302716	0.17585449280000004	0	-0.18310547	0	10.483080580000001	-0.1363769568	-3.338842752	-0.061035156	-0.12207031	-0.36621094	-9.340625000000001	1.485791034	1.8398925720000001	-0.12207031	0.12207031	-0.12207031	1.9786621400000002	9.522461060000001	2.255004892	-0.18310547	0.061035156	-0.18310547	0.0813476538	9.846654860000001	1.252514676	-0.18310547	0.061035156	-0.061035156	1550084735.576
-9.34421376	-0.4868896466	-3.22160643	-0.061035156	-0.061035156	-0.061035156	9.785644568	0.5287597644	0.10288086060000001	-0.061035156	-0.12207031	-0.061035156	10.52136232	-0.11005859620000001	-3.361572284	-0.061035156	0	-0.30517578	-9.382495108	1.4391357820000001	1.8159667540000002	-0.061035156	0.12207031	-0.12207031	1.911669928	9.43273912	2.2215087860000002	-0.18310547	0.061035156	-0.12207031	0.16389160340000003	9.87058058	1.223803714	-0.12207031	0	0.061035156	1550084735.616
-9.38967302	-0.492871106	-3.301757788	-0.061035156	-0.24414062	-0.061035156	9.712670926000001	0.5227783246000001	0.12321777160000001	-0.061035156	-0.061035156	0	10.49384784	-0.07416992212000001	-3.38908696	-0.061035156	0	-0.24414062	-9.362158246000002	1.391284146	1.8255371400000002	0	0.12207031	-0.18310547	1.8446777160000003	9.4171875	2.2071533540000003	-0.12207031	0.061035156	-0.12207031	0.132788089	9.81196286	1.1316894568000002	-0.12207031	0	0.061035156	1550084735.656
-9.314306610000001	-0.5431152356000001	-3.4692382200000003	0	-0.18310547	-0.12207031	9.66481929	0.4821044928	0.07416992212000001	-0.061035156	-0.12207031	0.061035156	10.40532248	-0.03588867212	-3.3005616	-0.061035156	0.061035156	-0.12207031	-9.38129892	1.37214357	1.832714856	0	0.12207031	-0.18310547	1.9224365020000003	9.49016124	2.30883786	-0.061035156	0.061035156	-0.12207031	-0.06459961060000001	9.94833966	1.1017822480000001	-0.24414062	-0.061035156	-0.12207031	1550084735.696
-9.3322509	-0.723754892	-3.430957068	0.12207031	-0.30517578	-0.12207031	9.66242662	0.48330077880000005	-0.050244139400000006	-0.061035156	-0.12207031	0	10.345508180000001	0.0095703125	-3.1773437500000004	-0.061035156	0.061035156	-0.12207031	-9.382495108	1.534838858	1.8398925720000001	-0.061035156	0.12207031	-0.12207031	1.9224365020000003	9.49016124	2.30883786	-0.12207031	0.061035156	-0.18310547	-0.014355469240000002	9.834692000000002	0.974975589	-0.24414062	-0.061035156	-0.12207031	1550084735.735
-9.102563400000001	-0.6555663939999999	-3.5589599640000005	0.24414062	-0.30517578	-0.18310547	9.66481929	0.4844970746000001	-0.019140625	0	-0.12207031	0	10.31201178	0.0693847644	-3.14504393	-0.12207031	0.12207031	-0.18310547	-9.4255616	1.629345746	1.870996106	0.061035156	0.18310547	-0.18310547	1.8638183900000003	9.559545926	2.2035644960000003	-0.24414062	0	-0.12207031	0.22968750000000002	9.858617720000002	0.984545926	-0.24414062	-0.061035156	-0.12207031	1550084735.776
-9.14682608	-0.732128894	-3.737207068	0.5493164	-0.36621094	-0.24414062	9.58227536	0.4713378894	0.03588867212	-0.061035156	-0.18310547	0	10.158886780000001	0.1459472644	-3.23356929	-0.30517578	0.061035156	-0.30517578	-9.4255616	1.629345746	1.870996106	0.061035156	0.18310547	-0.18310547	1.6927490020000002	9.479394568	2.020532248	-0.30517578	-0.061035156	-0.18310547	0.02990722644	9.94355432	0.9594238220000001	-0.5493164	-0.12207031	-0.18310547	1550084735.816
-9.11452626	-0.8122802520000001	-4.05183107	0.79345703	-0.36621094	-0.61035156	9.41599092	0.49526367800000004	0.057421875000000004	-0.18310547	-0.30517578	0.12207031	10.06079074	0.2344726538	-3.3328614200000004	-0.30517578	0.061035156	-0.30517578	-9.394457968000001	2.0528320680000003	1.8733886780000002	0.24414062	0.36621094	-0.12207031	1.6927490020000002	9.479394568	2.020532248	-0.30517578	-0.12207031	-0.24414062	-0.2237060504	10.04523912	0.860131839	-0.61035156	-0.24414062	-0.24414062	1550084735.858
-9.16118161	-1.0754638580000002	-4.238452176	1.0375977	-0.61035156	-0.6713867	9.338232428000001	0.5849853534	0.0837402356	-0.36621094	-0.18310547	0.30517578	10.079932100000002	0.3935791034	-3.3771241	-0.4272461	0.061035156	-0.30517578	-9.451879892000001	2.3626709260000003	1.79921875	0.4272461	0.48828125	-0.18310547	1.484594748	9.504516574	1.8937255400000002	-0.36621094	-0.24414062	-0.36621094	-0.3756347644	10.06677266	0.716577176	-0.61035156	-0.24414062	-0.24414062	1550084735.895
-9.094189300000002	-1.3661621400000001	-3.9369873200000005	1.2207031	-0.30517578	-0.48828125	9.29277356	0.699829074	0.14833984620000001	-0.5493164	-0.30517578	0.48828125	10.146923920000003	0.6340332068000001	-3.4692382200000003	-1.0375977	0	-0.30517578	-9.480590560000001	2.728735324	1.733422824	0.4272461	0.48828125	-0.18310547	1.2034667932	9.62893071	1.7130859620000003	-0.4272461	-0.4272461	-0.4272461	-0.4486083966	10.006958360000002	0.745288089	-0.7324219	-0.91552734	-0.24414062	1550084735.935
-8.978149460000001	-1.5396240020000003	-3.6905516200000004	1.4038086	-0.24414062	-0.18310547	9.43273912	0.7907471040000001	0.1806396466	-0.79345703	-0.4272461	0.6713867	10.229467360000001	0.949853534	-3.561352536	-1.0375977	0	-0.30517578	-9.410009980000002	2.8878417540000005	1.592260782	0.8544922	0.61035156	-0.18310547	1.0072753600000002	9.80598192	1.670019568	-0.61035156	-0.6713867	-0.48828125	-0.23208007200000003	9.916039840000002	0.9977050720000001	-0.79345703	-1.5258789	-0.18310547	1550084735.975
-8.839379892	-1.5958496400000002	-3.313720746	1.5258789	0.061035156	0.12207031	9.631323380000001	0.8421875000000001	0.15073241820000002	-1.2207031	-0.4272461	0.79345703	10.252197480000001	1.227392572	-3.5577635800000005	-1.3427734	0	-0.24414062	-9.32866214	2.8268310700000003	1.409228534	1.8310547	0.6713867	-0.4272461	0.6627441100000001	9.883740020000001	1.7693115020000003	-0.7324219	-0.91552734	-0.5493164	0.4450195288	9.719848740000002	1.85544429	-0.79345703	-1.5258789	-0.18310547	1550084736.015
-8.917138580000001	-1.5719238220000002	-2.93330072	1.5258789	-0.12207031	0.48828125	9.77607428	0.8362060700000001	0.20935058900000003	-1.6479492	-0.36621094	0.79345703	10.18161592	1.4176025360000002	-3.5206787140000007	-1.953125	0.12207031	0	-9.173144568	2.241845746	1.1735596040000003	1.8310547	0.6713867	-0.4272461	0.461767572	9.792822480000002	1.96430661	-0.7324219	-1.2207031	-0.6713867	0.4091308606000001	9.56672374	2.469140576	-1.0375977	-1.7089844	1.0375977	1550084736.055
-9.73898912	-1.580297824	-2.860327176	2.0751953	0.061035156	0.24414062	9.73898912	0.783569339	0.0980957068	-1.953125	-0.24414062	0.7324219	10.1911866	1.5982422120000002	-3.3962646760000004	-1.953125	0.12207031	0	-9.351391574	1.60183107	0.9307128600000001	2.4414062	0.4272461	-0.79345703	0.540722644	9.705493210000002	2.3255859620000003	-0.61035156	-1.3427734	-0.8544922	-0.5323486420000001	10.06796924	1.947558606	-1.3427734	-1.8920898	1.0986328	1550084736.095
-10.088306200000002	-2.013354532	-3.4596679320000003	1.6479492	-0.5493164	-0.61035156	9.67080072	0.7991211060000001	-0.3600830072	-2.1972656	-0.24414062	0.5493164	10.42326628	1.81118161	-3.0876221040000003	-2.1362305	0.12207031	0.12207031	-9.98063948	1.4391357820000001	1.0048827880000002	2.5024414	0.5493164	-0.8544922	0.6663330072	9.671997300000001	2.854345746	-0.48828125	-1.3427734	-1.0375977	-0.5323486420000001	10.06796924	1.947558606	-1.3427734	-1.8920898	1.0986328	1550084736.135
-9.96867662	-3.4800048920000006	-2.96560054	2.9907227	0.30517578	-0.61035156	9.87058058	0.8170653959999999	-1.069482428	-2.2583008	-0.12207031	0.36621094	10.42326628	1.81118161	-3.0876221040000003	-2.380371	0.061035156	0.12207031	-10.26057158	1.550390576	1.09819339	2.5024414	0.5493164	-0.8544922	0.611303714	10.01174272	3.0971923920000006	-0.4272461	-1.5258789	-1.2207031	-1.3948730040000001	10.97834514	1.915258786	-1.2207031	-2.319336	0.5493164	1550084736.175
-10.096679320000002	-3.7551512600000003	-2.63183606	4.211426	-0.24414062	-0.4272461	10.13735324	0.641210962	-1.6520751800000002	-2.380371	-0.18310547	0.30517578	11.12070288	2.3973632200000004	-2.381811502	-2.746582	-0.18310547	0.12207031	-10.225878600000001	1.31352536	1.031201178	3.540039	0.8544922	-0.8544922	0.6077148560000001	10.22109424	3.226391574	-0.5493164	-1.8920898	-1.3427734	-2.0911132200000004	10.983129500000002	2.3614746400000004	-1.4038086	-3.479004	0.5493164	1550084736.215
-9.376513580000001	-2.8447753600000003	-2.0659912140000003	4.3945312	-0.18310547	0.12207031	10.09428714	0.4474121106000001	-2.1521240020000003	-2.6245117	-0.36621094	0.30517578	11.111133180000001	2.5445067900000002	-2.3710449280000003	-3.1738281	-0.18310547	0.24414062	-9.78444838	0.8254394568000001	0.7967285340000001	4.211426	0.79345703	-0.79345703	0.47014160340000005	10.12180162	3.487182608	-0.48828125	-2.0141602	-1.5258789	-1.4056396760000003	9.810766280000001	2.5337402160000004	-1.4038086	-3.479004	0.5493164	1550084736.255
-9.113330072	-1.9966064300000002	-1.662841754	3.90625	0.79345703	0.12207031	9.81914038	0.458178714	-2.463159146	-3.112793	-0.30517578	0.5493164	11.111133180000001	2.5445067900000002	-2.3710449280000003	-3.479004	-0.24414062	0.36621094	-9.677978240000002	-0.03828125	0.3146240216	4.211426	0.79345703	-0.79345703	0.1985839856	9.810766280000001	3.5565673920000003	-0.5493164	-2.380371	-1.5258789	-0.7979248200000001	8.907568390000002	2.296875	-0.9765625	-3.1738281	0.24414062	1550084736.295
-9.423168930000001	-2.013354532	-1.89611821	3.4179688	0.8544922	-0.18310547	9.50930162	0.387597644	-2.491870108	-3.6621094	-0.12207031	0.79345703	10.562036240000001	2.598339856	-2.5313476440000002	-3.6621094	-0.24414062	0.48828125	-9.599023560000001	-0.5191894568000001	0.24045410340000004	3.9672852	0.79345703	-1.0986328	0.1459472644	9.53920926	3.6917480040000004	-0.5493164	-2.6855469	-1.4648438	-0.5455078076000001	9.267651260000001	1.5767089660000002	-0.18310547	-5.6152344	-0.061035156	1550084736.335
-9.108544928	-2.255004892	-1.7788817900000002	3.6010742	1.3427734	0.12207031	9.5451902	0.11484375000000001	-2.433251996	-3.90625	0.061035156	0.8544922	10.40891124	2.652172824	-2.802905252	-3.6621094	-0.12207031	0.4272461	-9.220996106000001	-0.8541503600000001	-0.057421875000000004	3.9672852	0.5493164	-0.91552734	0.2380615216	9.73898912	3.7515625000000004	-0.6713867	-2.6855469	-1.4038086	-0.1878173822	9.518872300000002	1.2106445288	-0.18310547	-5.6152344	-0.061035156	1550084736.375
-9.325073380000001	-2.512207068	-2.0157471040000003	3.8452148	1.0986328	0.48828125	9.625341754	-0.173461911	-2.624658246	-3.7841797	0	0.6713867	10.40891124	2.652172824	-2.802905252	-3.540039	-0.061035156	0.18310547	-9.22338858	-1.2297851440000003	-0.2512207068	3.9672852	0.5493164	-0.91552734	0.38999023560000007	9.785644568	3.9250244600000004	-0.91552734	-2.9296875	-1.5258789	1.494165036	9.459057608	1.8913329680000002	-0.4272461	-7.446289	-0.8544922	1550084736.415
-8.901586960000001	-2.007373004	-2.231079074	3.479004	0.8544922	0.5493164	9.756933606	-0.37204589660000004	-2.8758788940000004	-3.6621094	0	0.36621094	10.345508180000001	2.47392572	-2.5086182100000003	-3.3569336	0	0	-9.220996106000001	-1.4199951080000002	-0.387597644	3.7231445	0.061035156	-0.8544922	0.3289794928	9.523657248000001	4.124804712	-1.0375977	-2.9907227	-1.4648438	3.4154052520000002	9.5104982	2.56245108	-1.5869141	-5.6152344	-2.1972656	1550084736.455
-9.329858426000001	-1.9571288940000002	-2.004980432	3.8452148	0.9765625	0.4272461	9.668408246	-0.47851562500000006	-2.951245108	-3.479004	0.12207031	0.24414062	10.396948380000001	2.469140576	-2.4296630400000003	-3.2348633	-0.12207031	-0.061035156	-9.2808107	-1.5707275360000001	-0.5861816394	3.479004	-0.18310547	-0.61035156	0.061010742800000003	9.185107428000002	4.12839357	-1.2207031	-3.2958984	-1.2207031	2.93330072	9.22458516	3.4429199280000002	-1.5869141	-5.6152344	-2.1972656	1550084736.495
-9.19467752	-2.24663089	-1.872192392	3.2958984	0.79345703	0.6713867	9.668408246	-0.47851562500000006	-2.951245108	-3.479004	0.12207031	0.24414062	10.528539840000002	2.5409179320000006	-2.333959964	-3.112793	-0.18310547	0.061035156	-9.2808107	-1.5707275360000001	-0.5861816394	3.479004	-0.18310547	-0.61035156	-0.11484375000000001	8.78076178	4.222900360000001	-1.0986328	-3.2958984	-0.9765625	0.63881839	8.93867212	3.9788574280000004	-1.2207031	-1.5869141	-1.8310547	1550084736.535
-9.25090306	-2.74428714	-1.7513672120000003	3.6010742	1.4648438	0.48828125	9.636108426000002	-0.5634521466	-3.0625	-3.479004	0.12207031	0.24414062	10.6074955	2.64379892	-2.1604980040000004	-3.112793	-0.12207031	0.36621094	-9.2808107	-1.5707275360000001	-0.5861816394	3.479004	-0.18310547	-0.61035156	-0.250024411	8.58815944	4.232470746	-0.8544922	-3.3569336	-0.91552734	-0.3935791034	9.9016848	3.3567871400000002	-1.7089844	-1.5258789	-2.9907227	1550084736.575
-9.484179712000001	-3.3101317900000002	-1.8542480040000002	3.112793	0.48828125	0.8544922	10.35507788	-0.7046142572	-3.6307373200000006	-3.2348633	0.12207031	0.18310547	10.58955072	2.7359130400000002	-1.8542480040000002	-3.2958984	-0.4272461	0.79345703	-9.683960160000002	-1.5551757200000003	-0.2763427716	3.6621094	-0.48828125	-0.061035156	-0.31342773560000003	8.502026260000001	4.17504892	-0.48828125	-3.540039	-0.8544922	-1.0922119110000001	9.883740020000001	3.3508057100000004	-1.7089844	-1.5258789	-2.9907227	1550084736.615
-8.95661592	-3.631933606	-1.113745108	3.7841797	1.0986328	1.0375977	10.300048920000002	-0.7261474640000001	-3.4776123200000004	-3.4179688	0.30517578	0.12207031	10.58955072	2.7359130400000002	-1.8542480040000002	-3.479004	-0.5493164	1.159668	-9.53322734	-1.579101538	-0.21533202880000002	3.6621094	-0.48828125	-0.061035156	-0.230883786	8.50441893	4.330566394000001	-0.18310547	-3.6621094	-0.8544922	-0.7692138580000001	9.651660340000001	3.034985324	-1.0986328	-2.746582	-3.2958984	1550084736.655
-8.608496106	-3.2383545320000002	-1.272851538	3.6621094	1.5258789	1.0986328	9.938769960000002	-0.5431152356000001	-3.325683606	-3.540039	0.48828125	0	10.49384784	2.89382338	-1.89013678	-3.540039	-0.48828125	1.3427734	-9.49016124	-1.6329346040000001	-0.10766601440000001	3.90625	-0.6713867	-0.061035156	-0.023925780760000005	8.704199280000001	4.454980432	0	-3.6010742	-0.8544922	0.643603534	9.09179712	3.60202626	-0.5493164	-3.0517578	-2.1362305	1550084736.695
-8.738891574	-2.8136719240000003	-1.1424560700000002	3.6621094	1.5258789	1.0986328	9.590649460000002	-0.285913089	-3.2383545320000002	-3.7841797	0.91552734	0.18310547	10.451977340000001	3.0565185700000006	-1.6867675720000002	-3.4179688	-0.48828125	1.4038086	-9.523657248000001	-1.6520751800000002	0.2045654254	4.0283203	-0.5493164	-0.12207031	0.025122070680000004	8.819042932	4.677490216000001	-0.061035156	-3.479004	-0.7324219	1.293188498	8.54270018	3.665429712	-0.5493164	-3.0517578	-2.1362305	1550084736.735
-8.72692842	-2.4930663940000004	-1.0946044928	3.1738281	1.7700195	0.79345703	9.228173920000001	-0.02033691394	-3.2479248200000006	-3.7841797	0.91552734	0.18310547	10.236645860000001	3.178540036	-1.403247104	-3.3569336	-0.24414062	1.2817383	-9.514086960000002	-1.848266574	0.42827148560000006	4.0283203	-0.5493164	-0.12207031	0.11604003600000001	9.00686052	4.604516574	-0.24414062	-3.6010742	-0.6713867	1.1735596040000003	7.945751800000001	3.7838623200000003	-0.12207031	-3.112793	-0.7324219	1550084736.775
-8.92670926	-2.42607428	-0.8756836060000002	3.0517578	1.8310547	0.8544922	9.15161142	0.07895508180000001	-3.39506839	-3.90625	0.7324219	0.30517578	10.012939300000001	3.1079589660000004	-1.189111322	-3.4179688	-0.12207031	1.159668	-9.399243210000002	-2.13776857	0.5790038940000001	3.90625	-0.36621094	-0.18310547	0.3505126800000001	9.026000900000001	4.727734424	-0.30517578	-3.7841797	-0.91552734	0.6854736419999999	7.769897660000001	3.08881839	0.7324219	-3.540039	-0.36621094	1550084736.815
-8.752050720000002	-1.9738769960000002	-0.79194339	2.6245117	1.8920898	0.91552734	9.09179712	0.1579101538	-3.6510742800000004	-3.90625	0.7324219	0.30517578	9.956713760000001	2.895019568	-1.085034146	-3.479004	-0.36621094	0.91552734	-8.967382788	-2.491870108	0.5455078076000001	3.7231445	-0.4272461	-0.18310547	0.5431152356000001	8.8896241	4.794726440000001	-0.4272461	-3.8452148	-1.0375977	0.492871106	7.07485324	2.9261230040000004	0.7324219	-3.540039	-0.36621094	1550084736.855
-10.4041259	-1.7130859620000003	-2.192797824	2.5634766	1.5258789	0.4272461	8.9745607	0.29667969240000003	-3.8556396760000005	-4.1503906	0.61035156	0.24414062	10.078735520000002	2.6976317900000004	-1.069482428	-3.540039	-0.61035156	0.7324219	-9.646875000000001	-2.4906739200000003	0.6292480432	3.7231445	-0.4272461	-0.18310547	0.657958966	8.564233426000001	4.914355432000001	-0.5493164	-3.9672852	-1.0375977	2.7969239200000002	9.0594973	4.46694339	4.1503906	-4.333496	0.18310547	1550084736.895
-9.46503894	-2.1664795320000003	-3.890332068	1.0986328	-0.61035156	-0.48828125	8.991308606	0.17106933900000001	-3.7695067900000003	-4.1503906	0.79345703	0.24414062	10.28928264	2.537329074	-1.528857428	-3.540039	-0.7324219	0.6713867	-9.920825180000001	-1.6688232820000002	0.6244628600000001	2.8686523	-0.24414062	0.36621094	0.6854736419999999	8.54389676	4.649975540000001	-0.61035156	-4.211426	-0.9765625	3.65944838	10.772583360000002	6.0747558900000005	1.7089844	-1.2207031	0.18310547	1550084736.935
-9.89091754	-4.038671924000001	-1.9164550720000002	3.9672852	-1.3427734	1.5258789	8.955419928000001	-0.2918945288	-3.434545926	-3.9672852	0.7324219	0.30517578	10.63261682	2.292089856	-2.48588858	-3.6621094	-0.7324219	0.7324219	-10.624242720000002	-0.6854736419999999	1.03957518	2.8686523	-0.24414062	0.36621094	0.6914550720000001	8.915942392	4.236059604	-0.6713867	-4.5776367	-0.9765625	1.9918212860000002	10.073950180000002	2.810082968	1.7089844	-1.2207031	0.18310547	1550084736.975
-7.876367212000001	-2.050439496	-1.971484424	3.112793	2.9296875	1.7089844	9.21979982	-0.8122802520000001	-2.9464599640000007	-3.6621094	0.30517578	0.36621094	11.00466304	2.027709964	-3.5924560700000003	-3.7231445	-0.9765625	0.6713867	-10.624242720000002	-0.6854736419999999	1.03957518	3.112793	0.12207031	0.24414062	0.8433837860000001	9.81315944	3.7671141200000005	-0.5493164	-4.5166016	-0.9765625	-0.4139160144	9.164770468	0.576611322	2.319336	-4.5166016	1.159668	1550084737.015
-9.2042482	-2.118627896	-4.500439496	3.6621094	2.9907227	1.4648438	9.593042032000001	-1.113745108	-2.332763678	-3.3569336	-0.18310547	0.4272461	11.225976440000002	1.8662109620000003	-4.091308606	-3.6621094	-1.0375977	0.61035156	-10.302441100000001	0.21054687500000002	0.54191893	2.6855469	-0.36621094	0.12207031	0.970190396	10.41967752	3.5015380400000002	-0.48828125	-4.0893555	-1.0375977	-0.00837402356	10.140942000000003	0.32180175720000004	1.5869141	-4.8217773	0.18310547	1550084737.055
-9.27124002	-3.428564496	-5.479003894000001	2.6245117	0.24414062	2.0751953	10.10983876	-1.153222644	-1.51928714	-3.2348633	-0.4272461	0.48828125	11.270239120000001	1.795629892	-4.1140380400000005	-3.479004	-0.9765625	0.7324219	-10.321582460000002	1.3793212860000001	0.6316406250000001	3.1738281	-0.4272461	0.18310547	0.954638678	10.58835414	2.93569339	-0.48828125	-3.6010742	-1.0986328	-0.027514648560000004	10.10983876	-0.2990722644	1.5869141	-4.8217773	0.18310547	1550084737.095
-8.022314300000001	-3.1713623200000005	-3.9046875	4.5166016	3.6621094	3.2348633	10.74028354	-1.3362548920000001	-0.6711181610000001	-3.112793	-0.18310547	0.30517578	11.003466460000002	1.6460937500000001	-4.445410144	-3.540039	-0.79345703	0.7324219	-10.21511232	1.752563498	0.6148925720000001	3.1738281	-0.4272461	0.18310547	0.5431152356000001	10.629028060000001	2.3746337860000004	-0.6713867	-3.479004	-0.9765625	0.5802001800000001	9.77607428	-1.3051513580000003	1.8310547	-5.859375	-0.48828125	1550084737.135
-8.685058606	-2.071972644	-5.68117662	3.7841797	2.8686523	2.2583008	10.778564300000001	-1.3673584260000002	-0.30505371400000003	-3.2958984	-0.12207031	0	10.58476538	1.5109130400000002	-4.789941394	-3.540039	-0.61035156	0.9765625	-10.222289840000002	1.6484863220000001	0.5658447284000001	3.6010742	-0.48828125	0	0.2978759784	10.291674819999999	1.9044922120000003	-0.6713867	-3.8452148	-0.8544922	1.720263678	10.55964308	-1.07785643	1.2817383	-4.1503906	-0.48828125	1550084737.174
-8.332153060000001	-2.0576172120000003	-5.67280252	3.6010742	2.9907227	2.9296875	10.47111772	-1.073071286	-0.27514648560000005	-3.6621094	0.24414062	0.12207031	10.127783540000001	1.5121094240000001	-4.81984874	-3.540039	-0.4272461	1.2817383	-9.89689946	1.698730432	0.576611322	4.0893555	-0.24414062	-0.18310547	0.2775390576	9.993798920000001	1.9176513580000003	-0.4272461	-3.8452148	-0.79345703	1.0802490020000002	10.088306200000002	-1.7226562500000002	1.2817383	-4.1503906	-0.48828125	1550084737.214
-8.749658246000001	-2.204760782	-5.974267572	5.1879883	2.6245117	3.2958984	10.272534440000001	-0.8732910340000001	-0.34812010800000004	-3.90625	0.5493164	0.4272461	10.127783540000001	1.5121094240000001	-4.81984874	-3.6010742	-0.61035156	1.4648438	-9.610986420000001	1.7023192900000002	0.69504393	4.0893555	-0.24414062	-0.18310547	0.285913089	9.7485598	2.0743652160000003	-0.061035156	-3.6010742	-0.8544922	2.5313476440000002	10.447192000000001	-1.400854532	1.4648438	-4.760742	-0.5493164	1550084737.254
-8.51398912	-1.0802490020000002	-6.158496106	5.126953	1.2207031	3.3569336	10.09907248	-0.850561502	-0.4426269568000001	-4.0893555	0.7324219	0.48828125	9.479394568	1.8398925720000001	-4.26118161	-3.6621094	-0.7324219	1.5258789	-9.21501448	1.622167932	0.8182617212000002	4.4555664	-0.24414062	-0.30517578	0.2237060504	9.58586412	2.0061767180000003	0.18310547	-3.4179688	-0.8544922	1.681982428	10.008153960000001	-1.1879150360000001	0.9765625	-4.211426	-0.48828125	1550084737.294
-7.93139676	-0.5969482428	-5.468237320000001	5.432129	1.3427734	2.6855469	9.661230432000002	-0.7369140380000001	-0.6830810700000001	-4.0283203	0.61035156	0.36621094	9.262865920000001	1.8805663940000001	-3.9381836060000004	-3.7231445	-0.5493164	1.5258789	-9.21501448	1.622167932	0.8182617212000002	4.4555664	-0.24414062	-0.30517578	0.23686523560000003	9.471020468	1.88774411	0.12207031	-3.479004	-0.91552734	1.8375000000000001	9.845459260000002	-1.1269042932	0.9765625	-4.211426	-0.48828125	1550084737.334
-8.062988220000001	-0.417504892	-5.547192392	5.1879883	2.4414062	2.6855469	9.15878894	-0.52995607	-0.985742212	-4.0283203	0.6713867	0.30517578	9.261669928000002	1.7597412140000002	-3.6893554320000006	-3.7841797	-0.6713867	1.4648438	-8.89440944	1.3302734620000003	1.2656738220000001	4.638672	-0.24414062	-0.24414062	0.34931639400000003	9.35856929	1.870996106	0	-3.6621094	-1.0375977	1.77290036	9.72702626	-0.8613281250000001	0.30517578	-5.126953	-0.79345703	1550084737.374
-8.758032248000001	-0.1866210962	-5.87138678	5.493164	0.36621094	2.9907227	8.6766848	-0.28471679320000004	-1.302758786	-4.0283203	0.6713867	0.30517578	9.42436502	1.550390576	-3.440527356	-3.9672852	-0.91552734	1.4038086	-8.88723143	1.191503894	1.489379892	4.760742	-0.36621094	-0.18310547	0.6256591459999999	9.32028804	1.872192392	-0.061035156	-3.7231445	-1.0986328	2.6533691100000003	9.8263179	-0.5885742212	-0.061035156	-5.004883	-0.5493164	1550084737.414
-8.354882788000001	0.6914550720000001	-5.553173920000001	5.004883	-0.36621094	2.5024414	8.552270468000001	-0.10527343750000001	-1.5491942900000002	-4.0893555	0.30517578	0.36621094	9.42436502	1.550390576	-3.440527356	-4.1503906	-0.8544922	1.3427734	-8.88723143	1.191503894	1.489379892	4.760742	-0.36621094	-0.18310547	0.9522461060000001	9.346606430000001	1.776489218	-0.18310547	-3.90625	-1.159668	2.6533691100000003	9.8263179	-0.5885742212	-0.061035156	-5.004883	-0.5493164	1550084737.454
-8.023510880000002	0.783569339	-4.807885880000001	4.760742	0.79345703	2.1362305	8.595336960000001	-0.002392578076	-1.7597412140000002	-4.211426	0.30517578	0.48828125	10.06677266	0.8278320288	-3.017041034	-4.272461	-0.8544922	1.2207031	-8.883642572	0.6723144568000001	1.9942138580000002	4.8217773	-0.4272461	-0.24414062	1.337451178	9.448290740000001	1.7130859620000003	-0.36621094	-4.211426	-1.2207031	2.6533691100000003	9.8263179	-0.5885742212	-0.061035156	-5.004883	-0.5493164	1550084737.494
-8.3201902	1.106567392	-4.687060504000001	4.5776367	2.4414062	1.8920898	8.748461960000002	0.1268066394	-1.732226538	-4.272461	0.30517578	0.48828125	10.474707460000001	0.37204589660000004	-3.0469483800000003	-4.4555664	-0.79345703	1.2817383	-8.750854532	0.517993161	2.08752446	4.5166016	-0.6713867	-0.30517578	1.8422851440000003	9.414794928000001	1.726245108	-0.48828125	-4.4555664	-1.2207031	1.3709472839999999	9.54997554	-0.2811279254	-0.18310547	-4.0283203	-0.6713867	1550084737.534
-9.479394568	1.038378894	-5.4431150200000005	4.333496	-0.5493164	1.7089844	9.1109375	0.3828125	-1.732226538	-4.272461	0.24414062	0.36621094	10.474707460000001	0.37204589660000004	-3.0469483800000003	-4.5166016	-0.79345703	1.4648438	-8.750854532	0.517993161	2.08752446	4.5166016	-0.6713867	-0.30517578	2.2490234620000003	9.29516574	1.7776855040000001	-0.48828125	-4.5776367	-1.0986328	1.7071045320000002	9.80598192	-0.1040771466	-0.18310547	-4.0283203	-0.6713867	1550084737.574
-8.737695288000001	1.55158696	-5.01364766	3.7841797	-1.6479492	1.5869141	9.5703125	0.6340332068000001	-1.8614257200000002	-4.4555664	0.18310547	0.12207031	10.631421220000002	-0.1064697284	-3.3831054320000007	-4.3945312	-0.48828125	1.5869141	-8.66472194	0.642407248	2.1664795320000003	4.0893555	-0.7324219	-0.30517578	2.43803714	9.387280252000002	1.655664038	-0.6713867	-4.5776367	-0.7324219	2.004980432	9.609789840000001	0.1208251996	-0.36621094	-3.1738281	-1.0375977	1550084737.614
-8.630029254	1.138867212	-4.425073380000001	2.746582	1.2817383	1.0375977	9.911254500000002	0.641210962	-1.51330571	-4.5166016	0.4272461	-0.24414062	10.685253600000001	-0.046655271600000006	-3.5769042540000004	-4.211426	-0.12207031	1.5869141	-9.701904254	0.594555661	1.8781738220000002	3.540039	-1.8310547	-0.36621094	2.634228534	9.444701980000001	1.6185790740000001	-0.9765625	-4.699707	-0.4272461	1.6341308900000002	10.009350540000002	0.45100097840000003	-0.6713867	-4.0283203	-1.2207031	1550084737.654
-11.1960688	0.17106933900000001	-5.40363768	0.79345703	0.91552734	1.8920898	10.101464660000001	0.45578614200000006	-1.0898193390000002	-4.5166016	0.4272461	-0.24414062	10.685253600000001	-0.046655271600000006	-3.5769042540000004	-4.0893555	0	1.5258789	-9.701904254	0.594555661	1.8781738220000002	3.540039	-1.8310547	-0.36621094	2.8926269959999997	9.9447509	1.9032959260000002	-1.159668	-4.4555664	-0.30517578	3.685766574	11.755933	1.3577880400000002	-0.6713867	-4.0283203	-1.2207031	1550084737.694
-11.6554438	-1.0048827880000002	-5.78166484	0.5493164	-0.91552734	1.2817383	10.72951628	0.15551757200000002	-1.391284146	-4.0893555	0.12207031	-0.6713867	11.223584260000003	0.4868896466	-4.139160144000001	-3.9672852	-0.4272461	1.0986328	-11.85761682	-0.732128894	2.2035644960000003	3.479004	-1.4648438	-0.36621094	3.208447284	11.44370108	3.037377896	-1.159668	-4.0893555	-0.61035156	3.737207068	12.930688400000001	3.8101807100000005	-3.2958984	-2.746582	1.6479492	1550084737.734
-10.51777356	-2.75625	-4.562646466	-0.36621094	-2.2583008	0.9765625	11.95810504	-0.6328369110000001	-2.575610324	-3.8452148	-0.061035156	-0.30517578	12.311010880000001	2.3052490020000005	-3.4453125000000004	-3.6621094	-0.6713867	0.91552734	-11.71645468	0.6220702880000001	2.3112304320000003	2.380371	-3.1738281	-1.159668	2.451196286	11.59084514	3.8388915740000003	-0.8544922	-4.0893555	-1.0375977	1.4929687500000002	12.453369600000002	3.2993652160000004	-3.6621094	-2.6855469	3.2958984	1550084737.774
-10.88144568	-4.739697284	-2.372241214	1.8920898	0.36621094	1.2207031	12.141137680000002	-1.534838858	-2.8495605040000003	-3.90625	0.48828125	0	12.311010880000001	2.3052490020000005	-3.4453125000000004	-3.4179688	-0.18310547	1.0375977	-11.298950180000002	0.1806396466	1.000097644	3.2348633	2.1362305	-0.48828125	1.374536142	10.577587860000001	4.230078076	-0.91552734	-3.6621094	-0.91552734	-1.5958496400000002	13.00605432	2.976367212	-3.6621094	-2.6855469	3.2958984	1550084737.814
-10.7522464	-2.557666034	-3.83171376	3.90625	-2.5634766	0.9765625	10.88144568	-1.726245108	-2.54689946	-4.1503906	1.2817383	0.061035156	10.995092360000001	2.668920926	-3.07805162	-3.3569336	-0.061035156	1.2817383	-10.844360520000002	-0.83022464	1.227392572	4.0283203	-1.7089844	-0.79345703	0.5371337860000001	9.700707968000001	4.43464357	-0.79345703	-3.4179688	-0.48828125	-3.0014891200000005	12.65075728	3.0672851440000004	-2.6245117	-5.3100586	3.8452148	1550084737.854
-10.235449280000001	-2.03488768	-4.72653804	3.2958984	-3.7841797	-0.36621094	9.6385009	-1.0946044928	-2.7275389400000005	-4.211426	0.9765625	0.61035156	10.319189300000001	2.4129150360000002	-2.802905252	-3.2348633	-0.30517578	1.2207031	-10.16486772	-0.657958966	1.6460937500000001	3.6010742	0.24414062	-0.48828125	0.994116214	9.8263179	4.4513915740000005	-0.4272461	-3.3569336	-0.6713867	-2.8698974640000006	12.315796220000001	3.0493408540000004	-2.5024414	-6.591797	3.540039	1550084737.894
-7.517480432000001	-2.519384784	-2.185620108	3.2958984	-4.211426	-0.24414062	9.354980432000001	-0.8134765380000001	-3.07805162	-3.9672852	0.7324219	0.9765625	10.319189300000001	2.4129150360000002	-2.802905252	-3.1738281	-0.61035156	1.0375977	-8.7030027	-0.5778076080000001	1.429565396	3.0517578	0.6713867	-0.061035156	1.3446288940000002	9.22578125	4.124804712	-0.48828125	-3.2958984	-0.9765625	-1.240551718	10.38498552	2.3387451080000004	-2.5024414	-6.591797	3.540039	1550084737.934
-6.073559800000001	-1.1352783540000002	-0.686669928	3.479004	0.79345703	0.4272461	8.907568390000002	-0.783569339	-2.8830566100000006	-3.6621094	0.4272461	0.7324219	9.65405252	1.7800780760000001	-1.9403808900000001	-3.1738281	-0.4272461	1.0986328	-8.118017572	-0.8577392572	1.2477295320000001	3.6010742	0	-0.12207031	1.204663089	7.818945288000001	3.609204074	-0.36621094	-3.4179688	-0.8544922	1.015649411	8.369238220000002	1.642504892	-2.5024414	-1.0375977	2.8686523	1550084737.974
-7.531836060000001	-0.05144042932000001	-0.5969482428	3.6621094	-0.12207031	-0.30517578	7.96967752	-0.4330566394	-2.447607428	-3.3569336	0.18310547	0.4272461	8.967382788	0.6830810700000001	-1.7083007200000002	-3.2348633	-0.36621094	1.3427734	-7.954125900000001	-1.2309814300000002	1.2788329680000001	3.6010742	0.061035156	-0.4272461	1.5216797120000003	6.931298920000001	3.3555908540000003	-0.18310547	-3.112793	-0.6713867	1.008471646	6.300854532000001	0.47851562500000006	-1.2207031	1.8920898	2.0141602	1550084738.014
-7.446899460000001	0.570629892	-0.6723144568000001	2.0141602	-0.061035156	-0.24414062	7.37751448	0.16389160340000003	-2.237060504	-3.2958984	0.12207031	0.4272461	8.967382788	0.6830810700000001	-1.7083007200000002	-3.112793	-0.30517578	1.5869141	-7.954125900000001	-1.2309814300000002	1.2788329680000001	3.4179688	0	-0.30517578	1.9427734620000003	6.809277160000001	3.42497554	0	-2.746582	-0.5493164	-0.7907471040000001	4.9514401999999995	-0.34931639400000003	-1.2207031	1.8920898	2.0141602	1550084738.054
-7.327270468000001	0.037084961060000005	0.663940396	0.8544922	1.8310547	0.7324219	7.6311277	0.439038089	-2.0528320680000003	-3.1738281	0.18310547	0.4272461	9.000878894000001	0.35529785340000003	-1.6269530760000002	-2.9907227	-0.4272461	1.5258789	-8.229272660000001	-2.359082068	1.695141574	2.8076172	-0.061035156	-0.061035156	2.6509764400000004	7.219604532000001	3.8484619600000003	0.24414062	-2.1972656	-0.5493164	0.2835205072	4.347314496	0.5586669928	1.3427734	0.24414062	0	1550084738.094
-9.15639676	0.24643554320000002	-0.641210962	1.2207031	2.5024414	0.4272461	8.408715560000001	0.22011719240000002	-1.8410888580000002	-2.6855469	0.061035156	0.12207031	9.862207460000002	-0.30505371400000003	-1.2058593750000002	-2.6855469	-0.30517578	1.2207031	-8.633618210000002	-2.5253662140000004	1.836303714	2.1362305	-0.18310547	-0.30517578	3.3268798920000004	7.81057158	4.177441394000001	0.24414062	-2.0141602	-0.61035156	3.31252446	6.17045926	1.859033246	1.5258789	-0.5493164	-0.36621094	1550084738.134
-11.081225540000002	0.34453125	-2.11982428	0.79345703	-0.5493164	0.24414062	9.335839660000001	-0.2033691394	-1.90808107	-2.0751953	-0.4272461	-0.4272461	9.862207460000002	-0.30505371400000003	-1.2058593750000002	-2.0751953	-0.30517578	0.7324219	-8.633618210000002	-2.5253662140000004	1.836303714	1.2207031	-0.24414062	-0.061035156	3.8711913940000002	8.080932608000001	4.55546875	0.061035156	-1.8310547	-0.4272461	6.67888179	9.12888179	5.6405027	1.5258789	-0.5493164	-0.36621094	1550084738.174
-11.41140126	0.07536621106000001	-0.06340332068	0.9765625	-0.36621094	-0.7324219	9.72224092	-0.2344726538	-1.982250998	-1.4038086	-0.61035156	-0.6713867	10.59433606	-0.6220702880000001	-1.1903076080000001	-1.4648438	-0.24414062	0.5493164	-9.368139480000002	-0.90678714	2.4811035340000003	0.61035156	-0.24414062	0.30517578	3.721655252	8.092895468	4.476513580000001	-0.12207031	-1.6479492	-0.061035156	9.144433606	10.538110520000002	9.254492212	-0.12207031	-2.0141602	-1.2207031	1550084738.214
-11.8923098	-0.6101074280000001	-0.0657958966	-0.91552734	-0.4272461	-0.7324219	9.843066100000001	-0.0837402356	-1.9009033540000002	-0.9765625	-0.12207031	-0.48828125	11.33364218	-0.501245108	-1.899707068	-1.159668	-0.24414062	0.7324219	-9.74736322	-0.40314941100000007	2.3973632200000004	0.61035156	-0.4272461	0.7324219	3.1641846040000003	8.19816893	3.9752685700000003	0	-1.6479492	0.30517578	2.5815917540000006	7.74836412	4.21691893	2.1972656	-0.061035156	0.5493164	1550084738.254
-12.24042932	-4.106860324	-1.8040038940000003	1.5258789	0.91552734	0.24414062	9.69951178	0.037084961060000005	-1.808789038	-0.9765625	-0.12207031	-0.48828125	11.33364218	-0.501245108	-1.899707068	-1.0375977	-0.4272461	1.0986328	-9.74736322	-0.40314941100000007	2.3973632200000004	0.7324219	-1.2817383	0.8544922	2.92971196	8.844164840000001	3.6462889400000003	0.30517578	-1.8310547	0.36621094	0.855346646	11.130273560000001	2.7969239200000002	2.1972656	-0.061035156	0.5493164	1550084738.294
-11.172143080000001	-4.389184604	-2.2801269960000004	2.6855469	-1.2817383	0.6713867	10.2773188	0.02990722644	-1.5025390379999999	-0.8544922	0.24414062	0.48828125	11.48198282	-0.0897216754	-2.69523912	-1.159668	-0.5493164	1.0375977	-12.233251800000001	1.003686502	2.5839844240000005	0.6713867	-1.0986328	0.30517578	3.2539062500000004	10.66491664	3.267065396	0.61035156	-1.7089844	0.061035156	2.4296630400000003	12.801489120000001	4.44421376	-1.2207031	-3.8452148	-1.7700195	1550084738.334
-8.957812500000001	-3.160595746	-1.5456054320000001	1.3427734	1.3427734	1.4038086	10.96877446	-0.15192871400000002	-1.1316894568000002	-0.79345703	0.12207031	0.91552734	12.73210414	1.143652356	-5.01245108	-1.4648438	-0.91552734	0.36621094	-11.025	1.18671875	1.025219748	1.0986328	0.30517578	0.24414062	3.3268798920000004	12.852929320000001	3.435742212	1.0375977	-1.0986328	-0.6713867	-2.4667480040000003	8.24841304	-0.454589856	0.6713867	-6.3476562	-2.5024414	1550084738.374
-8.488867212	-2.91535643	-4.173852536	2.2583008	3.6621094	0.5493164	11.606396760000003	-0.693847644	-0.88645018	-0.7324219	0.12207031	0.9765625	12.73210414	1.143652356	-5.01245108	-1.159668	-0.91552734	-0.18310547	-10.804883180000001	1.617382788	0.5251708966	0.18310547	0.18310547	0.6713867	2.366259784	12.71176718	3.3627685700000005	0.48828125	-0.36621094	-0.79345703	0.9773681610000001	10.6170652	-1.5563721040000003	0.6713867	-6.3476562	-2.5024414	1550084738.414
-9.216211060000001	-2.3614746400000004	-5.3761232	1.2817383	-0.30517578	0.24414062	11.077636780000002	-1.5456054320000001	-0.35529785340000003	-0.48828125	0	0.36621094	12.41030252	1.3793212860000001	-4.330566394000001	-0.24414062	0.061035156	-0.12207031	-10.42326628	2.3531005400000002	0.1268066394	0.061035156	-0.061035156	-0.061035156	1.0969971040000002	11.300146760000002	2.6772949280000002	-0.4272461	-0.4272461	-0.18310547	3.4189941100000003	10.706787140000001	-0.6663330072	1.0375977	-2.319336	-2.1972656	1550084738.454
-9.177929712000001	-2.0707763580000003	-3.6068116	0.6713867	2.319336	1.953125	9.96748004	-1.892529254	-0.1124511682	-0.18310547	-0.18310547	-0.18310547	10.820434800000001	0.9905273560000001	-4.683471646	0.061035156	1.0375977	-0.12207031	-9.89689946	2.469140576	0.24165038940000003	0.24414062	0.30517578	-0.4272461	0.6041259784	10.71276808	1.9020996400000003	-1.159668	-0.5493164	0.4272461	2.19638678	10.11821286	-0.538330072	1.159668	-0.8544922	-2.5634766	1550084738.494
-8.364452880000002	-1.259692392	-3.390283246	1.0375977	2.5634766	1.6479492	9.5104982	-1.739404254	-0.660351538	-0.36621094	-0.061035156	-0.18310547	10.820434800000001	0.9905273560000001	-4.683471646	-0.061035156	0.79345703	-0.24414062	-9.07026358	1.982250998	0.440234375	0.61035156	0.18310547	-0.4272461	0.8074951080000001	10.528539840000002	1.7872558900000002	-1.0986328	-0.061035156	0.61035156	0.8876464660000001	9.61816394	-0.7034179712000002	1.159668	-0.8544922	-2.5634766	1550084738.534
-8.56901857	-0.893627896	-4.28151857	1.7700195	1.5258789	0.79345703	9.66003444	-1.580297824	-0.9905273560000001	-0.48828125	-0.48828125	0	10.150512680000002	0.9713867212000001	-4.53752446	-0.12207031	0.48828125	-0.12207031	-8.48049321	1.89013678	0.576611322	0.4272461	0.12207031	-0.5493164	0.855346646	9.61936052	1.818359424	-0.7324219	0.24414062	0.18310547	1.8375000000000001	10.21391574	-0.0454589856	1.0375977	-2.319336	-2.9907227	1550084738.573
-8.75922824	-0.69504393	-4.354492212	1.2817383	0	1.159668	9.173144568	-1.1986816100000002	-0.22131347840000004	-0.36621094	-0.5493164	0	8.72453624	0.3732421924	-3.4441162140000006	-0.24414062	0.36621094	0.18310547	-7.98044429	1.9188476440000002	0.6543701080000001	0.30517578	-0.061035156	-0.6713867	0.718969748	8.502026260000001	1.6460937500000001	-0.24414062	-0.061035156	-0.061035156	1.655664038	9.81315944	0.0490478534	0.6713867	-2.319336	-2.8076172	1550084738.614
-7.803393570000001	-0.2344726538	-3.7467773560000004	1.4648438	-1.0986328	0.61035156	8.781957968	-0.660351538	0.1686767572	-0.36621094	-0.24414062	-0.12207031	8.72453624	0.3732421924	-3.4441162140000006	-0.24414062	0.48828125	0.24414062	-7.730419928000001	1.8626221040000002	0.811083966	0.4272461	-0.18310547	-0.5493164	0.7775878600000001	7.871582068	1.546801718	-0.30517578	-0.18310547	0.18310547	1.796826178	9.286792032000001	0.17585449280000004	0.6713867	-2.319336	-2.8076172	1550084738.653
-7.13825679	0.0693847644	-3.4381347840000003	1.4648438	0.9765625	-0.061035156	8.762817392	-0.2225097644	0.0681884784	-0.30517578	-0.12207031	-0.36621094	8.59892572	-0.002392578076	-3.2730469240000004	-0.18310547	0.30517578	0.18310547	-7.7399900200000005	1.783667032	1.032397464	0.4272461	-0.18310547	-0.36621094	1.25729982	7.665820288000001	1.610205072	-0.30517578	-0.061035156	0.4272461	1.915258786	9.12888179	0.1806396466	0.18310547	-1.159668	-2.1362305	1550084738.693
-8.00676268	0.056225586060000006	-4.024316394	1.159668	2.5024414	-0.5493164	8.62404802	-0.015551758180000002	0.03828125	-0.18310547	-0.24414062	-0.61035156	9.043945288000002	-0.5443115216000001	-2.9464599640000007	-0.18310547	0.36621094	0.30517578	-7.944555710000001	1.8375000000000001	1.4176025360000002	0.48828125	-0.30517578	-0.30517578	1.7094971040000002	7.644287140000001	1.6317382200000001	-0.12207031	0.12207031	0.4272461	0.811083966	9.32866214	0.45339357	-0.061035156	-1.6479492	-2.0141602	1550084738.733
-9.362158246000002	0.16389160340000003	-4.801904254000001	1.4648438	-1.4038086	-0.24414062	8.596533246000002	0.0729736322	-0.0729736322	-0.18310547	-0.24414062	-0.61035156	9.043945288000002	-0.5443115216000001	-2.9464599640000007	-0.18310547	0.36621094	0.48828125	-8.14672824	1.9978027160000003	1.7633300720000002	0.36621094	-0.36621094	-0.24414062	2.097094748	7.9601074280000015	1.5683349640000002	-0.061035156	0.12207031	0.48828125	0.5634521466	9.51169429	0.45937500000000003	-0.061035156	-1.6479492	-2.0141602	1550084738.773
-8.762817392	0.15192871400000002	-4.459765576	1.2817383	-0.24414062	-0.5493164	8.792724640000001	0.2081542932	-0.02033691394	-0.12207031	-0.18310547	-0.7324219	9.52485324	-0.805102536	-2.9464599640000007	-0.30517578	0.24414062	0.4272461	-8.758032248000001	1.983447284	2.15571286	0.36621094	-0.48828125	-0.18310547	2.45	8.531933606	1.43076178	0	0.061035156	0.5493164	0.5191894568000001	10.014135880000001	-0.04067382788	0	-1.3427734	-2.1972656	1550084738.813
-9.092993210000001	0.48090820680000007	-4.828222644	0.36621094	0.18310547	-0.6713867	9.07504892	0.34453125	0.2775390576	-0.18310547	-0.061035156	-0.6713867	9.931591460000002	-0.8182617212000002	-3.23356929	-0.36621094	0.18310547	0.30517578	-8.758032248000001	1.983447284	2.15571286	0.4272461	-0.5493164	-0.18310547	2.7586425720000003	9.206640380000001	1.32788089	-0.061035156	-0.18310547	0.48828125	0.07177734424	10.39934056	0.21652832460000004	-0.36621094	-1.4038086	-2.319336	1550084738.853
-10.34909694	0.732128894	-4.221704074	0.5493164	-0.36621094	1.2817383	9.399243210000002	0.5084228534	0.4844970746000001	-0.24414062	-0.24414062	-0.36621094	10.217504500000002	-0.778784146	-3.499145468	-0.36621094	0.24414062	0.24414062	-9.36455072	1.680786142	2.483496106	0.18310547	-0.4272461	-0.4272461	3.1713623200000005	9.810766280000001	1.64011232	-0.061035156	-0.30517578	0.18310547	0.07177734424	10.39934056	0.21652832460000004	-0.36621094	-1.4038086	-2.319336	1550084738.893
-8.728125	1.644897464	-5.40483426	-0.24414062	0.18310547	0.8544922	9.889721940000001	0.6232665740000001	0.3828125	-0.061035156	-0.36621094	-0.4272461	10.753442000000001	-0.7225586060000001	-3.62475589	-0.30517578	0.36621094	-0.061035156	-9.03317842	2.656957968	2.454785144	0	-0.61035156	-0.8544922	3.28022464	10.386182100000001	1.8757812500000002	0	0.061035156	-0.061035156	3.8939209260000003	10.71396466	1.503735324	-1.8920898	-1.0986328	-1.3427734	1550084738.933
-10.509399460000001	-1.119726538	-5.446704074	-2.9907227	-0.12207031	0.4272461	10.484277160000001	0.6555663939999999	0.15910644960000003	-0.18310547	-0.4272461	-0.61035156	11.604003600000002	-0.5514892572000001	-3.476416034	-0.24414062	0.30517578	-0.061035156	-9.03317842	2.656957968	2.454785144	-0.4272461	-1.8920898	-0.6713867	2.634228534	10.510596040000001	2.0528320680000003	-0.36621094	-0.30517578	0.36621094	5.28161592	11.465234620000002	2.8902344240000004	-3.6621094	1.2817383	1.0986328	1550084738.973
-10.67329074	-1.464257788	-5.255298020000001	-2.380371	-1.4648438	1.953125	10.841967360000002	0.8661132788	-0.019140625	-0.18310547	-0.30517578	-0.48828125	12.74646016	-0.07058105432	-2.8926269959999997	-0.6713867	0.36621094	0.24414062	-12.81704074	-1.3290771760000002	2.9823487400000004	1.5258789	-3.0517578	-0.24414062	2.50622554	11.391064300000002	2.2286865020000004	-0.6713867	-1.2817383	0.7324219	3.514697284	12.43303264	3.3962646760000004	-3.6621094	1.2817383	1.0986328	1550084739.013
-10.1241938	-2.5205810700000004	-4.3784179320000005	-2.319336	-1.159668	-0.6713867	12.186596940000001	0.657958966	-1.123315396	0.30517578	-0.7324219	-0.18310547	12.97016574	0.47253417540000003	-3.476416034	-0.36621094	0.48828125	0.18310547	-11.367138579999999	-0.8637207068000001	0.5562744110000001	0.91552734	1.7700195	-0.4272461	3.226391574	11.297753600000002	3.6905516200000004	-0.18310547	-1.0375977	0	1.867407248	11.531029860000002	0.6447998200000001	-4.8217773	1.7089844	3.479004	1550084739.053
-11.86479532	-4.31979982	-3.4800048920000006	-0.24414062	-2.0751953	1.159668	12.86967752	-0.6160888580000001	-3.2228027160000003	-0.30517578	0.061035156	-0.48828125	11.66740764	1.2477295320000001	-3.1438476440000005	0.24414062	0.8544922	0.12207031	-11.367138579999999	-0.8637207068000001	0.5562744110000001	-1.159668	-0.24414062	-0.8544922	3.0038817900000003	10.064379500000001	4.774389676	0.36621094	0.79345703	-0.4272461	-1.391284146	11.998778960000001	0.8960205072	-1.7089844	1.0986328	4.5776367	1550084739.093
-9.868188400000001	-1.562353534	-2.82084964	-0.18310547	-1.8310547	1.3427734	11.370727340000002	-1.6365234620000002	-2.746679712	-0.48828125	1.2207031	-0.79345703	11.1960688	1.8841552520000002	-1.7776855040000001	0.12207031	0.7324219	0.12207031	-10.27971196	-0.45698242800000005	0.617285144	-0.061035156	0.4272461	-0.24414062	0.9582275360000001	9.754540740000001	4.288696286	-0.30517578	2.0141602	0.36621094	-3.1916992800000004	12.48207968	1.847070288	-1.7089844	1.0986328	4.5776367	1550084739.133
-9.232959260000001	0.417504892	-3.3220947480000005	-1.4038086	0.36621094	-0.6713867	10.3790036	-2.0743652160000003	-1.73701178	-0.12207031	0.9765625	-0.6713867	11.276221040000001	2.154516574	-2.292089856	0.24414062	0.30517578	-0.18310547	-9.542798020000001	-0.5514892572000001	0.92473143	-0.5493164	-0.061035156	-0.12207031	-0.05144042932000001	10.120605040000001	3.7467773560000004	-0.36621094	0.24414062	0.91552734	-2.327978534	10.834789840000001	2.3734375	-0.8544922	-0.12207031	4.9438477	1550084739.173
-9.486572480000001	-0.4342529254	-3.744384784	-2.5024414	-3.2958984	-0.5493164	9.756933606	-1.776489218	-2.2203125000000004	0.18310547	0.12207031	-0.4272461	10.93049272	2.159301718	-3.0876221040000003	0.8544922	0.36621094	-0.12207031	-9.542798020000001	-0.5514892572000001	0.92473143	-0.91552734	-0.61035156	-0.061035156	0.83022464	9.50930162	3.8089844240000006	-0.4272461	-0.8544922	0.5493164	-0.965405252	9.789233426000001	2.1030761780000002	0.061035156	0.61035156	4.0893555	1550084739.213
-7.6789795320000005	-1.287207068	-1.6149902160000003	-2.6245117	-2.5634766	-0.36621094	8.886035340000001	-1.0072753600000002	-2.25261232	0.4272461	0.18310547	-0.36621094	9.939965560000001	1.490576178	-2.098291034	0.91552734	0.24414062	0.18310547	-8.56901857	-0.8457763580000002	1.108959964	-0.91552734	-0.36621094	0.30517578	1.89611821	8.19099092	3.926220746	0	0.12207031	0	-0.3935791034	8.79990216	1.5958496400000002	0.061035156	0.61035156	4.0893555	1550084739.253
-6.846362320000001	-1.09819339	-1.1879150360000001	-2.319336	1.7089844	-0.12207031	8.40153804	-0.33615722840000006	-2.0061767180000003	0.6713867	0.12207031	-0.4272461	9.15041484	0.6268554712000001	-1.216625998	0.79345703	0.12207031	0.18310547	-8.56901857	-0.8457763580000002	1.108959964	-1.0375977	-0.4272461	0.061035156	2.0097655760000004	7.2698487400000005	3.3531983800000003	0.18310547	0.6713867	0.12207031	-0.00478515625	7.90148912	1.1173339660000001	0.4272461	2.4414062	3.7231445	1550084739.293
-8.425463760000001	-0.8158691100000001	-2.2346679320000002	-1.8310547	0	-0.18310547	8.425463760000001	0.0681884784	-1.88774411	0.7324219	0.061035156	-0.48828125	8.94465306	0.0813476538	-1.2285888580000002	0.79345703	-0.061035156	0.061035156	-8.31420926	-0.8158691100000001	1.166381839	-1.2207031	-0.4272461	0.061035156	2.3255859620000003	7.08801268	3.2239991	0.30517578	0.4272461	0.30517578	0.33615722840000006	7.944555710000001	1.2154297120000002	0.91552734	3.8452148	3.112793	1550084739.333
-8.1754393	-0.172265625	-2.1293945680000004	-2.4414062	-1.4038086	-0.18310547	8.254394568	0.364868161	-1.6185790740000001	0.79345703	0	-0.61035156	9.1791259	-0.23686523560000003	-1.41640625	0.91552734	-0.30517578	-0.061035156	-8.712573380000002	-0.9462646760000001	2.036083966	-1.3427734	-0.30517578	0.18310547	2.878271466	7.467236420000001	3.611596646	0.61035156	1.2207031	0.30517578	1.0048827880000002	7.8883300720000005	1.81118161	0.91552734	4.1503906	2.4414062	1550084739.373
-8.31660144	-0.1268066394	-1.534838858	-2.380371	1.5258789	-0.8544922	8.28669429	0.7105957068000001	-1.2261962860000002	1.159668	0.24414062	-0.48828125	9.8179438	-0.23566894960000004	-1.62575679	1.2207031	0.061035156	-0.12207031	-9.171948380000002	-0.9582275360000001	2.6222655759999998	-1.6479492	-0.4272461	0.18310547	3.1282959260000003	7.9708741000000005	3.7431884000000006	0.6713867	1.8920898	0.30517578	1.0646972840000002	8.27592752	2.1102538940000004	0.48828125	4.1503906	1.5869141	1550084739.413
-9.69592302	-0.23686523560000003	-1.971484424	-2.4414062	-0.12207031	-0.61035156	8.661132788000002	1.08383786	-1.0898193390000002	1.4648438	0.12207031	-0.4272461	10.41489218	0.07058105432	-1.489379892	1.5869141	0.12207031	-0.18310547	-9.171948380000002	-0.9582275360000001	2.6222655759999998	-1.8920898	0	0.30517578	3.0672851440000004	8.441015380000001	3.6486816100000006	0.5493164	1.7089844	0.24414062	1.061108426	8.48049321	3.208447284	0.36621094	2.6855469	-0.061035156	1550084739.453
-9.53442392	-0.00478515625	-1.79323732	-2.1362305	-0.061035156	-0.4272461	9.08461911	1.221411142	-1.3063476440000001	1.4648438	0.12207031	-0.4272461	10.57160692	0.2572021466	-1.0503417932	1.6479492	0.061035156	-0.24414062	-8.957812500000001	-0.660351538	3.0026855040000004	-2.0141602	0.4272461	0.36621094	3.04455571	8.576196580000001	3.6235596040000004	0.4272461	1.4648438	0.061035156	2.48229982	8.839379892	4.531542932000001	0.36621094	2.6855469	-0.061035156	1550084739.493
-9.82871106	0.25959472840000003	-1.42836911	-2.1362305	0.79345703	-0.8544922	9.351391574	1.23696286	-1.735815396	1.7089844	0.061035156	-0.4272461	10.47590306	0.15073241820000002	-0.9031982428000002	1.5869141	0	-0.30517578	-8.884838760000001	-0.6986327880000001	3.092407248	-1.953125	0.24414062	0.5493164	3.0134521760000004	8.65634784	3.7431884000000006	0.4272461	1.5258789	0	3.877172824	9.5021241	4.5901612400000005	0.8544922	1.4038086	0	1550084739.533
-10.36345198	0.613696286	-1.23696286	-2.5024414	-0.6713867	-0.79345703	9.589452880000001	1.280029254	-1.975073282	1.6479492	0.24414062	-0.30517578	10.56921376	0.1387695288	-1.062304712	1.5869141	-0.12207031	-0.36621094	-8.884838760000001	-0.6986327880000001	3.092407248	-2.0141602	0.061035156	0.61035156	2.9117675720000005	8.610888580000001	3.6510742800000004	0.36621094	1.159668	0	3.1390625	7.945751800000001	2.7813721040000003	0.6713867	0.7324219	1.2207031	1550084739.573
-11.04892572	-0.678295926	-1.6269530760000002	-2.0141602	1.7089844	-1.4648438	9.49973143	1.4223876800000002	-1.774096646	1.5258789	0.30517578	-0.061035156	10.687646760000002	0.1363769568	-1.1245117212000002	1.7089844	-0.12207031	-0.36621094	-10.266552520000001	-0.3576904254	3.23596196	-1.8920898	-0.18310547	0.61035156	2.8136719240000003	8.572607428000001	3.6977295320000003	0.36621094	0.91552734	-0.061035156	0.5502929712000001	8.54628894	1.1484375	1.159668	1.7089844	1.0986328	1550084739.613
-12.11123004	-1.8949219240000001	-5.60461412	0.6713867	-0.61035156	-2.1362305	9.35976538	1.599438498	-1.225	1.5258789	0.30517578	-0.061035156	10.6589357	0.10766601440000001	-1.276440396	1.7089844	-0.24414062	-0.5493164	-11.682959260000002	0.6089111420000001	4.57580571	-2.319336	-2.5024414	0.4272461	3.09121106	9.53442392	3.6056152160000003	0.4272461	0.8544922	-0.061035156	3.645092752	14.71196286	6.44440944	2.6855469	2.319336	-1.7700195	1550084739.653
-10.158886780000001	-3.5792969240000003	-2.7311278960000003	-0.91552734	-2.8686523	-0.91552734	9.72702626	1.6544677520000002	-1.195092752	1.953125	0.061035156	0.48828125	11.21042482	0.31701660340000004	-2.068383786	1.4038086	-0.61035156	-1.2817383	-11.682959260000002	0.6089111420000001	4.57580571	-2.380371	1.2817383	1.0375977	3.33046875	11.529834260000001	3.452490216	0.48828125	1.0986328	-0.30517578	-1.8398925720000001	9.322680710000002	2.026513678	0.9765625	0.5493164	0.24414062	1550084739.693
-8.25678714	-2.58278804	-2.654565396	0.30517578	4.5166016	1.0986328	10.707983720000001	1.4558837860000002	-1.5491942900000002	2.1362305	-0.6713867	0.8544922	12.135155760000002	0.8673096040000001	-2.8806639400000003	1.0986328	-1.159668	-1.7089844	-11.921020860000002	0.8433837860000001	2.68327626	-1.8310547	-0.24414062	1.0375977	2.899804712	11.6458741	3.2527099640000006	0.61035156	1.0986328	-0.7324219	0.35888672120000004	10.52136232	-0.9785644568000001	0.9765625	0.5493164	0.24414062	1550084739.733
-9.2556884	-0.5144042932	-6.123803420000001	0.18310547	1.159668	-0.61035156	10.852734620000001	0.7991211060000001	-1.3422363220000002	1.8920898	-0.61035156	0.8544922	12.5060054	1.2895996400000003	-2.987133786	1.159668	-0.48828125	-1.5258789	-9.97705072	1.437939496	1.06589357	-1.5258789	1.4038086	0.36621094	1.868603534	11.032177520000001	3.129492212	0.61035156	1.953125	-0.6713867	0.5849853534	10.856323380000001	0.24763183900000002	2.746582	-2.8686523	-1.0375977	1550084739.772
-8.445800720000001	-1.7190673920000001	-6.23984375	-0.48828125	0	-0.91552734	10.770190200000002	0.037084961060000005	-0.898413089	1.7089844	0	1.0375977	12.08251996	1.757348642	-3.152221646	1.4038086	0.61035156	-1.0986328	-9.97705072	1.437939496	1.06589357	-2.1972656	2.4414062	0.24414062	0.27275390380000003	10.243823380000002	2.24663089	0.061035156	1.5869141	-0.18310547	2.2490234620000003	9.95073282	-0.27993163940000004	2.0751953	1.0375977	-0.8544922	1550084739.813
-7.85842302	-2.66174321	-4.9729737400000005	-0.7324219	0	-0.4272461	10.707983720000001	-0.6519775360000001	-0.6735107428000001	1.2207031	0.30517578	0.8544922	10.9137455	2.19997554	-3.4812010800000004	1.5258789	0.7324219	-0.6713867	-9.41120607	3.0182373200000003	-0.1196289038	-1.5258789	1.159668	0.91552734	-0.783569339	9.44350589	1.7848632200000003	-0.36621094	0.8544922	0.18310547	0.907983426	9.858617720000002	-0.7273437500000001	2.0751953	1.0375977	-0.8544922	1550084739.852
-7.90388179	-2.000195288	-4.093701080000001	0.12207031	1.8310547	-0.18310547	10.383788940000002	-1.106567392	-0.4450195288	0.7324219	0.5493164	0.48828125	9.844262680000002	2.30883786	-3.5469971040000003	1.159668	0.4272461	-0.36621094	-9.226977340000001	2.58278804	0.3014648462	-0.4272461	0.5493164	0.61035156	-1.073071286	9.087011780000001	1.427172824	-0.36621094	0.79345703	0.48828125	0.5897705072	9.785644568	-0.2524169928	1.7089844	0.061035156	-0.6713867	1550084739.892
-8.665917932000001	-1.3266846040000002	-5.21223143	0.4272461	1.5258789	-0.18310547	9.96389128	-1.195092752	-0.2524169928	0.48828125	0.36621094	0.4272461	9.56552716	2.3531005400000002	-4.185815396000001	0.7324219	0	-0.18310547	-9.226977340000001	2.58278804	0.3014648462	-0.12207031	1.0375977	0.4272461	-1.0240234620000002	9.408813400000001	1.4223876800000002	0.061035156	0.9765625	0.36621094	0.46416014400000005	9.671997300000001	-0.4426269568000001	1.3427734	-1.7089844	-0.91552734	1550084739.933
-8.719750900000001	-1.1328857428	-5.17395018	0.61035156	-0.79345703	-0.061035156	10.004565200000002	-1.238159146	-0.2129394568	0.30517578	0.4272461	0.48828125	9.383691394000001	2.3949707460000003	-4.526757788	0.4272461	-0.61035156	0.12207031	-8.72333966	2.3710449280000003	0.1770507788	-0.12207031	0.6713867	0.6713867	-0.8732910340000001	9.314306610000001	1.8267334260000003	0.7324219	0.48828125	-0.30517578	2.12341304	9.837085159999999	-0.47014160340000005	1.3427734	-1.7089844	-0.91552734	1550084739.972
-8.189794928000001	-0.8074951080000001	-4.5159912140000005	0.48828125	0.91552734	-0.061035156	9.646875000000001	-1.1041748200000001	0.08015136780000001	0.4272461	0.36621094	0.30517578	9.222192392	2.282519568	-4.134375	0.36621094	-0.7324219	0.4272461	-8.47810054	2.5217773560000003	-0.0693847644	0.12207031	0.4272461	0.7324219	-0.763232428	8.95183107	1.9487548920000002	1.2207031	0.4272461	-0.5493164	2.0301025360000002	9.559545926	-0.52995607	1.0375977	-0.8544922	-1.0375977	1550084740.012
-8.892016574000001	-1.0072753600000002	-5.096191394000001	0.6713867	0.8544922	-0.5493164	9.325073380000001	-0.8218505890000001	0.15551757200000002	0.48828125	0.4272461	0.18310547	9.346606430000001	2.082739218	-3.6127929320000005	0.18310547	-0.5493164	0.4272461	-8.47810054	2.5217773560000003	-0.0693847644	0.48828125	0.24414062	0.5493164	-0.8421875000000001	9.098974640000002	1.6616454680000001	0.9765625	0.18310547	-0.24414062	1.2309814300000002	10.0631839	-0.25839844240000004	0.7324219	-0.30517578	-1.159668	1550084740.052
-9.211425720000001	-2.08752446	-4.970581070000001	1.4648438	-1.5258789	0	9.343017572	-0.6376221040000001	0.0825439496	0.18310547	0.36621094	0.061035156	9.81914038	2.0061767180000003	-3.3675537140000005	-0.061035156	-0.8544922	0.4272461	-8.693432608	3.131884784	0.22968750000000002	0.7324219	-0.18310547	0.5493164	-0.6723144568000001	9.410009980000002	1.6724121400000003	0.8544922	-0.24414062	0	0.660351538	10.13496106	-0.16030273560000002	0.7324219	-0.30517578	-1.159668	1550084740.092
-8.467334260000001	-1.388891574	-4.358081070000001	1.4648438	0.91552734	0.48828125	9.343017572	-0.6376221040000001	0.0825439496	0.18310547	0.36621094	0.061035156	10.304834260000002	1.9607177520000003	-3.3651612400000004	-0.36621094	-0.91552734	0.5493164	-9.305932608	3.1713623200000005	0.4713378894	1.0986328	-0.48828125	0.6713867	-0.49526367800000004	9.76171875	1.579101538	0.6713867	-0.5493164	0.18310547	0.970190396	10.029687500000001	-0.4713378894	0.48828125	-1.159668	-1.159668	1550084740.132
-9.25090306	-0.8433837860000001	-4.703808606	0.48828125	-0.24414062	0.4272461	9.536816394	-0.5873779254	-0.40314941100000007	-0.18310547	0.12207031	0	10.539307100000002	1.776489218	-3.5900634000000005	-0.6713867	-0.7324219	0.6713867	-9.305932608	3.1713623200000005	0.4713378894	1.5869141	-0.9765625	0.5493164	-0.0693847644	10.248608720000002	1.408032248	0.36621094	-0.91552734	0.24414062	1.6317382200000001	9.95192842	-0.8170653959999999	0.24414062	-1.5258789	-0.8544922	1550084740.172
-8.77836911	-1.3817138580000001	-4.171459964	0.6713867	0.5493164	0.91552734	9.578686600000001	-0.534741214	-0.3529052716	-0.79345703	0.61035156	0.30517578	10.72592752	1.5563721040000003	-3.785058606	-0.91552734	-0.61035156	0.5493164	-9.615771760000001	1.8949219240000001	1.3613769960000002	1.7089844	-0.79345703	0.18310547	0.6340332068000001	10.853931200000002	1.53125	0.36621094	-0.9765625	0.061035156	0.966601538	9.868188400000001	-0.1387695288	0.061035156	-1.2817383	-0.5493164	1550084740.212
-8.5068116	-1.6365234620000002	-4.530346646	0.9765625	0.9765625	1.0375977	9.712670926000001	-0.5490966754000001	-0.24165038940000003	-0.9765625	0.18310547	0.36621094	10.90776358	1.3063476440000001	-3.7862548920000005	-1.0375977	-0.7324219	0.36621094	-9.609789840000001	1.567138678	1.5432128600000001	1.5258789	-0.8544922	-0.12207031	1.312329074	10.941259980000002	1.8040038940000003	0.24414062	-1.2817383	-0.4272461	1.0072753600000002	9.71147464	-0.4892822284000001	0.18310547	-0.91552734	-0.30517578	1550084740.252
-8.368042032	-1.43076178	-5.006469748	1.2207031	0.18310547	0.48828125	9.7318116	-0.7285400360000001	-0.23327636780000002	-1.0986328	0	0.18310547	10.764209260000001	0.8206542932	-3.31850589	-0.91552734	-0.61035156	0.18310547	-9.609789840000001	1.567138678	1.5432128600000001	0.9765625	-0.8544922	-0.12207031	1.967895468	10.381396760000001	2.0289062500000004	0.12207031	-1.4038086	-0.5493164	0.6328369110000001	9.705493210000002	-0.83022464	0	-0.48828125	-0.18310547	1550084740.292
-8.6599366	-0.9390869110000001	-4.757641574	0.79345703	0.12207031	-0.36621094	9.375317392	-0.8182617212000002	-0.2344726538	-0.9765625	0.24414062	0.061035156	10.64816942	0.2081542932	-2.6581542540000003	-0.7324219	-0.12207031	0	-9.677978240000002	1.6592528960000001	1.544409146	0.6713867	-0.48828125	0	2.3889892180000003	9.669604532000001	1.8542480040000002	-0.4272461	-1.3427734	-0.4272461	-0.19020996400000004	9.9710688	-0.477319339	0	-0.48828125	-0.18310547	1550084740.332
-8.858520468	-1.146044928	-4.3975586060000005	0.48828125	0	-0.24414062	9.023608426000001	-0.7859619110000001	-0.423486322	-0.7324219	0.18310547	0	10.47111772	-0.4139160144	-2.45598143	-0.61035156	0.061035156	-0.12207031	-9.677978240000002	1.6592528960000001	1.544409146	0.61035156	-0.12207031	0.061035156	2.48828125	9.030786240000001	1.739404254	-0.5493164	-1.0986328	-0.12207031	0.12800292540000002	9.82990764	-0.36845702880000003	-0.061035156	-0.7324219	-0.30517578	1550084740.372
-8.936279254	-1.4522949280000002	-4.49924321	0.61035156	0	-0.12207031	8.825024460000002	-0.839794928	-0.716577176	-0.7324219	0.12207031	0.18310547	10.377808	-0.570629892	-2.940478534	-0.61035156	0.24414062	-0.12207031	-9.52006839	1.774096646	1.47263179	0.5493164	0.061035156	-0.061035156	2.49426268	9.07026358	1.685571286	-0.36621094	-0.36621094	0.12207031	0.9378906250000001	9.839477340000002	-0.21533202880000002	-0.061035156	-0.36621094	-0.18310547	1550084740.412
-9.08222644	-1.2860107820000002	-4.338940396	0.36621094	-0.12207031	0	8.979345746000002	-1.0491455072	-0.5227783246000001	-0.61035156	0.24414062	0.4272461	10.33474092	-0.18901367800000002	-3.369946286	-0.6713867	0.24414062	-0.061035156	-9.59782698	1.905688498	1.622167932	0.48828125	0.12207031	-0.061035156	2.0336913940000003	9.412402160000001	1.579101538	-0.12207031	0.061035156	0.12207031	0.729736322	9.95192842	-0.11723633180000001	-0.061035156	-0.36621094	-0.18310547	1550084740.452
-8.97097194	-0.9809570288	-4.080542032	0.30517578	-0.061035156	-0.061035156	9.247314300000001	-1.272851538	0.1040771466	-0.4272461	0.24414062	0.5493164	10.49624002	0.379223642	-3.7527587860000002	-0.7324219	0	0	-9.59782698	1.905688498	1.622167932	0.48828125	0.18310547	-0.12207031	1.55158696	9.73540036	1.56354982	0	-0.24414062	0	0.18303222840000002	9.87177716	-0.26677246400000004	-0.12207031	0.12207031	0	1550084740.492
-8.86091304	-0.910375998	-4.353295926	0.12207031	0.18310547	-0.36621094	9.579882788	-1.412817392	0.531152356	-0.24414062	-0.18310547	0.5493164	10.51657698	0.735717752	-3.9094726440000005	-0.5493164	-0.12207031	0.061035156	-9.52604982	1.771704074	1.6664307100000002	0.36621094	0.30517578	-0.24414062	1.532446286	10.000976440000002	1.8386962860000002	0.061035156	-0.30517578	-0.30517578	0.6041259784	9.846654860000001	-0.346923822	-0.061035156	-0.36621094	-0.24414062	1550084740.532
-9.07146016	-1.189111322	-4.268359424000001	0.061035156	-0.12207031	-0.18310547	9.780859620000001	-1.3015625000000002	0.611303714	-0.12207031	-0.30517578	0.48828125	10.29646016	0.838598642	-3.672607428	-0.30517578	0.061035156	-0.061035156	-9.42915036	1.832714856	1.506127896	0.24414062	0.36621094	-0.24414062	1.670019568	9.874170320000001	2.0564209260000004	-0.061035156	-0.12207031	-0.48828125	0.994116214	9.83229982	0.037084961060000005	-0.061035156	-0.36621094	-0.24414062	1550084740.572
-9.138451980000001	-1.2919922120000003	-4.0960937500000005	0.061035156	-0.12207031	-0.12207031	9.72702626	-0.984545926	0.32658691100000004	-0.12207031	-0.18310547	0.36621094	10.225878600000001	0.805102536	-3.1916992800000004	-0.18310547	0.30517578	-0.18310547	-9.362158246000002	1.7465820680000002	1.33984375	0.18310547	0.4272461	-0.24414062	1.62575679	9.630126800000001	2.03488768	-0.18310547	0	-0.48828125	0.3995605432	9.95073282	0.12321777160000001	-0.061035156	0.18310547	-0.061035156	1550084740.612
-9.03317842	-1.119726538	-3.9836425720000004	0.061035156	-0.12207031	-0.061035156	9.755737320000001	-0.778784146	-0.11604003600000001	-0.18310547	-0.30517578	0.18310547	10.271337860000001	0.7524658540000001	-3.0038817900000003	-0.24414062	0	-0.36621094	-9.351391574	1.7094971040000002	1.1604003600000001	0.12207031	0.30517578	-0.30517578	1.47263179	9.661230432000002	2.0169433900000002	-0.24414062	-0.061035156	-0.36621094	0.3971679712	9.844262680000002	-0.0885253894	-0.12207031	-0.30517578	-0.18310547	1550084740.652
-9.09060054	-1.032397464	-4.064990216	0.061035156	0.061035156	0	9.88613318	-0.775195288	-0.5287597644	-0.24414062	-0.36621094	0.061035156	10.624242720000002	0.7979248200000001	-3.03857428	-0.36621094	0	-0.36621094	-9.33464357	1.5910644960000002	1.1340820288	0.18310547	0.18310547	-0.36621094	1.3649658540000003	9.82871106	2.0911132200000004	-0.24414062	0	-0.24414062	0.846972644	9.850244600000002	-0.0729736322	-0.12207031	-0.30517578	-0.18310547	1550084740.692
-9.030786240000001	-1.0503417932	-3.9956054320000005	-0.12207031	-0.061035156	0.061035156	9.935181200000002	-0.910375998	-0.594555661	-0.36621094	-0.36621094	0	10.865893080000001	0.94506839	-2.95961911	-0.4272461	0	-0.24414062	-9.33464357	1.5910644960000002	1.1340820288	0.12207031	0.061035156	-0.30517578	1.152026358	9.759326080000001	2.1844238220000003	-0.24414062	-0.18310547	-0.18310547	0.846972644	9.816748200000001	0.0681884784	-0.061035156	-0.061035156	-0.12207031	1550084740.732
-8.960205072	-1.2417480040000002	-4.036279254000001	-0.061035156	-0.061035156	-0.061035156	9.865796220000002	-0.965405252	-0.41271972840000004	-0.24414062	-0.24414062	-0.061035156	10.841967360000002	0.9689941100000001	-2.85673822	-0.36621094	0.061035156	-0.061035156	-9.338232428000001	1.3649658540000003	1.11613768	0.061035156	-0.061035156	-0.30517578	1.166381839	9.573901260000001	2.318408246	-0.24414062	-0.36621094	-0.18310547	0.309838858	9.82392572	0.0657958966	-0.061035156	0.36621094	-0.12207031	1550084740.772
-8.957812500000001	-1.3577880400000002	-3.917846646	0	-0.061035156	0.12207031	9.77248552	-0.839794928	-0.44980469240000004	-0.18310547	0	-0.12207031	10.576391280000001	0.86850589	-2.7729980040000006	-0.24414062	0.24414062	-0.061035156	-9.414794928000001	1.2632812500000001	1.143652356	0	-0.12207031	-0.30517578	1.42836911	9.47341304	2.4117187500000004	-0.30517578	-0.30517578	-0.061035156	0.37084961060000005	9.790429712	0.03828125	-0.12207031	0.12207031	-0.18310547	1550084740.812
-9.02839357	-1.221411142	-3.96928714	-0.061035156	0	0.061035156	9.6552491	-0.7512695288	-0.5514892572000001	-0.18310547	-0.18310547	-0.12207031	10.36823732	0.8158691100000001	-2.528955072	-0.24414062	0.36621094	-0.18310547	-9.485375900000001	1.234570288	1.235766574	0	-0.18310547	-0.30517578	1.6114013580000002	9.42197284	2.45	-0.24414062	-0.18310547	-0.061035156	0.60651857	9.849048020000001	0.1208251996	-0.18310547	-0.061035156	-0.12207031	1550084740.852
-8.91354982	-1.2022705072	-3.953735324	-0.12207031	0.061035156	-0.061035156	9.48776857	-0.7010253600000002	-0.61848143	-0.12207031	-0.18310547	0	10.322778060000001	0.839794928	-2.14973143	-0.36621094	0.6713867	-0.30517578	-9.595434800000001	1.184326178	1.3769287140000002	0	-0.061035156	-0.24414062	1.6460937500000001	9.38608426	2.454785144	-0.12207031	-0.12207031	-0.12207031	0.45698242800000005	9.847851440000001	0.1303955072	-0.18310547	0.12207031	-0.061035156	1550084740.892
-9.08222644	-1.39606929	-4.048242212	-0.18310547	0.061035156	-0.18310547	9.181518570000001	-0.5227783246000001	-0.6304443390000001	-0.061035156	0.12207031	0.24414062	10.245019960000002	0.8888427520000001	-1.4833984620000003	-0.48828125	1.6479492	-0.5493164	-9.616967752	1.15441893	1.47263179	0	0	-0.24414062	1.594653354	9.34541034	2.424877896	-0.061035156	-0.18310547	-0.18310547	0.45698242800000005	9.847851440000001	0.1303955072	-0.18310547	0.30517578	-0.061035156	1550084740.932
-9.118115020000001	-1.414013678	-4.03747554	-0.18310547	-0.24414062	-0.18310547	8.31779802	-0.173461911	-0.27514648560000005	-0.12207031	0.30517578	0.7324219	9.874170320000001	0.910375998	-0.9594238220000001	-0.7324219	3.3569336	-1.3427734	-9.734204074	1.166381839	1.5121094240000001	0	0.12207031	-0.24414062	1.7106933900000003	9.27722194	2.3255859620000003	0.12207031	-0.18310547	-0.12207031	0.15073241820000002	9.939965560000001	0.09211425720000001	-0.18310547	0.12207031	-0.061035156	1550084740.972
-8.992504892	-1.4774170320000002	-4.00158696	-0.18310547	0	-0.36621094	7.351196580000001	0.03229980432	0.1064697284	-0.36621094	0.18310547	1.5869141	9.322680710000002	1.0419677520000001	-1.5001464660000001	-0.79345703	3.8452148	-2.1362305	-9.73540036	1.216625998	1.5551757200000003	0.061035156	0.24414062	-0.24414062	2.0480469240000003	9.32148462	2.39138179	0	0.061035156	0.061035156	0.11843261780000001	9.953125	0.1447509784	-0.12207031	0.12207031	-0.061035156	1550084741.012
-8.9326902	-1.7083007200000002	-4.0960937500000005	-0.12207031	-0.18310547	-0.4272461	7.351196580000001	0.03229980432	0.1064697284	-0.36621094	0.18310547	1.5869141	9.644482428000002	1.159204074	-1.2537109620000002	-0.36621094	4.211426	-2.9296875	-9.73061502	1.2154297120000002	1.5599609620000003	0	0.48828125	-0.24414062	2.27055661	9.41120607	2.527758786	0	0.6713867	-0.061035156	0.0909179712	9.889721940000001	0.1579101538	-0.12207031	0.12207031	-0.061035156	1550084741.052
-8.917138580000001	-2.003784146	-4.023120108	0.12207031	-0.24414062	-0.4272461	8.5151857	-0.7668212860000001	-0.6711181610000001	-0.7324219	2.0141602	3.4179688	9.590649460000002	1.378125	-0.840991214	-0.24414062	3.7231445	-3.540039	-9.77128894	1.2692626800000002	1.5575683900000001	0.061035156	0.79345703	-0.30517578	2.396167032	9.201855432	2.372241214	0.061035156	1.2207031	0	-0.07177734424	9.92919928	0.0729736322	-0.061035156	0.24414062	0	1550084741.092
-8.85373552	-2.100683606	-3.9597167540000004	0.30517578	-0.12207031	-0.48828125	8.21132788	-1.23696286	-0.36606445680000005	-0.79345703	0.5493164	3.540039	9.30832518	1.7059082460000001	-0.16030273560000002	-0.061035156	2.5634766	-3.8452148	-9.8334964	1.3793212860000001	1.488183606	0.12207031	1.0986328	-0.36621094	2.5301512600000002	9.011645468000001	2.259790036	0.12207031	1.7089844	0	-0.113647464	9.90407698	0.0418701178	0	-0.061035156	0.12207031	1550084741.132
-8.828613220000001	-2.050439496	-4.006372104	0.48828125	-0.18310547	-0.6713867	8.266357428000001	-1.7501709260000002	-0.339746106	-0.7324219	-0.36621094	3.479004	9.515283246000001	2.2107422120000004	0.1614990216	0.061035156	1.0375977	-3.8452148	-9.859814300000002	1.24294429	1.378125	0.24414062	1.5258789	-0.36621094	2.5217773560000003	8.97336412	2.16767572	0.4272461	2.319336	-0.12207031	-0.03349609424	9.90766574	0.01076660144	0	-0.061035156	0.12207031	1550084741.171
-8.85732428	-2.058813498	-4.002783246	0.6713867	-0.24414062	-0.8544922	8.927905252	-2.366259784	-0.2811279254	-0.5493164	0.24414062	3.6010742	10.370629500000001	2.9213378600000004	0.4821044928	0.18310547	0.5493164	-4.1503906	-9.8514402	1.1269042932	1.1400634980000002	0.30517578	1.7700195	-0.4272461	2.0923096040000004	9.092993210000001	2.127001996	0.61035156	2.4414062	-0.18310547	0.03947753894	9.936376800000001	0.0346923822	0.061035156	-0.061035156	0.24414062	1550084741.211
-8.84177266	-2.001391574	-3.976464856	0.7324219	-0.30517578	-1.0986328	8.95063498	-3.20007338	-0.36606445680000005	-0.8544922	-1.4038086	3.540039	9.76889676	3.575707968	0.23566894960000004	0.30517578	0.18310547	-3.9672852	-9.80358876	1.046752896	0.92473143	0.36621094	2.0141602	-0.4272461	1.7083007200000002	9.27124002	1.9690917540000001	0.8544922	2.2583008	0.061035156	0.0681884784	9.942358720000001	-0.02153320288	0.061035156	0.061035156	0.30517578	1550084741.252
-8.848950180000001	-2.01096196	-3.849658246	0.8544922	-0.48828125	-1.2207031	8.77358426	-3.9956054320000005	-0.45578614200000006	-0.5493164	-1.3427734	3.1738281	9.450683606	4.360473740000001	0.4713378894	0.18310547	-0.4272461	-3.4179688	-9.737792932000001	0.9570312500000001	0.649584964	0.4272461	2.2583008	-0.4272461	1.431957968	9.24372554	2.01096196	0.79345703	1.953125	0.18310547	0.0681884784	9.942358720000001	-0.02153320288	0.12207031	-0.061035156	0.30517578	1550084741.291
-8.819042932	-2.01096196	-3.7061035340000004	0.8544922	-0.24414062	-1.3427734	8.571411240000002	-4.667919928	-0.1626953076	-0.12207031	-0.4272461	3.0517578	9.723437500000001	5.176342752000001	0.8278320288	-0.061035156	0.18310547	-3.4179688	-9.558349640000001	0.8828613220000001	0.0	0.5493164	2.5634766	-0.4272461	1.19270018	8.985326980000002	2.063598642	1.0375977	1.8310547	0.12207031	0.5479003894	9.850244600000002	0.0478515625	0.12207031	-0.18310547	0.30517578	1550084741.331
-8.85732428	-2.112646466	-3.6905516200000004	0.8544922	-0.30517578	-1.2817383	8.04384784	-5.225390380000001	-0.22968750000000002	-0.061035156	-1.2207031	3.0517578	8.847753894	5.54958516	0.73332518	0	-1.2207031	-3.4179688	-9.47341304	0.617285144	-0.5335449280000001	0.36621094	2.380371	-0.36621094	1.0958007788	9.16357428	1.8985107820000002	1.2817383	1.4648438	0.18310547	0.966601538	9.79880342	0.1244140625	0.061035156	-0.18310547	0.24414062	1550084741.371
-8.813061600000001	-2.19997554	-3.5649413940000003	0.79345703	-0.30517578	-1.3427734	7.690942392	-5.8319094400000004	-0.8900390380000001	-0.061035156	-2.4414062	2.746582	8.55466304	6.13815944	0.5371337860000001	0	-1.2817383	-3.1738281	-9.35976538	0.5526855432	-0.8876464660000001	0.4272461	2.5024414	-0.24414062	1.008471646	9.177929712000001	1.8446777160000003	1.3427734	1.2207031	0.30517578	0.966601538	9.79880342	0.1244140625	0.061035156	-0.18310547	0.24414062	1550084741.411
-8.97575679	-2.409326178	-3.507519568	0.6713867	-0.36621094	-1.2207031	8.2771241	-6.433642572	-1.0563232428000002	0.12207031	-1.7700195	2.2583008	8.50441893	6.8403808900000005	0.24763183900000002	-0.18310547	-1.2207031	-2.9907227	-9.289184800000001	0.49645996400000003	-1.697534146	0	2.8686523	-0.24414062	0.9677978240000001	9.211425720000001	1.8697998200000001	1.4038086	1.0375977	0.24414062	1.1879150360000001	9.777270468000001	0.09211425720000001	-0.061035156	-0.18310547	0.36621094	1550084741.451
-9.045141574	-2.406933606	-3.4046385800000003	0.5493164	-0.36621094	-1.159668	8.27233876	-6.585571580000001	-1.1484375	-0.24414062	-1.0375977	1.953125	8.52595198	7.619164840000001	0.193798822	-0.24414062	-1.159668	-2.5634766	-9.242529254	0.346923822	-2.021728534	0.24414062	2.0751953	-0.18310547	0.833813498	9.46623552	1.5958496400000002	1.2817383	0.9765625	0.061035156	1.195092752	9.81196286	0.1208251996	-0.18310547	-0.36621094	0.12207031	1550084741.491
-9.0427491	-2.5409179320000006	-3.31611322	0.4272461	-0.36621094	-1.2207031	7.8512451080000005	-6.910961960000001	-1.1316894568000002	-0.18310547	-0.24414062	1.5869141	8.46972644	8.333349640000002	0.07177734424	-0.36621094	-0.9765625	-1.953125	-9.222192392	0.41511232	-2.810082968	-0.12207031	2.0141602	-0.12207031	0.4426269568000001	9.82871106	1.403247104	1.3427734	0.7324219	-0.061035156	1.3063476440000001	9.790429712	0.1854248004	-0.18310547	-0.36621094	0.12207031	1550084741.534
-9.097778060000001	-2.8675048920000004	-3.2634764400000003	0.18310547	-0.30517578	-1.0375977	7.3500000000000005	-7.278222840000001	-0.9869384980000001	-0.12207031	0.30517578	1.4648438	8.43383786	8.76401358	0.0681884784	-0.4272461	-0.91552734	-1.4648438	-9.222192392	0.41511232	-2.810082968	-0.18310547	1.7089844	-0.061035156	0.14714355040000002	10.19238318	1.234570288	1.0986328	0.36621094	-0.18310547	1.4427246400000002	9.796411240000001	0.27873535340000005	-0.30517578	-0.24414062	-0.18310547	1550084741.574
-8.953027160000001	-3.122314496	-3.0995849640000004	0.18310547	-0.30517578	-0.91552734	6.975561600000001	-7.425365920000001	-1.0754638580000002	0	0	1.3427734	8.033081070000001	8.825024460000002	0.10886230040000001	-0.24414062	-1.159668	-1.2207031	-9.132470746000001	0.7512695288	-3.0158447480000006	0.061035156	1.5258789	0.061035156	0.3517089856000001	10.39934056	1.0946044928	0.9765625	0.30517578	-0.24414062	1.4199951080000002	9.86699182	0.25839844240000004	-0.30517578	-0.24414062	-0.18310547	1550084741.611
-8.823827880000001	-3.3687500000000004	-3.037377896	0.30517578	0	-0.79345703	6.6752929320000005	-7.461254892	-1.2788329680000001	0.061035156	0.36621094	1.2817383	7.994799820000001	8.823827880000001	-0.10168457460000001	0	-1.0375977	-0.8544922	-9.157592752000001	0.6244628600000001	-3.2814209260000005	0.12207031	2.6855469	0.18310547	0.569433606	10.36704074	1.052734375	0.61035156	0.12207031	-0.36621094	1.4199951080000002	9.86699182	0.25839844240000004	-0.18310547	0.061035156	-0.12207031	1550084741.651
-8.795117212000001	-3.54580072	-3.125903354	0.30517578	-0.12207031	-0.6713867	6.414501800000001	-7.57849092	-1.41042482	-0.12207031	0.12207031	1.0375977	7.950537140000001	8.750854532	-0.18901367800000002	0.061035156	-0.48828125	-0.7324219	-8.923120108	0.6543701080000001	-3.89272464	0.061035156	0.8544922	0.061035156	0.571826178	10.315600540000002	0.891235324	0.48828125	0.061035156	-0.48828125	1.2261962860000002	9.834692000000002	0.4342529254	-0.18310547	-0.061035156	-0.12207031	1550084741.691
-8.78076178	-3.6546630400000004	-3.0959961060000003	0.24414062	-0.18310547	-0.61035156	6.391772660000001	-7.7244384	-1.294384784	-0.12207031	0	0.79345703	7.70649411	8.609692392	-0.1040771466	0	-0.48828125	-0.6713867	-8.968579074	0.6675292932	-3.9130616000000003	0.12207031	1.0375977	0.061035156	0.69504393	10.2761232	0.647192392	0.30517578	0.18310547	-0.48828125	1.199877896	9.82990764	0.36606445680000005	-0.12207031	-0.061035156	-0.12207031	1550084741.731
-8.76042482	-3.849658246	-3.1187255400000002	0.12207031	-0.061035156	-0.4272461	6.367846940000001	-7.640698380000001	-1.443920926	-0.12207031	0.061035156	0.6713867	7.480395468	8.502026260000001	-0.2380615216	0.12207031	-0.5493164	-0.61035156	-8.902783246	0.6914550720000001	-4.196582068	0.061035156	0.6713867	0.061035156	0.707006839	10.1828125	0.717773462	0.30517578	-0.061035156	-0.4272461	1.199877896	9.82990764	0.36606445680000005	-0.061035156	0.061035156	-0.12207031	1550084741.771
-8.69103984	-3.946557608	-3.063696286	0.12207031	-0.12207031	-0.30517578	6.227880890000001	-7.665820288000001	-1.443920926	-0.18310547	0	0.5493164	7.52106929	8.47451178	-0.269165036	0.12207031	-0.30517578	-0.48828125	-8.918335160000002	0.6328369110000001	-4.326977536	0	0.5493164	0.061035156	0.669921875	10.11342752	0.6244628600000001	0.24414062	-0.061035156	-0.48828125	1.129296875	9.90647014	0.45698242800000005	-0.061035156	0.061035156	-0.12207031	1550084741.811
-8.59055162	-3.9441650360000002	-2.9799560700000005	0.18310547	0.061035156	-0.18310547	6.15610324	-7.602417032000001	-1.2453369600000002	-0.30517578	-0.12207031	0.5493164	7.38828125	8.45896016	-0.2237060504	0.061035156	-0.4272461	-0.4272461	-8.86928714	0.693847644	-4.4155028960000005	0	0.4272461	0	0.686669928	10.151709260000002	0.4521972644	0.18310547	0.061035156	-0.4272461	1.003686502	9.780859620000001	0.4354492212	-0.061035156	-0.061035156	0	1550084741.851
-8.570214660000001	-3.98483876	-3.1079589660000004	0.061035156	0	-0.18310547	5.949145468	-7.5079103400000005	-1.3422363220000002	-0.24414062	-0.36621094	0.5493164	7.391870108000001	8.38120108	-0.1435546875	0.061035156	-0.4272461	-0.4272461	-8.81665036	0.7381103240000001	-4.474121106	0	0.24414062	0	0.6244628600000001	10.152904860000001	0.46416014400000005	0.18310547	-0.061035156	-0.30517578	1.02163089	9.80598192	0.36606445680000005	-0.061035156	-0.061035156	0	1550084741.891
-8.49963408	-4.0506347840000005	-3.051733426	0.061035156	0.061035156	-0.18310547	6.02451178	-7.467236420000001	-1.268066394	-0.18310547	0	0.5493164	7.2315673920000005	8.269946580000001	-0.1244140625	-0.061035156	-0.9765625	-0.5493164	-8.807080072	0.7524658540000001	-4.463354532	0	0.18310547	0	0.649584964	10.05839856	0.41511232	0.12207031	-0.061035156	-0.12207031	0.9031982428000002	9.85622554	0.288305661	0	0	-0.061035156	1550084741.931
-8.47810054	-4.121215854000001	-3.0469483800000003	0	-0.12207031	-0.18310547	5.94436052	-7.38947734	-1.2094482428000002	-0.30517578	-0.061035156	0.6713867	7.097582968	8.181420926000001	-0.49765625	-0.061035156	-1.7089844	-0.4272461	-8.850146760000001	0.6615478240000001	-4.457373004000001	-0.061035156	0.12207031	0	0.67709964	9.87895468	0.39836425720000007	0.30517578	-0.24414062	0	0.8218505890000001	9.792822480000002	0.27993163940000004	-0.061035156	0	-0.061035156	1550084741.971
-8.519970746	-4.204956070000001	-3.131884784	-0.061035156	-0.061035156	-0.061035156	5.81276857	-7.2411376800000005	-1.280029254	-0.18310547	0.061035156	0.6713867	7.73161592	8.21970198	-0.8242431610000001	0	-0.5493164	-0.18310547	-8.8214357	0.6447998200000001	-4.489672824	-0.12207031	0.061035156	-0.061035156	0.8362060700000001	9.71625998	0.45578614200000006	0.18310547	-0.24414062	-0.061035156	0.8218505890000001	9.792822480000002	0.27993163940000004	0	0.061035156	-0.061035156	1550084742.011
-8.415893570000001	-4.2061523560000005	-3.10676268	-0.061035156	-0.061035156	-0.061035156	5.736206070000001	-7.328466754	-1.259692392	0	0.24414062	0.79345703	7.763915740000001	8.34411592	-0.90678714	0.18310547	-0.12207031	0	-8.844164840000001	0.8374023560000001	-4.4166992800000004	-0.061035156	0	-0.061035156	0.6376221040000001	9.87895468	0.40434570680000004	0	0.061035156	-0.12207031	0.8062988220000001	9.88015126	0.23566894960000004	0.061035156	0.061035156	-0.061035156	1550084742.051
-8.451782248	-4.215722644	-3.093603534	0	-0.061035156	-0.061035156	5.577099640000001	-7.40263678	-1.3015625000000002	0	0	0.79345703	7.271044928000001	8.445800720000001	-0.679492212	0.18310547	-0.12207031	0.12207031	-8.815454074	0.92473143	-4.423876996	0	0.061035156	-0.061035156	0.5239746106000001	9.98063948	0.37204589660000004	-0.12207031	0	-0.18310547	0.8278320288	9.87536592	0.28471679320000004	0	-0.061035156	-0.061035156	1550084742.091
-8.41828624	-4.227685504000001	-3.0804442900000004	0	-0.061035156	-0.061035156	5.86779802	-7.529443390000001	-1.393676718	0.061035156	0.061035156	0.36621094	6.81884784	8.411108426	-0.5144042932	0.061035156	-0.18310547	-0.061035156	-8.80588408	0.86850589	-4.476513580000001	0.061035156	0	-0.061035156	0.5215820288	9.95432158	0.32180175720000004	-0.12207031	-0.18310547	-0.12207031	0.8278320288	9.87536592	0.28471679320000004	0	-0.061035156	-0.061035156	1550084742.131
-8.43503444	-4.21691893	-3.0864257200000003	0	0	0	5.725439300000001	-7.608398560000001	-1.471435504	-0.12207031	0.30517578	0.24414062	6.823632788	8.408715560000001	-0.6902587860000001	0	0.061035156	-0.18310547	-8.903979532000001	0.7859619110000001	-4.2240966460000005	0.18310547	0.24414062	-0.061035156	0.6220702880000001	9.938769960000002	0.28471679320000004	-0.18310547	-0.18310547	-0.061035156	0.8182617212000002	9.864599640000002	0.2237060504	0	0	-0.061035156	1550084742.171
-8.4733152	-4.15231929	-3.084033246	0	-0.061035156	0	5.53642572	-7.73640126	-1.3446288940000002	0	0.48828125	0.18310547	6.919336060000001	8.431445288	-0.8362060700000001	0	0.24414062	-0.18310547	-8.76401358	0.7105957068000001	-4.587768570000001	0	-0.12207031	-0.12207031	0.6017333966	9.95432158	0.44143066100000006	-0.24414062	-0.12207031	-0.12207031	0.92473143	9.839477340000002	0.2918945288	0	-0.061035156	-0.061035156	1550084742.211
-8.519970746	-4.023120108	-3.057714856	-0.061035156	0	0.061035156	5.1356689300000005	-7.74477536	-1.414013678	0.061035156	0.30517578	0.12207031	7.004272660000001	8.5833741	-0.708203125	0.061035156	0.36621094	-0.12207031	-8.792724640000001	0.6675292932	-4.605712860000001	0	-0.18310547	-0.12207031	0.40075683900000003	10.0213134	0.4103271466	-0.4272461	0.12207031	-0.12207031	0.976171875	9.83110324	0.2835205072	0	-0.061035156	-0.061035156	1550084742.251
-8.552270468000001	-3.9704834260000004	-3.0589112400000005	-0.061035156	0.12207031	0.12207031	5.04714357	-7.9792482	-1.355395468	0.30517578	0.61035156	0.061035156	7.040161240000001	8.895605432000002	-0.573022464	-0.061035156	0.4272461	0	-8.72932158	0.7883544928000001	-4.627246106	0.12207031	-0.36621094	-0.12207031	0.095703125	10.127783540000001	0.364868161	-0.7324219	0.12207031	-0.18310547	1.02163089	9.81914038	0.27993163940000004	0	-0.061035156	0	1550084742.291
-8.65634784	-3.9573242800000004	-3.12351088	-0.12207031	0	0.18310547	5.380908246000001	-8.20773912	-1.4582763580000002	0.61035156	2.0141602	0	6.815259080000001	9.14682608	-0.4450195288	-0.30517578	0.36621094	0.24414062	-8.74367662	0.7500732428000001	-4.62006839	0.12207031	-0.48828125	0	-0.13757324280000002	10.23784146	0.5084228534	-0.8544922	-0.48828125	-0.18310547	1.079052716	9.839477340000002	0.32658691100000004	0	-0.061035156	-0.061035156	1550084742.331
-8.683862320000001	-3.9022949280000003	-3.07805162	-0.18310547	0.061035156	0.36621094	5.24572734	-8.498437500000001	-1.193896466	1.159668	3.4179688	0.061035156	6.489868210000001	9.283202880000001	-0.14714355040000002	-0.36621094	0.24414062	0.36621094	-8.83220198	0.5574707068000001	-4.591357428	0	-0.61035156	0	0.0035888672120000004	10.47590306	0.71538089	-1.0986328	-0.9765625	-0.30517578	1.1257080072	9.838280760000002	0.2954833966	0	-0.12207031	-0.061035156	1550084742.371
-8.686254892000001	-3.9166503600000007	-3.0804442900000004	-0.18310547	0.12207031	0.48828125	4.317407248	-8.825024460000002	-0.37443847840000005	1.7089844	1.8920898	-0.12207031	6.187207068	9.33942842	0.02153320288	-0.4272461	0.30517578	0.061035156	-8.83220198	0.669921875	-4.52077626	-0.061035156	-0.7324219	-0.061035156	0.0885253894	10.693627700000002	0.9115722840000001	-1.159668	-0.9765625	-0.36621094	1.076660144	9.846654860000001	0.2954833966	0	-0.061035156	-0.12207031	1550084742.411
-8.717358426	-3.830517572	-3.07805162	-0.18310547	0.18310547	0.6713867	4.292285144	-9.23535144	0.5108154254	1.7700195	2.0141602	0	5.920434800000001	9.33464357	0.09331054320000001	-0.61035156	0.7324219	-0.48828125	-8.839379892	0.6555663939999999	-4.429858426	0	-1.0375977	0.061035156	0.056225586060000006	10.691235520000001	1.128100589	-1.6479492	-0.9765625	-0.36621094	0.984545926	9.81914038	0.3002685504	0.061035156	-0.12207031	-0.18310547	1550084742.451
-8.783154254000001	-3.7395996400000002	-3.092407248	-0.12207031	0.30517578	0.91552734	3.9381836060000004	-9.34780252	0.954638678	1.159668	1.7089844	0.061035156	5.55676268	9.25209964	0.22011719240000002	-0.7324219	1.0986328	-1.0986328	-8.875268570000001	0.5622558606000001	-4.3245849640000005	-0.12207031	-1.2207031	0	-0.07895508180000001	10.565625	1.3422363220000002	-1.5869141	-1.0375977	-0.4272461	0.953442392	9.82153354	0.3002685504	0.061035156	-0.12207031	-0.18310547	1550084742.49
-8.923120108	-3.4560790740000003	-3.234765576	-0.18310547	0.4272461	1.0986328	3.434545926	-9.307128894	1.07785643	0.36621094	1.4038086	0.36621094	5.3270751800000005	9.30234375	0.2930908246	-0.6713867	0.9765625	-1.7700195	-8.95063498	0.763232428	-4.104467752000001	-0.061035156	-1.4648438	0	-0.153125	10.37182608	1.5025390379999999	-1.7089844	-1.159668	-0.4272461	0.9869384980000001	9.884936600000001	0.30385742800000004	0.061035156	-0.18310547	-0.30517578	1550084742.531
-8.92551268	-3.101977536	-3.311328076	-0.36621094	0.30517578	1.2817383	2.8639160340000003	-9.154003894	0.734521466	-0.36621094	0.6713867	0.91552734	5.2146241	9.366943390000001	0.1806396466	-0.6713867	0.4272461	-2.319336	-8.858520468	0.553881839	-3.9034912140000007	-0.12207031	-1.6479492	0.12207031	-0.34812010800000004	10.14213858	1.665234424	-1.5869141	-1.2817383	-0.5493164	1.153222644	9.79401857	0.37443847840000005	0.061035156	-0.30517578	-0.36621094	1550084742.571
-8.947045926000001	-2.8232422120000003	-3.3555908540000003	-0.5493164	0.30517578	1.3427734	2.686865216	-8.72453624	0.4103271466	-1.0375977	0.18310547	1.5869141	5.28759784	9.41599092	-0.10048827880000001	-0.48828125	0.061035156	-2.746582	-8.890820288	0.5191894568000001	-3.62236322	-0.24414062	-1.953125	0.12207031	-0.60651857	10.010547120000002	1.8602295320000002	-1.5869141	-1.6479492	-0.48828125	1.183129892	9.718652160000001	0.4354492212	0.12207031	-0.30517578	-0.36621094	1550084742.61
-9.027197480000002	-2.7227538940000002	-3.585278354	-0.6713867	0.30517578	1.4038086	2.9679932100000004	-8.5833741	0.03229980432	-1.5258789	0.30517578	2.4414062	5.392871106	9.35258786	-0.4486083966	-0.18310547	0.4272461	-2.8686523	-8.911157248	0.7416992212000001	-3.2682617800000004	-0.24414062	-2.1972656	0.18310547	-0.5335449280000001	9.81914038	2.0576172120000003	-1.5869141	-1.8920898	-0.5493164	1.2297851440000003	9.99021016	0.062207030760000004	0.48828125	0.12207031	-0.30517578	1550084742.651
-8.762817392	-2.6198730040000004	-3.5015380400000002	-0.9765625	0.4272461	1.4648438	3.4596679320000003	-8.399145468	-0.45578614200000006	-1.7089844	0.8544922	3.112793	5.359375	9.253295926000002	-0.6304443390000001	0.061035156	0.79345703	-2.6855469	-9.021215560000002	0.7273437500000001	-2.8064941100000005	-0.30517578	-2.319336	0.24414062	-0.2619873004	9.60620108	2.1975829680000003	-1.5258789	-1.7700195	-0.7324219	0.9414794928000001	9.865796220000002	0.1196289038	0.24414062	-0.12207031	-0.48828125	1550084742.69
-8.719750900000001	-2.654565396	-3.60441893	-0.8544922	0.24414062	1.3427734	3.6558594240000004	-8.336938400000001	-0.7500732428000001	-1.5258789	1.2207031	3.479004	5.226586960000001	9.034375	-0.7129882787999999	0.061035156	0.61035156	-2.319336	-9.026000900000001	0.75964357	-2.3519042540000004	-0.24414062	-2.5024414	0.24414062	-0.10168457460000001	9.322680710000002	2.34113768	-1.3427734	-1.5869141	-0.79345703	0.925927716	9.8933107	0.07895508180000001	0.24414062	0.061035156	-0.30517578	1550084742.73
-8.70180661	-2.5995362400000004	-3.619970746	-0.79345703	-0.061035156	1.3427734	3.6917480040000004	-8.35249002	-0.7416992212000001	-1.2207031	1.0986328	3.479004	5.16079074	8.70180661	-0.687866214	0	0.12207031	-1.953125	-9.125292932	0.8122802520000001	-1.93439946	-0.30517578	-2.6245117	0.24414062	-0.026318359620000002	8.97097194	2.48828125	-0.8544922	-1.4648438	-0.8544922	0.7979248200000001	9.82871106	0.23566894960000004	0.061035156	-0.061035156	-0.24414062	1550084742.771
-8.607299820000001	-2.3387451080000004	-3.3376464660000003	-0.8544922	0	1.4038086	3.6618408540000003	-8.380004892	-0.5526855432	-0.91552734	0.30517578	2.9907227	5.29477536	8.407519568	-0.531152356	-0.061035156	-0.4272461	-1.5869141	-9.23535144	0.740502896	-1.465454074	-0.24414062	-2.8076172	0.24414062	0.050244139400000006	8.69702176	2.55288089	-0.48828125	-1.7089844	-0.7324219	0.8948242212000002	9.70429712	0.3529052716	-0.18310547	-0.12207031	-0.061035156	1550084742.81
-8.76521016	-1.7669189300000003	-3.3531983800000003	-1.0986328	-0.24414062	1.159668	3.78027356	-8.328564300000002	-0.4067382788	-0.7324219	-0.48828125	2.380371	5.540014480000001	8.176635880000001	-0.385205072	0.061035156	-0.6713867	-1.159668	-9.399243210000002	0.34094239200000004	-0.953442392	-0.4272461	-3.4179688	0.30517578	0.3576904254	8.4733152	2.751464856	0	-1.7700195	-0.61035156	0.965405252	9.64208966	0.29069824280000006	-0.48828125	-0.12207031	0.30517578	1550084742.85
-8.77836911	-1.3290771760000002	-3.29816893	-1.7700195	-0.24414062	0.79345703	4.030297824	-8.338134980000001	-0.27993163940000004	-0.61035156	-0.6713867	1.7089844	5.79482428	8.01872554	-0.2560058606	0.36621094	-0.7324219	-0.79345703	-9.725830072	-0.09450683900000001	-0.2990722644	-0.61035156	-2.8686523	0.30517578	1.0491455072	8.45297824	3.1103514400000005	0.4272461	-1.4038086	-0.5493164	0.5275634784000001	9.50930162	0.096899411	-0.61035156	0.24414062	0.4272461	1550084742.891
-9.15041484	-1.4570800720000001	-3.4955566100000004	-2.2583008	0.30517578	0.12207031	4.09011232	-8.322582968	-0.4139160144	-0.36621094	-0.7324219	1.0986328	6.030493210000001	8.072558606000001	-0.06699218750000001	0.79345703	-0.48828125	-0.5493164	-9.926807100000001	-0.5502929712000001	0.25839844240000004	-1.159668	-2.0751953	0.36621094	1.8602295320000002	8.6766848	3.352001996	0.6713867	-0.61035156	-0.61035156	-0.36845702880000003	9.861010880000002	-0.0729736322	-0.61035156	0.7324219	0.30517578	1550084742.93
-9.610986420000001	-1.8614257200000002	-4.041064496	-2.4414062	-1.2817383	0	3.9298096040000003	-8.297461060000002	-0.6244628600000001	-0.36621094	-0.7324219	1.0986328	6.36066893	8.330957068	0.2225097644	1.3427734	0.30517578	-0.5493164	-10.23903804	-0.75366214	0.7010253600000002	-1.7089844	-1.5869141	0.48828125	2.551684604	9.00805661	3.52546376	0.8544922	0.5493164	-0.61035156	-0.36845702880000003	9.861010880000002	-0.0729736322	-0.4272461	1.0986328	0	1550084742.97
-8.802294928000002	-2.124609424	-4.01953125	-2.5634766	-0.4272461	-0.30517578	3.6905516200000004	-8.366845746000001	-0.9689941100000001	0.061035156	-1.4038086	-0.18310547	6.73391124	8.866894568000001	0.7046142572	1.8310547	1.7089844	-0.6713867	-10.36345198	-0.5431152356000001	1.168774411	-2.4414062	-1.159668	0.5493164	2.74428714	9.48896466	3.411816394	0.5493164	1.953125	-0.36621094	-1.5743163940000002	10.100268080000001	-0.17944336060000002	0.061035156	1.5258789	-0.24414062	1550084743.011
-8.844164840000001	-2.7359130400000002	-4.12241214	-1.6479492	0.24414062	-0.48828125	3.408227536	-8.680273560000002	-1.3422363220000002	0.30517578	-1.953125	-0.7324219	6.986327880000001	9.445898560000002	1.0969971040000002	2.1362305	3.3569336	-0.79345703	-10.23784146	-0.014355469240000002	1.629345746	-2.8686523	-0.30517578	0.61035156	2.231079074	9.7832518	3.045751996	0.4272461	2.8076172	0.12207031	-0.6280517572	10.20195288	-0.19499511780000003	0.30517578	1.0986328	-0.6713867	1550084743.05
-8.5582518	-2.674902356	-4.417895468	-1.159668	-0.61035156	-0.6713867	3.1378662140000007	-8.753247300000002	-1.425976538	0.4272461	-2.6855469	-1.2207031	6.7004148400000005	9.953125	1.073071286	1.8920898	4.211426	-0.4272461	-9.98303264	0.8254394568000001	1.66403804	-3.2348633	-0.6713867	0.7324219	1.1807373200000002	9.89689946	2.5720214660000003	-0.12207031	3.1738281	0.5493164	-0.053833007200000005	9.919628600000001	0.09211425720000001	0.48828125	1.159668	-0.61035156	1550084743.09
-8.56184056	-2.6641358800000003	-3.9190429320000004	-0.6713867	0.12207031	-0.5493164	2.886645468	-8.630029254	-1.223803714	0.4272461	-2.6855469	-1.2207031	5.9479492800000004	9.834692000000002	0.8433837860000001	1.3427734	4.0283203	0.36621094	-9.90527356	1.8458740020000002	1.5360351440000002	-2.4414062	0.061035156	0.4272461	0.07177734424	9.515283246000001	2.3531005400000002	-0.18310547	3.0517578	0.8544922	0.0897216754	9.87775908	0.27514648560000005	0.30517578	1.0375977	-0.12207031	1550084743.13
-9.058300720000002	-1.8386962860000002	-3.2718505400000004	0.18310547	-0.30517578	0.061035156	2.95961911	-8.303442392000001	-0.83022464	0.36621094	-3.479004	-1.6479492	5.06508786	9.858617720000002	0.4605712860000001	0.5493164	2.9907227	1.159668	-9.63371556	2.588769568	1.2919922120000003	-1.953125	0.24414062	0.61035156	-0.8708984620000001	9.350195288	1.9284179320000001	-0.36621094	2.6855469	1.2817383	-0.27395019960000005	9.700707968000001	-0.014355469240000002	0.061035156	0.36621094	0.30517578	1550084743.17
-9.072656250000001	-0.2930908246	-3.69533696	-0.12207031	1.0375977	-0.18310547	2.95961911	-8.303442392000001	-0.83022464	0.36621094	-3.479004	-1.6479492	4.51120607	10.106250000000001	-0.014355469240000002	-0.30517578	2.0751953	1.6479492	-9.538012680000001	2.483496106	1.387695288	-1.2207031	1.159668	0.79345703	-1.168774411	9.49494658	1.820751996	-0.12207031	2.1362305	1.5869141	-0.27395019960000005	9.700707968000001	-0.014355469240000002	-0.061035156	-0.36621094	0.48828125	1550084743.21
-9.016430710000002	0.592163089	-4.57580571	-1.3427734	0.6713867	-1.0375977	2.8017089660000005	-8.609692392	-0.07058105432	-0.24414062	-1.7089844	-1.0986328	4.161889676	10.05959514	-0.8948242212000002	-0.4272461	1.7700195	1.8310547	-9.756933606	1.6365234620000002	1.223803714	-1.5258789	0.5493164	0.9765625	-0.5502929712000001	9.85502896	2.13178714	0.30517578	1.4648438	1.3427734	0.6627441100000001	9.911254500000002	-0.5203857428	-0.12207031	-1.3427734	-0.061035156	1550084743.25
-8.935082968000001	-0.15551757200000002	-5.121313400000001	-2.5634766	0.7324219	-1.4648438	2.55288089	-9.38847644	1.5575683900000001	0.7324219	-0.30517578	-0.30517578	3.6821777160000004	9.404028060000002	-2.100683606	0.36621094	1.2817383	1.3427734	-10.100268080000001	1.161596646	1.6125976440000003	-1.8920898	1.0375977	0.6713867	0.702221646	10.02250998	2.422485324	0.30517578	1.159668	0.8544922	1.8949219240000001	9.90407698	-0.36606445680000005	0.061035156	-0.7324219	-0.24414062	1550084743.29
-9.08342302	-0.5096191394	-4.809082068	-2.2583008	-0.18310547	-1.0986328	2.177246106	-9.79401857	1.7501709260000002	0.5493164	-0.6713867	0.48828125	3.7994139400000004	9.15041484	-2.5564697480000005	1.2817383	1.4648438	0.48828125	-10.10983876	0.9402832068000001	1.8375000000000001	-2.380371	1.2207031	0.48828125	1.971484424	10.398144960000002	2.03488768	0	1.953125	0.12207031	1.113745108	9.846654860000001	-0.6101074280000001	0.5493164	1.5869141	-0.18310547	1550084743.33
-8.1754393	-0.046655271600000006	-4.98852536	-2.6855469	0.36621094	-1.8310547	1.5862792540000001	-9.9100589	-0.0729736322	0.91552734	-1.7700195	0.061035156	4.423876996	8.864501800000001	-2.57082518	2.0141602	3.0517578	-0.5493164	-9.795214660000001	1.2058593750000002	1.685571286	-3.1738281	1.4648438	0.5493164	2.2430420320000004	10.175634980000002	1.679589856	0.061035156	2.9907227	-0.5493164	1.168774411	9.80478534	-0.5897705072	0.4272461	1.5869141	-0.24414062	1550084743.37
-8.61328125	-0.309838858	-5.343823380000001	-3.0517578	0.8544922	-2.1362305	1.1699707068	-9.75214856	-1.276440396	1.5869141	-2.5634766	-0.5493164	4.65834964	8.31301268	-2.6844726440000004	2.5634766	4.0283203	-1.4038086	-9.319091754	1.812377896	1.3685547120000001	-3.479004	1.5869141	0.7324219	1.735815396	9.681567392	1.335058606	0.18310547	3.8452148	-0.79345703	1.1807373200000002	9.997387680000001	-0.343334964	0.36621094	1.5258789	-0.18310547	1550084743.41
-9.061889480000001	-0.7010253600000002	-5.56154802	-3.2348633	-0.7324219	-1.7700195	0.970190396	-9.515283246000001	-1.4331542540000002	2.0141602	-3.7841797	-1.159668	4.965795926	8.25319838	-2.6533691100000003	2.8686523	4.3945312	-1.953125	-9.24611821	2.0935058900000003	1.0646972840000002	-3.7841797	1.6479492	0.8544922	0.9642089660000001	9.42197284	0.855346646	0.18310547	4.3945312	-0.5493164	1.5456054320000001	9.89211412	-0.26677246400000004	0.12207031	1.5869141	-0.12207031	1550084743.45
-8.612085160000001	-0.5813964856000001	-5.063891574	-3.2958984	-0.24414062	-1.7089844	1.03359375	-9.289184800000001	-1.3063476440000001	2.0141602	-3.7841797	-1.159668	5.40483426	8.70061052	-2.5157959260000005	2.8686523	4.8217773	-2.0141602	-9.10734874	2.31481929	0.9043945288	-4.0283203	1.5869141	0.79345703	0.45339357	9.65405252	0.5526855432	0.24414062	4.8217773	-0.30517578	1.7310302520000003	9.863403060000001	-0.28471679320000004	0.12207031	1.7089844	-0.12207031	1550084743.49
-8.649169928000001	-0.46655273560000005	-5.264868210000001	-3.4179688	0	-1.7089844	0.9630126800000001	-9.1276857	-0.9366943390000001	1.7089844	-3.8452148	-0.4272461	5.6273437500000005	9.145629892	-2.5074219240000004	2.5024414	4.8217773	-1.7089844	-8.90876448	2.739501996	0.678295926	-4.0893555	1.2817383	0.6713867	-0.07536621106000001	9.93039586	0.4821044928	0.4272461	5.2490234	-0.18310547	1.714282248	9.80957068	-0.4713378894	0.061035156	2.0751953	-0.12207031	1550084743.53
-8.82263179	-0.32060547120000005	-5.666821580000001	-3.6010742	-0.4272461	-1.5869141	0.5239746106000001	-8.735302520000001	-0.42229003600000004	1.7089844	-3.8452148	-0.4272461	5.731420926	9.521264480000001	-2.441625998	2.0751953	4.5166016	-1.159668	-8.834594748	3.084033246	0.5574707068000001	-4.0283203	1.2207031	0.5493164	-0.7393066100000001	10.157690200000001	0.37443847840000005	0.61035156	5.126953	0.12207031	1.714282248	9.80957068	-0.4713378894	-0.061035156	2.0751953	-0.30517578	1550084743.57
-8.609692392	-0.34453125	-6.263769568	-3.6621094	-0.9765625	-1.7089844	0.8146728240000001	-8.5151857	0.154321286	1.5869141	-3.90625	0.48828125	5.9407717600000005	9.8933107	-2.1604980040000004	1.7700195	4.3945312	-0.48828125	-8.6766848	3.2479248200000006	0.339746106	-4.0893555	0.7324219	0.30517578	-1.314721646	10.317992720000001	0.2536132788	0.4272461	4.8217773	0.61035156	2.09948732	10.0560054	-0.538330072	-0.061035156	2.4414062	-0.36621094	1550084743.61
-8.332153060000001	-0.5323486420000001	-6.17045926	-3.8452148	-0.79345703	-1.7700195	1.5898682100000001	-8.43742662	0.19140625	1.4648438	-4.8217773	0.9765625	5.957519568	10.144530760000002	-2.039672824	1.4038086	4.333496	0.18310547	-8.8046875	3.4213867800000006	0.41511232	-4.1503906	0.4272461	0.24414062	-1.5025390379999999	10.49145468	0.23566894960000004	0.18310547	4.3945312	0.9765625	1.57551268	10.000976440000002	-0.6711181610000001	-0.5493164	2.9907227	-0.36621094	1550084743.65
-8.223290740000001	-0.45339357	-6.586767572	-3.90625	-0.8544922	-1.8920898	1.93439946	-8.496044928000002	-0.21054687500000002	1.4648438	-4.4555664	1.6479492	5.611792032	10.107446580000001	-2.135375998	0.9765625	4.0283203	0.6713867	-8.87766124	3.452490216	0.540722644	-4.1503906	0.36621094	0.12207031	-1.166381839	10.55007338	0.1878173822	-0.061035156	3.90625	1.159668	1.57551268	10.000976440000002	-0.6711181610000001	-0.6713867	3.4179688	-0.18310547	1550084743.69
-7.82492662	-0.5778076080000001	-6.78535144	-3.90625	-1.2817383	-2.0751953	1.9415771760000002	-8.53671875	-0.49885253600000007	1.5258789	-4.8828125	1.5258789	5.388086060000001	9.789233426000001	-2.24423822	0.7324219	3.7231445	0.91552734	-8.96259784	3.3448242800000005	0.8074951080000001	-4.3945312	0.30517578	0	-0.6232665740000001	10.42685504	0.1447509784	-0.36621094	3.7231445	1.159668	0.9331054712000001	9.92441394	-1.4044433900000002	-0.9765625	3.7841797	-0.18310547	1550084743.73
-7.6143798920000005	-0.7991211060000001	-6.94804712	-4.211426	-0.6713867	-2.319336	2.05522464	-8.4900634	-0.663940396	1.2817383	-5.2490234	1.2817383	5.36057158	9.404028060000002	-2.263378894	0.5493164	3.6621094	0.8544922	-9.011645468000001	3.371142572	1.000097644	-4.5166016	0.36621094	0.061035156	-0.2033691394	10.304834260000002	0.002392578076	-0.6713867	3.7231445	1.159668	0.2978759784	9.902880399999999	-1.717871106	-0.9765625	4.4555664	-0.12207031	1550084743.77
-7.738793930000001	-1.069482428	-7.01743161	-3.7841797	-1.4648438	-2.380371	2.177246106	-8.608496106	-0.7716064300000001	1.2817383	-5.2490234	1.2817383	5.401245108	8.960205072	-2.38540036	0.4272461	3.8452148	0.4272461	-9.064282248	3.3412353240000003	1.216625998	-4.699707	0.48828125	0.061035156	0.05144042932000001	10.175634980000002	-0.17585449280000004	-0.8544922	3.6621094	1.159668	-0.00478515625	9.89809604	-1.509716754	-1.0986328	4.760742	-0.30517578	1550084743.81
-7.464843750000001	-1.343432608	-6.784155252000001	-3.6010742	-1.2817383	-2.4414062	2.4296630400000003	-8.85253894	-0.7871582068	0.5493164	-5.2490234	0.48828125	5.60700679	8.59414038	-2.568432608	0.30517578	4.0893555	0	-8.864501800000001	3.4548827880000004	1.409228534	-4.8828125	0.48828125	0.12207031	0.25839844240000004	9.98422824	-0.2177246106	-0.9765625	3.7841797	1.2207031	-0.0980957068	9.90647014	-1.2453369600000002	-1.2207031	4.5776367	-0.5493164	1550084743.85
-7.658642572	-1.5145019960000001	-6.486279254	-3.4179688	-1.4648438	-2.2583008	2.483496106	-8.90517572	-0.679492212	0.36621094	-4.8217773	0.12207031	5.8259275200000005	8.468530252	-2.8352050720000004	0.12207031	4.333496	-0.30517578	-8.988915740000001	3.8257324280000002	1.4786132200000002	-4.8828125	0.4272461	0.24414062	0.33256836060000006	10.000976440000002	-0.30744628600000007	-0.9765625	4.211426	1.2817383	-0.6280517572	9.94355432	-0.88645018	-1.3427734	4.1503906	-0.61035156	1550084743.89
-7.85842302	-1.1771484620000001	-6.278125	-3.6621094	-0.7324219	-1.7089844	2.277734424	-8.988915740000001	-0.364868161	0.36621094	-4.8217773	0.12207031	6.00417482	8.608496106	-3.1773437500000004	-0.061035156	4.211426	-0.61035156	-9.29636232	3.7790771760000004	1.7848632200000003	-4.5166016	0.8544922	0.18310547	0.21054687500000002	10.376611420000001	-0.3959716754	-1.159668	4.4555664	1.3427734	-0.6280517572	9.94355432	-0.88645018	-1.6479492	3.479004	-0.5493164	1550084743.93
-7.8428711060000005	-1.06589357	-6.203955072	-3.2958984	-1.159668	-1.7089844	2.0911132200000004	-9.145629892	-0.095703125	-0.061035156	-4.8828125	-0.18310547	6.21950679	8.87646466	-3.1893066100000005	-0.18310547	4.1503906	-0.61035156	-9.036767572	3.6690185700000004	1.7071045320000002	-4.699707	0.8544922	0.12207031	0.21054687500000002	10.376611420000001	-0.3959716754	-1.159668	4.4555664	1.3427734	-0.1112548822	10.18520468	-0.18422851440000002	-1.953125	2.8686523	-0.5493164	1550084743.969
-8.18022464	-0.5048339856	-5.54360324	-3.4179688	-1.4648438	-1.2817383	2.0755615020000002	-9.051123200000001	0.025122070680000004	-0.061035156	-4.9438477	0.061035156	6.27932158	8.8979982	-2.7323242800000003	-0.12207031	3.6621094	-0.12207031	-8.972167932000001	3.584082068	1.4451172120000002	-4.211426	0.6713867	0.24414062	0.21054687500000002	10.376611420000001	-0.3959716754	-1.159668	4.4555664	1.3427734	3.331665036	10.529736420000003	2.06120607	-2.5634766	3.6621094	-0.12207031	1550084744.01
-9.24611821	-0.3158203076	-5.496948380000001	-4.760742	-1.4038086	-1.3427734	2.4392334260000004	-8.931494110000001	0.37802735600000004	-0.061035156	-4.9438477	0.061035156	6.06398912	8.694628894000001	-2.356689496	0.061035156	3.1738281	0.5493164	-8.97336412	2.5947509	0.9474609620000001	-4.0283203	0.61035156	0.24414062	-1.3482177520000003	9.38967302	1.238159146	-0.4272461	3.2958984	1.6479492	3.331665036	10.529736420000003	2.06120607	-3.90625	5.7373047	1.0375977	1550084744.049
-9.579882788	-1.234570288	-4.955029254	-5.493164	-3.3569336	-1.4038086	3.092407248	-8.81066893	0.47253417540000003	0.24414062	-3.4179688	0.91552734	5.7385987400000005	8.58217752	-2.142553714	0.24414062	2.746582	1.0986328	-9.14323732	1.469042932	0.5993408246	-4.0893555	0.24414062	0.18310547	-1.0563232428000002	9.035571580000001	2.036083966	-0.12207031	2.9296875	1.953125	2.63183606	10.702001800000001	2.396167032	-4.5776367	7.3242188	1.3427734	1550084744.089
-10.47590306	-2.8555420320000002	-3.7455810700000005	-5.126953	-2.0141602	-1.8920898	3.051733426	-8.748461960000002	0.2763427716	0.6713867	-3.2348633	0.9765625	5.400048920000001	8.8214357	-1.971484424	0.48828125	2.4414062	1.4648438	-9.686352340000001	0.869702176	0.6160888580000001	-3.9672852	-0.061035156	0.24414062	-0.4426269568000001	9.12648912	3.10317392	0.79345703	3.479004	1.953125	2.3243896760000005	8.42905252	1.3290771760000002	-4.0893555	7.385254	1.0375977	1550084744.13
-10.51179164	-2.3435302520000003	-4.011157248000001	-5.126953	-3.6010742	-1.5258789	3.04216304	-9.326269568	0.061010742800000003	1.5258789	-4.1503906	0.61035156	5.02082518	9.38847644	-1.9607177520000003	0.9765625	2.4414062	1.5869141	-10.924511780000001	0.735717752	1.031201178	-4.272461	0.12207031	0.18310547	0.2895019568	9.777270468000001	3.611596646	1.3427734	4.4555664	1.7089844	2.1664795320000003	7.6167726600000005	-0.21533202880000002	-2.2583008	6.8359375	1.8920898	1550084744.169
-9.216211060000001	-1.9942138580000002	-3.1438476440000005	-5.2490234	-2.6855469	-1.6479492	2.7993163940000003	-10.097875900000002	-1.1053711060000002	2.746582	-5.9814453	-0.24414062	4.848559604	10.25578624	-1.8446777160000003	1.5869141	2.9296875	1.3427734	-11.148217360000002	1.1340820288	1.374536142	-4.1503906	0.7324219	0.12207031	0.893627896	10.780957460000002	3.58288588	1.5258789	5.6152344	1.3427734	2.1664795320000003	7.6167726600000005	-0.21533202880000002	0.36621094	5.004883	2.746582	1550084744.209
-8.04025908	-1.6030273560000001	-3.417797824	-5.7373047	-2.1362305	-1.4038086	2.9620117800000005	-10.233057100000002	-2.403344748	2.746582	-5.9814453	-0.24414062	4.970581070000001	10.73908696	-1.32189946	2.4414062	3.9672852	1.0375977	-10.602710159999999	0.8433837860000001	1.2261962860000002	-4.0893555	0.79345703	0.12207031	0.84816893	11.0417482	3.4213867800000006	1.0375977	6.3476562	0.91552734	2.118627896	10.87666034	0.2260986322	1.2817383	6.1035156	2.746582	1550084744.25
-7.8428711060000005	-1.717871106	-3.1079589660000004	-6.0424805	-0.36621094	-2.1972656	3.581689496	-9.605004892	-2.70839856	2.6855469	-7.446289	-2.1362305	4.751660144000001	10.34311502	-0.773999002	3.2958984	5.065918	0.91552734	-10.04284694	0.2619873004	1.356591754	-4.5166016	1.0986328	-0.061035156	0.25959472840000003	10.36584514	3.158203076	0.24414062	6.225586	0.6713867	2.118627896	10.87666034	0.2260986322	1.2207031	8.666992	4.8828125	1550084744.289
-8.496044928000002	-1.6030273560000001	-3.5589599640000005	-5.432129	-1.6479492	-1.953125	3.716870108	-8.80109874	-2.201171924	1.3427734	-4.8217773	-2.4414062	4.244433606	9.791625900000001	-0.2380615216	3.7231445	5.7373047	0.91552734	-9.548779254000001	0.2918945288	1.522875998	-4.760742	1.2817383	-0.12207031	0.03349609424	9.593042032000001	2.8088867800000004	-0.36621094	5.3100586	0.48828125	0.3014648462	12.41628444	-0.339746106	2.1362305	8.361816	5.6152344	1550084744.329
-8.706591754	-1.341040036	-3.7970214660000003	-5.3100586	-1.8920898	-2.5024414	3.063696286	-8.234057608	-2.0289062500000004	0.48828125	-3.2958984	-2.5024414	3.7659179320000007	9.24492212	0.18422851440000002	3.540039	5.6762695	0.61035156	-9.426757788000002	0.5191894568000001	1.6341308900000002	-4.8217773	1.4038086	0.12207031	0.12919922120000002	9.040356430000001	2.501440396	-0.61035156	4.8217773	0.36621094	-1.5025390379999999	12.1303714	-0.30625	2.746582	7.6904297	5.493164	1550084744.369
-8.762817392	-1.6472900360000002	-3.8664062500000003	-5.554199	-2.319336	-2.8686523	2.233471646	-8.1838134	-2.018139676	0.48828125	-3.4179688	-2.2583008	3.32089856	8.73171376	0.30744628600000007	2.8686523	4.760742	-0.061035156	-9.512890380000002	0.8206542932	1.8063964660000003	-4.8828125	1.5258789	0.18310547	0.132788089	8.8896241	2.227490216	-0.61035156	4.4555664	0.36621094	-1.5025390379999999	12.1303714	-0.30625	2.4414062	7.873535	5.554199	1550084744.409
-9.20305162	-2.19399411	-3.2323730040000007	-4.9438477	-1.5869141	-2.5634766	1.676000998	-8.45896016	-2.081542932	0.79345703	-4.4555664	-1.6479492	3.201269568	8.411108426	0.26677246400000004	2.0141602	3.7841797	-1.0375977	-9.368139480000002	1.143652356	1.7944336060000001	-4.638672	1.5869141	0.48828125	0.16628417539999998	8.882446580000002	2.1293945680000004	-0.30517578	4.211426	0.4272461	-2.180834964	10.340722840000002	-0.11005859620000001	2.5024414	7.8125	4.211426	1550084744.449
-9.057104532	-2.19638678	-2.634228534	-4.3945312	-1.6479492	-1.2817383	1.50732428	-8.712573380000002	-2.05522464	0.9765625	-5.493164	-0.7324219	3.4656494600000003	8.24243161	0.22131347840000004	1.3427734	3.2958984	-1.7700195	-9.154003894	1.063500998	1.490576178	-4.5166016	1.5258789	0.6713867	0.135180661	8.77358426	2.27893071	0.12207031	4.0893555	0.36621094	-1.5743163940000002	9.020019568	0.41271972840000004	2.0141602	6.652832	2.6245117	1550084744.489
-8.32617212	-1.547998004	-2.0659912140000003	-3.7841797	-0.4272461	-1.0375977	1.9128662140000001	-8.814257788	-1.7226562500000002	0.9765625	-5.493164	-0.7324219	4.057812500000001	8.297461060000002	0.16030273560000002	1.0375977	3.112793	-2.1972656	-8.769995108000002	1.1580077880000001	1.246533246	-4.1503906	1.159668	0.7324219	-0.2775390576	8.632422120000001	2.386596646	0.30517578	4.0893555	0.48828125	0.2260986322	8.50441893	1.373339856	2.319336	4.4555664	1.2817383	1550084744.529
-8.70898462	-1.509716754	-2.146142572	-3.540039	-0.36621094	-0.79345703	2.600732428	-9.034375	-1.0587158540000001	-0.24414062	-3.2958984	1.8310547	4.760034146000001	8.572607428000001	-0.07895508180000001	0.8544922	3.1738281	-2.1362305	-8.45776358	1.300366214	0.9390869110000001	-3.7841797	0.6713867	0.91552734	-0.9187500000000001	8.628832968000001	2.6605469240000006	0.48828125	3.7231445	0.7324219	1.58747554	8.58217752	2.18203125	2.319336	5.065918	0.36621094	1550084744.569
-8.259179712	-1.641308606	-1.8351074280000002	-3.112793	0.061035156	-0.5493164	2.976367212	-9.377710160000001	-0.269165036	-0.7324219	-0.8544922	2.8686523	5.12490216	9.016430710000002	-0.43186035340000006	0.79345703	2.9296875	-1.5258789	-8.60371106	1.4223876800000002	0.966601538	-3.2958984	0.30517578	0.91552734	-1.282421924	8.87407248	2.860327176	0.6713867	2.9907227	0.8544922	2.115039038	8.419482428	1.3470214660000002	2.380371	4.699707	0.18310547	1550084744.609
-9.563134980000001	-1.836303714	-1.701123004	-2.0751953	0.9765625	-0.36621094	2.743090854	-9.60141574	0.2990722644	-0.6713867	-0.18310547	3.540039	5.20026857	9.335839660000001	-0.6926513580000001	0.8544922	2.1362305	-0.48828125	-8.557055710000002	1.223803714	1.076660144	-3.0517578	0	0.9765625	-1.12211911	9.154003894	3.0792480040000005	0.9765625	2.319336	0.6713867	3.213232428	8.95661592	-0.8876464660000001	2.1972656	2.6855469	0.30517578	1550084744.649
-9.955517180000001	-2.050439496	-4.189404254	-2.0141602	0.61035156	-1.953125	2.245434604	-9.517675720000002	0.26677246400000004	0.061035156	-1.8920898	3.7231445	5.151220746000001	9.46503894	-0.7763915740000001	1.2207031	1.2817383	0.4272461	-9.552368210000001	1.280029254	1.00129393	-3.2958984	-0.6713867	1.0375977	-0.7381103240000001	9.414794928000001	3.180932608	1.0375977	1.8310547	0.5493164	0.2129394568	11.7140625	2.5803954680000003	0.8544922	2.0751953	-0.36621094	1550084744.689
-10.771386780000002	-4.088916034	-4.87128894	-1.0986328	-1.5258789	-1.5258789	2.4344482820000004	-9.6385009	-0.269165036	0.061035156	-1.8920898	3.7231445	5.090210160000001	10.05241664	-0.8254394568000001	1.5258789	0.91552734	0.7324219	-10.39934056	1.9978027160000003	1.21901857	-3.479004	-0.12207031	1.2817383	0.011962890380000002	10.30722644	2.6641358800000003	1.0375977	1.5869141	0.4272461	0.03828125	11.730810700000001	1.4391357820000001	-0.48828125	1.953125	-2.8686523	1550084744.729
-8.54748552	-2.8698974640000006	-3.4058349640000003	-2.6855469	0.4272461	-0.5493164	2.895019568	-10.32995558	-1.141259784	1.159668	-4.0283203	3.6010742	5.310326980000001	10.779760880000001	-0.7716064300000001	1.5869141	1.2817383	0.24414062	-10.9137455	2.969189496	1.4798096040000002	-3.112793	0.61035156	1.4648438	0.7464843750000001	11.33125	1.7633300720000002	0.79345703	1.953125	0.30517578	-1.451098642	9.657641574000001	-0.832617212	-0.61035156	1.953125	-1.2207031	1550084744.769
-8.73410643	-2.613891574	-4.7803711060000005	-2.8076172	0.9765625	-1.159668	3.71926268	-10.704394960000002	-2.0564209260000004	2.1972656	-6.4086914	2.0751953	5.638110520000001	10.57878444	-0.7500732428000001	1.5258789	2.5634766	-0.30517578	-10.42565944	2.8411866	0.754858426	-2.9907227	1.0986328	1.0375977	1.0240234620000002	11.27263228	1.437939496	0.48828125	2.9296875	0	0.36845702880000003	10.54409146	0.053833007200000005	1.4648438	-0.6713867	-2.1362305	1550084744.809
-9.130077880000002	-2.9033935700000004	-4.695434604000001	-2.319336	-0.12207031	-0.61035156	4.657153354	-9.59782698	-1.605419928	1.0375977	-4.333496	0.48828125	5.60102536	10.106250000000001	-0.9486572480000001	1.4648438	3.8452148	-0.48828125	-9.98901358	3.408227536	0.5754150360000001	-3.3569336	1.2207031	0.48828125	0.3935791034	10.798901260000001	1.28361821	0.18310547	4.1503906	0.18310547	1.076660144	10.2163089	0.1315917932	0.9765625	0.12207031	-1.953125	1550084744.849
-8.85253894	-2.433251996	-4.486083966000001	-2.6245117	0.8544922	0.9765625	3.958520468	-8.66711412	-0.3947753894	-0.61035156	-0.8544922	-0.9765625	5.615380890000001	10.28210414	-1.137670926	1.159668	4.333496	-0.48828125	-8.9326902	4.09848642	0.5335449280000001	-2.8686523	0.9765625	0.4272461	-0.668725589	10.79292032	0.735717752	-0.24414062	4.272461	0.6713867	1.076660144	10.2163089	0.1315917932	0.9765625	0.79345703	-1.7700195	1550084744.889
-8.100073380000001	-1.1352783540000002	-4.106860324	-2.0141602	-0.061035156	0.061035156	2.227490216	-8.54748552	-0.056225586060000006	-1.0986328	-0.18310547	-1.8310547	5.458667032	10.16247554	-1.393676718	0.7324219	3.9672852	-0.061035156	-8.498437500000001	4.11882338	0.7273437500000001	-2.8686523	0.6713867	0.48828125	-1.337451178	10.50700728	0.5885742212	-0.36621094	3.1738281	0.8544922	0.3995605432	9.889721940000001	-0.36845702880000003	0.8544922	-0.9765625	-2.1972656	1550084744.929
-8.149121106	-1.1508300720000002	-3.9860351440000006	-2.0751953	0.79345703	-0.6713867	0.7273437500000001	-8.01872554	-0.037084961060000005	-0.7324219	-2.2583008	-1.8310547	4.9370851600000005	9.3573732	-1.6353271760000003	0.48828125	2.4414062	0.6713867	-8.3201902	3.6355224640000006	0.916357428	-2.6855469	0.6713867	0.30517578	-1.350610324	9.700707968000001	0.765625	-0.18310547	2.1362305	0.79345703	1.349414038	9.72822284	0.5227783246000001	0.48828125	-0.36621094	-2.0751953	1550084744.969
-8.644384980000002	-1.2513183900000002	-4.582983426	-1.8920898	-0.30517578	-0.4272461	0.30505371400000003	-7.293774460000001	0.5144042932	-0.4272461	-3.1738281	-1.2207031	4.806689496	8.65634784	-1.6245605040000002	0.36621094	1.3427734	1.0986328	-8.0905027	3.4919677520000003	0.88645018	-2.746582	0.61035156	0.061035156	-0.6806884980000001	9.145629892	0.732128894	-0.061035156	1.7089844	0.6713867	1.349414038	9.72822284	0.5227783246000001	0.36621094	0.48828125	-1.7089844	1550084745.009
-8.104858426	-0.8194580072000001	-4.4513915740000005	-1.8310547	0.061035156	-0.7324219	0.3911865216	-7.1250978400000005	1.128100589	-0.4272461	-2.4414062	-0.48828125	5.02561052	8.311816394000001	-1.752563498	0.30517578	1.2817383	0.9765625	-7.93378894	3.7395996400000002	0.9881347840000001	-2.5024414	0.5493164	-0.061035156	-0.0837402356	9.027197480000002	0.6627441100000001	0.12207031	2.1972656	0.6713867	1.119726538	9.596630890000002	0.6041259784	0.24414062	1.0375977	-1.5258789	1550084745.049
-8.328564300000002	-0.838598642	-4.660742212000001	-1.953125	0.061035156	-0.8544922	0.17465820680000002	-7.730419928000001	1.6437011780000002	-0.4272461	-2.2583008	0.12207031	5.231372300000001	8.229272660000001	-2.0695800720000004	0.30517578	1.6479492	0.6713867	-7.883544928000001	4.2240966460000005	1.195092752	-2.1972656	0.36621094	-0.18310547	-0.011962890380000002	9.18391124	0.6053222644	0.18310547	2.5024414	0.8544922	0.849365216	9.360961960000001	0.4139160144	0.18310547	1.6479492	-1.4038086	1550084745.089
-8.584570288	-1.2154297120000002	-4.804296924000001	-1.5258789	-0.18310547	-0.8544922	0.538330072	-8.609692392	1.9918212860000002	-0.12207031	-3.0517578	0.36621094	5.423974640000001	8.388378894	-2.3255859620000003	0.4272461	1.953125	0.5493164	-8.192187500000001	4.29946286	1.509716754	-1.7089844	0.18310547	-0.24414062	0.0454589856	9.394457968000001	0.41511232	0.18310547	2.380371	0.91552734	0.02153320288	9.39326178	-0.09450683900000001	0.12207031	1.5258789	-1.4648438	1550084745.129
-8.59055162	-1.272851538	-5.0818360600000005	-0.9765625	-0.12207031	-0.79345703	1.3230957460000001	-9.012841754	2.045654254	-0.12207031	-2.1362305	0.6713867	5.517285340000001	8.548681610000001	-2.4404297120000003	0.6713867	1.8310547	0.5493164	-8.612085160000001	4.048242212	1.7310302520000003	-1.4038086	0.18310547	-0.36621094	0.26796875000000003	9.682763580000001	0.2990722644	0.061035156	1.8920898	0.6713867	-0.24165038940000003	9.589452880000001	-0.06699218750000001	0.24414062	1.5258789	-1.4648438	1550084745.169
-8.704199280000001	-1.350610324	-5.1895018	-0.5493164	0.12207031	-0.61035156	1.738207968	-8.99848642	1.8410888580000002	-0.36621094	-1.159668	0.79345703	5.379711960000001	8.711376800000002	-2.48828125	0.8544922	1.2207031	0.5493164	-8.942260880000001	3.7611327880000003	1.868603534	-1.2207031	0.4272461	-0.48828125	0.6352294928000001	9.955517180000001	0.538330072	0.30517578	1.6479492	0.30517578	-0.9115722840000001	10.2091304	-0.04306640576	0.18310547	1.2817383	-1.5258789	1550084745.209
-8.935082968000001	-1.063500998	-5.279223740000001	0.061035156	-0.30517578	-0.18310547	1.7477783540000003	-8.947045926000001	1.7465820680000002	-0.36621094	-1.4038086	0.7324219	5.402441394	8.93388678	-2.300463858	1.0375977	0.8544922	0.36621094	-9.035571580000001	3.694140576	1.9583251800000003	-1.0986328	0.4272461	-0.6713867	0.8960205072	10.309619600000001	0.7763915740000001	0.36621094	1.953125	-0.18310547	-0.9115722840000001	10.2091304	-0.04306640576	-0.061035156	0.5493164	-1.6479492	1550084745.249
-9.11213408	-0.462963858	-4.8162597840000005	0.61035156	0.30517578	0.61035156	2.0576172120000003	-9.045141574	1.7190673920000001	-0.18310547	-1.953125	0.48828125	5.482592752	9.174340560000001	-1.9427734620000003	1.2207031	1.0375977	-0.061035156	-8.8979982	4.035082968	2.0528320680000003	-0.8544922	0.24414062	-0.79345703	0.775195288	10.5153804	0.840991214	0.30517578	2.0141602	-0.36621094	-0.46535643000000004	10.42805162	0.1495361322	-0.48828125	-0.061035156	-1.6479492	1550084745.288
-9.2724366	0.45339357	-5.650073380000001	-0.61035156	0.61035156	0.5493164	2.5181884000000005	-9.23654802	1.58747554	-0.18310547	-1.953125	0.48828125	5.618969748	9.557153060000001	-1.409228534	1.3427734	1.6479492	-0.48828125	-9.165966754000001	4.632031250000001	1.8662109620000003	-0.4272461	-0.7324219	-0.8544922	0.308642572	10.759423920000001	0.8122802520000001	-0.18310547	1.7089844	-0.18310547	1.085034146	10.993896760000002	0.3349609424	-0.91552734	-0.30517578	-1.5258789	1550084745.329
-9.64328624	0.4450195288	-6.6669189300000005	-3.2348633	0.5493164	0	2.960815396	-9.567919928000002	1.6078125	-0.24414062	-1.7089844	-0.12207031	5.5208741	10.50461412	-0.9211425720000002	1.2817383	1.8310547	-0.8544922	-10.702001800000001	3.23955072	1.8063964660000003	0.12207031	-0.61035156	-0.30517578	0.15551757200000002	11.51188948	1.2010742212	-0.5493164	0.6713867	-0.18310547	1.085034146	10.993896760000002	0.3349609424	-1.4648438	0.24414062	-1.159668	1550084745.368
-10.911352340000002	-1.8434814300000002	-6.34870607	-2.5024414	0.5493164	-0.36621094	3.499145468	-10.44240764	1.6305420320000001	-0.30517578	-0.8544922	0.12207031	5.2050534200000005	11.233153960000001	-0.5108154254	1.0986328	0.91552734	-1.0375977	-11.66740764	1.2309814300000002	1.732226538	-0.5493164	-0.4272461	-0.36621094	0.3349609424	11.923413040000002	2.5445067900000002	-0.18310547	-0.12207031	-0.7324219	1.8949219240000001	11.623144960000001	1.214233426	-2.0141602	1.3427734	-0.061035156	1550084745.408
-11.602808	-3.5733153960000004	-6.52575679	-2.0141602	-3.6010742	0.18310547	4.1331787140000005	-11.566919420000001	1.4176025360000002	-0.30517578	-0.8544922	0.12207031	5.236157248	11.01542932	0.15910644960000003	1.0986328	0.18310547	-1.159668	-11.85761682	0.9737792932	0.6125	-0.9765625	0	-0.9765625	0.657958966	11.459252700000002	3.50393071	0.18310547	0.48828125	-1.0986328	2.1616942900000002	10.298852340000002	2.5899658540000003	-3.0517578	2.0141602	1.6479492	1550084745.449
-9.6385009	-4.376025360000001	-2.7885498200000005	-1.0986328	-4.0283203	0.36621094	4.1331787140000005	-11.566919420000001	1.4176025360000002	-0.30517578	-0.8544922	0.12207031	5.9886232	10.80249002	0.9965087860000001	1.2207031	1.5869141	-1.2817383	-11.149413940000002	2.872290036	0.052636719240000004	-0.30517578	0.8544922	-0.18310547	-0.6531738220000001	10.693627700000002	3.215625	-0.4272461	1.7700195	-0.18310547	2.082739218	9.69592302	3.02421875	-3.479004	1.6479492	3.2958984	1550084745.488
-8.188598740000002	-2.519384784	-1.403247104	-1.0375977	1.0375977	-0.7324219	3.62714856	-12.160278060000001	0.3541015576	0.79345703	0.48828125	-1.159668	5.969482428000001	10.56921376	1.2441405760000002	0.7324219	3.0517578	-0.61035156	-9.953125	1.7310302520000003	-1.062304712	0.6713867	0.24414062	-0.12207031	-2.30883786	9.60739766	3.1462402160000003	-0.91552734	1.3427734	0.5493164	-0.6220702880000001	12.7691893	2.1664795320000003	-2.319336	3.0517578	4.8217773	1550084745.528
-11.04055162	-2.112646466	-3.8532471040000003	-0.061035156	-2.2583008	-0.5493164	2.98952626	-11.24152806	-0.1196289038	1.3427734	0.6713867	-3.1738281	4.518383786	10.26057158	0.765625	-0.12207031	1.7700195	0.79345703	-9.920825180000001	0.38879393000000007	-1.2094482428000002	0.061035156	-0.36621094	-0.36621094	-3.0768554320000003	8.939868210000002	3.6977295320000003	-0.30517578	0.5493164	0.6713867	-2.2083496400000002	11.621948380000001	0.3289794928	-1.8310547	1.8920898	4.699707	1550084745.569
-8.668310700000001	-2.8244384000000005	-3.1689697480000003	-1.2207031	-3.2958984	-0.24414062	2.6103027160000005	-10.1325679	-0.379223642	2.0141602	0.5493164	-4.8828125	3.269457968	10.18759784	0.23686523560000003	-0.9765625	-1.159668	1.953125	-9.2724366	0.16389160340000003	-0.5897705072	-0.18310547	0.24414062	-0.18310547	-2.6031250000000004	8.97575679	3.5601562500000004	-0.061035156	-0.48828125	0.48828125	-1.0742675720000001	11.083617720000001	1.6484863220000001	-1.3427734	0.061035156	5.554199	1550084745.608
-6.902587860000001	-2.2657714660000003	-1.622167932	-0.6713867	-1.159668	0.5493164	2.271752896	-9.52963858	-0.7859619110000001	2.380371	0.4272461	-4.3945312	3.2682617800000004	9.49733876	0.30385742800000004	-1.2817383	-2.4414062	2.5634766	-8.49125998	0.023925780760000005	-0.48569336060000007	-0.12207031	-0.24414062	0	-1.832714856	8.58696286	3.649877896	0	-0.9765625	0.12207031	-0.5443115216000001	10.18759784	1.8757812500000002	0.061035156	0.4272461	6.3476562	1550084745.648
-7.540210160000001	-1.0347900360000002	-1.4223876800000002	0.48828125	-2.0141602	-0.18310547	1.801611322	-8.76879892	-1.4176025360000002	2.380371	0.4272461	-4.3945312	3.62475589	8.48647464	0.5670410144	-1.0986328	-1.7700195	2.5024414	-8.23166484	0.15073241820000002	-0.14714355040000002	0.12207031	-0.30517578	0.12207031	-1.008471646	7.9936032400000006	3.5745117800000004	-0.18310547	-1.2207031	0.061035156	-0.29069824280000006	8.28430162	1.4582763580000002	-0.18310547	1.3427734	5.9814453	1550084745.688
-7.640698380000001	-0.04426269568	-1.4558837860000002	-0.61035156	-0.4272461	-0.36621094	1.5156982820000002	-7.905077880000001	-1.990625	2.4414062	-1.0375977	-3.90625	3.685766574	7.829711960000001	0.8362060700000001	-0.79345703	-0.5493164	1.7089844	-8.09528804	0.32539062500000004	0.2177246106	0.30517578	-0.30517578	0.30517578	-0.36845702880000003	7.7615235600000005	3.3735351440000003	-0.5493164	-1.3427734	0.24414062	-0.29069824280000006	8.28430162	1.4582763580000002	0.9765625	1.953125	4.638672	1550084745.728
-7.955322480000001	-0.21533202880000002	-1.2632812500000001	-1.0986328	0.18310547	-0.30517578	1.561157248	-7.640698380000001	-2.127001996	1.953125	-1.2207031	-3.479004	3.32089856	7.503125000000001	0.7775878600000001	-0.6713867	-0.24414062	0.6713867	-8.290283246000001	0.15073241820000002	0.5909667932	0.30517578	-0.4272461	0.36621094	0.16987304320000002	7.81057158	3.4010498200000003	-0.5493164	-1.2817383	0.30517578	-0.27155761780000004	6.73151857	1.6305420320000001	1.3427734	3.2958984	3.3569336	1550084745.768
-8.675488220000002	-0.48330077880000005	-1.156811502	-1.159668	0.36621094	0.061035156	1.6903564300000002	-7.47082518	-2.0289062500000004	1.0986328	-0.8544922	-2.6245117	3.045751996	7.558154254000001	0.593359375	-0.7324219	-0.61035156	-0.36621094	-8.65634784	-0.1040771466	1.1328857428	-0.061035156	-0.18310547	0.30517578	0.7716064300000001	8.12280252	3.5302491000000003	-0.30517578	-1.159668	0.12207031	0.7058105432	6.6011232	1.264477536	1.4038086	3.479004	1.8920898	1550084745.808
-8.87646466	-0.288305661	-1.1747558900000001	-1.4038086	0.9765625	0.61035156	1.6090087860000002	-7.446899460000001	-1.983447284	0.36621094	-0.36621094	-1.5258789	3.255102536	7.812963760000001	0.5598632788000001	-0.79345703	-0.91552734	-1.4038086	-8.747265380000002	-0.6268554712000001	1.4247802520000001	-0.48828125	-0.5493164	0.18310547	1.287207068	8.54748552	3.7072998200000002	0.061035156	-0.91552734	-0.30517578	0.7058105432	6.6011232	1.264477536	1.4038086	1.159668	0.48828125	1550084745.848
-9.159985520000001	-0.458178714	-2.118627896	-2.1972656	1.159668	-0.061035156	1.5551757200000003	-7.4409179320000005	-1.6879638580000003	0.36621094	-0.36621094	-1.5258789	3.8556396760000005	7.893115020000001	0.5287597644	-0.61035156	-0.79345703	-2.380371	-8.69941394	-0.5455078076000001	1.6353271760000003	-1.0375977	-0.6713867	0.4272461	1.5958496400000002	8.628832968000001	3.7407959260000005	0.24414062	-0.8544922	-0.61035156	2.0564209260000004	7.04375	2.018139676	1.7089844	0.5493164	-0.4272461	1550084745.888
-10.8036866	-0.7572509980000001	-1.211840854	-0.24414062	-0.9765625	-0.30517578	1.7513672120000003	-7.59165036	-1.070678714	-0.9765625	0.36621094	0.91552734	4.608105432	8.05222194	0.5885742212	-0.12207031	-0.36621094	-3.112793	-8.96259784	0.0418701178	1.7465820680000002	-1.2817383	-1.0986328	0.48828125	1.6724121400000003	8.604907248	3.7360108800000003	0.061035156	-0.7324219	-0.61035156	5.342626800000001	9.42915036	6.31521016	-0.18310547	2.8686523	-0.18310547	1550084745.928
-11.29296924	-1.258496106	-0.9295165740000001	-2.380371	0.61035156	-0.18310547	1.9487548920000002	-7.954125900000001	-0.2930908246	-1.2817383	0.9765625	2.0751953	5.232568390000001	8.720947480000001	0.613696286	0.18310547	0.061035156	-3.540039	-9.159985520000001	0.2189208966	2.13178714	-1.4648438	-0.30517578	0.7324219	1.594653354	8.96259784	3.7994139400000004	0.061035156	-0.18310547	-0.48828125	-0.0825439496	7.373925720000001	1.7776855040000001	0.91552734	1.8310547	0.79345703	1550084745.968
-12.6591304	-4.786352536	-4.647582968	0.6713867	1.0986328	-0.48828125	1.8602295320000002	-8.43503444	0.22490234620000002	-1.3427734	0.8544922	3.1738281	5.465844748	10.21511232	0.25480957460000003	0.24414062	0	-3.7841797	-10.93408246	0.6818847840000001	1.299169928	-2.1362305	-3.7841797	0.24414062	1.4020507200000003	10.266552520000001	3.8400878600000006	0.48828125	0.4272461	-0.30517578	4.064990216	14.861499100000001	0.657958966	2.0751953	-2.380371	-0.6713867	1550084746.008
-10.75583516	-4.460961960000001	-3.78027356	1.8310547	-1.8920898	0.61035156	1.641308606	-9.96389128	0.5036376800000001	-1.0375977	-0.061035156	4.5776367	5.94436052	13.144824280000002	-0.08015136780000001	-0.061035156	-0.24414062	-3.9672852	-13.17114218	2.3219971040000003	3.499145468	-1.5869141	-1.2207031	0.36621094	0.9426757788	12.863696580000001	3.257495108	0.8544922	1.0986328	-0.12207031	4.064990216	14.861499100000001	0.657958966	-1.3427734	-3.2348633	-1.3427734	1550084746.048
-8.47810054	-2.0911132200000004	-1.8375000000000001	0	1.0375977	1.7089844	1.758544928	-12.35886232	0.454589856	-0.48828125	-2.319336	5.9814453	7.236352340000001	14.198754500000001	-0.24763183900000002	-0.48828125	0.18310547	-2.9296875	-11.909058	2.906982428	2.3219971040000003	-0.4272461	2.0751953	0.8544922	-0.2835205072	13.370923020000001	3.435742212	1.0986328	1.5869141	-0.24414062	1.6544677520000002	11.631518080000001	6.01972644	-0.9765625	0.61035156	0.61035156	1550084746.088
-8.481689300000001	-1.443920926	-5.096191394000001	-0.4272461	3.8452148	-0.5493164	3.0995849640000004	-12.734497300000001	0.7105957068000001	-0.18310547	-3.8452148	6.3476562	7.2315673920000005	11.88034694	-0.062207030760000004	0.36621094	1.7089844	-0.4272461	-10.3622554	1.8255371400000002	0.11843261780000001	-1.0375977	0.8544922	0.12207031	-1.74299321	11.50830072	3.7252441100000007	-0.061035156	1.159668	-0.36621094	2.0899170320000002	11.434130399999999	-0.7416992212000001	1.0986328	-2.8076172	-1.5869141	1550084746.128
-9.27124002	-2.5157959260000005	-7.535424820000001	-0.36621094	-2.0751953	-0.9765625	5.199072480000001	-10.993896760000002	1.679589856	-0.18310547	-3.8452148	6.3476562	5.957519568	10.535717360000001	0.230883786	1.159668	2.6855469	2.0141602	-10.163672120000001	2.8411866	-0.17944336060000002	-1.5258789	-0.36621094	-0.061035156	-2.605517572	9.85742212	2.501440396	-1.2817383	0.61035156	0.36621094	2.0899170320000002	11.434130399999999	-0.7416992212000001	1.5258789	-1.3427734	-1.2207031	1550084746.168
-8.61567392	-4.036279254000001	-4.813867212	-1.2207031	0.48828125	0.6713867	5.97905252	-10.0464357	2.1569091460000003	-0.91552734	1.8310547	3.0517578	4.771997104	10.768994600000001	-0.1614990216	0.30517578	2.1972656	3.112793	-9.840673920000002	3.5541748200000005	-0.1124511682	-0.7324219	0.36621094	0.36621094	-2.48828125	9.575097840000002	1.600634784	-1.5869141	0.48828125	1.0375977	0.732128894	10.768994600000001	0.41271972840000004	0.91552734	-0.6713867	-1.6479492	1550084746.208
-8.05102536	-3.063696286	-4.01953125	0.061035156	0.61035156	0.30517578	4.45617662	-10.26535692	1.3362548920000001	0	1.0986328	0.36621094	3.685766574	10.6673098	-1.119726538	-1.2207031	0.36621094	3.2958984	-9.83110324	2.93330072	0.3576904254	-0.48828125	0.18310547	0.12207031	-1.9200439300000003	9.80717752	1.393676718	-0.9765625	0.24414062	0.9765625	0.26796875000000003	10.184009080000001	-0.805102536	1.0375977	-0.8544922	-1.5258789	1550084746.248
-8.169457968	-2.13178714	-4.896411240000001	1.2207031	1.159668	-0.36621094	3.1151367800000003	-9.96628444	0.553881839	1.159668	-2.319336	-1.953125	2.7658202880000005	9.64328624	-1.8781738220000002	-1.8310547	-1.7089844	3.2958984	-9.31669928	3.0995849640000004	0.2823242212	-0.61035156	0.30517578	0.12207031	-1.6245605040000002	9.325073380000001	1.6161865020000004	0.24414062	0	0.79345703	0.26796875000000003	10.184009080000001	-0.805102536	1.0375977	-2.1362305	-2.0141602	1550084746.288
-8.446997300000001	-1.9296142180000002	-5.03398462	0.6713867	0.24414062	0.12207031	3.2503173920000004	-8.914746106	0.735717752	1.159668	-2.319336	-1.953125	2.560058606	9.134863220000002	-2.168872104	-1.5258789	-2.5024414	3.112793	-8.99728984	3.6666259000000005	0.40434570680000004	0.12207031	0.7324219	0.12207031	-1.8351074280000002	9.140844748000001	1.8243408540000001	0.30517578	0.30517578	1.0375977	1.5300537140000001	10.3275634	-0.309838858	0.79345703	-1.6479492	-1.953125	1550084746.328
-7.875170926000001	-1.4570800720000001	-4.194189496	0.7324219	0.5493164	0.12207031	3.561352536	-8.176635880000001	1.193896466	1.2817383	-2.9907227	-3.4179688	2.906982428	9.27722194	-2.239453076	-0.8544922	-1.8310547	2.6245117	-8.5498777	3.410620108	-0.06459961060000001	0.061035156	0.7324219	0.061035156	-1.911669928	9.159985520000001	1.9224365020000003	0.30517578	0.24414062	1.159668	2.0301025360000002	9.448290740000001	0.154321286	0.48828125	-1.2207031	-1.5869141	1550084746.368
-8.37761232	-1.8267334260000003	-4.39038089	1.0375977	1.0986328	-0.061035156	3.0720702880000004	-7.645483426000001	1.33984375	0.12207031	1.5258789	-3.112793	2.9261230040000004	9.475805710000001	-2.192797824	-0.061035156	-0.36621094	2.1362305	-8.271142572	3.5601562500000004	-0.052636719240000004	0.48828125	0.24414062	-0.061035156	-1.96669928	9.32148462	2.060009784	0.24414062	0.4272461	0.8544922	2.0301025360000002	9.448290740000001	0.154321286	0.24414062	-0.6713867	-1.3427734	1550084746.408
-8.52954074	-2.08513179	-4.61767572	1.4648438	-0.061035156	0.061035156	2.1509277160000004	-7.504321580000001	1.3817138580000001	-0.36621094	2.5024414	-2.380371	2.5815917540000006	9.613378894	-2.141357428	0.4272461	0.061035156	1.7700195	-8.158691394	3.85683606	0.1268066394	1.0986328	-0.12207031	-0.18310547	-2.142553714	9.40163588	1.9930175720000003	0.061035156	0.30517578	0.5493164	1.5779052520000003	9.60859375	0.41271972840000004	0.18310547	-0.48828125	-1.0986328	1550084746.448
-8.35129393	-1.8255371400000002	-4.474121106	1.6479492	0.24414062	0	1.343432608	-7.7328125000000005	1.4056396760000003	-0.61035156	2.5024414	-1.7700195	2.489477536	9.734204074	-1.8626221040000002	0.48828125	0	1.4038086	-8.403930710000001	3.974072284	0.3971679712	1.5258789	-0.18310547	-0.18310547	-2.227490216	9.53322734	1.681982428	-0.18310547	-0.36621094	0.24414062	0.7512695288	9.63491214	0.23566894960000004	-0.061035156	-0.7324219	-1.0986328	1550084746.488
-8.742480432	-1.588671924	-4.877270468000001	1.7700195	-0.24414062	-0.061035156	0.783569339	-8.098876800000001	1.3063476440000001	-0.61035156	2.0751953	-1.3427734	2.5253662140000004	9.80478534	-1.5204834260000002	0.24414062	-0.36621094	0.91552734	-8.82263179	3.716870108	0.6759033540000001	1.8310547	-0.18310547	-0.36621094	-2.00258786	9.74138179	1.42836911	-0.061035156	-1.2817383	-0.30517578	0.7512695288	9.63491214	0.23566894960000004	-0.18310547	-1.2817383	-1.0375977	1550084746.528
-8.61328125	-1.4822021760000001	-4.9370851600000005	1.953125	0	-0.18310547	0.54191893	-8.19816893	1.2022705072	-0.61035156	1.5869141	-0.79345703	2.56484375	9.62653804	-1.238159146	-0.24414062	-1.0986328	0.18310547	-9.07385234	3.3292724640000007	0.8625244110000001	1.953125	0.061035156	-0.4272461	-1.282421924	9.97346196	1.509716754	0.061035156	-1.8920898	-0.91552734	1.032397464	9.9710688	0.011962890380000002	-0.36621094	-1.2207031	-1.0375977	1550084746.568
-8.75444339	-1.4176025360000002	-4.8342040740000005	1.6479492	-0.061035156	0.18310547	0.6447998200000001	-8.354882788000001	1.030004892	-0.7324219	1.4038086	-0.24414062	2.879467752	9.383691394000001	-0.974975589	-0.61035156	-1.7700195	-0.8544922	-9.00805661	3.1378662140000007	0.7763915740000001	1.8920898	0.12207031	-0.5493164	-0.6053222644	10.102661240000002	1.6365234620000002	0.061035156	-1.8310547	-1.2817383	0.7907471040000001	9.992602340000001	0.0861328125	-0.36621094	-1.0375977	-1.0986328	1550084746.608
-8.83579074	-1.3984619600000001	-4.476513580000001	1.7700195	-0.061035156	0.61035156	0.840991214	-8.533129892	0.717773462	-0.7324219	1.4038086	-0.24414062	3.5625489200000002	9.2808107	-0.649584964	-0.9765625	-1.7089844	-1.953125	-8.59414038	2.8926269959999997	0.7464843750000001	1.8310547	0	-0.7324219	-0.2129394568	10.144530760000002	1.5599609620000003	-0.24414062	-1.8310547	-1.4038086	0.793139676	9.661230432000002	-0.07416992212000001	-0.36621094	-1.0375977	-1.0986328	1550084746.647
-8.833398560000001	-1.2919922120000003	-4.953832968	1.3427734	-0.48828125	0.36621094	1.1400634980000002	-8.4386232	0.5849853534	-1.0986328	1.0375977	0.24414062	4.31142572	9.449487320000001	-0.4091308606000001	-1.2207031	-1.0375977	-2.9296875	-8.838183606000001	2.95363768	0.659155252	1.7700195	-0.5493164	-0.7324219	-0.19738769960000002	10.12897914	1.6185790740000001	-0.5493164	-2.0141602	-1.2207031	1.1675781250000001	9.69472644	-0.00478515625	-0.18310547	-1.0986328	-1.159668	1550084746.687
-9.66242662	-1.79921875	-4.563842752	-0.061035156	-0.7324219	0.79345703	1.393676718	-8.406323380000002	0.571826178	-1.3427734	0.8544922	0.36621094	4.809082068	10.36345198	-0.49167482	-1.5258789	-0.8544922	-3.7231445	-10.676879500000002	2.9440673920000004	0.3289794928	1.7089844	-2.1972656	-0.8544922	-0.1196289038	10.692432100000001	1.9200439300000003	-0.5493164	-2.1972656	-0.91552734	2.235864218	10.05839856	0.6675292932	-0.5493164	-0.7324219	-0.7324219	1550084746.727
-9.91245108	-2.004980432	-4.422680710000001	0	-0.5493164	0.30517578	1.6078125	-9.29516574	0.516796875	-1.4038086	0.4272461	0.9765625	5.261279254	11.533423020000003	-0.8374023560000001	-1.8310547	-1.4648438	-3.9672852	-11.26784694	0.8816650360000001	2.1437500000000003	2.1362305	1.5258789	-0.91552734	0.5957519568	11.617163040000001	2.8806639400000003	0.061035156	-1.7700195	-1.2207031	2.828027356	10.64338408	1.9583251800000003	-1.2817383	-0.12207031	0.6713867	1550084746.767
-9.57629393	-2.3028564300000003	-3.9094726440000005	0.61035156	-3.1738281	-0.5493164	2.107861322	-10.576391280000001	0.40314941100000007	-0.91552734	0.18310547	1.7089844	6.0568116000000005	10.5739991	-0.5622558606000001	-1.3427734	-2.1362305	-3.2348633	-9.646875000000001	0.5502929712000001	0.09331054320000001	0.5493164	-0.30517578	-0.91552734	0.4605712860000001	10.490259080000001	3.9549316100000005	0.061035156	-1.4648438	-1.7700195	3.1761474640000005	11.726025360000001	3.818554712	-2.2583008	-0.061035156	1.953125	1550084746.807
-9.11213408	-3.23596196	-1.3864990020000003	1.4648438	-2.4414062	0.12207031	2.9045898560000003	-9.79401857	0.193798822	-0.79345703	0.5493164	1.5869141	6.5664307100000014	8.914746106	0.47971191100000005	-0.12207031	-1.159668	-2.0141602	-9.130077880000002	1.315917932	-0.16508788940000002	1.2207031	0.61035156	-0.48828125	-0.6663330072	8.717358426	3.773095746	-0.9765625	-1.4648438	-1.2207031	1.9702880400000002	11.755933	3.9405760800000005	-3.540039	-0.061035156	2.6855469	1550084746.847
-8.93029802	-1.906884784	-0.01315917932	0.30517578	-1.2817383	0.61035156	3.2718505400000004	-8.881250000000001	0.2177246106	-0.9765625	1.7089844	0.8544922	6.869091754	8.65515126	1.3111327879999999	0.36621094	0.61035156	-0.8544922	-8.988915740000001	0.5287597644	-0.36606445680000005	1.8920898	-0.36621094	-0.6713867	-1.189111322	7.991211060000001	3.645092752	-1.4648438	-1.2817383	-0.12207031	-1.1771484620000001	10.396948380000001	3.15102536	-3.1738281	-1.6479492	2.6245117	1550084746.887
-10.16247554	-1.3769287140000002	-0.6089111420000001	0.061035156	0.7324219	-0.061035156	3.178540036	-9.159985520000001	0.227294928	-0.61035156	2.2583008	0.24414062	5.93957518	9.234155252	0.9522461060000001	-0.18310547	0.48828125	0.12207031	-9.81315944	-0.6711181610000001	-0.046655271600000006	1.4648438	-0.8544922	-1.0375977	-0.5909667932	8.57978534	4.31381839	-0.30517578	-0.6713867	0.12207031	-0.8182617212000002	8.846557608000001	0.49765625	-2.1362305	-1.953125	1.953125	1550084746.928
-10.24980432	-1.9032959260000002	-1.6616454680000001	-0.18310547	-0.9765625	0.12207031	2.67370607	-9.689941394000002	-0.1196289038	0.30517578	1.0986328	0.061035156	5.087817392	9.96628444	0.33017577880000004	-0.6713867	-1.5258789	0.6713867	-10.468725540000001	-1.3577880400000002	0.8517577880000001	0.6713867	-0.7324219	-0.91552734	0.31701660340000004	9.83229982	4.963403060000001	0.8544922	-0.12207031	0	-0.7871582068	9.089404254	0.30744628600000007	-0.30517578	-1.159668	0.6713867	1550084746.967
-8.601318390000001	-1.9367920320000003	-0.576611322	0	0.7324219	0.7324219	2.5337402160000004	-10.25339308	-0.660351538	1.4038086	-0.61035156	-0.061035156	5.5651367800000004	9.849048020000001	0.9989013580000001	-0.18310547	-1.6479492	1.2207031	-9.98542482	-1.4702392180000001	0.9474609620000001	0.12207031	-0.61035156	-0.48828125	0.8290283540000001	9.85622554	5.120117212	0.61035156	-0.061035156	-0.061035156	-0.7871582068	9.089404254	0.30744628600000007	0.36621094	-1.159668	-0.5493164	1550084747.007
-7.836889480000001	-1.239355432	-0.5861816394	-0.24414062	1.4038086	0.7324219	2.7143798920000006	-9.72224092	-1.3817138580000001	1.953125	-2.380371	-0.61035156	6.091503894000001	8.750854532	1.9140625000000002	0.91552734	0.48828125	1.4648438	-9.19946286	-1.38410643	0.6818847840000001	-0.12207031	0.061035156	-0.24414062	0.833813498	8.69702176	5.10576178	0.18310547	0	0.18310547	0.24404297120000001	7.40024411	1.6161865020000004	1.5869141	0	-1.4038086	1550084747.052
-7.8548342600000005	-1.006079074	-0.9773681610000001	-0.36621094	1.7089844	0.9765625	3.1306884000000004	-8.69103984	-1.75495607	1.7700195	-2.746582	-1.3427734	5.74338408	8.027099640000001	2.219116214	1.5258789	2.5024414	1.5258789	-8.59294429	-1.43076178	0.22131347840000004	-0.36621094	-0.79345703	-0.18310547	0.6316406250000001	7.747167932000001	4.733715854000001	-0.48828125	0.5493164	0.79345703	0.24404297120000001	7.40024411	1.6161865020000004	3.0517578	2.0751953	-1.7089844	1550084747.087
-8.935082968000001	-1.93439946	-1.8434814300000002	-1.3427734	3.7841797	-0.8544922	3.5553711060000004	-8.225683606	-1.544409146	1.7700195	-2.746582	-1.3427734	4.97775908	8.114428420000001	2.11743161	1.3427734	3.0517578	1.5258789	-8.828613220000001	-1.403247104	0.2081542932	-0.48828125	-1.0986328	-0.12207031	0.4294677716	7.59763179	4.4789062500000005	-0.36621094	1.159668	1.4038086	-1.214233426	7.958911240000001	1.353002896	3.6010742	1.7700195	-2.319336	1550084747.127
-12.931884980000001	-2.8352050720000004	-6.950439300000001	3.0517578	-0.061035156	0.5493164	3.53742662	-8.34052716	-1.4451172120000002	0.8544922	0.18310547	-1.5869141	4.088916034	9.319091754	1.774096646	0.5493164	1.953125	1.2207031	-11.28220198	-0.5215820288	0.34213867800000003	-1.4038086	-3.1738281	-0.30517578	0.38879393000000007	8.786743210000001	4.157104532	0.30517578	1.7089844	1.7700195	1.3075439300000002	10.67329074	3.124707068	2.746582	-0.9765625	-1.2817383	1550084747.167
-10.451977340000001	-1.4953613220000002	-3.037377896	-0.61035156	-5.432129	0.91552734	2.879467752	-9.32148462	-1.7788817900000002	0.8544922	-0.48828125	-1.4038086	3.782666034	11.02978534	1.2285888580000002	-0.79345703	0	0.6713867	-11.09677716	0.976171875	3.2742432100000003	-1.2817383	2.5024414	0.91552734	0.27514648560000005	10.64577626	3.3531983800000003	0.9765625	1.8310547	1.8920898	2.01096196	9.09060054	2.5409179320000006	-0.30517578	-3.0517578	-2.0751953	1550084747.207
-7.369140380000001	-1.020434604	-0.7416992212000001	0.8544922	1.7089844	1.6479492	2.866308606	-10.000976440000002	-2.124609424	0.79345703	-1.7089844	-1.2817383	4.204956070000001	10.52136232	0.6974365020000001	-1.4648438	-1.2207031	0.91552734	-8.37163089	1.2907959260000001	1.235766574	0.061035156	-1.3427734	0.79345703	-0.3576904254	10.20554164	3.1773437500000004	1.2207031	0.7324219	1.3427734	2.01096196	9.09060054	2.5409179320000006	0.8544922	1.5258789	-0.36621094	1550084747.247
-6.963598740000001	-0.39836425720000007	-2.634228534	-1.0986328	6.4697266	-1.6479492	3.23356929	-8.69103984	-2.032495108	-0.36621094	-1.4038086	-1.5258789	4.298266574	9.1109375	0.6041259784	-0.9765625	-1.0986328	1.5869141	-9.482983426	0.9929199280000001	1.4044433900000002	-0.12207031	-0.30517578	0.061035156	-0.723754892	8.89919429	2.9727783540000003	0.30517578	0.4272461	1.159668	0.050244139400000006	9.211425720000001	0.30385742800000004	1.4648438	-0.48828125	-1.2207031	1550084747.287
-11.038159440000001	-1.27763678	-5.510107428000001	1.4648438	-1.953125	0.18310547	3.7587402160000005	-7.565332068	-0.898413089	-2.2583008	1.4038086	-1.159668	4.164282248	9.273632788	0.37802735600000004	-0.7324219	-0.61035156	1.7700195	-9.522461060000001	1.642504892	1.670019568	-0.061035156	-0.36621094	0.061035156	-0.784765625	8.85373552	2.3435302520000003	-0.18310547	-0.061035156	1.3427734	1.9128662140000001	9.9447509	1.2716552520000002	0.24414062	-0.48828125	-0.9765625	1550084747.327
-9.426757788000002	-1.679589856	-3.228784146	-0.6713867	-2.0141602	0.8544922	4.070971646	-7.8428711060000005	0.416308606	-3.6621094	5.3100586	-0.30517578	3.685766574	10.1911866	-0.3911865216	-1.0375977	-1.0375977	1.4038086	-9.60620108	1.8243408540000001	1.9320067900000002	0.24414062	-0.36621094	0.5493164	-0.06459961060000001	10.12180162	2.39138179	0.30517578	-0.8544922	0.91552734	1.9128662140000001	9.9447509	1.2716552520000002	0.30517578	0.061035156	-0.24414062	1550084747.367
-7.84646016	-0.34931639400000003	-2.537329074	-0.12207031	2.9907227	-0.12207031	3.261083966	-8.87766124	1.0646972840000002	-3.6010742	7.019043	0.24414062	3.37233876	9.9698732	-0.83022464	-1.0375977	-2.0141602	0.8544922	-9.70310054	0.9271240020000001	1.9942138580000002	0.24414062	0.061035156	0.18310547	0.7883544928000001	10.618261780000001	2.7885498200000005	0.61035156	-0.6713867	0.061035156	1.506127896	9.719848740000002	0.4892822284000001	0.061035156	0.5493164	0.18310547	1550084747.407
-10.160083360000002	-1.1484375	-4.358081070000001	-0.30517578	0.5493164	-0.7324219	1.872192392	-9.100170926	1.000097644	-2.6245117	3.9672852	0.48828125	3.75754393	9.08222644	-0.6005371106	-0.30517578	-1.8310547	0.12207031	-9.5104982	1.0479492212000001	1.911669928	-0.18310547	-0.061035156	-0.12207031	1.195092752	10.06677266	2.82922374	0.24414062	-0.18310547	-0.48828125	-0.25480957460000003	9.998584260000001	0.47253417540000003	0.061035156	0.4272461	-0.12207031	1550084747.447
-9.49375	-1.65805661	-4.252807608	-0.61035156	-1.7089844	-0.061035156	1.44870607	-8.81665036	1.623364218	-1.7700195	0.79345703	0.30517578	4.393969748000001	8.77238768	-0.1626953076	0.4272461	0.061035156	-0.91552734	-9.52963858	1.6269530760000002	1.927221646	0	0.12207031	0.18310547	1.06589357	9.631323380000001	2.5205810700000004	-0.24414062	-0.18310547	-0.48828125	-0.25480957460000003	9.998584260000001	0.47253417540000003	0.18310547	0.12207031	-0.36621094	1550084747.487
-8.641992212	-1.453491214	-2.77419429	0.12207031	1.2207031	0	2.000195288	-8.984130890000001	2.217919928	-0.7324219	0.18310547	0.24414062	4.4155028960000005	8.942260880000001	-0.0490478534	0.61035156	1.3427734	-1.8920898	-9.53083516	1.4463134979999999	1.888940396	0	0.18310547	0.12207031	1.0718750000000001	9.688745108	2.2944824280000002	-0.30517578	-0.30517578	-0.5493164	0.057421875000000004	9.998584260000001	0.643603534	0.18310547	0.36621094	-0.18310547	1550084747.527
-9.41599092	-1.1269042932	-3.672607428	-0.24414062	0.30517578	-0.24414062	2.146142572	-9.081030252000001	2.0839355040000003	0.36621094	-0.4272461	0.48828125	4.21452626	9.10615216	-0.0346923822	0.48828125	0.8544922	-2.5024414	-9.49853534	1.2860107820000002	1.8028076080000002	-0.12207031	0.30517578	0	1.2501221040000001	9.755737320000001	2.327978534	-0.061035156	0	-0.79345703	0.0980957068	9.80598192	0.770410144	0.12207031	0.18310547	-0.061035156	1550084747.567
-9.4171875	-0.9821533540000001	-3.6127929320000005	0.061035156	-0.4272461	-0.12207031	2.141357428	-9.16716304	1.7214599640000001	0.36621094	-0.4272461	0.48828125	4.475317392000001	9.366943390000001	0.1363769568	0.30517578	0.12207031	-2.8076172	-9.363354532	1.4235839660000003	1.6341308900000002	-0.12207031	0.30517578	-0.12207031	1.0862304712000002	9.697119110000001	2.409326178	0.18310547	0.5493164	-0.8544922	0.2607910144	9.858617720000002	0.6507812500000001	0.061035156	0	-0.061035156	1550084747.607
-9.314306610000001	-0.9366943390000001	-3.535034146	-0.12207031	0.4272461	0	2.536132788	-9.0594973	1.2261962860000002	1.0375977	-2.5024414	0.48828125	5.09140625	9.69951178	0.30505371400000003	0.18310547	0.12207031	-2.746582	-9.32028804	1.4415283540000001	1.5731201080000001	-0.061035156	0.18310547	-0.061035156	0.4486083966	9.66242662	2.4930663940000004	0.36621094	0.61035156	-0.7324219	0.269165036	9.97465854	0.687866214	0.061035156	0	-0.061035156	1550084747.647
-9.268847840000001	-0.991723642	-3.721655252	-0.24414062	-0.18310547	0.061035156	3.0230224640000003	-8.90517572	0.8637207068000001	1.0375977	-1.8920898	0.6713867	5.56872554	10.04165036	0.4689453076	0.12207031	0.30517578	-2.1362305	-9.299951080000001	1.374536142	1.509716754	-0.061035156	0	-0.061035156	-0.02153320288	9.77368161	2.47871106	0.24414062	0.061035156	-0.61035156	0.3529052716	9.87536592	0.641210962	0.061035156	0	-0.12207031	1550084747.687
-9.13725589	-1.0898193390000002	-3.6151855040000007	0.12207031	0.12207031	0.061035156	3.359179712	-8.89919429	0.5861816394	1.0375977	-0.91552734	0.91552734	5.648876800000001	10.085913040000001	0.5323486420000001	0.18310547	0.061035156	-1.2207031	-9.32148462	1.3685547120000001	1.484594748	0	-0.12207031	-0.12207031	-0.1854248004	9.847851440000001	2.56723642	0	-0.4272461	-0.5493164	0.3529052716	9.87536592	0.641210962	0.061035156	-0.12207031	-0.061035156	1550084747.727
-9.201855432	-0.9977050720000001	-3.7515625000000004	0.061035156	-0.061035156	0.18310547	3.3807128600000005	-8.792724640000001	0.2536132788	0.9765625	-0.7324219	0.9765625	5.60700679	9.94833966	0.57421875	0.12207031	-0.24414062	-0.30517578	-9.29516574	1.4068359620000002	1.4965576080000003	0.061035156	-0.18310547	-0.12207031	-0.11005859620000001	9.80358876	2.600732428	-0.12207031	-0.6713867	-0.4272461	0.4844970746000001	9.88732878	0.63881839	0.061035156	-0.061035156	0	1550084747.767
-9.095385880000002	-1.015649411	-3.7180663940000005	0.061035156	0	0.12207031	3.390283246	-8.633618210000002	0.002392578076	0.8544922	-1.0375977	0.6713867	5.567529254	9.759326080000001	0.6651367212000001	-0.061035156	-0.36621094	0.30517578	-9.343017572	1.3482177520000003	1.4702392180000001	0.12207031	-0.36621094	-0.061035156	0.0227294928	9.646875000000001	2.5229737400000003	-0.24414062	-0.7324219	-0.12207031	0.35529785340000003	9.87297374	0.5239746106000001	0	-0.12207031	0	1550084747.807
-9.144433606	-1.0958007788	-3.830517572	0.12207031	0.061035156	0.12207031	3.60202626	-8.54270018	-0.11843261780000001	0.61035156	-0.9765625	0.36621094	5.349804712	9.589452880000001	0.6818847840000001	-0.24414062	-0.48828125	0.6713867	-9.42197284	1.2704589660000003	1.5862792540000001	0.18310547	-0.36621094	-0.12207031	0.288305661	9.54997554	2.4595702880000005	-0.18310547	-0.7324219	0.12207031	0.31701660340000004	9.88254442	0.461767572	0	-0.061035156	0	1550084747.847
-9.12888179	-1.1472412140000001	-3.78984375	0.24414062	-0.061035156	0.12207031	3.7874510800000003	-8.500830072	-0.192602536	0.61035156	-0.9765625	0.36621094	5.157201980000001	9.46743161	0.5861816394	-0.24414062	-0.48828125	0.6713867	-9.44350589	1.1604003600000001	1.670019568	0.12207031	-0.4272461	-0.061035156	0.6806884980000001	9.506909440000001	2.51459964	-0.061035156	-0.5493164	0.30517578	0.172265625	9.89689946	0.4378417932	-0.061035156	-0.061035156	0	1550084747.887
-9.11691893	-1.0347900360000002	-3.7479737400000004	0.18310547	0	0.061035156	3.7862548920000005	-8.43981929	-0.211743161	0.061035156	0	-0.061035156	5.010058606	9.38488768	0.424682608	-0.36621094	-0.4272461	0.91552734	-9.505712860000001	1.1269042932	1.7896484620000002	0.12207031	-0.24414062	-0.061035156	0.878076178	9.517675720000002	2.5421141200000004	0	-0.18310547	0.36621094	0.05502929712000001	9.88732878	0.4486083966	-0.061035156	-0.18310547	0	1550084747.927
-9.1791259	-1.0180419928000002	-3.77189946	0.12207031	0	0.061035156	3.6929442900000002	-8.44819339	-0.12202148560000001	0.061035156	0	-0.061035156	4.87368161	9.406420926000001	0.2942871106	-0.36621094	-0.24414062	0.91552734	-9.517675720000002	1.1340820288	1.84946286	0.12207031	-0.18310547	-0.061035156	0.8278320288	9.58825679	2.5181884000000005	0.061035156	0.061035156	0.4272461	0.05502929712000001	9.88732878	0.4486083966	-0.061035156	-0.24414062	-0.061035156	1550084747.966
-9.15878894	-0.954638678	-3.6869628600000004	0.12207031	-0.061035156	0.061035156	3.609204074	-8.52954074	0.0227294928	-0.36621094	0.30517578	-0.4272461	4.722949280000001	9.477001800000002	0.15073241820000002	-0.24414062	-0.18310547	0.8544922	-9.52485324	1.11613768	1.905688498	0.12207031	-0.061035156	-0.061035156	0.745288089	9.6636232	2.5313476440000002	0.061035156	0.12207031	0.48828125	0.2918945288	9.888525360000001	0.5610595746000001	-0.061035156	-0.12207031	0	1550084748.006
-9.222192392	-0.811083966	-3.591259784	0.12207031	-0.061035156	0	3.4907714660000004	-8.597729532	0.2225097644	-0.36621094	0.30517578	-0.4272461	4.6069091460000005	9.46623552	0.057421875000000004	-0.12207031	-0.18310547	0.8544922	-9.463842752000001	1.08383786	1.9032959260000002	0.061035156	0	-0.061035156	0.7213623200000001	9.7066893	2.5851807100000004	0.061035156	0.18310547	0.36621094	0.33854982	9.865796220000002	0.643603534	-0.061035156	-0.061035156	0.061035156	1550084748.046
-9.27602536	-0.754858426	-3.6570557100000003	-0.061035156	-0.061035156	-0.061035156	3.3567871400000002	-8.70061052	0.42109375000000004	-0.48828125	0.4272461	-0.5493164	4.5243652160000005	9.43513179	0.011962890380000002	0.061035156	0	0.79345703	-9.455468750000001	1.0862304712000002	1.8650146760000001	0.061035156	0	0	0.6723144568000001	9.69472644	2.5851807100000004	0.061035156	0.24414062	0.24414062	0.227294928	9.888525360000001	0.5359375000000001	-0.12207031	-0.061035156	0	1550084748.086
-9.24611821	-0.8924316100000002	-3.6235596040000004	-0.12207031	0	-0.061035156	3.1893066100000005	-8.791528060000001	0.5861816394	-0.48828125	0.6713867	-0.7324219	4.43464357	9.43632788	0.03588867212	0.18310547	0.12207031	0.61035156	-9.45666484	1.0587158540000001	1.8697998200000001	0	0	-0.061035156	0.6723144568000001	9.724634080000001	2.573217752	0.061035156	0.24414062	0.18310547	0.2775390576	9.908862319999999	0.6280517572	-0.061035156	0	-0.061035156	1550084748.126
-9.23535144	-0.9438721040000001	-3.5984375	-0.12207031	-0.12207031	0	3.017041034	-8.906372300000001	0.718969748	-0.36621094	0.5493164	-0.7324219	4.349707068	9.371728240000001	0.10766601440000001	0.24414062	0.18310547	0.36621094	-9.43513179	1.079052716	1.8458740020000002	-0.061035156	0	0	0.668725589	9.70310054	2.57082518	0.061035156	0.18310547	0.061035156	0.31223143000000003	9.863403060000001	0.6854736419999999	0	0	-0.061035156	1550084748.166
-9.2042482	-0.8661132788	-3.5517822480000003	-0.061035156	-0.061035156	-0.061035156	2.8411866	-8.884838760000001	0.778784146	-0.36621094	0.5493164	-0.7324219	4.3150146760000005	9.30234375	0.2260986322	0.24414062	0.18310547	0.36621094	-9.407617212	1.0958007788	1.8255371400000002	-0.061035156	0	0	0.7046142572	9.650463760000001	2.55288089	0.061035156	0.18310547	-0.061035156	0.31223143000000003	9.863403060000001	0.6854736419999999	-0.061035156	0	0	1550084748.206
-9.230566394	-0.893627896	-3.6187744600000005	-0.12207031	0.061035156	-0.061035156	2.733520468	-8.8214357	0.7967285340000001	-0.18310547	0.30517578	-0.6713867	4.366455072	9.307128894	0.3529052716	0.30517578	0.30517578	-0.18310547	-9.38010234	1.138867212	1.79921875	-0.12207031	0	-0.061035156	0.702221646	9.632519568000001	2.54689946	0.061035156	0.24414062	-0.061035156	0.27514648560000005	9.861010880000002	0.6340332068000001	-0.061035156	0	-0.061035156	1550084748.246
